# Supplementary material for: Hippocampal transcriptome-wide association study and neurobiological pathway analysis for Alzheimer’s disease
Source: PLoS Genet. 2021 Feb 25;17(2):e1009363. doi: 10.1371/journal.pgen.1009363 (PMC7906391; doi:10.1371/journal.pgen.1009363)
Supplement: S2 Table — (XLSX) [file pgen.1009363.s002.xlsx]

## Sheet: PPI_network
GENE1	GENE2
APP	HSPA8
APP	MYC
APP	RPS10
APP	QPCTL
APP	HSP90AA1
APP	TNIP2
APP	RNF2
APP	TK1
APP	TRIM25
APP	PKM
HSPA5	NTRK1
HSPA5	TP53
HSPA5	CDH1
HSPA5	RNF4
HSPA5	UBQLN4
HSPA5	HSPA8
HSPA5	CFTR
HSPA5	HSP90AB1
HSPA5	HSP90AA1
HSPA5	TRIM25
HSPA5	MTCH2
HSPA5	HLA-DRB5
YWHAE	NTRK1
YWHAE	TP53
YWHAE	CDH1
YWHAE	XPO1
YWHAE	ATXN1
YWHAE	HSPA8
YWHAE	CFTR
YWHAE	MYC
YWHAE	HSP90AB1
YWHAE	QPCTL
YWHAE	TNIP2
YWHAE	KAT8
YWHAE	HLA-DRB1
YWHAE	TRIM25
YWHAE	HLA-DRB5
SMN1	TP53
SMN1	XPO1
SMN1	SNRPD2
SMN1	PTPN9
SMN1	GEMIN4
SMN1	RNF2
SMN1	DMPK
SMN1	PKM
PPP1R13L	TP53
PPP1R13L	CDH1
PPP1R13L	XPO1
PPP1R13L	PPP1CA
PPP1R13L	PPP1CB
PPP1R13L	TNIP2
PPP1R13L	TRIM25
PPP1R13L	Cenpe
NTRK1	XPO1
NTRK1	DCP1A
NTRK1	HSPA8
NTRK1	PPP1CA
NTRK1	ANXA11
NTRK1	PTPN9
NTRK1	MYC
NTRK1	HSP90AB1
NTRK1	GEMIN4
NTRK1	PPP1CB
NTRK1	EXOC4
NTRK1	HSP90AA1
NTRK1	ERCC2
NTRK1	ATP1B1
NTRK1	PKM
NTRK1	ELAVL1
NTRK1	MTCH2
NTRK1	CLPTM1
TP53	HSPA8
TP53	CFTR
TP53	PPP1CA
TP53	PIN1
TP53	MYC
TP53	HSP90AB1
TP53	RPS10
TP53	ERCC3
TP53	HSP90AA1
TP53	ERCC2
TP53	KAT8
TP53	RNF2
TP53	PCDHA4
TP53	TK1
TP53	ANXA7
TP53	ELAVL1
TP53	HSP90AA1
TP53	FOXB1
CDH1	HSPA8
CDH1	CFTR
CDH1	PPP1CA
CDH1	PPP1R37
CDH1	HSP90AB1
CDH1	HSP90AA1
CDH1	RNF2
CDH1	TRIM25
CDH1	PKM
XPO1	RNF4
XPO1	DCP1A
XPO1	CFTR
XPO1	PPP1CA
XPO1	MYC
XPO1	HSP90AB1
XPO1	RPS10
XPO1	RELB
XPO1	HSP90AA1
XPO1	TNIP2
XPO1	ERCC2
XPO1	RNF2
XPO1	TRIM25
XPO1	DMWD
XPO1	ELAVL1
RNF4	ATXN1
RNF4	HSPA8
RNF4	MYC
RNF4	HSP90AB1
RNF4	GEMIN4
RNF4	RPS10
RNF4	QPCTL
RNF4	EXOC4
RNF4	ATP1B1
RNF4	PVR
RNF4	ATN1
RNF4	TRIM25
RNF4	BCAM
RNF4	PKM
RNF4	MTCH2
RNF4	CLPTM1
ATXN1	UBQLN4
ATXN1	HSPA8
ATXN1	DMPK
ATXN1	SIX5
UBQLN4	PIN1
UBQLN4	DMPK
DCP1A	PPP1R37
DCP1A	TNIP2
DCP1A	TRIM25
SNRPD2	HSPA8
SNRPD2	RNF2
HSPA8	CFTR
HSPA8	PPP1CA
HSPA8	HSP90AB1
HSPA8	HSP90AA1
HSPA8	APOE
HSPA8	HLA-DRB1
HSPA8	TRIM25
HSPA8	MTCH2
HSPA8	HLA-DRB5
HSPA8	EXOC3L2
RAC1	ANXA11
RAC1	RELB
RAC1	DMPK
RAC1	PKM
SIAH1	RNF2
SIAH1	ATN1
SIAH1	EXOC3L2
CFTR	HSP90AB1
CFTR	EXOC4
CFTR	HSP90AA1
CFTR	HSPB2
CFTR	PKM
CFTR	CLPTM1
PPP1CA	PPP1R37
PPP1CA	MYC
PPP1CA	PPP1CB
PPP1CA	TNIP2
PPP1CA	TRIM25
PPP1CA	PKM
ANXA11	HLA-DRB1
ANXA11	TOMM40
ANXA11	HLA-DRB5
ZMYND19	PPP1R37
ZMYND19	ELAVL1
PPP1R37	BEND7
PPP1R37	PPP1CB
PPP1R37	SEH1L
PPP1R37	PPP1CA
PIN1	MYC
PIN1	TNIP2
PIN1	DMPK
PIN1	PKM
PTPN9	MYC
PTPN9	GEMIN4
BEND7	TNIP2
TRAPPC6A	Cenpe
MYC	GEMIN4
MYC	QPCTL
MYC	EXOC4
MYC	ERCC3
MYC	HSP90AA1
MYC	TNIP2
MYC	TRIM25
MYC	ELAVL1
MYC	MIPEP
HSP90AB1	HSP90AA1
HSP90AB1	TNIP2
HSP90AB1	HLA-DRB1
HSP90AB1	PKM
HSP90AB1	MTCH2
HSP90AB1	HLA-DRB5
GEMIN4	DMPK
PPP1CB	TNIP2
PPP1CB	KAT8
PPP1CB	TRIM25
PPP1CB	ELAVL1
RPS10	RNF2
RPS10	TRIM25
RPS10	DMPK
QPCTL	POLR1E
QPCTL	RNF2
QPCTL	TRIM25
POLR1E	CD3EAP
POLR1E	RNF2
RELB	TNIP2
EXOC4	TRIM25
EXOC4	EXOC3L2
ERCC3	ERCC2
ERCC3	TRIM25
ERCC3	SIX5
HSP90AA1	TNIP2
HSP90AA1	HLA-DRB1
HSP90AA1	TRIM25
HSP90AA1	DMPK
HSP90AA1	PKM
HSP90AA1	TOMM40
HSP90AA1	HLA-DRB5
TNIP2	PKM
TNIP2	ELAVL1
CD3EAP	RNF2
ERCC2	TRIM25
SEH1L	ELAVL1
SEH1L	Cenpe
ATP1B1	HLA-DRB1
ATP1B1	TRIM25
ATP1B1	ELAVL1
ATP1B1	TOMM40
ATP1B1	MTCH2
ATP1B1	HLA-DRB5
HSPB2	DMPK
APOE	ELAVL1
PVR	TRIM25
PVR	ELAVL1
PVR	MTCH2
KAT8	RNF2
RNF2	TRIM25
RNF2	ELAVL1
RNF2	MTCH2
TK1	DMPK
TK1	PKM
ATN1	TRIM25
ATN1	DMPK
HLA-DRB1	PKM
HLA-DRB1	HLA-DRB5
TRIM25	EYA3
TRIM25	PKM
TRIM25	DMWD
TRIM25	ELAVL1
TRIM25	CLPTM1
TRIM25	CEACAM19
DMPK	ANXA7
DMPK	LGR4
SIX5	EYA3
SIX5	SNX25
SIX5	FOXB1
SIX5	FOXL1
ANXA7	PKM
ANXA7	ELAVL1
BCAM	MTCH2
PKM	HLA-DRB5
TOMM40	MTCH2
TOMM40	FOXB1
TOMM40	FOXL1
MIPEP	EXOC3L2
