# Supplementary material for: Hippocampal transcriptome-wide association study and neurobiological pathway analysis for Alzheimer’s disease
Source: PLoS Genet. 2021 Feb 25;17(2):e1009363. doi: 10.1371/journal.pgen.1009363 (PMC7906391; doi:10.1371/journal.pgen.1009363)
Supplement: S3 Table — (XLSX) [file pgen.1009363.s003.xlsx]

## Sheet: analysis
GO biological process complete	GO term	Homo sapiens - REFLIST (20851)	Input (72)	Input (expected)	Input (over/under)	Fold Enrichment	raw P-value	FDR
positive regulation of amyloid fibril formation	GO:1905908	4	2	0.01	+	> 100	0.000178	0.0181
telomerase holoenzyme complex assembly	GO:1905323	4	2	0.01	+	> 100	0.000178	0.018
positive regulation of tau-protein kinase activity	GO:1902949	7	3	0.02	+	> 100	4.8e-06	0.00178
response to hydrostatic pressure	GO:0051599	6	2	0.02	+	95.21	0.000332	0.0262
regulation of tau-protein kinase activity	GO:1902947	13	4	0.05	+	87.89	3.13e-07	0.000356
regulation of glycogen catabolic process	GO:0005981	7	2	0.02	+	81.61	0.000425	0.0306
regulation of cellular carbohydrate catabolic process	GO:0043471	12	3	0.04	+	71.41	1.8e-05	0.0044
chaperone-mediated autophagy	GO:0061684	8	2	0.03	+	71.41	0.000531	0.0362
regulation of amyloid fibril formation	GO:1905906	9	2	0.03	+	63.47	0.000647	0.0413
transcription elongation from RNA polymerase I promoter	GO:0006362	30	5	0.11	+	47.61	1.35e-07	0.000214
termination of RNA polymerase I transcription	GO:0006363	31	5	0.11	+	46.07	1.56e-07	0.000225
protein refolding	GO:0042026	19	3	0.07	+	45.1	5.98e-05	0.0101
rRNA transcription	GO:0009303	21	3	0.07	+	40.8	7.82e-05	0.0109
response to salt stress	GO:0009651	23	3	0.08	+	37.26	0.0001	0.0126
transcription initiation from RNA polymerase I promoter	GO:0006361	39	5	0.14	+	36.62	4.39e-07	0.000437
transcription by RNA polymerase I	GO:0006360	43	5	0.15	+	33.21	6.85e-07	0.000519
neuron apoptotic process	GO:0051402	50	5	0.18	+	28.56	1.37e-06	0.000776
entrainment of circadian clock by photoperiod	GO:0043153	30	3	0.11	+	28.56	0.000206	0.0196
regulation of amyloid-beta formation	GO:1902003	32	3	0.11	+	26.78	0.000246	0.022
photoperiodism	GO:0009648	34	3	0.12	+	25.2	0.000291	0.0243
entrainment of circadian clock	GO:0009649	35	3	0.12	+	24.48	0.000315	0.0255
positive regulation of insulin secretion involved in cellular response to glucose stimulus	GO:0035774	35	3	0.12	+	24.48	0.000315	0.0254
positive regulation of telomerase activity	GO:0051973	36	3	0.13	+	23.8	0.00034	0.0267
neuron death	GO:0070997	60	5	0.21	+	23.8	3.16e-06	0.00129
regulation of telomerase activity	GO:0051972	50	4	0.18	+	22.85	3.78e-05	0.00733
spliceosomal snRNP assembly	GO:0000387	39	3	0.14	+	21.97	0.000424	0.0308
regulation of amyloid precursor protein catabolic process	GO:1902991	39	3	0.14	+	21.97	0.000424	0.0307
DNA-templated transcription, termination	GO:0006353	79	6	0.28	+	21.69	5.14e-07	0.000455
regulation of protein export from nucleus	GO:0046825	42	3	0.15	+	20.4	0.00052	0.0357
positive regulation of nitric oxide biosynthetic process	GO:0045429	44	3	0.15	+	19.47	0.000592	0.0391
negative regulation of type I interferon production	GO:0032480	45	3	0.16	+	19.04	0.00063	0.0405
positive regulation of nitric oxide metabolic process	GO:1904407	45	3	0.16	+	19.04	0.00063	0.0404
regulation of carbohydrate catabolic process	GO:0043470	91	6	0.32	+	18.83	1.12e-06	0.000688
regulation of nitric oxide biosynthetic process	GO:0045428	61	4	0.21	+	18.73	7.86e-05	0.0109
positive regulation of protein import	GO:1904591	46	3	0.16	+	18.63	0.000669	0.0426
regulation of cellular response to heat	GO:1900034	79	5	0.28	+	18.08	1.12e-05	0.00343
circadian regulation of gene expression	GO:0032922	66	4	0.23	+	17.31	0.000105	0.013
regulation of protein import	GO:1904589	67	4	0.23	+	17.05	0.000111	0.0131
positive regulation of nucleocytoplasmic transport	GO:0046824	69	4	0.24	+	16.56	0.000124	0.0143
cellular response to drug	GO:0035690	71	4	0.25	+	16.09	0.000137	0.0154
interferon-gamma-mediated signaling pathway	GO:0060333	72	4	0.25	+	15.87	0.000145	0.016
DNA-templated transcription, elongation	GO:0006354	92	5	0.32	+	15.52	2.26e-05	0.00513
response to osmotic stress	GO:0006970	79	4	0.28	+	14.46	0.000203	0.0195
negative regulation of transforming growth factor beta receptor signaling pathway	GO:0030512	81	4	0.28	+	14.11	0.000223	0.0209
protein localization to mitochondrion	GO:0070585	82	4	0.29	+	13.93	0.000233	0.0216
negative regulation of cellular response to transforming growth factor beta stimulus	GO:1903845	84	4	0.29	+	13.6	0.000255	0.0225
protein tetramerization	GO:0051262	86	4	0.3	+	13.29	0.000278	0.0237
positive regulation of protein binding	GO:0032092	88	4	0.31	+	12.98	0.000302	0.025
regulation of nucleocytoplasmic transport	GO:0046822	117	5	0.41	+	12.21	6.79e-05	0.0105
regulation of transforming growth factor beta receptor signaling pathway	GO:0017015	119	5	0.42	+	12	7.34e-05	0.0104
regulation of reactive oxygen species biosynthetic process	GO:1903426	96	4	0.34	+	11.9	0.000415	0.0306
import into nucleus	GO:0051170	121	5	0.42	+	11.8	7.91e-05	0.0109
circadian rhythm	GO:0007623	146	6	0.51	+	11.74	1.52e-05	0.00396
regulation of cellular response to transforming growth factor beta stimulus	GO:1903844	122	5	0.43	+	11.71	8.22e-05	0.0112
positive regulation of neuron death	GO:1901216	99	4	0.35	+	11.54	0.000464	0.0324
positive regulation of reactive oxygen species metabolic process	GO:2000379	104	4	0.36	+	10.99	0.000556	0.0374
regulation of generation of precursor metabolites and energy	GO:0043467	164	6	0.57	+	10.45	2.86e-05	0.00606
regulation of DNA biosynthetic process	GO:2000278	112	4	0.39	+	10.2	0.000727	0.045
regulation of protein dephosphorylation	GO:0035304	143	5	0.5	+	9.99	0.000169	0.0174
positive regulation of binding	GO:0051099	177	6	0.62	+	9.68	4.32e-05	0.00818
negative regulation of neuron apoptotic process	GO:0043524	154	5	0.54	+	9.27	0.000236	0.0215
regulation of neuron apoptotic process	GO:0043523	218	7	0.76	+	9.17	1.35e-05	0.00377
protein stabilization	GO:0050821	192	6	0.67	+	8.93	6.69e-05	0.0105
protein import	GO:0017038	160	5	0.56	+	8.93	0.00028	0.0238
ribonucleoprotein complex assembly	GO:0022618	194	6	0.68	+	8.83	7.07e-05	0.0104
cellular response to interferon-gamma	GO:0071346	164	5	0.57	+	8.71	0.000312	0.0255
nucleocytoplasmic transport	GO:0006913	268	8	0.94	+	8.53	5.3e-06	0.00187
ribonucleoprotein complex subunit organization	GO:0071826	201	6	0.7	+	8.53	8.55e-05	0.0114
response to unfolded protein	GO:0006986	169	5	0.59	+	8.45	0.000357	0.0273
nuclear transport	GO:0051169	271	8	0.95	+	8.43	5.74e-06	0.0019
mitotic prometaphase	GO:0000236	170	5	0.6	+	8.4	0.000367	0.0279
positive regulation of cellular amide metabolic process	GO:0034250	170	5	0.6	+	8.4	0.000367	0.0278
regulation of carbohydrate metabolic process	GO:0006109	218	6	0.76	+	7.86	0.000132	0.0151
negative regulation of neuron death	GO:1901215	218	6	0.76	+	7.86	0.000132	0.015
response to interferon-gamma	GO:0034341	186	5	0.65	+	7.68	0.000547	0.0371
DNA-templated transcription, initiation	GO:0006352	226	6	0.79	+	7.58	0.00016	0.0169
regulation of protein stability	GO:0031647	303	8	1.06	+	7.54	1.27e-05	0.00366
response to topologically incorrect protein	GO:0035966	190	5	0.67	+	7.52	0.0006	0.0395
regulation of reactive oxygen species metabolic process	GO:2000377	191	5	0.67	+	7.48	0.000614	0.0399
rhythmic process	GO:0048511	278	7	0.97	+	7.19	6.11e-05	0.01
response to light stimulus	GO:0009416	322	8	1.13	+	7.1	1.94e-05	0.00467
negative regulation of cytokine production	GO:0001818	282	7	0.99	+	7.09	6.67e-05	0.0106
response to radiation	GO:0009314	455	11	1.59	+	6.91	6.1e-07	0.000485
autophagy	GO:0006914	304	7	1.06	+	6.58	0.000105	0.0129
process utilizing autophagic mechanism	GO:0061919	304	7	1.06	+	6.58	0.000105	0.0128
positive regulation of protein transport	GO:0051222	364	8	1.27	+	6.28	4.55e-05	0.00831
regulation of neuron death	GO:1901214	325	7	1.14	+	6.15	0.000158	0.0169
protein targeting	GO:0006605	374	8	1.31	+	6.11	5.48e-05	0.00957
positive regulation of establishment of protein localization	GO:1904951	380	8	1.33	+	6.01	6.11e-05	0.0101
establishment of protein localization to membrane	GO:0090150	294	6	1.03	+	5.83	0.000629	0.0406
response to hypoxia	GO:0001666	350	7	1.23	+	5.71	0.000246	0.0221
regulation of protein catabolic process	GO:0042176	405	8	1.42	+	5.64	9.44e-05	0.0122
regulation of protein-containing complex assembly	GO:0043254	457	9	1.6	+	5.63	3.43e-05	0.00681
viral process	GO:0016032	820	16	2.87	+	5.57	2.28e-08	6.05e-05
response to decreased oxygen levels	GO:0036293	363	7	1.27	+	5.51	0.000306	0.0252
regulation of protein transport	GO:0051223	633	12	2.22	+	5.41	2.19e-06	0.00112
regulation of binding	GO:0051098	371	7	1.3	+	5.39	0.000348	0.027
symbiotic process	GO:0044403	912	17	3.19	+	5.32	1.48e-08	5.9e-05
regulation of DNA metabolic process	GO:0051052	379	7	1.33	+	5.28	0.000394	0.0294
developmental growth	GO:0048589	383	7	1.34	+	5.22	0.000419	0.0306
regulation of cellular amide metabolic process	GO:0034248	438	8	1.53	+	5.22	0.00016	0.0168
regulation of establishment of protein localization	GO:0070201	658	12	2.3	+	5.21	3.24e-06	0.00126
regulation of peptide transport	GO:0090087	665	12	2.33	+	5.15	3.61e-06	0.00137
growth	GO:0040007	389	7	1.36	+	5.14	0.000459	0.0323
response to oxygen levels	GO:0070482	389	7	1.36	+	5.14	0.000459	0.0322
axonogenesis	GO:0007409	394	7	1.38	+	5.07	0.000495	0.0344
establishment of protein localization to organelle	GO:0072594	453	8	1.59	+	5.04	0.000201	0.0196
response to drug	GO:0042493	402	7	1.41	+	4.97	0.000556	0.0373
regulation of catabolic process	GO:0009894	1047	18	3.67	+	4.91	1.75e-08	5.58e-05
ribonucleoprotein complex biogenesis	GO:0022613	469	8	1.64	+	4.87	0.000253	0.0224
regulation of cellular catabolic process	GO:0031329	883	15	3.09	+	4.85	3.89e-07	0.000412
response to abiotic stimulus	GO:0009628	1186	20	4.15	+	4.82	3.21e-09	5.11e-05
protein localization to organelle	GO:0033365	776	13	2.72	+	4.79	3.01e-06	0.00129
regulation of mitotic cell cycle phase transition	GO:1901990	420	7	1.47	+	4.76	0.000717	0.0446
mRNA processing	GO:0006397	489	8	1.71	+	4.67	0.000333	0.0262
transcription, DNA-templated	GO:0006351	558	9	1.95	+	4.61	0.000153	0.0166
nucleic acid-templated transcription	GO:0097659	559	9	1.96	+	4.6	0.000155	0.0167
regulation of cellular protein localization	GO:1903827	567	9	1.99	+	4.53	0.000173	0.0177
RNA biosynthetic process	GO:0032774	572	9	2	+	4.49	0.000184	0.0183
mRNA metabolic process	GO:0016071	701	11	2.45	+	4.48	3.42e-05	0.00688
regulation of protein localization	GO:0032880	961	15	3.36	+	4.46	1.11e-06	0.000706
response to nutrient levels	GO:0031667	513	8	1.8	+	4.45	0.000455	0.0323
regulation of cell cycle process	GO:0010564	770	12	2.7	+	4.45	1.54e-05	0.00396
positive regulation of cell death	GO:0010942	720	11	2.52	+	4.36	4.34e-05	0.00812
protein localization to membrane	GO:0072657	528	8	1.85	+	4.33	0.000549	0.0371
positive regulation of programmed cell death	GO:0043068	663	10	2.32	+	4.31	0.000111	0.0131
membrane organization	GO:0061024	947	14	3.32	+	4.22	4.97e-06	0.0018
response to extracellular stimulus	GO:0009991	546	8	1.91	+	4.19	0.000681	0.0432
response to inorganic substance	GO:0010035	548	8	1.92	+	4.17	0.000697	0.0438
regulation of cellular response to stress	GO:0080135	754	11	2.64	+	4.17	6.54e-05	0.0105
cellular protein-containing complex assembly	GO:0034622	823	12	2.88	+	4.16	2.95e-05	0.00617
protein-containing complex assembly	GO:0065003	1304	19	4.57	+	4.16	8.69e-08	0.000173
posttranscriptional regulation of gene expression	GO:0010608	560	8	1.96	+	4.08	0.000801	0.0494
protein-containing complex subunit organization	GO:0043933	1550	22	5.43	+	4.05	9.83e-09	5.21e-05
regulation of mitotic cell cycle	GO:0007346	640	9	2.24	+	4.02	0.000416	0.0305
nucleobase-containing compound biosynthetic process	GO:0034654	1010	14	3.54	+	3.96	1.03e-05	0.0032
positive regulation of apoptotic process	GO:0043065	657	9	2.3	+	3.91	0.000501	0.0346
intracellular protein transport	GO:0006886	992	13	3.47	+	3.74	3.96e-05	0.00758
intracellular transport	GO:0046907	1528	20	5.35	+	3.74	2.05e-07	0.000251
heterocycle biosynthetic process	GO:0018130	1083	14	3.79	+	3.69	2.22e-05	0.00511
neuron projection development	GO:0031175	703	9	2.46	+	3.66	0.000807	0.0496
aromatic compound biosynthetic process	GO:0019438	1094	14	3.83	+	3.66	2.48e-05	0.00547
programmed cell death	GO:0012501	1049	13	3.67	+	3.54	6.96e-05	0.0104
neuron differentiation	GO:0030182	1061	13	3.71	+	3.5	7.8e-05	0.011
organic cyclic compound biosynthetic process	GO:1901362	1231	15	4.31	+	3.48	2.14e-05	0.005
negative regulation of apoptotic process	GO:0043066	915	11	3.2	+	3.43	0.000347	0.027
apoptotic process	GO:0006915	918	11	3.21	+	3.42	0.000356	0.0274
cell death	GO:0008219	1087	13	3.81	+	3.42	9.93e-05	0.0126
regulation of cellular localization	GO:0060341	1010	12	3.54	+	3.39	0.000202	0.0196
negative regulation of programmed cell death	GO:0043069	933	11	3.27	+	3.37	0.000408	0.0302
central nervous system development	GO:0007417	1025	12	3.59	+	3.34	0.000231	0.0215
negative regulation of cell death	GO:0060548	1027	12	3.6	+	3.34	0.000235	0.0216
regulation of cell cycle	GO:0051726	1210	14	4.24	+	3.3	7.33e-05	0.0105
cellular protein localization	GO:0034613	1646	19	5.76	+	3.3	2.89e-06	0.00128
response to cytokine	GO:0034097	1131	13	3.96	+	3.28	0.000147	0.0161
cellular macromolecule localization	GO:0070727	1655	19	5.79	+	3.28	3.13e-06	0.00131
positive regulation of intracellular signal transduction	GO:1902533	1050	12	3.68	+	3.26	0.000287	0.0242
regulation of cellular component biogenesis	GO:0044087	980	11	3.43	+	3.21	0.000613	0.0399
interspecies interaction between organisms	GO:0044419	2110	23	7.39	+	3.11	5.02e-07	0.000469
generation of neurons	GO:0048699	1599	17	5.6	+	3.04	3.12e-05	0.00645
RNA metabolic process	GO:0016070	1621	17	5.68	+	3	3.71e-05	0.00729
nucleic acid metabolic process	GO:0090304	2237	23	7.83	+	2.94	1.39e-06	0.000761
regulation of apoptotic process	GO:0042981	1566	16	5.48	+	2.92	8.96e-05	0.0119
negative regulation of gene expression	GO:0010629	2065	21	7.23	+	2.9	5.54e-06	0.00192
establishment of localization in cell	GO:0051649	2378	24	8.33	+	2.88	1.04e-06	0.00069
regulation of programmed cell death	GO:0043067	1588	16	5.56	+	2.88	0.000105	0.0127
establishment of protein localization	GO:0045184	1594	16	5.58	+	2.87	0.00011	0.0132
neurogenesis	GO:0022008	1703	17	5.96	+	2.85	6.86e-05	0.0105
protein transport	GO:0015031	1508	15	5.28	+	2.84	0.000208	0.0196
positive regulation of macromolecule biosynthetic process	GO:0010557	1930	19	6.76	+	2.81	2.77e-05	0.00596
cellular macromolecule biosynthetic process	GO:0034645	1639	16	5.74	+	2.79	0.000152	0.0165
peptide transport	GO:0015833	1539	15	5.39	+	2.78	0.000258	0.0227
positive regulation of nucleobase-containing compound metabolic process	GO:0045935	1953	19	6.84	+	2.78	3.26e-05	0.00665
cellular response to stress	GO:0033554	1761	17	6.17	+	2.76	0.000103	0.0128
cellular localization	GO:0051641	3007	29	10.53	+	2.75	1.16e-07	0.000206
positive regulation of signal transduction	GO:0009967	1675	16	5.86	+	2.73	0.000195	0.0191
cellular nitrogen compound biosynthetic process	GO:0044271	1571	15	5.5	+	2.73	0.000322	0.0258
protein localization	GO:0008104	2200	21	7.7	+	2.73	1.47e-05	0.00395
amide transport	GO:0042886	1574	15	5.51	+	2.72	0.000328	0.0261
macromolecule biosynthetic process	GO:0009059	1689	16	5.91	+	2.71	0.000214	0.0201
positive regulation of cellular biosynthetic process	GO:0031328	2031	19	7.11	+	2.67	5.56e-05	0.00962
regulation of cell death	GO:0010941	1722	16	6.03	+	2.65	0.000266	0.0231
positive regulation of biosynthetic process	GO:0009891	2066	19	7.23	+	2.63	7e-05	0.0104
positive regulation of cell communication	GO:0010647	1855	17	6.49	+	2.62	0.000193	0.0191
negative regulation of macromolecule metabolic process	GO:0010605	2951	27	10.33	+	2.61	1.14e-06	0.000671
regulation of response to stress	GO:0080134	1641	15	5.75	+	2.61	0.000509	0.0351
positive regulation of signaling	GO:0023056	1862	17	6.52	+	2.61	0.000202	0.0195
positive regulation of response to stimulus	GO:0048584	2433	22	8.52	+	2.58	2e-05	0.00475
gene expression	GO:0010467	2109	19	7.38	+	2.57	9.22e-05	0.012
regulation of protein modification process	GO:0031399	1891	17	6.62	+	2.57	0.000243	0.0219
cellular component assembly	GO:0022607	2395	21	8.38	+	2.5	5.2e-05	0.00929
nucleobase-containing compound metabolic process	GO:0006139	2740	24	9.59	+	2.5	1.23e-05	0.00364
regulation of phosphate metabolic process	GO:0019220	1841	16	6.45	+	2.48	0.000557	0.0373
regulation of phosphorus metabolic process	GO:0051174	1842	16	6.45	+	2.48	0.000561	0.0373
nervous system development	GO:0007399	2437	21	8.53	+	2.46	6.7e-05	0.0104
nitrogen compound transport	GO:0071705	1857	16	6.5	+	2.46	0.000612	0.0401
anatomical structure morphogenesis	GO:0009653	2206	19	7.72	+	2.46	0.000167	0.0173
macromolecule localization	GO:0033036	2564	22	8.98	+	2.45	4.5e-05	0.00832
positive regulation of gene expression	GO:0010628	2372	20	8.3	+	2.41	0.000142	0.0158
negative regulation of metabolic process	GO:0009892	3205	27	11.22	+	2.41	5.64e-06	0.00191
negative regulation of nitrogen compound metabolic process	GO:0051172	2497	21	8.74	+	2.4	9.51e-05	0.0122
cellular component biogenesis	GO:0044085	2656	22	9.3	+	2.37	0.000121	0.0142
regulation of cellular protein metabolic process	GO:0032268	2691	22	9.42	+	2.34	0.000132	0.0149
heterocycle metabolic process	GO:0046483	2936	24	10.28	+	2.33	5.34e-05	0.00943
regulation of protein metabolic process	GO:0051246	2835	23	9.93	+	2.32	8.98e-05	0.0118
organic cyclic compound metabolic process	GO:1901360	3218	26	11.27	+	2.31	2.4e-05	0.00537
cellular aromatic compound metabolic process	GO:0006725	2986	24	10.45	+	2.3	6.31e-05	0.0102
response to stress	GO:0006950	3662	29	12.82	+	2.26	7.93e-06	0.00252
regulation of cellular macromolecule biosynthetic process	GO:2000112	3924	31	13.74	+	2.26	3.19e-06	0.00127
regulation of nucleobase-containing compound metabolic process	GO:0019219	4078	32	14.28	+	2.24	2.24e-06	0.00111
regulation of cellular component organization	GO:0051128	2436	19	8.53	+	2.23	0.000696	0.0439
negative regulation of cellular metabolic process	GO:0031324	2700	21	9.45	+	2.22	0.000323	0.0258
regulation of gene expression	GO:0010468	4913	38	17.2	+	2.21	2.01e-07	0.000267
regulation of macromolecule biosynthetic process	GO:0010556	4032	31	14.12	+	2.2	7.91e-06	0.00257
regulation of molecular function	GO:0065009	3078	23	10.78	+	2.13	0.000349	0.027
positive regulation of macromolecule metabolic process	GO:0010604	3630	27	12.71	+	2.12	6.9e-05	0.0104
regulation of cellular biosynthetic process	GO:0031326	4184	31	14.65	+	2.12	1.3e-05	0.0037
cell differentiation	GO:0030154	3788	28	13.26	+	2.11	4.91e-05	0.00887
cellular macromolecule metabolic process	GO:0044260	5145	38	18.01	+	2.11	7.71e-07	0.000557
positive regulation of nitrogen compound metabolic process	GO:0051173	3267	24	11.44	+	2.1	0.000268	0.0232
cellular nitrogen compound metabolic process	GO:0034641	3401	25	11.91	+	2.1	0.000179	0.0179
cellular developmental process	GO:0048869	3845	28	13.46	+	2.08	6.1e-05	0.0102
regulation of biosynthetic process	GO:0009889	4270	31	14.95	+	2.07	2.75e-05	0.00598
regulation of signal transduction	GO:0009966	3174	23	11.11	+	2.07	0.000452	0.0322
regulation of macromolecule metabolic process	GO:0060255	6510	47	22.79	+	2.06	6.9e-09	5.49e-05
regulation of signaling	GO:0023051	3615	26	12.66	+	2.05	0.00016	0.0168
cellular component organization	GO:0016043	5699	40	19.95	+	2	9.84e-07	0.00068
regulation of cell communication	GO:0010646	3576	25	12.52	+	2	0.000458	0.0324
positive regulation of cellular metabolic process	GO:0031325	3454	24	12.09	+	1.98	0.000702	0.0439
regulation of transcription, DNA-templated	GO:0006355	3462	24	12.12	+	1.98	0.000713	0.0445
positive regulation of metabolic process	GO:0009893	3937	27	13.78	+	1.96	0.000264	0.023
multicellular organism development	GO:0007275	5106	35	17.88	+	1.96	1.5e-05	0.00399
system development	GO:0048731	4525	31	15.84	+	1.96	8.28e-05	0.0112
regulation of RNA metabolic process	GO:0051252	3809	26	13.34	+	1.95	0.0004	0.0297
regulation of metabolic process	GO:0019222	7060	48	24.72	+	1.94	3.43e-08	7.79e-05
macromolecule metabolic process	GO:0043170	6337	43	22.19	+	1.94	5.83e-07	0.000488
cellular component organization or biogenesis	GO:0071840	5919	40	20.72	+	1.93	2.82e-06	0.00132
regulation of nitrogen compound metabolic process	GO:0051171	5920	40	20.73	+	1.93	2.83e-06	0.00129
anatomical structure development	GO:0048856	5489	37	19.22	+	1.93	1.21e-05	0.00362
regulation of primary metabolic process	GO:0080090	6118	41	21.42	+	1.91	2.01e-06	0.00107
regulation of cellular metabolic process	GO:0031323	6329	42	22.16	+	1.9	2.27e-06	0.00109
regulation of response to stimulus	GO:0048583	4404	29	15.42	+	1.88	0.000281	0.0238
regulation of biological quality	GO:0065008	4102	27	14.36	+	1.88	0.00057	0.0378
transport	GO:0006810	4572	30	16.01	+	1.87	0.000298	0.0248
negative regulation of cellular process	GO:0048523	4981	32	17.44	+	1.84	0.000173	0.0176
negative regulation of biological process	GO:0048519	5643	36	19.76	+	1.82	5.6e-05	0.00957
establishment of localization	GO:0051234	4704	30	16.47	+	1.82	0.000386	0.0289
protein metabolic process	GO:0019538	4415	28	15.46	+	1.81	0.000816	0.0499
positive regulation of biological process	GO:0048518	6347	40	22.22	+	1.8	1.78e-05	0.00443
positive regulation of cellular process	GO:0048522	5742	36	20.1	+	1.79	0.000103	0.0129
developmental process	GO:0032502	5941	37	20.8	+	1.78	7.29e-05	0.0105
nitrogen compound metabolic process	GO:0006807	7090	43	24.82	+	1.73	1.74e-05	0.00439
cellular metabolic process	GO:0044237	7782	46	27.25	+	1.69	1.44e-05	0.00396
primary metabolic process	GO:0044238	7570	43	26.5	+	1.62	0.000121	0.0141
multicellular organismal process	GO:0032501	7148	40	25.03	+	1.6	0.000452	0.0324
organic substance metabolic process	GO:0071704	8007	44	28.03	+	1.57	0.000241	0.0219
metabolic process	GO:0008152	8585	47	30.06	+	1.56	7.13e-05	0.0104
regulation of biological process	GO:0050789	11955	57	41.85	+	1.36	0.000312	0.0256
biological regulation	GO:0065007	12629	59	44.21	+	1.33	0.000276	0.0237
cellular process	GO:0009987	15632	67	54.73	+	1.22	0.000368	0.0277
