# Supplementary material for: Hippocampal transcriptome-wide association study and neurobiological pathway analysis for Alzheimer’s disease
Source: PLoS Genet. 2021 Feb 25;17(2):e1009363. doi: 10.1371/journal.pgen.1009363 (PMC7906391; doi:10.1371/journal.pgen.1009363)
Supplement: S4 Table — (XLSX) [file pgen.1009363.s004.xlsx]

## Sheet: modules
MODULE_NAME	MODULE_GENES
M1	APOE	APP	ATN1	BCAM	CDH1	CEACAM19	DMPK	DMWD	ERCC2	EXOC3L2	FOXB1	FOXL1	HSPB2	NTRK1	PPP1R13L	PPP1R37	PTPN9	PVR	QPCTL	SIX5
M2	CD3EAP	CENPE	GEMIN4	HSP90AB1	MTCH2	PIN1	POLR1E	PPP1CA	SEH1L	SNRPD2	TK1	TOMM40	ZMYND19
M3	ATP1B1	HSP90AA1	HSPA8	KAT8	LGR4	MIPEP	MYC	RNF2	RPS10
M4	EYA3	SMN1	TNIP2	TP53	UBQLN4
M5	ANXA7	DCP1A	HSPA5	RAC1	RNF4	XPO1

## Sheet: GO terms
MODULE_NAME	TERM_NAME	GO_ID	TERM_Q_VALUE	GENE_COUNT	TERM_GENES
M1	generation of neurons	GO:0048699	0.000364184	5	NTRK1	PTPN9	ERCC2	APOE	APP
M1	neurogenesis	GO:0022008	0.000364184	5	NTRK1	PTPN9	ERCC2	APOE	APP
M1	long-term synaptic potentiation	GO:0060291	0.000364184	2	APOE	APP
M1	regulation of long-term synaptic potentiation	GO:1900271	0.000364184	2	APOE	APP
M1	negative regulation of long-term synaptic potentiation	GO:1900272	0.000364184	2	APOE	APP
M1	regulation of amyloid fibril formation	GO:1905906	0.000472122	2	APOE	APP
M1	regulation of neurogenesis	GO:0050767	0.000620338	4	NTRK1	PTPN9	APOE	APP
M1	regulation of nervous system development	GO:0051960	0.000685637	4	NTRK1	PTPN9	APOE	APP
M1	regulation of synaptic plasticity	GO:0048167	0.000790618	2	APOE	APP
M1	positive regulation of synaptic transmission	GO:0050806	0.000923109	2	APOE	APP
M1	regulation of cell development	GO:0060284	0.00121254	4	NTRK1	PTPN9	APP	APOE
M1	amyloid fibril formation	GO:1990000	0.00121254	2	APOE	APP
M1	neuron differentiation	GO:0030182	0.00129653	4	NTRK1	PTPN9	ERCC2	APOE
M1	neuron projection organization	GO:0106027	0.00129653	2	APOE	APP
M1	neuron death	GO:0070997	0.0014854	3	APOE	ATN1	APP
M1	regulation of amyloid-beta formation	GO:1902003	0.00154876	2	APOE	APP
M1	positive regulation of neurogenesis	GO:0050769	0.00163835	3	NTRK1	APOE	APP
M1	positive regulation of nervous system development	GO:0051962	0.00174601	3	NTRK1	APOE	APP
M1	regulation of neuron projection development	GO:0010975	0.00180638	3	NTRK1	PTPN9	APOE
M1	regulation of amyloid precursor protein catabolic process	GO:1902991	0.00183531	2	APOE	APP
M1	amyloid-beta formation	GO:0034205	0.0019616	2	APOE	APP
M1	modulation of chemical synaptic transmission	GO:0050804	0.00226767	2	APOE	APP
M1	regulation of trans-synaptic signaling	GO:0099177	0.00226767	2	APOE	APP
M1	learning or memory	GO:0007611	0.00236877	2	APOE	APP
M1	positive regulation of cell development	GO:0010720	0.00236877	3	NTRK1	APOE	APP
M1	regulation of neuron differentiation	GO:0045664	0.00236877	3	NTRK1	PTPN9	APOE
M1	negative regulation of neuron projection development	GO:0010977	0.00236877	2	PTPN9	APOE
M1	amyloid precursor protein catabolic process	GO:0042987	0.00236877	2	APOE	APP
M1	amyloid-beta metabolic process	GO:0050435	0.00236877	2	APOE	APP
M1	amyloid precursor protein metabolic process	GO:0042982	0.00332908	2	APOE	APP
M1	negative regulation of neuron differentiation	GO:0045665	0.00345577	2	PTPN9	APOE
M1	synapse organization	GO:0050808	0.00379556	2	APOE	APP
M1	neuron projection development	GO:0031175	0.00386924	3	NTRK1	PTPN9	APOE
M1	negative regulation of cell projection organization	GO:0031345	0.00386924	2	PTPN9	APOE
M1	negative regulation of neurogenesis	GO:0050768	0.00386924	2	PTPN9	APOE
M1	negative regulation of nervous system development	GO:0051961	0.00386924	2	PTPN9	APOE
M1	chemical synaptic transmission	GO:0007268	0.00418172	2	APOE	APP
M1	neuron development	GO:0048666	0.00418172	3	NTRK1	PTPN9	APOE
M1	regulation of plasma membrane bounded cell projection organization	GO:0120035	0.00418172	3	NTRK1	PTPN9	APOE
M1	anterograde trans-synaptic signaling	GO:0098916	0.00418172	2	APOE	APP
M1	regulation of cell projection organization	GO:0031344	0.00418172	3	NTRK1	PTPN9	APOE
M1	trans-synaptic signaling	GO:0099537	0.00418172	2	APOE	APP
M1	synaptic signaling	GO:0099536	0.00418172	2	APOE	APP
M1	neuron apoptotic process	GO:0051402	0.00418172	2	ATN1	APP
M1	behavior	GO:0007610	0.00469297	2	APOE	APP
M1	positive regulation of protein binding	GO:0032092	0.00469297	2	APOE	APP
M1	negative regulation of cell development	GO:0010721	0.00490382	2	PTPN9	APOE
M1	regulation of Ras protein signal transduction	GO:0046578	0.00490382	2	NTRK1	APOE
M1	protein localization to membrane	GO:0072657	0.0056499	3	PTPN9	APOE	CDH1
M1	cognition	GO:0050890	0.00567598	2	APOE	APP
M1	positive regulation of neuron projection development	GO:0010976	0.00572571	2	NTRK1	APOE
M1	regulation of small GTPase mediated signal transduction	GO:0051056	0.00584071	2	NTRK1	APOE
M1	dephosphorylation	GO:0016311	0.00663945	3	PPP1R37	DMPK	PTPN9
M1	positive regulation of neuron differentiation	GO:0045666	0.00724951	2	NTRK1	APOE
M1	negative regulation of cell proliferation	GO:0008285	0.0079285	3	NTRK1	APOE	APP
M1	protein import	GO:0017038	0.0082847	2	APOE	CDH1
M1	response to organonitrogen compound	GO:0010243	0.00849272	3	APOE	APP	CDH1
M1	positive regulation of NF-kappaB transcription factor activity	GO:0051092	0.00911694	2	NTRK1	APP
M1	regulation of phosphatase activity	GO:0010921	0.00934057	2	PPP1R37	DMPK
M1	positive regulation of ERK1 and ERK2 cascade	GO:0070374	0.0102227	2	NTRK1	APP
M1	Ras protein signal transduction	GO:0007265	0.0105532	2	NTRK1	APOE
M1	positive regulation of binding	GO:0051099	0.0108822	2	APOE	APP
M1	positive regulation of cell projection organization	GO:0031346	0.0112986	2	NTRK1	APOE
M1	regulation of dephosphorylation	GO:0035303	0.0112986	2	PPP1R37	DMPK
M1	small GTPase mediated signal transduction	GO:0007264	0.0116769	2	NTRK1	APOE
M1	regulation of protein binding	GO:0043393	0.0125527	2	APOE	APP
M1	protein dephosphorylation	GO:0006470	0.0133957	2	DMPK	PTPN9
M1	regulation of system process	GO:0044057	0.0140826	2	DMPK	APP
M1	regulation of ERK1 and ERK2 cascade	GO:0070372	0.0141023	2	NTRK1	APP
M1	protein localization to plasma membrane	GO:0072659	0.0141023	2	PTPN9	CDH1
M1	protein localization to cell periphery	GO:1990778	0.0152428	2	PTPN9	CDH1
M1	ERK1 and ERK2 cascade	GO:0070371	0.0156743	2	NTRK1	APP
M1	positive regulation of DNA binding transcription factor activity	GO:0051091	0.0159678	2	NTRK1	APP
M1	positive regulation of cellular protein localization	GO:1903829	0.0160687	2	PTPN9	CDH1
M1	regulation of supramolecular fiber organization	GO:1902903	0.0165521	2	APOE	APP
M1	regulation of cellular amide metabolic process	GO:0034248	0.0194269	2	APOE	APP
M1	regulation of cell activation	GO:0050865	0.0212469	2	APOE	APP
M1	negative regulation of cell differentiation	GO:0045596	0.0225184	2	PTPN9	APOE
M1	cellular response to organonitrogen compound	GO:0071417	0.0233415	2	APP	CDH1
M1	nervous system process	GO:0050877	0.0266669	2	APOE	APP
M1	regulation of binding	GO:0051098	0.0269726	2	APOE	APP
M1	cell surface receptor signaling pathway involved in cell-cell signaling	GO:1905114	0.0284033	2	APOE	APP
M1	negative regulation of hydrolase activity	GO:0051346	0.0289356	2	PPP1R37	APP
M1	peptidyl-tyrosine phosphorylation	GO:0018108	0.0306161	2	NTRK1	APP
M1	peptidyl-tyrosine modification	GO:0018212	0.0311517	2	NTRK1	APP
M1	positive regulation of MAPK cascade	GO:0043410	0.0330912	2	NTRK1	APP
M1	regulation of DNA binding transcription factor activity	GO:0051090	0.0343403	2	NTRK1	APP
M1	membrane organization	GO:0061024	0.0346411	2	DMPK	APOE
M1	cellular response to nitrogen compound	GO:1901699	0.0351789	2	APP	CDH1
M1	regulation of defense response	GO:0031347	0.035716	2	PVR	APOE
M1	regulation of cellular protein localization	GO:1903827	0.0364913	2	PTPN9	CDH1
M1	immune effector process	GO:0002252	0.0365489	2	PVR	APP
M1	supramolecular fiber organization	GO:0097435	0.0370832	2	APOE	APP
M1	cell activation	GO:0001775	0.0412551	2	APOE	APP
M1	peptide metabolic process	GO:0006518	0.0440212	2	APOE	APP
M2	attachment of mitotic spindle microtubules to kinetochore	GO:0051315	0.000685637	2	SEH1L	CENPE
M2	ribonucleoprotein complex assembly	GO:0022618	0.00129653	3	SNRPD2	GEMIN4	HSP90AB1
M2	ribonucleoprotein complex subunit organization	GO:0071826	0.00129653	3	SNRPD2	GEMIN4	HSP90AB1
M2	attachment of spindle microtubules to kinetochore	GO:0008608	0.00176954	2	SEH1L	CENPE
M2	spliceosomal snRNP assembly	GO:0000387	0.00183531	2	SNRPD2	GEMIN4
M2	ribonucleoprotein complex biogenesis	GO:0022613	0.00226767	3	SNRPD2	GEMIN4	HSP90AB1
M2	mitotic metaphase plate congression	GO:0007080	0.00281995	2	SEH1L	CENPE
M2	protein localization to mitochondrion	GO:0070585	0.00330997	2	TOMM40	MTCH2
M2	metaphase plate congression	GO:0051310	0.00386924	2	SEH1L	CENPE
M2	chromosome localization	GO:0050000	0.00386924	2	SEH1L	CENPE
M2	establishment of chromosome localization	GO:0051303	0.00386924	2	SEH1L	CENPE
M2	regulation of transforming growth factor beta receptor signaling pathway	GO:0017015	0.00386924	2	PIN1	HSP90AB1
M2	regulation of cellular response to transforming growth factor beta stimulus	GO:1903844	0.00386924	2	PIN1	HSP90AB1
M2	negative regulation of protein catabolic process	GO:0042177	0.00490382	2	PIN1	HSP90AB1
M2	transforming growth factor beta receptor signaling pathway	GO:0007179	0.00570561	2	PIN1	HSP90AB1
M2	regulation of transmembrane receptor protein serine/threonine kinase signaling pathway	GO:0090092	0.00688807	2	PIN1	HSP90AB1
M2	mitotic sister chromatid segregation	GO:0000070	0.00721043	2	SEH1L	CENPE
M2	cellular response to transforming growth factor beta stimulus	GO:0071560	0.00778665	2	PIN1	HSP90AB1
M2	regulation of cellular response to growth factor stimulus	GO:0090287	0.00790143	2	PIN1	HSP90AB1
M2	response to transforming growth factor beta	GO:0071559	0.00801593	2	PIN1	HSP90AB1
M2	sister chromatid segregation	GO:0000819	0.00844783	2	SEH1L	CENPE
M2	regulation of protein ubiquitination	GO:0031396	0.00858387	2	PIN1	HSP90AB1
M2	establishment of organelle localization	GO:0051656	0.00934057	2	SEH1L	CENPE
M2	protein dephosphorylation	GO:0006470	0.00934057	2	PPP1CA	HSP90AB1
M2	mRNA splicing via spliceosome	GO:0000398	0.00934057	2	SNRPD2	GEMIN4
M2	RNA splicing via transesterification reactions with bulged adenosine as nucleophile	GO:0000377	0.00934057	2	SNRPD2	GEMIN4
M2	RNA splicing via transesterification reactions	GO:0000375	0.00934057	2	SNRPD2	GEMIN4
M2	nuclear chromosome segregation	GO:0098813	0.00975508	2	SEH1L	CENPE
M2	regulation of protein modification by small protein conjugation or removal	GO:1903320	0.00994066	2	PIN1	HSP90AB1
M2	transmembrane receptor protein serine/threonine kinase signaling pathway	GO:0007178	0.0101265	2	PIN1	HSP90AB1
M2	negative regulation of catabolic process	GO:0009895	0.0112986	2	PIN1	HSP90AB1
M2	mitotic nuclear division	GO:0140014	0.0117326	2	SEH1L	CENPE
M2	nuclear division	GO:0000280	0.0122718	2	SEH1L	CENPE
M2	chromosome segregation	GO:0007059	0.0122718	2	SEH1L	CENPE
M2	RNA splicing	GO:0008380	0.0122718	2	SNRPD2	GEMIN4
M2	organelle localization	GO:0051640	0.0125527	2	SEH1L	CENPE
M2	mRNA processing	GO:0006397	0.0125527	2	SNRPD2	GEMIN4
M2	organelle fission	GO:0048285	0.0145259	2	SEH1L	CENPE
M2	regulation of protein catabolic process	GO:0042176	0.0157316	2	PIN1	HSP90AB1
M2	dephosphorylation	GO:0016311	0.0201588	2	PPP1CA	HSP90AB1
M2	regulation of cellular protein localization	GO:1903827	0.0212469	2	PIN1	HSP90AB1
M2	cellular response to growth factor stimulus	GO:0071363	0.0233415	2	PIN1	HSP90AB1
M2	mRNA metabolic process	GO:0016071	0.0245106	2	SNRPD2	GEMIN4
M2	response to growth factor	GO:0070848	0.0246865	2	PIN1	HSP90AB1
M3	regulation of protein stability	GO:0031647	0.00174583	3	HSPA8	ATP1B1	HSP90AA1
M3	positive regulation of DNA biosynthetic process	GO:2000573	0.00236877	2	HSP90AA1	MYC
M3	ATP metabolic process	GO:0046034	0.00386924	2	HSPA8	ATP1B1
M3	regulation of DNA biosynthetic process	GO:2000278	0.00386924	2	HSP90AA1	MYC
M3	purine nucleoside monophosphate metabolic process	GO:0009126	0.00418172	2	HSPA8	ATP1B1
M3	purine nucleoside triphosphate metabolic process	GO:0009144	0.00418172	2	HSPA8	ATP1B1
M3	ribonucleoside monophosphate metabolic process	GO:0009161	0.00418172	2	HSPA8	ATP1B1
M3	purine ribonucleoside monophosphate metabolic process	GO:0009167	0.00418172	2	HSPA8	ATP1B1
M3	ribonucleoside triphosphate metabolic process	GO:0009199	0.00418172	2	HSPA8	ATP1B1
M3	purine ribonucleoside triphosphate metabolic process	GO:0009205	0.00418172	2	HSPA8	ATP1B1
M3	telomere maintenance	GO:0000723	0.00427024	2	HSP90AA1	MYC
M3	telomere organization	GO:0032200	0.00427024	2	HSP90AA1	MYC
M3	protein targeting	GO:0006605	0.00466763	2	HSPA8	HSP90AA1
M3	nucleoside monophosphate metabolic process	GO:0009123	0.00469297	2	HSPA8	ATP1B1
M3	nucleoside triphosphate metabolic process	GO:0009141	0.00469297	2	HSPA8	ATP1B1
M3	DNA biosynthetic process	GO:0071897	0.00469297	2	HSP90AA1	MYC
M3	protein stabilization	GO:0050821	0.00590166	2	HSP90AA1	ATP1B1
M3	myeloid cell differentiation	GO:0030099	0.00640535	2	MYC	KAT8
M3	positive regulation of DNA metabolic process	GO:0051054	0.00640535	2	HSP90AA1	MYC
M3	anatomical structure homeostasis	GO:0060249	0.00728472	2	HSP90AA1	MYC
M3	canonical Wnt signaling pathway	GO:0060070	0.0082157	2	MYC	LGR4
M3	purine ribonucleotide metabolic process	GO:0009150	0.0082377	2	HSPA8	ATP1B1
M3	ribonucleotide metabolic process	GO:0009259	0.00838139	2	HSPA8	ATP1B1
M3	purine nucleotide metabolic process	GO:0006163	0.00844783	2	HSPA8	ATP1B1
M3	establishment of protein localization to organelle	GO:0072594	0.00844783	2	HSPA8	HSP90AA1
M3	ribose phosphate metabolic process	GO:0019693	0.00849272	2	HSPA8	ATP1B1
M3	purine-containing compound metabolic process	GO:0072521	0.00934057	2	HSPA8	ATP1B1
M3	Wnt signaling pathway	GO:0016055	0.0102648	2	MYC	LGR4
M3	cell-cell signaling by wnt	GO:0198738	0.0103824	2	MYC	LGR4
M3	cellular metal ion homeostasis	GO:0006875	0.0106172	2	MYC	ATP1B1
M3	hemopoiesis	GO:0030097	0.0106365	2	MYC	KAT8
M3	nucleotide metabolic process	GO:0009117	0.0109683	2	HSPA8	ATP1B1
M3	hematopoietic or lymphoid organ development	GO:0048534	0.010987	2	MYC	KAT8
M3	nucleoside phosphate metabolic process	GO:0006753	0.0111035	2	HSPA8	ATP1B1
M3	autophagy	GO:0006914	0.0112986	2	HSPA8	KAT8
M3	process utilizing autophagic mechanism	GO:0061919	0.0112986	2	HSPA8	KAT8
M3	cell surface receptor signaling pathway involved in cell-cell signaling	GO:1905114	0.0112986	2	MYC	LGR4
M3	cellular cation homeostasis	GO:0030003	0.0115251	2	MYC	ATP1B1
M3	protein localization to membrane	GO:0072657	0.0116769	2	HSP90AA1	ATP1B1
M3	immune system development	GO:0002520	0.0116769	2	MYC	KAT8
M3	cellular ion homeostasis	GO:0006873	0.0117326	2	MYC	ATP1B1
M3	metal ion homeostasis	GO:0055065	0.0117326	2	MYC	ATP1B1
M3	regulation of DNA metabolic process	GO:0051052	0.0126237	2	HSP90AA1	MYC
M3	nucleobase-containing small molecule metabolic process	GO:0055086	0.0126409	2	HSPA8	ATP1B1
M3	cation homeostasis	GO:0055080	0.0130423	2	MYC	ATP1B1
M3	cellular chemical homeostasis	GO:0055082	0.013349	2	MYC	ATP1B1
M3	inorganic ion homeostasis	GO:0098771	0.013574	2	MYC	ATP1B1
M3	drug metabolic process	GO:0017144	0.0138815	2	HSPA8	ATP1B1
M3	cellular homeostasis	GO:0019725	0.0152428	2	MYC	ATP1B1
M3	intracellular protein transport	GO:0006886	0.0153536	2	HSPA8	HSP90AA1
M3	histone modification	GO:0016570	0.0156743	2	KAT8	RNF2
M3	covalent chromatin modification	GO:0016569	0.0159678	2	KAT8	RNF2
M4	response to ionizing radiation	GO:0010212	0.00226767	2	EYA3	TP53
M4	response to radiation	GO:0009314	0.00466933	2	EYA3	TP53
M4	autophagy	GO:0006914	0.0056499	2	UBQLN4	TP53
M4	process utilizing autophagic mechanism	GO:0061919	0.0056499	2	UBQLN4	TP53
M4	DNA repair	GO:0006281	0.00640535	2	EYA3	TP53
M4	regulation of DNA metabolic process	GO:0051052	0.00640535	2	EYA3	TP53
M5	regulation of microtubule cytoskeleton organization	GO:0070507	0.00386924	2	RAC1	RNF4
M5	regulation of microtubule-based process	GO:0032886	0.00418172	2	RAC1	RNF4
M5	regulation of protein complex assembly	GO:0043254	0.0078479	2	RNF4	RAC1
M5	regulation of cytoskeleton organization	GO:0051493	0.00870968	2	RAC1	RNF4
M5	positive regulation of cell migration	GO:0030335	0.00934057	2	HSPA5	RAC1
M5	positive regulation of cell motility	GO:2000147	0.00934057	2	HSPA5	RAC1
M5	microtubule cytoskeleton organization	GO:0000226	0.00934057	2	RAC1	RNF4
M5	positive regulation of cellular component movement	GO:0051272	0.00951741	2	HSPA5	RAC1

## Sheet: network
SOURCE	TARGET	WEIGHT
HSPA8	HSP90AA1	0.751405
RPS10	SNRPD2	0.660865
XPO1	HSP90AA1	0.547716
GEMIN4	HSPA8	0.453181
HSPA8	HSP90AB1	0.441412
XPO1	RNF4	0.410648
DMPK	ATN1	0.35619
ANXA7	HSP90AA1	0.35542
HSP90AB1	YWHAE	0.351431
PPP1CA	MTCH2	0.338769
TOMM40	PVR	0.33713
SMN1	GEMIN4	0.3354
HSPA8	RNF4	0.334707
HSP90AA1	HSP90AB1	0.32878
GEMIN4	TOMM40	0.326267
TK1	TP53	0.321389
GEMIN4	MYC	0.31331
HSP90AB1	SNRPD2	0.312851
HSP90AB1	RPS10	0.308146
GEMIN4	POLR1E	0.307418
XPO1	HSP90AB1	0.291216
MIPEP	MTCH2	0.279381
DMPK	CDH1	0.274821
HLA-DRB1	HLA-DRB5	0.273243
CENPE	TOMM40	0.272202
PPP1CA	HSP90AA1	0.271139
SIAH1	ATN1	0.270958
SEH1L	GEMIN4	0.253891
PIN1	SNRPD2	0.252691
DMWD	ATN1	0.249546
SIX5	DMPK	0.24717
SIAH1	RNF4	0.244291
MTCH2	HSP90AA1	0.241877
SIAH1	RAC1	0.23969
GEMIN4	HSP90AA1	0.23909
RAC1	YWHAE	0.237594
MIPEP	KAT8	0.23344
DCP1A	RNF4	0.229866
ZMYND19	UBQLN4	0.224636
SMN1	TP53	0.218707
SIAH1	YWHAE	0.215007
TK1	GEMIN4	0.207011
PVR	ATN1	0.20678
PPP1CA	ZMYND19	0.198964
KAT8	RNF2	0.187985
HSPA5	RNF4	0.185972
DMWD	BCAM	0.180302
CD3EAP	POLR1E	0.180067
DMPK	EXOC3L2	0.176704
ANXA7	DCP1A	0.175995
PPP1R13L	ATN1	0.162726
APOE	CDH1	0.157765
FOXB1	DMPK	0.156504
ATP1B1	LGR4	0.153483
APP	ATN1	0.152605
PPP1R13L	FOXL1	0.151127
PPP1R13L	PTPN9	0.150408
PPP1R37	PVR	0.147104
SIX5	QPCTL	0.139892
CEACAM19	CDH1	0.129817
NTRK1	FOXL1	0.123687
HSPB2	CDH1	0.114911
HSPA8	RPS10	0.113497
TNIP2	UBQLN4	0.111058
RAC1	RNF4	0.109079
MYC	HSP90AA1	0.103684
ERCC2	SIX5	0.0936399
TNIP2	EYA3	0.0896618
HLA-DRB5	RELB	0.0300143
