# Supplementary material for: Hippocampal transcriptome-wide association study and neurobiological pathway analysis for Alzheimer’s disease
Source: PLoS Genet. 2021 Feb 25;17(2):e1009363. doi: 10.1371/journal.pgen.1009363 (PMC7906391; doi:10.1371/journal.pgen.1009363)
Supplement: S6 Table — (XLSX) [file pgen.1009363.s006.xlsx]

## Sheet: TWAS results of IGAP and UKBB
Hippocampal tissue prediction models				TWAS result in IGAP			TWAS result in UKBB
Gene	chr	pred_perf_r2	pred_perf_pval	TWAS_zscore	TWAS_pvalue	FDR pvalue	TWAS_zscore	TWAS_pvalue	FDR pvalue
QPCTL	19	0.58354	2.21e-23	-20.0316	2.92e-89	4.38e-85	-16.5472	1.68e-61	1.1e-57
DMPK	19	0.703396	4.17e-33	-19.7409	9.61e-87	7.21e-83	-15.5056	3.18e-54	1.38e-50
ZNF285	19	0.689577	3.19e-34	-19.2184	2.59e-82	1.3e-78	-12.0978	1.09e-33	2.84e-30
CD3EAP	19	0.854508	3.1e-59	14.6952	6.92e-49	2.6e-45	10.2218	1.58e-24	2.59e-21
ERCC2	19	0.699457	2.75e-33	12.6317	1.41e-36	4.24e-33	13.5935	4.38e-42	1.43e-38
CLPTM1	19	0.852859	9.97e-60	-12.0031	3.42e-33	8.56e-30	-9.92124	3.37e-23	4.88e-20
TOMM40	19	0.445271	3.54e-17	-8.55759	1.15e-17	2.47e-14	-7.81412	5.53e-15	7.23e-12
SIX5	19	0.524151	2.03e-21	-8.42498	3.61e-17	6.77e-14	-7.18049	6.95e-13	7.56e-10
TRAPPC6A	19	0.615048	1.15e-27	8.37431	5.55e-17	9.26e-14	5.29771	1.17e-07	8.06e-05
ZNF155	19	0.734001	1.61e-36	8.33591	7.69e-17	1.15e-13	5.86075	4.61e-09	3.54e-06
APOE	19	0.704209	5.04e-33	-7.24913	4.19e-13	5.72e-10	-10.6929	1.1e-26	2.05e-23
ZNF296	19	0.810332	5.26e-49	-5.84518	5.06e-09	6.33e-06	-7.70399	1.32e-14	1.57e-11
PPP1R37	19	0.796102	1.25e-45	-5.2417	1.59e-07	0.00017679	-6.06682	1.3e-09	1.22e-06
CTB-129P6.11	19	0.710294	9.76e-39	5.23499	1.65e-07	0.00017679	2.03483	0.0418679	0.560277
ZNF223	19	0.613929	1.07e-27	-5.081	3.75e-07	0.00036511	-4.64154	3.46e-06	0.00226
SNRPD2	19	0.779708	7.06e-47	-5.07406	3.89e-07	0.00036511	-4.2783	1.88e-05	0.00911
MRPL16	11	0.360155	3.75e-12	-4.99012	6.03e-07	0.000532452	-2.13129	0.0330652	0.516578
APOC1	19	0.603857	3.1e-25	-4.95012	7.42e-07	0.000618117	-3.20281	0.00136094	0.179546
ZNF180	19	0.72329	1.83e-38	-4.85345	1.21e-06	0.000944291	-1.11235	0.265988	0.752443
DMWD	19	0.667415	5.88e-31	-4.84612	1.26e-06	0.000944291	-5.56227	2.66e-08	1.93e-05
ZNF226	19	0.401009	1.14e-14	4.77097	1.83e-06	0.00130965	1.67618	0.0937021	0.645479
RMI1	9	0.675137	2.1e-30	4.73512	2.19e-06	0.00149278	-1.09504	0.2735	0.75729
GIPR	19	0.460821	1.08e-16	4.72037	2.35e-06	0.00153546	1.05145	0.293054	0.7652
CKM	19	0.618726	7.09e-28	-4.39945	1.09e-05	0.00678324	-5.98109	2.22e-09	1.93e-06
GRP	18	0.724867	1.94e-36	-4.34385	1.4e-05	0.00840083	-0.386757	0.698936	0.842831
NKPD1	19	0.795013	3.75e-46	4.31779	1.58e-05	0.00909281	6.30461	2.89e-10	2.9e-07
GCKR	2	0.545606	1.93e-21	-4.28988	1.79e-05	0.0099325	0.901918	0.3671	0.793815
PPP1R13L	19	0.795994	4.89e-46	4.26906	1.96e-05	0.0105165	3.08997	0.00200175	0.207496
CSNK1G1	15	0.302643	8.9e-10	4.13625	3.53e-05	0.0177016	0.283983	0.776424	0.849665
FBXO46	19	0.628498	1.23e-26	4.13561	3.54e-05	0.0177016	2.92699	0.00342262	0.270923
PVR	19	0.591415	1.37e-24	4.07195	4.66e-05	0.0225598	-0.338787	0.73477	0.844113
ZNF235	19	0.365817	1.1e-12	-4.03975	5.35e-05	0.0250842	0.359273	0.719391	0.843586
ADIG	20	0.413073	3.78e-14	-4.00303	6.25e-05	0.0284277	0.0389575	0.968924	0.866423
PCDHA4	5	0.589127	9.3e-25	3.93313	8.38e-05	0.036993	1.99051	0.0465351	0.574468
OVCH1	12	0.673995	5.22e-32	3.9237	8.72e-05	0.0373735	0.536686	0.591484	0.829338
NCR3	6	0.352852	7.82e-12	3.9114	9.18e-05	0.0382374	2.68345	0.00728661	0.348605
JDP2	14	0.525679	1.28e-20	-3.89569	9.79e-05	0.0387221	2.11839	0.0341419	0.522769
NOVA2	19	0.513271	4.3e-21	3.89527	9.81e-05	0.0387221	1.83161	0.06701	0.606519
ZNF284	19	0.550381	2.41e-21	3.85018	0.000118029	0.0441375	-17.1958	2.85e-66	3.73e-62
PVRL2	19	0.682417	5.62e-32	3.84597	0.000120077	0.0441375	1.40308	0.160594	0.691331
AIF1	6	0.351219	5.79e-12	3.84483	0.000120634	0.0441375	1.79116	0.0732673	0.612633
GCC1	7	0.343436	1.17e-11	3.821	0.000132911	0.0473223	1.15455	0.248275	0.743223
BCL7A	12	0.368232	1.2e-12	-3.81035	0.00013877	0.0473223	0.382626	0.701997	0.842864
TRNT1	3	0.324982	8.4e-11	3.81029	0.000138803	0.0473223	-1.31468	0.188617	0.708308
MACROD1	11	0.527091	4.43e-21	3.79983	0.000144794	0.0482679	0.398391	0.690342	0.842816
