# Supplementary material for: Hippocampal transcriptome-wide association study and neurobiological pathway analysis for Alzheimer’s disease
Source: PLoS Genet. 2021 Feb 25;17(2):e1009363. doi: 10.1371/journal.pgen.1009363 (PMC7906391; doi:10.1371/journal.pgen.1009363)
Supplement: S9 Table — (XLSX) [file pgen.1009363.s009.xlsx]

## Sheet: Sheet1
gene_id	gene_name	gene_type	alpha	n_snps_in_window	n_snps_in_model	lambda_min_mse	test_R2_avg	test_R2_sd	cv_R2_avg	cv_R2_sd	in_sample_R2	nested_cv_fisher_pval	rho_avg	rho_se	rho_zscore	rho_avg_squared	zscore_pval	cv_rho_avg	cv_rho_se	cv_rho_avg_squared	cv_zscore_est	cv_zscore_pval	cv_pval_est
ENSG00000012779.6	ALOX5	protein_coding	0.5	4	4	0.0210895	0.169937	0.100063	0.0593534	0.354421	0.293102	3.91801e-05	0.469064	0.101176	5.05669	0.220021	4.26585e-07	0.435	0.331426	0.189225	4.80761	1.52742e-06	7.18783e-05
ENSG00000014919.8	COX15	protein_coding	0.5	8	8	0.00255182	0.37067	0.254683	0.36952	0.234238	0.54478	9.27291e-13	0.675258	0.0894929	8.18026	0.455973	2.83229e-16	0.685928	0.121541	0.470497	7.9803	1.45983e-15	1.65809e-10
ENSG00000019995.6	ZRANB1	protein_coding	0.5	26	26	0.00663493	0.701544	0.127003	0.78216	0.0866789	0.879277	1.59831e-26	0.837038	0.0753998	12.3023	0.700633	8.80463e-35	0.881059	0.0442683	0.776265	12.7234	4.38517e-37	2.89218e-25
ENSG00000023041.7	ZDHHC6	protein_coding	0.5	18	18	0.00767983	0.647555	0.12682	0.610524	0.257288	0.792211	2.07881e-22	0.808552	0.0657588	11.2023	0.653756	3.97489e-29	0.848044	0.076519	0.719178	11.7639	5.9898e-32	4.39984e-22
ENSG00000023839.6	ABCC2	protein_coding	0.5	10	10	0.0193016	0.351557	0.248005	0.244479	0.363116	0.540407	9.07255e-12	0.64309	0.141984	7.75397	0.413564	8.90607e-15	0.599535	0.180506	0.359442	6.64688	2.99374e-11	2.39837e-07
ENSG00000026025.9	VIM	protein_coding	0.5	22	22	0.00201714	0.537629	0.212481	0.558455	0.203151	0.745332	1.4854e-19	0.753311	0.125481	10.2166	0.567478	1.67126e-24	0.760223	0.173175	0.577939	9.94976	2.52787e-23	1.4394e-16
ENSG00000026103.15	FAS	protein_coding	0.5	8	8	0.00329249	0.45168	0.159014	0.494166	0.178831	0.597738	5.65058e-16	0.725342	0.0971709	9.22515	0.526121	2.83177e-20	0.726416	0.0944346	0.52768	8.48678	2.12439e-17	1.15128e-11
ENSG00000035403.12	VCL	protein_coding	0.5	5	5	0.0027764	0.275019	0.132311	0.198842	0.270477	0.340937	3.34841e-07	0.53407	0.13538	5.9822	0.285231	2.2015e-09	0.480995	0.307761	0.231356	5.2857	1.25224e-07	3.07171e-05
ENSG00000043591.4	ADRB1	protein_coding	0.5	19	19	0.0104926	0.694877	0.137566	0.665885	0.180913	0.823017	4.48658e-28	0.848074	0.0744531	12.724	0.71923	4.35173e-37	0.841629	0.114325	0.708339	11.9922	3.90401e-33	4.08108e-23
ENSG00000047056.10	WDR37	protein_coding	0.5	12	12	0.00693499	0.386622	0.138465	0.378459	0.280414	0.563386	3.12141e-12	0.658945	0.104874	7.95759	0.434208	1.75422e-15	0.607118	0.257405	0.368592	6.95313	3.57267e-12	2.06659e-08
ENSG00000048740.13	CELF2	protein_coding	0.5	23	23	0.00204413	0.643124	0.160017	0.722962	0.136907	0.864634	4.00402e-27	0.84259	0.0870277	12.4902	0.709957	8.44789e-36	0.881451	0.0747364	0.776957	13.3742	8.55853e-41	7.14197e-28
ENSG00000052749.9	RRP12	protein_coding	0.5	14	14	0.0245793	0.538881	0.133213	0.508243	0.212017	0.700158	3.51718e-19	0.76931	0.0738964	10.2363	0.591838	1.36409e-24	0.739113	0.135449	0.546289	9.06965	1.19401e-19	1.23792e-13
ENSG00000055950.12	MRPL43	protein_coding	0.5	5	5	0.0110772	0.32058	0.0869301	0.252144	0.247108	0.371164	4.52926e-09	0.602295	0.0562028	6.86778	0.362759	6.52106e-12	0.599206	0.199807	0.359047	6.65728	2.78936e-11	2.13328e-07
ENSG00000057608.12	GDI2	protein_coding	0.5	62	55	0.0188311	0.628033	0.082073	0.628878	0.150228	0.924432	4.82332e-22	0.808537	0.0465889	11.1183	0.653733	1.02258e-28	0.799385	0.120828	0.639017	10.6401	1.93906e-26	1.34223e-18
ENSG00000059573.4	ALDH18A1	protein_coding	0.5	5	5	0.0108919	0.368796	0.155087	0.350894	0.168721	0.420324	2.94721e-10	0.605851	0.159713	7.16027	0.367055	8.052e-13	0.614016	0.167626	0.377016	6.87922	6.01809e-12	7.49213e-08
ENSG00000060339.9	CCAR1	protein_coding	0.5	16	16	0.00713064	0.574616	0.249927	0.617364	0.130199	0.757343	6.53087e-23	0.792924	0.119599	11.2267	0.628729	3.01502e-29	0.832308	0.0577745	0.692737	10.9831	4.60948e-28	2.8626e-19
ENSG00000062650.13	WAPAL	protein_coding	0.5	9	9	0.00248925	0.436875	0.160346	0.346403	0.185319	0.532662	6.19056e-14	0.680111	0.139612	8.48236	0.462551	2.20666e-17	0.604361	0.112473	0.365252	6.46642	1.00355e-10	1.33543e-06
ENSG00000065154.7	OAT	protein_coding	0.5	100	76	0.0263795	0.308553	0.314062	0.449059	0.378568	0.935351	8.1925e-12	0.621338	0.178387	7.62314	0.386061	2.4757e-14	0.712295	0.19223	0.507364	8.84438	9.20355e-19	2.84058e-13
ENSG00000065613.9	SLK	protein_coding	0.5	4	4	0.00348115	0.229688	0.149657	0.220322	0.287676	0.323211	4.09428e-06	0.503292	0.122761	5.51844	0.253303	3.42014e-08	0.505475	0.237058	0.255505	5.47135	4.46622e-08	4.36708e-05
ENSG00000065618.12	COL17A1	protein_coding	0.5	7	7	0.00300097	0.384801	0.171992	0.326832	0.257485	0.462958	1.46813e-10	0.617372	0.148543	7.30783	0.381149	2.71496e-13	0.59009	0.315901	0.348206	7.03528	1.98857e-12	2.34212e-09
ENSG00000065621.10	GSTO2	protein_coding	0.5	19	19	0.00221916	0.793659	0.0575167	0.728463	0.237092	0.863848	1.95245e-33	0.890292	0.0385281	14.1915	0.792621	1.03446e-45	0.879975	0.122315	0.774355	13.9209	4.72989e-44	3.29078e-30
ENSG00000065665.16	SEC61A2	protein_coding	0.5	12	12	0.00667589	0.679912	0.12582	0.647108	0.141492	0.739818	1.31848e-24	0.823923	0.0743679	11.7906	0.678849	4.36484e-32	0.815855	0.0937188	0.665619	10.8224	2.69489e-27	5.54095e-19
ENSG00000065675.10	PRKCQ	protein_coding	0.5	83	53	0.0415972	0.384494	0.210504	0.304335	0.425313	0.866549	3.37426e-12	0.634495	0.149002	7.81477	0.402584	5.50631e-15	0.629711	0.257843	0.396537	7.66141	1.83908e-14	1.88732e-10
ENSG00000065809.9	FAM107B	protein_coding	0.5	19	19	0.00209727	0.582088	0.163283	0.608084	0.142027	0.728256	8.73431e-21	0.784577	0.0773123	10.6977	0.615561	1.0431e-26	0.808762	0.0979227	0.654097	10.6453	1.83453e-26	2.06618e-18
ENSG00000066468.16	FGFR2	protein_coding	0.5	24	24	0.0142033	0.663218	0.0685225	0.690434	0.158777	0.84591	1.19851e-24	0.832616	0.0438592	11.8527	0.693249	2.08353e-32	0.852111	0.105226	0.726093	12.713	5.00462e-37	8.76873e-26
ENSG00000067057.12	PFKP	protein_coding	0.5	43	42	0.0115898	0.758138	0.118817	0.760053	0.203542	0.923863	2.45489e-39	0.903922	0.0452377	15.6382	0.817074	4.00131e-55	0.897042	0.0694701	0.804684	13.8933	6.95327e-44	1.12513e-29
ENSG00000067064.6	IDI1	protein_coding	0.5	44	42	0.021644	0.562303	0.174354	0.570171	0.187658	0.859915	2.84211e-19	0.759134	0.11135	10.202	0.576285	1.94293e-24	0.792711	0.0912843	0.62839	10.0625	8.09235e-24	1.94075e-16
ENSG00000067082.10	KLF6	protein_coding	0.5	53	50	0.0123553	0.573446	0.125941	0.692229	0.121172	0.917843	1.09814e-19	0.783003	0.0514189	10.4271	0.613093	1.86409e-25	0.848986	0.0608968	0.720777	11.5855	4.8793e-31	2.35762e-21
ENSG00000068383.14	INPP5A	protein_coding	0.5	36	36	0.00509604	0.795465	0.0334567	0.808215	0.0915659	0.934288	1.01653e-33	0.896267	0.0203288	14.2932	0.803295	2.412e-46	0.903044	0.0558802	0.815489	14.503	1.1603e-47	4.84354e-32
ENSG00000072401.10	UBE2D1	protein_coding	0.5	9	9	0.0357119	0.373859	0.0920748	0.264171	0.157512	0.478732	6.78626e-13	0.672188	0.0950282	8.20212	0.451836	2.36186e-16	0.610273	0.16952	0.372433	6.82376	8.86898e-12	1.01147e-07
ENSG00000072422.12	RHOBTB1	protein_coding	0.5	7	7	0.00906716	0.243939	0.270976	0.319638	0.146073	0.4058	7.40398e-10	0.609734	0.114149	7.09979	0.371776	1.24948e-12	0.532482	0.172155	0.283538	5.58523	2.3339e-08	6.14654e-05
ENSG00000075073.10	TACR2	protein_coding	0.5	60	50	0.0292118	0.458766	0.302417	0.601724	0.260873	0.906227	9.42749e-17	0.72163	0.150788	9.38712	0.520749	6.16604e-21	0.815058	0.113773	0.66432	11.26	2.06719e-29	1.25733e-20
ENSG00000075290.7	WNT8B	protein_coding	0.5	9	9	0.00265604	0.42897	0.201102	0.487441	0.164712	0.57511	9.84954e-13	0.658958	0.134683	8.08065	0.434226	6.44244e-16	0.738329	0.106255	0.54513	8.9271	4.37309e-19	4.54604e-13
ENSG00000075826.12	SEC31B	protein_coding	0.5	16	16	0.0022862	0.543593	0.266167	0.649094	0.171647	0.778635	2.87889e-23	0.819824	0.046007	11.4645	0.672111	1.98931e-30	0.823617	0.0903258	0.678344	11.1065	1.16603e-28	6.71503e-20
ENSG00000075891.17	PAX2	protein_coding	0.5	15	15	0.00636361	0.601064	0.153989	0.599471	0.12711	0.723759	4.58321e-21	0.788446	0.0868616	10.7723	0.621647	4.65139e-27	0.800282	0.0721096	0.640452	10.1335	3.92533e-24	1.37297e-16
ENSG00000076685.14	NT5C2	protein_coding	0.5	2	2	0.00439279	0.190611	0.0783567	0.238523	0.233695	0.236858	0.00011148	0.454686	0.0833909	4.84817	0.20674	1.24607e-06	0.478825	0.293267	0.229273	5.11257	3.1781e-07	7.60919e-05
ENSG00000077147.10	TM9SF3	protein_coding	0.5	21	21	0.0022869	0.607788	0.263118	0.658242	0.123097	0.787926	5.52134e-24	0.796724	0.14513	11.489	0.634769	1.49864e-30	0.853352	0.0458482	0.72821	11.6575	2.10159e-31	1.30287e-21
ENSG00000077327.11	SPAG6	protein_coding	0.5	10	10	0.00248946	0.33584	0.127325	0.343271	0.264678	0.568735	3.22923e-09	0.600056	0.0976988	6.88607	0.360068	5.7353e-12	0.61342	0.172654	0.376284	6.99903	2.57746e-12	2.93493e-08
ENSG00000077420.11	APBB1IP	protein_coding	0.5	38	38	0.00185964	0.769587	0.0388733	0.742387	0.195265	0.925275	7.21659e-33	0.889253	0.0289229	14.0489	0.790771	7.82186e-45	0.904287	0.0472938	0.817736	14.1065	3.46574e-45	2.27602e-30
ENSG00000077943.7	ITGA8	protein_coding	0.5	10	10	0.00291179	0.422884	0.201081	0.37673	0.285589	0.590053	6.83861e-15	0.700653	0.126446	8.8332	0.490914	1.01722e-18	0.661136	0.185529	0.437101	7.78572	6.93199e-15	2.83499e-10
ENSG00000078114.14	NEBL	protein_coding	0.5	23	23	0.002158	0.684866	0.0906852	0.685291	0.166844	0.850771	9.65653e-31	0.875868	0.0344444	13.4982	0.767146	1.60212e-41	0.857394	0.0611101	0.735125	11.8963	1.23652e-32	1.96381e-22
ENSG00000079332.10	SAR1A	protein_coding	0.5	75	61	0.0264795	0.287796	0.140467	0.356934	0.389753	0.892803	1.6075e-09	0.596106	0.135411	6.92795	0.355342	4.26981e-12	0.671903	0.208647	0.451454	8.21377	2.14358e-16	1.23704e-11
ENSG00000079393.16	DUSP13	protein_coding	0.5	6	6	0.00597972	0.294885	0.103594	0.272029	0.343701	0.382395	5.83927e-07	0.540113	0.0741841	5.97019	0.291722	2.36976e-09	0.532776	0.281134	0.28385	6.08553	1.16105e-09	7.74324e-07
ENSG00000086475.10	SEPHS1	protein_coding	0.5	91	80	0.0102078	0.706973	0.0945674	0.524241	0.37779	0.978379	8.9482e-27	0.844307	0.0572673	12.4011	0.712854	2.57609e-35	0.811325	0.117489	0.658248	11.0434	2.35852e-28	7.46926e-20
ENSG00000089876.7	DHX32	protein_coding	0.5	26	26	0.0192473	0.591939	0.267948	0.694127	0.133121	0.872581	1.02659e-25	0.829102	0.076253	12.0907	0.687411	1.1825e-33	0.869039	0.0606497	0.755229	12.5377	4.64536e-36	9.4854e-25
ENSG00000095464.9	PDE6C	protein_coding	0.5	6	6	0.0160251	0.426477	0.221155	0.369794	0.32991	0.471869	1.0789e-13	0.675522	0.136864	8.40239	0.45633	4.3748e-17	0.632833	0.265102	0.400478	7.65758	1.89465e-14	2.00641e-10
ENSG00000095485.12	CWF19L1	protein_coding	0.5	17	17	0.00727309	0.69036	0.088671	0.693161	0.130859	0.805209	2.46485e-27	0.846908	0.0549684	12.5558	0.717252	3.69621e-36	0.865995	0.0598348	0.749947	12.2718	1.28307e-34	9.56204e-24
ENSG00000095539.11	SEMA4G	protein_coding	0.5	11	11	0.0179645	0.437287	0.174041	0.5046	0.193209	0.607078	4.5094e-14	0.693045	0.108096	8.59869	0.480312	8.06308e-18	0.708633	0.187785	0.502161	8.7781	1.66261e-18	4.40692e-13
ENSG00000095564.9	BTAF1	protein_coding	0.5	15	15	0.00211957	0.327233	0.270485	0.398997	0.284503	0.650193	1.4191e-13	0.667836	0.139492	8.33276	0.446005	7.8982e-17	0.676227	0.196032	0.457283	8.20391	2.32696e-16	1.6487e-11
ENSG00000095574.7	IKZF5	protein_coding	0.5	37	37	0.00182596	0.838844	0.0691089	0.845895	0.0735392	0.953309	5.07766e-40	0.918543	0.0382082	15.849	0.843721	1.42838e-56	0.936391	0.0402643	0.876828	16.188	6.1303e-59	2.16522e-38
ENSG00000095585.12	BLNK	protein_coding	0.5	10	10	0.0190754	0.432411	0.164553	0.426387	0.208133	0.566605	2.01667e-15	0.72054	0.0840399	9.07744	0.519178	1.11163e-19	0.705925	0.154536	0.49833	8.57197	1.01725e-17	2.19925e-12
ENSG00000095587.8	TLL2	protein_coding	0.5	7	7	0.00900536	0.286519	0.100119	0.204987	0.465207	0.38615	4.20215e-07	0.542695	0.0820697	6.02017	0.294517	1.74231e-09	0.570683	0.244254	0.325679	6.50077	7.99085e-11	2.19357e-07
ENSG00000095596.7	CYP26A1	protein_coding	0.5	8	8	0.00771292	0.214361	0.138561	0.0604295	0.487209	0.443204	4.61667e-07	0.546528	0.0537164	6.03633	0.298693	1.57661e-09	0.46754	0.249265	0.218593	4.9603	7.03846e-07	0.000297207
ENSG00000095637.16	SORBS1	protein_coding	0.5	14	14	0.0175652	0.497687	0.187467	0.361569	0.692346	0.647218	1.58948e-17	0.741573	0.109302	9.68166	0.549931	3.60813e-22	0.741821	0.243012	0.550299	9.86185	6.09139e-23	1.12183e-16
ENSG00000095713.9	CRTAC1	protein_coding	0.5	10	10	0.00240765	0.5155	0.175653	0.457792	0.3578	0.621615	1.89817e-17	0.740968	0.10001	9.66832	0.549034	4.11066e-22	0.712913	0.253428	0.508245	9.99302	1.63522e-23	1.22964e-17
ENSG00000095739.7	BAMBI	protein_coding	0.5	58	54	0.0112399	0.597238	0.183498	0.715966	0.220467	0.946466	1.63963e-26	0.834738	0.0788004	12.2887	0.696787	1.04151e-34	0.861304	0.105323	0.741845	12.6603	9.81593e-37	2.24866e-25
ENSG00000095777.10	MYO3A	protein_coding	0.5	18	18	0.00918827	0.612354	0.134231	0.557193	0.168686	0.755057	9.17905e-22	0.802573	0.0644615	11.023	0.644124	2.96135e-28	0.799677	0.0982136	0.639484	10.4293	1.82226e-25	1.04868e-17
ENSG00000095787.17	WAC	protein_coding	0.5	21	21	0.00264822	0.658434	0.186477	0.675778	0.323485	0.84253	5.91086e-28	0.833804	0.119099	12.6394	0.695229	1.28021e-36	0.820312	0.214808	0.672911	12.8229	1.21999e-37	9.44228e-27
ENSG00000095794.15	CREM	protein_coding	0.5	22	22	0.0087062	0.72164	0.129129	0.751475	0.113522	0.871048	1.46001e-31	0.878111	0.0519002	13.6969	0.771079	1.05939e-42	0.895018	0.0475214	0.801056	13.533	9.98672e-42	2.75834e-28
ENSG00000096717.7	SIRT1	protein_coding	0.5	7	7	0.0028893	0.216338	0.29559	0.302383	0.31953	0.430925	2.39013e-09	0.577475	0.194595	6.75519	0.333477	1.42648e-11	0.596093	0.246478	0.355326	6.99571	2.63924e-12	1.21714e-08
ENSG00000096746.13	HNRNPH3	protein_coding	0.5	20	20	0.00214515	0.717405	0.0783319	0.619448	0.234627	0.807124	1.02638e-28	0.86285	0.0430369	12.9611	0.744509	2.03406e-38	0.784377	0.163646	0.615248	10.7361	6.89005e-27	3.69526e-19
ENSG00000099194.5	SCD	protein_coding	0.5	26	26	0.00194192	0.725036	0.116317	0.759347	0.129505	0.8523	5.23842e-29	0.858705	0.0602641	12.9943	0.737375	1.31724e-38	0.891857	0.0608091	0.795409	13.4394	3.55465e-41	5.68292e-28
ENSG00000099204.14	ABLIM1	protein_coding	0.5	13	13	0.00608549	0.527472	0.131049	0.504157	0.328596	0.705198	3.66375e-20	0.777722	0.0944614	10.5007	0.604852	8.57651e-26	0.782779	0.139813	0.612742	10.1605	2.97565e-24	5.32112e-17
ENSG00000099246.12	RAB18	protein_coding	0.5	12	12	0.00256781	0.566509	0.156409	0.514574	0.176099	0.651571	6.29247e-19	0.757049	0.0934707	10.0938	0.573123	5.88616e-24	0.7636	0.0924126	0.583085	9.40565	5.17112e-21	1.94775e-14
ENSG00000099250.13	NRP1	protein_coding	0.5	12	12	0.00230694	0.496694	0.159288	0.509523	0.191274	0.651319	1.50046e-15	0.720421	0.0871678	9.10434	0.519006	8.67941e-20	0.747633	0.0902032	0.558954	8.96096	3.21876e-19	4.9326e-13
ENSG00000099256.14	PRTFDC1	protein_coding	0.5	37	37	0.00170858	0.813609	0.0777712	0.827622	0.0775839	0.941024	1.28315e-38	0.908615	0.0427508	15.4656	0.825581	5.92376e-54	0.932267	0.0299509	0.869122	15.524	2.3871e-54	1.18505e-35
ENSG00000099282.5	TSPAN15	protein_coding	0.5	50	50	0.00275039	0.770921	0.0589575	0.802756	0.120013	0.96261	2.23438e-31	0.880974	0.0316399	13.6665	0.776115	1.6106e-42	0.907061	0.0969807	0.82276	15.0618	2.88738e-51	2.92581e-34
ENSG00000099284.9	H2AFY2	protein_coding	0.5	26	26	0.00189316	0.749018	0.111175	0.753919	0.143983	0.893237	1.74507e-31	0.872638	0.0620278	13.6534	0.761497	1.92588e-42	0.87797	0.0911366	0.770831	13.3572	1.07554e-40	7.97138e-28
ENSG00000099290.11	FAM21A	protein_coding	0.5	9	9	0.00286553	0.67529	0.12411	0.65438	0.301446	0.755521	6.97714e-26	0.823103	0.0790004	12.101	0.677498	1.04291e-33	0.808639	0.18231	0.653897	11.394	4.48146e-30	2.5323e-21
ENSG00000107438.4	PDLIM1	protein_coding	0.5	4	4	0.00323099	0.109697	0.323272	0.124639	0.359821	0.270743	5.73137e-06	0.502919	0.0940661	5.48598	0.252927	4.11181e-08	0.533677	0.212246	0.284811	5.6899	1.27116e-08	2.65575e-05
ENSG00000107443.11	CCNJ	protein_coding	0.5	11	11	0.00398634	0.428035	0.192768	0.43485	0.23245	0.56935	3.33558e-14	0.681398	0.146617	8.5539	0.464303	1.18999e-17	0.659515	0.230979	0.43496	8.33612	7.67667e-17	2.23921e-12
ENSG00000107485.11	GATA3	protein_coding	0.5	28	28	0.00173875	0.886917	0.0529433	0.871504	0.058963	0.930593	1.38176e-50	0.951309	0.0196049	18.4538	0.904988	4.863e-76	0.936576	0.0370499	0.877176	15.9214	4.4999e-57	3.02573e-37
ENSG00000107518.12	ATRNL1	protein_coding	0.5	23	23	0.00246491	0.61635	0.24385	0.698125	0.175655	0.846923	2.50566e-26	0.83765	0.0760277	12.2697	0.701657	1.3175e-34	0.857109	0.0934487	0.734635	12.3261	6.55218e-35	3.7991e-24
ENSG00000107521.14	HPS1	protein_coding	0.5	8	8	0.0164392	0.458214	0.206405	0.422616	0.26236	0.54044	3.87905e-15	0.692703	0.154054	8.8451	0.479837	9.14484e-19	0.698955	0.169907	0.488538	8.26899	1.35099e-16	2.15699e-11
ENSG00000107537.9	PHYH	protein_coding	0.5	34	34	0.0018895	0.897395	0.040155	0.899385	0.0508265	0.96035	2.08782e-51	0.954405	0.0154645	18.6573	0.91089	1.10136e-77	0.956602	0.0199991	0.915087	17.4787	2.0806e-68	3.06608e-43
ENSG00000107551.16	RASSF4	protein_coding	0.5	12	12	0.0094694	0.507935	0.0847107	0.429086	0.317735	0.633028	3.49029e-15	0.72514	0.047743	9.04674	0.525828	1.47295e-19	0.704673	0.204866	0.496564	8.83058	1.04132e-18	2.2176e-13
ENSG00000107554.11	DNMBP	protein_coding	0.5	9	9	0.00372742	0.413676	0.133993	0.344685	0.300704	0.490329	3.06723e-12	0.661313	0.104494	7.97723	0.437335	1.49657e-15	0.615483	0.199621	0.378819	7.04706	1.82739e-12	1.76858e-08
ENSG00000107560.6	RAB11FIP2	protein_coding	0.5	21	21	0.0171567	0.675403	0.18772	0.627784	0.218731	0.808759	7.26251e-28	0.828753	0.117095	12.582	0.686831	2.65188e-36	0.815747	0.130905	0.665443	11.4553	2.2111e-30	2.27271e-21
ENSG00000107562.12	CXCL12	protein_coding	0.5	15	15	0.0112531	0.547664	0.141907	0.601793	0.187629	0.733679	7.81033e-20	0.779881	0.067244	10.44	0.608214	1.62857e-25	0.782107	0.118594	0.611691	10.0031	1.47658e-23	2.17168e-16
ENSG00000107566.9	ERLIN1	protein_coding	0.5	10	10	0.00653208	0.41511	0.156135	0.427369	0.257762	0.562546	2.10397e-13	0.694957	0.050142	8.45067	0.482965	2.89626e-17	0.663826	0.232041	0.440665	7.89008	3.02003e-15	1.05016e-10
ENSG00000107581.8	EIF3A	protein_coding	0.5	5	5	0.0254785	0.286948	0.174391	0.153096	0.494145	0.373718	1.73704e-08	0.571741	0.133058	6.5308	0.326888	6.54172e-11	0.578789	0.252109	0.334996	6.7666	1.31846e-11	3.77865e-08
ENSG00000107593.15	PKD2L1	protein_coding	0.5	14	14	0.00598673	0.531074	0.281742	0.564675	0.289045	0.724792	4.81861e-21	0.792283	0.0742272	10.7972	0.627713	3.54889e-27	0.796888	0.119532	0.63503	10.4712	1.17099e-25	6.0838e-18
ENSG00000107611.10	CUBN	protein_coding	0.5	30	30	0.00802809	0.793154	0.0659708	0.717319	0.232509	0.915246	6.31181e-35	0.896123	0.0482988	14.5646	0.803036	4.7192e-48	0.860554	0.139032	0.740553	13.713	8.48707e-43	1.11142e-29
ENSG00000107614.17	TRDMT1	protein_coding	0.5	16	16	0.00221061	0.555058	0.0518421	0.580276	0.152257	0.702481	3.8649e-18	0.767891	0.0307612	9.97998	0.589656	1.86503e-23	0.76115	0.106001	0.579349	9.57402	1.02831e-21	3.6015e-15
ENSG00000107623.4	GDF10	protein_coding	0.5	9	9	0.00726423	0.399081	0.184958	0.395636	0.195233	0.521202	1.08229e-11	0.651783	0.107379	7.79016	0.424821	6.69232e-15	0.708312	0.116119	0.501706	8.32257	8.60784e-17	2.12873e-11
ENSG00000107625.8	DDX50	protein_coding	0.5	12	12	0.00252384	0.427215	0.182934	0.404451	0.309355	0.614544	4.31198e-14	0.691715	0.0964975	8.58869	0.47847	8.7966e-18	0.686481	0.175076	0.471257	8.21673	2.09123e-16	2.27476e-11
ENSG00000107643.11	MAPK8	protein_coding	0.5	6	6	0.00302652	0.28358	0.22487	0.0527394	0.810045	0.413571	8.01605e-10	0.572493	0.213055	6.84127	0.327748	7.84965e-12	0.520755	0.309409	0.271185	6.19682	5.76149e-10	2.43071e-07
ENSG00000107651.8	SEC23IP	protein_coding	0.5	33	32	0.0178042	0.524681	0.200677	0.636346	0.141099	0.816072	7.28618e-17	0.73606	0.0979251	9.50458	0.541784	2.00856e-21	0.812238	0.101277	0.65973	11.0194	3.08173e-28	9.8784e-20
ENSG00000107669.13	ATE1	protein_coding	0.5	16	16	0.00927895	0.55566	0.272241	0.675817	0.102302	0.765263	6.75834e-24	0.823119	0.0541366	11.6289	0.677525	2.93904e-31	0.835178	0.0470929	0.697523	11	3.82328e-28	2.5163e-19
ENSG00000107672.10	NSMCE4A	protein_coding	0.5	28	28	0.00581209	0.725137	0.0667313	0.680491	0.222221	0.864806	9.50779e-29	0.862309	0.0367033	12.9512	0.743577	2.31303e-38	0.855799	0.0858499	0.732392	12.1488	5.82375e-34	1.98227e-23
ENSG00000107679.10	PLEKHA1	protein_coding	0.5	24	24	0.00895171	0.650871	0.0732324	0.509405	0.385328	0.826868	1.50239e-23	0.81951	0.0510772	11.5171	0.671597	1.0819e-30	0.765063	0.208966	0.585321	10.2419	1.28641e-24	1.16914e-17
ENSG00000107719.8	PALD1	protein_coding	0.5	66	57	0.0322643	0.406727	0.194723	0.531953	0.220469	0.904855	1.32092e-15	0.726163	0.0643282	9.15183	0.527313	5.59756e-20	0.725507	0.147869	0.526361	8.8603	7.97993e-19	4.73812e-13
ENSG00000107731.8	UNC5B	protein_coding	0.5	9	9	0.0261891	0.464892	0.194979	0.440476	0.192056	0.566169	3.95954e-16	0.707598	0.169973	9.1562	0.500695	5.37559e-20	0.70093	0.13963	0.491303	8.25997	1.45705e-16	2.8491e-11
ENSG00000107736.15	CDH23	protein_coding	0.5	60	50	0.0175895	0.575491	0.173086	0.654936	0.188806	0.94531	2.28523e-21	0.789155	0.0907366	10.8513	0.622765	1.96703e-27	0.849679	0.0717106	0.721954	11.8407	2.40401e-32	2.15946e-22
ENSG00000107738.15	C10orf54	protein_coding	0.5	21	21	0.00213364	0.693805	0.101014	0.744122	0.10069	0.838782	1.17413e-26	0.844701	0.0582315	12.3907	0.713519	2.93409e-35	0.866253	0.0731658	0.750394	12.3925	2.87004e-35	3.13947e-24
ENSG00000107742.8	SPOCK2	protein_coding	0.5	16	16	0.00215913	0.642859	0.0854912	0.551476	0.161708	0.747539	7.94474e-23	0.818057	0.0350647	11.3512	0.669218	7.31247e-30	0.758912	0.0877344	0.575948	9.1498	5.70373e-20	1.4808e-13
ENSG00000107745.12	MICU1	protein_coding	0.5	9	9	0.00398944	0.245289	0.341235	0.302772	0.290004	0.461495	9.26985e-12	0.579574	0.2592	7.33188	0.335907	2.26948e-13	0.612761	0.180061	0.375476	6.90714	4.94537e-12	5.51276e-08
ENSG00000107758.11	PPP3CB	protein_coding	0.5	4	4	0.00387492	0.0855448	0.144414	0.146879	0.377746	0.345421	3.173e-06	0.453564	0.215072	5.21846	0.20572	1.80416e-07	0.432758	0.336754	0.18728	5.01722	5.2425e-07	3.40282e-05
ENSG00000107771.11	CCSER2	protein_coding	0.5	4	4	0.0367559	0.235306	0.145091	0.183682	0.432706	0.317522	2.0971e-07	0.539479	0.144517	6.06311	0.291037	1.33512e-09	0.593119	0.278013	0.35179	7.093	1.31238e-12	4.18219e-09
ENSG00000107779.7	BMPR1A	protein_coding	0.5	17	17	0.020714	0.580906	0.131456	0.570893	0.142389	0.738201	1.66825e-21	0.799027	0.0645187	10.9325	0.638445	8.06216e-28	0.774089	0.092347	0.599214	9.59055	8.76144e-22	6.02411e-15
ENSG00000107789.11	MINPP1	protein_coding	0.5	14	14	0.0166763	0.513329	0.121783	0.375875	0.347076	0.653495	9.66925e-18	0.755838	0.0580494	9.81279	0.571291	9.91909e-23	0.680535	0.193583	0.463128	8.18296	2.76958e-16	2.1301e-11
ENSG00000107796.8	ACTA2	protein_coding	0.5	11	11	0.0260527	0.243812	0.387056	0.245268	0.507759	0.530833	2.39014e-11	0.590207	0.215126	7.31522	0.348344	2.56962e-13	0.559685	0.336669	0.313247	7.13561	9.63566e-13	5.48957e-10
ENSG00000107798.13	LIPA	protein_coding	0.5	19	19	0.00218333	0.629939	0.100396	0.65846	0.10577	0.797425	9.64882e-22	0.802502	0.0616539	11.0084	0.64401	3.48203e-28	0.843999	0.0342157	0.712334	11.2165	3.38416e-29	5.02063e-20
ENSG00000107815.3	C10orf2	protein_coding	0.5	16	16	0.0133521	0.59697	0.115652	0.561192	0.193374	0.733272	2.48035e-20	0.786634	0.064516	10.5914	0.618792	3.26843e-26	0.756026	0.144474	0.571575	9.70908	2.75807e-22	9.82623e-16
ENSG00000107816.13	LZTS2	protein_coding	0.5	9	9	0.0124461	0.346014	0.141063	0.314144	0.245615	0.508686	9.93259e-11	0.644335	0.0327663	7.51913	0.415167	5.51408e-14	0.659317	0.106926	0.434698	7.36245	1.80563e-13	8.91578e-09
ENSG00000107819.9	SFXN3	protein_coding	0.5	15	15	0.00437211	0.619473	0.0387334	0.585716	0.203414	0.719575	9.56254e-21	0.798837	0.0222905	10.7584	0.63814	5.40974e-27	0.771667	0.122929	0.59547	9.8135	9.84953e-23	8.03203e-16
ENSG00000107821.10	KAZALD1	protein_coding	0.5	8	8	0.0110952	0.292132	0.209806	0.296028	0.303321	0.511195	1.26647e-13	0.691914	0.0825448	8.48281	0.478745	2.19821e-17	0.626902	0.19205	0.393006	7.2721	3.53951e-13	5.24009e-09
ENSG00000107829.9	FBXW4	protein_coding	0.5	13	13	0.00243399	0.555348	0.114721	0.3453	0.628946	0.684038	1.89663e-20	0.775738	0.104461	10.5703	0.60177	4.09277e-26	0.707586	0.250603	0.500678	9.08463	1.04056e-19	2.52346e-14
ENSG00000107831.8	FGF8	protein_coding	0.5	4	4	0.00255398	0.176188	0.174114	0.178639	0.244205	0.293292	1.82302e-06	0.506017	0.146248	5.62193	0.256053	1.88836e-08	0.445621	0.268444	0.198578	4.73719	2.16698e-06	0.000684271
ENSG00000107833.6	NPM3	protein_coding	0.5	7	7	0.0171958	0.296557	0.162161	0.227774	0.402461	0.423768	2.64672e-08	0.578327	0.0816331	6.53457	0.334462	6.37918e-11	0.593406	0.173064	0.352131	6.51759	7.14472e-11	5.5756e-07
ENSG00000107854.5	TNKS2	protein_coding	0.5	6	6	0.00292474	0.270909	0.137364	0.324994	0.224853	0.39596	1.10061e-08	0.586714	0.0887758	6.67837	0.344233	2.41608e-11	0.598951	0.174253	0.358742	6.72273	1.78352e-11	1.4538e-07
ENSG00000107862.4	GBF1	protein_coding	0.5	14	14	0.0217996	0.390567	0.252269	0.505262	0.284035	0.684339	7.43277e-13	0.649952	0.158586	8.05711	0.422438	7.81217e-16	0.717838	0.203011	0.515292	9.22902	2.73131e-20	1.25614e-14
ENSG00000107863.12	ARHGAP21	protein_coding	0.5	8	8	0.00299646	0.39931	0.160621	0.439503	0.239129	0.559229	1.9228e-13	0.678497	0.105038	8.36577	0.460358	5.97261e-17	0.713372	0.161146	0.5089	8.68852	3.67185e-18	1.12469e-12
ENSG00000107864.10	CPEB3	protein_coding	0.5	8	8	0.00240369	0.403302	0.206095	0.310488	0.450036	0.531542	2.89234e-16	0.713475	0.153179	9.22564	0.509047	2.81877e-20	0.55344	0.368468	0.306296	6.68074	2.37744e-11	5.8178e-09
ENSG00000107874.6	CUEDC2	protein_coding	0.5	6	6	0.00251029	0.232914	0.194718	0.0837548	0.342018	0.384251	1.15563e-09	0.578952	0.15275	6.87091	0.335186	6.37958e-12	0.515982	0.181152	0.266238	5.50605	3.66978e-08	6.15874e-05
ENSG00000107882.7	SUFU	protein_coding	0.5	3	3	0.00687551	0.22757	0.123594	0.247131	0.220559	0.286791	2.56622e-05	0.469402	0.132012	5.09904	0.220338	3.41378e-07	0.516089	0.218636	0.266348	5.4734	4.41473e-08	2.75988e-05
ENSG00000107890.12	ANKRD26	protein_coding	0.5	8	8	0.0025623	0.303775	0.209083	0.314614	0.285616	0.458659	9.36963e-08	0.532084	0.161626	6.10922	0.283113	1.00118e-09	0.524959	0.234022	0.275582	6.22652	4.76917e-10	3.79872e-07
ENSG00000107897.14	ACBD5	protein_coding	0.5	4	4	0.00617422	0.143726	0.197112	0.209037	0.108577	0.261217	8.36371e-07	0.491222	0.203236	5.59687	0.241299	2.18259e-08	0.460713	0.121825	0.212256	4.57939	4.66339e-06	0.0049013
ENSG00000107902.9	LHPP	protein_coding	0.5	45	44	0.00666361	0.745137	0.101035	0.628217	0.529228	0.94082	8.94565e-31	0.867377	0.0670244	13.4492	0.752343	3.1105e-41	0.885441	0.13904	0.784005	15.0261	4.953e-51	1.6844e-34
ENSG00000107929.10	LARP4B	protein_coding	0.5	14	14	0.00642896	0.640664	0.0470503	0.618657	0.163105	0.735017	4.70723e-23	0.820554	0.0322997	11.4135	0.67331	3.57939e-30	0.816608	0.0867354	0.666848	10.7458	6.20321e-27	1.26675e-18
ENSG00000107937.14	GTPBP4	protein_coding	0.5	17	17	0.0281332	0.479839	0.188006	0.596248	0.147133	0.712191	5.45727e-17	0.735089	0.105312	9.52673	0.540356	1.62318e-21	0.792724	0.100263	0.628411	10.1959	2.06852e-24	6.27515e-17
ENSG00000107938.13	C10orf137	protein_coding	0.5	31	31	0.00185761	0.756109	0.0674855	0.780397	0.0771621	0.890334	8.67934e-31	0.87644	0.0374825	13.5132	0.768147	1.308e-41	0.896173	0.0487826	0.803127	13.5691	6.11044e-42	2.28358e-28
ENSG00000107949.12	BCCIP	protein_coding	0.5	39	39	0.0069016	0.820331	0.0720229	0.843768	0.11835	0.949807	2.96331e-38	0.914116	0.0305877	15.4354	0.835607	9.45912e-54	0.927521	0.0539303	0.860295	16.0941	2.8059e-58	5.7289e-38
ENSG00000107951.8	MTPAP	protein_coding	0.5	14	14	0.00229644	0.577842	0.110715	0.497427	0.373683	0.706152	5.49215e-19	0.769789	0.07748	10.193	0.592575	2.1317e-24	0.798786	0.0948705	0.638059	10.4073	2.2971e-25	1.24675e-17
ENSG00000107954.6	NEURL	protein_coding	0.5	4	4	0.0376627	0.212433	0.154675	0.157681	0.231285	0.307615	1.08284e-06	0.526056	0.0997805	5.81304	0.276734	6.13486e-09	0.491177	0.178276	0.241255	5.05527	4.29774e-07	0.000559317
ENSG00000107957.12	SH3PXD2A	protein_coding	0.5	3	3	0.0125011	0.194599	0.16267	0.0962752	0.247909	0.229734	1.50738e-05	0.457928	0.179103	5.07363	0.209698	3.90302e-07	0.519694	0.230566	0.270082	5.96127	2.50283e-09	2.22132e-06
ENSG00000107959.11	PITRM1	protein_coding	0.5	55	50	0.0170019	0.607781	0.148229	0.611394	0.15771	0.908113	6.09138e-20	0.769464	0.113333	10.4137	0.592075	2.14776e-25	0.796781	0.100668	0.634861	10.3795	3.07531e-25	1.2312e-17
ENSG00000107960.6	OBFC1	protein_coding	0.5	20	20	0.00219162	0.537235	0.292942	0.228944	1.34696	0.792988	5.20488e-23	0.801936	0.101589	11.2997	0.643101	1.31636e-29	0.80664	0.123838	0.650669	10.7759	4.47372e-27	6.30341e-19
ENSG00000107968.5	MAP3K8	protein_coding	0.5	16	16	0.00732694	0.585219	0.201446	0.60504	0.159762	0.746558	7.21483e-21	0.771503	0.140837	10.6262	0.595217	2.25196e-26	0.80352	0.0804061	0.645644	10.3733	3.27857e-25	1.98773e-17
ENSG00000107984.5	DKK1	protein_coding	0.5	14	14	0.00409299	0.653635	0.0553679	0.632954	0.129272	0.725796	5.90724e-25	0.838	0.0246322	11.9477	0.702243	6.67607e-33	0.835683	0.0612329	0.698365	11.1941	4.35868e-29	4.75499e-20
ENSG00000108001.9	EBF3	protein_coding	0.5	42	41	0.00647652	0.808296	0.0710679	0.827713	0.0619193	0.951608	1.52204e-37	0.910837	0.0287295	15.2508	0.829624	1.62509e-52	0.910713	0.0353226	0.829398	14.1284	2.539e-45	1.97134e-30
ENSG00000108010.7	GLRX3	protein_coding	0.5	74	45	0.0883981	0.0943934	0.281745	0.308706	0.297635	0.71418	2.43923e-07	0.555816	0.0448017	6.16257	0.308931	7.15753e-10	0.509016	0.295222	0.259097	5.70395	1.17064e-08	6.86533e-06
ENSG00000108018.11	SORCS1	protein_coding	0.5	7	7	0.00282068	0.339456	0.252662	0.377632	0.227347	0.442785	7.28982e-11	0.618607	0.156249	7.38862	0.382675	1.48361e-13	0.613558	0.178218	0.376454	6.9054	5.00617e-12	5.64182e-08
ENSG00000108021.15	FAM208B	protein_coding	0.5	58	56	0.00989173	0.817911	0.0620049	0.832636	0.111718	0.971034	4.46046e-37	0.907574	0.0380767	15.1174	0.82369	1.24344e-51	0.93025	0.0570514	0.865365	15.9404	3.32194e-57	2.01676e-37
ENSG00000108039.13	XPNPEP1	protein_coding	0.5	18	18	0.00275973	0.628392	0.168223	0.677279	0.138958	0.785726	8.94958e-22	0.790665	0.0945607	10.9638	0.625151	5.70598e-28	0.845065	0.087341	0.714134	11.8046	3.69615e-32	2.7211e-22
ENSG00000108055.9	SMC3	protein_coding	0.5	13	13	0.0023517	0.510702	0.0906177	0.342474	0.474683	0.659764	1.25851e-17	0.753595	0.0670828	9.78369	0.567906	1.32298e-22	0.686187	0.238942	0.470853	8.55597	1.16881e-17	9.87052e-13
ENSG00000108061.7	SHOC2	protein_coding	0.5	7	7	0.00255444	0.355239	0.229463	0.300436	0.290323	0.437149	5.93139e-11	0.609593	0.180207	7.35205	0.371604	1.95183e-13	0.557954	0.254344	0.311312	6.44677	1.14256e-10	2.02124e-07
ENSG00000108064.6	TFAM	protein_coding	0.5	19	19	0.0021647	0.374196	0.621568	0.609542	0.223871	0.773067	5.23783e-17	0.67947	0.278559	9.15762	0.461679	5.3056e-20	0.770471	0.158612	0.593626	10.174	2.58959e-24	2.31765e-17
ENSG00000108091.10	CCDC6	protein_coding	0.5	5	5	0.00288954	0.203983	0.233816	0.296656	0.263898	0.381957	7.33233e-08	0.527774	0.189122	6.09785	0.278546	1.07502e-09	0.50397	0.279124	0.253986	5.5286	3.22799e-08	1.4483e-05
ENSG00000108094.10	CUL2	protein_coding	0.5	12	12	0.0069422	0.456572	0.142823	0.355382	0.36816	0.624461	9.56713e-14	0.692324	0.0917359	8.5118	0.479313	1.71257e-17	0.61761	0.234257	0.381442	7.37135	1.68914e-13	1.4313e-09
ENSG00000108100.13	CCNY	protein_coding	0.5	8	8	0.00638686	0.340167	0.0767463	0.345542	0.244594	0.468534	2.62775e-10	0.632937	0.0478855	7.34931	0.40061	1.99237e-13	0.628791	0.236533	0.395378	7.38455	1.52968e-13	1.85312e-09
ENSG00000108175.12	ZMIZ1	protein_coding	0.5	39	39	0.00155895	0.579333	0.375744	0.734265	0.180169	0.915547	7.93802e-30	0.83421	0.119836	13.0831	0.695906	4.11321e-39	0.883089	0.063669	0.779845	13.0986	3.35583e-39	1.03249e-26
ENSG00000108176.10	DNAJC12	protein_coding	0.5	7	7	0.00896682	0.331995	0.0855883	0.284789	0.218956	0.426197	8.69337e-08	0.554397	0.132696	6.25205	0.307356	4.051e-10	0.611023	0.164863	0.373349	6.85748	7.00854e-12	8.14753e-08
ENSG00000108179.9	PPIF	protein_coding	0.5	10	10	0.0340801	0.394669	0.288131	0.482514	0.190128	0.586642	4.23792e-14	0.702237	0.0744319	8.65655	0.493137	4.86244e-18	0.761981	0.0864086	0.580614	9.31978	1.16585e-20	3.98855e-14
ENSG00000108187.11	PBLD	protein_coding	0.5	7	7	0.0026187	0.40024	0.121145	0.419465	0.162813	0.493806	3.20648e-12	0.674268	0.0468616	8.05198	0.454637	8.14685e-16	0.666107	0.102225	0.443699	7.41248	1.23958e-13	7.85426e-09
ENSG00000108219.10	TSPAN14	protein_coding	0.5	17	17	0.00555906	0.593449	0.136062	0.599787	0.171433	0.740283	5.2219e-19	0.76824	0.0824283	10.188	0.590193	2.24442e-24	0.818666	0.064097	0.670214	10.7172	8.45038e-27	1.73739e-18
ENSG00000108231.7	LGI1	protein_coding	0.5	19	19	0.0367827	0.598227	0.148624	0.582162	0.33374	0.779268	8.69766e-22	0.793332	0.0991896	10.9794	0.629375	4.79953e-28	0.823586	0.0947832	0.678293	11.1884	4.64825e-29	3.3541e-20
ENSG00000108239.8	TBC1D12	protein_coding	0.5	16	16	0.00217839	0.418898	0.171938	0.477327	0.157209	0.653916	7.42318e-15	0.720124	0.0447651	8.9393	0.518579	3.91655e-19	0.716033	0.139403	0.512704	8.63112	6.07526e-18	1.95786e-12
ENSG00000119906.7	FAM178A	protein_coding	0.5	24	24	0.00578608	0.660685	0.11392	0.751967	0.117533	0.870096	2.1404e-26	0.835863	0.064552	12.2847	0.698668	1.09414e-34	0.880236	0.0550159	0.774816	12.8421	9.52194e-38	9.09524e-26
ENSG00000119912.11	IDE	protein_coding	0.5	5	5	0.00522385	0.285184	0.0729958	0.312206	0.199891	0.341654	7.288e-07	0.539299	0.0573892	5.94196	0.290844	2.81633e-09	0.582425	0.170898	0.339218	6.435	1.2347e-10	7.37627e-07
ENSG00000119913.4	TECTB	protein_coding	0.5	12	12	0.00222922	0.496969	0.14703	0.382257	0.497494	0.651373	8.93249e-18	0.762317	0.0411292	9.86521	0.581127	5.89102e-23	0.729787	0.182592	0.532588	9.09258	9.67157e-20	6.90088e-14
ENSG00000119915.4	ELOVL3	protein_coding	0.5	6	6	0.00290263	0.363533	0.236232	0.211014	0.410877	0.461036	4.37038e-14	0.683061	0.121536	8.54735	0.466573	1.25948e-17	0.585742	0.259121	0.343094	6.91282	4.75115e-12	1.46515e-08
ENSG00000119917.9	IFIT3	protein_coding	0.5	12	12	0.00337273	0.513912	0.165848	0.444505	0.16562	0.615284	3.70621e-17	0.740901	0.102773	9.59893	0.548934	8.07782e-22	0.708204	0.115133	0.501553	8.30016	1.03971e-16	2.7091e-11
ENSG00000119927.9	GPAM	protein_coding	0.5	13	13	0.00932177	0.512434	0.192838	0.495574	0.223694	0.672165	2.86746e-18	0.74418	0.128141	9.86558	0.553804	5.86933e-23	0.765642	0.108798	0.586207	9.73407	2.15786e-22	1.23614e-15
ENSG00000119929.8	CUTC	protein_coding	0.5	6	6	0.00268323	0.203829	0.136734	0.266076	0.261728	0.377133	0.000163143	0.439019	0.107115	4.70101	0.192738	2.58879e-06	0.549696	0.197938	0.302165	5.93688	2.90502e-09	8.44565e-06
ENSG00000119938.8	PPP1R3C	protein_coding	0.5	9	9	0.00268338	0.476378	0.159168	0.49367	0.237944	0.603469	1.0223e-15	0.726672	0.0780196	9.1819	0.528053	4.23568e-20	0.707319	0.177983	0.5003	8.63663	5.78971e-18	1.42124e-12
ENSG00000119943.6	PYROXD2	protein_coding	0.5	24	24	0.00518767	0.843513	0.0407414	0.830653	0.0539652	0.910288	2.98267e-40	0.923299	0.0213112	15.9363	0.852481	3.54712e-57	0.91697	0.0365503	0.840834	14.5024	1.17064e-47	8.35682e-32
ENSG00000119946.9	CNNM1	protein_coding	0.5	12	12	0.0159318	0.334495	0.150476	0.400124	0.237502	0.58204	3.10792e-11	0.65265	0.0574181	7.68992	0.425952	1.47225e-14	0.67974	0.14101	0.462046	7.88578	3.12574e-15	2.88029e-10
ENSG00000119950.16	MXI1	protein_coding	0.5	8	8	0.00227994	0.413639	0.132912	0.236965	0.718823	0.502679	1.93222e-11	0.652313	0.0786477	7.73709	0.425513	1.01721e-14	0.647324	0.215138	0.419029	7.58175	3.40928e-14	8.23652e-10
ENSG00000119953.8	SMNDC1	protein_coding	0.5	6	6	0.0150271	0.306226	0.0752924	0.239013	0.331627	0.395195	1.4314e-07	0.555278	0.104121	6.20875	0.308333	5.34075e-10	0.586529	0.162514	0.344016	6.36674	1.93083e-10	1.41381e-06
ENSG00000119965.8	C10orf88	protein_coding	0.5	29	28	0.0216255	0.575063	0.0684973	0.641718	0.259454	0.828881	1.03109e-18	0.775749	0.0223404	10.1564	0.601787	3.10206e-24	0.830471	0.173695	0.689683	12.1445	6.13293e-34	5.94111e-24
ENSG00000119969.10	HELLS	protein_coding	0.5	6	6	0.0115302	0.20335	0.221075	0.278282	0.270526	0.421266	3.7251e-08	0.550215	0.162507	6.31529	0.302737	2.69648e-10	0.627709	0.140805	0.394018	6.8955	5.36754e-12	1.11376e-07
ENSG00000119973.3	PRLHR	protein_coding	0.5	7	7	0.01471	0.259197	0.255201	0.280209	0.326293	0.417572	2.35708e-08	0.554085	0.166176	6.38711	0.30701	1.69047e-10	0.601228	0.175445	0.361475	6.6639	2.66659e-11	2.3175e-07
ENSG00000119977.16	TCTN3	protein_coding	0.5	9	9	0.00271652	0.46281	0.158865	0.3406	0.307279	0.61001	1.62921e-15	0.729218	0.0470959	9.14391	0.531759	6.02366e-20	0.715665	0.124531	0.512176	8.63536	5.85429e-18	2.25787e-12
ENSG00000119979.11	FAM45A	protein_coding	0.5	27	27	0.00193501	0.727608	0.132788	0.729414	0.160858	0.899082	9.33942e-29	0.858543	0.0613081	12.9527	0.737096	2.26736e-38	0.85679	0.0778499	0.734088	12.111	9.2409e-34	2.45618e-23
ENSG00000119986.6	AVPI1	protein_coding	0.5	20	20	0.013859	0.70051	0.09991	0.625156	0.265436	0.814194	9.2785e-28	0.852321	0.0552941	12.6765	0.726452	7.97996e-37	0.840202	0.0944434	0.705939	11.9744	4.83915e-33	5.55563e-23
ENSG00000120008.11	WDR11	protein_coding	0.5	30	30	0.00271432	0.789943	0.0953423	0.799991	0.123085	0.919062	5.16456e-36	0.900242	0.0476868	14.8303	0.810435	9.33395e-50	0.89216	0.0640751	0.79595	13.6145	3.28513e-42	1.05023e-28
ENSG00000120029.8	C10orf76	protein_coding	0.5	5	5	0.00269171	0.256724	0.275599	0.205132	0.292798	0.343975	4.15073e-08	0.523094	0.251664	6.0856	0.273627	1.16055e-09	0.56035	0.241556	0.313992	6.36041	2.01219e-10	4.59533e-07
ENSG00000120049.14	KCNIP2	protein_coding	0.5	6	6	0.0195956	0.294926	0.194331	0.290344	0.131922	0.406584	9.24062e-09	0.584929	0.108852	6.68372	0.342142	2.32948e-11	0.580172	0.134238	0.3366	6.19249	5.92199e-10	4.42901e-06
ENSG00000120051.10	CCDC147	protein_coding	0.5	5	5	0.00244203	0.169272	0.215783	0.200046	0.197709	0.303259	2.0207e-05	0.476051	0.128678	5.1681	0.226625	2.36484e-07	0.436552	0.24265	0.190578	4.50345	6.68583e-06	0.00251358
ENSG00000120053.9	GOT1	protein_coding	0.5	9	9	0.0112638	0.354527	0.298277	0.374939	0.288185	0.548647	1.57476e-11	0.625621	0.184509	7.58037	0.391402	3.44573e-14	0.664624	0.133618	0.441725	7.52346	5.33436e-14	3.10991e-09
ENSG00000120057.4	SFRP5	protein_coding	0.5	11	11	0.00227571	0.366871	0.182113	0.390598	0.271514	0.578619	3.03758e-12	0.64527	0.140022	7.88551	0.416373	3.13261e-15	0.677734	0.187754	0.459323	7.9443	1.95289e-15	1.38839e-10
ENSG00000120539.10	MASTL	protein_coding	0.5	10	10	0.00251689	0.448968	0.302583	0.453974	0.259611	0.62783	8.4805e-16	0.715592	0.132468	9.12901	0.512072	6.91304e-20	0.748372	0.110874	0.560061	9.24904	2.26519e-20	4.24687e-14
ENSG00000120549.11	KIAA1217	protein_coding	0.5	26	26	0.0145527	0.640122	0.133307	0.706661	0.113631	0.849225	3.01448e-25	0.832567	0.0582917	11.9951	0.693168	3.7684e-33	0.859385	0.0685138	0.738543	12.1902	3.50419e-34	1.53439e-23
ENSG00000120586.4	MRC1	protein_coding	0.5	32	32	0.0109504	0.795996	0.0773209	0.793565	0.121145	0.922452	1.51277e-37	0.905919	0.0449683	15.2342	0.820689	2.09669e-52	0.887818	0.128835	0.788221	14.5119	1.01869e-47	2.20866e-32
ENSG00000120594.12	PLXDC2	protein_coding	0.5	5	5	0.0284788	0.260591	0.0887654	0.195553	0.254395	0.314177	6.64331e-07	0.538339	0.0762256	5.94476	0.289809	2.76859e-09	0.473894	0.24546	0.224575	5.01851	5.20727e-07	0.000298012
ENSG00000120616.11	EPC1	protein_coding	0.5	4	4	0.00302427	0.149016	0.206928	0.101107	0.439346	0.281965	4.45477e-05	0.437566	0.189118	4.81364	0.191464	1.48202e-06	0.407631	0.318244	0.166163	4.53023	5.89199e-06	4.8439e-05
ENSG00000121898.8	CPXM2	protein_coding	0.5	66	58	0.0212824	0.490956	0.190124	0.497558	0.234462	0.917793	8.34441e-17	0.738848	0.0843	9.50407	0.545897	2.01852e-21	0.737348	0.160304	0.543682	9.4308	4.06954e-21	5.57848e-15
ENSG00000122359.13	ANXA11	protein_coding	0.5	22	22	0.00652978	0.560487	0.0572282	0.428282	0.6688	0.785948	3.44055e-19	0.78066	0.0357041	10.2986	0.60943	7.15263e-25	0.792641	0.17029	0.62828	10.7907	3.80956e-27	2.59288e-19
ENSG00000122367.15	LDB3	protein_coding	0.5	21	21	0.014087	0.540795	0.130991	0.541999	0.190354	0.759041	4.68182e-18	0.74542	0.0926827	9.84112	0.555651	7.48704e-23	0.792115	0.0928201	0.627446	10.1608	2.96683e-24	8.29401e-17
ENSG00000122375.7	OPN4	protein_coding	0.5	18	18	0.0061485	0.585471	0.132884	0.613975	0.243047	0.788898	1.28874e-22	0.796827	0.0934269	11.1818	0.634933	5.00723e-29	0.808201	0.126429	0.653188	10.8837	1.37889e-27	2.49179e-19
ENSG00000122376.7	FAM35A	protein_coding	0.5	10	10	0.00513351	0.476561	0.170288	0.441211	0.292376	0.600012	8.85764e-14	0.677197	0.116567	8.44104	0.458596	3.14537e-17	0.680656	0.189414	0.463293	8.07564	6.71242e-16	5.50715e-11
ENSG00000122378.9	FAM213A	protein_coding	0.5	30	30	0.0055788	0.399089	0.153022	0.480072	0.305678	0.787203	2.11682e-12	0.659529	0.112836	8.00055	0.434979	1.23864e-15	0.750135	0.13422	0.562703	9.40131	5.38857e-21	1.19681e-14
ENSG00000122852.10	SFTPA1	protein_coding	0.5	35	35	0.00561389	0.851055	0.048443	0.837105	0.0820204	0.932757	2.70359e-42	0.930817	0.018419	16.4437	0.86642	9.31247e-61	0.928114	0.0480637	0.861395	15.7992	3.15245e-56	6.70772e-37
ENSG00000122859.4	NEUROG3	protein_coding	0.5	25	25	0.00186727	0.663696	0.113016	0.592427	0.234813	0.841185	1.14288e-24	0.828215	0.059985	11.8388	0.685939	2.45981e-32	0.828285	0.0832677	0.686056	11.1692	5.76894e-29	4.49536e-20
ENSG00000122861.11	PLAU	protein_coding	0.5	4	4	0.00727263	0.170497	0.0984518	0.13044	0.200622	0.269265	0.000175101	0.446697	0.0808127	4.7449	0.199538	2.08605e-06	0.440269	0.16482	0.193837	4.40513	1.05722e-05	0.00672118
ENSG00000122862.4	SRGN	protein_coding	0.5	20	20	0.00284802	0.648873	0.166546	0.655908	0.175631	0.821583	9.28634e-29	0.855109	0.0676655	12.9365	0.731211	2.80025e-38	0.843728	0.0938488	0.711877	11.6905	1.4247e-31	7.39079e-22
ENSG00000122863.5	CHST3	protein_coding	0.5	12	12	0.00250557	0.580232	0.0730364	0.49937	0.157926	0.64872	2.95354e-19	0.779987	0.0414622	10.3104	0.608379	6.32281e-25	0.700605	0.138556	0.490847	8.23911	1.735e-16	3.05271e-11
ENSG00000122870.7	BICC1	protein_coding	0.5	13	13	0.00216714	0.500868	0.16352	0.50119	0.199005	0.66349	7.45527e-16	0.720147	0.100238	9.17628	0.518611	4.46258e-20	0.746606	0.106729	0.557421	9.05701	1.34076e-19	2.05384e-13
ENSG00000122877.9	EGR2	protein_coding	0.5	16	16	0.0075824	0.598307	0.0541374	0.553919	0.225601	0.688756	6.00914e-20	0.787049	0.044352	10.5084	0.619446	7.90605e-26	0.791067	0.0880969	0.625787	10.0634	8.01737e-24	1.68423e-16
ENSG00000122912.10	SLC25A16	protein_coding	0.5	11	11	0.0021416	0.461361	0.16404	0.453687	0.243166	0.613713	2.7516e-14	0.702225	0.084942	8.69849	0.49312	3.36342e-18	0.722	0.160752	0.521283	8.82384	1.10602e-18	5.17425e-13
ENSG00000122952.12	ZWINT	protein_coding	0.5	7	7	0.00326512	0.399111	0.25358	0.452858	0.248607	0.607825	4.71219e-13	0.656376	0.157085	8.13869	0.430829	3.9958e-16	0.66716	0.212436	0.445103	7.95445	1.79929e-15	8.2533e-11
ENSG00000122958.10	VPS26A	protein_coding	0.5	13	13	0.00949586	0.52719	0.0856708	0.531873	0.271736	0.682818	2.43668e-17	0.75682	0.0381065	9.73067	0.572777	2.23108e-22	0.758486	0.142868	0.575301	9.77058	1.50591e-22	6.94167e-16
ENSG00000123240.12	OPTN	protein_coding	0.5	30	30	0.00181604	0.773279	0.100484	0.788273	0.0767217	0.896735	1.90489e-37	0.910585	0.0262143	15.2224	0.829166	2.51139e-52	0.9157	0.0289084	0.838506	14.3307	1.40694e-46	3.95578e-31
ENSG00000123243.10	ITIH5	protein_coding	0.5	39	36	0.0234158	0.703691	0.0852605	0.613605	0.274173	0.861161	1.72757e-27	0.854813	0.0373025	12.6262	0.730706	1.51407e-36	0.794134	0.194253	0.630649	11.1257	9.41024e-29	1.36009e-20
ENSG00000127884.4	ECHS1	protein_coding	0.5	17	17	0.00203323	0.558618	0.0909994	0.565297	0.168689	0.707904	2.21327e-18	0.769335	0.0401138	10.0425	0.591876	9.90817e-24	0.772367	0.137158	0.596551	10.0025	1.48629e-23	1.23292e-16
ENSG00000128805.10	ARHGAP22	protein_coding	0.5	11	11	0.00226741	0.479507	0.139251	0.422236	0.26798	0.610736	1.03093e-14	0.701214	0.0991089	8.80015	0.491701	1.36629e-18	0.675808	0.143334	0.456716	7.84678	4.26851e-15	3.31915e-10
ENSG00000128815.13	WDFY4	protein_coding	0.5	10	10	0.00258157	0.437383	0.119448	0.361054	0.307501	0.555671	4.11315e-14	0.707633	0.040555	8.68995	0.500744	3.6259e-18	0.663751	0.149431	0.440566	7.52687	5.19692e-14	2.77442e-09
ENSG00000130640.9	TUBGCP2	protein_coding	0.5	24	24	0.00333394	0.82281	0.0815278	0.845285	0.0683625	0.914121	2.35919e-40	0.922562	0.0281263	15.9632	0.851121	2.30726e-57	0.9183	0.0413054	0.843274	14.6963	6.80845e-49	1.30697e-32
ENSG00000130643.4	CALY	protein_coding	0.5	20	20	0.00478819	0.590441	0.0411565	0.634356	0.118868	0.789528	3.07158e-22	0.806699	0.0599812	11.1469	0.650764	7.41716e-29	0.818455	0.0825405	0.669869	10.8185	2.81201e-27	7.2885e-19
ENSG00000130649.5	CYP2E1	protein_coding	0.5	11	11	0.00358195	0.416763	0.195737	0.38401	0.42411	0.594533	1.85558e-13	0.678891	0.115312	8.37245	0.460893	5.64344e-17	0.68501	0.19819	0.469239	8.40537	4.26502e-17	4.05216e-12
ENSG00000132334.12	PTPRE	protein_coding	0.5	68	63	0.0128141	0.70149	0.0852169	0.682671	0.179483	0.959356	1.53391e-27	0.857908	0.0288682	12.6618	0.736007	9.62884e-37	0.856605	0.0898702	0.733772	12.5059	6.92882e-36	7.41873e-25
ENSG00000133661.11	SFTPD	protein_coding	0.5	27	27	0.00950921	0.823673	0.0387121	0.809288	0.101076	0.903943	3.06015e-36	0.906922	0.0230647	14.9301	0.822507	2.10047e-50	0.917229	0.0570042	0.841309	15.377	2.33431e-53	2.85294e-35
ENSG00000133665.8	DYDC2	protein_coding	0.5	6	6	0.0148597	0.261921	0.21611	0.315091	0.134717	0.377381	1.59891e-07	0.526671	0.180143	6.00481	0.277382	1.91555e-09	0.610338	0.147552	0.372513	6.69535	2.1516e-11	2.75897e-07
ENSG00000133678.9	TMEM254	protein_coding	0.5	28	28	0.00286859	0.714294	0.232659	0.798102	0.0864382	0.89567	3.01446e-31	0.841722	0.154826	13.4117	0.708496	5.16721e-41	0.915195	0.046904	0.837582	14.6504	1.34003e-48	2.22972e-32
ENSG00000134452.15	FBXO18	protein_coding	0.5	57	51	0.0294914	0.493081	0.135297	0.412894	0.373574	0.849628	2.30274e-15	0.712892	0.0860301	9.01054	0.508215	2.05039e-19	0.618675	0.271327	0.382759	8.05416	8.0026e-16	4.34324e-12
ENSG00000134453.11	RBM17	protein_coding	0.5	40	40	0.0152365	0.641818	0.215455	0.672575	0.253651	0.90629	7.73592e-26	0.8261	0.0932715	12.0939	0.682441	1.13692e-33	0.841064	0.134803	0.707388	12.9087	4.02291e-38	1.02207e-26
ENSG00000134461.11	ANKRD16	protein_coding	0.5	42	42	0.00307099	0.704296	0.310012	0.793158	0.102811	0.951558	4.69809e-35	0.844349	0.180287	14.3028	0.712925	2.1019e-46	0.907679	0.0535585	0.823882	14.4568	2.27023e-47	6.56665e-32
ENSG00000134463.10	ECHDC3	protein_coding	0.5	33	33	0.0018712	0.895711	0.0369789	0.871714	0.0993264	0.949744	8.50699e-50	0.949775	0.0218561	18.2573	0.902073	1.81065e-74	0.935379	0.0477171	0.874934	16.4174	1.4356e-60	3.14721e-39
ENSG00000134470.15	IL15RA	protein_coding	0.5	88	58	0.0455834	0.0479882	0.186495	0.246557	0.442488	0.86262	0.000172631	0.443849	0.105178	4.72063	0.197002	2.35116e-06	0.610872	0.193401	0.373165	6.95135	3.61802e-12	3.56823e-08
ENSG00000136738.10	STAM	protein_coding	0.5	20	20	0.0181217	0.749776	0.065899	0.717269	0.147649	0.834314	2.3298e-30	0.875635	0.0312728	13.4089	0.766736	5.36595e-41	0.878368	0.0605141	0.771531	12.8744	6.27584e-38	6.50261e-26
ENSG00000136750.7	GAD2	protein_coding	0.5	20	20	0.00204208	0.671563	0.157333	0.613142	0.346773	0.807627	4.12846e-29	0.853006	0.081239	13.0088	0.727619	1.09034e-38	0.822304	0.13221	0.676184	11.4528	2.27727e-30	2.95282e-21
ENSG00000136754.12	ABI1	protein_coding	0.5	10	10	0.0099543	0.439189	0.0448265	0.453623	0.193492	0.558729	2.66401e-14	0.712745	0.0313629	8.76708	0.508005	1.83363e-18	0.691927	0.17892	0.478763	8.1368	4.05859e-16	4.9362e-11
ENSG00000136758.14	YME1L1	protein_coding	0.5	7	7	0.00493464	0.38201	0.137402	0.300049	0.241456	0.456238	7.72934e-11	0.629012	0.118264	7.44953	0.395656	9.36747e-14	0.616361	0.137102	0.379901	6.7214	1.79985e-11	2.90854e-07
ENSG00000136770.6	DNAJC1	protein_coding	0.5	11	11	0.0118184	0.422475	0.177318	0.38013	0.379719	0.619455	5.1947e-14	0.698279	0.085016	8.6153	0.487594	6.97576e-18	0.700719	0.212456	0.491007	8.80548	1.30298e-18	2.52025e-13
ENSG00000138107.7	ACTR1A	protein_coding	0.5	7	7	0.0166349	0.190416	0.388994	0.314729	0.259544	0.515945	7.70274e-11	0.573216	0.231534	7.09619	0.328577	1.2824e-12	0.650327	0.16257	0.422925	7.37339	1.66342e-13	5.53506e-09
ENSG00000138111.10	TMEM180	protein_coding	0.5	6	6	0.0117234	0.336978	0.289631	0.394112	0.298028	0.44166	1.65195e-13	0.674279	0.160839	8.34363	0.454653	7.2045e-17	0.690852	0.20537	0.477277	8.33108	8.01072e-17	8.85805e-12
ENSG00000138115.9	CYP2C8	protein_coding	0.5	7	7	0.00290399	0.333151	0.232815	0.378332	0.239714	0.477638	7.81945e-10	0.58439	0.179771	6.93021	0.341512	4.20208e-12	0.650481	0.16828	0.423125	7.74569	9.50634e-15	3.00648e-10
ENSG00000138119.12	MYOF	protein_coding	0.5	29	29	0.0497862	0.519252	0.189347	0.406289	0.499071	0.811071	1.15867e-20	0.762023	0.159528	10.524	0.580678	6.69979e-26	0.74142	0.139034	0.549703	9.3422	9.43489e-21	1.32028e-14
ENSG00000138131.3	LOXL4	protein_coding	0.5	10	10	0.0110858	0.483231	0.100666	0.502916	0.213457	0.590928	1.3888e-15	0.721516	0.0873554	9.12021	0.520586	7.49786e-20	0.695063	0.21183	0.483112	8.46149	2.63984e-17	3.34136e-12
ENSG00000138134.7	STAMBPL1	protein_coding	0.5	14	14	0.00224312	0.508139	0.224591	0.579425	0.222898	0.73297	8.65129e-19	0.74659	0.125673	10.0032	0.557397	1.47599e-23	0.730932	0.209695	0.534262	9.71244	2.66876e-22	2.73568e-16
ENSG00000138135.5	CH25H	protein_coding	0.5	9	9	0.0147411	0.443468	0.149479	0.376861	0.17072	0.510675	1.03169e-13	0.685936	0.100528	8.47541	0.470509	2.34252e-17	0.554749	0.227095	0.307746	6.11809	9.47054e-10	2.32354e-06
ENSG00000138138.9	ATAD1	protein_coding	0.5	23	23	0.0150653	0.634747	0.180782	0.554923	0.421526	0.834156	3.90294e-24	0.805901	0.098912	11.5932	0.649476	4.46042e-31	0.825703	0.113904	0.681785	11.4039	3.99684e-30	4.85009e-21
ENSG00000138152.7	BTBD16	protein_coding	0.5	29	28	0.00529733	0.676625	0.186092	0.701697	0.174076	0.877607	6.23671e-29	0.844371	0.105927	12.9233	0.712962	3.32684e-38	0.874142	0.0835574	0.764123	12.9295	3.06758e-38	3.21689e-26
ENSG00000138160.4	KIF11	protein_coding	0.5	6	6	0.0395733	0.25157	0.107162	0.115825	0.438576	0.356815	6.28888e-08	0.563746	0.102834	6.35157	0.31781	2.13124e-10	0.468999	0.280206	0.21996	5.21817	1.80699e-07	5.05712e-05
ENSG00000138161.8	CUZD1	protein_coding	0.5	26	26	0.00845284	0.759108	0.176856	0.79425	0.123413	0.902786	8.10076e-38	0.892872	0.0736143	15.2039	0.797221	3.33017e-52	0.903227	0.0548692	0.81582	13.957	2.85386e-44	7.86439e-30
ENSG00000138162.13	TACC2	protein_coding	0.5	29	29	0.00702052	0.669633	0.0871849	0.671859	0.15258	0.859032	5.15002e-25	0.83476	0.0449778	11.9533	0.696824	6.23837e-33	0.842882	0.095565	0.710451	11.7054	1.19538e-31	6.34195e-22
ENSG00000138166.5	DUSP5	protein_coding	0.5	8	8	0.00272778	0.428552	0.137693	0.327462	0.384467	0.503777	7.9345e-13	0.671227	0.0942798	8.17929	0.450546	2.8553e-16	0.678797	0.120537	0.460765	7.67479	1.65696e-14	1.55789e-09
ENSG00000138172.6	CALHM2	protein_coding	0.5	8	8	0.0172581	0.46035	0.101076	0.396768	0.228365	0.508938	2.00108e-13	0.694758	0.0604465	8.4568	0.482689	2.74809e-17	0.672695	0.115508	0.452518	7.6161	2.61457e-14	2.03088e-09
ENSG00000138175.8	ARL3	protein_coding	0.5	8	8	0.00269199	0.354505	0.105211	0.27655	0.255263	0.475342	8.68314e-11	0.634716	0.0912736	7.473	0.402864	7.83893e-14	0.630067	0.227122	0.396985	7.65166	1.98404e-14	2.35966e-10
ENSG00000138180.11	CEP55	protein_coding	0.5	13	13	0.00403347	0.544903	0.110961	0.42129	0.510145	0.65655	3.93058e-17	0.749785	0.0604279	9.64169	0.562177	5.33012e-22	0.715664	0.239317	0.512176	9.4867	2.38472e-21	1.11994e-15
ENSG00000138182.10	KIF20B	protein_coding	0.5	21	21	0.00797646	0.694796	0.131917	0.616149	0.243338	0.808834	7.95771e-28	0.842666	0.0803105	12.6339	0.710086	1.37259e-36	0.822946	0.143259	0.67724	11.6123	3.56826e-31	6.33912e-22
ENSG00000138185.12	ENTPD1	protein_coding	0.5	9	9	0.0028682	-0.00479312	0.454687	0.303836	0.286113	0.566898	2.68796e-11	0.619741	0.147513	7.50946	0.384079	5.93703e-14	0.657342	0.153662	0.432099	7.60139	2.92969e-14	1.24346e-09
ENSG00000138190.12	EXOC6	protein_coding	0.5	12	12	0.0170277	0.557408	0.173264	0.564282	0.214307	0.665616	3.97618e-18	0.744985	0.134603	9.84238	0.555003	7.39411e-23	0.751768	0.139219	0.565155	9.40726	5.0926e-21	1.19449e-14
ENSG00000138193.10	PLCE1	protein_coding	0.5	15	15	0.0102329	0.558463	0.206802	0.607481	0.24348	0.692844	6.32771e-20	0.751261	0.158609	10.3067	0.564393	6.57078e-25	0.795323	0.114594	0.632539	10.3574	3.87244e-25	1.73368e-17
ENSG00000138207.8	RBP4	protein_coding	0.5	19	19	0.00216677	0.563246	0.191577	0.586381	0.279629	0.745902	1.03894e-20	0.757189	0.124133	10.5331	0.573335	6.08298e-26	0.825544	0.0677541	0.681523	10.9305	8.23777e-28	3.49516e-19
ENSG00000138279.11	ANXA7	protein_coding	0.5	4	4	0.0184023	0.291161	0.0861997	0.251409	0.263005	0.339825	3.65534e-08	0.576411	0.0672906	6.48989	0.332249	8.59016e-11	0.512565	0.293945	0.262723	5.8547	4.77867e-09	2.71972e-06
ENSG00000138286.10	FAM149B1	protein_coding	0.5	8	8	0.013255	0.280666	0.0871913	0.309123	0.237935	0.435752	3.41865e-06	0.493322	0.167927	5.46304	0.243367	4.6804e-08	0.614418	0.124525	0.37751	6.68176	2.36097e-11	3.78456e-07
ENSG00000138293.15	NCOA4	protein_coding	0.5	10	10	0.022132	0.387068	0.192002	0.413139	0.211796	0.519852	1.60449e-13	0.671961	0.131641	8.34463	0.451531	7.14376e-17	0.664696	0.182369	0.44182	7.8819	3.22451e-15	1.55836e-10
ENSG00000138297.9	TIMM23	protein_coding	0.5	14	14	0.00236755	0.497165	0.185311	0.489857	0.267735	0.670849	1.35769e-18	0.758127	0.108186	10.0281	0.574756	1.14662e-23	0.767732	0.133565	0.589413	9.75701	1.72158e-22	9.8485e-16
ENSG00000138303.13	ASCC1	protein_coding	0.5	21	21	0.00183294	0.7069	0.085412	0.72826	0.161124	0.836911	2.64588e-28	0.85357	0.0673251	12.8089	0.728582	1.46215e-37	0.856039	0.1321	0.732803	12.9122	3.8441e-38	1.83208e-26
ENSG00000138311.11	ZNF365	protein_coding	0.5	9	9	0.00344014	0.314086	0.363906	0.398943	0.296266	0.619882	1.80589e-13	0.656959	0.163557	8.24028	0.431596	1.71803e-16	0.689337	0.155741	0.475186	8.13479	4.12664e-16	5.11007e-11
ENSG00000138316.6	ADAMTS14	protein_coding	0.5	47	45	0.0118616	0.649791	0.170547	0.687469	0.215258	0.93418	6.55908e-27	0.839357	0.0793097	12.4226	0.70452	1.97081e-35	0.868143	0.0886639	0.753671	12.8795	5.87345e-38	3.65556e-26
ENSG00000138326.14	RPS24	protein_coding	0.5	25	25	0.00382025	0.722635	0.0532802	0.698793	0.146784	0.862261	3.28794e-28	0.863292	0.0217905	12.8418	0.745273	9.55987e-38	0.871508	0.0697394	0.759527	12.7343	3.81488e-37	1.44987e-25
ENSG00000138336.8	TET1	protein_coding	0.5	22	22	0.0139125	0.513005	0.286769	0.581791	0.275477	0.785141	1.17757e-19	0.750149	0.136668	10.2307	0.562724	1.44541e-24	0.790233	0.157014	0.624469	10.6552	1.64843e-26	9.50583e-19
ENSG00000138346.10	DNA2	protein_coding	0.5	27	27	0.00194221	0.788441	0.086526	0.776298	0.127395	0.90802	1.11312e-36	0.900438	0.0488851	14.9807	0.810788	9.81926e-51	0.893953	0.0677017	0.799152	13.9653	2.53955e-44	4.6141e-30
ENSG00000138347.11	MYPN	protein_coding	0.5	4	4	0.00282814	0.104243	0.274908	0.10466	0.428647	0.27296	9.59307e-07	0.485659	0.217755	5.54318	0.235864	2.97031e-08	0.407882	0.317637	0.166368	4.24862	2.15095e-05	0.0011374
ENSG00000148426.8	PROSER2	protein_coding	0.5	44	44	0.00865101	0.835158	0.0657881	0.847917	0.0786179	0.954965	1.0884e-41	0.925463	0.0290396	16.269	0.856481	1.63825e-59	0.935882	0.0278569	0.875876	15.6469	3.48709e-55	4.02658e-36
ENSG00000148429.10	USP6NL	protein_coding	0.5	45	45	0.00458942	0.771476	0.0592123	0.736169	0.107027	0.926524	9.29173e-33	0.88563	0.0387232	14.0013	0.784341	1.5304e-44	0.877579	0.0674706	0.770144	12.9739	1.72028e-38	2.56395e-26
ENSG00000148444.11	COMMD3	protein_coding	0.5	12	12	0.00422754	0.508315	0.187651	0.53483	0.185819	0.628703	9.15635e-17	0.726013	0.10576	9.42782	0.527095	4.18695e-21	0.741495	0.132107	0.549816	9.16896	4.77616e-20	6.52005e-14
ENSG00000148450.8	MSRB2	protein_coding	0.5	15	15	0.0120984	0.614028	0.154658	0.612698	0.203247	0.737525	6.6314e-22	0.793762	0.0887967	10.992	0.630057	4.17584e-28	0.787088	0.149215	0.619508	10.7356	6.92867e-27	3.42767e-19
ENSG00000148459.11	PDSS1	protein_coding	0.5	11	11	0.00240537	0.409664	0.0603795	0.323904	0.391166	0.548541	6.37394e-12	0.668602	0.0393043	7.94657	0.447028	1.91742e-15	0.643568	0.205496	0.41418	7.48939	6.91952e-14	1.54415e-09
ENSG00000148468.12	FAM171A1	protein_coding	0.5	26	26	0.00185895	0.700695	0.165616	0.69225	0.205103	0.862467	7.39026e-32	0.8619	0.0949178	13.6947	0.742871	1.09144e-42	0.847044	0.110644	0.717483	12.2672	1.35815e-34	5.0872e-24
ENSG00000148481.9	FAM188A	protein_coding	0.5	28	28	0.00288831	0.6675	0.190641	0.710666	0.237233	0.861055	4.53736e-28	0.827466	0.0994392	12.6308	0.684699	1.42791e-36	0.861209	0.0987115	0.741681	12.5078	6.7682e-36	8.27619e-25
ENSG00000148482.7	SLC39A12	protein_coding	0.5	10	10	0.0323732	0.443928	0.271819	0.459762	0.284167	0.650992	1.29529e-18	0.764541	0.0790223	10.0753	0.584523	7.1047e-24	0.770503	0.0997202	0.593674	9.59058	8.75919e-22	4.88663e-15
ENSG00000148484.13	RSU1	protein_coding	0.5	11	11	0.0108377	0.516012	0.188892	0.502641	0.216571	0.616519	2.24273e-17	0.740529	0.121582	9.64768	0.548383	5.02791e-22	0.697324	0.240303	0.486261	8.7927	1.46004e-18	2.01922e-13
ENSG00000148488.11	ST8SIA6	protein_coding	0.5	34	34	0.00858273	0.576087	0.237245	0.694035	0.136035	0.874617	4.23843e-24	0.790533	0.143692	11.5064	0.624943	1.22447e-30	0.846558	0.088269	0.716661	11.7492	7.13308e-32	5.14144e-22
ENSG00000148498.11	PARD3	protein_coding	0.5	15	15	0.0021248	0.562187	0.0678309	0.590724	0.203565	0.714134	2.38738e-19	0.780293	0.0395615	10.3265	0.608858	5.34683e-25	0.813777	0.0967816	0.662233	10.7255	7.72473e-27	1.34264e-18
ENSG00000148516.17	ZEB1	protein_coding	0.5	5	5	0.00296171	0.295295	0.175334	0.311134	0.168128	0.367763	3.75885e-09	0.588257	0.126737	6.79505	0.346046	1.08276e-11	0.597871	0.126273	0.35745	6.40407	1.51293e-10	1.67441e-06
ENSG00000148541.8	FAM13C	protein_coding	0.5	9	9	0.00263651	0.4656	0.093456	0.407805	0.363638	0.605919	1.8885e-15	0.728917	0.042185	9.12698	0.53132	7.04357e-20	0.683088	0.220723	0.46661	8.45217	2.85936e-17	2.36865e-12
ENSG00000148572.10	NRBF2	protein_coding	0.5	5	5	0.00275378	0.194137	0.145746	0.186361	0.38104	0.328621	2.13904e-06	0.523723	0.0629334	5.72811	0.274286	1.01555e-08	0.553734	0.191007	0.306622	5.91637	3.29134e-09	1.10224e-05
ENSG00000148600.10	CDHR1	protein_coding	0.5	12	12	0.00473223	0.596468	0.127959	0.551927	0.224911	0.706273	7.50723e-20	0.778664	0.0719733	10.4452	0.606318	1.54057e-25	0.792146	0.0980674	0.627496	10.1425	3.57917e-24	9.12692e-17
ENSG00000148604.9	RGR	protein_coding	0.5	9	9	0.0106155	0.636988	0.118001	0.542004	0.208209	0.697468	6.18001e-23	0.8125	0.0620455	11.3384	0.660157	8.46509e-30	0.80752	0.0844235	0.652089	10.4799	1.06867e-25	8.68707e-18
ENSG00000148606.8	POLR3A	protein_coding	0.5	19	19	0.0106971	0.550958	0.0637374	0.441243	0.394391	0.739244	4.21471e-19	0.780018	0.0260572	10.2707	0.608428	9.54731e-25	0.793945	0.119163	0.630349	10.4249	1.90954e-25	7.88889e-18
ENSG00000148634.11	HERC4	protein_coding	0.5	12	12	0.00402742	0.50025	0.120066	0.524216	0.241282	0.63159	1.41961e-15	0.723223	0.084147	9.12854	0.523051	6.94299e-20	0.741259	0.168079	0.549465	9.2611	2.02344e-20	2.41767e-14
ENSG00000148655.10	C10orf11	protein_coding	0.5	11	11	0.00263897	0.609678	0.188152	0.614943	0.194227	0.715684	8.01859e-22	0.790686	0.108952	10.9635	0.625184	5.7211e-28	0.791666	0.11521	0.626735	10.4297	1.81546e-25	8.15772e-18
ENSG00000148660.16	CAMK2G	protein_coding	0.5	5	5	0.0321336	0.182425	0.206526	0.243066	0.217255	0.3071	2.8915e-06	0.486906	0.178332	5.44148	0.237077	5.28393e-08	0.518633	0.188304	0.26898	5.39707	6.7737e-08	0.000132145
ENSG00000148672.7	GLUD1	protein_coding	0.5	11	11	0.00282483	0.462893	0.187149	0.420998	0.197322	0.578641	7.45073e-14	0.686569	0.127979	8.50633	0.471377	1.79527e-17	0.670592	0.149805	0.449693	7.75538	8.80816e-15	5.65375e-10
ENSG00000148677.6	ANKRD1	protein_coding	0.5	14	14	0.00238561	0.566794	0.124344	0.473153	0.298467	0.679123	2.95094e-18	0.756715	0.0839143	9.94882	0.572618	2.55196e-23	0.740131	0.113879	0.547794	8.92898	4.29971e-19	4.49559e-13
ENSG00000148680.11	HTR7	protein_coding	0.5	6	6	0.00290679	0.266173	0.277072	0.304502	0.301145	0.416006	2.48627e-12	0.614355	0.250686	7.67243	0.377432	1.68769e-14	0.588238	0.272284	0.346024	7.03013	2.06337e-12	5.68089e-09
ENSG00000148688.9	RPP30	protein_coding	0.5	7	7	0.00257653	0.358955	0.0871286	0.354774	0.224732	0.442148	6.93903e-11	0.633628	0.108733	7.48729	0.401485	7.03113e-14	0.639534	0.157368	0.409004	7.29751	2.93132e-13	6.41649e-09
ENSG00000148690.10	FRA10AC1	protein_coding	0.5	27	27	0.00739499	0.846425	0.0473089	0.826589	0.107261	0.917694	1.19949e-41	0.927361	0.0218509	16.2817	0.859999	1.33177e-59	0.91081	0.0598254	0.829575	14.8417	7.87822e-50	3.24733e-33
ENSG00000148700.9	ADD3	protein_coding	0.5	7	7	0.00269299	0.264538	0.0904304	0.264785	0.253383	0.438514	1.94276e-07	0.546218	0.112836	6.12197	0.298354	9.24269e-10	0.541571	0.240796	0.293299	6.03554	1.58429e-09	2.59774e-06
ENSG00000148704.8	VAX1	protein_coding	0.5	22	22	0.0235661	0.680743	0.064846	0.597095	0.341855	0.791194	5.4674e-26	0.84397	0.0414125	12.2286	0.712285	2.18583e-34	0.826124	0.107022	0.682482	11.1842	4.87487e-29	3.40288e-20
ENSG00000148719.10	DNAJB12	protein_coding	0.5	7	7	0.0027228	0.268917	0.280914	0.239834	0.332545	0.435495	3.98793e-11	0.650477	0.0486446	7.64886	0.423121	2.02775e-14	0.571873	0.178191	0.327038	6.21465	5.14405e-10	2.5223e-06
ENSG00000148730.6	EIF4EBP2	protein_coding	0.5	23	23	0.00229758	0.726606	0.095694	0.740251	0.200249	0.878379	1.8294e-29	0.862737	0.0596002	13.1338	0.744316	2.10751e-39	0.875157	0.10115	0.7659	13.8378	1.50802e-43	8.25856e-30
ENSG00000148734.7	NPFFR1	protein_coding	0.5	64	51	0.0329366	0.493168	0.168733	0.502829	0.387155	0.861554	2.24695e-17	0.739462	0.0973224	9.64441	0.546804	5.19093e-22	0.73577	0.176525	0.541357	9.40358	5.27382e-21	6.47542e-15
ENSG00000148737.11	TCF7L2	protein_coding	0.5	23	23	0.00189834	0.752244	0.099159	0.667606	0.208801	0.874197	2.46244e-31	0.86377	0.0795804	13.5789	0.746098	5.34427e-42	0.843647	0.0963504	0.71174	11.8921	1.30168e-32	1.33616e-22
ENSG00000148795.5	CYP17A1	protein_coding	0.5	5	5	0.00292697	0.272377	0.174649	0.147649	0.416715	0.321991	1.72472e-07	0.539807	0.147223	6.08594	0.291392	1.15812e-09	0.485947	0.268474	0.236144	5.33001	9.82049e-08	5.0135e-05
ENSG00000148798.5	INA	protein_coding	0.5	3	3	0.00305621	0.14419	0.236844	0.0882154	0.235255	0.205527	1.33636e-05	0.405648	0.295539	4.68483	0.16455	2.80188e-06	0.360369	0.291595	0.129866	4.00192	6.28298e-05	0.00377232
ENSG00000148803.7	FUOM	protein_coding	0.5	10	10	0.0025965	0.394717	0.182002	0.390734	0.244755	0.537887	1.75322e-11	0.62677	0.167066	7.58551	0.39284	3.31173e-14	0.674912	0.162899	0.455507	8.09499	5.72684e-16	4.25163e-11
ENSG00000148814.13	LRRC27	protein_coding	0.5	26	26	0.00183185	0.756593	0.0444922	0.738117	0.142365	0.874799	1.36952e-32	0.886407	0.0365826	13.9809	0.785717	2.03999e-44	0.874979	0.0654952	0.765588	12.7126	5.03235e-37	2.40395e-25
ENSG00000148824.14	MTG1	protein_coding	0.5	12	12	0.00249449	0.545197	0.369517	0.657094	0.124001	0.772866	1.69957e-24	0.821555	0.086148	11.7538	0.674953	6.74948e-32	0.853215	0.0802306	0.727976	11.8723	1.64897e-32	2.27952e-22
ENSG00000148826.6	NKX6-2	protein_coding	0.5	21	21	0.0020602	0.582006	0.235517	0.576669	0.239076	0.758349	2.47427e-20	0.751882	0.177624	10.3867	0.565326	2.85012e-25	0.803532	0.122709	0.645664	10.6379	1.98655e-26	1.80167e-18
ENSG00000148832.10	PAOX	protein_coding	0.5	26	25	0.0153627	0.377706	0.176974	0.53159	0.232012	0.708356	3.41167e-12	0.656321	0.116479	7.93882	0.430758	2.04119e-15	0.759259	0.115489	0.576474	9.41952	4.53174e-21	1.3352e-14
ENSG00000148834.8	GSTO1	protein_coding	0.5	11	11	0.00541788	0.513875	0.0694123	0.436495	0.209603	0.619004	6.84957e-16	0.734629	0.0505264	9.26708	0.53968	1.91319e-20	0.700621	0.147176	0.490869	8.34439	7.1582e-17	1.3429e-11
ENSG00000148835.9	TAF5	protein_coding	0.5	13	13	0.0138369	0.534601	0.0753183	0.495109	0.260125	0.663766	3.09122e-16	0.741235	0.0405981	9.38533	0.549429	6.27179e-21	0.753767	0.113775	0.568165	9.24244	2.40936e-20	5.25506e-14
ENSG00000148842.13	CNNM2	protein_coding	0.5	7	7	0.00278709	0.234309	0.099281	0.274024	0.194564	0.384241	4.28922e-07	0.529646	0.125199	5.9305	0.280524	3.02019e-09	0.610522	0.127865	0.372737	6.59269	4.31927e-11	6.44184e-07
ENSG00000148843.9	PDCD11	protein_coding	0.5	3	3	0.00296124	0.151178	0.150501	0.141096	0.305739	0.242615	2.26367e-05	0.463989	0.148026	5.07746	0.215286	3.82516e-07	0.414283	0.299907	0.171631	4.3369	1.44506e-05	0.000932137
ENSG00000148848.10	ADAM12	protein_coding	0.5	9	9	0.0140388	0.41982	0.188885	0.465504	0.189905	0.53993	6.69253e-15	0.704522	0.0987883	8.8647	0.496351	7.67088e-19	0.696049	0.125639	0.484484	8.11018	5.05461e-16	7.77707e-11
ENSG00000148908.10	RGS10	protein_coding	0.5	10	10	0.00246405	0.471534	0.136975	0.308074	0.558054	0.578755	8.93542e-15	0.702536	0.113173	8.81477	0.493556	1.19935e-18	0.688148	0.158316	0.473547	8.25453	1.52496e-16	1.84873e-11
ENSG00000150051.9	MKX	protein_coding	0.5	9	9	0.0144848	0.346309	0.259046	0.380942	0.233913	0.500445	9.10738e-12	0.648088	0.130759	7.78158	0.420018	7.16246e-15	0.631971	0.188473	0.399387	7.27958	3.34855e-13	5.41602e-09
ENSG00000150054.14	MPP7	protein_coding	0.5	32	32	0.00702099	0.815747	0.063034	0.818013	0.0604048	0.912357	6.58087e-39	0.91542	0.0331524	15.5796	0.837993	1.00233e-54	0.927791	0.0295851	0.860797	15.0954	1.73759e-51	4.83544e-34
ENSG00000150076.18	C10orf68	protein_coding	0.5	11	11	0.0318368	0.465129	0.179993	0.463964	0.388837	0.653405	6.28477e-17	0.74037	0.0892231	9.54497	0.548148	1.36144e-21	0.766213	0.140498	0.587083	9.73596	2.118e-22	1.21039e-15
ENSG00000150093.14	ITGB1	protein_coding	0.5	24	24	0.00474671	0.605393	0.0967247	0.557269	0.22239	0.825173	1.72079e-21	0.796221	0.0715474	10.9125	0.633968	1.00462e-27	0.808997	0.102109	0.654476	10.6829	1.22403e-26	1.63614e-18
ENSG00000150201.10	FXYD4	protein_coding	0.5	12	12	0.00255211	0.485234	0.183884	0.304716	0.367581	0.609067	6.74247e-16	0.717875	0.100936	9.17485	0.515344	4.52202e-20	0.679682	0.182658	0.461968	8.26023	1.45394e-16	1.22786e-11
ENSG00000150275.13	PCDH15	protein_coding	0.5	8	8	0.00710296	0.400631	0.144937	0.343533	0.325964	0.497929	6.01512e-12	0.661061	0.0921934	7.9049	0.437001	2.68153e-15	0.631585	0.153723	0.398899	7.06633	1.59085e-12	3.39843e-08
ENSG00000150347.10	ARID5B	protein_coding	0.5	4	4	0.00311475	0.181713	0.240194	0.0736655	0.650907	0.330782	2.19387e-05	0.44585	0.207841	4.94077	0.198782	7.78141e-07	0.548083	0.267763	0.300395	6.16036	7.25782e-10	1.05907e-06
ENSG00000150593.11	PDCD4	protein_coding	0.5	16	16	0.00718257	0.538923	0.0615473	0.515918	0.215355	0.679986	4.21717e-17	0.753988	0.033109	9.65867	0.568498	4.51677e-22	0.782087	0.126116	0.611659	10.1238	4.33091e-24	6.82704e-17
ENSG00000150594.5	ADRA2A	protein_coding	0.5	3	3	0.0184225	0.214528	0.0614353	0.129408	0.316931	0.2299	1.63136e-05	0.49008	0.073272	5.29202	0.240178	1.20975e-07	0.401599	0.280837	0.161282	4.23628	2.27252e-05	0.00275962
ENSG00000150760.8	DOCK1	protein_coding	0.5	24	24	0.0158305	0.568184	0.134802	0.541187	0.228203	0.78901	6.45346e-20	0.773498	0.106882	10.4309	0.598299	1.79106e-25	0.751059	0.169662	0.56409	9.95576	2.38002e-23	9.81893e-17
ENSG00000150867.9	PIP4K2A	protein_coding	0.5	11	11	0.00254811	0.436446	0.131002	0.374545	0.269799	0.581329	4.07532e-14	0.695679	0.0996292	8.62425	0.483969	6.45113e-18	0.689783	0.13983	0.4758	8.11357	4.91535e-16	6.44442e-11
ENSG00000151023.12	ENKUR	protein_coding	0.5	15	15	0.0392122	0.58207	0.181401	0.4596	0.326027	0.709321	4.99051e-20	0.776735	0.0927019	10.4763	0.603318	1.11019e-25	0.805559	0.0893059	0.648925	10.456	1.37472e-25	1.03502e-17
ENSG00000151025.9	GPR158	protein_coding	0.5	15	15	0.0052322	0.523485	0.197814	0.570538	0.240053	0.706657	8.07129e-18	0.745318	0.109258	9.77428	0.555498	1.45184e-22	0.771286	0.146384	0.594882	10.1299	4.0717e-24	4.9791e-17
ENSG00000151150.16	ANK3	protein_coding	0.5	17	17	0.00846811	0.595729	0.108276	0.605455	0.171853	0.745016	7.99994e-21	0.798369	0.034183	10.7754	0.637394	4.49796e-27	0.804707	0.0897345	0.647553	10.4652	1.24845e-25	9.72379e-18
ENSG00000151151.5	IPMK	protein_coding	0.5	4	4	0.00331216	0.163126	0.290275	0.134291	0.369922	0.341619	4.14403e-09	0.466969	0.354063	5.83947	0.218061	5.23668e-09	0.501143	0.284403	0.251145	5.58342	2.35828e-08	1.27447e-05
ENSG00000151208.12	DLG5	protein_coding	0.5	31	31	0.0189392	0.752469	0.0855685	0.776735	0.180886	0.916794	2.7821e-32	0.881321	0.051953	13.878	0.776727	8.61654e-44	0.866523	0.146455	0.750862	13.9702	2.36973e-44	1.86716e-30
ENSG00000151224.8	MAT1A	protein_coding	0.5	47	45	0.0165087	0.613572	0.213973	0.585144	0.253209	0.890267	3.23922e-24	0.801027	0.118556	11.5652	0.641644	6.18562e-31	0.843676	0.103762	0.71179	12.3685	3.86749e-35	1.84765e-24
ENSG00000151240.11	DIP2C	protein_coding	0.5	17	17	0.00760232	0.521223	0.140601	0.463372	0.382782	0.692197	5.9132e-18	0.749099	0.101244	9.82559	0.56115	8.7362e-23	0.731816	0.23122	0.535554	10.1313	4.0144e-24	6.92091e-18
ENSG00000151461.15	UPF2	protein_coding	0.5	27	27	0.00713847	0.765743	0.101507	0.718953	0.196456	0.900582	5.50714e-32	0.876141	0.065478	13.7764	0.767624	3.53372e-43	0.883737	0.095175	0.780992	13.7798	3.37088e-43	2.06989e-29
ENSG00000151465.9	CDC123	protein_coding	0.5	37	37	0.00865815	0.815982	0.0163085	0.798938	0.0678674	0.93814	8.72414e-37	0.911638	0.00810392	15.0754	0.831084	2.35255e-51	0.913011	0.0388513	0.833589	14.3421	1.1946e-46	2.91829e-31
ENSG00000151468.9	CCDC3	protein_coding	0.5	52	50	0.0143019	0.683238	0.143043	0.675368	0.184254	0.925082	7.93339e-27	0.841876	0.0785929	12.4044	0.708755	2.47282e-35	0.833093	0.131843	0.694044	11.8753	1.59019e-32	1.01363e-22
ENSG00000151474.15	FRMD4A	protein_coding	0.5	32	32	0.00561959	0.722176	0.108497	0.769921	0.101646	0.878938	2.39709e-31	0.87671	0.0476326	13.6416	0.768621	2.26505e-42	0.902722	0.057335	0.814907	14.1432	2.05813e-45	1.24087e-30
ENSG00000151532.9	VTI1A	protein_coding	0.5	17	17	0.00767199	0.720604	0.0892629	0.68992	0.146882	0.813223	4.90492e-29	0.865376	0.0428746	13.0443	0.748875	6.85103e-39	0.84782	0.0746827	0.718799	11.6608	2.02106e-31	1.08481e-21
ENSG00000151553.10	FAM160B1	protein_coding	0.5	15	15	0.00448453	0.536864	0.104447	0.499424	0.185189	0.626802	1.52596e-16	0.746999	0.025455	9.48703	0.558007	2.37717e-21	0.734496	0.100346	0.539484	8.72225	2.72726e-18	2.15575e-12
ENSG00000151632.12	AKR1C2	protein_coding	0.5	21	21	0.00214237	0.721326	0.103555	0.668174	0.161032	0.832187	4.97208e-28	0.856639	0.0500718	12.7604	0.73383	2.72846e-37	0.833036	0.0977598	0.693948	11.4738	1.78734e-30	2.95284e-21
ENSG00000151640.8	DPYSL4	protein_coding	0.5	53	51	0.013363	0.643981	0.115897	0.66786	0.187169	0.91182	1.8985e-23	0.815139	0.0733977	11.4777	0.664451	1.70831e-30	0.831852	0.115383	0.691978	11.7974	4.02608e-32	1.8035e-22
ENSG00000151650.7	VENTX	protein_coding	0.5	20	20	0.00756683	0.46004	0.0850506	0.498151	0.21797	0.726229	3.23856e-15	0.726594	0.0349621	9.05983	0.527939	1.30657e-19	0.763273	0.146404	0.582586	9.70591	2.84523e-22	1.3195e-15
ENSG00000151651.11	ADAM8	protein_coding	0.5	12	12	0.00256919	0.513125	0.161385	0.622214	0.156044	0.703921	2.5134e-16	0.726179	0.114589	9.31692	0.527336	1.19771e-20	0.777782	0.0974818	0.604945	9.84214	7.41139e-23	7.80947e-16
ENSG00000151655.13	ITIH2	protein_coding	0.5	65	63	0.0095763	0.465297	0.166267	0.579751	0.235189	0.946709	8.25117e-14	0.686895	0.114203	8.49381	0.471824	1.99978e-17	0.800915	0.119053	0.641466	10.8802	1.43239e-27	1.58392e-19
ENSG00000151657.7	KIN	protein_coding	0.5	59	56	0.0104644	0.697361	0.1089	0.796744	0.0824779	0.956817	1.57177e-28	0.856729	0.0541564	12.8767	0.733984	6.08703e-38	0.919293	0.0338675	0.8451	14.71	5.55885e-49	1.3766e-32
ENSG00000151892.10	GFRA1	protein_coding	0.5	6	6	0.0866474	0.250517	0.227915	0.24178	0.263156	0.408818	1.15016e-08	0.554308	0.183405	6.46075	0.307258	1.04185e-10	0.550731	0.20938	0.303305	6.0719	1.26402e-09	3.18449e-06
ENSG00000151893.10	CACUL1	protein_coding	0.5	24	24	0.00500386	0.682081	0.157227	0.677612	0.102551	0.814423	7.89697e-28	0.842456	0.0901478	12.6316	0.709731	1.41338e-36	0.839927	0.106112	0.705477	11.6527	2.22278e-31	9.16971e-22
ENSG00000151923.13	TIAL1	protein_coding	0.5	66	51	0.0451618	0.163544	0.828106	0.461285	0.308022	0.874942	1.63388e-17	0.756969	0.0517172	9.77403	0.573002	1.45546e-22	0.769772	0.138647	0.592548	9.92206	3.33784e-23	2.49638e-16
ENSG00000151929.5	BAG3	protein_coding	0.5	13	13	0.00266826	0.548975	0.163009	0.505557	0.241747	0.701669	1.08714e-18	0.762531	0.0854954	10.0841	0.581453	6.49904e-24	0.784254	0.106573	0.615055	9.98475	1.77742e-23	2.79815e-16
ENSG00000152455.11	SUV39H2	protein_coding	0.5	37	37	0.00232241	0.754593	0.13498	0.729226	0.22946	0.920349	7.85794e-34	0.883418	0.0666846	14.2488	0.780428	4.56014e-46	0.853647	0.136264	0.728713	13.2173	6.97104e-40	1.05685e-27
ENSG00000152457.13	DCLRE1C	protein_coding	0.5	15	15	0.00352556	0.607091	0.105947	0.588862	0.206545	0.748013	5.99217e-21	0.795375	0.0562662	10.7889	0.632621	3.88541e-27	0.790071	0.0964011	0.624213	10.1336	3.92146e-24	9.40392e-17
ENSG00000152463.10	OLAH	protein_coding	0.5	18	18	0.00856922	0.641105	0.169	0.619267	0.230956	0.783115	7.62567e-25	0.824429	0.0859815	11.849	0.679683	2.17788e-32	0.790781	0.133137	0.625334	10.5535	4.89575e-26	2.6002e-18
ENSG00000152464.10	RPP38	protein_coding	0.5	22	22	0.00350641	0.836107	0.0644245	0.821066	0.0812765	0.909523	2.3349e-40	0.919109	0.0329323	15.9415	0.844761	3.26648e-57	0.924062	0.0367222	0.85389	15.0751	2.36147e-51	5.20346e-34
ENSG00000152465.13	NMT2	protein_coding	0.5	23	23	0.00312279	0.756359	0.102204	0.729569	0.171489	0.863	1.39123e-31	0.877267	0.0544185	13.6974	0.769597	1.05183e-42	0.873809	0.104491	0.763542	13.4494	3.10319e-41	3.13063e-28
ENSG00000152726.14	FAM21B	protein_coding	0.5	6	6	0.00940065	0.545868	0.099201	0.527403	0.163591	0.601193	9.72143e-17	0.743388	0.0593493	9.51528	0.552626	1.81223e-21	0.724495	0.109106	0.524893	8.5528	1.20142e-17	6.35385e-12
ENSG00000152766.5	ANKRD22	protein_coding	0.5	24	24	0.00470086	0.560808	0.184679	0.663214	0.342686	0.820234	2.61926e-24	0.819084	0.0863163	11.7083	0.670899	1.15598e-31	0.815332	0.280336	0.664766	12.6148	1.74893e-36	3.11465e-26
ENSG00000152778.7	IFIT5	protein_coding	0.5	15	15	0.0090326	0.529145	0.139044	0.547171	0.297223	0.744047	3.43741e-18	0.761476	0.0625539	9.95724	0.579845	2.34489e-23	0.80133	0.102816	0.642129	10.5782	3.76043e-26	3.10305e-18
ENSG00000152779.12	SLC16A12	protein_coding	0.5	14	14	0.00254329	0.558119	0.0502185	0.564292	0.125861	0.672163	4.02128e-19	0.774616	0.0576669	10.2482	0.600029	1.20589e-24	0.809709	0.100945	0.655629	10.71	9.13972e-27	1.31196e-18
ENSG00000152782.12	PANK1	protein_coding	0.5	30	30	0.0128741	0.776309	0.0668617	0.779832	0.155531	0.908639	1.73942e-32	0.882848	0.0410762	13.9218	0.779421	4.67234e-44	0.902397	0.093178	0.814321	14.8463	7.34954e-50	1.7778e-33
ENSG00000154473.13	BUB3	protein_coding	0.5	24	24	0.00191989	0.520905	0.293849	0.656043	0.114932	0.828688	7.90145e-20	0.753516	0.143784	10.2824	0.567786	8.46266e-25	0.843775	0.0341672	0.711956	11.1984	4.15101e-29	6.30331e-20
ENSG00000154478.3	GPR26	protein_coding	0.5	15	15	0.00309837	0.640356	0.119752	0.625607	0.138336	0.7301	4.10954e-23	0.81191	0.0742327	11.3843	0.659198	5.00774e-30	0.780223	0.0862053	0.608748	9.7444	1.94935e-22	2.07377e-15
ENSG00000154485.4	MMP21	protein_coding	0.5	22	22	0.00568572	0.754439	0.103155	0.776892	0.117039	0.86401	2.22685e-33	0.886794	0.046588	14.165	0.786403	1.50765e-45	0.895912	0.0505313	0.802659	13.4955	1.6626e-41	4.01969e-28
ENSG00000154493.13	C10orf90	protein_coding	0.5	11	11	0.0154783	0.544644	0.0607161	0.376089	0.357232	0.639822	7.80152e-17	0.750466	0.0353935	9.57765	0.563199	9.92809e-22	0.716244	0.156069	0.513006	8.7216	2.74302e-18	9.52662e-13
ENSG00000155229.16	MMS19	protein_coding	0.5	15	15	0.0094558	0.649726	0.125532	0.637374	0.201444	0.759243	4.97815e-23	0.802053	0.103676	11.3183	0.643288	1.06502e-29	0.823534	0.1264	0.678209	11.177	5.28449e-29	3.13027e-20
ENSG00000155252.12	PI4K2A	protein_coding	0.5	5	5	0.00283306	0.312391	0.152011	0.172561	0.3874	0.336417	1.50271e-08	0.575608	0.10928	6.57836	0.331325	4.75674e-11	0.521096	0.28679	0.271541	5.73489	9.75774e-09	7.15139e-06
ENSG00000155254.8	MARVELD1	protein_coding	0.5	12	12	0.0118554	0.45572	0.25357	0.512386	0.161662	0.618642	1.57914e-16	0.734619	0.0980375	9.41703	0.539666	4.64033e-21	0.74465	0.118164	0.554504	9.07295	1.15838e-19	1.67259e-13
ENSG00000155256.13	ZFYVE27	protein_coding	0.5	20	20	0.00205183	0.530101	0.157811	0.617376	0.168508	0.773033	4.48607e-21	0.788935	0.0834686	10.7765	0.622418	4.44395e-27	0.825488	0.0886018	0.681431	11.1882	4.65795e-29	2.88702e-20
ENSG00000155265.6	GOLGA7B	protein_coding	0.5	19	19	0.00220707	0.706248	0.125851	0.697521	0.213383	0.827093	9.19754e-30	0.8585	0.0682532	13.1642	0.737023	1.40939e-39	0.872212	0.0894367	0.760755	12.7728	2.32643e-37	1.13913e-25
ENSG00000155287.6	SLC25A28	protein_coding	0.5	3	3	0.00352821	0.245806	0.0910302	0.16973	0.329887	0.325611	9.51292e-07	0.524302	0.122719	5.80963	0.274892	6.26109e-09	0.472781	0.380015	0.223522	5.16413	2.41559e-07	3.85758e-06
ENSG00000155629.10	PIK3AP1	protein_coding	0.5	21	21	0.00623076	0.729133	0.0470874	0.703072	0.116856	0.854638	1.01879e-27	0.857671	0.0356468	12.7007	0.735599	5.85887e-37	0.867801	0.0811025	0.753078	12.7382	3.6246e-37	1.41902e-25
ENSG00000155640.5	C10orf12	protein_coding	0.5	11	11	0.0190707	0.477387	0.158914	0.465436	0.222614	0.611847	1.87726e-18	0.759364	0.0929345	10.0054	0.576634	1.44302e-23	0.707117	0.151013	0.500014	8.55412	1.18772e-17	3.1017e-12
ENSG00000156042.13	TTC18	protein_coding	0.5	9	9	0.00249533	0.506677	0.110308	0.47835	0.172762	0.586534	1.37584e-15	0.724488	0.0773131	9.13512	0.524883	6.53356e-20	0.740238	0.114767	0.547952	8.90067	5.55122e-19	5.77007e-13
ENSG00000156113.16	KCNMA1	protein_coding	0.5	3	3	0.0031108	0.244041	0.112167	0.217573	0.304211	0.283842	2.44901e-06	0.502561	0.152635	5.5619	0.252567	2.6685e-08	0.487195	0.229117	0.237359	5.08489	3.67835e-07	0.000315255
ENSG00000156374.10	PCGF6	protein_coding	0.5	12	12	0.00306477	0.612334	0.102204	0.506303	0.15483	0.658552	3.35941e-20	0.78814	0.0553986	10.5768	0.621165	3.81956e-26	0.759027	0.0834893	0.576122	9.21198	3.20169e-20	8.878e-14
ENSG00000156384.10	SFR1	protein_coding	0.5	7	7	0.0102048	0.259818	0.138148	0.279342	0.271556	0.383508	1.03307e-08	0.571191	0.148003	6.58253	0.326259	4.62498e-11	0.62218	0.243983	0.387108	7.39203	1.44609e-13	1.36594e-09
ENSG00000156395.8	SORCS3	protein_coding	0.5	10	10	0.00880746	0.452368	0.172263	0.393739	0.242993	0.585947	3.51848e-14	0.701312	0.0853653	8.66891	0.491839	4.36258e-18	0.709691	0.150707	0.503661	8.56428	1.08755e-17	2.98493e-12
ENSG00000156502.9	SUPV3L1	protein_coding	0.5	42	42	0.0130114	0.670115	0.0982303	0.729538	0.0939291	0.915067	4.23342e-25	0.835285	0.0442828	11.9641	0.697702	5.47891e-33	0.866452	0.0530237	0.750739	12.1594	5.1125e-34	2.43605e-23
ENSG00000156510.11	HKDC1	protein_coding	0.5	58	55	0.0106291	0.692439	0.0830959	0.7494	0.0967586	0.94568	1.93728e-26	0.847376	0.0403886	12.3461	0.718045	5.11217e-35	0.883871	0.0474683	0.781227	12.8453	9.14227e-38	1.01175e-25
ENSG00000156515.17	HK1	protein_coding	0.5	26	26	0.00213167	0.656801	0.142438	0.558431	0.44197	0.858748	8.09206e-25	0.824407	0.0876101	11.8557	0.679647	2.00961e-32	0.801895	0.17788	0.643036	10.9708	5.28212e-28	7.8577e-20
ENSG00000156521.9	TYSND1	protein_coding	0.5	92	75	0.01862	0.465497	0.137621	0.400501	0.37281	0.958804	7.01923e-16	0.733589	0.0549621	9.25706	0.538152	2.10131e-20	0.703304	0.181813	0.494637	8.59754	8.14455e-18	1.66876e-12
ENSG00000156574.5	NODAL	protein_coding	0.5	84	57	0.0306336	0.582249	0.186519	0.62457	0.271975	0.942058	2.24457e-21	0.774027	0.132007	10.7724	0.599117	4.64738e-27	0.825606	0.125069	0.681625	11.5692	5.90373e-31	1.12732e-21
ENSG00000156650.8	KAT6B	protein_coding	0.5	6	6	0.0112056	0.280072	0.180146	0.283042	0.25886	0.396209	2.1633e-08	0.561905	0.144344	6.44947	0.315737	1.12241e-10	0.601333	0.13922	0.361602	6.50964	7.533e-11	8.32039e-07
ENSG00000156671.8	SAMD8	protein_coding	0.5	9	9	0.00241292	0.365976	0.0644057	0.394744	0.396275	0.52497	2.84158e-10	0.632217	0.0507994	7.3373	0.399698	2.17949e-13	0.655766	0.291216	0.430029	7.9059	2.66014e-15	2.7285e-11
ENSG00000165309.9	ARMC3	protein_coding	0.5	15	15	0.00220849	0.539545	0.0356152	0.567343	0.232878	0.715802	3.51846e-18	0.766926	0.0396597	9.98449	0.588176	1.78212e-23	0.783102	0.131987	0.613248	10.3451	4.40681e-25	1.03044e-17
ENSG00000165312.5	OTUD1	protein_coding	0.5	13	13	0.0054078	0.482607	0.120982	0.433841	0.324834	0.668497	5.55723e-18	0.76571	0.0297858	9.92911	0.586312	3.11008e-23	0.711501	0.215411	0.506233	8.96073	3.22549e-19	9.35727e-14
ENSG00000165338.12	HECTD2	protein_coding	0.5	3	3	0.059988	0.190677	0.158593	0.171658	0.183396	0.277313	3.04312e-05	0.467178	0.129785	5.06505	0.218255	4.08297e-07	0.449172	0.237586	0.201756	4.77622	1.78619e-06	0.000743309
ENSG00000165383.6	LRRC18	protein_coding	0.5	10	10	0.00235236	0.317008	0.209115	0.288957	0.308859	0.485476	2.34596e-10	0.621342	0.109914	7.28842	0.386065	3.13619e-13	0.634751	0.160115	0.402909	7.30259	2.82274e-13	5.9691e-09
ENSG00000165406.11	MARCH8	protein_coding	0.5	10	10	0.00241602	0.430298	0.0892848	0.36074	0.343198	0.567725	3.92459e-13	0.684261	0.082507	8.32652	0.468213	8.32539e-17	0.671163	0.213058	0.45046	8.41495	3.93063e-17	2.25946e-12
ENSG00000165424.6	ZCCHC24	protein_coding	0.5	11	11	0.00257665	0.43854	0.239417	0.417164	0.303024	0.589852	1.00925e-16	0.728883	0.130778	9.42703	0.53127	4.21869e-21	0.699848	0.202441	0.489787	8.54403	1.29619e-17	2.08851e-12
ENSG00000165443.7	PHYHIPL	protein_coding	0.5	8	8	0.00956407	0.442032	0.292841	0.421465	0.224235	0.562768	1.21937e-14	0.649822	0.254232	8.44253	0.422269	3.10535e-17	0.649286	0.17867	0.421572	7.49204	6.78111e-14	1.9283e-09
ENSG00000165449.7	SLC16A9	protein_coding	0.5	12	12	0.0048352	0.477636	0.140871	0.498001	0.169369	0.622295	4.24626e-16	0.7327	0.0724483	9.30424	0.536849	1.34954e-20	0.734302	0.134425	0.539199	8.90504	5.33689e-19	4.36109e-13
ENSG00000165476.8	REEP3	protein_coding	0.5	9	9	0.0163447	0.239168	0.480588	0.293887	0.264033	0.489974	3.59589e-12	0.601898	0.274244	7.55037	0.362281	4.34039e-14	0.631917	0.153864	0.399319	6.99929	2.57261e-12	5.67993e-08
ENSG00000165507.8	C10orf10	protein_coding	0.5	9	9	0.0374821	0.397136	0.146397	0.443286	0.188461	0.544019	1.65701e-14	0.705335	0.0944956	8.77318	0.497498	1.73691e-18	0.700332	0.160695	0.490465	8.27929	1.23907e-16	2.10242e-11
ENSG00000165512.4	ZNF22	protein_coding	0.5	12	12	0.0118584	0.392825	0.0772045	0.332076	0.332975	0.571244	8.18886e-11	0.645066	0.0447438	7.54362	0.41611	4.57118e-14	0.638102	0.185816	0.407174	7.45573	8.93738e-14	1.56242e-09
ENSG00000165568.13	AKR1E2	protein_coding	0.5	76	62	0.0248424	0.166904	0.230688	0.423898	0.378591	0.912527	2.38282e-06	0.517766	0.0923731	5.6751	0.268082	1.38604e-08	0.690259	0.226452	0.476457	8.51194	1.71046e-17	1.84531e-12
ENSG00000165606.4	DRGX	protein_coding	0.5	5	5	0.022922	0.204821	0.0571889	0.167932	0.325018	0.340461	4.76104e-07	0.543599	0.0713639	6.01392	0.2955	1.8109e-09	0.491526	0.230502	0.241598	5.26364	1.41229e-07	0.00011804
ENSG00000165609.8	NUDT5	protein_coding	0.5	36	35	0.0120393	0.597088	0.115612	0.548674	0.2535	0.835966	2.44924e-21	0.792391	0.0848851	10.8692	0.627884	1.61666e-27	0.818072	0.0922776	0.669242	10.8992	1.16263e-27	3.27225e-19
ENSG00000165629.15	ATP5C1	protein_coding	0.5	48	46	0.0220737	0.476321	0.214447	0.5326	0.216892	0.870076	1.26237e-14	0.695199	0.118273	8.74438	0.483301	2.24243e-18	0.758938	0.130489	0.575987	9.46333	2.98301e-21	9.23421e-15
ENSG00000165630.9	PRPF18	protein_coding	0.5	26	26	0.00185935	0.728446	0.0808902	0.707412	0.202719	0.879168	5.00079e-29	0.867509	0.0258338	13.0475	0.752571	6.56609e-39	0.867815	0.101043	0.753102	12.8645	7.13358e-38	4.21964e-26
ENSG00000165632.7	TAF3	protein_coding	0.5	36	36	0.00206046	0.697479	0.117538	0.750407	0.132489	0.903832	4.76003e-27	0.846224	0.0635113	12.4903	0.716095	8.43262e-36	0.866846	0.0877771	0.751422	12.8946	4.82872e-38	3.24527e-26
ENSG00000165633.8	VSTM4	protein_coding	0.5	27	27	0.00809857	0.731199	0.0780534	0.665272	0.337971	0.874937	3.41511e-29	0.865405	0.0437045	13.077	0.748926	4.45623e-39	0.836427	0.16862	0.69961	12.172	4.38109e-34	6.76915e-24
ENSG00000165637.9	VDAC2	protein_coding	0.5	6	6	0.111435	0.104458	0.503923	0.146913	0.40742	0.405523	4.46958e-08	0.544377	0.172222	6.25695	0.296347	3.92575e-10	0.540851	0.152655	0.29252	5.68789	1.28618e-08	4.21622e-05
ENSG00000165644.6	COMTD1	protein_coding	0.5	6	6	0.0027291	0.264012	0.187616	0.219154	0.32211	0.355219	3.64994e-08	0.553229	0.169335	6.32778	0.306062	2.48706e-10	0.535037	0.204215	0.286265	5.66125	1.50273e-08	3.41901e-05
ENSG00000165646.7	SLC18A2	protein_coding	0.5	30	30	0.00380369	0.762024	0.150365	0.783341	0.119971	0.918525	1.50758e-35	0.898012	0.0514141	14.7331	0.806425	3.95042e-49	0.895408	0.0671048	0.801755	14.0109	1.33707e-44	3.78247e-30
ENSG00000165650.7	PDZD8	protein_coding	0.5	27	27	0.00197346	0.793676	0.0487309	0.808703	0.103278	0.907974	4.21071e-35	0.900796	0.0277984	14.6322	0.811433	1.75005e-48	0.916776	0.0475078	0.840478	15.1256	1.09748e-51	2.98647e-34
ENSG00000165655.14	ZNF503	protein_coding	0.5	14	14	0.0101879	0.44755	0.282627	0.471522	0.237493	0.666165	1.27934e-17	0.743631	0.104783	9.72641	0.552988	2.32662e-22	0.744385	0.119572	0.554108	9.19943	3.59858e-20	5.35506e-14
ENSG00000165660.7	FAM175B	protein_coding	0.5	42	42	0.0033791	0.700331	0.185761	0.698061	0.232229	0.914356	6.73096e-29	0.827968	0.110728	12.801	0.685532	1.61879e-37	0.841129	0.142092	0.707498	12.5976	2.17749e-36	1.51167e-25
ENSG00000165669.9	FAM204A	protein_coding	0.5	41	40	0.0038197	0.625925	0.29242	0.810014	0.0742269	0.930391	5.10002e-27	0.821895	0.13026	12.3345	0.675511	5.90581e-35	0.918585	0.0376035	0.843799	14.6047	2.61999e-48	3.93239e-32
ENSG00000165672.5	PRDX3	protein_coding	0.5	21	21	0.00524863	0.589292	0.232999	0.680654	0.144564	0.785769	2.58462e-24	0.803504	0.12524	11.6226	0.645619	3.16463e-31	0.844067	0.0784317	0.712449	11.6822	1.57234e-31	8.24968e-22
ENSG00000165678.15	GHITM	protein_coding	0.5	8	8	0.00259275	0.230322	0.339659	0.291478	0.319769	0.541409	2.62689e-10	0.593759	0.160379	7.11297	0.35255	1.13573e-12	0.676197	0.149372	0.457242	7.99976	1.24665e-15	8.26316e-11
ENSG00000165730.10	STOX1	protein_coding	0.5	8	8	0.029804	0.378847	0.187323	0.248986	0.361668	0.519284	7.97069e-13	0.662187	0.138804	8.11647	0.438491	4.79952e-16	0.579113	0.217425	0.335372	6.57282	4.93714e-11	1.8615e-07
ENSG00000165731.13	RET	protein_coding	0.5	5	5	0.0104131	0.322949	0.179348	0.196539	0.364074	0.416363	1.60403e-09	0.60476	0.10067	6.98729	0.365735	2.80238e-12	0.509983	0.219163	0.260083	5.45748	4.8293e-08	6.11239e-05
ENSG00000165732.8	DDX21	protein_coding	0.5	30	30	0.00198866	0.785138	0.0458231	0.75824	0.159151	0.920041	1.90399e-34	0.898568	0.02191	14.461	0.807424	2.13557e-47	0.897962	0.0641572	0.806335	14.5012	1.19029e-47	4.49947e-32
ENSG00000165733.7	BMS1	protein_coding	0.5	6	6	0.00500526	0.332915	0.0866793	0.276884	0.232036	0.410082	1.78963e-08	0.578823	0.107096	6.57476	0.335036	4.87333e-11	0.609389	0.16269	0.371355	6.66143	2.7117e-11	3.35738e-07
ENSG00000165752.12	STK32C	protein_coding	0.5	39	39	0.0021753	0.780663	0.0851245	0.801593	0.0705706	0.931485	5.52051e-35	0.893602	0.0520021	14.5648	0.798525	4.70347e-48	0.900716	0.0387405	0.81129	13.6435	2.20655e-42	1.1399e-28
ENSG00000165757.8	KIAA1462	protein_coding	0.5	29	29	0.00388238	0.667877	0.181609	0.692037	0.3272	0.877882	8.35165e-26	0.823514	0.106576	12.0751	0.678175	1.43014e-33	0.856936	0.122307	0.73434	12.7513	3.06606e-37	7.93302e-26
ENSG00000165806.15	CASP7	protein_coding	0.5	19	19	0.00220782	0.625684	0.0710851	0.718566	0.131305	0.816623	4.42039e-22	0.812304	0.0278622	11.1463	0.659838	7.46414e-29	0.870052	0.0809306	0.75699	12.8859	5.40334e-38	4.64921e-26
ENSG00000165813.12	C10orf118	protein_coding	0.5	25	25	0.0025013	0.725277	0.0630494	0.674274	0.235736	0.850135	6.88155e-28	0.860323	0.0304356	12.756	0.740156	2.88775e-37	0.865682	0.129156	0.749406	13.4586	2.7403e-41	1.59661e-28
ENSG00000165816.8	VWA2	protein_coding	0.5	13	13	0.00698868	0.569793	0.108894	0.531439	0.258139	0.650394	4.62774e-18	0.75928	0.0722615	9.91634	0.576506	3.53486e-23	0.768637	0.166712	0.590803	10.1073	5.12968e-24	5.14171e-17
ENSG00000165832.4	TRUB1	protein_coding	0.5	13	13	0.0034964	0.423199	0.313965	0.53425	0.139694	0.644738	2.30038e-15	0.720699	0.0817486	9.05987	0.519407	1.30612e-19	0.751737	0.0999774	0.565108	9.14594	5.9114e-20	1.10842e-13
ENSG00000165863.12	C10orf82	protein_coding	0.5	13	13	0.0069866	0.508188	0.178973	0.473096	0.381077	0.688406	3.60875e-17	0.742853	0.0965914	9.60987	0.55183	7.2639e-22	0.790044	0.0870054	0.62417	10.0632	8.03336e-24	1.88492e-16
ENSG00000165868.8	HSPA12A	protein_coding	0.5	15	15	0.00227735	0.581261	0.0621673	0.557086	0.209441	0.727687	7.62086e-20	0.787936	0.0338713	10.4908	0.620843	9.5238e-26	0.787922	0.112623	0.620822	10.1298	4.07475e-24	9.58958e-17
ENSG00000165879.7	FRAT1	protein_coding	0.5	21	21	0.00523763	0.740237	0.0771738	0.733072	0.087291	0.843629	5.50059e-30	0.870347	0.0398706	13.2849	0.757504	2.83296e-40	0.890677	0.0371595	0.793306	13.0677	5.03706e-39	1.71119e-26
ENSG00000165886.4	UBTD1	protein_coding	0.5	7	7	0.0127347	0.407767	0.143592	0.218669	0.420338	0.46669	3.3358e-10	0.61456	0.126777	7.20715	0.377684	5.71332e-13	0.535992	0.267968	0.287287	5.89993	3.63648e-09	4.84746e-06
ENSG00000165887.7	ANKRD2	protein_coding	0.5	35	35	0.00334943	0.685932	0.16868	0.841999	0.0717087	0.923954	4.17482e-28	0.835681	0.104015	12.6617	0.698363	9.64429e-37	0.922989	0.0367439	0.851908	14.9028	3.16247e-50	2.61614e-33
ENSG00000165983.10	PTER	protein_coding	0.5	24	24	0.00185658	0.700039	0.0767239	0.666582	0.189811	0.851466	1.64011e-25	0.837501	0.0495742	12.0795	0.701409	1.35554e-33	0.845944	0.115902	0.715622	12.3609	4.25212e-35	1.58046e-24
ENSG00000165985.8	C1QL3	protein_coding	0.5	27	27	0.0099778	0.670298	0.103442	0.724249	0.0957057	0.855514	1.43207e-25	0.837475	0.0538174	12.0968	0.701364	1.09839e-33	0.876946	0.0559868	0.769035	12.6258	1.52188e-36	6.01744e-25
ENSG00000165995.14	CACNB2	protein_coding	0.5	19	19	0.0109397	0.567213	0.0959722	0.573456	0.282798	0.731242	1.17257e-21	0.804608	0.0475283	11.0008	0.647394	3.78791e-28	0.787727	0.166445	0.620514	10.7927	3.72561e-27	2.30289e-19
ENSG00000165996.9	PTPLA	protein_coding	0.5	32	32	0.00207712	0.801583	0.116886	0.783	0.18052	0.916153	3.80085e-40	0.908629	0.0527909	15.8142	0.825606	2.48502e-56	0.898074	0.0799267	0.806537	14.3823	6.68748e-47	1.29051e-31
ENSG00000165997.4	ARL5B	protein_coding	0.5	21	21	0.00208676	0.584499	0.111267	0.605508	0.183475	0.793551	4.07546e-24	0.828945	0.0377723	11.7101	0.687151	1.13098e-31	0.820091	0.140296	0.672549	11.4888	1.50128e-30	1.84856e-21
ENSG00000166024.9	R3HCC1L	protein_coding	0.5	11	11	0.00250497	0.458254	0.108276	0.498786	0.214639	0.639707	9.18012e-14	0.694675	0.0752724	8.53057	0.482574	1.45625e-17	0.718152	0.138305	0.515743	8.64351	5.45115e-18	2.17965e-12
ENSG00000166033.7	HTRA1	protein_coding	0.5	39	39	0.00313363	0.64703	0.104951	0.692701	0.153233	0.90197	2.27903e-22	0.810345	0.0562564	11.2059	0.656659	3.81298e-29	0.843305	0.103624	0.711163	12.0959	1.10956e-33	1.71089e-23
ENSG00000166135.9	HIF1AN	protein_coding	0.5	25	25	0.00230722	0.793323	0.0608328	0.719953	0.238259	0.891972	2.84722e-34	0.894542	0.0346131	14.3967	0.800205	5.42424e-47	0.865288	0.115294	0.748724	13.1662	1.37285e-39	2.40163e-27
ENSG00000166136.11	NDUFB8	protein_coding	0.5	9	9	0.00270943	0.353654	0.18486	0.2883	0.520975	0.538277	4.44668e-11	0.632736	0.116002	7.53331	0.400354	4.94693e-14	0.599367	0.246592	0.35924	7.0376	1.95576e-12	9.72708e-09
ENSG00000166167.13	BTRC	protein_coding	0.5	9	9	0.00265039	0.489653	0.187884	0.403999	0.332015	0.551963	4.55767e-17	0.738682	0.103782	9.56186	0.545651	1.15658e-21	0.690082	0.209745	0.476213	8.38819	4.93701e-17	5.21815e-12
ENSG00000166169.12	POLL	protein_coding	0.5	14	14	0.00766863	0.525556	0.192974	0.564615	0.198643	0.694227	4.57333e-18	0.736001	0.123252	9.78	0.541698	1.37208e-22	0.769007	0.176327	0.591371	10.1739	2.59283e-24	2.33654e-17
ENSG00000166189.6	HPS6	protein_coding	0.5	8	8	0.0093096	0.318695	0.256208	0.353323	0.307559	0.460235	4.0859e-10	0.589263	0.178522	7.02296	0.347231	2.17221e-12	0.631713	0.179094	0.399061	7.31894	2.49938e-13	4.47649e-09
ENSG00000166197.12	NOLC1	protein_coding	0.5	3	3	0.00347656	0.129836	0.219239	0.0674536	0.311221	0.26551	4.45284e-05	0.442139	0.18152	4.84833	0.195487	1.24504e-06	0.285013	0.331196	0.0812324	2.98088	0.00287426	0.0377025
ENSG00000166224.12	SGPL1	protein_coding	0.5	41	41	0.00912123	0.735933	0.106329	0.783973	0.108286	0.902296	1.39498e-29	0.857506	0.0716564	13.1355	0.735316	2.06198e-39	0.894701	0.0492629	0.80049	13.4893	1.80921e-41	4.20988e-28
ENSG00000166228.4	PCBD1	protein_coding	0.5	21	21	0.00539354	0.706916	0.166899	0.679394	0.150549	0.83693	7.46907e-31	0.865222	0.0716221	13.4726	0.748609	2.26838e-41	0.833992	0.0775779	0.695542	11.3022	1.28034e-29	1.71565e-20
ENSG00000166275.11	C10orf32	protein_coding	0.5	8	8	0.0027959	0.306554	0.190556	0.178145	0.649232	0.521192	4.69352e-10	0.612633	0.124413	7.15995	0.375319	8.07075e-13	0.559181	0.365148	0.312683	6.83313	8.30804e-12	1.37943e-09
ENSG00000166295.4	ANAPC16	protein_coding	0.5	14	14	0.00230303	0.632871	0.0922443	0.388562	0.516564	0.714682	2.11012e-21	0.798895	0.0572715	10.9155	0.638233	9.72376e-28	0.760137	0.182503	0.577809	9.9129	3.65882e-23	1.83279e-16
ENSG00000166317.7	SYNPO2L	protein_coding	0.5	6	6	0.0031001	0.26446	0.228802	0.159669	0.639829	0.425765	8.8012e-08	0.53314	0.187585	6.10431	0.284238	1.03246e-09	0.600238	0.244511	0.360286	6.97162	3.13301e-12	1.68126e-08
ENSG00000166321.9	NUDT13	protein_coding	0.5	7	7	0.00288648	0.327446	0.253435	0.27072	0.382514	0.492427	4.03118e-10	0.575416	0.22717	6.92449	0.331103	4.37564e-12	0.573116	0.309224	0.328462	6.84554	7.61882e-12	9.23757e-09
ENSG00000166507.12	NDST2	protein_coding	0.5	5	5	0.00269403	0.294365	0.214149	0.177357	0.369441	0.387363	7.16031e-09	0.584581	0.126113	6.70472	0.341735	2.01796e-11	0.531765	0.271564	0.282774	5.87645	4.19149e-09	3.51275e-06
ENSG00000168209.4	DDIT4	protein_coding	0.5	10	10	0.00973911	0.368141	0.0967309	0.395125	0.142562	0.517318	1.5357e-12	0.663202	0.105758	8.06426	0.439837	7.36808e-16	0.662861	0.0846421	0.439385	7.30959	2.67949e-13	1.70173e-08
ENSG00000169126.11	ARMC4	protein_coding	0.5	9	9	0.00913088	0.376126	0.25371	0.318365	0.360656	0.549142	1.83392e-13	0.691848	0.0784277	8.44866	0.478654	2.94662e-17	0.626581	0.179063	0.392604	7.12427	1.04633e-12	1.66021e-08
ENSG00000169129.10	AFAP1L2	protein_coding	0.5	13	13	0.00246011	0.549707	0.0770944	0.513717	0.261264	0.644865	5.51187e-19	0.769895	0.0740957	10.1883	0.592739	2.23556e-24	0.761745	0.148961	0.580256	9.90076	4.1314e-23	2.187e-16
ENSG00000169740.9	ZNF32	protein_coding	0.5	5	5	0.0160759	0.264094	0.219264	0.296892	0.327339	0.354797	1.68907e-07	0.531374	0.170723	6.0316	0.282359	1.62343e-09	0.598652	0.212904	0.358384	7.04586	1.84319e-12	1.07454e-08
ENSG00000169813.12	HNRNPF	protein_coding	0.5	8	8	0.00682348	0.408195	0.117283	0.365297	0.224981	0.536401	3.20681e-12	0.661059	0.0932353	7.96776	0.436999	1.6157e-15	0.63268	0.193626	0.400284	7.34078	2.12352e-13	3.57502e-09
ENSG00000169826.6	CSGALNACT2	protein_coding	0.5	6	6	0.00317105	0.554359	0.122301	0.467722	0.290903	0.627224	4.81756e-18	0.757	0.0768199	9.89856	0.57305	4.2231e-23	0.703296	0.142034	0.494625	8.51871	1.61343e-17	3.61367e-12
ENSG00000170312.11	CDK1	protein_coding	0.5	8	8	0.00970348	0.3785	0.0825553	0.360818	0.214878	0.460081	4.0686e-11	0.65316	0.0315619	7.66496	0.426618	1.78888e-14	0.622315	0.162664	0.387276	6.88525	5.76847e-12	9.1917e-08
ENSG00000170324.15	FRMPD2	protein_coding	0.5	10	10	0.00378911	0.488343	0.0253936	0.437152	0.196045	0.577305	7.21681e-14	0.706116	0.0196457	8.62546	0.4986	6.38375e-18	0.708454	0.140532	0.501907	8.81961	1.14859e-18	3.73371e-13
ENSG00000170370.10	EMX2	protein_coding	0.5	35	35	0.00783004	0.82894	0.0731009	0.826298	0.113914	0.937519	1.20202e-39	0.914526	0.0387254	15.7431	0.836358	7.65415e-56	0.923477	0.0458114	0.852809	15.181	4.72484e-52	1.77636e-34
ENSG00000170430.9	MGMT	protein_coding	0.5	70	53	0.0318003	0.579234	0.136028	0.621301	0.157735	0.909265	1.47169e-18	0.761337	0.0816357	10.0432	0.579634	9.84599e-24	0.802438	0.10509	0.643906	10.3909	2.72759e-25	1.68694e-17
ENSG00000170525.14	PFKFB3	protein_coding	0.5	102	52	0.0879183	0.274854	0.0991061	0.235564	0.154232	0.751293	6.43069e-08	0.567609	0.0880404	6.37366	0.322181	1.84569e-10	0.522118	0.186718	0.272608	5.50489	3.69402e-08	7.27516e-05
ENSG00000170759.10	KIF5B	protein_coding	0.5	5	5	0.00523571	0.163287	0.213237	0.255688	0.166798	0.301285	2.72405e-05	0.474541	0.113619	5.12863	0.225189	2.91851e-07	0.525316	0.215727	0.275957	5.79913	6.66609e-09	9.54519e-06
ENSG00000171160.13	MORN4	protein_coding	0.5	8	8	0.028829	0.486472	0.141072	0.482818	0.179518	0.604477	4.9291e-14	0.69107	0.110316	8.57507	0.477577	9.9025e-18	0.739722	0.146361	0.547188	9.10586	8.55824e-20	9.3304e-14
ENSG00000171206.9	TRIM8	protein_coding	0.5	3	3	0.00279917	0.123014	0.0989945	0.147079	0.172803	0.22208	9.16322e-05	0.449269	0.127771	4.82631	0.201842	1.39086e-06	0.410231	0.219533	0.168289	4.10478	4.04703e-05	0.0112725
ENSG00000171224.7	C10orf35	protein_coding	0.5	51	48	0.0170877	0.666164	0.123717	0.691189	0.169486	0.934669	3.17118e-27	0.847355	0.0580005	12.5198	0.718011	5.81917e-36	0.878457	0.0548912	0.771686	12.9181	3.55918e-38	4.49667e-26
ENSG00000171307.14	ZDHHC16	protein_coding	0.5	4	4	0.00276096	0.170693	0.20057	0.15978	0.298112	0.285217	3.87899e-05	0.455362	0.148996	4.96014	0.207354	7.04441e-07	0.436505	0.329466	0.190537	4.75662	1.9686e-06	8.42492e-05
ENSG00000171311.8	EXOSC1	protein_coding	0.5	11	11	0.00559661	0.481647	0.237663	0.483718	0.25549	0.598708	2.07529e-18	0.765348	0.0597083	10.0252	0.585758	1.18081e-23	0.768308	0.126547	0.590297	9.69264	3.24034e-22	1.81072e-15
ENSG00000171314.8	PGAM1	protein_coding	0.5	41	40	0.0156502	0.707677	0.0599875	0.71262	0.145596	0.90445	3.50449e-26	0.84463	0.0430252	12.269	0.7134	1.32894e-34	0.854626	0.0991516	0.730385	12.6552	1.04662e-36	1.61821e-25
ENSG00000171772.11	SYCE1	protein_coding	0.5	13	13	0.0296036	0.532062	0.179926	0.492401	0.260521	0.674224	1.70571e-18	0.752198	0.109577	9.97362	0.565802	1.98844e-23	0.736142	0.148861	0.541906	9.03394	1.65601e-19	1.53259e-13
ENSG00000171798.13	KNDC1	protein_coding	0.5	9	9	0.00261856	0.400247	0.194285	0.373766	0.313306	0.51481	8.775e-13	0.652542	0.15733	8.05203	0.425812	8.14326e-16	0.650513	0.199243	0.423167	7.72301	1.13616e-14	2.93059e-10
ENSG00000171811.8	TTC40	protein_coding	0.5	28	28	0.0105217	0.789057	0.070076	0.751043	0.127623	0.88387	2.02191e-35	0.899646	0.0394623	14.7085	0.809363	5.68488e-49	0.870342	0.066247	0.757495	12.8173	1.31158e-37	8.21012e-26
ENSG00000171813.10	PWWP2B	protein_coding	0.5	39	39	0.00552646	0.773592	0.0878737	0.793201	0.11634	0.934096	3.47326e-35	0.901386	0.0270916	14.6518	0.812496	1.31109e-48	0.91215	0.0558979	0.832018	14.5253	8.37713e-48	6.02733e-32
ENSG00000171862.5	PTEN	protein_coding	0.5	9	9	0.00255113	0.381557	0.131153	0.401687	0.281461	0.488798	5.99427e-11	0.639363	0.091271	7.53742	0.408786	4.79374e-14	0.626748	0.224709	0.392813	7.42195	1.15406e-13	1.38302e-09
ENSG00000171988.13	JMJD1C	protein_coding	0.5	8	8	0.00251494	0.30714	0.207549	0.37418	0.185044	0.483123	2.54698e-09	0.585979	0.149946	6.81929	0.343371	9.149e-12	0.616815	0.169127	0.38046	6.8811	5.93901e-12	8.0899e-08
ENSG00000172650.8	AGAP5	protein_coding	0.5	9	9	0.00266806	0.270633	0.319696	0.366457	0.213228	0.530828	1.53016e-11	0.617681	0.191103	7.53075	0.38153	5.045e-14	0.614383	0.147329	0.377466	6.80669	9.98711e-12	1.30889e-07
ENSG00000172661.13	FAM21C	protein_coding	0.5	7	7	0.00819448	0.404589	0.15601	0.349001	0.339508	0.489252	2.1557e-10	0.619698	0.116776	7.28898	0.384025	3.12316e-13	0.646241	0.180119	0.417627	7.41872	1.18257e-13	3.15756e-09
ENSG00000172731.9	LRRC20	protein_coding	0.5	41	37	0.0345126	0.525822	0.258453	0.609575	0.2277	0.868392	3.69338e-21	0.789925	0.0739098	10.798	0.623982	3.51901e-27	0.819428	0.143515	0.671463	11.5137	1.12508e-30	1.26773e-21
ENSG00000172987.8	HPSE2	protein_coding	0.5	13	13	0.00233461	0.573917	0.121272	0.494327	0.222654	0.647869	6.54741e-19	0.771119	0.0633746	10.1792	0.594624	2.45615e-24	0.732507	0.14528	0.536567	9.25368	2.16903e-20	2.26313e-14
ENSG00000173088.8	C10orf131	protein_coding	0.5	7	7	0.00275867	0.433937	0.0613793	0.361719	0.32115	0.522473	3.49738e-13	0.692551	0.0357298	8.38488	0.479627	5.07764e-17	0.609353	0.222838	0.371311	6.87417	6.23505e-12	5.20412e-08
ENSG00000173145.7	NOC3L	protein_coding	0.5	9	9	0.00781497	0.546565	0.145137	0.473702	0.26129	0.62894	7.03776e-19	0.753319	0.117542	10.0618	0.56749	8.15146e-24	0.710404	0.167242	0.504674	8.77295	1.74042e-18	4.56931e-13
ENSG00000173267.9	SNCG	protein_coding	0.5	14	14	0.00230088	0.574736	0.104452	0.536057	0.158202	0.682488	1.60637e-20	0.789341	0.0600759	10.6507	0.623059	1.7297e-26	0.735034	0.123268	0.540275	8.84879	8.84706e-19	7.25332e-13
ENSG00000173269.9	MMRN2	protein_coding	0.5	16	16	0.00205869	0.566184	0.149686	0.477217	0.438069	0.716831	5.2e-20	0.778985	0.0912879	10.4752	0.606817	1.12328e-25	0.735978	0.212947	0.541664	9.31219	1.25226e-20	1.11997e-14
ENSG00000173848.14	NET1	protein_coding	0.5	17	17	0.00246421	0.613393	0.176726	0.583869	0.214276	0.781604	2.11574e-23	0.816672	0.0665487	11.4817	0.666954	1.63018e-30	0.798595	0.122579	0.637754	10.5842	3.52899e-26	2.55423e-18
ENSG00000173876.9	TUBB8	protein_coding	0.5	9	9	0.00239936	0.265886	0.626107	0.301478	0.469827	0.511881	6.19931e-14	0.617869	0.323853	8.03295	0.381762	9.51591e-16	0.596676	0.270788	0.356022	6.93007	4.20629e-12	1.72908e-08
ENSG00000173915.8	USMG5	protein_coding	0.5	7	7	0.00524919	0.263761	0.0443649	0.275291	0.289504	0.372766	8.46471e-07	0.537077	0.0594116	5.91234	0.288452	3.37281e-09	0.507059	0.276345	0.257109	5.72472	1.03606e-08	6.33827e-06
ENSG00000174194.11	AGAP8	protein_coding	0.5	8	8	0.0128367	0.603892	0.068401	0.583982	0.188937	0.676139	5.58137e-22	0.8111	0.0283381	11.1155	0.657883	1.05487e-28	0.769752	0.135082	0.592518	9.82281	8.98077e-23	6.76895e-16
ENSG00000174196.5	FAM21D	protein_coding	0.5	5	5	0.00274008	0.258973	0.0422075	0.205442	0.236203	0.32095	1.54121e-07	0.558943	0.0690721	6.2299	0.312417	4.66736e-10	0.503164	0.228531	0.253174	5.33651	9.47536e-08	0.000105397
ENSG00000174721.9	FGFBP3	protein_coding	0.5	5	5	0.00263121	0.228232	0.116073	0.225743	0.334108	0.389027	2.45458e-06	0.504852	0.142545	5.5812	0.254876	2.38869e-08	0.518307	0.342261	0.268642	6.15825	7.35553e-10	1.09465e-07
ENSG00000175029.12	CTBP2	protein_coding	0.5	16	16	0.00230212	0.570734	0.185898	0.623955	0.225292	0.749926	2.09095e-20	0.768536	0.126705	10.5196	0.590648	7.01672e-26	0.813437	0.114426	0.66168	11.1101	1.12052e-28	4.20252e-20
ENSG00000175395.11	ZNF25	protein_coding	0.5	6	6	0.0208527	0.240421	0.110447	0.315033	0.0824652	0.381254	7.87567e-10	0.617326	0.0876534	7.1402	0.381091	9.31937e-13	0.629413	0.0904052	0.39616	6.77411	1.25178e-11	3.32253e-07
ENSG00000175470.14	PPP2R2D	protein_coding	0.5	24	24	0.00220095	0.702572	0.0977874	0.647216	0.161618	0.845781	1.97902e-27	0.852056	0.0485033	12.5983	0.725999	2.15828e-36	0.849833	0.0709898	0.722216	12.0094	3.17019e-33	5.26952e-23
ENSG00000175535.6	PNLIP	protein_coding	0.5	28	28	0.00812033	0.754234	0.102339	0.727952	0.133407	0.857933	2.10222e-31	0.875626	0.0564866	13.6394	0.766721	2.33493e-42	0.868839	0.0782204	0.754881	13.0065	1.12359e-38	1.41711e-26
ENSG00000176171.7	BNIP3	protein_coding	0.5	51	51	0.00625821	0.718953	0.138542	0.682541	0.233828	0.95002	1.14652e-30	0.862691	0.0736973	13.3992	0.744236	6.11226e-41	0.869963	0.10607	0.756836	12.9808	1.57214e-38	1.73453e-26
ENSG00000176236.4	C10orf111	protein_coding	0.5	26	26	0.00584853	0.841875	0.0339694	0.825726	0.0964203	0.916512	2.12418e-40	0.925261	0.0125305	15.9738	0.856107	1.94417e-57	0.916319	0.0520853	0.83964	14.7756	2.10443e-49	7.07469e-33
ENSG00000176244.6	ACBD7	protein_coding	0.5	30	30	0.0020608	0.492342	0.335074	0.687105	0.108537	0.874738	1.04319e-24	0.824471	0.0629046	11.811	0.679752	3.42298e-32	0.856011	0.0560769	0.732754	11.8317	2.67813e-32	3.22984e-22
ENSG00000176273.10	SLC35G1	protein_coding	0.5	14	14	0.00268706	0.568701	0.15166	0.589402	0.122243	0.71436	3.45059e-18	0.752662	0.108994	9.90314	0.5665	4.03414e-23	0.798429	0.0835227	0.63749	10.2693	9.69547e-25	3.86774e-17
ENSG00000176769.9	TCERG1L	protein_coding	0.5	60	53	0.0291504	0.353705	0.267856	0.63399	0.186647	0.88928	1.43172e-16	0.738971	0.0809651	9.44676	0.546079	3.49497e-21	0.804733	0.112292	0.647595	10.6761	1.31683e-26	1.35803e-18
ENSG00000177234.5	C10orf85	protein_coding	0.5	15	15	0.0118789	0.621357	0.112195	0.559238	0.185297	0.748645	2.60607e-21	0.794324	0.0815861	10.8621	0.630951	1.74768e-27	0.795067	0.0627015	0.632132	9.97942	1.87566e-23	4.56386e-16
ENSG00000177283.4	FZD8	protein_coding	0.5	10	10	0.00239459	0.459153	0.109801	0.450882	0.160574	0.523858	2.02275e-13	0.690842	0.0738712	8.43319	0.477262	3.36371e-17	0.681226	0.0948171	0.464068	7.65218	1.97608e-14	2.13099e-09
ENSG00000177291.3	GJD4	protein_coding	0.5	10	10	0.00727122	0.321682	0.167547	0.322388	0.388436	0.4988	6.42219e-10	0.610785	0.116648	7.1191	0.373059	1.08634e-12	0.66058	0.206193	0.436366	8.01641	1.08879e-15	3.51722e-11
ENSG00000177613.7	CSTF2T	protein_coding	0.5	24	24	0.0020754	0.596026	0.162009	0.514002	0.2609	0.811913	1.85826e-21	0.794894	0.0754894	10.9065	0.631857	1.07269e-27	0.796827	0.122185	0.634934	10.9294	8.33654e-28	1.07126e-19
ENSG00000177791.11	MYOZ1	protein_coding	0.5	10	10	0.0144174	0.54112	0.0892566	0.5312	0.108085	0.629319	9.84052e-16	0.731288	0.0525347	9.20693	0.534782	3.35578e-20	0.750667	0.129364	0.563501	9.43939	3.74966e-21	9.01869e-15
ENSG00000178363.3	CALML3	protein_coding	0.5	74	55	0.0441696	0.154329	0.307442	0.319871	0.301561	0.818002	7.12579e-06	0.460591	0.207364	5.16385	0.212144	2.41923e-07	0.600926	0.215364	0.361112	6.74392	1.54175e-11	1.05973e-07
ENSG00000178372.6	CALML5	protein_coding	0.5	40	40	0.00211509	0.763236	0.116362	0.76237	0.133437	0.927486	3.50894e-34	0.88746	0.0626014	14.3408	0.787586	1.21587e-46	0.892636	0.0817086	0.796799	13.8311	1.65535e-43	1.46481e-29
ENSG00000178462.7	TUBAL3	protein_coding	0.5	7	7	0.00299698	0.409815	0.197336	0.435041	0.195625	0.549837	2.75123e-13	0.664877	0.135937	8.24827	0.442062	1.60702e-16	0.709762	0.133883	0.503762	8.45033	2.90488e-17	8.31623e-12
ENSG00000179133.7	C10orf67	protein_coding	0.5	10	10	0.0263854	0.572534	0.138184	0.5137	0.240237	0.653224	1.19534e-19	0.769554	0.10381	10.3451	0.592214	4.4051e-25	0.769248	0.124309	0.591743	9.84798	6.99386e-23	5.4948e-16
ENSG00000179774.7	ATOH7	protein_coding	0.5	4	4	0.0432221	0.241061	0.171726	0.183671	0.176655	0.27736	9.80093e-07	0.512533	0.1539	5.72883	0.26269	1.01124e-08	0.475026	0.237464	0.22565	5.05858	4.22396e-07	0.000251673
ENSG00000179988.9	PSTK	protein_coding	0.5	8	8	0.00291398	0.353743	0.276355	0.370224	0.236573	0.502702	5.57953e-12	0.647259	0.140403	7.82773	0.418945	4.96746e-15	0.637405	0.158734	0.406285	7.17983	6.97984e-13	1.6946e-08
ENSG00000180525.9	PRR26	protein_coding	0.5	6	6	0.0147644	0.264111	0.164202	0.211855	0.354586	0.389108	5.45861e-08	0.555889	0.130854	6.31221	0.309013	2.75085e-10	0.532786	0.22133	0.283861	5.87054	4.34387e-09	7.0984e-06
ENSG00000180592.12	SKIDA1	protein_coding	0.5	10	10	0.0221918	0.344286	0.19378	0.369195	0.470766	0.509089	3.69545e-12	0.658878	0.0957905	7.94828	0.43412	1.89119e-15	0.699327	0.159049	0.489058	8.34846	6.91581e-17	1.21782e-11
ENSG00000180628.10	PCGF5	protein_coding	0.5	13	13	0.014151	0.494745	0.124618	0.291238	0.421485	0.635439	1.63542e-14	0.709066	0.0776055	8.79631	0.502774	1.41389e-18	0.66435	0.184826	0.441361	8.00738	1.17179e-15	5.56837e-11
ENSG00000180644.6	PRF1	protein_coding	0.5	60	52	0.0270936	0.611014	0.154354	0.630426	0.16643	0.929109	1.14521e-24	0.81998	0.100045	11.7822	0.672367	4.82394e-32	0.84041	0.0744019	0.706289	11.5664	6.09811e-31	1.74896e-21
ENSG00000180745.4	CLRN3	protein_coding	0.5	38	38	0.00600593	0.782866	0.0864795	0.829703	0.0816523	0.944192	1.06186e-36	0.900393	0.0473147	14.9944	0.810707	7.98539e-51	0.917894	0.0373811	0.842529	14.6096	2.43865e-48	3.49764e-32
ENSG00000180817.7	PPA1	protein_coding	0.5	30	30	0.00352775	0.75919	0.0703285	0.743933	0.15392	0.907185	1.33852e-30	0.875394	0.0352254	13.4526	0.766314	2.97126e-41	0.90028	0.0747535	0.810503	14.4322	3.24444e-47	7.9681e-32
ENSG00000181192.7	DHTKD1	protein_coding	0.5	50	48	0.00995391	0.657908	0.233141	0.739071	0.12881	0.948924	3.93667e-29	0.841383	0.110345	12.9325	0.707925	2.95235e-38	0.867984	0.0865677	0.753397	12.6062	1.95147e-36	5.15874e-25
ENSG00000181274.5	FRAT2	protein_coding	0.5	14	14	0.00229657	0.563452	0.054767	0.569515	0.323342	0.746383	7.37061e-19	0.777956	0.0162177	10.2025	0.605215	1.93265e-24	0.789667	0.163066	0.623574	10.5184	7.11048e-26	2.53776e-18
ENSG00000181915.3	ADO	protein_coding	0.5	7	7	0.0272574	0.356523	0.177268	0.275323	0.390111	0.461846	9.33072e-11	0.611781	0.176798	7.31608	0.374276	2.55324e-13	0.653037	0.194557	0.426458	7.55325	4.24545e-14	1.29119e-09
ENSG00000182010.6	RTKN2	protein_coding	0.5	12	12	0.0146217	0.407162	0.201857	0.387681	0.238747	0.598824	2.14167e-12	0.650789	0.141842	7.95091	0.423526	1.85141e-15	0.648062	0.191229	0.419984	7.44977	9.35057e-14	2.58831e-09
ENSG00000182022.13	CHST15	protein_coding	0.5	40	40	0.00279806	0.798709	0.0760728	0.849055	0.0459706	0.942343	5.15782e-35	0.8971	0.0395378	14.5811	0.804789	3.70347e-48	0.929738	0.0308226	0.864413	15.3531	3.37759e-53	5.47356e-35
ENSG00000182333.10	LIPF	protein_coding	0.5	14	14	0.0144765	0.55849	0.132054	0.58691	0.123149	0.687332	1.95527e-18	0.758997	0.0918578	9.99874	0.576077	1.54354e-23	0.787309	0.0702895	0.619855	9.84165	7.44774e-23	1.17e-15
ENSG00000182771.13	GRID1	protein_coding	0.5	10	10	0.00247387	0.348683	0.171511	0.281626	0.576194	0.559756	1.55819e-12	0.658647	0.134675	8.02233	0.433816	1.03759e-15	0.650271	0.280444	0.422853	8.01171	1.13126e-15	1.83307e-11
ENSG00000183049.8	CAMK1D	protein_coding	0.5	24	24	0.00193225	0.799782	0.0667724	0.774334	0.146919	0.883366	6.86052e-34	0.894473	0.0289127	14.3157	0.800082	1.74492e-46	0.905155	0.0449803	0.819305	13.9847	1.93289e-44	5.83817e-30
ENSG00000183128.7	CALHM3	protein_coding	0.5	12	12	0.00300606	0.477584	0.0648814	0.370826	0.376308	0.581679	1.06992e-13	0.69838	0.0551796	8.53927	0.487735	1.35077e-17	0.639499	0.274867	0.40896	8.27389	1.29658e-16	1.60362e-12
ENSG00000183230.12	CTNNA3	protein_coding	0.5	10	10	0.00749038	0.452763	0.134621	0.427764	0.222666	0.577616	3.86136e-14	0.699622	0.0802711	8.64888	0.489471	5.20088e-18	0.700932	0.103256	0.491306	8.14597	3.76253e-16	7.53413e-11
ENSG00000183346.6	C10orf107	protein_coding	0.5	8	8	0.00312625	0.561208	0.0672942	0.442169	0.334645	0.616866	1.11845e-17	0.760502	0.0424642	9.83141	0.578363	8.24532e-23	0.727228	0.223116	0.52886	9.29928	1.41404e-20	8.35641e-15
ENSG00000183605.12	SFXN4	protein_coding	0.5	12	12	0.0185429	0.763219	0.103885	0.726998	0.163133	0.820873	1.04873e-30	0.866209	0.0666952	13.448	0.750317	3.1651e-41	0.877109	0.0772641	0.769321	13.2845	2.84671e-40	1.57624e-27
ENSG00000183621.11	ZNF438	protein_coding	0.5	26	26	0.0112535	0.743353	0.0723799	0.701565	0.167976	0.870727	3.55635e-30	0.871456	0.0400255	13.3338	0.759436	1.47128e-40	0.871145	0.0637241	0.758893	12.5648	3.29819e-36	8.02839e-25
ENSG00000183675.10	PTPN20B	protein_coding	0.5	6	6	0.00252671	0.213093	0.28138	0.208399	0.277719	0.382273	2.07688e-08	0.550869	0.168793	6.3777	0.303457	1.79762e-10	0.551538	0.226266	0.304195	6.06275	1.33816e-09	3.1904e-06
ENSG00000183748.4	MRC1L1	protein_coding	0.5	10	10	0.00282911	0.510039	0.182254	0.471605	0.284461	0.615282	3.53575e-17	0.726246	0.135351	9.52385	0.527434	1.66872e-21	0.725919	0.151819	0.526958	8.81215	1.2277e-18	7.05363e-13
ENSG00000184719.7	RNLS	protein_coding	0.5	14	14	0.0122667	0.50578	0.263807	0.544888	0.186217	0.690618	7.01319e-21	0.755194	0.171319	10.5473	0.570318	5.23034e-26	0.785848	0.102897	0.617557	10.1174	4.6235e-24	1.00525e-16
ENSG00000184923.8	NUTM2A	protein_coding	0.5	26	26	0.00436321	0.900052	0.0160254	0.868115	0.0745221	0.943217	7.03097e-48	0.948068	0.00919876	17.8116	0.898832	5.741e-71	0.942403	0.0381112	0.888123	16.8513	1.02637e-63	5.74807e-41
ENSG00000185267.5	CDNF	protein_coding	0.5	51	48	0.0294747	0.460575	0.262394	0.388618	0.308815	0.852852	6.20896e-17	0.699434	0.163637	9.31749	0.489208	1.19121e-20	0.7267	0.178661	0.528092	9.30452	1.34601e-20	8.2528e-15
ENSG00000185303.11	SFTPA2	protein_coding	0.5	32	32	0.00437918	0.678521	0.115445	0.671016	0.187181	0.848029	1.66594e-26	0.843066	0.0520922	12.3421	0.71076	5.37287e-35	0.836157	0.0869924	0.699158	11.4741	1.78123e-30	3.71337e-21
ENSG00000185532.10	PRKG1	protein_coding	0.5	8	8	0.00664989	0.33836	0.198823	0.39983	0.267093	0.546692	5.48793e-11	0.630878	0.128398	7.4941	0.398007	6.6753e-14	0.681748	0.120933	0.46478	7.8289	4.92144e-15	5.01555e-10
ENSG00000185736.11	ADARB2	protein_coding	0.5	78	64	0.0179413	0.578001	0.13773	0.555171	0.293559	0.944606	1.38947e-21	0.793352	0.0855026	10.9259	0.629408	8.66977e-28	0.804225	0.13632	0.646778	11.5599	6.57596e-31	3.8801e-22
ENSG00000185737.8	NRG3	protein_coding	0.5	2	2	0.0244373	0.0505682	0.127772	0.0793812	0.157976	0.149313	8.20018e-06	0.452323	0.21419	5.09183	0.204596	3.54621e-07	0.331974	0.270967	0.110207	3.29941	0.0009689	0.0404997
ENSG00000185745.8	IFIT1	protein_coding	0.5	10	10	0.00323134	0.519487	0.132653	0.508473	0.225039	0.642991	4.57958e-16	0.728851	0.0919524	9.27401	0.531224	1.79275e-20	0.734638	0.13695	0.539693	9.00014	2.25423e-19	2.03837e-13
ENSG00000185875.8	THNSL1	protein_coding	0.5	33	32	0.00992361	0.671142	0.0803531	0.676957	0.145448	0.854957	1.03061e-24	0.833349	0.0416322	11.869	0.69447	1.71551e-32	0.830185	0.0696901	0.689208	11.092	1.37238e-28	1.01321e-19
ENSG00000185933.6	CALHM1	protein_coding	0.5	5	5	0.0188043	0.24928	0.174152	0.180546	0.33809	0.363086	7.19039e-07	0.528898	0.12605	5.8663	0.279733	4.45628e-09	0.612875	0.178203	0.375616	6.79863	1.05617e-11	1.25942e-07
ENSG00000186188.6	FFAR4	protein_coding	0.5	10	10	0.00278322	0.450205	0.185346	0.508845	0.247407	0.617637	1.28588e-13	0.667045	0.161343	8.33084	0.444949	8.02683e-17	0.765324	0.127192	0.58572	9.83335	8.08827e-23	5.40032e-16
ENSG00000186862.13	PDZD7	protein_coding	0.5	8	8	0.00285143	0.394757	0.240659	0.385298	0.189249	0.517009	7.39246e-13	0.650552	0.164972	8.05702	0.423218	7.81764e-16	0.65459	0.137971	0.428488	7.40714	1.29056e-13	5.00584e-09
ENSG00000187021.10	PNLIPRP1	protein_coding	0.5	10	10	0.00477824	0.32739	0.162814	0.450838	0.188617	0.559038	2.13168e-10	0.626406	0.0944423	7.33229	0.392385	2.26252e-13	0.707205	0.131923	0.500139	8.26281	1.42283e-16	3.28144e-11
ENSG00000187122.12	SLIT1	protein_coding	0.5	16	16	0.0100688	0.610235	0.113114	0.632207	0.0968093	0.73615	2.95813e-21	0.790647	0.073531	10.8387	0.625123	2.25742e-27	0.812451	0.0441208	0.660077	10.3244	5.46352e-25	4.07208e-17
ENSG00000187134.8	AKR1C1	protein_coding	0.5	19	19	0.00212339	0.741928	0.108764	0.761066	0.095744	0.849549	4.82532e-32	0.880979	0.0396001	13.8099	0.776124	2.22073e-43	0.876459	0.0547674	0.768181	12.8002	1.63516e-37	1.21077e-25
ENSG00000187164.13	KIAA1598	protein_coding	0.5	31	31	0.012141	0.696549	0.17627	0.766151	0.204211	0.905482	1.73051e-30	0.864097	0.0704043	13.3709	0.746663	8.9434e-41	0.902893	0.0740123	0.815215	14.3394	1.24206e-46	2.45542e-31
ENSG00000187522.9	HSPA14	protein_coding	0.5	17	17	0.00234877	0.577104	0.120941	0.507975	0.343074	0.744962	4.69339e-21	0.78863	0.0843215	10.7707	0.621938	4.73625e-27	0.768623	0.140746	0.590782	9.98073	1.85102e-23	1.65826e-16
ENSG00000187553.5	CYP26C1	protein_coding	0.5	5	5	0.0428544	0.25666	0.138282	0.193629	0.250837	0.365977	8.80803e-08	0.553401	0.117007	6.25191	0.306252	4.05469e-10	0.478585	0.2819	0.229043	5.17826	2.23963e-07	9.71061e-05
ENSG00000187783.7	TMEM72	protein_coding	0.5	9	9	0.00402499	0.422331	0.226175	0.433071	0.292586	0.532317	1.86671e-14	0.691427	0.142175	8.67175	0.478071	4.25527e-18	0.649757	0.208965	0.422184	7.70427	1.31591e-14	3.2354e-10
ENSG00000187908.11	DMBT1	protein_coding	0.5	17	17	0.0050692	0.637708	0.165759	0.66317	0.168858	0.762022	1.13745e-24	0.814851	0.0998201	11.7576	0.663981	6.4568e-32	0.844605	0.0747296	0.713358	11.5842	4.95498e-31	1.84224e-21
ENSG00000188199.6	NUTM2B	protein_coding	0.5	16	16	0.00870735	0.624663	0.12036	0.636132	0.239985	0.777531	5.3513e-23	0.81986	0.0312057	11.3944	0.67217	4.45687e-30	0.820724	0.124405	0.673588	11.3542	7.06473e-30	5.48362e-21
ENSG00000188234.9	AGAP4	protein_coding	0.5	11	11	0.0125643	0.476183	0.251526	0.550473	0.216467	0.643355	9.32076e-18	0.738526	0.108601	9.73137	0.545421	2.21597e-22	0.75802	0.147321	0.574594	9.869	5.67259e-23	2.46038e-16
ENSG00000188316.9	ENO4	protein_coding	0.5	13	13	0.0024019	0.589534	0.148342	0.605358	0.26408	0.707976	3.51168e-19	0.770669	0.0811445	10.2372	0.593931	1.35102e-24	0.781391	0.151878	0.610572	10.8074	3.17533e-27	1.52258e-19
ENSG00000188385.7	JAKMIP3	protein_coding	0.5	40	40	0.00268789	0.899621	0.0419358	0.894075	0.0454408	0.967907	1.73642e-50	0.951494	0.0190657	18.4339	0.90534	7.01778e-76	0.940383	0.0322376	0.884321	16.1946	5.50226e-59	2.95095e-38
ENSG00000188611.10	ASAH2	protein_coding	0.5	9	9	0.0134182	0.621988	0.040087	0.636538	0.217107	0.740237	1.42427e-22	0.81684	0.027889	11.2842	0.667228	1.57111e-29	0.824189	0.109845	0.679287	11.4344	2.81493e-30	2.97297e-21
ENSG00000188613.5	NANOS1	protein_coding	0.5	8	8	0.00297982	0.292247	0.13882	0.251053	0.584328	0.464905	1.43282e-09	0.602685	0.105725	6.98542	0.363229	2.84e-12	0.606153	0.188962	0.367421	6.69301	2.18625e-11	2.17029e-07
ENSG00000188649.7	CC2D2B	protein_coding	0.5	16	16	0.00202536	0.398997	0.430207	0.424202	0.359461	0.668276	9.65078e-16	0.712166	0.141179	9.09879	0.507181	9.13397e-20	0.72065	0.121175	0.519337	8.53455	1.407e-17	5.76654e-12
ENSG00000188690.8	UROS	protein_coding	0.5	29	29	0.00526347	0.72676	0.269738	0.829698	0.0879923	0.913021	1.81715e-34	0.876094	0.111883	14.3746	0.76754	7.46911e-47	0.924036	0.0437922	0.853843	15.4223	1.15849e-53	2.13913e-35
ENSG00000188916.4	FAM196A	protein_coding	0.5	32	32	0.00166111	0.733237	0.0622068	0.752885	0.13551	0.890427	8.77174e-30	0.870969	0.0351231	13.2469	0.758587	4.69972e-40	0.89667	0.0706976	0.804017	14.0429	8.51819e-45	2.98772e-30
ENSG00000189129.9	PLAC9	protein_coding	0.5	35	34	0.0220738	0.522234	0.184172	0.540413	0.201635	0.775547	9.36139e-18	0.743051	0.1083	9.74539	0.552125	1.93028e-22	0.78106	0.0743389	0.610055	9.6595	4.48049e-22	4.43764e-15
ENSG00000189180.11	ZNF33A	protein_coding	0.5	4	4	0.0303924	0.195688	0.0854381	0.183288	0.216879	0.261952	3.82577e-06	0.515433	0.0595617	5.61288	0.265671	1.98987e-08	0.464814	0.278602	0.216052	4.97592	6.4939e-07	0.0001996
ENSG00000189275.3	AL450307.1	protein_coding	0.5	31	31	0.00192347	0.706089	0.195065	0.708105	0.25135	0.899629	5.8576e-30	0.86795	0.0555478	13.2724	0.753337	3.34841e-40	0.884206	0.103015	0.78182	14.031	1.0074e-44	2.1955e-30
ENSG00000189319.9	FAM53B	protein_coding	0.5	34	34	0.0066504	0.766631	0.134218	0.744877	0.204199	0.932261	1.24151e-35	0.894207	0.0568431	14.7178	0.799607	4.95485e-49	0.910156	0.0603925	0.828383	14.691	7.36352e-49	1.33314e-32
ENSG00000196072.7	BLOC1S2	protein_coding	0.5	22	22	0.00197396	0.715854	0.138456	0.758258	0.12767	0.863445	6.36187e-31	0.873164	0.053487	13.5321	0.762415	1.01148e-41	0.88159	0.0637802	0.777202	13.0344	7.79424e-39	1.57641e-26
ENSG00000196139.7	AKR1C3	protein_coding	0.5	23	23	0.0142743	0.764077	0.105887	0.780578	0.11942	0.888196	2.14816e-34	0.889965	0.0543819	14.4071	0.792037	4.67039e-47	0.910101	0.0409281	0.828284	14.2498	4.49871e-46	6.55304e-31
ENSG00000196177.8	ACADSB	protein_coding	0.5	34	34	0.00182753	0.4547	0.290757	0.538249	0.498365	0.872706	2.46762e-22	0.798822	0.0919358	11.1286	0.638117	9.10037e-29	0.804456	0.28179	0.647149	12.5321	4.98443e-36	4.73541e-26
ENSG00000196233.7	LCOR	protein_coding	0.5	21	21	0.00754257	0.65226	0.164906	0.717785	0.0754023	0.814793	3.96593e-25	0.82209	0.0998823	11.9071	0.675832	1.0869e-32	0.868724	0.0353969	0.754681	12.0974	1.08943e-33	4.99487e-23
ENSG00000196693.10	ZNF33B	protein_coding	0.5	6	6	0.00295557	0.272744	0.198218	0.241818	0.109266	0.398366	1.49076e-08	0.5722	0.12552	6.55444	0.327413	5.5852e-11	0.540462	0.124174	0.292099	5.63596	1.7409e-08	6.35488e-05
ENSG00000196793.9	ZNF239	protein_coding	0.5	12	12	0.00251463	0.565202	0.121986	0.562029	0.21822	0.679985	8.78885e-19	0.762182	0.0802848	10.0903	0.580921	6.09982e-24	0.76866	0.172816	0.590838	10.1821	2.38276e-24	2.60435e-17
ENSG00000196932.7	TMEM26	protein_coding	0.5	9	9	0.0287831	0.430475	0.268729	0.383624	0.193927	0.54062	5.9689e-15	0.66497	0.210906	8.62776	0.442185	6.25634e-18	0.681625	0.141001	0.464613	7.89703	2.85618e-15	2.51862e-10
ENSG00000196968.6	FUT11	protein_coding	0.5	3	3	0.00327734	0.207243	0.11416	0.225557	0.28072	0.23774	5.6938e-05	0.44911	0.14889	4.87514	0.2017	1.08731e-06	0.472032	0.328926	0.222815	5.58693	2.31119e-08	1.69974e-06
ENSG00000197142.6	ACSL5	protein_coding	0.5	21	21	0.00980936	0.651651	0.0843273	0.631538	0.153097	0.795817	3.23614e-22	0.81078	0.0478857	11.1719	0.657364	5.59781e-29	0.782333	0.119125	0.612044	9.9321	3.01843e-23	4.25426e-16
ENSG00000197177.11	GPR123	protein_coding	0.5	21	21	0.00231144	0.599343	0.22365	0.6552	0.20674	0.79879	4.7766e-23	0.795339	0.100712	11.2872	0.632564	1.51858e-29	0.80137	0.133373	0.642194	10.9749	5.04703e-28	8.80865e-20
ENSG00000197321.10	SVIL	protein_coding	0.5	34	34	0.00187197	0.826938	0.0863715	0.822121	0.110184	0.933246	9.51917e-44	0.929323	0.0333889	16.7816	0.863641	3.32881e-63	0.923013	0.0619458	0.851954	15.7584	6.01151e-56	1.00418e-36
ENSG00000197430.6	OPALIN	protein_coding	0.5	9	9	0.0108392	0.258613	0.298839	0.300983	0.202802	0.477901	6.1546e-12	0.65175	0.114442	7.84537	0.424778	4.31689e-15	0.593941	0.160214	0.352766	6.4926	8.43701e-11	7.18565e-07
ENSG00000197444.5	OGDHL	protein_coding	0.5	13	13	0.00213831	0.570193	0.11294	0.549096	0.184554	0.66663	4.02957e-19	0.763114	0.0849832	10.1897	0.582343	2.20426e-24	0.751759	0.118292	0.565142	9.1734	4.58322e-20	9.19034e-14
ENSG00000197467.9	COL13A1	protein_coding	0.5	29	29	0.0044088	0.72371	0.0468858	0.720358	0.206888	0.889142	9.84904e-28	0.85945	0.0240707	12.71	0.738655	5.20103e-37	0.874292	0.0935595	0.764386	13.1687	1.32887e-39	3.22919e-27
ENSG00000197604.4	AC022532.1	protein_coding	0.5	40	40	0.00888035	0.76989	0.0853265	0.799469	0.0934966	0.931004	2.35068e-34	0.891706	0.0401587	14.42	0.795139	3.87331e-47	0.916573	0.0365582	0.840105	14.5168	9.48564e-48	6.72946e-32
ENSG00000197746.9	PSAP	protein_coding	0.5	47	46	0.0110509	0.780129	0.118317	0.766317	0.143643	0.943777	7.53895e-36	0.895381	0.0556515	14.7715	0.801707	2.23818e-49	0.894731	0.0695054	0.800544	14.026	1.0804e-44	2.33435e-30
ENSG00000197748.8	WDR96	protein_coding	0.5	8	8	0.0135271	0.054053	0.298598	-0.197048	1.46131	0.42266	7.46885e-05	0.436848	0.15034	4.76788	0.190836	1.86172e-06	0.518943	0.194782	0.269302	5.43776	5.39545e-08	0.000100373
ENSG00000197771.8	MCMBP	protein_coding	0.5	38	38	0.00688518	0.796536	0.0953057	0.787272	0.176159	0.939246	4.22445e-35	0.895971	0.0486109	14.6001	0.802763	2.80617e-48	0.889486	0.102834	0.791185	14.2833	2.77917e-46	2.01655e-31
ENSG00000197889.5	MEIG1	protein_coding	0.5	24	24	0.0020933	0.819116	0.0297894	0.735943	0.212628	0.88478	1.77804e-38	0.918539	0.00890609	15.4997	0.843715	3.48622e-54	0.860644	0.108523	0.740709	13.0608	5.51485e-39	3.98123e-27
ENSG00000197893.9	NRAP	protein_coding	0.5	28	28	0.00363542	0.724328	0.122146	0.75389	0.131345	0.870893	5.66327e-31	0.865985	0.0576556	13.4797	0.749931	2.06037e-41	0.893675	0.0733833	0.798656	13.8311	1.65573e-43	1.73463e-29
ENSG00000198018.6	ENTPD7	protein_coding	0.5	6	6	0.0030226	0.340852	0.0828027	0.411964	0.232348	0.434354	1.70838e-10	0.63133	0.086782	7.38296	0.398578	1.54807e-13	0.646908	0.158929	0.41849	7.51398	5.73573e-14	1.70793e-09
ENSG00000198035.9	AGAP9	protein_coding	0.5	3	3	0.0108048	0.233341	0.133775	0.251195	0.229526	0.310302	2.33161e-06	0.516569	0.0979879	5.66938	0.266843	1.43319e-08	0.50863	0.262747	0.258704	5.55746	2.73724e-08	2.3462e-05
ENSG00000198105.7	ZNF248	protein_coding	0.5	4	4	0.0253646	0.189084	0.152649	0.185935	0.199141	0.291245	3.32106e-06	0.474239	0.179109	5.34821	0.224902	8.88266e-08	0.485691	0.198304	0.235896	5.06306	4.12584e-07	0.000421861
ENSG00000198246.7	SLC29A3	protein_coding	0.5	9	9	0.0125341	0.377441	0.151722	0.424889	0.212144	0.525527	1.33029e-10	0.621155	0.12099	7.34307	0.385833	2.08755e-13	0.679405	0.128158	0.461591	7.76406	8.22559e-15	7.65195e-10
ENSG00000198250.8	ANTXRL	protein_coding	0.5	4	4	0.00271749	0.180254	0.137859	0.149218	0.305253	0.278393	3.97728e-05	0.454471	0.161535	4.94462	0.206544	7.62942e-07	0.498346	0.303424	0.248349	5.31813	1.0484e-07	2.26833e-05
ENSG00000198298.8	ZNF485	protein_coding	0.5	9	9	0.0049013	0.493259	0.132362	0.451822	0.211438	0.593956	9.85298e-15	0.706732	0.092915	8.82899	0.499469	1.05628e-18	0.710521	0.131453	0.50484	8.40508	4.27564e-17	1.16768e-11
ENSG00000198408.9	MGEA5	protein_coding	0.5	7	7	0.00929727	0.310334	0.230709	0.299136	0.262092	0.461308	1.84232e-09	0.586132	0.161481	6.85032	0.34355	7.36826e-12	0.582699	0.225911	0.339538	6.87573	6.16712e-12	2.12544e-08
ENSG00000198546.10	ZNF511	protein_coding	0.5	13	13	0.0104305	0.563116	0.169904	0.641351	0.119092	0.751703	1.28748e-21	0.801469	0.0599726	10.9762	0.642353	4.97415e-28	0.818877	0.0727455	0.670559	10.7802	4.2718e-27	9.80534e-19
ENSG00000198682.8	PAPSS2	protein_coding	0.5	13	13	0.00615049	0.552755	0.137229	0.519624	0.193693	0.68216	3.67154e-19	0.766075	0.0845556	10.2112	0.586871	1.76587e-24	0.769899	0.121512	0.592745	9.79743	1.15488e-22	8.70286e-16
ENSG00000198728.6	LDB1	protein_coding	0.5	5	5	0.00911688	0.136859	0.39267	0.145223	0.265726	0.312991	3.01083e-07	0.492804	0.250388	5.69278	0.242856	1.24986e-08	0.49877	0.158808	0.248772	5.10138	3.37185e-07	0.000545438
ENSG00000198739.6	LRRTM3	protein_coding	0.5	8	8	0.00449937	0.43544	0.121559	0.294442	0.378034	0.467419	5.52043e-12	0.659428	0.0927055	7.90333	0.434845	2.71556e-15	0.571952	0.323735	0.327129	7.02468	2.14563e-12	2.62619e-09
ENSG00000198825.7	INPP5F	protein_coding	0.5	13	13	0.00664709	0.528036	0.196877	0.570131	0.184765	0.697738	2.31266e-17	0.74469	0.0911673	9.67218	0.554564	3.95835e-22	0.775681	0.0997766	0.601682	9.84734	7.03801e-23	6.84538e-16
ENSG00000198873.10	GRK5	protein_coding	0.5	24	24	0.00188146	0.571793	0.166244	0.614015	0.234223	0.819263	1.72809e-19	0.774862	0.0716632	10.3286	0.600411	5.23205e-25	0.840734	0.0763144	0.706834	11.5923	4.50621e-31	1.45088e-21
ENSG00000198879.7	SFMBT2	protein_coding	0.5	47	44	0.0159267	0.346909	0.282375	0.521289	0.191085	0.852818	2.71847e-12	0.620773	0.249125	7.70255	0.385359	1.3338e-14	0.752897	0.113397	0.566854	9.53087	1.55969e-21	4.63076e-15
ENSG00000198915.7	RASGEF1A	protein_coding	0.5	11	11	0.00957486	0.458673	0.159224	0.408063	0.361299	0.588612	5.414e-15	0.706405	0.106705	8.88524	0.499009	6.37808e-19	0.684219	0.224676	0.468156	8.47558	2.33915e-17	1.87375e-12
ENSG00000198924.3	DCLRE1A	protein_coding	0.5	14	14	0.0122769	0.595569	0.0871194	0.5542	0.154586	0.713076	3.55999e-20	0.787178	0.0572718	10.5588	0.619649	4.62442e-26	0.800889	0.083237	0.641423	10.2745	9.17727e-25	4.25778e-17
ENSG00000198954.4	KIAA1279	protein_coding	0.5	21	21	0.00803429	0.685551	0.0714438	0.638926	0.166114	0.791897	7.26904e-26	0.842205	0.0403128	12.1791	0.70931	4.01509e-34	0.827201	0.0953647	0.684262	11.2697	1.85174e-29	1.79091e-20
ENSG00000203780.6	FANK1	protein_coding	0.5	31	31	0.00593491	0.72902	0.118093	0.774944	0.102026	0.910859	8.04037e-31	0.866706	0.0749178	13.4781	0.75118	2.10586e-41	0.89961	0.0616768	0.809298	13.7457	5.40809e-43	4.37404e-29
ENSG00000203791.9	METTL10	protein_coding	0.5	31	31	0.00164179	0.881834	0.0450868	0.893822	0.0562656	0.946711	1.11205e-46	0.94135	0.0245257	17.5017	0.886139	1.3902e-68	0.949761	0.0331047	0.902046	17.3098	3.97058e-67	1.13903e-42
ENSG00000203805.6	PPAPDC1A	protein_coding	0.5	16	16	0.00567739	0.607331	0.123423	0.609028	0.115133	0.751789	1.84691e-20	0.783627	0.0896546	10.6148	0.614072	2.54234e-26	0.818403	0.0521688	0.669784	10.5571	4.7087e-26	7.11069e-18
ENSG00000203867.7	RBM20	protein_coding	0.5	4	4	0.0356112	0.233844	0.0905319	0.299482	0.232198	0.315279	3.08631e-07	0.541495	0.103106	6.04411	0.293217	1.50235e-09	0.539016	0.233636	0.290538	5.99311	2.05863e-09	3.35625e-06
ENSG00000203876.5	RP11-451M19.3	protein_coding	0.5	7	7	0.0024943	0.364058	0.131367	0.335307	0.334649	0.468147	9.1542e-11	0.637589	0.0842226	7.48747	0.406519	7.02163e-14	0.594187	0.255332	0.353059	6.73234	1.66956e-11	7.544e-08
ENSG00000203942.3	C10orf62	protein_coding	0.5	10	10	0.0262576	0.431662	0.0935638	0.273055	0.495645	0.558058	3.45853e-13	0.678954	0.0943706	8.3093	0.460978	9.62669e-17	0.68172	0.187714	0.464743	8.03337	9.4833e-16	8.07303e-11
ENSG00000204022.5	LIPJ	protein_coding	0.5	7	7	0.0108518	0.3816	0.108755	0.356314	0.197923	0.470995	3.34272e-11	0.646749	0.0823221	7.64701	0.418285	2.05711e-14	0.663008	0.164776	0.439579	7.60713	2.80253e-14	1.3054e-09
ENSG00000204033.5	LRIT2	protein_coding	0.5	8	8	0.0334596	0.304379	0.2797	0.388816	0.162974	0.475824	2.61955e-11	0.617929	0.187641	7.48341	0.381837	7.24175e-14	0.61722	0.159115	0.38096	6.872	6.33084e-12	9.16442e-08
ENSG00000204130.8	RUFY2	protein_coding	0.5	10	10	0.0025734	0.562997	0.0802724	0.572454	0.120346	0.640919	3.7741e-17	0.746317	0.0723639	9.62218	0.556989	6.44512e-22	0.75808	0.1196	0.574685	9.33656	9.95188e-21	2.88401e-14
ENSG00000204147.5	ASAH2B	protein_coding	0.5	21	21	0.00207143	0.698863	0.0695745	0.687324	0.251686	0.832295	3.9601e-24	0.830291	0.0302983	11.7193	0.689383	1.01546e-31	0.851837	0.15782	0.725627	12.9913	1.36992e-38	7.19662e-27
ENSG00000204149.5	AGAP6	protein_coding	0.5	7	7	0.0209803	0.439242	0.128087	0.376431	0.291095	0.533229	4.59485e-14	0.686582	0.128234	8.55654	0.471394	1.16302e-17	0.69616	0.180562	0.484638	8.40141	4.41138e-17	6.58552e-12
ENSG00000204152.6	TIMM23B	protein_coding	0.5	15	15	0.0068022	0.408	0.2033	0.400994	0.257078	0.618231	6.33116e-14	0.677659	0.149982	8.47055	0.459222	2.44236e-17	0.66882	0.139915	0.447321	7.73085	1.06828e-14	6.41526e-10
ENSG00000204161.9	C10orf128	protein_coding	0.5	12	12	0.00239792	0.499373	0.149485	0.509824	0.206221	0.652728	5.2378e-16	0.72852	0.0923874	9.26005	0.530741	2.04334e-20	0.735124	0.152751	0.540407	8.93948	3.90989e-19	3.30976e-13
ENSG00000204169.6	AGAP7	protein_coding	0.5	13	13	0.00243493	0.654358	0.0926771	0.625684	0.203726	0.741314	1.20982e-22	0.812001	0.0547399	11.2781	0.659345	1.68288e-29	0.821618	0.0990602	0.675057	11.0065	3.55577e-28	1.48154e-19
ENSG00000204176.9	SYT15	protein_coding	0.5	4	4	0.0135388	0.200417	0.264599	0.137431	0.380445	0.275428	8.59657e-09	0.527928	0.232393	6.3066	0.278707	2.8523e-10	0.476748	0.349775	0.227289	5.40293	6.55607e-08	3.50131e-06
ENSG00000204179.6	PTPN20A	protein_coding	0.5	6	6	0.032598	0.335314	0.0620916	0.351696	0.110183	0.429465	3.58843e-09	0.605294	0.0569716	6.9111	0.36638	4.80917e-12	0.611781	0.149601	0.374276	6.79947	1.05002e-11	1.20497e-07
ENSG00000204566.6	C10orf115	protein_coding	0.5	18	18	0.0126342	0.613933	0.293833	0.6818	0.109732	0.814323	1.3605e-26	0.830726	0.112658	12.3035	0.690106	8.67219e-35	0.847282	0.0589948	0.717886	11.5801	5.19793e-31	2.18593e-21
ENSG00000204682.5	CASC10	protein_coding	0.5	8	8	0.00579841	0.370787	0.235612	0.419441	0.207172	0.543946	4.9249e-14	0.666501	0.19042	8.41743	0.444224	3.84836e-17	0.701958	0.117574	0.492745	8.09453	5.74859e-16	1.17467e-10
ENSG00000204740.5	C10orf112	protein_coding	0.5	24	24	0.00918168	0.680278	0.0967532	0.698784	0.162507	0.86386	3.07897e-27	0.849741	0.0564048	12.5455	0.72206	4.20651e-36	0.826111	0.111839	0.68246	11.7983	3.98133e-32	1.15951e-22
ENSG00000205740.1	AL359878.1	protein_coding	0.5	10	10	0.0219339	0.478869	0.147546	0.453184	0.242174	0.606648	1.70906e-14	0.698795	0.105619	8.73348	0.488314	2.46945e-18	0.686017	0.228412	0.470619	8.87514	6.98468e-19	7.72721e-14
ENSG00000212743.1	DKFZP667F0711	protein_coding	0.5	53	53	0.00150633	0.873927	0.0295522	0.85503	0.124176	0.976371	3.6768e-44	0.936208	0.019936	16.8962	0.876485	4.79639e-64	0.943655	0.0381469	0.890484	16.5857	8.84564e-62	7.40728e-40
ENSG00000213185.2	FAM24B	protein_coding	0.5	28	28	0.00200498	0.758777	0.103264	0.805367	0.0870055	0.906692	1.96667e-34	0.893581	0.0418718	14.448	0.798488	2.581e-47	0.91371	0.0472753	0.834865	14.6829	8.29311e-49	1.54904e-32
ENSG00000213341.6	CHUK	protein_coding	0.5	12	12	0.00310999	0.596101	0.0796663	0.50645	0.308632	0.66663	1.8871e-19	0.782291	0.0400421	10.3683	0.61198	3.45696e-25	0.758394	0.112823	0.575161	9.39608	5.66335e-21	1.68426e-14
ENSG00000213390.6	ARHGAP19	protein_coding	0.5	21	21	0.0171677	0.776981	0.158843	0.755428	0.0765687	0.870687	6.46898e-36	0.876769	0.0936193	14.718	0.768724	4.9384e-49	0.904438	0.0308913	0.818009	13.6856	1.23751e-42	1.02617e-28
ENSG00000213551.4	DNAJC9	protein_coding	0.5	6	6	0.014022	0.338928	0.190496	0.317331	0.326555	0.437745	1.04436e-09	0.604824	0.109779	7.03579	0.365812	1.9814e-12	0.587639	0.305356	0.34532	6.95874	3.4334e-12	6.90621e-09
ENSG00000214413.3	BBIP1	protein_coding	0.5	9	9	0.0207936	0.464021	0.114977	0.438385	0.268865	0.59832	2.01772e-13	0.687896	0.0858725	8.41353	0.473201	3.97837e-17	0.720388	0.161585	0.518958	9.42392	4.34539e-21	3.29382e-15
ENSG00000214435.3	AS3MT	protein_coding	0.5	6	6	0.00343287	0.466237	0.0657556	0.480275	0.187065	0.558635	1.27087e-15	0.722561	0.0823085	9.12924	0.522094	6.89838e-20	0.724962	0.111328	0.525569	8.59541	8.29656e-18	4.25875e-12
ENSG00000214562.9	NUTM2D	protein_coding	0.5	10	10	0.0259062	0.554982	0.19248	0.581961	0.0623673	0.685597	1.26898e-19	0.768163	0.116643	10.3239	0.590075	5.49386e-25	0.770341	0.0645101	0.593425	9.37678	6.80162e-21	3.24425e-14
ENSG00000214655.6	ZSWIM8	protein_coding	0.5	10	10	0.00255828	0.395296	0.138896	0.347776	0.298365	0.528423	9.28676e-12	0.647697	0.107255	7.77852	0.419512	7.33784e-15	0.537305	0.287464	0.288697	6.08586	1.15871e-09	8.53435e-07
ENSG00000214688.4	C10orf105	protein_coding	0.5	33	33	0.00194687	0.749386	0.107866	0.73847	0.172571	0.891109	8.82654e-33	0.882959	0.0545027	14.0071	0.779616	1.40957e-44	0.865525	0.100563	0.749134	13.2556	4.18823e-40	9.03279e-28
ENSG00000216937.7	CCDC7	protein_coding	0.5	19	19	0.00257205	0.655735	0.138293	0.6286	0.162135	0.771988	1.97858e-22	0.8035	0.082485	11.1827	0.645611	4.95787e-29	0.784677	0.106816	0.615719	10.0913	6.03407e-24	1.06121e-16
ENSG00000225830.6	ERCC6	protein_coding	0.5	10	10	0.0206085	0.302897	0.0624958	0.339391	0.15638	0.443562	6.00085e-08	0.573967	0.042768	6.42361	0.329439	1.33079e-10	0.647214	0.121908	0.418886	7.24745	4.24686e-13	1.46473e-08
ENSG00000227268.3	KLLN	protein_coding	0.5	27	27	0.0040696	0.725588	0.151192	0.742889	0.25655	0.879789	4.05415e-30	0.867187	0.0598046	13.2979	0.752014	2.37965e-40	0.901271	0.0688963	0.81229	14.1689	1.42689e-45	9.8435e-31
ENSG00000227345.4	PARG	protein_coding	0.5	5	5	0.0046831	0.243779	0.2079	0.248689	0.188044	0.37476	1.85902e-07	0.533544	0.165444	6.03439	0.284669	1.59568e-09	0.556699	0.181093	0.309914	6.04006	1.54059e-09	5.17314e-06
ENSG00000228570.3	NUTM2E	protein_coding	0.5	20	20	0.007221	0.719197	0.119297	0.756193	0.1901	0.872658	5.77779e-30	0.861256	0.0790252	13.2327	0.741761	5.68178e-40	0.894504	0.107081	0.800137	14.8296	9.4307e-50	1.97823e-33
ENSG00000229644.4	NAMPTL	protein_coding	0.5	11	11	0.0246892	0.291983	0.21957	0.29317	0.39068	0.569376	3.83581e-11	0.636787	0.114682	7.57156	0.405498	3.68772e-14	0.661754	0.19497	0.437919	7.89105	2.99643e-15	1.20528e-10
ENSG00000239665.4	RP11-295P9.3	protein_coding	0.5	33	33	0.00743285	0.782008	0.0643261	0.797422	0.126959	0.92587	3.06394e-37	0.91171	0.0204512	15.1741	0.831215	5.24551e-52	0.913717	0.0465912	0.834878	14.694	7.04593e-49	1.0988e-32
ENSG00000241058.1	NSUN6	protein_coding	0.5	11	11	0.0103859	0.596591	0.140477	0.516185	0.402937	0.69518	9.54603e-22	0.788071	0.0994199	10.9352	0.621055	7.82062e-28	0.745989	0.240595	0.556499	9.94037	2.77786e-23	6.72834e-17
ENSG00000241935.4	HOGA1	protein_coding	0.5	32	32	0.0146715	0.718906	0.0814019	0.725118	0.12758	0.887431	2.10103e-28	0.849136	0.0894661	12.8066	0.721033	1.50673e-37	0.871859	0.0670681	0.760139	12.5681	3.16162e-36	7.53298e-25
ENSG00000243251.4	PGBD3	protein_coding	0.5	6	6	0.00722728	0.37325	0.10218	0.302241	0.220507	0.4121	4.65649e-10	0.624457	0.0776086	7.23891	0.389947	4.52301e-13	0.631409	0.174047	0.398677	7.15132	8.5945e-13	1.64161e-08
ENSG00000243660.5	ZNF487	protein_coding	0.5	6	6	0.0025489	0.27921	0.149279	0.299506	0.167859	0.358284	4.46311e-08	0.576234	0.0559548	6.46855	0.332045	9.8947e-11	0.503723	0.145446	0.253737	5.19129	2.0884e-07	0.00037656
ENSG00000253626.2	EIF5AL1	protein_coding	0.5	12	12	0.017405	0.510127	0.106515	0.466601	0.391879	0.641483	1.15335e-14	0.710053	0.0802976	8.83572	0.504175	9.94517e-19	0.756229	0.234376	0.571882	9.93602	2.902e-23	1.06733e-16
ENSG00000254636.1	ARMS2	protein_coding	0.5	16	16	0.00209007	0.671448	0.138252	0.622686	0.261604	0.767696	4.00578e-26	0.839456	0.0639326	12.2285	0.704686	2.18852e-34	0.790746	0.170507	0.625279	10.5645	4.35411e-26	2.00739e-18
ENSG00000256574.2	OR13A1	protein_coding	0.5	3	3	0.00345971	0.20218	0.233386	0.189764	0.177865	0.247657	8.12142e-07	0.484133	0.242231	5.53173	0.234385	3.17089e-08	0.444261	0.269258	0.197368	4.69515	2.66405e-06	0.000271184
ENSG00000269165.1	AC069547.1	protein_coding	0.5	15	15	0.00742941	0.538055	0.0960354	0.467119	0.282435	0.67319	2.09921e-19	0.78056	0.0428862	10.3411	0.609274	4.59143e-25	0.772302	0.128651	0.59645	9.86769	5.74754e-23	5.03176e-16
ENSG00000269783.1	GOLGA7B	protein_coding	0.5	2	2	0.00679078	0.163342	0.0869659	0.18125	0.287536	0.227597	9.56979e-05	0.449518	0.126503	4.82255	0.202067	1.41734e-06	0.477274	0.270775	0.22779	5.40482	6.48741e-08	2.34576e-05
ENSG00000269948.1	RP11-248J23.6	protein_coding	0.5	10	10	0.00302552	0.455795	0.0765533	0.403534	0.281113	0.567557	4.45895e-13	0.689236	0.0462933	8.33975	0.475046	7.44467e-17	0.642996	0.23653	0.413443	7.63353	2.2842e-14	4.2458e-10
ENSG00000002330.9	BAD	protein_coding	0.5	6	6	0.0198748	0.332027	0.232778	0.307027	0.22022	0.394171	4.85763e-10	0.594219	0.170447	7.03524	0.353096	1.98923e-12	0.656045	0.199643	0.430395	7.54243	4.61282e-14	1.53289e-09
ENSG00000005801.12	ZNF195	protein_coding	0.5	18	18	0.0168078	0.642136	0.137865	0.650735	0.215134	0.811022	1.2788e-25	0.831186	0.0700141	12.0672	0.690871	1.57459e-33	0.83461	0.115447	0.696575	11.839	2.45303e-32	1.15429e-22
ENSG00000006071.7	ABCC8	protein_coding	0.5	9	9	0.035549	0.433044	0.0849207	0.406167	0.233562	0.540816	2.43895e-13	0.688903	0.0744618	8.40281	0.474587	4.35927e-17	0.65924	0.177242	0.434597	7.68729	1.50289e-14	6.1421e-10
ENSG00000006118.10	TMEM132A	protein_coding	0.5	11	11	0.0106435	0.510928	0.104786	0.523778	0.202299	0.650788	3.53652e-16	0.731106	0.0741446	9.30669	0.534516	1.31881e-20	0.754265	0.117123	0.568916	9.26998	1.86179e-20	4.40139e-14
ENSG00000006534.11	ALDH3B1	protein_coding	0.5	17	17	0.00585518	0.646312	0.177685	0.539119	0.297615	0.783668	4.24096e-25	0.82615	0.0737291	11.9284	0.682524	8.41649e-33	0.795976	0.0815988	0.633578	10.0964	5.73172e-24	1.69137e-16
ENSG00000006611.11	USH1C	protein_coding	0.5	8	8	0.0102903	0.389925	0.125411	0.400172	0.21342	0.51786	1.11109e-10	0.619211	0.143781	7.34819	0.383423	2.00902e-13	0.684889	0.141624	0.469072	8.23425	1.8068e-16	2.05672e-11
ENSG00000007372.16	PAX6	protein_coding	0.5	3	3	0.00290435	0.234572	0.169058	0.222867	0.247364	0.299442	7.73079e-06	0.483477	0.148688	5.31878	0.23375	1.04468e-07	0.528107	0.179894	0.278897	5.7089	1.13709e-08	2.23066e-05
ENSG00000011347.5	SYT7	protein_coding	0.5	31	31	0.00174041	0.654926	0.0700484	0.364116	1.06639	0.882057	2.03315e-25	0.835246	0.0562071	12.0403	0.697635	2.18033e-33	0.837915	0.138596	0.702101	12.202	3.03271e-34	5.14219e-24
ENSG00000011405.9	PIK3C2A	protein_coding	0.5	15	15	0.00786519	0.525591	0.211818	0.602632	0.129731	0.727622	1.11795e-17	0.735397	0.14252	9.67604	0.540809	3.81186e-22	0.786253	0.0647832	0.618193	9.76521	1.58789e-22	2.11474e-15
ENSG00000013725.10	CD6	protein_coding	0.5	20	20	0.00230465	0.6394	0.204971	0.657117	0.155383	0.82892	8.30388e-29	0.848681	0.085281	12.914	0.720259	3.75207e-38	0.836462	0.0744817	0.699668	11.5111	1.16024e-30	2.71803e-21
ENSG00000014138.4	POLA2	protein_coding	0.5	12	12	0.00219694	0.448352	0.12061	0.533105	0.168508	0.66393	2.34913e-14	0.702627	0.0803413	8.72239	0.493685	2.72379e-18	0.744576	0.112575	0.554393	9.06437	1.25324e-19	1.76415e-13
ENSG00000019102.7	VSIG2	protein_coding	0.5	22	22	0.00218617	0.706881	0.0617257	0.695854	0.155032	0.837731	1.89802e-28	0.858959	0.0511282	12.8704	0.737811	6.60741e-38	0.832889	0.104513	0.693705	11.4488	2.38431e-30	4.18033e-21
ENSG00000019144.12	PHLDB1	protein_coding	0.5	12	12	0.00240448	0.555805	0.131308	0.508293	0.23305	0.647999	2.81935e-19	0.766853	0.093259	10.2346	0.588064	1.3874e-24	0.747537	0.115847	0.558811	9.15392	5.49041e-20	8.15653e-14
ENSG00000019485.8	PRDM11	protein_coding	0.5	37	36	0.0154335	0.747895	0.10565	0.773879	0.129674	0.918025	2.64502e-32	0.868897	0.0672108	13.8324	0.754981	1.62447e-43	0.872943	0.106515	0.762029	13.3602	1.03317e-40	5.12978e-28
ENSG00000019505.3	SYT13	protein_coding	0.5	17	17	0.00231654	0.65203	0.0554737	0.562196	0.336661	0.766841	9.51334e-23	0.817625	0.0315899	11.3296	0.668511	9.36637e-30	0.793572	0.191157	0.629756	11.2425	2.52202e-29	4.16313e-21
ENSG00000020922.8	MRE11A	protein_coding	0.5	20	20	0.00202439	0.726288	0.0642277	0.721852	0.10976	0.850488	4.8852e-29	0.865663	0.0353285	13.0483	0.749372	6.49474e-39	0.869665	0.0609456	0.756317	12.4616	1.20867e-35	1.70854e-24
ENSG00000021300.9	PLEKHB1	protein_coding	0.5	15	15	0.0135109	0.590365	0.120412	0.624799	0.1826	0.748186	1.89657e-19	0.771565	0.0700497	10.2979	0.595313	7.20352e-25	0.812314	0.0970233	0.659854	10.7625	5.17405e-27	8.10252e-19
ENSG00000021762.15	OSBPL5	protein_coding	0.5	84	57	0.032786	0.461844	0.177686	0.582675	0.153777	0.912217	1.67315e-14	0.697187	0.12789	8.72162	0.48607	2.74252e-18	0.788657	0.0935015	0.62198	9.95359	2.43255e-23	4.08485e-16
ENSG00000023171.10	GRAMD1B	protein_coding	0.5	19	19	0.011765	0.71117	0.154071	0.671039	0.176092	0.835724	8.23062e-30	0.860655	0.0783115	13.2015	0.740727	8.59821e-40	0.864547	0.0749625	0.747441	12.4094	2.32402e-35	2.40767e-24
ENSG00000023191.12	RNH1	protein_coding	0.5	13	13	0.00279837	0.563819	0.106785	0.425107	0.350353	0.651512	3.16831e-18	0.761638	0.0712226	9.9654	0.580092	2.16013e-23	0.729379	0.151406	0.531994	8.96695	3.04849e-19	1.89653e-13
ENSG00000023445.9	BIRC3	protein_coding	0.5	22	22	0.00212984	0.721233	0.195445	0.70841	0.188643	0.850022	1.24075e-31	0.873351	0.0670714	13.6832	0.762743	1.2787e-42	0.868464	0.0876704	0.75423	13.0279	8.48802e-39	1.17931e-26
ENSG00000026508.12	CD44	protein_coding	0.5	34	34	0.00167793	0.744365	0.206448	0.83125	0.0911308	0.947142	3.98939e-36	0.878403	0.0960856	14.7664	0.771593	2.41216e-49	0.916538	0.0522098	0.840041	14.9484	1.59558e-50	1.15178e-33
ENSG00000033327.8	GAB2	protein_coding	0.5	6	6	0.00285073	0.287945	0.0518587	0.159272	0.313511	0.352881	1.14303e-06	0.534265	0.0526076	5.86251	0.28544	4.55913e-09	0.490495	0.311147	0.240585	5.76764	8.03876e-09	1.8867e-06
ENSG00000036672.11	USP2	protein_coding	0.5	13	13	0.00851007	0.576587	0.1274	0.567175	0.214399	0.696451	2.30821e-19	0.780293	0.0494498	10.3378	0.608857	4.75081e-25	0.786395	0.1643	0.618418	10.3635	3.63447e-25	8.3774e-18
ENSG00000042429.6	MED17	protein_coding	0.5	9	9	0.012077	0.308507	0.162302	0.428453	0.161014	0.538722	1.36861e-09	0.59316	0.13096	6.93551	0.351838	4.04771e-12	0.660053	0.138352	0.43567	7.70842	1.27387e-14	6.09775e-10
ENSG00000043039.5	BARX2	protein_coding	0.5	27	27	0.0166135	0.716762	0.0868227	0.687075	0.108996	0.881691	1.42508e-27	0.854563	0.0440429	12.646	0.730278	1.17735e-36	0.855354	0.0662291	0.73163	11.8864	1.39279e-32	2.16097e-22
ENSG00000048028.7	USP28	protein_coding	0.5	16	16	0.00312235	0.545145	0.0951514	0.546834	0.242146	0.708384	1.85134e-19	0.783912	0.0260958	10.374	0.614518	3.25441e-25	0.764512	0.15264	0.584478	10.0607	8.2428e-24	6.6748e-17
ENSG00000048649.9	RSF1	protein_coding	0.5	11	11	0.004406	0.473296	0.12563	0.410432	0.221837	0.561519	1.61548e-15	0.728713	0.0552961	9.14432	0.531022	6.00053e-20	0.632615	0.257657	0.400201	7.56861	3.77239e-14	3.78216e-10
ENSG00000049449.4	RCN1	protein_coding	0.5	6	6	0.00254325	0.308289	0.201388	0.3807	0.242162	0.458138	7.34222e-12	0.644916	0.12899	7.79046	0.415917	6.67662e-15	0.618959	0.190995	0.38311	7.00204	2.52264e-12	3.20146e-08
ENSG00000050165.13	DKK3	protein_coding	0.5	70	58	0.0352093	0.187871	0.186965	0.262854	0.438982	0.850665	4.04176e-06	0.503192	0.100861	5.52582	0.253202	3.27945e-08	0.568584	0.307935	0.323288	6.78739	1.14184e-11	1.29667e-08
ENSG00000051009.6	FAM160A2	protein_coding	0.5	15	15	0.00222716	0.649985	0.156272	0.641288	0.139392	0.694093	2.56243e-22	0.793419	0.118377	11.0868	0.629514	1.45345e-28	0.829048	0.0959755	0.687321	11.2081	3.71997e-29	2.86157e-20
ENSG00000052841.10	TTC17	protein_coding	0.5	14	14	0.00896946	0.573962	0.0950682	0.564413	0.194093	0.708185	5.18191e-20	0.785175	0.057724	10.5174	0.616499	7.18662e-26	0.772695	0.14256	0.597057	10.0028	1.481e-23	1.33825e-16
ENSG00000052850.5	ALX4	protein_coding	0.5	45	42	0.0119514	0.609308	0.282515	0.695699	0.180354	0.895206	2.09958e-23	0.771326	0.184225	11.2241	0.594944	3.10482e-29	0.877255	0.108172	0.769576	13.5855	4.88447e-42	7.50615e-29
ENSG00000053918.11	KCNQ1	protein_coding	0.5	110	45	0.113337	0.177929	0.162408	0.179626	0.20932	0.695391	2.63753e-06	0.510501	0.119805	5.61299	0.260611	1.9886e-08	0.387477	0.286033	0.150138	4.03327	5.50065e-05	0.00422542
ENSG00000054938.11	CHRDL2	protein_coding	0.5	9	9	0.0073561	0.417593	0.179919	0.343313	0.259066	0.515943	7.22618e-12	0.644093	0.146605	7.78107	0.414855	7.19146e-15	0.60858	0.178848	0.370369	6.77666	1.22984e-11	1.29005e-07
ENSG00000054965.6	FAM168A	protein_coding	0.5	9	9	0.00691237	0.475662	0.0397459	0.434044	0.285287	0.557238	6.36152e-14	0.707066	0.0223047	8.64468	0.499942	5.39586e-18	0.68102	0.199741	0.463789	8.28835	1.14829e-16	8.26101e-12
ENSG00000054967.8	RELT	protein_coding	0.5	10	10	0.0125919	0.389744	0.236053	0.358361	0.20065	0.555285	1.82677e-14	0.713946	0.0414447	8.8114	0.509719	1.2359e-18	0.626614	0.165181	0.392645	7.03749	1.95733e-12	3.43489e-08
ENSG00000060749.10	QSER1	protein_coding	0.5	14	14	0.00261611	0.561442	0.145793	0.570178	0.222057	0.711462	2.31892e-21	0.788911	0.101314	10.8422	0.622381	2.17104e-27	0.794561	0.132036	0.631327	10.4616	1.29632e-25	5.66622e-18
ENSG00000062282.10	DGAT2	protein_coding	0.5	30	30	0.0118705	0.587772	0.267105	0.64335	0.233957	0.876412	3.12423e-23	0.799373	0.129918	11.3367	0.638998	8.63824e-30	0.855808	0.101177	0.732408	12.6927	6.48981e-37	1.50945e-25
ENSG00000064199.2	SPA17	protein_coding	0.5	27	27	0.00681156	0.560934	0.155312	0.560822	0.237792	0.784604	5.50755e-18	0.742293	0.125216	9.78948	0.550999	1.24936e-22	0.789228	0.122198	0.622881	10.3926	2.679e-25	9.56432e-18
ENSG00000064201.11	TSPAN32	protein_coding	0.5	26	26	0.0109008	0.732571	0.100171	0.750434	0.13923	0.872443	1.05978e-30	0.871715	0.0562282	13.473	0.759887	2.25403e-41	0.891208	0.0670117	0.794252	13.5534	7.56396e-42	1.82006e-28
ENSG00000064309.10	CDON	protein_coding	0.5	50	50	0.00910479	0.803889	0.040443	0.828832	0.0538894	0.957348	2.93361e-37	0.911652	0.0221351	15.1875	0.831108	4.28214e-52	0.917837	0.0325586	0.842424	14.5176	9.37329e-48	8.17989e-32
ENSG00000068831.14	RASGRP2	protein_coding	0.5	7	7	0.00960002	0.241961	0.447748	0.35213	0.348509	0.506615	1.38261e-11	0.599366	0.231288	7.41951	0.35924	1.17557e-13	0.602776	0.22788	0.363339	6.8592	6.92485e-12	4.55043e-08
ENSG00000068971.9	PPP2R5B	protein_coding	0.5	6	6	0.0128652	0.162461	0.206799	0.261885	0.256217	0.408375	1.41698e-06	0.491272	0.203497	5.53172	0.241348	3.17098e-08	0.541089	0.244498	0.292777	6.20423	5.49642e-10	7.60915e-07
ENSG00000068976.9	PYGM	protein_coding	0.5	6	6	0.00216135	0.255835	0.0826915	0.24272	0.351446	0.338918	1.69278e-07	0.547696	0.115364	6.14532	0.299971	7.98009e-10	0.507949	0.251991	0.258013	5.82057	5.86459e-09	3.84047e-06
ENSG00000069482.6	GAL	protein_coding	0.5	7	7	0.00291106	0.351865	0.112795	0.162495	0.707132	0.496599	1.84779e-09	0.601082	0.10957	6.94937	0.3613	3.66908e-12	0.617555	0.240395	0.381375	7.01464	2.30547e-12	1.99873e-08
ENSG00000069696.6	DRD4	protein_coding	0.5	27	27	0.00190447	0.785066	0.0967593	0.815879	0.138953	0.918577	6.91369e-37	0.904779	0.0435461	15.0664	0.818626	2.69196e-51	0.919521	0.071935	0.845518	15.7362	8.53876e-56	9.36055e-37
ENSG00000070031.3	SCT	protein_coding	0.5	11	11	0.0110979	0.543989	0.0386391	0.431185	0.316839	0.630615	2.91916e-16	0.742906	0.0259613	9.39747	0.55191	5.58889e-21	0.767028	0.118011	0.588332	9.60416	7.6784e-22	3.65907e-15
ENSG00000070047.7	PHRF1	protein_coding	0.5	14	14	0.00781308	0.513696	0.119853	0.489219	0.22899	0.674151	3.96157e-18	0.755552	0.0871425	9.90348	0.570859	4.02055e-23	0.752683	0.116594	0.566531	9.3041	1.35137e-20	2.92218e-14
ENSG00000070081.11	NUCB2	protein_coding	0.5	8	8	0.00288802	0.454711	0.13309	0.335055	0.309963	0.55567	1.44685e-13	0.695754	0.0653384	8.49353	0.484073	2.00462e-17	0.664869	0.165628	0.442051	7.95887	1.73617e-15	8.92307e-11
ENSG00000072518.16	MARK2	protein_coding	0.5	9	9	0.013976	0.444214	0.096916	0.429007	0.197156	0.559022	7.01258e-13	0.683525	0.0613836	8.26166	0.467206	1.4366e-16	0.664001	0.199304	0.440898	7.82656	5.01412e-15	2.0488e-10
ENSG00000072952.14	MRVI1	protein_coding	0.5	9	9	0.0031667	0.505712	0.166317	0.448545	0.243598	0.622614	6.95763e-18	0.754793	0.0915367	9.84951	0.569712	6.88789e-23	0.74809	0.14669	0.559638	9.44079	3.69996e-21	7.25691e-15
ENSG00000073921.13	PICALM	protein_coding	0.5	6	6	0.0243734	0.337125	0.132059	0.224954	0.340847	0.418396	7.08179e-10	0.607325	0.124839	7.08697	0.368843	1.37077e-12	0.528155	0.33863	0.278948	6.37279	1.85615e-10	3.02946e-08
ENSG00000074201.4	CLNS1A	protein_coding	0.5	12	12	0.00611162	0.459855	0.170525	0.381744	0.376014	0.629838	9.06095e-15	0.709532	0.0916013	8.85952	0.503436	8.03599e-19	0.702191	0.175679	0.493072	8.6287	6.20532e-18	1.06565e-12
ENSG00000074266.13	EED	protein_coding	0.5	4	4	0.00315858	0.24355	0.135996	0.161806	0.302467	0.296557	7.02603e-06	0.487055	0.137645	5.35582	0.237222	8.51701e-08	0.392417	0.331697	0.153991	4.3712	1.23567e-05	0.000198371
ENSG00000074319.8	TSG101	protein_coding	0.5	10	10	0.00263594	0.529317	0.122757	0.442135	0.384084	0.610197	4.12322e-17	0.741916	0.083384	9.59296	0.55044	8.5597e-22	0.718251	0.199392	0.515885	9.17466	4.52982e-20	2.12845e-14
ENSG00000075239.9	ACAT1	protein_coding	0.5	8	8	0.00274141	0.397039	0.218281	0.148039	0.605102	0.501966	8.90301e-13	0.650377	0.187223	8.0224	0.42299	1.03696e-15	0.584195	0.236677	0.341284	6.64864	2.95805e-11	1.17374e-07
ENSG00000076043.5	REXO2	protein_coding	0.5	10	10	0.00247618	0.491149	0.164492	0.497362	0.241893	0.626506	9.9554e-16	0.71143	0.123254	9.09768	0.506133	9.22824e-20	0.716322	0.161855	0.513117	8.67879	3.99991e-18	1.2972e-12
ENSG00000076053.6	RBM7	protein_coding	0.5	25	25	0.00201947	0.764294	0.04698	0.75519	0.10936	0.86883	1.2396e-31	0.884191	0.0237623	13.7441	0.781793	5.52833e-43	0.893977	0.0498196	0.799195	13.4472	3.19833e-41	5.95956e-28
ENSG00000076706.10	MCAM	protein_coding	0.5	8	8	0.00297526	0.29667	0.190821	0.282131	0.226057	0.500163	4.8646e-09	0.586448	0.125244	6.75678	0.343921	1.41088e-11	0.623666	0.174873	0.388959	7.01367	2.32143e-12	3.49831e-08
ENSG00000077458.8	FAM76B	protein_coding	0.5	19	19	0.0137504	0.611711	0.0662333	0.646827	0.156919	0.770653	6.36999e-22	0.808125	0.0403646	11.0806	0.653066	1.55875e-28	0.829526	0.102008	0.688113	11.2834	1.58534e-29	1.68547e-20
ENSG00000077514.4	POLD3	protein_coding	0.5	12	12	0.00323279	0.453519	0.0689361	0.447986	0.229227	0.566261	6.78272e-14	0.699547	0.0646035	8.59601	0.489366	8.25367e-18	0.703894	0.176388	0.495466	8.87449	7.02541e-19	1.80202e-13
ENSG00000077616.6	NAALAD2	protein_coding	0.5	6	6	0.00309337	0.355515	0.0887622	0.360759	0.278058	0.464569	3.88621e-12	0.667348	0.0720502	7.99023	0.445353	1.3469e-15	0.642442	0.186911	0.412732	7.49711	6.52405e-14	1.49879e-09
ENSG00000078124.7	ACER3	protein_coding	0.5	15	15	0.00222454	0.435075	0.174049	0.504174	0.30905	0.707915	1.54611e-13	0.687341	0.100935	8.43929	0.472438	3.19261e-17	0.736227	0.152819	0.542031	9.07093	1.18009e-19	1.14735e-13
ENSG00000078902.11	TOLLIP	protein_coding	0.5	20	20	0.00340291	0.7302	0.126275	0.73611	0.100715	0.817614	3.80844e-29	0.848332	0.0776241	12.964	0.719667	1.95664e-38	0.848393	0.0778124	0.719771	11.8695	1.70519e-32	1.66577e-22
ENSG00000082175.10	PGR	protein_coding	0.5	20	20	0.0121797	0.61752	0.158487	0.649895	0.188817	0.797748	2.40796e-24	0.7984	0.119405	11.5797	0.637442	5.22376e-31	0.814195	0.138416	0.662913	11.1833	4.92356e-29	2.07959e-20
ENSG00000084207.11	GSTP1	protein_coding	0.5	12	12	0.00272206	0.566825	0.182103	0.548319	0.187789	0.737236	1.26383e-20	0.777247	0.114907	10.6113	0.604113	2.63998e-26	0.791957	0.123302	0.627196	10.424	1.92613e-25	6.9338e-18
ENSG00000084234.12	APLP2	protein_coding	0.5	36	36	0.00458143	0.768072	0.0990311	0.75026	0.204487	0.918094	6.97772e-35	0.892239	0.0510243	14.5441	0.79609	6.36901e-48	0.843504	0.175553	0.7115	12.5666	3.2215e-36	2.21593e-25
ENSG00000085063.10	CD59	protein_coding	0.5	15	15	0.0127954	0.638869	0.134254	0.573282	0.154523	0.733031	9.54688e-25	0.818245	0.0767976	11.7845	0.669525	4.69097e-32	0.770818	0.100736	0.59416	9.54713	1.33344e-21	7.52835e-15
ENSG00000085117.7	CD82	protein_coding	0.5	14	14	0.0114801	0.624083	0.0720853	0.530941	0.427363	0.776103	3.0034e-20	0.788557	0.0547188	10.5868	0.621823	3.43303e-26	0.793682	0.175864	0.629931	11.335	8.8072e-30	2.08955e-21
ENSG00000085733.11	CTTN	protein_coding	0.5	7	7	0.010953	0.274	0.195088	0.281173	0.208009	0.404329	3.21837e-08	0.564139	0.123375	6.42192	0.318253	1.34566e-10	0.539805	0.187257	0.29139	5.75692	8.56636e-09	2.26109e-05
ENSG00000085741.8	WNT11	protein_coding	0.5	32	32	0.00275532	0.748595	0.0729738	0.806263	0.0766021	0.924973	4.45941e-33	0.892767	0.0176306	14.1187	0.797033	2.91485e-45	0.909754	0.0346702	0.827653	14.0679	5.98416e-45	3.09819e-30
ENSG00000086827.4	ZW10	protein_coding	0.5	11	11	0.0220976	0.410857	0.111276	0.340556	0.315126	0.571909	4.95257e-13	0.681836	0.0787251	8.28676	0.4649	1.16371e-16	0.642362	0.168511	0.412628	7.34814	2.00983e-13	5.28384e-09
ENSG00000086848.10	ALG9	protein_coding	0.5	11	11	0.00230176	0.406742	0.231495	0.486818	0.150254	0.564325	2.36593e-13	0.671485	0.130202	8.29723	0.450893	1.06567e-16	0.701213	0.169294	0.4917	8.34795	6.94552e-17	1.30389e-11
ENSG00000086991.8	NOX4	protein_coding	0.5	3	3	0.00316212	0.238629	0.0631514	0.234985	0.265496	0.282383	2.15478e-07	0.550914	0.0879282	6.14218	0.303506	8.13951e-10	0.5286	0.194239	0.279418	5.64879	1.61583e-08	3.24166e-05
ENSG00000087053.14	MTMR2	protein_coding	0.5	17	17	0.0121941	0.603311	0.0973913	0.559637	0.218527	0.749045	6.04762e-22	0.810326	0.0339409	11.1048	0.656628	1.1892e-28	0.809523	0.084637	0.655327	10.7594	5.3522e-27	8.29596e-19
ENSG00000087365.10	SF3B2	protein_coding	0.5	3	3	0.0032214	0.219034	0.127432	0.220848	0.194379	0.290733	1.65088e-06	0.516327	0.118618	5.70234	0.266594	1.18172e-08	0.46833	0.226618	0.219333	4.93373	8.06746e-07	0.000512037
ENSG00000087884.10	AAMDC	protein_coding	0.5	10	10	0.0113927	0.31773	0.223165	0.406852	0.247718	0.549882	4.161e-11	0.618608	0.15546	7.45196	0.382676	9.19624e-14	0.708685	0.120548	0.502234	8.28297	1.20144e-16	3.20342e-11
ENSG00000089597.12	GANAB	protein_coding	0.5	10	10	0.0205448	0.476368	0.28744	0.471909	0.237646	0.592667	5.00056e-17	0.71982	0.153321	9.44105	0.518141	3.69053e-21	0.71241	0.175751	0.507528	8.66938	4.34494e-18	1.34247e-12
ENSG00000091664.7	SLC17A6	protein_coding	0.5	13	13	0.00244887	0.619207	0.143364	0.598243	0.179657	0.718005	9.16563e-22	0.801816	0.0674055	11.0187	0.642909	3.10462e-28	0.795487	0.111939	0.632799	10.537	5.83279e-26	3.56962e-18
ENSG00000095139.9	ARCN1	protein_coding	0.5	10	10	0.00550413	0.349183	0.118644	0.294682	0.429886	0.530808	6.28525e-11	0.638128	0.0992577	7.52833	0.407207	5.1392e-14	0.552097	0.274056	0.304812	6.59008	4.39602e-11	4.88983e-08
ENSG00000099834.14	CDHR5	protein_coding	0.5	24	24	0.00804195	0.729817	0.0922833	0.754868	0.14252	0.862568	1.69098e-30	0.869511	0.0517271	13.3939	0.756049	6.56407e-41	0.866352	0.0880011	0.750565	12.6697	8.70734e-37	2.6486e-25
ENSG00000099849.10	RASSF7	protein_coding	0.5	25	25	0.0101587	0.726276	0.0525183	0.657132	0.244948	0.840332	3.3539e-28	0.861444	0.0305791	12.8257	0.742086	1.17719e-37	0.847731	0.0693709	0.718648	11.6569	2.11715e-31	1.24211e-21
ENSG00000109832.8	DDX25	protein_coding	0.5	16	16	0.00843088	0.531892	0.259465	0.500505	0.254098	0.688735	2.35841e-18	0.752599	0.107939	9.93561	0.566406	2.91388e-23	0.741794	0.13496	0.550259	9.30082	1.3936e-20	2.15658e-14
ENSG00000109846.3	CRYAB	protein_coding	0.5	8	8	0.015566	0.370925	0.0452099	0.322319	0.257468	0.480552	1.74015e-10	0.639432	0.0328362	7.43286	0.408874	1.06275e-13	0.631609	0.170043	0.39893	7.09708	1.27418e-12	2.51443e-08
ENSG00000109854.9	HTATIP2	protein_coding	0.5	68	62	0.0176305	0.614553	0.252792	0.810424	0.0458825	0.96217	1.98463e-26	0.816281	0.138227	12.1889	0.666315	3.56226e-34	0.920711	0.0349505	0.84771	14.7347	3.85651e-49	1.16344e-32
ENSG00000109861.11	CTSC	protein_coding	0.5	8	8	0.0101242	0.366037	0.126395	0.44589	0.185108	0.524105	3.59917e-10	0.621918	0.0956475	7.24998	0.386781	4.16826e-13	0.66137	0.173965	0.43741	7.80148	6.11866e-15	2.71787e-10
ENSG00000109881.12	CCDC34	protein_coding	0.5	13	13	0.00689841	0.374198	0.124056	0.40569	0.206835	0.602916	6.69379e-12	0.654753	0.106578	7.85971	0.428701	3.85029e-15	0.697352	0.134822	0.4863	8.21944	2.04455e-16	3.53959e-11
ENSG00000109906.9	ZBTB16	protein_coding	0.5	7	7	0.056644	0.260054	0.132217	0.146106	0.236063	0.357111	9.67076e-07	0.526534	0.111685	5.82442	0.277238	5.73119e-09	0.440692	0.247609	0.19421	4.65978	3.16547e-06	0.0010544
ENSG00000109911.13	ELP4	protein_coding	0.5	7	7	0.0142906	0.413701	0.142194	0.325859	0.498841	0.478825	5.48688e-12	0.653729	0.109878	7.86892	0.427362	3.57713e-15	0.545516	0.456747	0.297587	6.47766	9.31568e-11	1.29097e-10
ENSG00000109917.6	ZNF259	protein_coding	0.5	35	35	0.00167398	0.579297	0.118647	0.704167	0.124586	0.865502	1.07241e-23	0.820789	0.0571482	11.5728	0.673695	5.65929e-31	0.877823	0.0533649	0.770573	12.8719	6.47469e-38	6.28892e-26
ENSG00000109920.8	FNBP4	protein_coding	0.5	4	4	0.0840858	0.181476	0.0796118	0.080156	0.242849	0.289075	2.88052e-07	0.549374	0.0816711	6.10177	0.301812	1.04901e-09	0.414799	0.341739	0.172058	4.60228	4.179e-06	0.000115112
ENSG00000109927.5	TECTA	protein_coding	0.5	13	13	0.0224495	0.433231	0.245593	0.522383	0.155146	0.665341	2.36153e-16	0.733977	0.0756719	9.37245	0.538722	7.08709e-21	0.752078	0.0967179	0.565621	9.14453	5.98876e-20	1.12242e-13
ENSG00000109929.5	SC5D	protein_coding	0.5	23	23	0.00209569	0.699469	0.141864	0.605227	0.300123	0.866897	2.63967e-27	0.834358	0.0972037	12.4702	0.696153	1.08522e-35	0.838478	0.0928904	0.703045	11.758	6.42703e-32	3.69655e-22
ENSG00000109943.4	CRTAM	protein_coding	0.5	39	38	0.0102997	0.743381	0.104569	0.726181	0.227035	0.929548	2.88256e-32	0.876647	0.0626737	13.8429	0.76851	1.40491e-43	0.889631	0.0818634	0.791443	14.2725	3.24651e-46	2.84215e-31
ENSG00000109944.6	C11orf63	protein_coding	0.5	62	61	0.00324571	0.658726	0.135621	0.702965	0.284959	0.9612	1.99369e-26	0.848182	0.0289236	12.3405	0.719412	5.48259e-35	0.891053	0.0649485	0.793975	13.5186	1.21507e-41	3.08057e-28
ENSG00000109956.8	B3GAT1	protein_coding	0.5	12	12	0.00818994	0.501409	0.165807	0.58064	0.155436	0.67458	4.84691e-18	0.750221	0.0841229	9.86279	0.562832	6.03475e-23	0.782777	0.0781087	0.61274	9.71778	2.53233e-22	2.68846e-15
ENSG00000109971.9	HSPA8	protein_coding	0.5	37	37	0.00178582	0.825944	0.0597467	0.805722	0.163545	0.933826	2.61011e-38	0.912444	0.0340217	15.4357	0.832554	9.41867e-54	0.896032	0.0870575	0.802873	14.416	4.10691e-47	9.92808e-32
ENSG00000110002.11	VWA5A	protein_coding	0.5	30	30	0.0135499	0.753053	0.0541652	0.722388	0.112808	0.89761	2.02998e-30	0.875374	0.0340404	13.4181	0.76628	4.73954e-41	0.887931	0.0573523	0.788421	13.2084	7.8492e-40	4.28379e-27
ENSG00000110011.9	DNAJC4	protein_coding	0.5	8	8	0.0215606	0.343327	0.146536	0.294684	0.221486	0.439048	8.87995e-10	0.615832	0.0810646	7.12042	0.37925	1.07602e-12	0.601369	0.171108	0.361645	6.6248	3.47716e-11	3.29579e-07
ENSG00000110013.8	SIAE	protein_coding	0.5	13	13	0.0202151	0.287684	0.343556	0.372893	0.32834	0.579316	1.4911e-11	0.642955	0.119252	7.70271	0.413391	1.33214e-14	0.694093	0.191995	0.481765	8.40394	4.31762e-17	5.90968e-12
ENSG00000110025.8	SNX15	protein_coding	0.5	8	8	0.00284612	0.509526	0.15451	0.421417	0.268533	0.570037	2.29322e-15	0.714603	0.104251	9.0293	0.510658	1.72766e-19	0.744041	0.14204	0.553597	9.25818	2.07937e-20	3.25822e-14
ENSG00000110031.8	LPXN	protein_coding	0.5	2	2	0.0264744	0.127453	0.181317	0.177582	0.208048	0.200713	0.000105396	0.444564	0.134533	4.77855	0.197637	1.76562e-06	0.394255	0.250966	0.155437	4.06044	4.89802e-05	0.00890408
ENSG00000110042.3	DTX4	protein_coding	0.5	11	11	0.0149839	0.408779	0.20573	0.473206	0.156044	0.587635	1.34951e-11	0.630711	0.1564	7.63974	0.397796	2.17657e-14	0.712541	0.108436	0.507715	8.33797	7.55751e-17	2.2534e-11
ENSG00000110046.8	ATG2A	protein_coding	0.5	12	12	0.00247127	0.445594	0.268702	0.436646	0.326288	0.634523	1.29338e-17	0.742287	0.0970869	9.71669	0.550991	2.55958e-22	0.716488	0.174206	0.513355	8.6522	5.0516e-18	1.77263e-12
ENSG00000110047.13	EHD1	protein_coding	0.5	9	9	0.00759291	0.36282	0.170971	0.409663	0.14671	0.543568	1.09567e-10	0.618134	0.135833	7.34986	0.38209	1.98417e-13	0.660867	0.119566	0.436745	7.42238	1.15033e-13	5.77049e-09
ENSG00000110048.7	OSBP	protein_coding	0.5	16	16	0.0154723	0.443524	0.290973	0.483405	0.273156	0.682404	2.47389e-17	0.745532	0.0891906	9.66565	0.555818	4.21937e-22	0.720603	0.152141	0.519268	8.75663	2.01181e-18	9.12316e-13
ENSG00000110057.3	UNC93B1	protein_coding	0.5	8	8	0.00283888	0.365101	0.0473806	0.275572	0.405347	0.473304	6.9207e-10	0.624464	0.0457411	7.19935	0.389956	6.05015e-13	0.59138	0.245417	0.34973	6.75874	1.39194e-11	5.93569e-08
ENSG00000110060.4	PUS3	protein_coding	0.5	18	18	0.00217251	0.695349	0.103398	0.659057	0.160327	0.806805	1.10123e-27	0.855557	0.0437546	12.6829	0.731978	7.35959e-37	0.843576	0.0655097	0.71162	11.5484	7.52464e-31	2.79278e-21
ENSG00000110063.4	DCPS	protein_coding	0.5	20	20	0.00740473	0.688414	0.0622933	0.699625	0.125588	0.805718	1.2828e-24	0.835741	0.0260225	11.864	0.698463	1.82115e-32	0.850135	0.108304	0.72273	12.1053	9.89788e-34	2.33441e-23
ENSG00000110066.10	SUV420H1	protein_coding	0.5	4	4	0.00340227	0.0781043	0.260677	0.212644	0.354747	0.288356	5.62933e-05	0.450712	0.160346	4.87649	0.203141	1.07988e-06	0.467928	0.353443	0.218956	5.26118	1.43135e-07	8.31791e-06
ENSG00000110074.6	FOXRED1	protein_coding	0.5	15	15	0.00998557	0.737516	0.0806846	0.735655	0.130901	0.821002	1.40133e-29	0.864631	0.0544989	13.1628	0.747587	1.43583e-39	0.880997	0.0845024	0.776156	13.2294	5.93645e-40	2.65121e-27
ENSG00000110075.10	PPP6R3	protein_coding	0.5	6	6	0.00264733	0.229495	0.150977	0.256554	0.257715	0.36611	2.73794e-06	0.506704	0.125841	5.58541	0.256749	2.33151e-08	0.551583	0.237561	0.304243	6.06156	1.34805e-09	3.01675e-06
ENSG00000110076.14	NRXN2	protein_coding	0.5	12	12	0.00239863	0.519414	0.164953	0.450273	0.411848	0.637472	4.23623e-18	0.743446	0.108836	9.82351	0.552712	8.9182e-23	0.667465	0.355253	0.44551	8.69203	3.56027e-18	3.04406e-14
ENSG00000110077.10	MS4A6A	protein_coding	0.5	8	8	0.0660707	0.157738	0.201355	0.312105	0.184103	0.489888	6.89584e-07	0.457034	0.291346	5.33991	0.20888	9.29908e-08	0.615605	0.184236	0.378969	6.95063	3.63654e-12	4.32132e-08
ENSG00000110079.12	MS4A4A	protein_coding	0.5	18	18	0.00829002	0.707759	0.116719	0.688128	0.109629	0.809497	1.49708e-27	0.844228	0.0634923	12.5935	0.712721	2.29331e-36	0.843296	0.0639555	0.711148	11.4006	4.15407e-30	1.06656e-20
ENSG00000110080.14	ST3GAL4	protein_coding	0.5	17	17	0.00223863	0.676613	0.122591	0.627524	0.195258	0.762469	1.40666e-28	0.854471	0.0685328	12.8912	0.730121	5.04506e-38	0.805568	0.105658	0.64894	10.624	2.30549e-26	2.39282e-18
ENSG00000110090.8	CPT1A	protein_coding	0.5	5	5	0.0178585	0.296591	0.0665776	0.252059	0.25131	0.327022	2.36394e-07	0.551717	0.0750911	6.13829	0.304392	8.3415e-10	0.527101	0.209323	0.277835	5.67825	1.36076e-08	2.38265e-05
ENSG00000110092.3	CCND1	protein_coding	0.5	30	30	0.0100218	0.652763	0.143838	0.677937	0.266211	0.864911	1.17609e-27	0.856995	0.038266	12.6848	0.73444	7.17785e-37	0.843257	0.117182	0.711083	12.0336	2.36505e-33	3.65654e-23
ENSG00000110107.4	PRPF19	protein_coding	0.5	9	9	0.00271057	0.3204	0.266136	0.321681	0.398736	0.483802	4.08516e-12	0.64023	0.17497	7.80686	0.409895	5.86318e-15	0.565664	0.224785	0.319976	6.332	2.42007e-10	6.60706e-07
ENSG00000110108.5	TMEM109	protein_coding	0.5	13	13	0.00245022	0.484158	0.163567	0.519796	0.196783	0.600248	7.76486e-15	0.702569	0.117098	8.8347	0.493604	1.00369e-18	0.697723	0.147165	0.486818	8.36379	6.07337e-17	1.08543e-11
ENSG00000110148.5	CCKBR	protein_coding	0.5	8	8	0.0178268	0.460674	0.21	0.393628	0.215782	0.530812	1.14809e-13	0.673894	0.169005	8.37727	0.454134	5.41677e-17	0.665689	0.168369	0.443142	7.7566	8.72387e-15	4.62788e-10
ENSG00000110169.6	HPX	protein_coding	0.5	11	11	0.011429	0.461288	0.0935579	0.467828	0.17605	0.605196	5.06077e-13	0.680879	0.0867907	8.27698	0.463596	1.26343e-16	0.693194	0.13064	0.480517	8.11051	5.04083e-16	7.52927e-11
ENSG00000110171.14	TRIM3	protein_coding	0.5	27	27	0.0057228	0.782927	0.0546086	0.779039	0.105718	0.890765	1.71863e-31	0.881603	0.0295502	13.6899	0.777224	1.16674e-42	0.887738	0.0669997	0.788079	13.5993	4.0447e-42	9.96868e-29
ENSG00000110172.7	CHORDC1	protein_coding	0.5	3	3	0.00321029	0.184424	0.0562468	0.147169	0.279086	0.241222	4.98526e-06	0.504843	0.0934209	5.51431	0.254867	3.50156e-08	0.439992	0.243709	0.193593	4.66534	3.08109e-06	0.00107361
ENSG00000110195.7	FOLR1	protein_coding	0.5	10	10	0.0118065	0.337434	0.170722	0.396696	0.157773	0.51683	2.91852e-10	0.615063	0.120388	7.23016	0.378302	4.82426e-13	0.675204	0.10009	0.4559	7.53219	4.98955e-14	4.43077e-09
ENSG00000110200.4	ANAPC15	protein_coding	0.5	8	8	0.0315758	0.319508	0.284223	0.410096	0.132253	0.490498	8.64548e-12	0.640877	0.136823	7.74447	0.410724	9.59812e-15	0.637733	0.113659	0.406703	7.00623	2.44827e-12	7.15952e-08
ENSG00000110218.4	PANX1	protein_coding	0.5	15	15	0.00242981	0.62743	0.174446	0.625547	0.24228	0.761806	4.72489e-23	0.808042	0.0852341	11.3543	0.652931	7.05905e-30	0.801221	0.134151	0.641955	10.7881	3.91832e-27	4.41934e-19
ENSG00000110237.3	ARHGEF17	protein_coding	0.5	9	9	0.0368843	0.414349	0.140944	0.249507	0.497021	0.493531	1.11806e-12	0.665074	0.128952	8.09824	0.442324	5.57581e-16	0.606795	0.31789	0.3682	7.07595	1.48432e-12	1.86995e-09
ENSG00000110245.7	APOC3	protein_coding	0.5	8	8	0.00266332	0.349379	0.281006	0.280771	0.360439	0.452366	1.69585e-11	0.605764	0.222431	7.44242	0.366949	9.88554e-14	0.594475	0.28416	0.353401	6.99494	2.65381e-12	7.95349e-09
ENSG00000110274.10	CEP164	protein_coding	0.5	22	22	0.0115313	0.701724	0.081006	0.653325	0.241516	0.805496	2.15154e-25	0.837436	0.0447451	12.0554	0.701299	1.81614e-33	0.88854	0.0547234	0.789503	13.1508	1.68421e-39	7.14811e-27
ENSG00000110315.2	RNF141	protein_coding	0.5	44	44	0.00153565	0.848548	0.0958078	0.878935	0.0546164	0.962323	1.53382e-46	0.93465	0.0445005	17.4403	0.873571	4.08168e-68	0.939346	0.038304	0.882371	16.4358	1.05961e-60	3.21847e-39
ENSG00000110318.9	KIAA1377	protein_coding	0.5	21	21	0.00195444	0.667139	0.122975	0.66516	0.11194	0.809909	4.11641e-24	0.817151	0.0758133	11.6471	0.667736	2.37528e-31	0.82419	0.0797625	0.67929	10.9811	4.71115e-28	1.93519e-19
ENSG00000110321.11	EIF4G2	protein_coding	0.5	28	28	0.00242888	0.813117	0.0463673	0.802086	0.16967	0.909633	1.81593e-36	0.906583	0.0297683	14.9788	0.821893	1.00964e-50	0.915962	0.0662873	0.838986	15.2135	2.87919e-52	1.15184e-34
ENSG00000110324.5	IL10RA	protein_coding	0.5	38	38	0.00291579	0.784211	0.0707529	0.787775	0.124256	0.939412	6.66606e-35	0.899683	0.0308448	14.5833	0.809429	3.58945e-48	0.904946	0.0513533	0.818928	14.1338	2.3503e-45	1.59275e-30
ENSG00000110328.5	GALNT18	protein_coding	0.5	90	37	0.115317	0.14449	0.248996	0.152054	0.296844	0.693118	1.12425e-05	0.482019	0.137824	5.26989	0.232343	1.36506e-07	0.486	0.204114	0.236196	5.13558	2.81273e-07	0.000250869
ENSG00000110330.4	BIRC2	protein_coding	0.5	12	12	0.00746994	0.553752	0.10816	0.505602	0.209781	0.665913	8.65966e-19	0.764606	0.0708904	10.1182	0.584623	4.5859e-24	0.734726	0.163522	0.539822	9.00376	2.18107e-19	1.85965e-13
ENSG00000110344.5	UBE4A	protein_coding	0.5	18	18	0.00223186	0.657596	0.0723376	0.669921	0.145757	0.781314	6.41813e-24	0.828221	0.0358936	11.6619	0.68595	1.99551e-31	0.839787	0.0950175	0.705242	11.9825	4.38896e-33	4.61129e-23
ENSG00000110367.7	DDX6	protein_coding	0.5	9	9	0.00826963	0.403183	0.0996302	0.332912	0.242483	0.560136	2.33044e-11	0.653448	0.0649588	7.72293	0.426994	1.13689e-14	0.687533	0.134473	0.472701	8.08182	6.38094e-16	7.64606e-11
ENSG00000110375.2	UPK2	protein_coding	0.5	12	12	0.00226935	0.494863	0.0834102	0.376749	0.391101	0.640343	5.9853e-15	0.715918	0.0714796	8.93578	0.512538	4.04329e-19	0.699936	0.203571	0.489911	8.76046	1.94453e-18	3.35394e-13
ENSG00000110395.4	CBL	protein_coding	0.5	11	11	0.00246397	0.469589	0.188391	0.500031	0.175149	0.631662	1.48914e-17	0.728431	0.127704	9.6094	0.530612	7.29755e-22	0.720318	0.139469	0.518857	8.81237	1.22529e-18	5.95525e-13
ENSG00000110400.6	PVRL1	protein_coding	0.5	32	32	0.00192708	0.841954	0.050932	0.841447	0.075544	0.936036	3.14067e-39	0.917031	0.0273301	15.6701	0.840946	2.42096e-55	0.928183	0.0279278	0.861523	15.1125	1.33984e-51	4.67419e-34
ENSG00000110422.7	HIPK3	protein_coding	0.5	12	12	0.00261975	0.483301	0.137179	0.451669	0.390764	0.623955	1.46911e-14	0.693658	0.117841	8.70886	0.481161	3.0694e-18	0.679767	0.261814	0.462083	8.91592	4.8378e-19	3.74501e-14
ENSG00000110427.10	KIAA1549L	protein_coding	0.5	6	6	0.0202802	0.325037	0.0632758	0.200033	0.419883	0.399452	2.73222e-09	0.602875	0.0895505	6.92331	0.363458	4.41201e-12	0.509789	0.316481	0.259885	5.98938	2.10637e-09	8.07191e-07
ENSG00000110429.9	FBXO3	protein_coding	0.5	18	18	0.00676796	0.583718	0.258299	0.6015	0.246676	0.741239	1.12983e-22	0.760708	0.17832	10.9902	0.578677	4.25948e-28	0.789244	0.132783	0.622906	10.4956	9.05438e-26	3.54748e-18
ENSG00000110435.7	PDHX	protein_coding	0.5	15	15	0.00247389	0.545384	0.237582	0.582034	0.157157	0.727807	1.06726e-20	0.778339	0.106081	10.6313	0.605812	2.13223e-26	0.813098	0.0913893	0.661129	10.7896	3.85273e-27	6.92506e-19
ENSG00000110436.7	SLC1A2	protein_coding	0.5	22	22	0.0204231	0.56693	0.189367	0.659621	0.129848	0.803672	2.15637e-21	0.778944	0.107787	10.8112	0.606754	3.04547e-27	0.815801	0.093014	0.665531	10.696	1.06313e-26	1.71339e-18
ENSG00000110442.7	COMMD9	protein_coding	0.5	28	28	0.00204995	0.756124	0.0279186	0.603415	0.547519	0.902643	1.48177e-30	0.877516	0.0270531	13.4601	0.770035	2.68375e-41	0.842627	0.165037	0.71002	12.4095	2.32001e-35	8.69949e-25
ENSG00000110446.5	SLC15A3	protein_coding	0.5	17	17	0.00558895	0.60042	0.191296	0.582855	0.281819	0.761434	1.25705e-20	0.768881	0.141529	10.5599	0.591177	4.57237e-26	0.80655	0.145222	0.650523	11.1818	5.00455e-29	1.55854e-20
ENSG00000110448.6	CD5	protein_coding	0.5	8	8	0.00304749	0.148663	0.46701	0.08878	0.570856	0.546022	2.08682e-10	0.568357	0.238467	6.95415	0.32303	3.54695e-12	0.51772	0.389084	0.268034	6.71211	1.91825e-11	1.10848e-09
ENSG00000110455.9	ACCS	protein_coding	0.5	44	44	0.00155695	0.88018	0.025817	0.875146	0.0782097	0.961701	1.14641e-44	0.93933	0.0109354	17.0319	0.882341	4.76497e-65	0.93955	0.0473657	0.882754	16.6348	3.90169e-62	5.76122e-40
ENSG00000110492.11	MDK	protein_coding	0.5	6	6	0.00289659	0.0704553	0.377086	0.142636	0.411771	0.35486	3.87121e-06	0.465564	0.230069	5.24605	0.21675	1.55393e-07	0.512584	0.280131	0.262743	5.60284	2.10864e-08	9.28229e-06
ENSG00000110497.10	AMBRA1	protein_coding	0.5	4	4	0.00503235	0.202569	0.065728	0.144613	0.331029	0.300634	1.05144e-05	0.48684	0.126406	5.31013	0.237014	1.09546e-07	0.402562	0.279349	0.162056	4.21149	2.53691e-05	0.00291694
ENSG00000110536.9	PTPMT1	protein_coding	0.5	3	3	0.0425804	0.207174	0.131096	0.151261	0.288615	0.235252	8.55062e-06	0.478411	0.170646	5.26385	0.228877	1.41068e-07	0.53577	0.139062	0.287049	5.58531	2.33287e-08	7.49502e-05
ENSG00000110628.9	SLC22A18	protein_coding	0.5	65	57	0.0275356	0.39834	0.283613	0.58539	0.190971	0.902433	2.07487e-16	0.73912	0.0629452	9.41526	0.546298	4.71905e-21	0.78436	0.115162	0.61522	10.0779	6.91715e-24	1.2215e-16
ENSG00000110651.7	CD81	protein_coding	0.5	81	47	0.0646305	0.319656	0.144498	0.262144	0.40938	0.826306	7.2384e-09	0.589303	0.0983184	6.73688	0.347278	1.6182e-11	0.624636	0.258212	0.39017	7.90723	2.63187e-15	2.20018e-11
ENSG00000110660.10	SLC35F2	protein_coding	0.5	8	8	0.0026696	0.317908	0.176705	0.364027	0.31239	0.429057	2.88787e-11	0.647757	0.0879549	7.66649	0.41959	1.76772e-14	0.579078	0.292542	0.335331	6.81694	9.30009e-12	1.59901e-08
ENSG00000110665.7	C11orf21	protein_coding	0.5	55	51	0.0276345	0.59196	0.257103	0.644517	0.188944	0.910056	4.10361e-23	0.780036	0.138297	11.2183	0.608457	3.31611e-29	0.822439	0.104685	0.676406	11.275	1.74291e-29	1.1171e-20
ENSG00000110675.8	ELMOD1	protein_coding	0.5	16	16	0.00977067	0.541683	0.163455	0.537484	0.351912	0.747948	1.28907e-17	0.738191	0.115563	9.69617	0.544926	3.13017e-22	0.748727	0.216655	0.560592	10.387	2.84124e-25	1.71525e-18
ENSG00000110680.8	CALCA	protein_coding	0.5	8	8	0.0129069	0.370672	0.0731996	0.28769	0.480177	0.482507	6.43061e-11	0.640942	0.0855972	7.54034	0.410806	4.68751e-14	0.592579	0.299842	0.351149	7.03914	1.93436e-12	4.07527e-09
ENSG00000110696.5	C11orf58	protein_coding	0.5	18	18	0.00210431	0.578909	0.207478	0.470636	0.411436	0.741226	4.89601e-20	0.763768	0.131063	10.3909	0.583342	2.72695e-25	0.685278	0.305497	0.469606	9.35441	8.40671e-21	7.42458e-16
ENSG00000110697.8	PITPNM1	protein_coding	0.5	7	7	0.00656499	0.242506	0.114622	0.318601	0.222	0.389715	1.28376e-08	0.581604	0.0977214	6.63163	0.338263	3.31989e-11	0.618595	0.16688	0.38266	6.90367	5.06757e-12	7.15365e-08
ENSG00000110700.2	RPS13	protein_coding	0.5	23	23	0.00191577	0.592111	0.137442	0.635425	0.202301	0.813674	6.9504e-21	0.788738	0.0671708	10.7398	0.622107	6.62159e-27	0.834382	0.0881587	0.696194	11.4111	3.67954e-30	6.1326e-21
ENSG00000110711.5	AIP	protein_coding	0.5	7	7	0.00264947	0.232223	0.317245	0.285692	0.238184	0.410241	6.4102e-08	0.503088	0.24179	5.9418	0.253097	2.81914e-09	0.592114	0.188683	0.350599	6.52526	6.78845e-11	4.50373e-07
ENSG00000110713.11	NUP98	protein_coding	0.5	41	41	0.00554197	0.836496	0.0661591	0.827496	0.0964122	0.946587	2.18224e-41	0.927105	0.0211705	16.2208	0.859523	3.59266e-59	0.927954	0.0394631	0.861099	15.4434	8.36174e-54	1.92994e-35
ENSG00000110717.6	NDUFS8	protein_coding	0.5	15	15	0.00659227	0.562269	0.135766	0.357596	0.853027	0.712115	8.34591e-21	0.786506	0.0792213	10.7039	0.618592	9.75532e-27	0.79315	0.074052	0.629087	9.97946	1.87493e-23	3.90386e-16
ENSG00000110719.5	TCIRG1	protein_coding	0.5	11	11	0.0565678	0.399269	0.339709	0.379033	0.248376	0.573314	1.08402e-14	0.695633	0.124958	8.74887	0.483906	2.15507e-18	0.659063	0.208201	0.434364	8.15834	3.39656e-16	1.09719e-11
ENSG00000110721.7	CHKA	protein_coding	0.5	7	7	0.0113265	0.405068	0.169254	0.400396	0.174486	0.45495	8.40825e-12	0.641418	0.146089	7.75145	0.411417	9.08456e-15	0.670342	0.141565	0.449358	7.66581	1.77709e-14	1.15561e-09
ENSG00000110723.7	EXPH5	protein_coding	0.5	5	5	0.0549295	0.153652	0.182258	0.232972	0.196066	0.335002	6.98242e-06	0.489531	0.149098	5.36504	0.23964	8.09297e-08	0.527997	0.20625	0.278781	5.73493	9.75552e-09	1.68364e-05
ENSG00000110756.13	HPS5	protein_coding	0.5	20	20	0.0151277	0.499491	0.178672	0.482505	0.204587	0.712037	4.41576e-18	0.74669	0.113145	9.8403	0.557545	7.54821e-23	0.708651	0.179854	0.502186	8.74526	2.22512e-18	6.21066e-13
ENSG00000110768.7	GTF2H1	protein_coding	0.5	18	18	0.00603699	0.602347	0.0934193	0.636313	0.127958	0.784064	9.18521e-22	0.805147	0.0480566	11.0338	0.648262	2.62598e-28	0.832204	0.0467063	0.692564	10.9319	8.11061e-28	4.39028e-19
ENSG00000110777.7	POU2AF1	protein_coding	0.5	13	13	0.0123923	0.58157	0.0800142	0.534319	0.317324	0.66608	3.99938e-18	0.76154	0.065799	9.94085	0.579943	2.76447e-23	0.789727	0.0993213	0.623669	10.1963	2.06045e-24	5.87491e-17
ENSG00000110786.13	PTPN5	protein_coding	0.5	22	22	0.00217089	0.66573	0.143678	0.632034	0.228059	0.814541	4.66128e-25	0.816019	0.0911229	11.8686	0.665887	1.72345e-32	0.811135	0.105036	0.657939	10.8229	2.68015e-27	4.86199e-19
ENSG00000117984.8	CTSD	protein_coding	0.5	36	35	0.0127274	0.674799	0.301945	0.753166	0.122302	0.91392	4.37421e-34	0.889275	0.0563321	14.3499	0.79081	1.06645e-46	0.893977	0.0515876	0.799195	13.6788	1.35856e-42	7.22592e-29
ENSG00000118058.16	KMT2A	protein_coding	0.5	14	14	0.0125997	0.514355	0.140564	0.493068	0.213847	0.673919	1.7142e-18	0.765773	0.0660756	10.0494	0.586408	9.24101e-24	0.714823	0.1684	0.510972	8.66123	4.66716e-18	1.49202e-12
ENSG00000118094.7	TREH	protein_coding	0.5	16	16	0.0126691	0.57754	0.23121	0.617622	0.174204	0.746513	1.45793e-21	0.784542	0.120158	10.8674	0.615507	1.64819e-27	0.801162	0.122605	0.64186	10.5961	3.10655e-26	2.5753e-18
ENSG00000118096.3	IFT46	protein_coding	0.5	13	13	0.00235279	0.482227	0.175097	0.449003	0.243165	0.653662	9.72956e-18	0.757028	0.0702609	9.82826	0.573091	8.50755e-23	0.751502	0.131488	0.564756	9.29711	1.44318e-20	3.00055e-14
ENSG00000118113.7	MMP8	protein_coding	0.5	7	7	0.0103271	0.260644	0.295078	0.253337	0.314181	0.412714	1.20937e-09	0.581943	0.187365	6.86098	0.338658	6.83885e-12	0.573266	0.256654	0.328634	6.71164	1.92442e-11	4.62239e-08
ENSG00000118137.5	APOA1	protein_coding	0.5	48	42	0.0242167	0.456282	0.326943	0.455096	0.391261	0.845432	2.49472e-15	0.669852	0.239779	8.72508	0.448702	2.65988e-18	0.719189	0.233001	0.517233	9.55133	1.28039e-21	8.20327e-16
ENSG00000118181.6	RPS25	protein_coding	0.5	16	16	0.00210093	0.523026	0.144437	0.493506	0.225003	0.700075	7.71937e-19	0.765278	0.0746296	10.1301	0.585651	4.06382e-24	0.737641	0.256488	0.544114	10.0427	9.89691e-24	1.51984e-17
ENSG00000118369.8	USP35	protein_coding	0.5	12	12	0.0188335	0.444724	0.0619239	0.478268	0.147554	0.604977	6.46449e-14	0.70536	0.0339394	8.63131	0.497532	6.06522e-18	0.741741	0.138384	0.55018	9.0535	1.38454e-19	1.65206e-13
ENSG00000120451.6	SNX19	protein_coding	0.5	49	47	0.00389997	0.891013	0.0287059	0.917887	0.0516485	0.977004	1.37364e-48	0.946737	0.0218919	17.9765	0.896311	2.97513e-72	0.961067	0.0246987	0.923649	18.245	2.26831e-74	2.48913e-46
ENSG00000120457.7	KCNJ5	protein_coding	0.5	16	16	0.0110059	0.53436	0.239277	0.619279	0.167287	0.733032	1.3197e-20	0.762322	0.128399	10.53	0.581134	6.28611e-26	0.83637	0.0652163	0.699514	11.223	3.1455e-29	3.64004e-20
ENSG00000120458.5	MSANTD2	protein_coding	0.5	21	21	0.00478678	0.698827	0.124926	0.720234	0.105011	0.827358	8.36828e-27	0.84018	0.0730121	12.3971	0.705903	2.70997e-35	0.86778	0.0645903	0.753042	12.3731	3.65608e-35	4.33405e-24
ENSG00000120471.10	TP53AIP1	protein_coding	0.5	46	45	0.00514039	0.822318	0.014958	0.798493	0.0954027	0.951928	4.63742e-38	0.916841	0.0104607	15.3978	0.840598	1.69413e-53	0.914929	0.045576	0.837094	14.6768	9.07555e-49	1.56933e-32
ENSG00000121236.15	TRIM6	protein_coding	0.5	38	38	0.00709544	0.761471	0.165627	0.849852	0.0989156	0.94758	2.63982e-37	0.888828	0.0732523	15.0597	0.790015	2.98101e-51	0.917539	0.0689846	0.841878	15.7683	5.14107e-56	6.54421e-37
ENSG00000121653.7	MAPK8IP1	protein_coding	0.5	6	6	0.00265588	0.288986	0.244158	0.159302	0.309341	0.378047	3.02981e-09	0.548857	0.277038	6.50867	0.301243	7.58166e-11	0.447045	0.257644	0.199849	4.82162	1.42395e-06	0.000466308
ENSG00000121671.7	CRY2	protein_coding	0.5	13	13	0.00580847	0.469945	0.1021	0.450539	0.194394	0.639405	1.62995e-13	0.695788	0.0564648	8.48323	0.484121	2.19031e-17	0.718547	0.122192	0.51631	8.48978	2.07032e-17	8.13515e-12
ENSG00000121680.11	PEX16	protein_coding	0.5	16	16	0.00463698	0.483423	0.103153	0.466717	0.23813	0.703255	2.22764e-16	0.735627	0.0728764	9.38084	0.541148	6.54468e-21	0.696549	0.144694	0.48518	8.23943	1.73036e-16	2.68394e-11
ENSG00000121690.5	DEPDC7	protein_coding	0.5	15	15	0.0103643	0.416187	0.168852	0.314402	0.441518	0.606483	5.09752e-13	0.66311	0.155409	8.16079	0.439715	3.32833e-16	0.667453	0.257347	0.445493	8.25414	1.52997e-16	5.81473e-12
ENSG00000121691.4	CAT	protein_coding	0.5	22	22	0.00198427	0.714881	0.0845635	0.712788	0.221202	0.85075	1.23576e-31	0.885674	0.0132364	13.7531	0.784418	4.87978e-43	0.869969	0.0701447	0.756847	12.6181	1.67814e-36	4.51468e-25
ENSG00000123892.7	RAB38	protein_coding	0.5	6	6	0.0142934	0.331822	0.21869	0.293623	0.272816	0.425093	3.29799e-10	0.593597	0.187701	7.06505	0.352357	1.60556e-12	0.548718	0.224354	0.301092	6.0087	1.87017e-09	4.27673e-06
ENSG00000123901.4	GPR83	protein_coding	0.5	11	11	0.0176225	0.287966	0.407443	0.407101	0.233372	0.594799	4.76201e-13	0.657656	0.163458	8.14331	0.432511	3.84627e-16	0.653764	0.171945	0.427408	7.78341	7.05965e-15	2.44482e-10
ENSG00000124920.9	MYRF	protein_coding	0.5	10	10	0.00293669	0.510598	0.0775389	0.43285	0.201869	0.568066	2.42538e-15	0.722727	0.0719084	9.06603	0.522334	1.23436e-19	0.685281	0.167548	0.46961	8.03011	9.73822e-16	1.00552e-10
ENSG00000124935.3	SCGB1D2	protein_coding	0.5	15	15	0.00215251	0.580543	0.172723	0.487899	0.393389	0.715319	1.08729e-22	0.797599	0.117716	11.2006	0.636165	4.05121e-29	0.753699	0.124014	0.568062	9.40201	5.35295e-21	1.25657e-14
ENSG00000124939.4	SCGB2A1	protein_coding	0.5	19	19	0.00222514	0.661952	0.119689	0.612796	0.29246	0.802609	6.82424e-25	0.830711	0.0603019	11.8951	0.690081	1.25503e-32	0.826864	0.125278	0.683704	11.8515	2.11448e-32	9.49603e-23
ENSG00000124942.9	AHNAK	protein_coding	0.5	9	9	0.0204834	0.400935	0.108891	0.257376	0.424029	0.522282	1.22352e-10	0.635829	0.0710257	7.44416	0.404279	9.75656e-14	0.601136	0.243973	0.361365	7.09418	1.30121e-12	5.75846e-09
ENSG00000126432.9	PRDX5	protein_coding	0.5	6	6	0.00355933	0.1916	0.320867	0.125971	0.388227	0.44515	8.55828e-10	0.545327	0.283067	6.62939	0.297381	3.37084e-11	0.575435	0.218749	0.331126	6.69252	2.19355e-11	7.01978e-08
ENSG00000126500.3	FLRT1	protein_coding	0.5	18	18	0.00179157	0.641047	0.0768508	0.64151	0.205049	0.759353	2.17576e-24	0.830867	0.0436734	11.786	0.69034	4.61005e-32	0.844717	0.0866617	0.713547	11.9098	1.05288e-32	9.05463e-23
ENSG00000129083.8	COPB1	protein_coding	0.5	10	10	0.00270371	0.494173	0.190527	0.438213	0.182965	0.575188	6.08873e-17	0.726653	0.113757	9.46995	0.528025	2.79971e-21	0.702522	0.083991	0.493537	7.98936	1.35639e-15	3.03102e-10
ENSG00000129084.13	PSMA1	protein_coding	0.5	10	10	0.00261293	0.388386	0.263493	0.334098	0.472529	0.582266	1.33315e-15	0.702236	0.141719	9.0053	0.493136	2.1508e-19	0.682616	0.235738	0.465965	8.63828	5.70672e-18	4.48294e-13
ENSG00000129151.4	BBOX1	protein_coding	0.5	16	16	0.00363626	0.482067	0.245198	0.489297	0.42818	0.700438	2.0239e-19	0.776132	0.0626314	10.323	0.602382	5.54656e-25	0.786216	0.100864	0.618135	10.2701	9.60912e-25	2.53425e-17
ENSG00000129158.6	SERGEF	protein_coding	0.5	31	31	0.00591946	0.684181	0.192445	0.803301	0.0761331	0.910393	5.10411e-30	0.849562	0.0863244	13.1972	0.721755	9.11069e-40	0.903801	0.0458026	0.816857	13.867	1.00439e-43	1.86315e-29
ENSG00000129159.6	KCNC1	protein_coding	0.5	22	22	0.0225621	0.753771	0.0765295	0.713048	0.16915	0.843902	2.90821e-31	0.879054	0.0379851	13.6339	0.772736	2.51789e-42	0.860004	0.103884	0.739607	12.7287	4.09685e-37	1.27058e-25
ENSG00000129167.5	TPH1	protein_coding	0.5	11	11	0.0360186	0.350431	0.14939	0.300687	0.336592	0.520846	3.41384e-13	0.652352	0.174457	8.14493	0.425564	3.79506e-16	0.642658	0.173615	0.413009	7.33121	2.28092e-13	5.9051e-09
ENSG00000129170.4	CSRP3	protein_coding	0.5	18	18	0.00198572	0.620482	0.122874	0.61399	0.246696	0.781853	7.63938e-23	0.812536	0.0613691	11.3289	0.660214	9.43529e-30	0.815458	0.119421	0.664972	10.9303	8.25843e-28	2.03327e-19
ENSG00000129744.2	ART1	protein_coding	0.5	29	29	0.00391791	0.810997	0.0752072	0.78695	0.0993087	0.911533	1.91044e-38	0.913832	0.0342662	15.4734	0.835089	5.24799e-54	0.897929	0.048978	0.806276	13.4988	1.59002e-41	4.22373e-28
ENSG00000129749.3	CHRNA10	protein_coding	0.5	17	17	0.00339092	0.305362	0.292705	0.490063	0.227605	0.676035	2.15829e-13	0.644701	0.199736	8.14368	0.415639	3.83439e-16	0.770896	0.114403	0.594281	9.87224	5.49222e-23	4.79405e-16
ENSG00000129757.8	CDKN1C	protein_coding	0.5	102	72	0.0310249	0.316008	0.134217	0.295458	0.303643	0.918582	1.61209e-10	0.63028	0.0927796	7.38438	0.397252	1.53163e-13	0.58745	0.206196	0.345097	6.70116	2.06772e-11	1.0523e-07
ENSG00000130413.11	STK33	protein_coding	0.5	19	19	0.0175187	0.677811	0.0997987	0.696427	0.149753	0.805025	2.75658e-28	0.858318	0.0431273	12.8334	0.736709	1.06584e-37	0.851365	0.0772352	0.724823	11.8308	2.70541e-32	3.08668e-22
ENSG00000130592.9	LSP1	protein_coding	0.5	31	31	0.00191067	0.657747	0.0857473	0.652622	0.231852	0.864517	1.78162e-25	0.835429	0.0607794	12.0663	0.697941	1.59188e-33	0.839375	0.111206	0.70455	11.77	5.57034e-32	2.65329e-22
ENSG00000130595.12	TNNT3	protein_coding	0.5	48	47	0.0155163	0.570565	0.249115	0.65636	0.194768	0.900468	3.49574e-23	0.799234	0.107889	11.3302	0.638775	9.29933e-30	0.859352	0.0965714	0.738486	12.6654	9.19011e-37	2.28286e-25
ENSG00000130598.11	TNNI2	protein_coding	0.5	28	27	0.00821812	0.698868	0.107052	0.606506	0.416385	0.83739	6.8457e-31	0.869306	0.0629922	13.5064	0.755693	1.43334e-41	0.835396	0.0930304	0.697887	11.5179	1.07136e-30	2.34432e-21
ENSG00000131620.13	ANO1	protein_coding	0.5	47	44	0.0126622	0.658776	0.0962357	0.675236	0.16592	0.910466	1.21436e-27	0.859701	0.0192854	12.6922	0.739085	6.52849e-37	0.843008	0.0746463	0.710662	11.8211	3.03858e-32	2.35509e-22
ENSG00000131626.11	PPFIA1	protein_coding	0.5	42	42	0.0045346	0.648099	0.177376	0.673383	0.213556	0.914096	5.85102e-25	0.810955	0.117503	11.8179	0.657649	3.15476e-32	0.843275	0.0757654	0.711113	11.6043	3.91915e-31	1.59397e-21
ENSG00000132109.8	TRIM21	protein_coding	0.5	22	21	0.0140046	0.606187	0.136011	0.647355	0.129243	0.793336	2.00997e-21	0.794904	0.0753991	10.8898	0.631873	1.28976e-27	0.7812	0.127728	0.610274	10.1703	2.69144e-24	5.11487e-17
ENSG00000132254.8	ARFIP2	protein_coding	0.5	30	30	0.0019121	0.818817	0.0991065	0.812934	0.0964057	0.910544	8.96295e-40	0.919506	0.0307184	15.8091	0.845492	2.69314e-56	0.917924	0.0428055	0.842584	14.5737	4.12843e-48	4.28886e-32
ENSG00000132256.14	TRIM5	protein_coding	0.5	17	17	0.00240925	0.61559	0.0549692	0.619915	0.185742	0.775457	2.36586e-24	0.822726	0.0658336	11.7365	0.676878	8.28642e-32	0.815378	0.107503	0.664842	10.9593	5.9948e-28	1.83166e-19
ENSG00000132259.8	CNGA4	protein_coding	0.5	32	32	0.00200061	0.697592	0.0983425	0.70707	0.139606	0.865155	1.21814e-30	0.875215	0.0379104	13.4639	0.766001	2.55222e-41	0.871095	0.0733857	0.758806	12.646	1.17679e-36	4.05805e-25
ENSG00000132274.11	TRIM22	protein_coding	0.5	34	34	0.00176823	0.614043	0.0989278	0.539193	0.346716	0.84071	5.46731e-24	0.817036	0.0856841	11.6073	0.667548	3.78202e-31	0.828673	0.119178	0.686699	11.8778	1.54409e-32	8.22394e-23
ENSG00000132275.6	RRP8	protein_coding	0.5	14	14	0.00261412	0.598501	0.100993	0.569594	0.276606	0.753185	1.65302e-20	0.7967	0.0189351	10.6919	0.634731	1.11091e-26	0.774396	0.16218	0.599689	10.133	3.94205e-24	4.47539e-17
ENSG00000132286.7	TIMM10B	protein_coding	0.5	35	35	0.00785519	0.762438	0.10392	0.742154	0.242179	0.895607	2.7776e-33	0.885781	0.0493084	14.1266	0.784608	2.60484e-45	0.9025	0.0745816	0.814506	14.4547	2.34074e-47	8.88199e-32
ENSG00000132740.4	IGHMBP2	protein_coding	0.5	15	15	0.00637912	0.643849	0.113663	0.620794	0.20528	0.786098	3.63863e-25	0.829971	0.0636808	11.9662	0.688851	5.34506e-33	0.812742	0.138674	0.660549	11.2331	2.80482e-29	1.44363e-20
ENSG00000132744.3	ACY3	protein_coding	0.5	20	20	0.00308827	0.656477	0.0989673	0.677912	0.160946	0.777637	3.78607e-23	0.813361	0.059219	11.3896	0.661556	4.71059e-30	0.853265	0.0740872	0.728061	11.7923	4.27679e-32	4.21139e-22
ENSG00000132749.6	MTL5	protein_coding	0.5	8	8	0.00278804	0.344348	0.17183	0.404508	0.186817	0.522705	2.96092e-10	0.621163	0.103598	7.2655	0.385843	3.71648e-13	0.696856	0.116013	0.485609	8.08651	6.13978e-16	1.08824e-10
ENSG00000133315.6	MACROD1	protein_coding	0.5	12	12	0.00241338	0.499086	0.194702	0.438559	0.251726	0.648598	9.1722e-17	0.726011	0.122211	9.42192	0.527091	4.42926e-21	0.732527	0.149335	0.536595	9.32272	1.13392e-20	1.24335e-14
ENSG00000133316.11	WDR74	protein_coding	0.5	18	18	0.00204772	0.60453	0.192282	0.454533	0.424077	0.793908	1.30617e-23	0.802654	0.0991831	11.4484	0.644253	2.39511e-30	0.762319	0.18088	0.58113	10.6736	1.35245e-26	2.88726e-19
ENSG00000133317.10	LGALS12	protein_coding	0.5	12	12	0.00255975	0.537657	0.10462	0.380203	0.589594	0.622778	7.67948e-20	0.77429	0.0796079	10.4191	0.599525	2.02799e-25	0.755945	0.109676	0.571453	9.22352	2.87503e-20	6.92848e-14
ENSG00000133318.9	RTN3	protein_coding	0.5	8	8	0.00895375	0.363923	0.0941726	0.331152	0.313321	0.46294	8.91451e-10	0.613973	0.0882977	7.1069	0.376963	1.18676e-12	0.654231	0.173563	0.428019	7.73766	1.01263e-14	3.58836e-10
ENSG00000133321.6	RARRES3	protein_coding	0.5	13	13	0.00244752	0.506095	0.165144	0.457607	0.355599	0.661337	1.08324e-16	0.738348	0.0846871	9.47744	0.545157	2.6059e-21	0.718651	0.195509	0.51646	8.98309	2.63257e-19	1.11629e-13
ENSG00000133328.3	HRASLS2	protein_coding	0.5	6	6	0.00242488	0.26683	0.203325	0.337324	0.19967	0.423915	3.3803e-08	0.542924	0.174622	6.27504	0.294767	3.49536e-10	0.611397	0.148445	0.373806	6.84018	7.90922e-12	9.7815e-08
ENSG00000133789.10	SWAP70	protein_coding	0.5	8	8	0.0024812	0.374646	0.257682	0.367091	0.45965	0.46745	6.24326e-13	0.645493	0.207724	8.01999	0.416661	1.05756e-15	0.610607	0.375151	0.372841	7.96112	1.70493e-15	7.65218e-13
ENSG00000133794.13	ARNTL	protein_coding	0.5	17	17	0.00232636	0.543654	0.122522	0.451921	0.375115	0.760775	1.33113e-17	0.751288	0.079803	9.76181	0.564434	1.64204e-22	0.777078	0.103599	0.60385	9.96828	2.09841e-23	2.58908e-16
ENSG00000133800.4	LYVE1	protein_coding	0.5	27	27	0.00201911	0.568421	0.119638	0.635772	0.116029	0.812598	1.98522e-18	0.762066	0.070565	10.0088	0.580745	1.39492e-23	0.815982	0.0670629	0.665827	10.5746	3.90661e-26	5.15182e-18
ENSG00000133805.11	AMPD3	protein_coding	0.5	10	10	0.00969274	0.640486	0.0358512	0.582583	0.13789	0.683435	5.69002e-22	0.810376	0.031743	11.1089	0.65671	1.13505e-28	0.810127	0.0863907	0.656306	10.4989	8.74016e-26	7.79463e-18
ENSG00000133812.10	SBF2	protein_coding	0.5	31	31	0.00190025	0.730281	0.0859299	0.75511	0.0895391	0.900199	6.50844e-31	0.873068	0.0493441	13.5213	0.762248	1.17167e-41	0.876232	0.0613487	0.767782	12.6906	6.66328e-37	2.95643e-25
ENSG00000133816.9	MICAL2	protein_coding	0.5	44	44	0.0128966	0.624753	0.161053	0.739108	0.0974357	0.926843	6.67828e-25	0.830873	0.0630021	11.9084	0.690349	1.06975e-32	0.878492	0.0523173	0.771747	12.6943	6.36312e-37	3.09612e-25
ENSG00000133818.8	RRAS2	protein_coding	0.5	10	10	0.0100636	0.380248	0.167305	0.411603	0.417875	0.589123	1.33888e-13	0.68932	0.0902005	8.46629	0.475162	2.53342e-17	0.744721	0.1546	0.55461	9.48131	2.51108e-21	4.42544e-15
ENSG00000133884.5	DPF2	protein_coding	0.5	7	7	0.00278334	0.31868	0.147789	0.0970109	0.973281	0.446399	1.91085e-08	0.571351	0.138637	6.51528	0.326442	7.2555e-11	0.571883	0.398416	0.32705	6.67335	2.50033e-11	1.32256e-09
ENSG00000133895.10	MEN1	protein_coding	0.5	10	10	0.00257615	0.38407	0.163496	0.313027	0.322976	0.517642	1.99422e-11	0.640394	0.112355	7.66292	0.410104	1.81746e-14	0.64469	0.165384	0.415625	7.49886	6.43777e-14	1.60744e-09
ENSG00000134333.9	LDHA	protein_coding	0.5	17	17	0.0121144	0.570692	0.114214	0.615585	0.234314	0.749006	7.833e-21	0.791115	0.0681577	10.7318	0.625864	7.21909e-27	0.814298	0.146458	0.663082	11.51	1.17534e-30	1.20856e-21
ENSG00000134339.4	SAA2	protein_coding	0.5	22	22	0.00990033	0.68799	0.0514294	0.674509	0.170632	0.820578	2.26977e-26	0.843993	0.0508287	12.3107	0.712324	7.92873e-35	0.842214	0.0866676	0.709325	11.6135	3.51848e-31	1.39627e-21
ENSG00000134343.8	ANO3	protein_coding	0.5	17	17	0.0108627	0.690822	0.069481	0.647902	0.139374	0.782627	5.13248e-26	0.845683	0.0318897	12.2371	0.71518	1.96899e-34	0.809338	0.0920542	0.655028	10.6356	2.03598e-26	2.22428e-18
ENSG00000134571.6	MYBPC3	protein_coding	0.5	3	3	0.00326656	0.226115	0.0549363	0.169072	0.158948	0.281276	2.6378e-07	0.552818	0.067832	6.13414	0.305607	8.56197e-10	0.409612	0.253919	0.167782	4.20165	2.64972e-05	0.000873156
ENSG00000134575.5	ACP2	protein_coding	0.5	8	8	0.0095364	0.345873	0.132474	0.33484	0.21651	0.494878	4.25243e-10	0.624424	0.0773104	7.24654	0.389905	4.27545e-13	0.647243	0.128284	0.418924	7.17198	7.39217e-13	2.69137e-08
ENSG00000134627.7	PIWIL4	protein_coding	0.5	17	17	0.00480032	0.586613	0.062575	0.630296	0.113738	0.760765	3.11948e-21	0.800186	0.0510184	10.8781	0.640297	1.46619e-27	0.839819	0.0744573	0.705296	11.3925	4.55856e-30	9.56207e-21
ENSG00000134780.5	DAGLA	protein_coding	0.5	19	19	0.00854188	0.582071	0.16258	0.540586	0.251038	0.741257	5.35361e-23	0.812195	0.0616941	11.3491	0.659661	7.49502e-30	0.746328	0.173668	0.557005	9.56084	1.16803e-21	2.3321e-15
ENSG00000134802.13	SLC43A3	protein_coding	0.5	7	7	0.00252925	0.295712	0.161202	0.161703	0.499407	0.432759	3.09596e-09	0.578167	0.160254	6.74691	0.334277	1.51023e-11	0.467964	0.341424	0.218991	5.5112	3.56393e-08	3.29349e-06
ENSG00000134809.4	TIMM10	protein_coding	0.5	3	3	0.00844399	0.415924	0.136905	0.445436	0.178881	0.502343	4.30718e-13	0.67072	0.115676	8.22817	0.449865	1.90098e-16	0.740158	0.133868	0.547834	9.20329	3.47152e-20	4.62046e-14
ENSG00000134817.9	APLNR	protein_coding	0.5	4	4	0.00300995	0.182404	0.097885	0.134844	0.366214	0.282108	1.98059e-05	0.484176	0.0877111	5.23116	0.234426	1.6845e-07	0.401479	0.264369	0.161185	4.22235	2.41766e-05	0.0034862
ENSG00000134824.9	FADS2	protein_coding	0.5	10	10	0.00273033	0.434942	0.144552	0.30406	0.409472	0.526028	4.21946e-13	0.678688	0.0934407	8.28788	0.460618	1.15286e-16	0.580617	0.313739	0.337116	6.92569	4.33854e-12	7.39783e-09
ENSG00000134825.9	TMEM258	protein_coding	0.5	8	8	0.0115035	0.32225	0.217848	0.437284	0.228595	0.518031	5.39919e-12	0.663704	0.0822901	7.93539	0.440503	2.09838e-15	0.685539	0.176122	0.469963	8.17746	2.89895e-16	2.99255e-11
ENSG00000134909.14	ARHGAP32	protein_coding	0.5	34	34	0.0103047	0.67669	0.0980006	0.715415	0.141433	0.859427	6.95366e-26	0.835648	0.0654743	12.1633	0.698307	4.87764e-34	0.863418	0.0724299	0.74549	12.4734	1.04327e-35	1.37283e-24
ENSG00000134910.8	STT3A	protein_coding	0.5	16	16	0.0180418	0.555328	0.119102	0.538664	0.230546	0.696311	7.32187e-18	0.755495	0.0717513	9.84831	0.570772	6.97088e-23	0.744097	0.121419	0.55368	8.99693	2.32117e-19	3.05821e-13
ENSG00000134917.9	ADAMTS8	protein_coding	0.5	16	16	0.00405948	0.700865	0.105945	0.673887	0.162908	0.772027	5.99596e-29	0.857609	0.057075	12.9858	0.735494	1.47343e-38	0.825494	0.0930303	0.68144	11.2253	3.06493e-29	2.41767e-20
ENSG00000134940.9	ACRV1	protein_coding	0.5	17	17	0.00530664	0.540668	0.183304	0.634275	0.160644	0.751107	5.30118e-21	0.769196	0.130191	10.6512	0.591663	1.72106e-26	0.787415	0.128217	0.620022	10.2643	1.02066e-24	2.3683e-17
ENSG00000134954.10	ETS1	protein_coding	0.5	15	15	0.00260162	0.518604	0.171346	0.472202	0.224299	0.711435	3.83708e-19	0.767493	0.0734785	10.2041	0.589045	1.9017e-24	0.727188	0.139236	0.528803	9.12604	7.10534e-20	5.5641e-14
ENSG00000134955.7	SLC37A2	protein_coding	0.5	13	13	0.00326046	0.599034	0.0600155	0.495169	0.238245	0.691118	1.30137e-20	0.797105	0.0283395	10.72	0.635377	8.20382e-27	0.72598	0.147667	0.527047	8.89139	6.03474e-19	3.71792e-13
ENSG00000135362.9	PRR5L	protein_coding	0.5	30	30	0.0030956	0.735186	0.199979	0.725976	0.192392	0.910328	5.57505e-35	0.888787	0.0704596	14.5574	0.789943	5.24147e-48	0.886109	0.0716879	0.78519	13.427	4.19943e-41	4.84271e-28
ENSG00000135363.7	LMO2	protein_coding	0.5	18	18	0.0055735	0.680086	0.0944631	0.708465	0.140191	0.813873	1.89014e-27	0.85503	0.04072	12.6201	0.731076	1.6353e-36	0.849103	0.089477	0.720976	12.2083	2.80595e-34	9.07309e-24
ENSG00000135365.11	PHF21A	protein_coding	0.5	8	8	0.00267794	0.413982	0.159347	0.34851	0.32656	0.530704	2.11792e-12	0.66461	0.100374	8.03773	0.441707	9.15215e-16	0.640669	0.180778	0.410457	7.24979	4.17404e-13	1.01849e-08
ENSG00000135372.4	NAT10	protein_coding	0.5	5	5	0.0170106	0.317713	0.145939	0.324379	0.154939	0.396024	3.23505e-09	0.59007	0.135157	6.82145	0.348183	9.01271e-12	0.615123	0.156487	0.378376	6.93059	4.19103e-12	5.48065e-08
ENSG00000135373.8	EHF	protein_coding	0.5	31	31	0.00178727	0.806245	0.0456818	0.80395	0.146426	0.929747	4.81096e-36	0.903689	0.0325631	14.8623	0.816653	5.79277e-50	0.916189	0.0657099	0.839401	15.2962	8.1022e-53	5.21624e-35
ENSG00000135378.3	PRRG4	protein_coding	0.5	14	14	0.0134168	0.428568	0.198819	0.489144	0.287282	0.665074	6.73368e-16	0.72295	0.101327	9.20294	0.522657	3.48303e-20	0.743832	0.158639	0.553287	9.39186	5.89488e-21	8.82956e-15
ENSG00000135387.15	CAPRIN1	protein_coding	0.5	23	23	0.0113948	0.667582	0.157112	0.734469	0.160963	0.8646	2.09427e-26	0.835979	0.0751332	12.27	0.698862	1.31274e-34	0.89195	0.0807344	0.795574	14.0677	6.00023e-45	2.13182e-30
ENSG00000137474.15	MYO7A	protein_coding	0.5	8	8	0.0026265	0.358097	0.103727	0.282462	0.379018	0.526149	5.95371e-10	0.614757	0.10773	7.15173	0.377926	8.56917e-13	0.661683	0.191317	0.437825	8.05717	7.80824e-16	3.32981e-11
ENSG00000137478.10	FCHSD2	protein_coding	0.5	4	4	0.00451378	0.192129	0.126417	0.135995	0.257514	0.25666	1.57781e-05	0.471873	0.15675	5.15931	0.222664	2.47859e-07	0.483636	0.239089	0.233903	5.33937	9.32719e-08	5.36707e-05
ENSG00000137486.12	ARRB1	protein_coding	0.5	13	13	0.00530364	0.509224	0.199591	0.49905	0.326271	0.656142	2.10063e-19	0.755417	0.133383	10.2066	0.570654	1.8525e-24	0.67192	0.272849	0.451476	8.86476	7.66704e-19	3.75807e-14
ENSG00000137491.10	SLCO2B1	protein_coding	0.5	7	7	0.00325822	0.439853	0.0947363	0.404202	0.259846	0.513311	8.90435e-13	0.678021	0.0804531	8.20342	0.459713	2.3365e-16	0.675492	0.177627	0.456289	8.0116	1.13226e-15	8.08044e-11
ENSG00000137492.3	PRKRIR	protein_coding	0.5	26	26	0.00485922	0.664137	0.115095	0.625187	0.215464	0.833757	8.76756e-26	0.829461	0.0741578	12.0883	0.688006	1.21786e-33	0.809091	0.148711	0.654628	11.2845	1.56458e-29	7.30871e-21
ENSG00000137494.9	ANKRD42	protein_coding	0.5	19	19	0.0327624	0.445891	0.196633	0.48002	0.351621	0.738078	8.23587e-17	0.736675	0.0911465	9.48863	0.54269	2.34085e-21	0.747026	0.139184	0.558047	9.36556	7.56453e-21	1.38337e-14
ENSG00000137496.13	IL18BP	protein_coding	0.5	5	5	0.00297233	0.251268	0.16262	0.29856	0.277633	0.312626	1.02106e-06	0.514437	0.134017	5.74369	0.264645	9.26349e-09	0.547538	0.312262	0.299797	6.60759	3.90629e-11	3.02237e-08
ENSG00000137497.13	NUMA1	protein_coding	0.5	7	7	0.00261039	0.296964	0.123407	0.244036	0.287923	0.428171	9.22214e-09	0.585212	0.102903	6.68705	0.342473	2.27712e-11	0.550545	0.312445	0.303099	6.58776	4.46517e-11	3.68447e-08
ENSG00000137500.5	CCDC90B	protein_coding	0.5	7	7	0.0289877	0.301824	0.164445	0.260927	0.251941	0.450467	1.28188e-08	0.575844	0.125421	6.59231	0.331597	4.33041e-11	0.59073	0.235108	0.348962	6.69015	2.22944e-11	9.84819e-08
ENSG00000137501.12	SYTL2	protein_coding	0.5	6	6	0.0343035	0.195139	0.399838	0.279876	0.242098	0.371483	4.4533e-08	0.523085	0.237245	6.092	0.273618	1.11511e-09	0.556245	0.250028	0.309409	6.27028	3.60398e-10	7.3332e-07
ENSG00000137502.5	RAB30	protein_coding	0.5	11	11	0.00254107	0.535899	0.138332	0.522363	0.189614	0.608651	8.1018e-18	0.749828	0.101433	9.80127	0.562242	1.11178e-22	0.737188	0.142787	0.543446	9.29807	1.43017e-20	1.74784e-14
ENSG00000137504.9	CREBZF	protein_coding	0.5	9	9	0.00227672	0.34115	0.15495	0.36321	0.198876	0.501656	7.29791e-10	0.605797	0.139211	7.07051	0.36699	1.54365e-12	0.660859	0.167754	0.436734	7.61024	2.73588e-14	1.23796e-09
ENSG00000137507.7	LRRC32	protein_coding	0.5	16	16	0.00722331	0.605766	0.208254	0.596788	0.16981	0.738831	1.20243e-24	0.82434	0.0833112	11.815	0.679537	3.26592e-32	0.780199	0.123277	0.608711	10.0783	6.89184e-24	1.08963e-16
ENSG00000137509.6	PRCP	protein_coding	0.5	18	18	0.0092459	0.509073	0.208163	0.55236	0.124477	0.703513	7.68129e-16	0.707167	0.147069	9.08509	0.500085	1.03616e-19	0.752431	0.0731166	0.566153	9.01831	1.91019e-19	3.5466e-13
ENSG00000137513.5	NARS2	protein_coding	0.5	24	24	0.0162908	0.697499	0.11337	0.696802	0.161414	0.854091	8.16488e-28	0.847941	0.0757675	12.6648	0.719004	9.26202e-37	0.844013	0.100885	0.712358	11.8833	1.44601e-32	1.44394e-22
ENSG00000137522.13	RNF121	protein_coding	0.5	12	12	0.00861552	0.463406	0.116494	0.416115	0.402344	0.638275	2.46157e-16	0.73116	0.0986204	9.35005	0.534594	8.76093e-21	0.724908	0.139634	0.525492	8.91843	4.72957e-19	2.34503e-13
ENSG00000137642.8	SORL1	protein_coding	0.5	37	37	0.00166294	0.719362	0.26562	0.819475	0.0898796	0.947121	1.28364e-37	0.89804	0.0697161	15.2068	0.806475	3.18706e-52	0.916337	0.0518229	0.839674	14.6798	8.6817e-49	1.51782e-32
ENSG00000137656.7	BUD13	protein_coding	0.5	10	10	0.0232883	0.378186	0.141779	0.303134	0.397896	0.54145	6.95084e-13	0.67957	0.0799886	8.23955	0.461815	1.72865e-16	0.64792	0.194651	0.419801	7.74791	9.34178e-15	2.39605e-10
ENSG00000137672.8	TRPC6	protein_coding	0.5	21	21	0.00208785	0.743769	0.0743947	0.613448	0.286569	0.832494	1.46842e-29	0.864325	0.0505638	13.1499	0.747058	1.70321e-39	0.826042	0.0895432	0.682345	11.0218	3.00041e-28	1.48488e-19
ENSG00000137691.8	C11orf70	protein_coding	0.5	22	22	0.00629581	0.690725	0.129737	0.715865	0.212764	0.843958	1.58612e-27	0.846267	0.0827664	12.6033	0.716167	2.02387e-36	0.832966	0.148366	0.693832	12.3809	3.31478e-35	6.87681e-25
ENSG00000137692.7	DCUN1D5	protein_coding	0.5	14	14	0.00846851	0.441451	0.0794449	0.487917	0.274623	0.638922	2.34306e-13	0.69614	0.0332366	8.44712	0.484611	2.98575e-17	0.742231	0.14622	0.550907	9.38877	6.07074e-21	1.00383e-14
ENSG00000137693.9	YAP1	protein_coding	0.5	8	8	0.00303317	0.411855	0.103574	0.363845	0.27121	0.553825	4.43699e-13	0.684414	0.0694291	8.31022	0.468423	9.5527e-17	0.653696	0.162121	0.427319	7.56811	3.78685e-14	1.4016e-09
ENSG00000137699.12	TRIM29	protein_coding	0.5	18	18	0.00927169	0.630679	0.233869	0.593148	0.138181	0.769399	3.64821e-25	0.799555	0.148599	11.8042	0.639287	3.71208e-32	0.801047	0.0774121	0.641676	10.3337	4.96269e-25	2.21126e-17
ENSG00000137700.12	SLC37A4	protein_coding	0.5	13	13	0.0023482	0.641998	0.135772	0.576366	0.212418	0.716437	8.11641e-23	0.804469	0.0828306	11.2796	0.647171	1.65415e-29	0.78583	0.127345	0.617529	10.3582	3.84135e-25	1.19756e-17
ENSG00000137707.9	BTG4	protein_coding	0.5	5	5	0.0031157	0.264469	0.180265	0.20282	0.312608	0.354926	8.29687e-08	0.550963	0.128155	6.24164	0.30356	4.33e-10	0.539461	0.180772	0.291019	5.72242	1.05019e-08	2.88418e-05
ENSG00000137710.10	RDX	protein_coding	0.5	14	14	0.00217708	0.508482	0.232374	0.478763	0.239179	0.692452	3.81836e-19	0.741459	0.128121	10.0698	0.549761	7.51263e-24	0.720547	0.172651	0.519188	8.87985	6.69487e-19	3.09127e-13
ENSG00000137713.11	PPP2R1B	protein_coding	0.5	7	7	0.0134247	0.453494	0.0645268	0.400436	0.243378	0.532068	3.49748e-12	0.674213	0.0401367	8.04268	0.454564	8.78939e-16	0.650181	0.186679	0.422736	7.57227	3.66771e-14	1.10488e-09
ENSG00000137714.2	FDX1	protein_coding	0.5	5	5	0.00282816	0.239246	0.110939	0.0810948	0.447181	0.335511	2.25572e-06	0.517056	0.0917926	5.67771	0.267347	1.36512e-08	0.440445	0.317439	0.193991	4.79625	1.6166e-06	0.000173305
ENSG00000137720.3	C11orf1	protein_coding	0.5	11	11	0.00256288	0.450829	0.305848	0.43271	0.33343	0.612953	3.1745e-16	0.676899	0.210391	9.00466	0.458193	2.16344e-19	0.681973	0.20833	0.465087	8.2703	1.33625e-16	1.09948e-11
ENSG00000137726.11	FXYD6	protein_coding	0.5	12	12	0.0186375	0.578748	0.0477188	0.474626	0.333584	0.690335	1.50711e-19	0.783129	0.0417099	10.3939	0.613291	2.6439e-25	0.702822	0.265418	0.493958	9.07011	1.18899e-19	2.01063e-14
ENSG00000137727.8	ARHGAP20	protein_coding	0.5	6	6	0.0223867	0.275157	0.229757	0.135824	0.576474	0.416551	8.75713e-09	0.581891	0.122577	6.66581	0.338598	2.63217e-11	0.480773	0.302214	0.231143	5.52082	3.37429e-08	9.56585e-06
ENSG00000137731.9	FXYD2	protein_coding	0.5	18	18	0.00703085	0.612337	0.18697	0.649983	0.220709	0.799227	9.77925e-25	0.822077	0.0746504	11.8178	0.675811	3.15846e-32	0.836526	0.132476	0.699775	12.1292	7.39661e-34	1.08256e-23
ENSG00000137747.10	TMPRSS13	protein_coding	0.5	16	16	0.016198	0.512622	0.0920215	0.437545	0.205077	0.624411	5.96888e-17	0.741453	0.0785861	9.55383	0.549752	1.24988e-21	0.717662	0.145293	0.515039	8.68019	3.95101e-18	1.57445e-12
ENSG00000137752.18	CASP1	protein_coding	0.5	8	8	0.013856	0.331418	0.14254	0.267788	0.266998	0.464855	2.29522e-10	0.624237	0.105502	7.3099	0.389671	2.67345e-13	0.615942	0.161038	0.379384	6.79134	1.11096e-11	1.55217e-07
ENSG00000137757.6	CASP5	protein_coding	0.5	4	4	0.00363558	0.200786	0.150825	0.181217	0.201723	0.222904	4.73863e-05	0.442891	0.204399	4.8192	0.196152	1.44133e-06	0.447121	0.275864	0.199917	4.71764	2.38593e-06	0.000512828
ENSG00000137760.10	ALKBH8	protein_coding	0.5	17	17	0.00245803	0.55793	0.221727	0.625122	0.211492	0.754443	4.77629e-21	0.771911	0.125119	10.6898	0.595846	1.13631e-26	0.795724	0.136259	0.633177	10.4861	1.00055e-25	5.45694e-18
ENSG00000142082.10	SIRT3	protein_coding	0.5	12	12	0.00682612	0.432757	0.189658	0.536224	0.218144	0.612094	3.03266e-12	0.646173	0.143337	7.88937	0.417539	3.03706e-15	0.718923	0.213913	0.516851	9.06999	1.1903e-19	4.89614e-14
ENSG00000142089.11	IFITM3	protein_coding	0.5	18	18	0.00375968	0.595514	0.152723	0.616998	0.202131	0.771004	2.39859e-20	0.77697	0.0935275	10.5377	0.603682	5.78715e-26	0.814416	0.107748	0.663273	10.8299	2.4831e-27	5.04769e-19
ENSG00000142102.11	ATHL1	protein_coding	0.5	15	15	0.0118796	0.741305	0.114725	0.704582	0.125391	0.829462	6.14124e-32	0.875569	0.056718	13.7765	0.766621	3.53167e-43	0.860553	0.0881888	0.740552	12.5504	3.95664e-36	6.45219e-25
ENSG00000146670.5	CDCA5	protein_coding	0.5	5	5	0.00877746	0.283851	0.133089	0.275076	0.211504	0.383615	4.52148e-09	0.588533	0.123482	6.77637	0.346372	1.2323e-11	0.588522	0.231134	0.346359	6.58803	4.45695e-11	2.16137e-07
ENSG00000148925.6	BTBD10	protein_coding	0.5	28	28	0.00662622	0.721019	0.140257	0.725966	0.173222	0.885546	1.16748e-31	0.880125	0.03744	13.734	0.77462	6.35707e-43	0.862759	0.0887239	0.744353	12.7718	2.35548e-37	7.14688e-26
ENSG00000148926.5	ADM	protein_coding	0.5	15	15	0.010899	0.662362	0.0823721	0.626947	0.252986	0.77288	2.25462e-22	0.806935	0.0636746	11.189	0.651143	4.61443e-29	0.824859	0.101611	0.680393	11.0813	1.54551e-28	8.30536e-20
ENSG00000148935.6	GAS2	protein_coding	0.5	23	23	0.0182694	0.648857	0.123594	0.611742	0.169716	0.790982	1.09655e-22	0.808208	0.0711255	11.2697	0.6532	1.85138e-29	0.808363	0.103733	0.653451	10.8271	2.56214e-27	4.62052e-19
ENSG00000148942.10	SLC5A12	protein_coding	0.5	16	16	0.0139774	0.584723	0.10668	0.548828	0.161554	0.716139	1.84547e-20	0.787926	0.0688635	10.6382	0.620827	1.97916e-26	0.782419	0.0813838	0.612179	9.7184	2.51701e-22	2.63325e-15
ENSG00000148943.7	LIN7C	protein_coding	0.5	9	9	0.00790414	0.505862	0.0633075	0.472607	0.208998	0.587861	1.50264e-16	0.742658	0.0535561	9.46666	0.551541	2.88943e-21	0.704508	0.107889	0.496332	8.2268	1.92288e-16	4.52154e-11
ENSG00000148948.3	LRRC4C	protein_coding	0.5	4	4	0.00285207	0.237724	0.161851	0.229304	0.171034	0.272193	1.86604e-06	0.49384	0.173551	5.53688	0.243878	3.07902e-08	0.448978	0.190913	0.201581	4.61494	3.93211e-06	0.00235701
ENSG00000148950.5	IMMP1L	protein_coding	0.5	7	7	0.031809	0.34653	0.189053	0.222907	0.276274	0.423678	6.38975e-10	0.589889	0.189062	6.97457	0.347969	3.06813e-12	0.548773	0.199337	0.301151	5.92807	3.0651e-09	8.3958e-06
ENSG00000148965.4	SAA4	protein_coding	0.5	17	17	0.00434261	0.601531	0.179982	0.630467	0.173765	0.759446	5.27925e-23	0.794559	0.108677	11.2679	0.631324	1.89132e-29	0.818828	0.0886385	0.670479	10.8311	2.45094e-27	6.63575e-19
ENSG00000149016.11	TUT1	protein_coding	0.5	10	10	0.00570126	0.254398	0.489232	0.192048	0.975656	0.578411	1.95913e-13	0.663927	0.146867	8.27142	0.440799	1.32373e-16	0.705389	0.085699	0.497573	8.07609	6.68782e-16	1.65869e-10
ENSG00000149050.5	ZNF214	protein_coding	0.5	22	22	0.0020568	0.693071	0.106494	0.698916	0.19222	0.830852	2.02906e-30	0.873175	0.0401491	13.4004	0.762435	6.01387e-41	0.845555	0.0953745	0.714964	12.0373	2.26152e-33	3.69293e-23
ENSG00000149054.10	ZNF215	protein_coding	0.5	41	41	0.00765909	0.67156	0.130944	0.67826	0.263656	0.908503	6.64047e-27	0.8432	0.0644934	12.4277	0.710986	1.84868e-35	0.836408	0.164237	0.699578	12.7387	3.60395e-37	4.21362e-26
ENSG00000149084.7	HSD17B12	protein_coding	0.5	12	12	0.00315829	0.877684	0.0228076	0.837509	0.130141	0.904837	1.31945e-45	0.941453	0.0135072	17.2592	0.886334	9.54046e-67	0.926203	0.0619014	0.857852	15.9371	3.50503e-57	1.88878e-37
ENSG00000149089.8	APIP	protein_coding	0.5	19	19	0.00233659	0.844568	0.0511216	0.859432	0.0554083	0.913069	7.07043e-41	0.92455	0.02566	16.0825	0.854793	3.3855e-58	0.932573	0.0312405	0.869692	15.5553	1.4657e-54	9.74913e-36
ENSG00000149090.7	PAMR1	protein_coding	0.5	25	25	0.00357561	0.790483	0.115584	0.756064	0.159665	0.891022	1.4529e-37	0.908955	0.038538	15.2452	0.826199	1.77206e-52	0.904496	0.0524414	0.818113	13.9944	1.68632e-44	5.68137e-30
ENSG00000149091.11	DGKZ	protein_coding	0.5	3	3	0.0352584	0.123674	0.13293	-0.0194388	0.579699	0.244657	0.000167716	0.435977	0.132204	4.67032	0.190076	3.00731e-06	0.370272	0.349954	0.137101	3.84635	0.000119891	0.00162407
ENSG00000149100.8	EIF3M	protein_coding	0.5	22	22	0.00408745	0.591034	0.132915	0.589571	0.231317	0.777204	1.02773e-21	0.786276	0.106659	10.9073	0.618231	1.0641e-27	0.817183	0.101545	0.667788	11.1839	4.88781e-29	2.73699e-20
ENSG00000149115.9	TNKS1BP1	protein_coding	0.5	13	13	0.0023895	0.470606	0.0950034	0.457961	0.183658	0.616646	4.22022e-16	0.731758	0.0751221	9.29487	0.53547	1.47381e-20	0.72235	0.112951	0.521789	8.5645	1.08547e-17	5.27914e-12
ENSG00000149131.11	SERPING1	protein_coding	0.5	11	11	0.00889649	0.435011	0.0817168	0.397316	0.346513	0.559791	2.68969e-12	0.676904	0.0302146	8.08437	0.4582	6.24853e-16	0.689376	0.184313	0.475239	8.12645	4.42036e-16	4.64383e-11
ENSG00000149136.3	SSRP1	protein_coding	0.5	6	6	0.002567	0.228534	0.239614	0.234004	0.388365	0.386585	8.21991e-08	0.522216	0.208236	6.04037	0.272709	1.53759e-09	0.586945	0.135088	0.344505	6.26403	3.75157e-10	3.26917e-06
ENSG00000149150.4	SLC43A1	protein_coding	0.5	4	4	0.0202627	0.199496	0.0806556	0.195227	0.186063	0.285505	3.59768e-06	0.505012	0.118464	5.54602	0.255037	2.92246e-08	0.514607	0.198191	0.26482	5.44337	5.22819e-08	8.34006e-05
ENSG00000149182.10	ARFGAP2	protein_coding	0.5	4	4	0.00876182	0.231728	0.162405	0.0425714	0.550442	0.286456	4.86249e-07	0.537951	0.107443	5.96978	0.289392	2.37577e-09	0.45223	0.309638	0.204512	5.06611	4.06022e-07	5.99193e-05
ENSG00000149196.11	C11orf73	protein_coding	0.5	6	6	0.00261496	0.228135	0.192372	0.249974	0.187523	0.39256	2.62435e-07	0.52596	0.177816	5.94362	0.276634	2.78801e-09	0.51807	0.171247	0.268397	5.41429	6.15328e-08	0.000119248
ENSG00000149201.5	CCDC81	protein_coding	0.5	11	11	0.00272943	0.441264	0.342283	0.468697	0.250292	0.603985	1.88222e-15	0.662413	0.275418	8.68847	0.438791	3.67368e-18	0.693279	0.188311	0.480635	8.35953	6.29676e-17	8.41933e-12
ENSG00000149212.6	SESN3	protein_coding	0.5	20	20	0.0111319	0.593534	0.141046	0.606335	0.325961	0.801917	5.19722e-22	0.805793	0.0571781	11.0938	0.649302	1.34398e-28	0.834145	0.120872	0.695798	11.6647	1.93066e-31	5.85737e-22
ENSG00000149218.4	ENDOD1	protein_coding	0.5	11	11	0.00257722	0.495592	0.0881721	0.475159	0.24019	0.579158	2.1192e-14	0.709251	0.0593832	8.76905	0.503036	1.80183e-18	0.71499	0.137074	0.51121	8.48437	2.16891e-17	7.53658e-12
ENSG00000149231.7	CCDC82	protein_coding	0.5	23	23	0.00692111	0.817991	0.062786	0.804701	0.128926	0.898794	4.84749e-39	0.916335	0.0288729	15.6143	0.839669	5.81783e-55	0.897905	0.0940847	0.806234	14.542	6.56779e-48	2.64555e-32
ENSG00000149243.11	KLHL35	protein_coding	0.5	7	7	0.00306057	0.300148	0.403197	-0.0168288	1.08654	0.485087	1.85411e-11	0.593418	0.253207	7.34286	0.352145	2.09073e-13	0.659265	0.256985	0.43463	7.86436	3.70992e-15	9.88759e-11
ENSG00000149256.10	TENM4	protein_coding	0.5	35	35	0.0102753	0.731039	0.0844418	0.75093	0.106337	0.908992	2.56242e-30	0.87409	0.0366904	13.3916	0.764033	6.77261e-41	0.901285	0.0639228	0.812315	13.9869	1.87414e-44	4.8276e-30
ENSG00000149257.9	SERPINH1	protein_coding	0.5	14	14	0.00362948	0.457084	0.152688	0.465297	0.313915	0.673425	8.93087e-16	0.725236	0.0833144	9.18163	0.525968	4.24631e-20	0.775369	0.143712	0.601197	10.2195	1.62183e-24	2.51807e-17
ENSG00000149260.10	CAPN5	protein_coding	0.5	34	34	0.00498948	0.664388	0.113623	0.754517	0.110509	0.904799	6.24313e-29	0.850661	0.0745873	12.9286	0.723624	3.10252e-38	0.891932	0.0494661	0.795543	13.5849	4.9233e-42	1.66654e-28
ENSG00000149262.12	INTS4	protein_coding	0.5	3	3	0.00778068	0.179703	0.132357	0.244812	0.21092	0.254879	0.000151614	0.439191	0.120184	4.70685	0.192889	2.51572e-06	0.501981	0.246129	0.251985	5.38201	7.36603e-08	6.65641e-05
ENSG00000149269.5	PAK1	protein_coding	0.5	14	14	0.00259138	0.502562	0.093542	0.474287	0.289015	0.668462	1.72018e-15	0.729982	0.0440607	9.14596	0.532874	5.91052e-20	0.717879	0.137997	0.515351	8.59355	8.4322e-18	3.2716e-12
ENSG00000149273.10	RPS3	protein_coding	0.5	16	16	0.00242425	0.604592	0.173246	0.577285	0.25863	0.775601	2.80807e-22	0.795357	0.0981021	11.0995	0.632593	1.26085e-28	0.820877	0.146358	0.673839	11.3698	5.91127e-30	4.69664e-21
ENSG00000149289.6	ZC3H12C	protein_coding	0.5	6	6	0.00276078	0.303957	0.309386	0.292203	0.218474	0.375147	1.92582e-09	0.514199	0.300168	6.34412	0.2644	2.237e-10	0.578449	0.197306	0.334603	6.22094	4.9418e-10	2.57272e-06
ENSG00000149292.12	TTC12	protein_coding	0.5	25	25	0.0110345	0.819282	0.0491381	0.830811	0.114823	0.919984	1.60183e-38	0.917302	0.0204225	15.5037	0.841442	3.27328e-54	0.931367	0.0426203	0.867444	15.8356	1.76902e-56	6.41647e-37
ENSG00000149294.12	NCAM1	protein_coding	0.5	15	15	0.0064134	0.26368	0.371085	0.393674	0.232458	0.668493	4.63894e-12	0.578336	0.284009	7.39503	0.334473	1.41373e-13	0.620431	0.211325	0.384934	7.16796	7.61227e-13	8.63447e-09
ENSG00000149295.9	DRD2	protein_coding	0.5	10	10	0.00646732	0.456022	0.102752	0.453182	0.315111	0.57838	1.67526e-16	0.746873	0.0185775	9.47647	0.557819	2.6303e-21	0.712507	0.200467	0.507666	8.74149	2.30061e-18	6.09745e-13
ENSG00000149300.5	C11orf52	protein_coding	0.5	13	13	0.00247538	0.561165	0.149643	0.468358	0.398283	0.694052	1.35396e-19	0.78227	0.0458533	10.3986	0.611946	2.51667e-25	0.716657	0.249772	0.513597	9.26125	2.02059e-20	6.84795e-15
ENSG00000149305.2	HTR3B	protein_coding	0.5	4	4	0.003066	0.248651	0.200076	0.22925	0.174822	0.319381	2.09066e-08	0.560165	0.162693	6.43527	0.313785	1.23256e-10	0.537173	0.098431	0.288554	5.50953	3.59796e-08	0.000138722
ENSG00000149308.12	NPAT	protein_coding	0.5	8	8	0.00234234	0.272887	0.281941	0.355369	0.259028	0.472804	9.22092e-10	0.563637	0.244842	6.75661	0.317687	1.41253e-11	0.604688	0.183017	0.365648	6.90825	4.90659e-12	4.21154e-08
ENSG00000149311.13	ATM	protein_coding	0.5	4	4	0.0273086	0.156207	0.295992	0.190661	0.274464	0.293351	2.14374e-07	0.526309	0.168291	5.97758	0.277001	2.26475e-09	0.526527	0.24155	0.277231	5.77882	7.52245e-09	1.00201e-05
ENSG00000149313.6	AASDHPPT	protein_coding	0.5	11	11	0.00892787	0.458061	0.24494	0.448683	0.267848	0.611734	7.38317e-17	0.713484	0.189906	9.35752	0.509059	8.16306e-21	0.698448	0.166619	0.48783	8.41945	3.78266e-17	6.39616e-12
ENSG00000149328.10	GLB1L2	protein_coding	0.5	11	11	0.0027482	0.481642	0.228183	0.493368	0.226297	0.634271	7.76869e-18	0.753043	0.0825871	9.82147	0.567074	9.10107e-23	0.745454	0.106335	0.555701	9.11641	7.7654e-20	1.20634e-13
ENSG00000149357.5	LAMTOR1	protein_coding	0.5	14	14	0.00234219	0.511858	0.15998	0.543069	0.248567	0.68721	2.50514e-18	0.762267	0.0641393	9.98656	0.581052	1.74538e-23	0.765414	0.101874	0.585859	9.40925	4.99693e-21	1.96769e-14
ENSG00000149380.7	P4HA3	protein_coding	0.5	6	6	0.00306171	0.37912	0.164823	0.358699	0.312975	0.453278	2.43118e-10	0.61445	0.116203	7.24871	0.377549	4.20756e-13	0.505512	0.374227	0.255542	6.09963	1.06316e-09	6.59333e-08
ENSG00000149403.7	GRIK4	protein_coding	0.5	15	15	0.00229245	0.520956	0.154317	0.392011	0.507139	0.645464	5.94875e-18	0.733365	0.130866	9.74947	0.537824	1.85432e-22	0.68322	0.222585	0.466789	8.25501	1.51889e-16	1.14347e-11
ENSG00000149418.6	ST14	protein_coding	0.5	22	22	0.00216248	0.763043	0.0446581	0.745356	0.151242	0.860498	3.53704e-30	0.875364	0.0250545	13.3635	0.766262	9.87707e-41	0.898287	0.0657505	0.80692	13.9671	2.47428e-44	5.93217e-30
ENSG00000149428.14	HYOU1	protein_coding	0.5	25	25	0.010886	0.6297	0.0689143	0.699684	0.089699	0.834551	1.69721e-24	0.830796	0.0473707	11.8066	0.690222	3.60737e-32	0.85203	0.0609311	0.725956	11.8681	1.73415e-32	2.03698e-22
ENSG00000149452.11	SLC22A8	protein_coding	0.5	20	20	0.0246677	0.660022	0.0449182	0.568399	0.31204	0.794213	1.27974e-23	0.824229	0.0407426	11.5698	0.679353	5.86037e-31	0.789531	0.185378	0.623359	11.3003	1.30736e-29	2.74119e-21
ENSG00000149476.10	DAK	protein_coding	0.5	18	18	0.00214562	0.672309	0.0441085	0.478003	0.575551	0.776694	4.49527e-24	0.82976	0.0326932	11.7014	0.688502	1.25299e-31	0.809865	0.14471	0.655881	11.2909	1.45484e-29	6.76515e-21
ENSG00000149480.2	MTA2	protein_coding	0.5	8	8	0.0107547	0.383348	0.154491	0.414954	0.222873	0.54562	3.12012e-12	0.66743	0.0794305	8.0128	0.445463	1.12122e-15	0.673847	0.141466	0.45407	7.75537	8.80841e-15	6.14254e-10
ENSG00000149483.7	TMEM138	protein_coding	0.5	9	9	0.0201832	0.371247	0.288393	0.379175	0.347708	0.527059	6.19215e-13	0.654468	0.158885	8.09964	0.428329	5.51202e-16	0.678825	0.167403	0.460803	7.92706	2.24396e-15	1.84606e-10
ENSG00000149485.12	FADS1	protein_coding	0.5	8	8	0.00288799	0.476717	0.165874	0.364549	0.378415	0.578978	3.42234e-15	0.708095	0.123958	8.94587	0.501399	3.69044e-19	0.627464	0.309019	0.393711	7.65384	1.95069e-14	6.50827e-11
ENSG00000149489.4	ROM1	protein_coding	0.5	10	10	0.00705062	0.378795	0.345302	0.393126	0.332481	0.611551	3.16954e-14	0.683016	0.140461	8.5708	0.466511	1.02771e-17	0.673193	0.187885	0.453189	8.00466	1.19797e-15	7.5326e-11
ENSG00000149499.7	EML3	protein_coding	0.5	8	8	0.00233091	0.395101	0.165472	0.349916	0.321434	0.504438	1.1129e-11	0.642396	0.132868	7.72675	0.412673	1.10323e-14	0.590227	0.231379	0.348367	6.90889	4.88471e-12	2.08174e-08
ENSG00000149503.8	INCENP	protein_coding	0.5	12	12	0.00249135	0.525878	0.107866	0.533295	0.161737	0.65409	4.53616e-16	0.733731	0.0739135	9.30467	0.538362	1.34411e-20	0.758218	0.101954	0.574895	9.29145	1.52206e-20	4.34786e-14
ENSG00000149506.6	ZP1	protein_coding	0.5	14	14	0.00218958	0.561264	0.0606308	0.511838	0.419776	0.705927	1.79966e-18	0.773222	0.0196108	10.0874	0.597872	6.28294e-24	0.783747	0.135784	0.61426	10.0816	6.66213e-24	1.06596e-16
ENSG00000149532.11	CPSF7	protein_coding	0.5	6	6	0.00282167	0.319772	0.169345	0.316749	0.24871	0.389343	3.88588e-08	0.545655	0.19902	6.25892	0.297739	3.87652e-10	0.579367	0.198733	0.335666	6.32991	2.45301e-10	1.28213e-06
ENSG00000149541.5	B3GAT3	protein_coding	0.5	8	8	0.00281287	0.451596	0.114536	0.416288	0.275354	0.548094	1.80138e-13	0.692757	0.0683088	8.45571	0.479913	2.77383e-17	0.683531	0.165314	0.467214	8.10271	5.37475e-16	5.27023e-11
ENSG00000149547.10	EI24	protein_coding	0.5	15	15	0.00242461	0.589937	0.111348	0.604785	0.247399	0.739714	1.92105e-21	0.800167	0.0533892	10.923	0.640266	8.94757e-28	0.806036	0.133626	0.649693	10.979	4.82219e-28	8.6629e-20
ENSG00000149548.10	CCDC15	protein_coding	0.5	17	17	0.0084614	0.644524	0.157085	0.638364	0.153615	0.758793	1.03556e-23	0.812351	0.089074	11.5214	0.659915	1.02959e-30	0.82217	0.0773616	0.675964	10.8399	2.2274e-27	6.2644e-19
ENSG00000149554.8	CHEK1	protein_coding	0.5	24	24	0.0108369	0.65112	0.115825	0.71889	0.158142	0.878017	1.25074e-24	0.824037	0.0810245	11.8094	0.679037	3.48893e-32	0.87824	0.0485576	0.771305	12.6121	1.81191e-36	7.01469e-25
ENSG00000149557.8	FEZ1	protein_coding	0.5	29	29	0.0031817	0.715909	0.0476785	0.715223	0.117513	0.863601	2.16967e-27	0.857924	0.0162072	12.621	0.736034	1.61802e-36	0.863419	0.0588106	0.745493	12.3086	8.14592e-35	5.38619e-24
ENSG00000149564.7	ESAM	protein_coding	0.5	19	19	0.00718863	0.605142	0.203227	0.629932	0.183365	0.78827	4.59489e-24	0.806113	0.120586	11.5744	0.649818	5.5568e-31	0.820833	0.0887017	0.673766	10.7685	4.8472e-27	1.12064e-18
ENSG00000149571.6	KIRREL3	protein_coding	0.5	25	25	0.00362467	0.698451	0.131569	0.680136	0.220455	0.856585	2.45391e-28	0.854491	0.0583831	12.8164	0.730155	1.32744e-37	0.853213	0.141679	0.727972	13.3148	1.89945e-40	3.50869e-28
ENSG00000149573.4	MPZL2	protein_coding	0.5	11	11	0.00261278	0.508543	0.154971	0.32707	0.608132	0.615272	1.05892e-16	0.728968	0.106246	9.4144	0.531394	4.75795e-21	0.7285	0.160136	0.530712	8.97278	2.89117e-19	1.92938e-13
ENSG00000149575.5	SCN2B	protein_coding	0.5	21	21	0.00250626	0.718206	0.0906732	0.62838	0.296244	0.826871	2.09448e-29	0.865011	0.0447179	13.1291	0.748245	2.2424e-39	0.831067	0.132088	0.690673	11.9976	3.65721e-33	2.66546e-23
ENSG00000149577.11	SIDT2	protein_coding	0.5	28	28	0.010966	0.68003	0.131079	0.728177	0.137298	0.861834	8.84639e-29	0.863369	0.0428349	12.9785	0.745406	1.62088e-38	0.870322	0.080887	0.757461	12.9098	3.96423e-38	3.77543e-26
ENSG00000149582.11	TMEM25	protein_coding	0.5	30	30	0.0149784	0.707561	0.101522	0.683851	0.198598	0.885847	6.33177e-29	0.868315	0.019049	13.0321	0.753971	8.03655e-39	0.857788	0.111621	0.7358	12.4681	1.11439e-35	9.71309e-25
ENSG00000149591.12	TAGLN	protein_coding	0.5	13	13	0.00927372	0.591409	0.152226	0.520287	0.255633	0.695281	3.62458e-20	0.780013	0.0819979	10.5273	0.608421	6.46334e-26	0.780852	0.104744	0.609731	9.87154	5.53115e-23	6.23126e-16
ENSG00000149716.8	ORAOV1	protein_coding	0.5	14	14	0.00592492	0.618114	0.0935838	0.586339	0.140887	0.713398	7.24527e-20	0.785156	0.0577812	10.4831	0.61647	1.03318e-25	0.792872	0.0980167	0.628645	10.0663	7.78547e-24	1.81369e-16
ENSG00000149742.5	SLC22A9	protein_coding	0.5	6	6	0.00682294	0.265291	0.163011	0.284531	0.34675	0.427838	2.15694e-09	0.579092	0.148031	6.80352	0.335347	1.02096e-11	0.631084	0.206087	0.398267	7.30731	2.72536e-13	3.96036e-09
ENSG00000149743.9	TRPT1	protein_coding	0.5	10	10	0.0026801	0.458634	0.187525	0.391475	0.38627	0.581884	3.58199e-17	0.738543	0.0932651	9.58052	0.545445	9.65614e-22	0.661462	0.252751	0.437531	8.27947	1.23725e-16	3.6908e-12
ENSG00000149761.4	NUDT22	protein_coding	0.5	10	10	0.00226083	0.419439	0.277922	0.42482	0.194029	0.585586	5.77855e-14	0.659092	0.202678	8.34539	0.434402	7.09799e-17	0.656567	0.107139	0.431081	7.31044	2.66269e-13	1.27199e-08
ENSG00000149782.7	PLCB3	protein_coding	0.5	9	9	0.00412117	0.409443	0.238153	0.438721	0.184296	0.540177	6.26806e-14	0.686201	0.125845	8.52108	0.470871	1.58076e-17	0.720528	0.100233	0.51916	8.50211	1.86172e-17	8.41333e-12
ENSG00000149792.4	MRPL49	protein_coding	0.5	14	14	0.00682114	0.413477	0.230468	0.514397	0.252292	0.697113	6.05784e-18	0.763644	0.04542	9.91206	0.583152	3.68977e-23	0.762105	0.12377	0.580805	9.68428	3.51665e-22	1.38074e-15
ENSG00000149798.3	CDC42EP2	protein_coding	0.5	8	8	0.0187735	0.362216	0.144847	0.343168	0.167429	0.465925	6.68482e-11	0.631439	0.121366	7.47949	0.398716	7.46138e-14	0.601413	0.156371	0.361698	6.50975	7.52762e-11	8.07395e-07
ENSG00000149806.6	FAU	protein_coding	0.5	3	3	0.0260213	0.120333	0.0735893	0.127295	0.160018	0.170335	8.13863e-05	0.445553	0.141834	4.81397	0.198517	1.47958e-06	0.368828	0.264815	0.136034	3.86081	0.000113013	0.0027777
ENSG00000149809.10	TM7SF2	protein_coding	0.5	5	5	0.0174285	0.204306	0.0663508	0.172844	0.225297	0.269545	4.77518e-05	0.470545	0.0801811	5.04671	0.221412	4.49475e-07	0.404867	0.369848	0.163917	4.30794	1.64779e-05	0.000286421
ENSG00000149823.3	VPS51	protein_coding	0.5	11	11	0.0216883	0.439508	0.273619	0.476363	0.153245	0.64052	1.85885e-16	0.721737	0.124575	9.31678	0.520904	1.19926e-20	0.694861	0.136654	0.482832	8.0375	9.16916e-16	1.43535e-10
ENSG00000149968.7	MMP3	protein_coding	0.5	13	13	0.00245803	0.600829	0.0698914	0.567226	0.192725	0.68014	1.34597e-19	0.785886	0.0247694	10.4185	0.617618	2.04116e-25	0.814789	0.0763662	0.663881	10.5877	3.39787e-26	4.8566e-18
ENSG00000149972.6	CNTN5	protein_coding	0.5	11	11	0.0024927	0.458477	0.154944	0.413422	0.270553	0.614793	9.82772e-15	0.710961	0.0767264	8.85315	0.505465	8.50832e-19	0.713088	0.132494	0.508494	8.55508	1.17789e-17	3.9968e-12
ENSG00000150316.7	CWC15	protein_coding	0.5	11	11	0.00224661	0.513311	0.139442	0.453217	0.297187	0.636527	1.77219e-15	0.712243	0.0941162	9.04605	0.50729	1.48227e-19	0.712021	0.159024	0.506974	8.77314	1.73758e-18	5.53268e-13
ENSG00000150433.5	TMEM218	protein_coding	0.5	20	20	0.00586042	0.402524	0.492918	0.54466	0.294826	0.755008	4.78951e-19	0.710338	0.243559	9.84218	0.50458	7.40857e-23	0.76195	0.154341	0.580568	10.0321	1.10143e-23	7.89682e-17
ENSG00000150455.9	TIRAP	protein_coding	0.5	13	13	0.0183185	0.485875	0.249086	0.465865	0.304949	0.652265	1.93124e-15	0.700655	0.155017	8.95133	0.490917	3.51239e-19	0.69484	0.192859	0.482802	8.5431	1.30663e-17	1.89623e-12
ENSG00000150672.12	DLG2	protein_coding	0.5	6	6	0.00285916	0.249161	0.137285	0.229554	0.273876	0.370172	7.23916e-09	0.589499	0.0953369	6.73676	0.34751	1.61953e-11	0.498229	0.258821	0.248232	5.40407	6.51455e-08	4.6881e-05
ENSG00000150687.7	PRSS23	protein_coding	0.5	14	14	0.00216992	0.506421	0.204045	0.556598	0.190595	0.650579	2.33746e-17	0.753273	0.0616892	9.71371	0.56742	2.63573e-22	0.778059	0.138685	0.605376	10.1166	4.66513e-24	6.18247e-17
ENSG00000150764.9	DIXDC1	protein_coding	0.5	4	4	0.00756368	0.25656	0.101577	0.175409	0.256299	0.310431	5.78186e-07	0.537928	0.0917203	5.9548	0.289367	2.60386e-09	0.511362	0.216981	0.261491	5.5692	2.55908e-08	2.98206e-05
ENSG00000150768.11	DLAT	protein_coding	0.5	17	17	0.0070893	0.682269	0.0656023	0.566419	0.260572	0.778837	5.15122e-24	0.828687	0.0403066	11.6874	0.686721	1.47892e-31	0.75262	0.192535	0.566437	9.8016	1.10821e-22	3.68867e-16
ENSG00000150773.6	PIH1D2	protein_coding	0.5	8	8	0.00681617	0.299262	0.193766	0.208382	0.427792	0.442841	2.62226e-09	0.588841	0.126265	6.84225	0.346733	7.79597e-12	0.578525	0.225959	0.334691	6.59421	4.27522e-11	1.51538e-07
ENSG00000150776.13	C11orf57	protein_coding	0.5	10	10	0.0133159	0.435817	0.170807	0.374	0.246666	0.602322	2.14892e-13	0.679328	0.100842	8.36012	0.461486	6.2657e-17	0.62541	0.144448	0.391138	6.99681	2.61848e-12	4.52103e-08
ENSG00000150779.7	TIMM8B	protein_coding	0.5	10	10	0.00274988	0.412814	0.166027	0.432369	0.254667	0.565385	2.02884e-14	0.698775	0.0992912	8.71548	0.488286	2.89523e-18	0.688622	0.157638	0.474201	8.23792	1.7523e-16	2.18197e-11
ENSG00000150782.7	IL18	protein_coding	0.5	10	10	0.00239477	0.352594	0.0852891	0.339511	0.404045	0.535711	2.1458e-11	0.652247	0.0750403	7.72188	0.425426	1.14625e-14	0.596061	0.277138	0.355289	7.64549	2.08155e-14	5.54511e-11
ENSG00000150783.5	TEX12	protein_coding	0.5	11	11	0.0023305	0.478523	0.125566	0.529752	0.166363	0.633962	7.45468e-17	0.744188	0.0597437	9.53999	0.553816	1.42844e-21	0.723239	0.125575	0.523075	8.69802	3.37714e-18	1.7788e-12
ENSG00000150787.3	PTS	protein_coding	0.5	11	11	0.00262323	0.396237	0.116997	0.400346	0.288384	0.565548	3.83023e-15	0.721601	0.0613666	9.01348	0.520709	1.99614e-19	0.690949	0.150466	0.477411	8.0129	1.12037e-15	1.46597e-10
ENSG00000151116.12	UEVLD	protein_coding	0.5	23	23	0.00209809	0.650169	0.079136	0.61512	0.220426	0.80308	1.54831e-25	0.836265	0.0541595	12.0827	0.699339	1.30437e-33	0.836669	0.11524	0.700015	11.7649	5.92098e-32	2.94371e-22
ENSG00000151117.4	TMEM86A	protein_coding	0.5	8	8	0.00277432	0.459761	0.159512	0.465046	0.190404	0.5419	3.90732e-13	0.668125	0.133617	8.22677	0.446391	1.92332e-16	0.717425	0.130912	0.514699	8.55088	1.22151e-17	4.32202e-12
ENSG00000151348.9	EXT2	protein_coding	0.5	37	36	0.00646287	0.806496	0.0451038	0.822633	0.087217	0.928845	5.98614e-36	0.906229	0.019194	14.8481	0.821251	7.15846e-50	0.913804	0.0440769	0.835038	14.7414	3.4949e-49	9.10084e-33
ENSG00000151364.11	KCTD14	protein_coding	0.5	19	19	0.0408204	0.55725	0.13572	0.551256	0.179619	0.751209	2.98215e-18	0.763979	0.0639754	9.98065	0.583664	1.85255e-23	0.766532	0.112771	0.587571	9.64148	5.34142e-22	2.93185e-15
ENSG00000151365.2	THRSP	protein_coding	0.5	15	15	0.0108413	0.501548	0.0843422	0.515195	0.1915	0.6585	2.04984e-17	0.75581	0.0569646	9.74508	0.571248	1.93631e-22	0.735499	0.116491	0.540958	8.85269	8.54374e-19	7.66852e-13
ENSG00000151366.8	NDUFC2	protein_coding	0.5	14	14	0.00231103	0.532128	0.113337	0.41238	0.440008	0.690658	1.29003e-17	0.751052	0.0882423	9.75948	0.564079	1.68009e-22	0.726657	0.207931	0.52803	9.49395	2.22437e-21	1.95001e-15
ENSG00000151376.12	ME3	protein_coding	0.5	11	11	0.00270867	0.418025	0.170234	0.451496	0.190154	0.61837	6.48571e-14	0.700164	0.0701101	8.59993	0.490229	7.97674e-18	0.684512	0.128405	0.468557	7.82867	4.93061e-15	5.4895e-10
ENSG00000151498.7	ACAD8	protein_coding	0.5	35	35	0.0137967	0.757353	0.0898372	0.754311	0.205826	0.913535	8.90247e-33	0.888537	0.0337322	14.0344	0.789497	9.59488e-45	0.882615	0.0969952	0.779008	14.0547	7.2093e-45	1.20357e-30
ENSG00000151500.10	THYN1	protein_coding	0.5	43	43	0.00927992	0.78831	0.0863068	0.812685	0.100383	0.950398	6.4702e-38	0.907291	0.0407084	15.321	0.823176	5.53552e-53	0.909638	0.0486917	0.827441	14.3662	8.42945e-47	2.27732e-31
ENSG00000151502.6	VPS26B	protein_coding	0.5	19	19	0.00207967	0.633603	0.144811	0.562765	0.457621	0.805371	1.58012e-24	0.812981	0.0843717	11.72	0.660938	1.00703e-31	0.815359	0.160841	0.66481	11.8682	1.73215e-32	4.51267e-23
ENSG00000151503.8	NCAPD3	protein_coding	0.5	47	46	0.0144611	0.822552	0.0302393	0.766882	0.114162	0.948303	2.10102e-37	0.913657	0.0133544	15.2268	0.83477	2.34793e-52	0.895982	0.0892817	0.802783	14.1598	1.6252e-45	9.14307e-31
ENSG00000151702.12	FLI1	protein_coding	0.5	20	20	0.00302585	0.614694	0.07168	0.603512	0.223646	0.804531	9.23577e-21	0.797943	0.0335583	10.7601	0.636713	5.31038e-27	0.834023	0.105267	0.695595	11.5487	7.4941e-31	1.96763e-21
ENSG00000151704.11	KCNJ1	protein_coding	0.5	11	11	0.00270646	0.495678	0.133907	0.549896	0.20028	0.640026	4.56132e-17	0.747932	0.0758655	9.61923	0.559402	6.63247e-22	0.760282	0.123168	0.578028	9.62715	6.1409e-22	2.22226e-15
ENSG00000151715.3	TMEM45B	protein_coding	0.5	17	17	0.0183858	0.486476	0.264486	0.461703	0.330524	0.702241	1.86174e-17	0.696753	0.182198	9.39631	0.485465	5.65089e-21	0.789545	0.0878968	0.623381	10.0137	1.32756e-23	2.84754e-16
ENSG00000152219.4	ARL14EP	protein_coding	0.5	6	6	0.0206312	0.299538	0.245783	0.202836	0.466275	0.42951	1.20221e-09	0.587958	0.162873	6.90524	0.345694	5.012e-12	0.56681	0.239567	0.321274	6.39213	1.63591e-10	4.27459e-07
ENSG00000152270.4	PDE3B	protein_coding	0.5	15	15	0.00738142	0.555709	0.142528	0.582783	0.197852	0.691467	1.15438e-18	0.763344	0.0816323	10.0803	0.582694	6.75066e-24	0.79192	0.109919	0.627137	10.3055	6.65217e-25	2.39372e-17
ENSG00000152402.6	GUCY1A2	protein_coding	0.5	15	15	0.00330471	0.563594	0.102556	0.568223	0.124569	0.696553	2.13847e-17	0.751665	0.0683351	9.71487	0.565001	2.60591e-22	0.739266	0.104548	0.546514	8.92354	4.51618e-19	4.54157e-13
ENSG00000152404.11	CWF19L2	protein_coding	0.5	6	6	0.00322979	0.348097	0.156793	0.198358	0.550003	0.468236	7.15182e-11	0.616692	0.160755	7.37143	0.380309	1.68808e-13	0.552324	0.235025	0.305062	6.25176	4.05843e-10	7.45427e-07
ENSG00000152558.10	TMEM123	protein_coding	0.5	21	21	0.005248	0.632168	0.185514	0.629951	0.18141	0.812384	2.85989e-24	0.811239	0.0987102	11.6589	0.658108	2.0678e-31	0.83532	0.073526	0.697759	11.2665	1.92077e-29	2.34024e-20
ENSG00000152578.8	GRIA4	protein_coding	0.5	11	11	0.00328846	0.539046	0.0498971	0.488737	0.187185	0.613025	1.18076e-16	0.746901	0.0422287	9.51283	0.557861	1.85539e-21	0.712174	0.143357	0.507192	8.55802	1.1482e-17	3.6936e-12
ENSG00000154096.9	THY1	protein_coding	0.5	23	23	0.0100813	0.638672	0.137747	0.655536	0.198914	0.822331	9.99312e-29	0.857603	0.0618452	12.9346	0.735484	2.87064e-38	0.821872	0.127984	0.675474	11.3548	7.02111e-30	5.55837e-21
ENSG00000154114.8	TBCEL	protein_coding	0.5	23	23	0.0022054	0.670652	0.212072	0.702509	0.162379	0.836905	4.83577e-31	0.864244	0.0730556	13.504	0.746917	1.48078e-41	0.861793	0.0789568	0.742687	12.5856	2.53341e-36	4.64127e-25
ENSG00000154127.5	UBASH3B	protein_coding	0.5	25	25	0.00198803	0.770079	0.115168	0.740051	0.155265	0.880951	7.725e-34	0.890032	0.0478558	14.2772	0.792156	3.03412e-46	0.894126	0.0444641	0.799462	13.4162	4.85723e-41	8.22166e-28
ENSG00000154133.10	ROBO4	protein_coding	0.5	10	10	0.00259797	0.516934	0.127171	0.514669	0.170129	0.595639	1.77797e-17	0.744312	0.103474	9.69444	0.554	3.18386e-22	0.734343	0.113196	0.53926	8.781	1.62024e-18	1.27257e-12
ENSG00000154134.10	ROBO3	protein_coding	0.5	17	17	0.00535232	0.572847	0.406256	0.666546	0.176289	0.769351	2.89964e-27	0.836578	0.095156	12.4841	0.699863	9.12189e-36	0.848874	0.0700683	0.720587	11.727	9.26973e-32	6.10168e-22
ENSG00000154144.8	TBRG1	protein_coding	0.5	23	23	0.00212179	0.768231	0.115967	0.74296	0.133486	0.882376	4.93881e-33	0.880023	0.0657742	14.053	0.77444	7.38748e-45	0.877244	0.0752577	0.769558	13.1173	2.62048e-39	5.83614e-27
ENSG00000154146.8	NRGN	protein_coding	0.5	18	18	0.00852011	0.425426	0.171788	0.368434	0.553327	0.676342	8.20399e-14	0.694795	0.091699	8.54791	0.48274	1.25336e-17	0.744487	0.156475	0.55426	9.52405	1.66557e-21	3.33519e-15
ENSG00000156587.11	UBE2L6	protein_coding	0.5	3	3	0.0326181	0.146202	0.220873	0.201782	0.240362	0.22151	0.000107663	0.434471	0.175354	4.68962	0.188765	2.73716e-06	0.429115	0.358508	0.18414	5.06675	4.04664e-07	3.16111e-06
ENSG00000156599.6	ZDHHC5	protein_coding	0.5	7	7	0.0101485	0.348087	0.131011	0.225386	0.39406	0.461222	2.61259e-09	0.602168	0.0922242	6.92255	0.362607	4.43583e-12	0.537451	0.293612	0.288853	6.36675	1.93079e-10	1.21159e-07
ENSG00000156603.10	MED19	protein_coding	0.5	5	5	0.00861866	0.173343	0.172001	0.190554	0.307484	0.345169	2.33392e-08	0.572151	0.117655	6.50625	0.327357	7.70482e-11	0.454219	0.32315	0.206315	5.07436	3.888e-07	4.20971e-05
ENSG00000156689.2	GLYATL2	protein_coding	0.5	6	6	0.00912347	0.363799	0.137419	0.37686	0.262678	0.45312	8.9086e-12	0.653493	0.112227	7.82002	0.427053	5.28149e-15	0.667496	0.175667	0.445552	7.68269	1.5578e-14	8.56824e-10
ENSG00000156738.13	MS4A1	protein_coding	0.5	11	11	0.00901692	0.447014	0.0761503	0.381005	0.292707	0.585016	5.11438e-13	0.687284	0.0573387	8.31482	0.472359	9.18878e-17	0.697905	0.164198	0.487072	8.38527	5.06074e-17	8.72746e-12
ENSG00000157570.7	TSPAN18	protein_coding	0.5	15	15	0.00614069	0.731538	0.0620624	0.683279	0.178517	0.798354	2.42352e-27	0.8535	0.0358238	12.5803	0.728462	2.7096e-36	0.833573	0.0961633	0.694845	11.651	2.26694e-31	7.19175e-22
ENSG00000157613.6	CREB3L1	protein_coding	0.5	5	5	0.00249144	0.20931	0.123076	0.125272	0.441176	0.311444	3.05701e-06	0.504977	0.130299	5.56083	0.255002	2.685e-08	0.452366	0.273169	0.204635	4.89318	9.92205e-07	0.000322428
ENSG00000158042.8	MRPL17	protein_coding	0.5	31	31	0.00192076	0.642631	0.0904499	0.656348	0.211486	0.881184	9.85375e-24	0.821893	0.0535223	11.5753	0.675508	5.49973e-31	0.847008	0.0960264	0.717423	12.2141	2.61536e-34	7.27232e-24
ENSG00000158077.4	NLRP14	protein_coding	0.5	22	22	0.00850654	0.744929	0.115948	0.729669	0.139251	0.85954	3.00708e-30	0.867567	0.0629181	13.3317	0.752672	1.5135e-40	0.859124	0.0824049	0.738094	12.5627	3.38756e-36	5.56886e-25
ENSG00000158483.11	FAM86C1	protein_coding	0.5	10	10	0.022366	0.42099	0.119123	0.389558	0.217348	0.527413	2.44796e-12	0.668211	0.0801062	8.03906	0.446506	9.05302e-16	0.629194	0.159015	0.395885	7.04335	1.87672e-12	3.66944e-08
ENSG00000158555.10	GDPD5	protein_coding	0.5	7	7	0.00278662	0.185751	0.377422	0.170863	0.370903	0.423112	1.21995e-07	0.494415	0.265546	5.78831	0.244447	7.11001e-09	0.548425	0.202222	0.300769	5.95889	2.53953e-09	6.51956e-06
ENSG00000158636.12	C11orf30	protein_coding	0.5	12	12	0.00285393	0.563168	0.0637006	0.451075	0.356432	0.636649	1.70934e-18	0.770145	0.0487289	10.0778	0.593123	6.92555e-24	0.703187	0.201938	0.494472	8.71123	3.00594e-18	5.99375e-13
ENSG00000159063.8	ALG8	protein_coding	0.5	22	22	0.00760906	0.71339	0.0715744	0.730584	0.175496	0.855145	1.85033e-27	0.855893	0.0331602	12.6228	0.732553	1.58014e-36	0.856315	0.0951932	0.733275	12.434	1.70819e-35	1.21408e-24
ENSG00000160584.11	SIK3	protein_coding	0.5	45	45	0.0115404	0.813495	0.0694577	0.846141	0.0655105	0.946983	3.67936e-37	0.905932	0.0443971	15.135	0.820713	9.51968e-52	0.9445	0.0256996	0.892079	16.4455	9.02679e-61	3.38767e-39
ENSG00000160588.5	MPZL3	protein_coding	0.5	19	19	0.00218877	0.614009	0.218775	0.681697	0.110557	0.823955	1.85902e-26	0.833319	0.0821364	12.279	0.69442	1.17505e-34	0.828947	0.104308	0.687153	11.432	2.89338e-30	3.85924e-21
ENSG00000160593.13	AMICA1	protein_coding	0.5	13	13	0.0177484	0.485252	0.176645	0.554747	0.192929	0.695969	1.9057e-16	0.736841	0.070849	9.40747	0.542935	5.08206e-21	0.755405	0.136103	0.570636	9.80435	1.07838e-22	4.61746e-16
ENSG00000160613.8	PCSK7	protein_coding	0.5	21	21	0.00717762	0.69582	0.074875	0.656737	0.141337	0.815176	2.66098e-26	0.844771	0.0426117	12.3027	0.713638	8.76285e-35	0.858255	0.0703313	0.736602	12.0742	1.4463e-33	4.17712e-23
ENSG00000160703.11	NLRX1	protein_coding	0.5	11	11	0.00748217	0.548975	0.0539349	0.462169	0.319868	0.609178	3.4199e-17	0.751348	0.0549393	9.66127	0.564523	4.40367e-22	0.729205	0.0895272	0.53174	8.53126	1.44767e-17	9.01534e-12
ENSG00000161328.10	LRRC56	protein_coding	0.5	17	17	0.00436218	0.678633	0.0868155	0.627385	0.176686	0.770666	1.62718e-24	0.830694	0.0465316	11.8137	0.690053	3.31816e-32	0.806371	0.0961776	0.650234	10.6387	1.96906e-26	1.89625e-18
ENSG00000162105.12	SHANK2	protein_coding	0.5	13	13	0.00589736	0.476736	0.111063	0.551127	0.218248	0.671181	5.65967e-19	0.773561	0.0526827	10.2077	0.598396	1.83104e-24	0.765491	0.173922	0.585977	9.81176	1.0021e-22	5.13603e-16
ENSG00000162129.8	CLPB	protein_coding	0.5	7	7	0.00316869	0.344354	0.172185	0.198586	0.438302	0.410267	3.55484e-10	0.609848	0.135768	7.17402	0.371915	7.28259e-13	0.530684	0.273783	0.281626	6.03731	1.56704e-09	1.4293e-06
ENSG00000162139.5	NEU3	protein_coding	0.5	10	10	0.00681366	0.49428	0.115815	0.452721	0.311956	0.616166	2.438e-16	0.735027	0.0792431	9.3715	0.540265	7.15111e-21	0.725209	0.128925	0.525928	8.66665	4.45018e-18	2.44333e-12
ENSG00000162144.5	CYB561A3	protein_coding	0.5	6	6	0.0166968	0.238284	0.249344	0.309877	0.243108	0.402821	7.16954e-09	0.5296	0.257614	6.32774	0.280476	2.48782e-10	0.588986	0.196975	0.346905	6.60524	3.96872e-11	2.30523e-07
ENSG00000162148.6	PPP1R32	protein_coding	0.5	7	7	0.00286878	0.420303	0.114801	0.395266	0.302629	0.536453	6.48154e-14	0.686659	0.105664	8.51707	0.4715	1.63638e-17	0.648461	0.215838	0.420502	7.7468	9.42374e-15	2.26415e-10
ENSG00000162174.8	ASRGL1	protein_coding	0.5	7	7	0.00556367	0.452931	0.185265	0.402742	0.305485	0.582477	7.07138e-17	0.730475	0.125499	9.46729	0.533594	2.8719e-21	0.719675	0.158202	0.517933	8.84853	8.8682e-19	4.12683e-13
ENSG00000162188.5	GNG3	protein_coding	0.5	6	6	0.0171674	0.306963	0.112075	0.279805	0.309517	0.382565	3.45282e-08	0.572007	0.0938103	6.46588	0.327192	1.00713e-10	0.573113	0.262396	0.328459	6.46962	9.82471e-11	2.35834e-07
ENSG00000162191.9	UBXN1	protein_coding	0.5	8	8	0.00726739	0.394032	0.237459	0.413635	0.292903	0.532642	8.41512e-13	0.659968	0.15067	8.09669	0.435558	5.64734e-16	0.636262	0.2531	0.404829	7.78798	6.80912e-15	8.89789e-11
ENSG00000162194.8	C11orf48	protein_coding	0.5	11	11	0.00299371	0.477609	0.165509	0.278971	0.511235	0.584787	7.01617e-15	0.695715	0.147915	8.79761	0.484019	1.39764e-18	0.641357	0.231514	0.411338	7.67106	1.70586e-14	2.99321e-10
ENSG00000162222.9	TTC9C	protein_coding	0.5	11	11	0.0111617	0.410788	0.264439	0.406359	0.473191	0.601125	1.07445e-15	0.712109	0.120319	9.09392	0.507099	9.55316e-20	0.722984	0.172626	0.522706	8.82148	1.12954e-18	5.10784e-13
ENSG00000162227.3	TAF6L	protein_coding	0.5	5	5	0.00291971	0.316805	0.06295	0.164429	0.409541	0.382576	3.12122e-08	0.575257	0.0797784	6.49777	0.33092	8.15202e-11	0.542839	0.281139	0.294674	6.20561	5.44867e-10	6.2841e-07
ENSG00000162231.9	NXF1	protein_coding	0.5	19	19	0.0115451	0.691874	0.0587785	0.668694	0.164013	0.8077	6.66235e-27	0.850402	0.0397605	12.4647	0.723183	1.1633e-35	0.843276	0.0672384	0.711114	11.6146	3.47369e-31	1.45615e-21
ENSG00000162236.7	STX5	protein_coding	0.5	15	15	0.00598752	0.472921	0.231196	0.349196	0.715735	0.676569	2.1214e-16	0.703111	0.149316	9.1998	0.494366	3.58623e-20	0.685156	0.290631	0.469439	8.65	5.15009e-18	2.31434e-13
ENSG00000162241.8	SLC25A45	protein_coding	0.5	8	8	0.0025364	0.375334	0.117613	0.314637	0.335269	0.463194	1.09033e-11	0.659009	0.0744765	7.83537	0.434292	4.67448e-15	0.581892	0.315698	0.338599	6.82786	8.61909e-12	1.48331e-08
ENSG00000162298.12	SYVN1	protein_coding	0.5	7	7	0.00264724	0.385449	0.195856	0.306862	0.303141	0.468904	5.60936e-13	0.661464	0.123451	8.15769	0.437535	3.41486e-16	0.636764	0.19348	0.405469	7.17286	7.34464e-13	1.45199e-08
ENSG00000162300.7	ZFPL1	protein_coding	0.5	9	9	0.00228397	0.398958	0.123667	0.414549	0.226297	0.552024	6.23862e-13	0.684771	0.0557164	8.27836	0.468911	1.24886e-16	0.678148	0.153619	0.459884	8.18241	2.78213e-16	2.40293e-11
ENSG00000162302.8	RPS6KA4	protein_coding	0.5	4	4	0.0223062	0.22655	0.127415	0.246685	0.205763	0.301896	1.51499e-06	0.50685	0.153834	5.64464	0.256897	1.65523e-08	0.559229	0.16678	0.312737	5.90547	3.51641e-09	1.55376e-05
ENSG00000162337.7	LRP5	protein_coding	0.5	8	8	0.0025462	0.348961	0.185584	0.37677	0.168593	0.495852	3.81557e-10	0.603182	0.148704	7.1243	0.363829	1.04608e-12	0.654014	0.119879	0.427735	7.37268	1.67235e-13	6.44968e-09
ENSG00000162341.11	TPCN2	protein_coding	0.5	19	19	0.0131147	0.616002	0.152691	0.628369	0.147556	0.766383	1.28184e-22	0.799052	0.0941712	11.2067	0.638484	3.77817e-29	0.796419	0.0909003	0.634283	10.2296	1.46115e-24	5.22788e-17
ENSG00000165325.9	CCDC67	protein_coding	0.5	18	18	0.0021165	0.597133	0.144531	0.59334	0.171111	0.744353	1.06592e-20	0.782193	0.0792241	10.6479	0.611826	1.78413e-26	0.776155	0.150251	0.602416	10.084	6.50199e-24	8.60117e-17
ENSG00000165434.6	PGM2L1	protein_coding	0.5	8	8	0.0125361	0.136711	0.364802	0.290419	0.2446	0.481231	7.58049e-08	0.564648	0.0745399	6.33926	0.318827	2.30868e-10	0.558149	0.216759	0.31153	6.33327	2.40012e-10	5.12112e-07
ENSG00000165457.9	FOLR2	protein_coding	0.5	17	17	0.0021636	0.568626	0.121382	0.464092	0.41987	0.761122	4.34528e-21	0.795839	0.0599588	10.8217	0.63336	2.71747e-27	0.764416	0.132086	0.584331	9.74664	1.90681e-22	1.0632e-15
ENSG00000165458.9	INPPL1	protein_coding	0.5	11	11	0.00518421	0.514212	0.0905912	0.418966	0.443358	0.626566	1.79908e-17	0.747867	0.0820978	9.70588	0.559305	2.84623e-22	0.72221	0.161962	0.521587	8.66968	4.33344e-18	1.8845e-12
ENSG00000165478.6	HEPACAM	protein_coding	0.5	5	5	0.00281017	0.233794	0.279126	0.183081	0.31927	0.366021	3.96613e-09	0.543404	0.206044	6.50943	0.295288	7.5437e-11	0.557276	0.1877	0.310556	6.01301	1.82106e-09	6.19906e-06
ENSG00000165490.8	C11orf82	protein_coding	0.5	5	5	0.0149841	0.328377	0.0785011	0.220049	0.47878	0.386793	2.60577e-10	0.630909	0.0573345	7.33726	0.398046	2.18007e-13	0.604276	0.201454	0.365149	6.72895	1.70887e-11	1.48162e-07
ENSG00000165494.6	PCF11	protein_coding	0.5	7	7	0.00283541	0.418133	0.19027	0.257002	0.570679	0.487314	2.19256e-12	0.654299	0.146533	7.96571	0.428107	1.64283e-15	0.663474	0.231682	0.440198	8.2452	1.64879e-16	5.66675e-12
ENSG00000165495.11	PKNOX2	protein_coding	0.5	15	15	0.00552295	0.268644	0.204516	0.501297	0.174913	0.616977	2.12281e-09	0.590077	0.139431	6.86697	0.348191	6.55805e-12	0.739403	0.0976667	0.546717	8.80944	1.25771e-18	1.29953e-12
ENSG00000165526.4	RPUSD4	protein_coding	0.5	25	25	0.0019739	0.808163	0.110868	0.822393	0.106291	0.906839	5.72265e-40	0.910754	0.0656212	15.7996	0.829472	3.12866e-56	0.92131	0.0579885	0.848812	15.2554	1.51472e-52	8.31021e-35
ENSG00000165895.13	ARHGAP42	protein_coding	0.5	14	14	0.012196	0.521382	0.107448	0.540786	0.143763	0.678643	1.08528e-20	0.787702	0.0745484	10.6807	0.620475	1.25347e-26	0.765203	0.113012	0.585535	9.52383	1.66911e-21	7.24741e-15
ENSG00000165905.12	GYLTL1B	protein_coding	0.5	4	4	0.0187508	0.134176	0.234846	0.139896	0.270932	0.252542	9.53398e-07	0.479383	0.248452	5.47821	0.229808	4.29654e-08	0.395074	0.34478	0.156083	4.38887	1.13942e-05	0.000273729
ENSG00000165916.4	PSMC3	protein_coding	0.5	2	2	0.00349051	0.167162	0.128067	0.175001	0.17297	0.229768	6.77157e-05	0.456939	0.115712	4.91329	0.208793	8.95589e-07	0.511414	0.20351	0.261545	5.52041	3.38217e-08	4.46829e-05
ENSG00000165917.5	RAPSN	protein_coding	0.5	4	4	0.0196298	0.236545	0.121619	0.219128	0.159389	0.306961	1.14859e-05	0.480886	0.143837	5.25816	0.231252	1.45504e-07	0.550733	0.127301	0.303307	5.70774	1.14484e-08	5.28141e-05
ENSG00000165970.7	SLC6A5	protein_coding	0.5	35	35	0.00170936	0.719398	0.0940916	0.663741	0.205687	0.899655	1.14671e-27	0.852137	0.0493153	12.6476	0.726138	1.15343e-36	0.838448	0.0967128	0.702995	11.6061	3.8354e-31	1.38537e-21
ENSG00000165973.13	NELL1	protein_coding	0.5	39	38	0.00743829	0.67191	0.0808238	0.734237	0.128408	0.908808	4.90249e-29	0.8641	0.0373839	13.0273	0.746668	8.55472e-39	0.904457	0.0530715	0.818042	14.0547	7.21044e-45	3.77939e-30
ENSG00000166002.2	SMCO4	protein_coding	0.5	4	4	0.00279193	0.234369	0.148076	0.191223	0.214668	0.290137	2.49183e-07	0.540704	0.122782	6.05914	0.292361	1.36848e-09	0.442314	0.246118	0.195642	4.59316	4.36587e-06	0.00122041
ENSG00000166004.10	KIAA1731	protein_coding	0.5	8	8	0.0102837	0.410848	0.21808	0.210954	0.773317	0.556072	3.90447e-13	0.658473	0.170271	8.15563	0.433587	3.47354e-16	0.639001	0.276966	0.408323	7.95872	1.73823e-15	2.12614e-11
ENSG00000166012.10	TAF1D	protein_coding	0.5	11	11	0.00228832	0.500035	0.153824	0.500298	0.202319	0.570446	7.18392e-15	0.706962	0.105245	8.86863	0.499795	7.40523e-19	0.71204	0.152584	0.507001	8.65673	4.85481e-18	1.55906e-12
ENSG00000166016.4	ABTB2	protein_coding	0.5	10	10	0.00248081	0.460739	0.147988	0.416688	0.220405	0.592058	4.08883e-15	0.717467	0.0832205	8.98122	0.514759	2.67774e-19	0.684437	0.174619	0.468455	8.00782	1.16759e-15	1.10543e-10
ENSG00000166025.13	AMOTL1	protein_coding	0.5	9	9	0.0105369	0.415139	0.188231	0.373831	0.230734	0.526408	7.56821e-11	0.628734	0.132593	7.4469	0.395306	9.55572e-14	0.651425	0.186746	0.424355	7.56986	3.73625e-14	1.13716e-09
ENSG00000166037.6	CEP57	protein_coding	0.5	18	18	0.0126495	0.603607	0.15617	0.581201	0.165746	0.769828	9.30466e-22	0.794611	0.0945969	10.9727	0.631406	5.17313e-28	0.82262	0.0906205	0.676703	11.1553	6.74737e-29	3.94536e-20
ENSG00000166105.11	GLB1L3	protein_coding	0.5	59	59	0.00307707	0.716956	0.137222	0.744903	0.243546	0.964976	6.44702e-29	0.854428	0.0781107	12.9614	0.730047	2.0242e-38	0.897162	0.0669702	0.8049	13.9513	3.09099e-44	7.22302e-30
ENSG00000166106.2	ADAMTS15	protein_coding	0.5	47	47	0.00720961	0.826124	0.0740356	0.864892	0.0860417	0.954451	1.54957e-39	0.914936	0.0394506	15.7217	0.837108	1.07335e-55	0.941808	0.038038	0.887002	16.7725	3.87571e-63	1.39813e-40
ENSG00000166181.8	API5	protein_coding	0.5	14	14	0.0111814	0.511962	0.132123	0.384986	0.642945	0.699013	8.53477e-17	0.734985	0.0915546	9.47357	0.540203	2.70444e-21	0.68904	0.270172	0.474776	8.73594	2.41628e-18	2.0132e-13
ENSG00000166199.8	ALKBH3	protein_coding	0.5	24	24	0.00183766	0.682929	0.0829247	0.655946	0.155744	0.83267	1.61093e-26	0.842897	0.0529752	12.3461	0.710475	5.11464e-35	0.868382	0.046903	0.754087	12.175	4.22587e-34	2.48357e-23
ENSG00000166250.7	CLMP	protein_coding	0.5	9	9	0.0182967	0.330604	0.284116	0.260993	0.496913	0.46543	5.92123e-10	0.594683	0.183262	7.01236	0.353648	2.34339e-12	0.634125	0.251448	0.402114	7.55713	4.12064e-14	5.29567e-10
ENSG00000166257.4	SCN3B	protein_coding	0.5	30	30	0.00422525	0.711721	0.105946	0.716892	0.117365	0.903945	3.93124e-28	0.857196	0.0439629	12.7954	0.734786	1.74031e-37	0.863908	0.0517535	0.746337	12.1303	7.30207e-34	2.79797e-23
ENSG00000166261.6	ZNF202	protein_coding	0.5	16	16	0.00242653	0.600152	0.148784	0.553832	0.310738	0.74917	1.04895e-23	0.814739	0.0785141	11.5424	0.663799	8.05974e-31	0.77439	0.178356	0.599679	10.291	7.7396e-25	1.11688e-17
ENSG00000166266.9	CUL5	protein_coding	0.5	5	5	0.00277706	0.211147	0.186432	0.184117	0.257068	0.297831	2.38636e-06	0.493699	0.17257	5.50491	0.243739	3.6936e-08	0.551282	0.229021	0.303912	5.98152	2.21065e-09	5.3088e-06
ENSG00000166311.5	SMPD1	protein_coding	0.5	27	27	0.00292657	0.714723	0.080599	0.692681	0.143824	0.863386	1.52573e-26	0.846822	0.0433058	12.3715	0.717108	3.72668e-35	0.875091	0.0624715	0.765784	13.0715	4.7914e-39	9.60614e-27
ENSG00000166313.14	APBB1	protein_coding	0.5	22	22	0.0019456	0.640883	0.174295	0.685632	0.132448	0.846204	4.4953e-26	0.839898	0.0567065	12.2182	0.705428	2.48641e-34	0.869052	0.0686371	0.755251	12.4652	1.15626e-35	1.66648e-24
ENSG00000166323.8	C11orf65	protein_coding	0.5	15	15	0.0279412	0.279962	0.203773	0.386708	0.161197	0.533321	1.64111e-08	0.564828	0.147526	6.49532	0.31903	8.28597e-11	0.622508	0.180514	0.387517	6.95038	3.64312e-12	5.43937e-08
ENSG00000166326.5	TRIM44	protein_coding	0.5	10	10	0.00273219	0.427564	0.147855	0.366238	0.327982	0.54542	1.59446e-11	0.655981	0.0698745	7.77795	0.430311	7.37088e-15	0.65021	0.205942	0.422773	7.76756	8.0012e-15	2.01156e-10
ENSG00000166333.9	ILK	protein_coding	0.5	71	65	0.0189675	0.55187	0.136567	0.556947	0.282952	0.951988	7.38319e-20	0.780222	0.0614585	10.4527	0.608746	1.42464e-25	0.817933	0.121624	0.669015	11.0587	1.98871e-28	6.91233e-20
ENSG00000166337.5	TAF10	protein_coding	0.5	10	10	0.00281322	0.530828	0.0559413	0.483305	0.257838	0.609226	2.01591e-17	0.758299	0.0346248	9.75761	0.575018	1.71135e-22	0.713747	0.164452	0.509434	8.66913	4.35427e-18	1.41425e-12
ENSG00000166340.10	TPP1	protein_coding	0.5	17	17	0.00225623	0.669987	0.110755	0.629404	0.146606	0.77429	2.42361e-25	0.838296	0.043923	12.0413	0.70274	2.1556e-33	0.805077	0.154714	0.648149	11.0691	1.77145e-28	4.17898e-20
ENSG00000166341.6	DCHS1	protein_coding	0.5	28	28	0.00723738	0.656511	0.0931953	0.698425	0.157004	0.888537	1.90616e-24	0.82517	0.06048	11.7663	0.680906	5.82114e-32	0.880869	0.0758429	0.775929	13.1777	1.1789e-39	4.74007e-27
ENSG00000166349.5	RAG1	protein_coding	0.5	20	20	0.00207507	0.618859	0.11389	0.642872	0.113393	0.785414	1.1909e-22	0.807851	0.0793726	11.2494	0.652623	2.3318e-29	0.817677	0.0687554	0.668596	10.6321	2.11252e-26	3.39305e-18
ENSG00000166352.11	C11orf74	protein_coding	0.5	27	27	0.0061255	0.763307	0.0886732	0.76258	0.106834	0.886369	6.81816e-33	0.880743	0.0538878	14.0115	0.775709	1.32483e-44	0.911459	0.0447539	0.830757	14.3123	1.83468e-46	3.43744e-31
ENSG00000166387.7	PPFIBP2	protein_coding	0.5	41	41	0.00471644	0.775491	0.0662497	0.818648	0.0894051	0.935654	6.74588e-33	0.888509	0.0334225	14.0543	0.789448	7.24638e-45	0.91692	0.047636	0.840742	14.7764	2.0797e-49	6.03453e-33
ENSG00000166394.10	CYB5R2	protein_coding	0.5	19	19	0.0125888	0.503722	0.199037	0.425686	0.29391	0.710705	2.06356e-19	0.764755	0.107679	10.2502	0.58485	1.18056e-24	0.701231	0.20713	0.491726	8.6919	3.56416e-18	6.35042e-13
ENSG00000166402.4	TUB	protein_coding	0.5	31	31	0.00227404	0.693439	0.153945	0.696863	0.152055	0.876743	2.65183e-31	0.869376	0.054905	13.5744	0.755814	5.68025e-42	0.861044	0.084524	0.741397	12.3242	6.70699e-35	5.25397e-24
ENSG00000166405.10	RIC3	protein_coding	0.5	12	12	0.00269012	0.469147	0.152203	0.167672	1.10766	0.590067	7.1155e-15	0.712615	0.0851693	8.90168	0.50782	5.50069e-19	0.723036	0.196485	0.522782	9.3756	6.87854e-21	4.35643e-15
ENSG00000166407.9	LMO1	protein_coding	0.5	13	13	0.00263411	0.531038	0.258002	0.481107	0.251723	0.656697	6.63217e-21	0.782555	0.0932225	10.7005	0.612393	1.01208e-26	0.727196	0.155861	0.528815	8.96498	3.10337e-19	2.05475e-13
ENSG00000166435.11	XRRA1	protein_coding	0.5	9	9	0.0030817	0.654802	0.220395	0.688736	0.171863	0.783163	1.6421e-27	0.838379	0.0916903	12.5379	0.70288	4.62819e-36	0.853036	0.0702623	0.727671	11.8496	2.16297e-32	2.3835e-22
ENSG00000166436.11	TRIM66	protein_coding	0.5	12	12	0.00713269	0.593121	0.100115	0.573826	0.131345	0.731114	1.15688e-23	0.824011	0.0444836	11.5745	0.678993	5.5473e-31	0.804581	0.0715603	0.647351	10.2177	1.65157e-24	8.37826e-17
ENSG00000166439.5	RNF169	protein_coding	0.5	16	16	0.00574382	0.54297	0.191369	0.520173	0.267772	0.700206	9.52581e-19	0.755752	0.11024	10.0521	0.571161	8.99074e-24	0.732021	0.162815	0.535855	9.16518	4.94655e-20	3.93986e-14
ENSG00000166441.8	RPL27A	protein_coding	0.5	24	23	0.0058903	0.768758	0.0740949	0.778887	0.11751	0.889397	8.52303e-33	0.886334	0.0429069	14.0278	0.785589	1.05392e-44	0.889722	0.0608547	0.791605	13.4503	3.06442e-41	5.40076e-28
ENSG00000166444.13	ST5	protein_coding	0.5	9	9	0.00930759	0.435035	0.0726576	0.369798	0.326983	0.562223	8.84375e-13	0.686503	0.0324603	8.25615	0.471286	1.5045e-16	0.611268	0.263259	0.373648	7.34766	2.01703e-13	1.08566e-09
ENSG00000166452.7	AKIP1	protein_coding	0.5	23	23	0.00986069	0.748547	0.0256879	0.735296	0.179668	0.870951	1.35328e-31	0.88397	0.0249055	13.7375	0.781403	6.05443e-43	0.884079	0.111541	0.781595	13.805	2.37799e-43	1.77595e-29
ENSG00000166471.6	TMEM41B	protein_coding	0.5	12	12	0.00720764	0.43347	0.166379	0.386561	0.256718	0.583398	1.68473e-15	0.721393	0.0836715	9.0951	0.520408	9.44986e-20	0.662509	0.166908	0.438918	7.67394	1.66797e-14	8.04402e-10
ENSG00000166478.5	ZNF143	protein_coding	0.5	3	3	0.00452933	0.255137	0.23518	0.117457	0.391468	0.317855	1.15388e-07	0.53462	0.187819	6.08357	0.285818	1.17535e-09	0.549929	0.152607	0.302422	5.79736	6.73666e-09	2.61248e-05
ENSG00000166575.12	TMEM135	protein_coding	0.5	11	11	0.0296734	0.334353	0.344787	0.392211	0.322963	0.634241	7.64741e-13	0.647405	0.197604	8.01865	0.419133	1.06916e-15	0.748038	0.12619	0.559561	9.27064	1.85026e-20	3.10075e-14
ENSG00000166682.6	TMPRSS5	protein_coding	0.5	35	35	0.00177358	0.849968	0.0326047	0.886683	0.0578614	0.954036	2.12591e-41	0.92801	0.0170999	16.2168	0.861202	3.83509e-59	0.954537	0.0305713	0.911141	17.617	1.82269e-69	8.59744e-44
ENSG00000166689.10	PLEKHA7	protein_coding	0.5	18	18	0.00716386	0.601309	0.0939829	0.538302	0.204612	0.74802	5.75962e-19	0.774908	0.0519372	10.2152	0.600483	1.69535e-24	0.73442	0.146468	0.539372	8.99465	2.36987e-19	2.10958e-13
ENSG00000166736.7	HTR3A	protein_coding	0.5	16	16	0.00203159	0.617584	0.203613	0.530894	0.234966	0.691605	5.49783e-24	0.78711	0.12872	11.4501	0.619543	2.34947e-30	0.779534	0.11847	0.607673	9.92901	3.1132e-23	3.6669e-16
ENSG00000166741.3	NNMT	protein_coding	0.5	27	27	0.00541346	0.710031	0.0467771	0.625576	0.213715	0.867631	1.64686e-27	0.85834	0.0212272	12.6508	0.736748	1.10758e-36	0.867569	0.0775957	0.752676	12.6564	1.03159e-36	2.85381e-25
ENSG00000166788.5	SAAL1	protein_coding	0.5	12	12	0.00487747	0.615418	0.118345	0.533858	0.142667	0.69871	2.02877e-21	0.788881	0.0920323	10.8581	0.622332	1.82425e-27	0.741042	0.0916533	0.549143	8.80858	1.26739e-18	1.38577e-12
ENSG00000166793.6	YPEL4	protein_coding	0.5	4	4	0.029776	0.191963	0.158035	0.0817438	0.509786	0.29318	1.17142e-06	0.520004	0.126342	5.76017	0.270404	8.40275e-09	0.385384	0.34576	0.148521	4.34937	1.3653e-05	0.000367763
ENSG00000166796.7	LDHC	protein_coding	0.5	32	32	0.0042951	0.902697	0.0692351	0.905404	0.0495547	0.970719	1.40158e-53	0.95191	0.0356086	19.1367	0.906134	1.24916e-81	0.957102	0.0236251	0.916045	18.0136	1.52457e-72	2.35301e-45
ENSG00000166800.5	LDHAL6A	protein_coding	0.5	16	16	0.00678391	0.596349	0.148864	0.638507	0.146999	0.756123	6.20106e-21	0.786579	0.0923403	10.7328	0.618707	7.13658e-27	0.822154	0.0916294	0.675938	11.0269	2.83457e-28	1.06985e-19
ENSG00000166833.15	NAV2	protein_coding	0.5	30	30	0.0154503	0.61431	0.237303	0.456254	0.471867	0.835373	1.23696e-24	0.809077	0.104562	11.7283	0.654605	9.12441e-32	0.797285	0.0915168	0.635663	10.3441	4.45197e-25	1.73626e-17
ENSG00000166840.9	GLYATL1	protein_coding	0.5	5	5	0.00266999	0.191166	0.16773	0.201616	0.288707	0.359511	1.76941e-07	0.552095	0.0927401	6.17053	0.304809	6.80593e-10	0.48257	0.230732	0.232874	5.04119	4.62652e-07	0.000360762
ENSG00000166889.13	PATL1	protein_coding	0.5	7	7	0.0199814	0.297379	0.296539	0.288071	0.289407	0.43818	2.81571e-10	0.549753	0.25578	6.79973	0.302229	1.04812e-11	0.529945	0.313955	0.280842	6.02093	1.73418e-09	6.02542e-07
ENSG00000166900.10	STX3	protein_coding	0.5	10	10	0.00631214	0.479261	0.155881	0.333264	0.418534	0.61424	8.94241e-16	0.727218	0.0685225	9.19081	0.528846	3.89885e-20	0.68171	0.181336	0.464728	8.10009	5.49179e-16	4.81935e-11
ENSG00000166902.4	MRPL16	protein_coding	0.5	5	5	0.0031352	0.326415	0.126349	0.289868	0.190632	0.397722	1.88435e-09	0.600129	0.104733	6.94638	0.360155	3.74791e-12	0.558946	0.152562	0.312421	5.91688	3.28114e-09	1.51837e-05
ENSG00000166927.8	MS4A7	protein_coding	0.5	10	10	0.00591685	0.392408	0.117207	0.393273	0.244153	0.557532	8.27557e-13	0.667707	0.109028	8.14427	0.445832	3.8158e-16	0.70165	0.139665	0.492313	8.2226	1.99132e-16	3.98031e-11
ENSG00000166928.6	MS4A14	protein_coding	0.5	15	15	0.00247374	0.531138	0.177857	0.510611	0.280903	0.676604	5.31657e-17	0.729126	0.123003	9.49783	0.531625	2.14314e-21	0.763988	0.15087	0.583677	9.74989	1.84664e-22	9.51069e-16
ENSG00000166959.3	MS4A8	protein_coding	0.5	6	6	0.00681368	0.194234	0.244808	0.236308	0.332654	0.438471	1.47407e-06	0.497269	0.166328	5.58816	0.247276	2.29494e-08	0.544591	0.279534	0.296579	6.23305	4.57435e-10	5.18165e-07
ENSG00000167244.13	IGF2	protein_coding	0.5	44	43	0.0147018	0.658985	0.196928	0.717234	0.112837	0.909091	8.40683e-28	0.829205	0.123214	12.5802	0.68758	2.71313e-36	0.867922	0.0658448	0.753289	12.458	1.26505e-35	1.71743e-24
ENSG00000167257.6	RNF214	protein_coding	0.5	23	23	0.00285378	0.528006	0.147309	0.590261	0.250867	0.773541	9.12363e-19	0.769349	0.06661	10.1331	0.591899	3.93873e-24	0.803889	0.106834	0.646238	10.8248	2.62745e-27	3.73856e-19
ENSG00000167283.3	ATP5L	protein_coding	0.5	24	24	0.00189782	0.787486	0.0542138	0.740748	0.161939	0.886165	3.5159e-36	0.905189	0.0307988	14.8998	0.819368	3.30646e-50	0.880221	0.0809061	0.77479	13.1838	1.08827e-39	4.41406e-27
ENSG00000167286.5	CD3D	protein_coding	0.5	16	16	0.0220509	0.593501	0.141158	0.5747	0.266517	0.72089	4.29156e-24	0.830314	0.02739	11.7066	0.689421	1.17917e-31	0.776704	0.181106	0.603269	10.3953	2.60503e-25	4.67787e-18
ENSG00000167311.9	ART5	protein_coding	0.5	67	64	0.00785062	0.74169	0.129925	0.805911	0.095138	0.976371	1.18704e-31	0.868787	0.0652126	13.6518	0.75479	1.96946e-42	0.893786	0.0692994	0.798853	13.7248	7.20916e-43	4.11446e-29
ENSG00000167323.5	STIM1	protein_coding	0.5	56	53	0.0134994	0.60663	0.149034	0.568364	0.256876	0.921193	4.76352e-23	0.798921	0.121672	11.2953	0.638275	1.3846e-29	0.804882	0.158631	0.647834	11.3607	6.56361e-30	3.03888e-21
ENSG00000167325.10	RRM1	protein_coding	0.5	19	19	0.0106195	0.63159	0.130475	0.603907	0.197755	0.816507	2.04314e-23	0.815777	0.0733211	11.4814	0.665492	1.63526e-30	0.768678	0.190342	0.590866	10.0416	1.00068e-23	8.07229e-17
ENSG00000167332.7	OR51E2	protein_coding	0.5	20	20	0.00336899	0.674001	0.0175553	0.716895	0.0875385	0.805881	2.01248e-26	0.846415	0.0360801	12.329	0.716418	6.32131e-35	0.84605	0.0554448	0.7158	11.4028	4.05114e-30	1.04562e-20
ENSG00000167333.8	TRIM68	protein_coding	0.5	35	35	0.0294961	0.620702	0.110309	0.626682	0.317214	0.84525	2.01767e-21	0.789748	0.0847061	10.8699	0.623702	1.60322e-27	0.819332	0.139736	0.671306	11.69	1.43396e-31	2.40013e-22
ENSG00000167770.7	OTUB1	protein_coding	0.5	12	12	0.00505675	0.596649	0.100564	0.549964	0.205211	0.684743	1.48273e-21	0.795974	0.0826316	10.9334	0.633574	7.98089e-28	0.766472	0.147761	0.58748	10.0494	9.2385e-24	6.39452e-17
ENSG00000167771.5	RCOR2	protein_coding	0.5	12	12	0.0236542	0.449643	0.165548	0.487882	0.197509	0.61883	2.89638e-13	0.684141	0.099926	8.35519	0.46805	6.53264e-17	0.744133	0.0905829	0.553733	8.88688	6.28481e-19	8.11088e-13
ENSG00000167792.7	NDUFV1	protein_coding	0.5	15	15	0.00217471	0.56706	0.105216	0.531418	0.241827	0.681336	8.67518e-18	0.754527	0.0785098	9.81805	0.569312	9.41442e-23	0.768252	0.137752	0.590211	9.77012	1.51278e-22	9.57187e-16
ENSG00000167797.3	CDK2AP2	protein_coding	0.5	8	8	0.00237665	0.371862	0.226307	0.289603	0.307446	0.435076	8.1628e-10	0.560407	0.255788	6.73817	0.314056	1.6039e-11	0.591198	0.198986	0.349515	6.53627	6.30736e-11	4.09093e-07
ENSG00000167799.5	NUDT8	protein_coding	0.5	8	8	0.0394234	0.427273	0.164446	0.247387	0.34702	0.496975	8.46739e-11	0.62762	0.124062	7.42669	0.393907	1.1135e-13	0.595434	0.23669	0.354542	6.82994	8.49479e-12	4.30129e-08
ENSG00000167985.2	SDHAF2	protein_coding	0.5	31	31	0.00197958	0.710981	0.189802	0.765299	0.102421	0.891749	3.64586e-32	0.873565	0.0658788	13.8071	0.763115	2.31026e-43	0.892348	0.049861	0.796285	13.4711	2.31451e-41	4.45794e-28
ENSG00000167986.9	DDB1	protein_coding	0.5	7	7	0.00353692	0.292744	0.216137	0.359348	0.216354	0.423989	1.70921e-09	0.60117	0.108504	6.95792	0.361406	3.45331e-12	0.601479	0.178963	0.361777	6.82036	9.08111e-12	7.42115e-08
ENSG00000167987.6	VPS37C	protein_coding	0.5	10	10	0.00264047	0.459716	0.0847125	0.454522	0.189702	0.537627	2.9898e-12	0.672877	0.0545055	8.04836	0.452763	8.39079e-16	0.698189	0.173469	0.487468	8.36007	6.26801e-17	9.98424e-12
ENSG00000167992.8	VWCE	protein_coding	0.5	15	15	0.00856292	0.621013	0.120485	0.567408	0.234174	0.726562	1.19476e-21	0.799694	0.0628568	10.971	0.63951	5.27142e-28	0.782342	0.123597	0.612059	10.0148	1.31174e-23	2.07616e-16
ENSG00000167994.7	RAB3IL1	protein_coding	0.5	23	23	0.00761579	0.733243	0.0414621	0.726904	0.131425	0.819907	7.11139e-28	0.860482	0.0247341	12.7516	0.74043	3.05545e-37	0.89356	0.0660404	0.798449	13.7814	3.29604e-43	2.41123e-29
ENSG00000167995.11	BEST1	protein_coding	0.5	26	26	0.00785943	0.603436	0.27133	0.580201	0.364293	0.824147	2.73517e-26	0.823129	0.116665	12.1694	0.677541	4.52209e-34	0.833409	0.0964476	0.694571	11.4719	1.82684e-30	3.59579e-21
ENSG00000167996.11	FTH1	protein_coding	0.5	22	22	0.00203063	0.657971	0.109328	0.570629	0.369578	0.807988	9.92731e-26	0.835732	0.0530232	12.1236	0.698448	7.91911e-34	0.77787	0.172699	0.605082	10.2928	7.59378e-25	1.25185e-17
ENSG00000168000.10	BSCL2	protein_coding	0.5	17	17	0.0235284	0.482182	0.137242	0.499041	0.17472	0.685888	9.66507e-15	0.706031	0.101384	8.82759	0.498479	1.06955e-18	0.738617	0.0864605	0.545554	8.76208	1.91686e-18	1.77041e-12
ENSG00000168002.7	POLR2G	protein_coding	0.5	23	23	0.0111154	0.59195	0.0753234	0.466365	0.523888	0.791138	1.26635e-18	0.770066	0.0552589	10.1029	0.593001	5.36473e-24	0.792435	0.162305	0.627954	10.7139	8.75685e-27	6.272e-19
ENSG00000168003.12	SLC3A2	protein_coding	0.5	8	8	0.00242677	0.383023	0.0517311	0.321316	0.288269	0.477038	1.17463e-09	0.619049	0.0423662	7.11163	0.383221	1.14677e-12	0.634239	0.204978	0.402259	7.46031	8.63213e-14	1.28891e-09
ENSG00000168004.5	HRASLS5	protein_coding	0.5	22	22	0.0113239	0.625755	0.0535352	0.645304	0.159906	0.797114	3.63118e-21	0.798158	0.0458497	10.8472	0.637056	2.05589e-27	0.845441	0.0674724	0.71477	11.742	7.75923e-32	4.05383e-22
ENSG00000168005.4	C11orf84	protein_coding	0.5	7	7	0.00569907	0.20544	0.188869	0.252998	0.248903	0.415392	8.87177e-06	0.454559	0.235746	5.07697	0.206623	3.83491e-07	0.564497	0.169585	0.318657	6.08715	1.14941e-09	4.87618e-06
ENSG00000168010.6	ATG16L2	protein_coding	0.5	7	7	0.00953878	0.302008	0.164116	0.312884	0.324071	0.423281	2.33171e-08	0.552847	0.186926	6.36812	0.30564	1.91354e-10	0.526727	0.365056	0.277442	6.17854	6.46969e-10	6.9068e-08
ENSG00000168014.12	C2CD3	protein_coding	0.5	5	5	0.00338724	0.349224	0.214166	0.346237	0.251613	0.399948	2.9224e-10	0.595357	0.188455	7.09344	0.354449	1.30821e-12	0.648541	0.199813	0.420605	7.77455	7.5719e-15	1.99931e-10
ENSG00000168040.4	FADD	protein_coding	0.5	55	51	0.0144172	0.782119	0.119894	0.777864	0.167012	0.95818	7.61679e-35	0.891256	0.0563035	14.5327	0.794338	7.52185e-48	0.890757	0.0926504	0.793448	14.2889	2.5656e-46	1.88654e-31
ENSG00000168056.10	LTBP3	protein_coding	0.5	11	11	0.0038808	0.471186	0.133094	0.302328	0.488955	0.604933	3.18997e-14	0.69895	0.0945938	8.66307	0.488531	4.59217e-18	0.674855	0.236874	0.455429	8.67753	4.04456e-18	2.39666e-13
ENSG00000168060.10	NAALADL1	protein_coding	0.5	11	11	0.0132662	0.446949	0.141068	0.482343	0.256049	0.585735	6.24995e-14	0.687901	0.115076	8.53616	0.473208	1.38757e-17	0.700284	0.200246	0.490397	8.4557	2.77423e-17	4.48269e-12
ENSG00000168061.9	SAC3D1	protein_coding	0.5	8	8	0.00291499	0.481305	0.212587	0.476537	0.244336	0.550235	1.21201e-15	0.698574	0.136513	9.00404	0.488005	2.17557e-19	0.706941	0.194055	0.499765	8.80007	1.36729e-18	3.23498e-13
ENSG00000168062.5	BATF2	protein_coding	0.5	9	9	0.00277251	0.511749	0.133316	0.254577	0.487205	0.574832	1.71405e-15	0.717399	0.0929198	9.06724	0.514662	1.22072e-19	0.573367	0.333004	0.32875	7.02431	2.15125e-12	1.43229e-09
ENSG00000168066.16	SF1	protein_coding	0.5	7	7	0.00250606	0.1942	0.164535	0.109439	0.279894	0.401545	2.24451e-08	0.569621	0.10894	6.49521	0.324468	8.29191e-11	0.440807	0.233006	0.194311	4.73411	2.2002e-06	0.000699169
ENSG00000168067.7	MAP4K2	protein_coding	0.5	14	14	0.0255142	0.404894	0.162104	0.422509	0.237177	0.656012	1.02121e-11	0.651455	0.104527	7.79373	0.424394	6.50615e-15	0.720505	0.120137	0.519128	8.58492	9.08959e-18	3.75688e-12
ENSG00000168071.17	CCDC88B	protein_coding	0.5	17	17	0.0058416	0.556438	0.10457	0.619645	0.139882	0.739581	3.04176e-19	0.772911	0.069957	10.2671	0.597392	9.91402e-25	0.795145	0.104646	0.632255	10.3523	4.08555e-25	1.72528e-17
ENSG00000168092.9	PAFAH1B2	protein_coding	0.5	28	28	0.00713175	0.721219	0.120901	0.728821	0.119519	0.873687	5.05107e-29	0.85993	0.0584698	13.0081	0.73948	1.10091e-38	0.885153	0.0706966	0.783496	13.5787	5.35937e-42	1.32975e-28
ENSG00000168439.12	STIP1	protein_coding	0.5	7	7	0.0029446	0.27136	0.176091	0.0791249	0.372748	0.454786	1.72872e-09	0.602924	0.099082	6.96854	0.363518	3.20241e-12	0.472294	0.252639	0.223061	5.07294	3.91713e-07	0.000200979
ENSG00000168496.3	FEN1	protein_coding	0.5	13	13	0.00250185	0.606534	0.146916	0.633648	0.148433	0.737522	6.8705e-22	0.79307	0.0879119	10.9864	0.62896	4.44243e-28	0.830003	0.0805973	0.688905	11.116	1.04822e-28	7.88829e-20
ENSG00000168539.3	CHRM1	protein_coding	0.5	10	10	0.0259349	0.387653	0.211054	0.404008	0.249553	0.575307	8.9027e-14	0.688928	0.0994608	8.49968	0.474622	1.90122e-17	0.701193	0.162572	0.491671	8.60094	7.90635e-18	1.68388e-12
ENSG00000168569.7	TMEM223	protein_coding	0.5	15	15	0.0106068	0.538147	0.110891	0.546944	0.236641	0.70515	2.50977e-16	0.730382	0.0873624	9.33734	0.533458	9.87818e-21	0.743096	0.113552	0.552191	9.03316	1.66786e-19	2.20012e-13
ENSG00000168876.4	ANKRD49	protein_coding	0.5	14	14	0.0131762	0.400577	0.23911	0.525268	0.246621	0.598704	7.81451e-13	0.653669	0.156025	8.07193	0.427284	6.91962e-16	0.731109	0.162195	0.53452	9.08323	1.05403e-19	8.25995e-14
ENSG00000168959.10	GRM5	protein_coding	0.5	10	10	0.00549258	0.501268	0.081131	0.406512	0.281922	0.594744	1.38871e-16	0.744014	0.0486903	9.47748	0.553557	2.60486e-21	0.697262	0.203275	0.486174	8.61624	6.91876e-18	1.11348e-12
ENSG00000169519.15	METTL15	protein_coding	0.5	11	11	0.0139074	0.404488	0.105788	0.434783	0.241106	0.578572	2.8536e-12	0.671422	0.0699863	8.04552	0.450808	8.58808e-16	0.739843	0.165969	0.547367	9.35478	8.37707e-21	1.16587e-14
ENSG00000170145.4	SIK2	protein_coding	0.5	12	12	0.0261877	0.423579	0.194114	0.398646	0.160257	0.630414	1.85247e-14	0.687351	0.145558	8.64932	0.472452	5.18078e-18	0.663874	0.153835	0.440729	7.63516	2.25545e-14	1.1862e-09
ENSG00000170209.4	ANKK1	protein_coding	0.5	7	7	0.0026265	0.356301	0.179645	0.328378	0.369514	0.479131	2.08108e-11	0.650509	0.0822845	7.71404	0.423162	1.21898e-14	0.60568	0.251695	0.366848	6.82842	8.5856e-12	4.15343e-08
ENSG00000170242.13	USP47	protein_coding	0.5	44	44	0.00223983	0.804889	0.063602	0.74603	0.21706	0.946543	4.63862e-39	0.912066	0.0440601	15.6105	0.831864	6.17545e-55	0.906998	0.0698094	0.822645	14.6709	9.90679e-49	1.20246e-32
ENSG00000170276.4	HSPB2	protein_coding	0.5	9	9	0.0226504	0.409903	0.0713278	0.390634	0.251977	0.537436	9.3952e-12	0.661884	0.0670508	7.86773	0.43809	3.61133e-15	0.666789	0.157105	0.444607	7.90569	2.66463e-15	1.26407e-10
ENSG00000170322.10	NFRKB	protein_coding	0.5	12	12	0.00749591	0.565795	0.131956	0.600826	0.160854	0.69926	4.48132e-20	0.775582	0.0960272	10.4792	0.601527	1.07619e-25	0.779474	0.0931188	0.607579	9.73118	2.22007e-22	2.03903e-15
ENSG00000170325.10	PRDM10	protein_coding	0.5	35	35	0.00282589	0.78427	0.0692509	0.805782	0.0918906	0.924611	8.4979e-36	0.900825	0.0444347	14.79	0.811485	1.6996e-49	0.910896	0.0594367	0.829732	14.6238	1.98129e-48	1.95917e-32
ENSG00000170647.2	TMEM133	protein_coding	0.5	9	9	0.00310705	0.379009	0.215558	0.328602	0.215185	0.500207	1.46217e-12	0.66733	0.105637	8.08905	0.445329	6.01332e-16	0.656401	0.107663	0.430863	7.28535	3.20836e-13	1.59963e-08
ENSG00000170743.12	SYT9	protein_coding	0.5	16	16	0.00906207	0.668066	0.214123	0.663057	0.166481	0.784314	3.10281e-26	0.81831	0.141013	12.1365	0.669631	6.7623e-34	0.83058	0.108338	0.689863	11.9507	6.44182e-33	4.46608e-23
ENSG00000170748.5	RBMXL2	protein_coding	0.5	17	17	0.0198159	0.773566	0.0837388	0.736706	0.133543	0.832806	1.54368e-34	0.899198	0.024848	14.4962	0.808557	1.28057e-47	0.870295	0.0700627	0.757414	12.5546	3.75291e-36	9.27859e-25
ENSG00000170903.6	MSANTD4	protein_coding	0.5	9	9	0.00661663	0.323799	0.29829	0.41919	0.294594	0.511512	3.22703e-12	0.663008	0.0965481	7.9826	0.43958	1.43284e-15	0.680918	0.2032	0.463649	8.33827	7.53883e-17	6.21305e-12
ENSG00000170946.10	DNAJC24	protein_coding	0.5	14	14	0.00797948	0.478983	0.0665315	0.483518	0.35648	0.6883	2.42405e-15	0.722414	0.0662978	9.0695	0.521882	1.1957e-19	0.793365	0.137828	0.629428	10.4607	1.30901e-25	5.46936e-18
ENSG00000170955.9	PRKCDBP	protein_coding	0.5	23	23	0.00963586	0.72818	0.144878	0.699726	0.189492	0.889367	6.28369e-32	0.876754	0.0574768	13.7692	0.768697	3.90647e-43	0.868779	0.0742629	0.754777	12.854	8.17152e-38	5.30861e-26
ENSG00000170959.10	DCDC1	protein_coding	0.5	11	11	0.0150792	0.279058	0.396858	0.354929	0.283527	0.542011	4.35317e-11	0.61885	0.186251	7.42975	0.382975	1.08805e-13	0.696065	0.117851	0.484506	8.0164	1.08892e-15	1.85217e-10
ENSG00000170962.8	PDGFD	protein_coding	0.5	16	16	0.0113883	0.64281	0.0956724	0.591379	0.19827	0.731843	1.7504e-25	0.836649	0.054582	12.0703	0.699982	1.51547e-33	0.783221	0.133121	0.613435	10.1838	2.34124e-24	4.79194e-17
ENSG00000171067.6	C11orf24	protein_coding	0.5	5	5	0.048301	0.258848	0.153072	0.363652	0.274852	0.439045	3.00969e-07	0.53538	0.130336	6.0037	0.286632	1.92872e-09	0.629277	0.216684	0.39599	7.26325	3.77892e-13	5.37918e-09
ENSG00000171202.2	TMEM126A	protein_coding	0.5	8	8	0.00904764	0.29	0.197449	0.363299	0.265523	0.455509	8.9863e-12	0.652332	0.106391	7.81451	0.425537	5.51776e-15	0.611382	0.215638	0.373788	6.99483	2.65583e-12	2.39563e-08
ENSG00000171204.8	TMEM126B	protein_coding	0.5	9	9	0.00268709	0.327585	0.165592	0.245819	0.249992	0.459748	8.89974e-10	0.599369	0.15724	7.00537	0.359243	2.46338e-12	0.609188	0.0985923	0.371111	6.4939	8.36441e-11	1.34802e-06
ENSG00000171219.8	CDC42BPG	protein_coding	0.5	4	4	0.0202331	0.275548	0.0871964	0.270679	0.290491	0.358618	2.32328e-08	0.582842	0.0664441	6.57771	0.339704	4.77749e-11	0.578265	0.134547	0.33439	6.1738	6.66678e-10	4.45926e-06
ENSG00000171533.7	MAP6	protein_coding	0.5	23	23	0.00213785	0.813926	0.0786206	0.829428	0.0472003	0.899705	4.65102e-39	0.917096	0.0273388	15.6319	0.841065	4.41521e-55	0.893804	0.0933766	0.798886	13.9031	6.06396e-44	8.56424e-30
ENSG00000171631.10	P2RY6	protein_coding	0.5	10	10	0.00404529	0.559425	0.171031	0.513494	0.218587	0.611208	1.92463e-19	0.760548	0.114499	10.2345	0.578433	1.38866e-24	0.735429	0.151908	0.540856	9.1316	6.7497e-20	6.27237e-14
ENSG00000171714.10	ANO5	protein_coding	0.5	19	19	0.00847649	0.706213	0.084976	0.723632	0.133594	0.8377	2.1659e-26	0.842997	0.0535135	12.3062	0.710645	8.39062e-35	0.880672	0.0657341	0.775584	13.0775	4.42501e-39	1.17175e-26
ENSG00000172247.3	C1QTNF4	protein_coding	0.5	3	3	0.0444011	0.223054	0.171889	0.156996	0.207891	0.275847	2.95433e-06	0.499386	0.1507	5.52232	0.249386	3.34555e-08	0.38442	0.297797	0.147779	3.99063	6.58972e-05	0.00466014
ENSG00000172269.12	DPAGT1	protein_coding	0.5	10	10	0.018414	0.434461	0.139391	0.481552	0.141748	0.58215	5.08795e-15	0.708527	0.107581	8.91161	0.50201	5.02949e-19	0.698625	0.109923	0.488077	8.03705	9.20287e-16	1.72088e-10
ENSG00000172273.8	HINFP	protein_coding	0.5	12	12	0.0109567	0.514404	0.103445	0.479995	0.250673	0.646242	1.44186e-17	0.758045	0.0476388	9.79151	0.574632	1.22452e-22	0.717322	0.140003	0.514551	8.66822	4.38944e-18	1.69287e-12
ENSG00000172350.5	ABCG4	protein_coding	0.5	16	16	0.0102309	0.549275	0.180757	0.581163	0.1842	0.725883	5.55631e-20	0.773505	0.106305	10.4468	0.598309	1.51542e-25	0.800035	0.0993316	0.640057	10.5411	5.58708e-26	3.7623e-18
ENSG00000172375.8	C2CD2L	protein_coding	0.5	20	20	0.00788051	0.643099	0.194335	0.667216	0.162815	0.801277	1.42818e-24	0.814602	0.100804	11.7423	0.663577	7.73154e-32	0.820117	0.0950021	0.672592	10.9895	4.29416e-28	1.42598e-19
ENSG00000172409.5	CLP1	protein_coding	0.5	6	6	0.0129281	0.21876	0.111982	0.227657	0.2895	0.378497	8.57946e-06	0.496851	0.0918174	5.40405	0.246861	6.51513e-08	0.515095	0.263769	0.265323	5.7811	7.42117e-09	5.86539e-06
ENSG00000172425.6	TTC36	protein_coding	0.5	11	11	0.0036197	0.455732	0.370905	0.514294	0.226708	0.610184	2.3208e-17	0.715354	0.208065	9.47961	0.511731	2.55228e-21	0.755082	0.137843	0.570148	9.4394	3.74933e-21	9.64648e-15
ENSG00000172500.8	FIBP	protein_coding	0.5	5	5	0.00292178	0.295547	0.224779	0.263979	0.253019	0.354262	4.61347e-09	0.548515	0.222024	6.50914	0.300869	7.55839e-11	0.522652	0.243963	0.273165	5.64577	1.64445e-08	2.14918e-05
ENSG00000172508.6	CARNS1	protein_coding	0.5	13	13	0.00483184	0.546984	0.154541	0.498918	0.199662	0.66558	6.14234e-19	0.76393	0.0948653	10.1491	0.58359	3.34528e-24	0.744358	0.133491	0.554069	9.49911	2.11701e-21	4.32983e-15
ENSG00000172531.10	PPP1CA	protein_coding	0.5	7	7	0.0307864	0.319893	0.222041	0.246171	0.264892	0.383992	1.70628e-09	0.581978	0.168042	6.83536	0.338699	8.18007e-12	0.555608	0.226641	0.3087	6.18099	6.36995e-10	1.50821e-06
ENSG00000172543.3	CTSW	protein_coding	0.5	10	10	0.0100173	0.503169	0.119535	0.482998	0.207173	0.593718	1.11237e-15	0.725082	0.0798088	9.15757	0.525744	5.30766e-20	0.73897	0.116197	0.546077	8.92111	4.61644e-19	4.62732e-13
ENSG00000172613.3	RAD9A	protein_coding	0.5	6	6	0.0238051	0.307179	0.194724	0.328227	0.248295	0.411923	5.34976e-09	0.574216	0.14824	6.67419	0.329724	2.48607e-11	0.583445	0.200317	0.340408	6.37878	1.78508e-10	1.01091e-06
ENSG00000172638.8	EFEMP2	protein_coding	0.5	8	8	0.00888475	0.378754	0.0986059	0.346156	0.135005	0.50208	1.1303e-11	0.655167	0.0841055	7.80967	0.429244	5.73366e-15	0.677112	0.149228	0.458481	7.96713	1.62408e-15	1.32593e-10
ENSG00000172663.4	TMEM134	protein_coding	0.5	11	11	0.00241661	0.458423	0.222674	0.34766	0.364967	0.60374	1.11385e-15	0.715205	0.113596	9.10143	0.511519	8.9151e-20	0.623588	0.220852	0.388862	7.32261	2.43195e-13	2.64754e-09
ENSG00000172725.9	CORO1B	protein_coding	0.5	13	13	0.0182797	0.531375	0.165704	0.538032	0.200284	0.687358	2.94727e-17	0.731867	0.120375	9.57562	0.53563	1.01245e-21	0.796334	0.0948072	0.634149	10.2343	1.39213e-24	5.36668e-17
ENSG00000172732.7	MUS81	protein_coding	0.5	11	11	0.0113432	0.362309	0.384992	0.474019	0.18325	0.606991	4.76231e-16	0.735128	0.0590243	9.30628	0.540413	1.32382e-20	0.70555	0.144706	0.497801	8.36213	6.15938e-17	1.37899e-11
ENSG00000172757.8	CFL1	protein_coding	0.5	12	12	0.00214045	0.47438	0.126194	0.44928	0.219954	0.599345	5.29571e-15	0.719144	0.0616931	8.96704	0.517169	3.04597e-19	0.698197	0.159668	0.487479	8.27868	1.24552e-16	2.01982e-11
ENSG00000172803.13	SNX32	protein_coding	0.5	6	6	0.0229112	0.44414	0.114909	0.445423	0.186619	0.511983	2.40036e-14	0.693569	0.106178	8.67056	0.481037	4.30006e-18	0.687465	0.121494	0.472609	7.89067	3.00578e-15	3.76912e-10
ENSG00000172818.5	OVOL1	protein_coding	0.5	8	8	0.00613057	0.33473	0.147257	0.34645	0.222947	0.432527	4.69977e-10	0.627179	0.0583752	7.25561	0.393353	3.99866e-13	0.679646	0.148252	0.461918	8.00768	1.16891e-15	1.0333e-10
ENSG00000172830.8	SSH3	protein_coding	0.5	4	4	0.027044	0.20179	0.139395	0.188509	0.258392	0.320802	6.60101e-07	0.52356	0.131821	5.8461	0.274115	5.03223e-09	0.517529	0.206214	0.267836	5.50771	3.6353e-08	5.68495e-05
ENSG00000172890.7	NADSYN1	protein_coding	0.5	10	10	0.0139116	0.457384	0.124239	0.446212	0.223983	0.628697	2.44461e-15	0.718355	0.0760691	9.037	0.516034	1.61025e-19	0.684733	0.156277	0.46886	8.13237	4.20984e-16	4.48657e-11
ENSG00000172893.11	DHCR7	protein_coding	0.5	14	14	0.00215562	0.458611	0.125378	0.491573	0.17264	0.651981	3.88928e-13	0.679312	0.0996928	8.2975	0.461465	1.06323e-16	0.713493	0.113444	0.509073	8.40909	4.1321e-17	1.26277e-11
ENSG00000172922.4	RNASEH2C	protein_coding	0.5	7	7	0.00276226	0.370173	0.128376	0.352786	0.270959	0.441604	4.68303e-10	0.615171	0.113673	7.17686	0.378435	7.13309e-13	0.58979	0.197031	0.347852	6.57252	4.94711e-11	3.05475e-07
ENSG00000172932.10	ANKRD13D	protein_coding	0.5	5	5	0.0205535	0.209326	0.122465	0.220331	0.155461	0.32556	9.58589e-07	0.509591	0.146132	5.71907	0.259683	1.07107e-08	0.543225	0.147502	0.295094	5.70597	1.1568e-08	4.05255e-05
ENSG00000172935.8	MRGPRF	protein_coding	0.5	6	6	0.00302336	0.143756	0.454163	0.293084	0.276257	0.415743	1.17097e-07	0.534245	0.182734	6.07939	0.285418	1.20637e-09	0.571125	0.231356	0.326183	6.42488	1.31977e-10	4.2178e-07
ENSG00000172977.8	KAT5	protein_coding	0.5	6	6	0.00293061	0.259152	0.193223	0.301204	0.245645	0.38195	3.44031e-08	0.565682	0.127991	6.42301	0.319996	1.33603e-10	0.572817	0.187605	0.328119	6.23603	4.4881e-10	2.16427e-06
ENSG00000173020.6	ADRBK1	protein_coding	0.5	7	7	0.00630317	0.322195	0.296384	0.249258	0.503851	0.445561	3.38789e-12	0.583163	0.207234	7.48667	0.340079	7.06445e-14	0.605825	0.204863	0.367024	6.91163	4.79127e-12	3.50983e-08
ENSG00000173039.14	RELA	protein_coding	0.5	11	11	0.00589572	0.455159	0.138303	0.291496	0.660656	0.599063	8.77892e-14	0.691985	0.0951259	8.52336	0.478843	1.5499e-17	0.665054	0.215763	0.442297	7.77775	7.3824e-15	3.07016e-10
ENSG00000173113.2	TRMT112	protein_coding	0.5	8	8	0.00879992	0.300733	0.236986	0.333484	0.324666	0.510966	3.4233e-10	0.605518	0.143132	7.15354	0.366653	8.457e-13	0.623739	0.297407	0.389051	7.80939	5.74648e-15	3.69523e-11
ENSG00000173153.9	ESRRA	protein_coding	0.5	9	9	0.032403	0.381916	0.127152	0.353327	0.173027	0.497125	2.06684e-11	0.651967	0.078035	7.72718	0.425061	1.09951e-14	0.62915	0.156616	0.395829	7.09037	1.33749e-12	2.57142e-08
ENSG00000173156.2	RHOD	protein_coding	0.5	7	7	0.00283275	0.414899	0.15902	0.333578	0.423293	0.486841	6.59615e-12	0.65195	0.107113	7.84644	0.425039	4.28025e-15	0.642345	0.208958	0.412607	7.58636	3.29006e-14	6.69379e-10
ENSG00000173227.9	SYT12	protein_coding	0.5	18	18	0.00671135	0.597858	0.116103	0.445743	0.334563	0.74706	1.11119e-20	0.790451	0.0682628	10.7035	0.624812	9.80174e-27	0.706414	0.167341	0.499021	8.75851	1.97842e-18	5.34977e-13
ENSG00000173264.9	GPR137	protein_coding	0.5	10	10	0.00890094	0.50831	0.102141	0.459675	0.22469	0.581385	2.60781e-15	0.720308	0.072055	9.04273	0.518844	1.52802e-19	0.678325	0.215311	0.460124	8.35901	6.32492e-17	4.37116e-12
ENSG00000173327.3	MAP3K11	protein_coding	0.5	5	5	0.00308792	0.216886	0.24951	0.238917	0.357115	0.338597	2.38553e-08	0.553834	0.164583	6.38519	0.306733	1.71182e-10	0.520649	0.365311	0.271076	5.9321	2.99084e-09	1.80379e-07
ENSG00000173338.8	KCNK7	protein_coding	0.5	10	10	0.00829101	0.43162	0.141831	0.403986	0.252228	0.54313	2.60733e-12	0.665039	0.0961706	8.01863	0.442277	1.06933e-15	0.661209	0.175313	0.437197	7.64137	2.14914e-14	9.66568e-10
ENSG00000173432.6	SAA1	protein_coding	0.5	34	34	0.00166374	0.70691	0.111336	0.684855	0.14568	0.889341	4.39704e-31	0.877826	0.0352608	13.5746	0.770579	5.66358e-42	0.876617	0.0566658	0.768457	12.8085	1.47011e-37	9.86287e-26
ENSG00000173442.7	EHBP1L1	protein_coding	0.5	7	7	0.00268243	0.33948	0.222723	0.341982	0.179929	0.458413	2.90604e-10	0.603694	0.169045	7.14421	0.364447	9.05138e-13	0.616184	0.142054	0.379682	6.79608	1.07505e-11	1.5041e-07
ENSG00000173456.4	RNF26	protein_coding	0.5	26	26	0.00187396	0.64493	0.166921	0.672027	0.172855	0.799785	1.00556e-25	0.826501	0.0847589	12.0796	0.683104	1.35336e-33	0.85638	0.100335	0.733387	12.339	5.58278e-35	3.58706e-24
ENSG00000173457.6	PPP1R14B	protein_coding	0.5	12	12	0.00250388	0.524396	0.253126	0.503531	0.24123	0.645204	1.8078e-19	0.745595	0.140548	10.1564	0.555913	3.10228e-24	0.752577	0.153604	0.566372	9.53369	1.51796e-21	3.40382e-15
ENSG00000173486.8	FKBP2	protein_coding	0.5	12	12	0.0107508	0.539108	0.0763404	0.456349	0.311018	0.631225	2.03221e-17	0.754691	0.0524992	9.73902	0.569558	2.05527e-22	0.78205	0.0986441	0.611602	9.84239	7.3936e-23	8.8874e-16
ENSG00000173511.5	VEGFB	protein_coding	0.5	6	6	0.0159899	0.247908	0.138943	0.19939	0.183467	0.368417	8.89972e-08	0.557189	0.111006	6.27278	0.310459	3.54657e-10	0.518504	0.223803	0.268846	5.72802	1.01612e-08	1.19254e-05
ENSG00000173621.8	LRFN4	protein_coding	0.5	7	7	0.0056416	0.300206	0.157051	0.257796	0.209212	0.364781	6.4766e-09	0.575843	0.136651	6.6638	0.331595	2.66829e-11	0.531809	0.183675	0.28282	5.60509	2.08147e-08	5.05294e-05
ENSG00000173653.3	RCE1	protein_coding	0.5	7	7	0.00276337	0.262128	0.334579	0.273909	0.23194	0.433982	2.18708e-09	0.579489	0.173246	6.78825	0.335807	1.13504e-11	0.580206	0.183435	0.336639	6.28248	3.33205e-10	1.93816e-06
ENSG00000173715.11	C11orf80	protein_coding	0.5	6	6	0.00302987	0.445147	0.159413	0.44233	0.34824	0.548657	7.55743e-12	0.647862	0.118296	7.80412	0.419725	5.99188e-15	0.707383	0.19622	0.500391	8.72121	2.75256e-18	6.80383e-13
ENSG00000173825.6	TIGD3	protein_coding	0.5	9	9	0.0109758	0.35983	0.167697	0.247476	0.366444	0.454006	1.12069e-10	0.634729	0.0880301	7.4492	0.40288	9.39073e-14	0.579092	0.242602	0.335348	6.7903	1.11903e-11	3.35886e-08
ENSG00000173898.7	SPTBN2	protein_coding	0.5	5	5	0.0102327	0.284662	0.131828	0.257555	0.235405	0.346839	1.62831e-07	0.527394	0.183897	6.00605	0.278145	1.90092e-09	0.556039	0.193249	0.30918	6.06856	1.2906e-09	3.89734e-06
ENSG00000173914.7	RBM4B	protein_coding	0.5	7	7	0.014185	0.128602	0.57416	0.296284	0.273852	0.476563	1.43581e-09	0.582597	0.175518	6.85255	0.33942	7.25439e-12	0.593573	0.197579	0.352329	6.60107	4.08209e-11	2.74473e-07
ENSG00000173933.15	RBM4	protein_coding	0.5	7	7	0.00866968	0.37705	0.17433	0.370349	0.278535	0.484057	4.77828e-13	0.669128	0.119692	8.20935	0.447732	2.22381e-16	0.620003	0.224963	0.384404	7.34838	2.00618e-13	1.97184e-09
ENSG00000174080.6	CTSF	protein_coding	0.5	8	8	0.00937968	0.301246	0.196611	0.317289	0.239898	0.423795	6.96637e-10	0.587635	0.184208	6.95541	0.345315	3.51545e-12	0.575409	0.186785	0.331096	6.26873	3.64012e-10	1.85881e-06
ENSG00000174165.3	ZDHHC24	protein_coding	0.5	5	5	0.00266042	0.235069	0.0578614	0.219227	0.250288	0.325974	3.87498e-06	0.510622	0.08756	5.57833	0.260734	2.42845e-08	0.500693	0.310834	0.250694	5.39472	6.86287e-08	1.18516e-05
ENSG00000174276.5	ZNHIT2	protein_coding	0.5	24	24	0.00200485	0.777321	0.132816	0.754651	0.133134	0.873282	7.0029e-33	0.87441	0.0850455	13.9836	0.764592	1.96332e-44	0.861969	0.0827392	0.74299	12.5538	3.78677e-36	5.72509e-25
ENSG00000174370.5	C11orf45	protein_coding	0.5	24	24	0.00222912	0.780055	0.0559726	0.779125	0.101791	0.864516	5.06524e-32	0.884911	0.0318224	13.833	0.783067	1.61134e-43	0.882532	0.058537	0.778863	13.0553	5.92605e-39	1.39878e-26
ENSG00000174483.15	BBS1	protein_coding	0.5	4	4	0.00740581	0.15102	0.158487	0.113284	0.362117	0.27944	5.15609e-06	0.4814	0.183882	5.33661	0.231746	9.4699e-08	0.446889	0.274542	0.19971	4.82552	1.39642e-06	0.000396433
ENSG00000174547.9	MRPL11	protein_coding	0.5	6	6	0.0053379	0.255973	0.209118	0.197096	0.344627	0.412536	1.97064e-09	0.560853	0.218927	6.6758	0.314556	2.45887e-11	0.484312	0.302548	0.234558	5.51492	3.48945e-08	9.28117e-06
ENSG00000174669.7	SLC29A2	protein_coding	0.5	6	6	0.00305337	0.353043	0.116869	0.146883	0.623781	0.403791	2.21166e-08	0.573339	0.113488	6.52041	0.328717	7.01151e-11	0.552134	0.240405	0.304852	5.99741	2.0049e-09	4.46404e-06
ENSG00000174672.11	BRSK2	protein_coding	0.5	47	47	0.00128338	0.838737	0.0516288	0.825057	0.135627	0.963562	4.43829e-45	0.937744	0.0218103	17.1074	0.879363	1.30609e-65	0.923738	0.0580208	0.853292	15.455	6.98543e-54	1.55409e-35
ENSG00000174684.6	B3GNT1	protein_coding	0.5	4	4	0.0190985	0.200822	0.187156	0.221645	0.239504	0.306628	2.33732e-05	0.458583	0.167835	5.03068	0.210299	4.88755e-07	0.459997	0.250961	0.211597	4.92281	8.53106e-07	0.00033691
ENSG00000174744.9	BRMS1	protein_coding	0.5	6	6	0.00329542	0.369455	0.170933	0.289218	0.218608	0.460849	6.78475e-10	0.601725	0.149176	7.05388	0.362073	1.74001e-12	0.587475	0.160434	0.345127	6.39967	1.55716e-10	1.15414e-06
ENSG00000174775.12	HRAS	protein_coding	0.5	12	12	0.00991935	0.520421	0.0951047	0.550775	0.200216	0.657175	4.33804e-16	0.73772	0.0548226	9.33159	0.54423	1.04292e-20	0.744001	0.133902	0.553537	9.15978	5.20032e-20	6.96549e-14
ENSG00000174791.6	RIN1	protein_coding	0.5	7	7	0.00887493	0.317358	0.0629854	0.265044	0.27485	0.444543	1.90559e-08	0.58659	0.0537062	6.62156	0.344088	3.5543e-11	0.591661	0.168393	0.350062	6.49963	8.05153e-11	5.8922e-07
ENSG00000174804.3	FZD4	protein_coding	0.5	21	21	0.00194638	0.735174	0.0763411	0.691475	0.129054	0.847352	5.20661e-29	0.864881	0.0414266	13.0388	0.748018	7.36442e-39	0.840144	0.0743564	0.705842	11.6651	1.92165e-31	8.41848e-22
ENSG00000174807.3	CD248	protein_coding	0.5	5	5	0.00288653	0.286849	0.209653	0.231859	0.282245	0.371132	8.54729e-10	0.584086	0.165926	6.91891	0.341157	4.55138e-12	0.52324	0.231001	0.27378	5.66595	1.46215e-08	1.9823e-05
ENSG00000174851.10	YIF1A	protein_coding	0.5	6	6	0.0138734	0.141059	0.243919	0.196026	0.274822	0.356143	4.82835e-06	0.449224	0.256015	5.10759	0.201802	3.26287e-07	0.520647	0.249817	0.271073	5.72693	1.02266e-08	1.131e-05
ENSG00000174871.6	CNIH2	protein_coding	0.5	5	5	0.00297185	0.257986	0.160594	0.253358	0.210754	0.362833	3.36549e-08	0.573992	0.0880918	6.48305	0.329467	8.98837e-11	0.547782	0.192764	0.300065	5.87802	4.15213e-09	1.21268e-05
ENSG00000174885.8	NLRP6	protein_coding	0.5	10	10	0.00263448	0.391874	0.133882	0.384049	0.30915	0.532849	6.05142e-12	0.65153	0.113809	7.84443	0.424492	4.3493e-15	0.654099	0.182977	0.427845	7.49875	6.44273e-14	2.18249e-09
ENSG00000174903.10	RAB1B	protein_coding	0.5	5	5	0.00293411	0.172056	0.0882439	0.253542	0.319266	0.34149	9.58167e-07	0.512347	0.153717	5.72729	0.2625	1.02046e-08	0.541228	0.252828	0.292928	6.13204	8.67582e-10	1.23519e-06
ENSG00000174915.7	PTDSS2	protein_coding	0.5	20	20	0.00509157	0.7001	0.137798	0.673842	0.292643	0.83067	2.32855e-27	0.842929	0.0813535	12.5399	0.71053	4.5153e-36	0.867715	0.0954787	0.75293	12.7607	2.71702e-37	1.1214e-25
ENSG00000175104.10	TRAF6	protein_coding	0.5	32	32	0.0270547	0.490655	0.391913	0.416233	0.596328	0.850804	6.47651e-21	0.776631	0.123279	10.6761	0.603156	1.31633e-26	0.74635	0.265624	0.557038	10.0411	1.00583e-23	2.29278e-17
ENSG00000175115.7	PACS1	protein_coding	0.5	12	12	0.0116961	0.500184	0.131782	0.526874	0.297224	0.658981	8.03947e-16	0.728388	0.0713859	9.21514	0.530549	3.10863e-20	0.754233	0.13274	0.568867	9.36524	7.58778e-21	1.75337e-14
ENSG00000175220.7	ARHGAP1	protein_coding	0.5	5	5	0.00288582	0.262279	0.0791986	0.127856	0.335571	0.332364	1.02712e-06	0.534426	0.0592631	5.87504	0.285612	4.2274e-09	0.493422	0.207981	0.243465	5.27138	1.35404e-07	0.000133356
ENSG00000175224.12	ATG13	protein_coding	0.5	8	8	0.0215478	0.355333	0.1145	0.29119	0.357414	0.493991	2.24834e-10	0.621383	0.101698	7.2974	0.386117	2.9338e-13	0.635584	0.206282	0.403967	7.45126	9.24518e-14	1.49595e-09
ENSG00000175229.6	GAL3ST3	protein_coding	0.5	6	6	0.0200925	0.371421	0.17246	0.268821	0.303982	0.41867	8.25464e-11	0.626508	0.134973	7.42433	0.392512	1.13354e-13	0.613605	0.239528	0.376511	7.23423	4.68172e-13	3.4815e-09
ENSG00000175264.3	CHST1	protein_coding	0.5	6	6	0.0162368	0.356559	0.196516	0.321815	0.25242	0.45103	2.1029e-10	0.614461	0.147026	7.25317	0.377562	4.0713e-13	0.551174	0.240382	0.303792	6.11573	9.61149e-10	2.01762e-06
ENSG00000175274.14	TP53I11	protein_coding	0.5	8	8	0.00272518	0.467277	0.164723	0.464849	0.197828	0.566288	4.93156e-14	0.686886	0.122794	8.54614	0.471813	1.27275e-17	0.720362	0.149073	0.518921	8.77618	1.69116e-18	7.98053e-13
ENSG00000175294.5	CATSPER1	protein_coding	0.5	6	6	0.00354422	0.33814	0.104472	0.26879	0.223858	0.411867	1.35255e-09	0.604679	0.0949843	7.00518	0.365637	2.46673e-12	0.57109	0.129623	0.326144	6.01236	1.82842e-09	1.19627e-05
ENSG00000175348.6	TMEM9B	protein_coding	0.5	22	22	0.0114817	0.735702	0.134561	0.711452	0.126369	0.842292	2.21149e-30	0.862797	0.0820302	13.3365	0.744418	1.41928e-40	0.87659	0.0529313	0.768411	12.6109	1.83787e-36	5.63054e-25
ENSG00000175352.6	NRIP3	protein_coding	0.5	20	20	0.0110844	0.578177	0.157282	0.50347	0.347914	0.750039	2.97189e-19	0.760285	0.111849	10.2009	0.578033	1.96517e-24	0.785856	0.117386	0.617569	10.2341	1.39439e-24	2.98794e-17
ENSG00000175356.8	SCUBE2	protein_coding	0.5	22	22	0.0132407	0.542237	0.142558	0.518366	0.387801	0.773778	9.98733e-18	0.744689	0.099872	9.74665	0.554562	1.90652e-22	0.806057	0.154628	0.649728	11.4289	2.9989e-30	1.6974e-21
ENSG00000175376.4	EIF1AD	protein_coding	0.5	4	4	0.0026977	0.250993	0.0527222	0.099791	0.599362	0.303023	2.27204e-07	0.556849	0.0529104	6.17614	0.310081	6.56879e-10	0.421143	0.348163	0.177361	4.38947	1.13627e-05	0.000209781
ENSG00000175390.8	EIF3F	protein_coding	0.5	26	26	0.00521134	0.751925	0.0956347	0.754043	0.156185	0.89046	1.18256e-31	0.880949	0.0424188	13.7395	0.776072	5.8903e-43	0.892638	0.0582555	0.796802	13.5923	4.4509e-42	1.47589e-28
ENSG00000175463.7	TBC1D10C	protein_coding	0.5	8	8	0.03295	0.389403	0.127247	0.323555	0.317932	0.499907	7.60215e-11	0.641527	0.0673174	7.53136	0.411556	5.02151e-14	0.615605	0.214877	0.378969	7.21294	5.47575e-13	4.72306e-09
ENSG00000175467.10	SART1	protein_coding	0.5	5	5	0.00269871	0.176389	0.194707	0.248135	0.242746	0.345757	9.73149e-06	0.463017	0.199808	5.14531	0.214385	2.67085e-07	0.526634	0.232056	0.277343	5.80243	6.536e-09	8.96904e-06
ENSG00000175482.4	POLD4	protein_coding	0.5	9	9	0.011709	0.404004	0.11632	0.381166	0.178913	0.466287	2.17398e-10	0.626825	0.092119	7.33314	0.392909	2.24829e-13	0.662648	0.0870314	0.439102	7.31954	2.48827e-13	1.55907e-08
ENSG00000175505.9	CLCF1	protein_coding	0.5	14	14	0.00237047	0.4973	0.136137	0.514225	0.242157	0.680295	1.59489e-15	0.721205	0.0808198	9.1013	0.520136	8.92546e-20	0.751168	0.119302	0.564253	9.36014	7.96321e-21	1.8042e-14
ENSG00000175518.6	UBQLNL	protein_coding	0.5	27	27	0.00326283	0.658592	0.113816	0.648911	0.189755	0.848934	1.08937e-24	0.831401	0.0469209	11.8547	0.691228	2.03492e-32	0.86373	0.0797869	0.74603	12.6629	9.48964e-37	2.56843e-25
ENSG00000175536.6	LIPT2	protein_coding	0.5	14	14	0.00603188	0.547084	0.18743	0.541326	0.244285	0.691873	1.73763e-18	0.750068	0.105541	9.96766	0.562601	2.11146e-23	0.748709	0.15927	0.560565	9.54498	1.36129e-21	2.67434e-15
ENSG00000175538.6	KCNE3	protein_coding	0.5	7	7	0.00300533	0.291092	0.24034	0.271395	0.354429	0.455496	2.12743e-10	0.612137	0.132351	7.24006	0.374712	4.48475e-13	0.616652	0.182393	0.380259	7.0221	2.18564e-12	2.48903e-08
ENSG00000175544.9	CABP4	protein_coding	0.5	6	6	0.00543688	0.327556	0.256056	0.151987	0.465272	0.442283	1.237e-10	0.597421	0.191974	7.19877	0.356912	6.07576e-13	0.494622	0.356013	0.244651	5.68745	1.2895e-08	9.97947e-07
ENSG00000175550.3	DRAP1	protein_coding	0.5	6	6	0.0226946	0.27568	0.117791	0.230622	0.25498	0.373091	3.72514e-09	0.59047	0.110138	6.81127	0.348655	9.67433e-12	0.603021	0.191058	0.363635	6.86192	6.79417e-12	5.17678e-08
ENSG00000175564.8	UCP3	protein_coding	0.5	7	7	0.0308439	0.365217	0.226189	0.211153	0.451014	0.437803	2.10648e-12	0.626811	0.193663	7.8032	0.392892	6.03575e-15	0.588547	0.227788	0.346388	6.85678	7.04307e-12	2.54832e-08
ENSG00000175567.4	UCP2	protein_coding	0.5	9	9	0.0103898	0.408307	0.0999671	0.297932	0.542225	0.53734	3.33992e-11	0.65311	0.0488692	7.68489	0.426552	1.53134e-14	0.657639	0.135715	0.432489	7.42484	1.12916e-13	4.83037e-09
ENSG00000175573.6	C11orf68	protein_coding	0.5	9	9	0.00253604	0.41398	0.192327	0.377845	0.24491	0.547596	5.25839e-14	0.683998	0.129565	8.52188	0.467853	1.56984e-17	0.697792	0.13656	0.486914	8.14739	3.71874e-16	6.56202e-11
ENSG00000175575.8	PAAF1	protein_coding	0.5	5	5	0.0027773	0.360409	0.190178	0.373487	0.18503	0.484309	1.0182e-11	0.637178	0.160983	7.70191	0.405996	1.34047e-14	0.669829	0.102455	0.448671	7.48888	6.94657e-14	5.17792e-09
ENSG00000175581.9	MRPL48	protein_coding	0.5	4	4	0.0383355	0.138658	0.192608	-0.125349	0.730406	0.269774	9.8802e-05	0.449409	0.122123	4.81857	0.201969	1.44591e-06	0.420083	0.24097	0.176469	4.33403	1.46401e-05	0.00433068
ENSG00000175582.15	RAB6A	protein_coding	0.5	6	6	0.00300283	0.249461	0.11097	0.208102	0.199969	0.377924	1.12885e-06	0.530428	0.0731122	5.83798	0.281354	5.28367e-09	0.515377	0.247434	0.265613	5.60305	2.10615e-08	2.17824e-05
ENSG00000175591.7	P2RY2	protein_coding	0.5	3	3	0.0211815	0.16378	0.184103	0.18044	0.267346	0.231299	1.98783e-05	0.459345	0.194184	5.03764	0.210998	4.71309e-07	0.356287	0.357266	0.12694	4.08773	4.35617e-05	0.000427975
ENSG00000175592.4	FOSL1	protein_coding	0.5	5	5	0.00262841	0.308285	0.152429	0.255413	0.277037	0.353848	1.84512e-08	0.572235	0.120766	6.53295	0.327453	6.4488e-11	0.480089	0.280103	0.230485	5.41541	6.11471e-08	2.19771e-05
ENSG00000175602.2	CCDC85B	protein_coding	0.5	5	5	0.0101241	0.236006	0.150026	0.265074	0.214429	0.332052	5.06855e-07	0.517039	0.148571	5.83429	0.26733	5.40205e-09	0.535453	0.263057	0.28671	5.95693	2.57022e-09	1.90723e-06
ENSG00000175634.10	RPS6KB2	protein_coding	0.5	15	15	0.00530667	0.569324	0.187243	0.595267	0.154123	0.705484	7.68681e-21	0.774113	0.106962	10.6506	0.599251	1.73207e-26	0.798133	0.072414	0.637017	10.1951	2.08459e-24	7.53484e-17
ENSG00000176029.9	C11orf16	protein_coding	0.5	16	16	0.00380236	0.623688	0.0669362	0.615041	0.172034	0.741294	2.04789e-24	0.830352	0.0449997	11.7898	0.689484	4.40565e-32	0.812418	0.0865847	0.660023	10.6129	2.59598e-26	3.49447e-18
ENSG00000176102.7	CSTF3	protein_coding	0.5	9	9	0.00245973	0.24276	0.175635	0.307625	0.371383	0.522313	8.83789e-09	0.581387	0.121671	6.66308	0.338011	2.68143e-11	0.598538	0.227947	0.358247	6.83963	7.93972e-12	4.68065e-08
ENSG00000176148.11	TCP11L1	protein_coding	0.5	20	20	0.00217258	0.712357	0.0716121	0.636535	0.30212	0.835781	6.9672e-29	0.859315	0.0629335	12.9869	0.738422	1.45234e-38	0.856026	0.0810077	0.73278	12.1025	1.02478e-33	2.83958e-23
ENSG00000176340.3	COX8A	protein_coding	0.5	7	7	0.0534352	0.293611	0.208773	0.33036	0.251287	0.459787	5.1929e-10	0.599576	0.166618	7.05981	0.359492	1.66725e-12	0.683549	0.154855	0.467239	7.92361	2.30715e-15	2.14944e-10
ENSG00000176485.6	PLA2G16	protein_coding	0.5	15	15	0.00219736	0.559411	0.0632021	0.504318	0.275697	0.687657	1.40449e-18	0.771134	0.045059	10.0985	0.594647	5.60716e-24	0.720618	0.147987	0.51929	8.85542	8.33723e-19	3.63063e-13
ENSG00000176697.14	BDNF	protein_coding	0.5	7	7	0.00857471	0.329876	0.103912	0.286966	0.218989	0.446442	1.10503e-08	0.572059	0.130299	6.58593	0.327251	4.52038e-11	0.568017	0.195517	0.322643	6.19044	5.99953e-10	2.50346e-06
ENSG00000176971.2	FIBIN	protein_coding	0.5	12	12	0.00468821	0.609889	0.058014	0.570914	0.180174	0.692877	1.31438e-21	0.806632	0.0325807	11.0045	0.650655	3.63389e-28	0.760462	0.14869	0.578303	9.64208	5.31012e-22	2.17377e-15
ENSG00000176973.7	FAM89B	protein_coding	0.5	13	13	0.00222329	0.470304	0.181419	0.350592	0.445684	0.632029	2.08813e-14	0.684277	0.135506	8.62856	0.468235	6.213e-18	0.6795	0.241412	0.46172	8.76437	1.87819e-18	1.38935e-13
ENSG00000176984.2	AP000679.2	protein_coding	0.5	35	35	0.00261205	0.807229	0.115173	0.857441	0.0634173	0.945718	2.18167e-41	0.914526	0.0500678	16.1645	0.836357	8.98148e-59	0.933442	0.0326815	0.871314	15.6614	2.77526e-55	3.02186e-36
ENSG00000177030.12	DEAF1	protein_coding	0.5	16	16	0.00230227	0.657258	0.0804928	0.606827	0.285527	0.785087	7.63899e-24	0.824501	0.0503443	11.6167	0.679801	3.39157e-31	0.837488	0.0891054	0.701385	11.4638	2.00489e-30	4.48654e-21
ENSG00000177042.10	TMEM80	protein_coding	0.5	23	23	0.00220512	0.869052	0.0455358	0.87103	0.065058	0.929632	2.49797e-45	0.93794	0.0236503	17.1832	0.879731	3.55012e-66	0.946697	0.0232481	0.896234	16.5378	1.96108e-61	1.66021e-39
ENSG00000177054.9	ZDHHC13	protein_coding	0.5	35	35	0.00607894	0.865325	0.0673253	0.873408	0.0583411	0.946695	1.90435e-46	0.936345	0.0325426	17.4056	0.876743	7.48709e-68	0.945128	0.0305452	0.893266	16.6056	6.35193e-62	6.98476e-40
ENSG00000177098.4	SCN4B	protein_coding	0.5	16	16	0.0123317	0.484318	0.109883	0.480457	0.256202	0.715443	2.74132e-17	0.747572	0.0824617	9.66899	0.558864	4.08406e-22	0.737954	0.114244	0.544577	8.91677	4.80077e-19	4.60147e-13
ENSG00000177103.9	DSCAML1	protein_coding	0.5	11	11	0.00254733	0.440053	0.184503	0.431798	0.362387	0.576909	1.51371e-14	0.699926	0.107709	8.74857	0.489896	2.16076e-18	0.651179	0.303243	0.424034	7.97336	1.54412e-15	1.36973e-11
ENSG00000177105.9	RHOG	protein_coding	0.5	63	59	0.00719726	0.663833	0.119129	0.619818	0.191546	0.945954	4.63843e-23	0.811774	0.0673515	11.3753	0.658977	5.54862e-30	0.827182	0.107549	0.68423	11.4504	2.33975e-30	3.22167e-21
ENSG00000177106.10	EPS8L2	protein_coding	0.5	9	9	0.00286789	0.409099	0.14243	0.41104	0.229369	0.535688	5.33618e-12	0.657943	0.0952064	7.90202	0.432889	2.74417e-15	0.661404	0.161029	0.437455	7.56956	3.74499e-14	1.79866e-09
ENSG00000177156.6	TALDO1	protein_coding	0.5	34	34	0.00178579	0.780297	0.0460345	0.760388	0.213285	0.912104	3.18872e-34	0.898773	0.0169142	14.4191	0.807793	3.92523e-47	0.847108	0.166604	0.717593	12.6763	8.00412e-37	1.15241e-25
ENSG00000177225.12	PDDC1	protein_coding	0.5	43	42	0.0114532	0.700137	0.062218	0.726149	0.150473	0.921322	3.33198e-26	0.844164	0.0477641	12.2713	0.712612	1.29178e-34	0.880993	0.0836866	0.776149	13.4354	3.75193e-41	3.73428e-28
ENSG00000177363.4	LRRN4CL	protein_coding	0.5	12	12	0.0137519	0.489127	0.195528	0.478569	0.217709	0.632924	4.83632e-17	0.738522	0.0961286	9.55027	0.545415	1.29357e-21	0.70018	0.11487	0.490252	8.26384	1.41065e-16	2.68769e-11
ENSG00000177542.6	SLC25A22	protein_coding	0.5	19	19	0.00315474	0.587378	0.127716	0.648113	0.111333	0.770261	6.48372e-21	0.794059	0.0628272	10.7746	0.63053	4.53746e-27	0.828465	0.0661105	0.686355	11.045	2.31681e-28	1.40678e-19
ENSG00000177595.13	PIDD	protein_coding	0.5	41	39	0.0192485	0.572746	0.132236	0.593978	0.172924	0.856943	2.60721e-18	0.755016	0.0988939	9.94462	0.570049	2.66195e-23	0.820506	0.0989778	0.67323	11.0621	1.91571e-28	8.55942e-20
ENSG00000177600.4	RPLP2	protein_coding	0.5	34	34	0.0153799	0.771685	0.012719	0.759803	0.158846	0.91492	9.42874e-33	0.891424	0.0146279	14.0369	0.794638	9.26752e-45	0.869871	0.143317	0.756675	13.4062	5.55975e-41	3.28721e-28
ENSG00000177666.11	PNPLA2	protein_coding	0.5	16	16	0.015161	0.574037	0.0960107	0.540533	0.328038	0.705044	1.05629e-19	0.784655	0.044238	10.4355	0.615683	1.70748e-25	0.788771	0.112038	0.622159	10.1999	1.98553e-24	4.76661e-17
ENSG00000177685.12	EFCAB4A	protein_coding	0.5	32	32	0.00180395	0.706213	0.0433538	0.725201	0.17558	0.895019	5.44471e-29	0.863719	0.0454393	13.0257	0.746011	8.73715e-39	0.881134	0.051119	0.776398	12.8651	7.07248e-38	6.38997e-26
ENSG00000177697.13	CD151	protein_coding	0.5	15	15	0.00243601	0.706708	0.145669	0.714727	0.14667	0.80761	4.90847e-30	0.866085	0.0570456	13.2729	0.750104	3.32586e-40	0.856837	0.0806499	0.734169	12.1687	4.56129e-34	1.61211e-23
ENSG00000177700.5	POLR2L	protein_coding	0.5	48	48	0.0161106	0.711201	0.121538	0.760462	0.0863935	0.929093	2.89699e-31	0.875085	0.0584834	13.6074	0.765773	3.61821e-42	0.883201	0.0484093	0.780043	12.8645	7.13135e-38	7.91596e-26
ENSG00000177830.13	CHID1	protein_coding	0.5	33	33	0.00329121	0.742667	0.110553	0.819767	0.0696371	0.924042	6.51474e-33	0.889795	0.0324767	14.0755	0.791734	5.37544e-45	0.913891	0.0466974	0.835197	14.5413	6.63559e-48	5.1717e-32
ENSG00000177951.13	BET1L	protein_coding	0.5	11	11	0.00258044	0.453735	0.23007	0.446374	0.368125	0.573504	1.80637e-14	0.693351	0.146564	8.68677	0.480735	3.72875e-18	0.711071	0.201172	0.505621	9.14698	5.85491e-20	2.12521e-14
ENSG00000177963.8	RIC8A	protein_coding	0.5	9	9	0.00344065	0.537144	0.173118	0.455294	0.240301	0.580486	2.4891e-18	0.742938	0.121443	9.89083	0.551956	4.56237e-23	0.751418	0.118793	0.564629	9.37639	6.8268e-21	1.4243e-14
ENSG00000178105.5	DDX10	protein_coding	0.5	10	10	0.00491489	0.427926	0.180819	0.426197	0.213679	0.559973	8.3196e-12	0.626995	0.188881	7.65724	0.393123	1.89972e-14	0.633246	0.260491	0.401	7.52778	5.16093e-14	5.16756e-10
ENSG00000178202.8	KDELC2	protein_coding	0.5	11	11	0.00942047	0.4433	0.253752	0.497146	0.260433	0.628752	1.61079e-14	0.679623	0.172194	8.60658	0.461887	7.52694e-18	0.733399	0.210635	0.537874	9.28049	1.68707e-20	1.39702e-14
ENSG00000178301.3	AQP11	protein_coding	0.5	12	12	0.0026378	0.547698	0.157846	0.518701	0.235135	0.690457	8.88563e-21	0.779147	0.0852891	10.6484	0.60707	1.77374e-26	0.758706	0.136067	0.575634	9.4567	3.17827e-21	1.00387e-14
ENSG00000179057.9	IGSF22	protein_coding	0.5	16	16	0.00504329	0.585505	0.12423	0.565026	0.198879	0.732986	5.74797e-19	0.761392	0.111277	10.1361	0.579717	3.82083e-24	0.818828	0.101714	0.670479	10.8718	1.57132e-27	4.44743e-19
ENSG00000179071.3	CCDC89	protein_coding	0.5	7	7	0.00434873	0.137419	0.540851	0.211286	0.318987	0.424995	7.32295e-09	0.566288	0.171568	6.58263	0.320682	4.62213e-11	0.529661	0.202378	0.280541	5.78597	7.20961e-09	1.24053e-05
ENSG00000179119.10	SPTY2D1	protein_coding	0.5	28	28	0.0192997	0.660932	0.185093	0.666152	0.184505	0.856711	2.67791e-25	0.819125	0.104182	11.9233	0.670966	8.94997e-33	0.860638	0.0348437	0.740698	11.7854	4.64345e-32	6.08888e-22
ENSG00000179240.4	RP11-111M22.2	protein_coding	0.5	16	16	0.00843465	0.590914	0.144755	0.567415	0.23826	0.739648	7.2011e-23	0.801529	0.0957234	11.2598	0.642449	2.07153e-29	0.767536	0.156958	0.589112	9.99162	1.6585e-23	1.2599e-16
ENSG00000179241.8	LDLRAD3	protein_coding	0.5	26	26	0.0020075	0.722231	0.117127	0.77662	0.110374	0.874822	2.14417e-29	0.861235	0.0556599	13.0976	0.741726	3.39619e-39	0.882095	0.061761	0.778092	12.9514	2.30785e-38	3.48988e-26
ENSG00000179292.4	TMEM151A	protein_coding	0.5	7	7	0.00693774	0.401665	0.0762113	0.351498	0.319737	0.4648	7.86498e-11	0.642553	0.0654284	7.53189	0.412875	5.0011e-14	0.577516	0.334501	0.333525	6.60633	3.93968e-11	1.68819e-08
ENSG00000179331.2	RAB39A	protein_coding	0.5	6	6	0.00339979	0.165691	0.355771	0.157663	0.479271	0.424949	6.22761e-09	0.512234	0.278068	6.22372	0.262384	4.85512e-10	0.523591	0.188788	0.274147	5.63866	1.71377e-08	3.03626e-05
ENSG00000179431.5	FJX1	protein_coding	0.5	9	9	0.0216514	0.42323	0.220736	0.421202	0.211911	0.535578	1.53161e-13	0.677911	0.138364	8.37596	0.459563	5.47739e-17	0.702597	0.155912	0.493643	8.53746	1.37201e-17	2.85613e-12
ENSG00000179532.8	DNHD1	protein_coding	0.5	15	15	0.00230854	0.5865	0.2335	0.597434	0.197647	0.757192	1.3561e-22	0.792625	0.107917	11.1657	0.628254	6.0019e-29	0.802014	0.152535	0.643226	10.9281	8.45749e-28	1.1666e-19
ENSG00000180176.10	TH	protein_coding	0.5	76	59	0.0453759	0.312423	0.162155	0.284745	0.366437	0.852038	4.28271e-09	0.595966	0.0890596	6.8335	0.355176	8.28682e-12	0.635249	0.128128	0.403541	6.9948	2.65629e-12	6.77608e-08
ENSG00000180210.10	F2	protein_coding	0.5	4	4	0.00281101	0.196693	0.128113	0.116401	0.31757	0.268534	4.05301e-05	0.43016	0.230353	4.75333	0.185038	2.00093e-06	0.425497	0.271881	0.181047	4.61376	3.95449e-06	0.000807402
ENSG00000180423.4	HARBI1	protein_coding	0.5	7	7	0.00745008	0.299594	0.170241	0.226268	0.28061	0.409297	7.06258e-10	0.606281	0.115017	7.08663	0.367577	1.37416e-12	0.566735	0.169657	0.321189	6.05383	1.4144e-09	6.87307e-06
ENSG00000180720.6	CHRM4	protein_coding	0.5	7	7	0.0170127	0.349589	0.219647	0.326789	0.219591	0.418642	7.2881e-11	0.617824	0.162884	7.37493	0.381707	1.64429e-13	0.575512	0.156667	0.331214	6.13195	8.68057e-10	5.43588e-06
ENSG00000180773.10	SLC36A4	protein_coding	0.5	10	10	0.00263138	0.420303	0.14656	0.395435	0.222657	0.554586	1.87232e-12	0.666096	0.105076	8.05816	0.443684	7.74517e-16	0.641344	0.176082	0.411323	7.48286	7.27234e-14	1.70537e-09
ENSG00000180785.8	OR51E1	protein_coding	0.5	26	26	0.00443738	0.744824	0.0382306	0.756304	0.128026	0.89688	2.68066e-30	0.877113	0.01571	13.3932	0.769326	6.62264e-41	0.903255	0.0644141	0.81587	14.1012	3.73531e-45	2.27814e-30
ENSG00000180878.2	C11orf42	protein_coding	0.5	12	12	0.010265	0.515483	0.181473	0.518552	0.184935	0.654879	3.07477e-16	0.728091	0.0999845	9.30399	0.530117	1.35278e-20	0.738559	0.124862	0.545469	8.92969	4.27223e-19	4.14463e-13
ENSG00000181074.3	OR52N4	protein_coding	0.5	22	22	0.00273617	0.529557	0.183451	0.630721	0.183946	0.79217	5.33188e-20	0.755019	0.123252	10.3319	0.570053	5.05748e-25	0.807944	0.092319	0.652773	10.6317	2.12149e-26	2.51216e-18
ENSG00000181264.4	TMEM136	protein_coding	0.5	15	15	0.00933445	0.647818	0.0976817	0.586289	0.23188	0.743882	1.09223e-22	0.812353	0.0533774	11.2878	0.659917	1.50805e-29	0.76692	0.144525	0.588166	10.1611	2.95812e-24	2.5286e-17
ENSG00000181649.5	PHLDA2	protein_coding	0.5	87	72	0.01715	0.445473	0.26476	0.496345	0.246944	0.951793	1.8765e-14	0.677928	0.16107	8.59897	0.459587	8.04378e-18	0.740542	0.150765	0.548403	9.2409	2.44439e-20	3.09283e-14
ENSG00000181830.7	SLC35C1	protein_coding	0.5	15	15	0.0155925	0.585371	0.128187	0.563821	0.278386	0.72507	3.31997e-19	0.773721	0.0621788	10.2612	0.598645	1.05395e-24	0.825387	0.0675493	0.681264	10.832	2.42677e-27	8.4011e-19
ENSG00000181908.4	AP003774.4	protein_coding	0.5	7	7	0.00790359	0.296449	0.19129	0.341273	0.221335	0.40067	1.14427e-08	0.548957	0.211733	6.41385	0.301354	1.41892e-10	0.594728	0.170059	0.353702	6.56345	5.25758e-11	4.27635e-07
ENSG00000181924.6	COA4	protein_coding	0.5	7	7	0.00278265	0.331667	0.10708	0.316398	0.370759	0.42461	6.85002e-09	0.59051	0.093569	6.74946	0.348702	1.48395e-11	0.563886	0.316153	0.317967	6.51993	7.0338e-11	4.33998e-08
ENSG00000182103.3	FAM181B	protein_coding	0.5	8	8	0.0287879	0.338203	0.120659	0.301783	0.223707	0.461781	5.75411e-10	0.611723	0.106015	7.14021	0.374205	9.31892e-13	0.584613	0.134209	0.341772	6.2073	5.39029e-10	4.53808e-06
ENSG00000182208.8	MOB2	protein_coding	0.5	69	56	0.0203992	0.42732	0.220215	0.435864	0.406311	0.899193	6.97902e-16	0.731092	0.0625039	9.24129	0.534496	2.4354e-20	0.773287	0.134171	0.597973	9.92289	3.31014e-23	3.25854e-16
ENSG00000182255.6	KCNA4	protein_coding	0.5	9	9	0.00268881	0.510622	0.216311	0.451142	0.32292	0.582052	5.9824e-19	0.741091	0.138269	10.0058	0.549216	1.4366e-23	0.733166	0.149855	0.537532	8.91559	4.85221e-19	3.66886e-13
ENSG00000182272.7	B4GALNT4	protein_coding	0.5	12	12	0.00626129	0.493333	0.147641	0.481446	0.23369	0.596171	1.58208e-15	0.718155	0.0823906	9.07938	0.515746	1.0919e-19	0.699388	0.162384	0.489144	8.54042	1.33737e-17	2.5717e-12
ENSG00000182359.10	KBTBD3	protein_coding	0.5	11	11	0.00238951	0.363322	0.282613	0.379989	0.469584	0.644372	4.38438e-13	0.643523	0.217328	8.04499	0.414122	8.62545e-16	0.666509	0.29389	0.444234	8.27775	1.25523e-16	2.65388e-12
ENSG00000182450.8	KCNK4	protein_coding	0.5	9	9	0.00785587	0.451959	0.179635	0.463238	0.240506	0.565294	5.21242e-13	0.664901	0.140687	8.17681	0.442094	2.91455e-16	0.733544	0.182409	0.538087	9.20061	3.55928e-20	3.15612e-14
ENSG00000182667.10	NTM	protein_coding	0.5	47	42	0.023219	0.546012	0.0645123	0.590127	0.187885	0.884898	3.54388e-19	0.778524	0.0442144	10.2835	0.606099	8.36442e-25	0.776387	0.115257	0.602777	9.80742	1.04606e-22	8.82072e-16
ENSG00000182704.6	TSKU	protein_coding	0.5	23	23	0.00216437	0.762718	0.0632918	0.730665	0.164949	0.851847	6.2304e-32	0.884781	0.0302996	13.8213	0.782837	1.89716e-43	0.849203	0.0952885	0.721146	12.0842	1.27974e-33	2.21221e-23
ENSG00000182919.10	C11orf54	protein_coding	0.5	15	15	0.0129613	0.568502	0.178819	0.628919	0.174907	0.731414	4.38585e-18	0.751232	0.100158	9.87793	0.564349	5.1896e-23	0.821335	0.0877199	0.674592	10.865	1.69175e-27	4.66274e-19
ENSG00000182934.7	SRPR	protein_coding	0.5	40	37	0.00784665	0.825754	0.0369247	0.797726	0.12416	0.939794	1.40814e-40	0.924317	0.0224097	16.0144	0.854361	1.01398e-57	0.914013	0.0571157	0.835419	14.7637	2.5119e-49	6.58498e-33
ENSG00000182985.12	CADM1	protein_coding	0.5	24	24	0.00335184	0.759568	0.0926568	0.711564	0.15648	0.872915	6.17064e-31	0.867496	0.0598642	13.4836	0.75255	1.95415e-41	0.880519	0.0435265	0.775314	12.7329	3.8813e-37	2.60953e-25
ENSG00000183020.9	AP2A2	protein_coding	0.5	31	31	0.00190343	0.79942	0.0794485	0.662116	0.237479	0.91491	3.77016e-38	0.908582	0.0440277	15.3832	0.825521	2.12263e-53	0.856482	0.113384	0.733562	12.7196	4.59962e-37	9.93181e-26
ENSG00000183134.4	PTGDR2	protein_coding	0.5	5	5	0.0113198	0.298143	0.122121	0.211795	0.17929	0.359176	2.63038e-08	0.573101	0.109233	6.49846	0.328444	8.11473e-11	0.558434	0.142749	0.311849	5.87536	4.21921e-09	2.04389e-05
ENSG00000183161.3	FANCF	protein_coding	0.5	7	7	0.00278065	0.250765	0.249904	0.333748	0.20881	0.423188	3.14024e-08	0.560515	0.150808	6.39504	0.314177	1.60502e-10	0.582993	0.198437	0.339881	6.42	1.36273e-10	7.39653e-07
ENSG00000183340.5	JRKL	protein_coding	0.5	26	26	0.00206462	0.729656	0.141467	0.739446	0.0923512	0.877509	1.07818e-31	0.881559	0.0348663	13.7367	0.777146	6.12431e-43	0.876458	0.055621	0.768179	12.6319	1.40766e-36	5.14802e-25
ENSG00000183562.2	AC131971.1	protein_coding	0.5	54	46	0.032772	0.39383	0.133489	0.560191	0.192444	0.847922	4.08304e-12	0.665953	0.080506	7.97455	0.443494	1.52935e-15	0.773464	0.142528	0.598247	9.71818	2.5225e-22	1.81395e-15
ENSG00000183644.9	C11orf88	protein_coding	0.5	11	11	0.0173622	0.316873	0.44211	0.394461	0.381826	0.616237	1.95554e-16	0.732056	0.0960679	9.38162	0.535906	6.49666e-21	0.666678	0.232753	0.444459	8.06336	7.42249e-16	3.03878e-11
ENSG00000183715.9	OPCML	protein_coding	0.5	103	76	0.0181183	0.272518	0.171553	0.464501	0.217592	0.967389	4.9985e-10	0.604368	0.13504	7.1083	0.36526	1.17483e-12	0.747493	0.109447	0.558746	9.01643	1.94322e-19	3.00394e-13
ENSG00000183801.3	OLFML1	protein_coding	0.5	32	32	0.0018382	0.749977	0.0494092	0.756404	0.136881	0.902277	8.054e-31	0.879696	0.0228867	13.5306	0.773866	1.03131e-41	0.879585	0.0755303	0.77367	13.1875	1.03564e-39	3.55128e-27
ENSG00000183908.5	LRRC55	protein_coding	0.5	4	4	0.0026378	0.230729	0.143014	0.202789	0.202854	0.258796	1.61559e-05	0.472298	0.139462	5.16986	0.223066	2.34275e-07	0.449825	0.203791	0.202343	4.6099	4.02859e-06	0.00236899
ENSG00000184014.3	DENND5A	protein_coding	0.5	12	12	0.0112445	0.544771	0.189625	0.405543	0.451931	0.641993	3.49005e-19	0.761862	0.107864	10.1957	0.580433	2.07237e-24	0.676084	0.209098	0.45709	8.63656	5.79328e-18	4.02669e-13
ENSG00000184154.8	LRTOMT	protein_coding	0.5	7	7	0.00253392	0.337689	0.149405	0.392592	0.183798	0.511561	3.04121e-10	0.621204	0.100728	7.26214	0.385894	3.81016e-13	0.668607	0.129755	0.447035	7.62287	2.48094e-14	1.64135e-09
ENSG00000184232.4	OAF	protein_coding	0.5	28	28	0.00946409	0.738899	0.030888	0.792072	0.0916574	0.900773	6.18303e-31	0.879787	0.0273042	13.5638	0.774026	6.56012e-42	0.917799	0.0317348	0.842355	14.4868	1.46758e-47	1.11158e-31
ENSG00000184281.10	TSSC4	protein_coding	0.5	76	53	0.035757	0.253324	0.230117	0.20913	0.720268	0.860525	1.11364e-09	0.587171	0.15458	6.91314	0.34477	4.74027e-12	0.583249	0.290729	0.34018	6.99647	2.62498e-12	5.59886e-09
ENSG00000184350.8	MRGPRE	protein_coding	0.5	25	25	0.00195998	0.800599	0.048247	0.808819	0.0798084	0.88315	1.57726e-35	0.904621	0.0185451	14.7451	0.818339	3.30942e-49	0.907713	0.0451981	0.823943	14.169	1.42559e-45	1.13943e-30
ENSG00000184363.5	PKP3	protein_coding	0.5	15	15	0.0110724	0.422603	0.171666	0.482397	0.190623	0.667574	1.14932e-13	0.676497	0.151197	8.39529	0.457648	4.6476e-17	0.715024	0.140919	0.51126	8.6021	7.82685e-18	2.8344e-12
ENSG00000184384.9	MAML2	protein_coding	0.5	17	17	0.00219432	0.406745	0.260056	0.456383	0.234309	0.698123	2.0657e-13	0.671867	0.134136	8.30732	0.451405	9.7884e-17	0.720791	0.156732	0.51954	9.27351	1.80116e-20	1.00498e-14
ENSG00000184524.5	CEND1	protein_coding	0.5	15	15	0.0073719	0.671746	0.0712449	0.57985	0.297749	0.760177	1.29813e-28	0.855641	0.0687788	12.8934	0.732122	4.90263e-38	0.817399	0.0979884	0.668141	10.9771	4.92524e-28	1.54246e-19
ENSG00000184545.6	DUSP8	protein_coding	0.5	53	41	0.0414434	0.268526	0.29267	0.34709	0.260305	0.815758	3.55594e-11	0.599914	0.186786	7.34049	0.359897	2.1282e-13	0.649635	0.154088	0.422025	7.39349	1.43019e-13	4.92995e-09
ENSG00000184743.8	ATL3	protein_coding	0.5	8	8	0.0230803	0.327561	0.145794	0.342961	0.261144	0.464143	8.50188e-10	0.613377	0.091418	7.10966	0.376231	1.1633e-12	0.651201	0.129033	0.424062	7.26199	3.81436e-13	1.53916e-08
ENSG00000184956.11	MUC6	protein_coding	0.5	27	27	0.0105722	0.743232	0.0832147	0.764503	0.0875056	0.891181	4.76755e-32	0.881634	0.0479833	13.8202	0.777278	1.92542e-43	0.8868	0.0695822	0.786414	13.329	1.56932e-40	1.30435e-27
ENSG00000184999.7	SLC22A10	protein_coding	0.5	20	20	0.007574	0.6279	0.116205	0.701222	0.136187	0.81737	5.66317e-22	0.798755	0.069733	11.0528	0.638009	2.12487e-28	0.842175	0.0758948	0.709258	11.5626	6.37517e-31	2.20417e-21
ENSG00000185085.2	INTS5	protein_coding	0.5	15	15	0.0115516	0.606041	0.278112	0.677112	0.0969388	0.76399	2.17116e-25	0.814734	0.126492	11.9196	0.663792	9.35833e-33	0.827118	0.110108	0.684125	11.1352	8.45587e-29	5.27783e-20
ENSG00000185101.8	ANO9	protein_coding	0.5	6	6	0.00299572	0.296857	0.137603	0.146928	0.391254	0.387763	7.5167e-08	0.561427	0.113459	6.31378	0.3152	2.72309e-10	0.474777	0.235334	0.225413	5.11957	3.06229e-07	0.000178622
ENSG00000185187.8	SIGIRR	protein_coding	0.5	12	12	0.00567235	0.628715	0.143407	0.572828	0.29042	0.717894	6.22197e-23	0.806277	0.0764741	11.3132	0.650082	1.12851e-29	0.812554	0.0982878	0.660243	10.8943	1.22732e-27	2.57636e-19
ENSG00000185201.12	IFITM2	protein_coding	0.5	19	19	0.00274154	0.594067	0.111364	0.634619	0.157099	0.785684	2.31638e-21	0.799105	0.0638135	10.9099	0.638569	1.03403e-27	0.840331	0.073267	0.706157	11.4949	1.39969e-30	3.58534e-21
ENSG00000185238.8	PRMT3	protein_coding	0.5	20	20	0.00744098	0.757137	0.0858308	0.767382	0.126978	0.858052	2.13935e-33	0.885667	0.0427834	14.1441	0.784406	2.03057e-45	0.901606	0.0660917	0.812893	14.7132	5.30191e-49	7.68157e-33
ENSG00000185475.4	TMEM179B	protein_coding	0.5	16	16	0.00443706	0.489662	0.208565	0.475829	0.287134	0.68706	8.88187e-19	0.7537	0.106945	10.0557	0.568064	8.66783e-24	0.716296	0.14378	0.51308	8.63209	6.02413e-18	2.21897e-12
ENSG00000185507.15	IRF7	protein_coding	0.5	25	25	0.00399724	0.657294	0.155932	0.705821	0.135035	0.851882	4.04936e-30	0.87141	0.0442024	13.3317	0.759355	1.51488e-40	0.851063	0.0646879	0.724309	11.8871	1.38157e-32	1.69318e-22
ENSG00000185522.4	C11orf35	protein_coding	0.5	8	8	0.0115211	0.363772	0.128173	0.327419	0.250699	0.46905	3.76323e-11	0.642236	0.0909191	7.60838	0.412466	2.77542e-14	0.613185	0.252811	0.375996	7.06115	1.65134e-12	1.05718e-08
ENSG00000185627.13	PSMD13	protein_coding	0.5	10	10	0.00264807	0.613798	0.124017	0.612342	0.107862	0.687361	6.96763e-22	0.79629	0.0839437	11.0122	0.634078	3.33701e-28	0.803168	0.0591811	0.645079	10.1423	3.5838e-24	1.51018e-16
ENSG00000185670.7	ZBTB3	protein_coding	0.5	5	5	0.0293547	0.164674	0.154169	0.238879	0.39167	0.377761	7.46452e-06	0.49417	0.106378	5.39993	0.244204	6.66683e-08	0.641188	0.119521	0.411122	7.05181	1.76603e-12	5.6311e-08
ENSG00000185742.6	C11orf87	protein_coding	0.5	13	13	0.0301566	0.516977	0.140807	0.534844	0.197887	0.677251	9.13433e-17	0.741037	0.072253	9.50491	0.549136	2.00222e-21	0.747424	0.108589	0.558643	9.0745	1.14197e-19	1.73585e-13
ENSG00000185885.11	IFITM1	protein_coding	0.5	9	9	0.0126312	0.401826	0.128239	0.421435	0.171553	0.556575	3.17143e-15	0.714028	0.0930143	8.98505	0.509836	2.58606e-19	0.62136	0.102534	0.386088	6.68691	2.27932e-11	4.7928e-07
ENSG00000186104.6	CYP2R1	protein_coding	0.5	12	12	0.00246075	0.538725	0.0713674	0.473382	0.345057	0.647053	4.7244e-16	0.733294	0.0725001	9.29346	0.537721	1.49358e-20	0.712518	0.170364	0.507682	8.73275	2.48561e-18	7.76526e-13
ENSG00000186166.4	CCDC84	protein_coding	0.5	11	11	0.0101713	0.511443	0.166606	0.513042	0.193063	0.619349	8.3617e-17	0.72815	0.135423	9.43586	0.530202	3.87803e-21	0.780189	0.114963	0.608695	10.0108	1.36679e-23	1.70498e-16
ENSG00000186174.8	BCL9L	protein_coding	0.5	15	15	0.00221424	0.59228	0.0982606	0.579383	0.201937	0.727253	3.45856e-20	0.789588	0.04594	10.5778	0.62345	3.77593e-26	0.778349	0.125705	0.605828	9.92116	3.3681e-23	3.49423e-16
ENSG00000186280.5	KDM4D	protein_coding	0.5	16	16	0.0116163	0.531087	0.200962	0.636152	0.132512	0.744252	2.38609e-18	0.755019	0.0994719	9.95519	0.570054	2.39363e-23	0.806031	0.0874831	0.649686	10.516	7.29223e-26	6.1179e-18
ENSG00000186318.12	BACE1	protein_coding	0.5	14	14	0.0265994	0.493429	0.071633	0.427909	0.284061	0.656355	7.58048e-17	0.744854	0.0660501	9.54559	0.554808	1.3533e-21	0.736455	0.123703	0.542366	8.93191	4.1873e-19	4.03231e-13
ENSG00000186635.10	ARAP1	protein_coding	0.5	7	7	0.0238394	0.197127	0.311918	0.19002	0.324009	0.410802	2.46994e-08	0.524865	0.222843	6.18806	0.275483	6.09096e-10	0.611405	0.195518	0.373816	7.05407	1.73758e-12	1.40598e-08
ENSG00000186642.11	PDE2A	protein_coding	0.5	11	11	0.00446345	0.547137	0.0861775	0.507584	0.16517	0.612084	2.41086e-16	0.739208	0.0566382	9.39973	0.546428	5.47015e-21	0.738204	0.091184	0.544945	8.83812	9.73403e-19	9.81546e-13
ENSG00000186907.3	RTN4RL2	protein_coding	0.5	5	5	0.0115501	0.219832	0.161376	0.170097	0.222637	0.34504	4.40906e-06	0.497996	0.120817	5.48188	0.248	4.20827e-08	0.495476	0.228464	0.245497	5.26096	1.43305e-07	0.000132502
ENSG00000187049.5	TMEM216	protein_coding	0.5	22	22	0.00960916	0.607513	0.199251	0.599491	0.26471	0.778397	1.03992e-22	0.787346	0.112416	11.1454	0.619913	7.53988e-29	0.80976	0.138567	0.655711	11.4012	4.12376e-30	2.80065e-21
ENSG00000187079.10	TEAD1	protein_coding	0.5	30	30	0.0156415	0.637292	0.148778	0.656141	0.185372	0.846452	7.99395e-25	0.817181	0.106423	11.7989	0.667785	3.95628e-32	0.846459	0.0722087	0.716492	11.6518	2.24788e-31	1.13068e-21
ENSG00000187151.3	ANGPTL5	protein_coding	0.5	15	15	0.00255799	0.6473	0.0919148	0.590047	0.177356	0.749525	2.56073e-25	0.830994	0.0696091	12.0062	0.690551	3.29629e-33	0.817665	0.106292	0.668575	11.2739	1.76489e-29	1.19485e-20
ENSG00000187240.9	DYNC2H1	protein_coding	0.5	7	7	0.0102925	0.38773	0.16968	0.347036	0.317592	0.442464	3.19581e-12	0.653435	0.123977	7.92868	0.426978	2.21482e-15	0.598065	0.252784	0.357681	7.00166	2.5295e-12	1.13608e-08
ENSG00000187398.7	LUZP2	protein_coding	0.5	10	10	0.00260378	0.379655	0.217933	0.424404	0.264383	0.538333	4.66283e-12	0.628922	0.157663	7.74646	0.395543	9.44901e-15	0.662217	0.192912	0.438532	7.75888	8.56857e-15	3.48231e-10
ENSG00000187479.4	C11orf96	protein_coding	0.5	15	15	0.00416982	0.626943	0.0741131	0.553744	0.254881	0.719405	1.95553e-22	0.806994	0.0588143	11.2019	0.651239	3.99059e-29	0.797044	0.103293	0.63528	10.4732	1.14759e-25	6.51359e-18
ENSG00000187486.5	KCNJ11	protein_coding	0.5	15	15	0.00972189	0.518531	0.15164	0.521011	0.153391	0.692925	5.63046e-17	0.734715	0.109104	9.5243	0.539806	1.66151e-21	0.761312	0.0863988	0.579595	9.34563	9.13466e-21	3.16332e-14
ENSG00000187726.4	DNAJB13	protein_coding	0.5	13	13	0.00253429	0.54221	0.199297	0.54094	0.159009	0.68032	1.3507e-18	0.745972	0.144173	9.95257	0.556474	2.45747e-23	0.737507	0.105722	0.543917	9.00238	2.20884e-19	2.3633e-13
ENSG00000188211.4	NCR3LG1	protein_coding	0.5	19	19	0.0208279	0.642731	0.11473	0.593936	0.13612	0.775729	4.70145e-23	0.815967	0.0577514	11.3877	0.665803	4.81376e-30	0.812815	0.0703253	0.660669	10.4511	1.449e-25	1.38747e-17
ENSG00000188486.3	H2AFX	protein_coding	0.5	21	21	0.0121726	0.518357	0.14526	0.525565	0.302104	0.758545	1.55684e-19	0.770285	0.0840084	10.3108	0.593339	6.29704e-25	0.783168	0.128088	0.613352	10.1699	2.70069e-24	5.45396e-17
ENSG00000188487.7	INSC	protein_coding	0.5	6	6	0.0217279	0.242632	0.0642033	0.265763	0.173045	0.37326	6.81304e-07	0.534066	0.0955449	5.91246	0.285227	3.37045e-09	0.500994	0.214015	0.250995	5.28147	1.28152e-07	0.000146314
ENSG00000188997.3	KCTD21	protein_coding	0.5	16	16	0.0196045	0.595968	0.240297	0.641498	0.176316	0.770111	1.53545e-24	0.815879	0.0919781	11.7407	0.665658	7.8795e-32	0.84953	0.0839571	0.721702	11.8892	1.34627e-32	1.57889e-22
ENSG00000196167.5	COLCA1	protein_coding	0.5	6	6	0.00265578	0.295324	0.166384	0.286728	0.215996	0.436282	1.0419e-08	0.579527	0.111855	6.63903	0.335851	3.15754e-11	0.584128	0.205876	0.341205	6.40222	1.53137e-10	8.06527e-07
ENSG00000196323.7	ZBTB44	protein_coding	0.5	75	67	0.0195351	0.389322	0.30533	0.443814	0.313269	0.934558	9.2004e-16	0.712428	0.12545	9.09822	0.507554	9.18242e-20	0.683054	0.199299	0.466563	8.47639	2.32298e-17	2.16131e-12
ENSG00000196371.2	FUT4	protein_coding	0.5	18	18	0.00200795	0.639635	0.108232	0.645369	0.193721	0.759429	3.65211e-23	0.8139	0.0694539	11.4013	0.662433	4.11926e-30	0.802549	0.13134	0.644085	10.9818	4.6749e-28	9.36009e-20
ENSG00000196565.8	HBG2	protein_coding	0.5	36	36	0.0047052	0.507111	0.138267	0.444659	0.415265	0.799009	1.61709e-18	0.757469	0.0831395	10.0131	0.57376	1.33548e-23	0.739615	0.12608	0.547031	9.06997	1.19049e-19	1.3843e-13
ENSG00000196655.5	TRAPPC4	protein_coding	0.5	15	15	0.00487877	0.724359	0.0949089	0.696326	0.325691	0.799559	2.00878e-30	0.868055	0.0490936	13.3822	0.75352	7.68056e-41	0.868665	0.137097	0.754579	13.2033	8.39612e-40	2.114e-27
ENSG00000196666.3	FAM180B	protein_coding	0.5	3	3	0.0128497	0.117565	0.0930849	0.178273	0.230571	0.226858	8.9222e-06	0.473934	0.14757	5.24504	0.224613	1.56246e-07	0.462531	0.281914	0.213935	5.05946	4.20456e-07	7.90748e-05
ENSG00000196844.4	PATE2	protein_coding	0.5	17	17	0.00709669	0.55315	0.132671	0.616145	0.163785	0.749274	3.2453e-19	0.769533	0.0832113	10.2403	0.592181	1.30879e-24	0.790073	0.105759	0.624215	10.0794	6.81509e-24	1.54612e-16
ENSG00000196914.4	ARHGEF12	protein_coding	0.5	21	21	0.0084509	0.707949	0.0609772	0.695392	0.227271	0.837278	3.81195e-27	0.855074	0.0254083	12.5513	0.731152	3.91223e-36	0.847116	0.12036	0.717606	12.5399	4.51291e-36	4.01969e-25
ENSG00000197136.4	PCNXL3	protein_coding	0.5	11	11	0.0154807	0.40276	0.124237	0.34619	0.325988	0.567439	4.34339e-12	0.669638	0.0496873	7.99033	0.448415	1.34578e-15	0.606141	0.259511	0.367407	6.91179	4.78583e-12	2.69768e-08
ENSG00000197345.8	MRPL21	protein_coding	0.5	16	16	0.00265065	0.760957	0.0647367	0.721861	0.196697	0.846673	2.58492e-31	0.873159	0.0522162	13.6108	0.762407	3.45465e-42	0.856959	0.121879	0.734379	12.8527	8.30452e-38	2.62841e-26
ENSG00000197580.7	BCO2	protein_coding	0.5	16	16	0.0112065	0.598915	0.218763	0.66887	0.123017	0.780401	1.82636e-22	0.787504	0.131082	11.1061	0.620163	1.17108e-28	0.8421	0.057658	0.709133	11.4168	3.44547e-30	8.46427e-21
ENSG00000197601.8	FAR1	protein_coding	0.5	16	16	0.00665767	0.380109	0.505095	0.570385	0.134101	0.731604	5.48128e-18	0.729445	0.148578	9.72564	0.53209	2.34428e-22	0.744632	0.143866	0.554477	9.12553	7.13872e-20	9.86333e-14
ENSG00000197629.5	MPEG1	protein_coding	0.5	9	9	0.00771249	0.420618	0.0950003	0.390941	0.175688	0.488177	5.47644e-12	0.663806	0.0828402	7.93194	0.440638	2.15746e-15	0.66933	0.12165	0.448003	7.56757	3.80283e-14	2.40769e-09
ENSG00000197702.7	PARVA	protein_coding	0.5	52	52	0.00910622	0.655523	0.106016	0.716803	0.133458	0.947328	1.90982e-28	0.855574	0.0595035	12.8575	0.732007	7.8055e-38	0.858934	0.0679224	0.737768	12.0747	1.43686e-33	4.09034e-23
ENSG00000197798.4	FAM118B	protein_coding	0.5	22	22	0.00202666	0.672606	0.154423	0.684419	0.180786	0.817768	4.88927e-26	0.83711	0.0695787	12.1987	0.700754	3.15938e-34	0.849294	0.0854974	0.721301	11.9108	1.0396e-32	1.28736e-22
ENSG00000197901.7	SLC22A6	protein_coding	0.5	13	13	0.00232618	0.427071	0.227544	0.443299	0.213003	0.586542	1.41812e-15	0.712505	0.125315	9.06335	0.507664	1.26499e-19	0.702284	0.11059	0.493202	8.12395	4.51268e-16	9.76191e-11
ENSG00000198168.4	SVIP	protein_coding	0.5	14	14	0.010259	0.52551	0.188468	0.563185	0.364205	0.757445	7.66075e-19	0.747209	0.145712	10.0165	0.558322	1.28951e-23	0.814715	0.0945301	0.66376	10.7085	9.2901e-27	1.57659e-18
ENSG00000198331.6	HYLS1	protein_coding	0.5	38	38	0.0162621	0.5414	0.308311	0.558348	0.395783	0.857162	2.85641e-22	0.766797	0.15441	10.9227	0.587978	8.97994e-28	0.770728	0.192894	0.594021	10.3703	3.38491e-25	4.95281e-18
ENSG00000198382.4	UVRAG	protein_coding	0.5	8	8	0.0214732	0.324286	0.240852	0.306639	0.271287	0.508831	1.93706e-12	0.6628	0.115054	8.03305	0.439304	9.50794e-16	0.609903	0.183172	0.371982	7.21748	5.29604e-13	4.39531e-09
ENSG00000198561.8	CTNND1	protein_coding	0.5	4	4	0.00268047	0.181261	0.133807	0.117396	0.305695	0.250996	2.54963e-05	0.474309	0.111911	5.13578	0.224969	2.80974e-07	0.458587	0.251342	0.210302	4.79441	1.63152e-06	0.000643947
ENSG00000198730.3	CTR9	protein_coding	0.5	25	25	0.00192605	0.828843	0.0795999	0.824677	0.0730279	0.907314	1.38147e-42	0.92733	0.0331278	16.5017	0.859941	3.56504e-61	0.916371	0.0291713	0.839735	14.3565	9.69842e-47	3.38667e-31
ENSG00000198851.5	CD3E	protein_coding	0.5	17	17	0.0123207	0.536983	0.267488	0.634487	0.207649	0.763173	1.31783e-19	0.762598	0.125822	10.2976	0.581556	7.22243e-25	0.791604	0.148635	0.626637	10.6071	2.76073e-26	1.58335e-18
ENSG00000204370.4	SDHD	protein_coding	0.5	9	9	0.00243919	0.396579	0.0850114	0.322372	0.354048	0.488472	8.98539e-11	0.644757	0.0434964	7.53264	0.415711	4.97252e-14	0.630664	0.249675	0.397737	7.18371	6.78433e-13	6.89155e-09
ENSG00000204381.7	LAYN	protein_coding	0.5	11	11	0.0026539	0.608866	0.12168	0.475483	0.436086	0.643112	1.45086e-20	0.786347	0.0891265	10.6536	0.618341	1.67731e-26	0.752088	0.260302	0.565637	10.5734	3.95916e-26	3.09515e-19
ENSG00000204397.3	CARD16	protein_coding	0.5	9	9	0.00657859	0.36688	0.0985144	0.295898	0.376442	0.458213	2.79454e-09	0.601892	0.0943289	6.91316	0.362274	4.73977e-12	0.616392	0.249583	0.379939	7.42134	1.15945e-13	8.25702e-10
ENSG00000204403.5	CASP12	protein_coding	0.5	15	15	0.0021512	0.597292	0.174733	0.578204	0.269834	0.720923	3.68931e-20	0.772145	0.121606	10.4698	0.596208	1.18859e-25	0.799172	0.135212	0.638676	10.6256	2.2657e-26	1.81207e-18
ENSG00000204572.5	KRTAP5-10	protein_coding	0.5	3	3	0.0191001	0.330238	0.0449211	0.262897	0.301408	0.404865	2.73142e-07	0.548802	0.0972468	6.09993	0.301184	1.06113e-09	0.554532	0.301231	0.307506	6.37374	1.84474e-10	1.44616e-07
ENSG00000204922.4	C11orf83	protein_coding	0.5	10	10	0.00476631	0.514377	0.121978	0.513056	0.164371	0.626779	3.09316e-16	0.73236	0.0812502	9.33671	0.536351	9.93786e-21	0.719673	0.10225	0.517929	8.47203	2.41157e-17	1.05602e-11
ENSG00000204950.2	LRRC10B	protein_coding	0.5	27	26	0.0129954	0.645131	0.151532	0.682047	0.158846	0.832687	1.57706e-23	0.809894	0.0860701	11.4776	0.655928	1.70875e-30	0.855316	0.101464	0.731565	12.5433	4.3276e-36	5.86189e-25
ENSG00000205106.2	CTD-2210P24.4	protein_coding	0.5	20	20	0.0171275	0.614107	0.209999	0.63718	0.199798	0.79396	4.97877e-24	0.808639	0.0937306	11.5738	0.653896	5.59461e-31	0.836562	0.125307	0.699836	11.7633	6.02957e-32	2.39804e-22
ENSG00000205177.5	C11orf91	protein_coding	0.5	15	15	0.0108437	0.521215	0.305145	0.530405	0.245888	0.703974	2.54025e-23	0.817357	0.0579664	11.4655	0.668072	1.96712e-30	0.726004	0.160669	0.527081	8.96245	3.17536e-19	1.92416e-13
ENSG00000205213.9	LGR4	protein_coding	0.5	14	14	0.0114936	0.535659	0.131677	0.431764	0.237678	0.688311	8.84582e-19	0.762487	0.0838488	10.0922	0.581386	5.97966e-24	0.70098	0.117299	0.491373	8.18396	2.74671e-16	5.17671e-11
ENSG00000205339.5	IPO7	protein_coding	0.5	9	9	0.00451701	0.303436	0.258533	0.42234	0.234839	0.510587	7.99288e-10	0.597202	0.159297	7.00241	0.356651	2.51594e-12	0.644144	0.168849	0.414921	7.43501	1.04556e-13	2.6382e-09
ENSG00000205531.8	NAP1L4	protein_coding	0.5	32	31	0.0113555	0.734948	0.074271	0.716784	0.147918	0.88303	5.22209e-29	0.863956	0.0464706	13.0376	0.74642	7.47694e-39	0.844022	0.0999753	0.712373	11.7052	1.19908e-31	6.21309e-22
ENSG00000205869.2	KRTAP5-1	protein_coding	0.5	44	44	0.00159021	0.754069	0.129484	0.716678	0.310185	0.938662	6.18934e-34	0.884568	0.0674441	14.2829	0.782461	2.79822e-46	0.886163	0.104309	0.785285	13.9133	5.25855e-44	5.6043e-30
ENSG00000211450.5	C11orf31	protein_coding	0.5	9	9	0.00384837	0.455111	0.147029	0.387392	0.432818	0.56089	2.61708e-13	0.684732	0.0812878	8.36499	0.468858	6.01206e-17	0.676962	0.181379	0.458278	8.04647	8.52129e-16	6.0376e-11
ENSG00000213402.2	PTPRCAP	protein_coding	0.5	11	11	0.00709361	0.637217	0.119281	0.603713	0.179566	0.706696	2.92799e-22	0.80631	0.0566625	11.1456	0.650137	7.52551e-29	0.797259	0.127158	0.635622	10.7164	8.5245e-27	7.99727e-19
ENSG00000213465.3	ARL2	protein_coding	0.5	6	6	0.0028074	0.272247	0.190517	0.0669556	0.472984	0.406053	8.29409e-08	0.547293	0.140237	6.21684	0.29953	5.07255e-10	0.482126	0.224156	0.232445	5.11872	3.07623e-07	0.000229979
ENSG00000213593.5	TMX2	protein_coding	0.5	7	7	0.00355729	0.372791	0.185309	0.365258	0.382044	0.511079	1.31488e-11	0.646343	0.113119	7.73998	0.41776	9.94356e-15	0.661175	0.253165	0.437153	8.43864	3.21062e-17	1.02922e-12
ENSG00000213931.1	HBE1	protein_coding	0.5	12	12	0.00271807	0.624252	0.136981	0.529897	0.287068	0.702983	6.29964e-23	0.810853	0.0653528	11.3365	0.657482	8.65738e-30	0.758266	0.165096	0.574967	10.0021	1.4913e-23	8.97521e-17
ENSG00000214026.6	MRPL23	protein_coding	0.5	38	38	0.00330613	0.856866	0.0609813	0.878987	0.0649538	0.961138	1.3781e-42	0.928129	0.0345808	16.4981	0.861423	3.7836e-61	0.948407	0.0311577	0.899475	17.3832	1.10658e-67	4.31442e-43
ENSG00000214063.6	TSPAN4	protein_coding	0.5	21	21	0.00512318	0.670917	0.1247	0.603409	0.187576	0.835947	1.36717e-25	0.831227	0.078717	12.0657	0.690938	1.60263e-33	0.831686	0.082858	0.691701	11.3912	4.62603e-30	6.79913e-21
ENSG00000214290.3	COLCA2	protein_coding	0.5	20	20	0.00211131	0.683911	0.163004	0.702757	0.164142	0.806961	9.78181e-28	0.844246	0.0716072	12.631	0.712752	1.42486e-36	0.83102	0.118835	0.690595	11.4751	1.75916e-30	3.05345e-21
ENSG00000214376.5	VSTM5	protein_coding	0.5	16	16	0.00585498	0.532848	0.22955	0.597703	0.251391	0.759721	4.81006e-22	0.786983	0.0925744	10.9854	0.619343	4.49222e-28	0.769423	0.170416	0.592012	10.3812	3.019e-25	4.24879e-18
ENSG00000214517.4	PPME1	protein_coding	0.5	6	6	0.00803088	0.16757	0.235614	0.215584	0.392848	0.426099	6.95459e-07	0.526069	0.117608	5.85952	0.276749	4.64197e-09	0.506332	0.310109	0.256373	5.81944	5.90461e-09	1.47954e-06
ENSG00000214530.3	STARD10	protein_coding	0.5	15	15	0.00224305	0.545165	0.281487	0.638999	0.170123	0.757126	3.55252e-21	0.777998	0.138176	10.7481	0.605281	6.05068e-27	0.812622	0.0969634	0.660354	10.8024	3.35327e-27	5.58473e-19
ENSG00000214753.2	HNRNPUL2	protein_coding	0.5	15	15	0.01254	0.60343	0.108957	0.575731	0.192296	0.726078	2.05439e-22	0.812841	0.0456679	11.2239	0.66071	3.11307e-29	0.790227	0.128135	0.624458	10.4545	1.39785e-25	6.08899e-18
ENSG00000214756.3	METTL12	protein_coding	0.5	14	14	0.00621418	0.408058	0.277258	0.391304	0.34497	0.610697	2.97135e-15	0.676167	0.18724	8.76814	0.457201	1.81634e-18	0.672258	0.180615	0.45193	7.90258	2.73192e-15	1.65037e-10
ENSG00000214787.4	MS4A4E	protein_coding	0.5	16	16	0.0254351	0.606649	0.200925	0.59087	0.0962531	0.728097	2.02068e-23	0.784896	0.139765	11.3196	0.616062	1.04982e-29	0.80477	0.107658	0.647655	10.6311	2.13522e-26	2.04179e-18
ENSG00000214872.4	SMTNL1	protein_coding	0.5	9	9	0.00639229	0.419553	0.367996	0.457389	0.367615	0.5947	2.03969e-17	0.742567	0.11251	9.66329	0.551406	4.31773e-22	0.741875	0.174182	0.550378	9.54038	1.4231e-21	1.99093e-15
ENSG00000215504.2	AP000974.1	protein_coding	0.5	9	9	0.031754	0.36862	0.0907566	0.365732	0.253497	0.566675	2.18902e-10	0.635083	0.0535051	7.38266	0.403331	1.55159e-13	0.692052	0.142294	0.478936	8.02995	9.75114e-16	1.34512e-10
ENSG00000219435.3	TEX40	protein_coding	0.5	6	6	0.00264675	0.420117	0.0921085	0.303533	0.453072	0.491023	1.37419e-12	0.681039	0.0450457	8.17874	0.463815	2.86818e-16	0.596813	0.273576	0.356186	6.99583	2.63693e-12	9.85603e-09
ENSG00000221968.4	FADS3	protein_coding	0.5	19	19	0.00198166	0.629092	0.192756	0.578227	0.126024	0.7578	9.02655e-24	0.796521	0.123963	11.4559	0.634445	2.19776e-30	0.809626	0.0633927	0.655494	10.4132	2.15828e-25	1.7634e-17
ENSG00000223609.3	HBD	protein_coding	0.5	22	22	0.0129579	0.629132	0.0240953	0.633517	0.190805	0.837934	1.80601e-22	0.816391	0.023538	11.2576	0.666494	2.12526e-29	0.835906	0.0797444	0.698738	11.3731	5.69562e-30	8.65891e-21
ENSG00000223953.3	C1QTNF5	protein_coding	0.5	13	13	0.00510168	0.498326	0.106586	0.516748	0.152097	0.595984	7.35187e-15	0.710872	0.0910579	8.8841	0.505339	6.44378e-19	0.713864	0.132575	0.509602	8.52227	1.56454e-17	5.04451e-12
ENSG00000235718.3	MFRP	protein_coding	0.5	8	8	0.00445701	0.299962	0.380998	0.348547	0.334737	0.516251	1.32028e-12	0.667014	0.12359	8.0952	0.444907	5.71681e-16	0.60556	0.280248	0.366703	7.1983	6.09667e-13	2.31014e-09
ENSG00000236287.3	ZBED5	protein_coding	0.5	29	29	0.0107056	0.773215	0.104498	0.811806	0.0805254	0.899363	5.44432e-35	0.893653	0.0571292	14.57	0.798616	4.35612e-48	0.92374	0.0386559	0.853295	15.0864	1.99113e-51	5.43829e-34
ENSG00000239306.4	RBM14	protein_coding	0.5	6	6	0.0100078	0.313144	0.260937	0.305302	0.318414	0.415228	2.61477e-10	0.602643	0.195228	7.13827	0.363178	9.45125e-13	0.617572	0.207493	0.381395	7.25481	4.02237e-13	4.10143e-09
ENSG00000241233.1	KRTAP5-8	protein_coding	0.5	17	17	0.00569031	0.600584	0.144948	0.589575	0.208222	0.775208	1.86398e-22	0.812725	0.0498444	11.2386	0.660522	2.63404e-29	0.796063	0.109178	0.633716	10.328	5.26516e-25	2.22661e-17
ENSG00000242689.1	CNTF	protein_coding	0.5	14	14	0.0136032	0.460812	0.177516	0.485343	0.239348	0.682676	1.87499e-15	0.705998	0.144173	8.99534	0.498433	2.35495e-19	0.779712	0.139599	0.607951	10.2397	1.31612e-24	2.33192e-17
ENSG00000244242.1	IFITM10	protein_coding	0.5	25	25	0.00216108	0.82408	0.0965861	0.806189	0.1134	0.902368	1.48908e-39	0.909255	0.0553359	15.6987	0.826745	1.543e-55	0.922048	0.0483986	0.850172	15.0194	5.48398e-51	7.82596e-34
ENSG00000244411.2	KRTAP5-7	protein_coding	0.5	14	14	0.00869812	0.523111	0.0763426	0.30367	0.489087	0.610255	1.38222e-15	0.727946	0.062055	9.15301	0.529905	5.53664e-20	0.667888	0.187273	0.446075	8.02216	1.03902e-15	4.886e-11
ENSG00000244734.2	HBB	protein_coding	0.5	54	47	0.0243855	0.495548	0.109165	0.554453	0.229951	0.887807	2.67695e-15	0.718581	0.0860878	9.03685	0.516358	1.61254e-19	0.776848	0.126757	0.603493	9.9955	1.59486e-23	1.7029e-16
ENSG00000248712.3	CCDC153	protein_coding	0.5	22	22	0.0135862	0.49369	0.512476	0.587457	0.214701	0.789271	2.81268e-23	0.779091	0.181724	11.2409	0.606983	2.567e-29	0.817244	0.0701689	0.667888	10.6153	2.53097e-26	3.9238e-18
ENSG00000254469.3	RP11-849H4.2	protein_coding	0.5	6	6	0.00410396	0.209119	0.24466	0.263651	0.248745	0.320239	2.86552e-06	0.454066	0.237253	5.21569	0.206176	1.83139e-07	0.562795	0.232603	0.316739	6.29247	3.12445e-10	8.47361e-07
ENSG00000254470.2	AP5B1	protein_coding	0.5	6	6	0.00316691	0.271081	0.0972622	0.301286	0.337508	0.362951	7.44849e-07	0.52637	0.113703	5.85475	0.277065	4.77737e-09	0.539162	0.337723	0.290696	6.35488	2.08592e-10	4.19347e-08
ENSG00000254598.2	CSNK2A3	protein_coding	0.5	37	37	0.00173699	0.791677	0.129713	0.823552	0.0932328	0.941125	2.26368e-36	0.895413	0.0719679	14.8903	0.801764	3.80804e-50	0.91389	0.0579167	0.835196	14.595	3.02184e-48	3.266e-32
ENSG00000254614.1	AP003068.23	protein_coding	0.5	2	2	0.00460638	0.297725	0.188772	0.314551	0.160954	0.366602	1.07305e-08	0.560095	0.175407	6.50387	0.313706	7.82773e-11	0.590988	0.142971	0.349267	6.32595	2.51683e-10	2.32887e-06
ENSG00000254667.1	AP000783.1	protein_coding	0.5	37	37	0.00567666	0.77165	0.119697	0.672035	0.288928	0.882089	5.33197e-32	0.875432	0.071892	13.7963	0.766381	2.68097e-43	0.831871	0.186517	0.69201	13.3077	2.08792e-40	1.4135e-28
ENSG00000254772.5	EEF1G	protein_coding	0.5	17	17	0.00457521	0.464845	0.349892	0.505984	0.182131	0.646736	3.99649e-17	0.697856	0.235682	9.31157	0.487003	1.25951e-20	0.7269	0.131284	0.528384	9.03393	1.65619e-19	1.20088e-13
ENSG00000254943.1	RP11-664I21.6	protein_coding	0.5	16	16	0.00814017	0.636603	0.13365	0.633213	0.235123	0.754884	5.01938e-23	0.799224	0.0964823	11.2815	0.638759	1.61962e-29	0.822646	0.118715	0.676746	11.4569	2.17082e-30	2.70133e-21
ENSG00000254997.2	KRTAP5-9	protein_coding	0.5	11	11	0.00264404	0.592683	0.113719	0.624569	0.113418	0.676402	5.73624e-21	0.796759	0.0469173	10.8029	0.634825	3.33624e-27	0.783584	0.0827895	0.614004	9.82007	9.22828e-23	1.21129e-15
ENSG00000255038.1	RP11-1167A19.2	protein_coding	0.5	3	3	0.00288627	0.135704	0.248735	0.215343	0.231657	0.268029	8.11811e-06	0.488371	0.139635	5.34304	0.238507	9.1403e-08	0.500739	0.200759	0.25074	5.3544	8.58392e-08	9.773e-05
ENSG00000255062.1	RP11-712L6.5	protein_coding	0.5	50	50	0.0069557	0.583436	0.156735	0.653218	0.227295	0.908663	8.1202e-21	0.782811	0.105504	10.6939	0.612793	1.08758e-26	0.83546	0.157842	0.697993	12.1695	4.52117e-34	5.9193e-24
ENSG00000255284.1	AP006621.5	protein_coding	0.5	13	13	0.00352509	0.635669	0.121885	0.631682	0.216175	0.75269	3.60915e-24	0.821215	0.0707748	11.6748	0.674394	1.71522e-31	0.810294	0.137977	0.656576	10.9552	6.27194e-28	1.42642e-19
ENSG00000255384.1	RP11-770J1.4	protein_coding	0.5	15	15	0.0023263	0.527003	0.268923	0.588075	0.235248	0.736994	2.41306e-20	0.769409	0.113532	10.4998	0.59199	8.65497e-26	0.783921	0.144554	0.614532	10.3253	5.41612e-25	1.23902e-17
ENSG00000255537.1	AP000708.1	protein_coding	0.5	32	32	0.00669515	0.78915	0.0660945	0.742377	0.20184	0.924438	6.9734e-33	0.888206	0.0375012	14.0538	0.78891	7.29831e-45	0.859728	0.137773	0.739132	13.434	3.82439e-41	1.849e-28
ENSG00000255561.2	FDXACB1	protein_coding	0.5	16	16	0.0128564	0.575007	0.21547	0.614636	0.245951	0.732494	2.32538e-21	0.76951	0.157402	10.7369	0.592146	6.82707e-27	0.816257	0.129873	0.666275	11.5107	1.16567e-30	1.19488e-21
ENSG00000255823.1	MTRNR2L8	protein_coding	0.5	23	23	0.00231358	0.599491	0.178659	0.566308	0.259768	0.852168	3.86696e-22	0.794502	0.0999074	11.0617	0.631233	1.92442e-28	0.823837	0.117109	0.678707	11.5115	1.15473e-30	1.87309e-21
ENSG00000256269.2	HMBS	protein_coding	0.5	9	9	0.00249931	0.452118	0.3144	0.479264	0.212806	0.584235	1.35072e-16	0.706496	0.18039	9.26096	0.499137	2.02609e-20	0.69754	0.154394	0.486562	8.22396	1.96897e-16	3.31092e-11
ENSG00000268403.1	AC132192.1	protein_coding	0.5	16	16	0.0022527	0.57376	0.221782	0.553995	0.107529	0.712993	2.96077e-20	0.76474	0.131136	10.4528	0.584827	1.42266e-25	0.770436	0.0601369	0.593571	9.34153	9.49489e-21	4.52278e-14
ENSG00000269089.1	AP003733.1	protein_coding	0.5	12	12	0.00808654	0.49107	0.118383	0.345393	0.587196	0.594763	1.16154e-14	0.705728	0.0912279	8.80595	0.498052	1.29744e-18	0.698523	0.193968	0.487935	8.49495	1.98012e-17	3.1925e-12
ENSG00000002016.12	RAD52	protein_coding	0.5	28	28	0.0118468	0.775351	0.0371543	0.767607	0.129506	0.892826	5.12245e-34	0.896624	0.0244329	14.3624	0.803934	8.91431e-47	0.904322	0.0543742	0.817798	14.1212	2.81122e-45	1.51996e-30
ENSG00000003056.3	M6PR	protein_coding	0.5	21	21	0.0145852	0.645246	0.0858191	0.618652	0.139728	0.819312	5.97161e-25	0.830564	0.0630726	11.9052	0.689836	1.11175e-32	0.814719	0.117318	0.663768	11.443	2.5491e-30	2.4867e-21
ENSG00000004478.5	FKBP4	protein_coding	0.5	119	53	0.074162	0.0823411	0.260978	-0.204249	1.18465	0.830033	3.4346e-06	0.517934	0.060318	5.63939	0.268255	1.70658e-08	0.455165	0.331925	0.207175	5.0439	4.5613e-07	2.88411e-05
ENSG00000004700.11	RECQL	protein_coding	0.5	25	25	0.0118255	0.524319	0.190895	0.590464	0.193667	0.787461	6.45998e-20	0.776917	0.0805948	10.4435	0.603601	1.56883e-25	0.808706	0.109359	0.654006	10.6979	1.04089e-26	1.45005e-18
ENSG00000005175.5	RPAP3	protein_coding	0.5	14	14	0.00247273	0.455272	0.147895	0.42277	0.243029	0.648871	2.15855e-15	0.728431	0.040058	9.11059	0.530612	8.19318e-20	0.728462	0.11775	0.530657	8.73515	2.43336e-18	1.57773e-12
ENSG00000006831.9	ADIPOR2	protein_coding	0.5	45	43	0.0283386	0.624681	0.196695	0.593935	0.306442	0.907864	2.38166e-24	0.821271	0.0691974	11.7183	0.674486	1.02689e-31	0.811238	0.131098	0.658107	11.1497	7.18746e-29	2.71421e-20
ENSG00000008394.8	MGST1	protein_coding	0.5	8	8	0.00247706	0.221497	0.202438	0.252892	0.260847	0.41098	5.43886e-07	0.53195	0.12639	5.91657	0.28297	3.28734e-09	0.549053	0.234456	0.301459	6.15962	7.29194e-10	1.38909e-06
ENSG00000008405.7	CRY1	protein_coding	0.5	9	9	0.00395581	0.341348	0.238009	0.418628	0.248175	0.515107	6.18838e-12	0.646702	0.150814	7.81029	0.418224	5.70561e-15	0.662235	0.194351	0.438555	7.99132	1.33502e-15	5.46028e-11
ENSG00000010219.9	DYRK4	protein_coding	0.5	38	38	0.003216	0.748142	0.0951076	0.786423	0.124461	0.923384	3.85801e-30	0.865901	0.0661317	13.2985	0.749784	2.36315e-40	0.883414	0.0824455	0.780421	13.6166	3.19231e-42	7.8103e-29
ENSG00000010278.7	CD9	protein_coding	0.5	47	45	0.0139921	0.778556	0.0625501	0.807782	0.0756294	0.936552	3.48943e-34	0.894668	0.0352936	14.3924	0.800431	5.77818e-47	0.919497	0.0302741	0.845474	14.5668	4.5666e-48	5.4099e-32
ENSG00000010292.8	NCAPD2	protein_coding	0.5	37	37	0.00311601	0.539053	0.262361	0.614406	0.216448	0.879709	6.64901e-20	0.782988	0.0553187	10.4701	0.61307	1.18565e-25	0.826764	0.0947814	0.683539	11.3564	6.89069e-30	8.41743e-21
ENSG00000010295.15	IFFO1	protein_coding	0.5	75	65	0.0232685	0.384356	0.235131	0.476502	0.292373	0.927058	6.61113e-15	0.711755	0.0888076	8.90153	0.506595	5.50844e-19	0.742669	0.146963	0.551557	9.50567	1.98756e-21	3.57399e-15
ENSG00000010379.11	SLC6A13	protein_coding	0.5	15	15	0.0133746	0.482174	0.147816	0.507983	0.230432	0.691585	2.23647e-14	0.697458	0.112734	8.69435	0.486448	3.48811e-18	0.752074	0.122454	0.565616	9.24385	2.37776e-20	5.09133e-14
ENSG00000010610.5	CD4	protein_coding	0.5	25	25	0.00605606	0.542234	0.180185	0.674752	0.131405	0.808612	6.44492e-20	0.774448	0.0993025	10.4373	0.59977	1.67522e-25	0.852559	0.0390744	0.726857	11.5359	8.7007e-31	4.22125e-21
ENSG00000010626.10	LRRC23	protein_coding	0.5	37	36	0.0212279	0.526392	0.18536	0.568816	0.173399	0.845617	4.87477e-20	0.779088	0.0833363	10.4919	0.606979	9.41356e-26	0.797673	0.0846768	0.636283	10.1967	2.05212e-24	7.07525e-17
ENSG00000011105.7	TSPAN9	protein_coding	0.5	69	59	0.0214199	0.61094	0.106013	0.642761	0.250872	0.942364	9.999e-23	0.814065	0.0479818	11.2997	0.662703	1.31654e-29	0.837539	0.127065	0.701471	11.9055	1.10764e-32	8.13811e-23
ENSG00000011465.12	DCN	protein_coding	0.5	14	14	0.00245061	0.600258	0.0766006	0.545238	0.157469	0.718045	2.54522e-19	0.78056	0.0423023	10.3274	0.609274	5.30007e-25	0.776513	0.141843	0.602973	10.0876	6.26984e-24	7.55533e-17
ENSG00000012504.9	NR1H4	protein_coding	0.5	7	7	0.00353211	0.338387	0.230384	0.360861	0.216585	0.431163	2.33359e-11	0.628406	0.180388	7.55288	0.394894	4.25732e-14	0.610531	0.193312	0.372748	6.93344	4.10741e-12	3.63226e-08
ENSG00000012822.11	CALCOCO1	protein_coding	0.5	15	15	0.00247268	0.524642	0.100034	0.548666	0.274301	0.724138	4.89463e-17	0.739925	0.0807592	9.56691	0.547489	1.10145e-21	0.734768	0.22492	0.539884	9.68265	3.57333e-22	4.46712e-16
ENSG00000013503.5	POLR3B	protein_coding	0.5	12	12	0.0143139	0.480207	0.114576	0.446791	0.256473	0.596411	4.55262e-15	0.715661	0.0883464	8.96218	0.51217	3.18327e-19	0.665703	0.228094	0.443161	8.25047	1.57767e-16	6.39245e-12
ENSG00000013573.12	DDX11	protein_coding	0.5	20	20	0.00245545	0.881936	0.0303304	0.82592	0.155982	0.922355	1.10949e-44	0.937423	0.0186996	17.0283	0.878762	5.06912e-65	0.930467	0.061072	0.865768	17.0733	2.34583e-65	5.8128e-42
ENSG00000013583.4	HEBP1	protein_coding	0.5	14	14	0.00231891	0.47674	0.209168	0.426768	0.404801	0.690559	5.82191e-19	0.764729	0.0896873	10.1598	0.58481	2.99578e-24	0.743616	0.15519	0.552965	9.29271	1.50402e-20	2.15722e-14
ENSG00000013588.5	GPRC5A	protein_coding	0.5	46	41	0.0388703	0.291222	0.223653	0.364879	0.498334	0.805833	5.69277e-09	0.566637	0.175075	6.61255	0.321078	3.77759e-11	0.671316	0.280622	0.450665	8.45561	2.77621e-17	1.02144e-12
ENSG00000015153.10	YAF2	protein_coding	0.5	6	6	0.00306736	0.331493	0.213416	0.272196	0.313009	0.425015	5.62643e-10	0.593073	0.168135	7.01959	0.351736	2.22524e-12	0.566511	0.227676	0.320934	6.37479	1.83212e-10	5.37809e-07
ENSG00000017427.11	IGF1	protein_coding	0.5	12	12	0.0144258	0.354325	0.315885	0.514933	0.155116	0.629988	4.95248e-14	0.680027	0.133232	8.51534	0.462437	1.66098e-17	0.736056	0.0902718	0.541778	8.9029	5.44081e-19	5.31661e-13
ENSG00000018236.10	CNTN1	protein_coding	0.5	13	13	0.007457	0.529509	0.0960417	0.513235	0.223327	0.65946	9.23579e-17	0.742213	0.0736478	9.50836	0.55088	1.9369e-21	0.72529	0.155571	0.526045	8.77297	1.74012e-18	8.28605e-13
ENSG00000022840.11	RNF10	protein_coding	0.5	11	11	0.00252322	0.460629	0.107521	0.496521	0.164316	0.605129	3.37311e-14	0.698289	0.0934013	8.65397	0.487608	4.97392e-18	0.702196	0.130934	0.493079	8.19828	2.43853e-16	4.77439e-11
ENSG00000023697.8	DERA	protein_coding	0.5	9	9	0.0106148	0.432603	0.10959	0.429783	0.229422	0.531461	8.84008e-14	0.693461	0.0875087	8.53094	0.480888	1.45168e-17	0.69621	0.173843	0.484709	8.68422	3.81348e-18	6.75496e-13
ENSG00000023734.6	STRAP	protein_coding	0.5	13	13	0.00423278	0.514771	0.144667	0.493815	0.2177	0.649111	4.58739e-18	0.754253	0.0888012	9.89024	0.568897	4.58942e-23	0.750284	0.121469	0.562926	9.24045	2.45456e-20	4.68198e-14
ENSG00000025423.7	HSD17B6	protein_coding	0.5	10	10	0.00277243	0.457483	0.257534	0.477241	0.250298	0.59893	2.07459e-15	0.694878	0.174814	8.90491	0.482855	5.34314e-19	0.706552	0.136794	0.499216	8.43694	3.25757e-17	8.38152e-12
ENSG00000028203.13	VEZT	protein_coding	0.5	22	22	0.00206309	0.776891	0.0417879	0.715377	0.198864	0.857289	2.08183e-32	0.887479	0.0281988	13.9416	0.787619	3.538e-44	0.859705	0.110603	0.739092	13.0113	1.05592e-38	7.53603e-27
ENSG00000029153.10	ARNTL2	protein_coding	0.5	40	40	0.00873986	0.825285	0.0513247	0.801171	0.119057	0.935126	1.05851e-37	0.912267	0.0241748	15.2806	0.832231	1.03002e-52	0.904935	0.0637534	0.818907	14.1979	9.43941e-46	9.97847e-31
ENSG00000037897.12	METTL1	protein_coding	0.5	11	11	0.00481352	0.291562	0.238366	0.427181	0.304687	0.5908	7.17041e-11	0.611601	0.174241	7.34428	0.374056	2.06876e-13	0.692114	0.216243	0.479021	8.47744	2.30203e-17	2.4813e-12
ENSG00000047617.10	ANO2	protein_coding	0.5	52	44	0.0308255	0.465127	0.330892	0.44535	0.262543	0.851895	5.79751e-18	0.689727	0.219717	9.46599	0.475724	2.90804e-21	0.719208	0.143104	0.51726	9.10421	8.6893e-20	4.15014e-14
ENSG00000047621.7	C12orf4	protein_coding	0.5	28	28	0.00544532	0.751407	0.0424183	0.75659	0.202864	0.898915	8.03532e-32	0.884011	0.0283179	13.7797	0.781475	3.37619e-43	0.889747	0.0861274	0.791649	14.1845	1.14275e-45	5.81638e-31
ENSG00000048540.10	LMO3	protein_coding	0.5	18	18	0.00206778	0.526148	0.153673	0.524856	0.216149	0.695519	2.38704e-18	0.763713	0.0677669	10.0071	0.583257	1.41901e-23	0.768211	0.112807	0.590149	9.61204	7.11222e-22	3.36522e-15
ENSG00000049130.9	KITLG	protein_coding	0.5	9	9	0.0126633	0.3275	0.252583	0.30581	0.274115	0.521544	3.94072e-11	0.616944	0.17377	7.43699	0.38062	1.03003e-13	0.657581	0.154347	0.432413	7.50476	6.15425e-14	2.59139e-09
ENSG00000050426.11	LETMD1	protein_coding	0.5	10	10	0.00262752	0.359019	0.192963	0.396335	0.191871	0.596843	2.41537e-11	0.641261	0.121982	7.64346	0.411216	2.11468e-14	0.682342	0.103755	0.465591	7.78888	6.76041e-15	7.28505e-10
ENSG00000050438.12	SLC4A8	protein_coding	0.5	10	10	0.0113807	0.423804	0.258093	0.352283	0.48029	0.586732	1.05784e-14	0.672751	0.169163	8.61379	0.452594	7.06811e-18	0.689744	0.176811	0.475747	8.26492	1.39794e-16	1.67815e-11
ENSG00000051825.10	MPHOSPH9	protein_coding	0.5	8	8	0.00677261	0.451815	0.0855039	0.425411	0.228149	0.515224	1.74511e-13	0.695804	0.0509691	8.47417	0.484144	2.36764e-17	0.662865	0.176872	0.43939	7.71483	1.21146e-14	5.66575e-10
ENSG00000052126.10	PLEKHA5	protein_coding	0.5	10	10	0.00256352	0.526451	0.0717518	0.336403	0.595386	0.596576	1.18692e-15	0.72757	0.066718	9.16508	0.529358	4.95089e-20	0.685252	0.134173	0.46957	8.09094	5.92063e-16	6.76231e-11
ENSG00000053702.10	NRIP2	protein_coding	0.5	43	43	0.00173289	0.833135	0.0737142	0.850076	0.0945866	0.955793	2.99473e-41	0.922026	0.0398149	16.1717	0.850131	7.99032e-59	0.930314	0.0344052	0.865485	15.4289	1.04689e-53	2.36609e-35
ENSG00000057294.9	PKP2	protein_coding	0.5	17	17	0.0057093	0.599431	0.0534592	0.593878	0.245592	0.746012	4.10007e-20	0.790665	0.0368339	10.5696	0.625151	4.12378e-26	0.813276	0.114539	0.661418	10.9535	6.39174e-28	1.54402e-19
ENSG00000057704.6	TMCC3	protein_coding	0.5	30	30	0.00167141	0.725494	0.092621	0.744322	0.115062	0.894688	2.82644e-28	0.859031	0.0451972	12.8307	0.737934	1.10425e-37	0.887966	0.0692592	0.788484	13.3404	1.34687e-40	1.14994e-27
ENSG00000058272.11	PPP1R12A	protein_coding	0.5	14	14	0.0292759	0.462724	0.257867	0.51538	0.0656202	0.648441	8.47383e-15	0.679922	0.196547	8.67469	0.462294	4.14692e-18	0.733233	0.0692171	0.53763	8.56489	1.08181e-17	7.9488e-12
ENSG00000059758.3	CDK17	protein_coding	0.5	22	22	0.00699345	0.791312	0.0627795	0.769605	0.132105	0.874855	4.92384e-35	0.900524	0.0303195	14.6096	0.810944	2.43871e-48	0.908208	0.0477158	0.824841	14.1199	2.86428e-45	1.92052e-30
ENSG00000059804.11	SLC2A3	protein_coding	0.5	29	29	0.0018247	0.823684	0.0628427	0.828773	0.107105	0.90675	1.13623e-37	0.91036	0.0376406	15.2737	0.828755	1.1455e-52	0.917507	0.0599694	0.84182	15.3022	7.3891e-53	6.28115e-35
ENSG00000060138.8	YBX3	protein_coding	0.5	22	22	0.0162444	0.614606	0.267341	0.639395	0.298086	0.846109	1.52703e-27	0.833846	0.0845061	12.5143	0.695299	6.23406e-36	0.82321	0.109133	0.677674	11.3551	6.99491e-30	5.4236e-21
ENSG00000060140.4	STYK1	protein_coding	0.5	8	8	0.0272944	0.443022	0.0671372	0.43779	0.151841	0.546586	3.8e-12	0.671089	0.0557604	8.01583	0.450361	1.09395e-15	0.695796	0.126267	0.484132	8.04817	8.40428e-16	1.35222e-10
ENSG00000060237.12	WNK1	protein_coding	0.5	43	43	0.0151102	0.77564	0.0779843	0.763926	0.154889	0.936898	7.39731e-33	0.885953	0.0449519	14.0311	0.784912	1.00539e-44	0.907925	0.0397513	0.824328	14.0343	9.62064e-45	4.81585e-30
ENSG00000060709.9	RIMBP2	protein_coding	0.5	24	24	0.0019963	0.596653	0.16479	0.555405	0.31201	0.79622	5.65274e-23	0.809255	0.0818192	11.3292	0.654894	9.4055e-30	0.847858	0.0884476	0.718863	11.6856	1.51044e-31	8.65019e-22
ENSG00000060982.10	BCAT1	protein_coding	0.5	13	13	0.00579033	0.507657	0.267759	0.532931	0.290427	0.701477	7.90567e-21	0.793852	0.0600061	10.7525	0.630202	5.7707e-27	0.795645	0.188347	0.633051	10.9311	8.1884e-28	8.88141e-20
ENSG00000061273.13	HDAC7	protein_coding	0.5	11	11	0.00808951	0.585176	0.0656398	0.439792	0.325307	0.655187	1.34186e-18	0.767927	0.0646881	10.091	0.589712	6.05505e-24	0.70615	0.186556	0.498647	9.11071	8.18468e-20	2.44723e-14
ENSG00000061794.8	MRPS35	protein_coding	0.5	21	21	0.00223221	0.677041	0.0835339	0.661549	0.174372	0.836339	9.49721e-26	0.841882	0.0360841	12.1498	0.708766	5.74716e-34	0.820494	0.117428	0.67321	11.0984	1.27672e-28	6.17955e-20
ENSG00000061936.5	SFSWAP	protein_coding	0.5	25	25	0.00895268	0.661707	0.0373284	0.662182	0.17652	0.841626	1.63826e-25	0.843402	0.0202214	12.1091	0.711327	9.44725e-34	0.857345	0.0688091	0.73504	12.0531	1.8675e-33	4.8135e-23
ENSG00000061987.10	MON2	protein_coding	0.5	22	22	0.00242022	0.680441	0.173481	0.760882	0.148229	0.847298	6.06864e-30	0.856574	0.0717615	13.2157	0.73372	7.12675e-40	0.8886	0.0756429	0.78961	13.9501	3.14189e-44	4.51485e-30
ENSG00000062485.14	CS	protein_coding	0.5	13	13	0.00224885	0.541341	0.155087	0.457232	0.292333	0.664151	3.1727e-17	0.735418	0.10802	9.58808	0.54084	8.97356e-22	0.683784	0.200565	0.467561	8.4941	1.99472e-17	1.68486e-12
ENSG00000063046.13	EIF4B	protein_coding	0.5	21	21	0.00676903	0.639901	0.0745319	0.521713	0.250166	0.74678	5.57531e-23	0.814104	0.059732	11.3689	0.662765	5.97057e-30	0.712895	0.193197	0.508219	9.09649	9.33016e-20	3.4731e-14
ENSG00000064102.10	ASUN	protein_coding	0.5	16	16	0.00247263	0.669466	0.107657	0.653234	0.168272	0.78367	7.3633e-26	0.840952	0.0479197	12.1715	0.7072	4.40882e-34	0.825512	0.0968166	0.68147	11.105	1.18593e-28	6.76314e-20
ENSG00000064115.6	TM7SF3	protein_coding	0.5	18	18	0.00458699	0.676846	0.133301	0.700987	0.0924259	0.818456	8.50633e-28	0.85233	0.0549173	12.6815	0.726467	7.48749e-37	0.851961	0.0597835	0.725837	11.8122	3.37637e-32	3.27254e-22
ENSG00000064763.6	FAR2	protein_coding	0.5	14	14	0.00229017	0.37295	0.225132	0.339901	0.426359	0.637815	1.64552e-14	0.701683	0.101979	8.74559	0.492359	2.2185e-18	0.714006	0.1849	0.509804	8.87246	7.15491e-19	2.26692e-13
ENSG00000065357.15	DGKA	protein_coding	0.5	9	9	0.00835663	0.410918	0.135263	0.319838	0.281734	0.536926	3.41399e-12	0.665287	0.0870675	7.99228	0.442606	1.32461e-15	0.624586	0.150975	0.390108	6.87835	6.05482e-12	1.12797e-07
ENSG00000065361.10	ERBB3	protein_coding	0.5	5	5	0.00602561	0.297342	0.138215	0.254819	0.312012	0.388769	5.21046e-09	0.579342	0.124835	6.70678	0.335637	1.98973e-11	0.57811	0.208809	0.334211	6.38619	1.70064e-10	7.77729e-07
ENSG00000065970.4	FOXJ2	protein_coding	0.5	35	35	0.00416627	0.757983	0.200085	0.710455	0.160796	0.917823	6.80051e-37	0.901859	0.0548464	15.0446	0.813349	3.74751e-51	0.876215	0.0728285	0.767753	12.8078	1.4837e-37	9.18486e-26
ENSG00000066084.8	DIP2B	protein_coding	0.5	5	5	0.0104989	0.124387	0.294932	0.141917	0.414922	0.359156	1.71867e-06	0.473787	0.218798	5.40465	0.224474	6.49345e-08	0.476043	0.294955	0.226617	5.29462	1.19263e-07	3.15157e-05
ENSG00000066117.10	SMARCD1	protein_coding	0.5	12	12	0.0142499	0.427777	0.125895	0.303316	0.340578	0.605324	1.2465e-13	0.688156	0.0993543	8.46709	0.473558	2.51598e-17	0.607611	0.256053	0.369191	7.18822	6.56401e-13	3.81562e-09
ENSG00000067182.3	TNFRSF1A	protein_coding	0.5	52	50	0.0139463	0.668605	0.116894	0.719298	0.178951	0.936279	1.97276e-26	0.843981	0.0565792	12.3336	0.712303	5.969e-35	0.857666	0.120695	0.735591	13.0014	1.20061e-38	7.26268e-27
ENSG00000067715.9	SYT1	protein_coding	0.5	8	8	0.00281128	0.383877	0.184518	0.34478	0.228836	0.473337	8.82494e-12	0.649822	0.114598	7.7955	0.422269	6.41523e-15	0.619726	0.196061	0.38406	7.0723	1.52384e-12	1.88977e-08
ENSG00000067798.9	NAV3	protein_coding	0.5	23	23	0.0108313	0.581507	0.221416	0.622294	0.314406	0.82417	2.58126e-20	0.772343	0.125453	10.5099	0.596514	7.77428e-26	0.84255	0.0684395	0.70989	11.4932	1.42784e-30	4.15332e-21
ENSG00000069431.6	ABCC9	protein_coding	0.5	23	23	0.00203497	0.554247	0.365651	0.605709	0.241593	0.814776	4.71558e-26	0.840419	0.0553921	12.217	0.706304	2.5226e-34	0.863386	0.110004	0.745435	12.6916	6.58621e-37	1.82403e-25
ENSG00000069493.10	CLEC2D	protein_coding	0.5	18	18	0.0206979	0.617715	0.126	0.560604	0.217921	0.738873	4.20055e-21	0.791371	0.0710728	10.8082	0.626268	3.14894e-27	0.789242	0.103736	0.622903	10.1961	2.06347e-24	5.70802e-17
ENSG00000070018.4	LRP6	protein_coding	0.5	23	23	0.0020388	0.691373	0.125029	0.763782	0.0986133	0.836509	7.00748e-28	0.844409	0.0810573	12.6542	0.713027	1.06051e-36	0.871061	0.0715326	0.758748	12.5899	2.40053e-36	6.32756e-25
ENSG00000070961.10	ATP2B1	protein_coding	0.5	6	6	0.00268864	0.363843	0.18548	0.328741	0.258887	0.385771	7.71326e-10	0.585979	0.167535	6.94552	0.343372	3.77069e-12	0.595285	0.2128	0.354364	6.75043	1.47409e-11	7.90556e-08
ENSG00000072609.13	CHFR	protein_coding	0.5	11	11	0.0130059	0.511486	0.118564	0.541199	0.164556	0.643549	5.07544e-16	0.732334	0.0695767	9.28552	0.536314	1.60919e-20	0.7191	0.118938	0.517105	8.56309	1.09885e-17	4.75978e-12
ENSG00000072657.4	TRHDE	protein_coding	0.5	7	7	0.00626499	0.410333	0.18908	0.386793	0.314029	0.517794	1.08434e-12	0.662503	0.139808	8.08201	0.438911	6.37079e-16	0.580976	0.338079	0.337533	7.21814	5.27016e-13	1.25658e-10
ENSG00000073060.11	SCARB1	protein_coding	0.5	66	57	0.00847381	0.816703	0.0874516	0.818649	0.0735224	0.976337	7.16369e-38	0.907584	0.0456956	15.3021	0.823708	7.39937e-53	0.91789	0.0438834	0.842523	14.6798	8.6892e-49	1.53032e-32
ENSG00000073614.7	KDM5A	protein_coding	0.5	14	14	0.00488936	0.333984	0.32271	0.49224	0.283705	0.662787	8.34465e-12	0.632441	0.166519	7.68907	0.399982	1.48208e-14	0.736658	0.155829	0.542665	9.18082	4.27811e-20	4.69221e-14
ENSG00000074527.7	NTN4	protein_coding	0.5	13	13	0.00242813	0.53775	0.111469	0.577212	0.115686	0.683144	1.40795e-17	0.749854	0.0847409	9.75013	0.562281	1.84235e-22	0.759228	0.0844502	0.576427	9.16361	5.01893e-20	1.29297e-13
ENSG00000074590.9	NUAK1	protein_coding	0.5	23	23	0.00190271	0.722857	0.0540889	0.678457	0.112312	0.839762	2.21105e-27	0.855973	0.0293081	12.6081	0.73269	1.90592e-36	0.853686	0.0573262	0.72878	11.7805	4.91814e-32	4.72616e-22
ENSG00000075035.5	WSCD2	protein_coding	0.5	8	8	0.00259758	0.396931	0.078795	0.318035	0.45436	0.511701	1.68673e-10	0.62478	0.0991078	7.34212	0.39035	2.10242e-13	0.641965	0.26044	0.412119	7.59066	3.18287e-14	4.21769e-10
ENSG00000075089.5	ACTR6	protein_coding	0.5	11	11	0.00238168	0.547884	0.0763058	0.493575	0.17017	0.632022	1.72221e-17	0.756415	0.0520405	9.76358	0.572163	1.61355e-22	0.735303	0.126894	0.540671	8.91825	4.73731e-19	4.23564e-13
ENSG00000075188.4	NUP37	protein_coding	0.5	23	23	0.00423206	0.71163	0.103179	0.681814	0.189691	0.834675	1.66151e-26	0.838031	0.0719691	12.3163	0.702296	7.40331e-35	0.848737	0.0983876	0.720354	12.0893	1.20258e-33	1.98599e-23
ENSG00000075415.8	SLC25A3	protein_coding	0.5	8	8	0.00761856	0.431231	0.0945153	0.319368	0.361331	0.522891	4.24255e-12	0.664791	0.0867151	7.96463	0.441946	1.65718e-15	0.629768	0.232829	0.396607	7.33089	2.28635e-13	2.90678e-09
ENSG00000075856.7	SART3	protein_coding	0.5	12	12	0.00482296	0.47274	0.207999	0.398338	0.513743	0.619721	2.41706e-19	0.745917	0.124743	10.1497	0.556392	3.3252e-24	0.648176	0.335632	0.420131	8.04512	8.61576e-16	2.79336e-12
ENSG00000076067.7	RBMS2	protein_coding	0.5	9	9	0.0142511	0.438524	0.0947962	0.381749	0.298554	0.516149	2.789e-13	0.692087	0.0565849	8.40696	0.478985	4.20781e-17	0.63027	0.251672	0.39724	7.68013	1.58925e-14	1.70874e-10
ENSG00000076108.7	BAZ2A	protein_coding	0.5	14	14	0.0148844	0.535981	0.108742	0.536727	0.308409	0.666706	7.49445e-19	0.771341	0.0592303	10.1689	0.594966	2.73044e-24	0.727811	0.202411	0.529708	9.31616	1.20629e-20	8.22055e-15
ENSG00000076248.6	UNG	protein_coding	0.5	12	12	0.00251944	0.528889	0.131148	0.456985	0.268938	0.629726	3.63373e-17	0.741891	0.0849605	9.60833	0.550402	7.37367e-22	0.679187	0.185914	0.461295	8.19697	2.46527e-16	1.7589e-11
ENSG00000076513.12	ANKRD13A	protein_coding	0.5	14	14	0.0101512	0.63629	0.0737981	0.629073	0.195925	0.74213	1.08383e-21	0.805663	0.0455266	11.0146	0.649092	3.24826e-28	0.821213	0.111568	0.674391	11.2201	3.25018e-29	2.08904e-20
ENSG00000076555.11	ACACB	protein_coding	0.5	5	5	0.0148336	0.260155	0.125619	0.216579	0.433764	0.380585	3.45935e-07	0.541791	0.104093	6.0319	0.293538	1.62045e-09	0.556501	0.266795	0.309693	6.72222	1.78979e-11	2.18464e-08
ENSG00000078237.4	C12orf5	protein_coding	0.5	23	23	0.00697872	0.686137	0.0914956	0.658248	0.15174	0.854773	8.4179e-26	0.841551	0.0450495	12.1695	0.708208	4.51759e-34	0.84227	0.0824702	0.70942	11.7428	7.69045e-32	4.32252e-22
ENSG00000078246.11	TULP3	protein_coding	0.5	17	17	0.00316596	0.709481	0.101883	0.705996	0.0961393	0.809804	1.6231e-29	0.862098	0.0612554	13.1452	0.743214	1.81217e-39	0.873357	0.0440283	0.762752	12.3901	2.9552e-35	3.99246e-24
ENSG00000079337.11	RAPGEF3	protein_coding	0.5	10	10	0.00837878	0.444935	0.185111	0.398837	0.450477	0.61727	7.83034e-16	0.703174	0.124716	9.06262	0.494453	1.27358e-19	0.729044	0.161471	0.531505	9.50058	2.0872e-21	2.07577e-15
ENSG00000079387.9	SENP1	protein_coding	0.5	16	16	0.00224394	0.591269	0.119282	0.595146	0.196989	0.721045	7.67988e-23	0.815943	0.0436293	11.3441	0.665762	7.93214e-30	0.79144	0.0955306	0.626377	10.0764	7.02309e-24	1.67525e-16
ENSG00000080371.4	RAB21	protein_coding	0.5	20	20	0.00249086	0.593947	0.154109	0.584616	0.155374	0.789135	2.38376e-23	0.814773	0.0743852	11.4518	0.663855	2.30355e-30	0.799255	0.0796189	0.638809	10.182	2.38696e-24	8.6109e-17
ENSG00000081760.12	AACS	protein_coding	0.5	28	28	0.00379245	0.705366	0.143455	0.741074	0.180487	0.873283	9.37451e-29	0.847588	0.0965089	12.8812	0.718406	5.74364e-38	0.888236	0.0663133	0.788962	13.4038	5.74388e-41	7.76258e-28
ENSG00000082805.15	ERC1	protein_coding	0.5	15	15	0.00506001	0.510984	0.190539	0.508761	0.232458	0.681699	5.6292e-18	0.753024	0.0870219	9.85354	0.567046	6.6174e-23	0.689443	0.274497	0.475332	8.76588	1.85316e-18	1.54508e-13
ENSG00000084112.10	SSH1	protein_coding	0.5	16	16	0.00241235	0.182989	0.541627	0.338115	0.600824	0.713939	2.2803e-15	0.674965	0.2	8.7919	0.455578	1.47051e-18	0.698291	0.224087	0.487611	8.78378	1.58069e-18	2.17677e-13
ENSG00000084444.9	KIAA1467	protein_coding	0.5	20	20	0.00667466	0.601254	0.139148	0.560327	0.285187	0.793955	1.16668e-22	0.803665	0.0809631	11.2245	0.645878	3.0923e-29	0.774588	0.176366	0.599987	10.4002	2.47502e-25	4.92301e-18
ENSG00000084453.12	SLCO1A2	protein_coding	0.5	15	15	0.00224284	0.536418	0.169496	0.563383	0.205586	0.694072	4.70329e-18	0.757393	0.0853144	9.90458	0.573645	3.97627e-23	0.768753	0.117931	0.590982	9.69768	3.08436e-22	1.71794e-15
ENSG00000084463.3	WBP11	protein_coding	0.5	10	10	0.0127248	0.441339	0.201885	0.435776	0.288706	0.580285	3.16768e-13	0.668327	0.122416	8.25714	0.446661	1.49201e-16	0.659066	0.221405	0.434368	7.85501	3.99746e-15	1.33301e-10
ENSG00000086159.8	AQP6	protein_coding	0.5	6	6	0.0232804	0.269588	0.142272	0.22761	0.224575	0.319588	2.67804e-08	0.572714	0.106331	6.49616	0.328001	8.23973e-11	0.508505	0.231137	0.258577	5.43259	5.55417e-08	6.39334e-05
ENSG00000086598.6	TMED2	protein_coding	0.5	10	10	0.00258423	0.465038	0.190798	0.480002	0.218091	0.650976	9.64295e-17	0.717311	0.124972	9.37536	0.514535	6.89397e-21	0.747835	0.153184	0.559257	9.46195	3.02254e-21	6.23747e-15
ENSG00000087448.5	KLHL42	protein_coding	0.5	23	23	0.00231174	0.726289	0.060564	0.713238	0.154598	0.852919	1.06397e-30	0.876602	0.0354896	13.4887	0.768431	1.82198e-41	0.882575	0.0551868	0.778938	12.9603	2.05413e-38	2.87799e-26
ENSG00000087470.13	DNM1L	protein_coding	0.5	16	16	0.0177202	0.566423	0.108836	0.616092	0.176375	0.764551	6.37961e-23	0.815862	0.0485365	11.3621	0.665631	6.45987e-30	0.801774	0.101045	0.642841	10.3515	4.12127e-25	2.12214e-17
ENSG00000087494.11	PTHLH	protein_coding	0.5	12	12	0.00234047	0.504871	0.131205	0.53043	0.161183	0.665485	1.31601e-15	0.71852	0.103976	9.10799	0.516271	8.39224e-20	0.788711	0.0750714	0.622066	9.92906	3.11182e-23	5.7419e-16
ENSG00000087502.13	ERGIC2	protein_coding	0.5	9	9	0.0131336	0.445342	0.236785	0.468865	0.197914	0.58058	1.57771e-14	0.702254	0.114628	8.75769	0.49316	1.99297e-18	0.713849	0.10439	0.50958	8.31244	9.3758e-17	2.95918e-11
ENSG00000088986.6	DYNLL1	protein_coding	0.5	4	4	0.0198184	0.198539	0.106213	0.198549	0.078871	0.265684	3.9724e-06	0.495314	0.138075	5.47145	0.245336	4.46372e-08	0.572466	0.130055	0.327718	6.11579	9.60783e-10	6.0534e-06
ENSG00000088992.13	TESC	protein_coding	0.5	40	38	0.0154928	0.746647	0.138211	0.757962	0.0813762	0.915007	2.94358e-31	0.870152	0.0699048	13.582	0.757164	5.1241e-42	0.899416	0.0553695	0.808949	13.8477	1.31416e-43	2.0655e-29
ENSG00000089009.11	RPL6	protein_coding	0.5	11	11	0.00261574	0.407583	0.182978	0.354323	0.246918	0.595002	2.03411e-12	0.665122	0.104614	8.04181	0.442388	8.85237e-16	0.649739	0.177987	0.42216	7.49619	6.56994e-14	1.84363e-09
ENSG00000089022.9	MAPKAPK5	protein_coding	0.5	6	6	0.00264549	0.254822	0.210244	0.272421	0.209814	0.374789	3.30952e-07	0.535718	0.13203	5.99369	0.286994	2.05128e-09	0.594491	0.148621	0.35342	6.41162	1.43985e-10	1.37542e-06
ENSG00000089041.12	P2RX7	protein_coding	0.5	13	13	0.0105357	0.55762	0.0757771	0.554457	0.0840285	0.652953	2.39721e-16	0.740477	0.0477122	9.40169	0.548306	5.36926e-21	0.80158	0.0585705	0.64253	10.0921	5.98688e-24	2.21553e-16
ENSG00000089060.7	SLC8B1	protein_coding	0.5	8	8	0.0225902	0.392893	0.0668097	0.260633	0.31646	0.506734	3.035e-11	0.649759	0.0731399	7.67478	0.422187	1.65706e-14	0.58449	0.189427	0.341629	6.49266	8.43331e-11	4.79498e-07
ENSG00000089094.12	KDM2B	protein_coding	0.5	11	11	0.0305982	0.410445	0.213917	0.326962	0.197577	0.532014	4.86283e-12	0.641198	0.169319	7.797	0.411135	6.3398e-15	0.6835	0.168649	0.467172	8.38674	4.99818e-17	5.11436e-12
ENSG00000089127.8	OAS1	protein_coding	0.5	14	14	0.00443916	0.471872	0.295053	0.53891	0.247097	0.69879	1.7884e-18	0.725368	0.194364	9.8023	0.526159	1.10048e-22	0.762625	0.119438	0.581597	9.74214	1.99314e-22	1.08644e-15
ENSG00000089154.6	GCN1L1	protein_coding	0.5	9	9	0.0190506	0.440387	0.109793	0.405153	0.383188	0.530808	3.50858e-13	0.683274	0.0811128	8.32701	0.466863	8.2907e-17	0.642615	0.265532	0.412955	7.59743	3.02066e-14	3.4594e-10
ENSG00000089157.11	RPLP0	protein_coding	0.5	3	3	0.0130303	0.000204214	0.331996	0.172322	0.284256	0.287484	1.36286e-07	0.483809	0.262778	5.72079	0.234071	1.06032e-08	0.461502	0.284129	0.212984	5.11369	3.15927e-07	8.92986e-05
ENSG00000089159.11	PXN	protein_coding	0.5	9	9	0.0164543	0.392649	0.0923996	0.365478	0.250961	0.554033	2.84569e-10	0.623404	0.0852879	7.28119	0.388633	3.30899e-13	0.622339	0.242647	0.387306	7.33078	2.28814e-13	2.21246e-09
ENSG00000089163.4	SIRT4	protein_coding	0.5	11	11	0.0244257	0.454814	0.162155	0.466522	0.272766	0.582636	6.30872e-14	0.690263	0.107727	8.54421	0.476463	1.29419e-17	0.745002	0.12397	0.555028	9.15166	5.60656e-20	7.49249e-14
ENSG00000089169.10	RPH3A	protein_coding	0.5	4	4	0.00465117	0.162753	0.168299	0.195572	0.114596	0.271092	0.00015371	0.443626	0.111507	4.73396	0.196804	2.20176e-06	0.524317	0.14971	0.274909	5.41344	6.18252e-08	0.00015977
ENSG00000089220.4	PEBP1	protein_coding	0.5	15	15	0.00813542	0.675571	0.155538	0.672056	0.158649	0.774952	6.18362e-27	0.82911	0.0895363	12.362	0.687423	4.19726e-35	0.804645	0.131988	0.647454	10.8408	2.20541e-27	3.33675e-19
ENSG00000089225.15	TBX5	protein_coding	0.5	28	28	0.00345215	0.797714	0.0627141	0.777709	0.152518	0.904478	6.6759e-37	0.909179	0.028284	15.0869	0.826607	1.97518e-51	0.895452	0.0689006	0.801835	13.8974	6.57086e-44	1.1598e-29
ENSG00000089234.11	BRAP	protein_coding	0.5	8	8	0.00398061	0.469187	0.146312	0.438653	0.262768	0.576338	1.99868e-14	0.704317	0.0832223	8.74826	0.496062	2.16671e-18	0.698736	0.211594	0.488232	8.53426	1.41053e-17	2.04656e-12
ENSG00000089250.14	NOS1	protein_coding	0.5	37	37	0.00653352	0.829686	0.0888233	0.788973	0.207951	0.949872	2.31838e-40	0.921249	0.0327094	15.955	0.8487	2.62775e-57	0.911258	0.101821	0.830391	15.9374	3.48632e-57	1.169e-37
ENSG00000089692.4	LAG3	protein_coding	0.5	31	31	0.0132046	0.778415	0.0970738	0.686272	0.328339	0.885731	3.70045e-35	0.890154	0.0620056	14.5849	0.792374	3.50522e-48	0.858093	0.15689	0.736323	13.0414	7.11166e-39	5.12232e-27
ENSG00000089693.6	MLF2	protein_coding	0.5	25	25	0.00603269	0.766481	0.107485	0.742959	0.19825	0.88209	9.99644e-34	0.888155	0.0487728	14.2589	0.788819	3.94632e-46	0.88932	0.0807116	0.79089	13.636	2.44559e-42	8.94586e-29
ENSG00000089818.12	NECAP1	protein_coding	0.5	16	16	0.0291108	0.441991	0.141866	0.294847	0.487117	0.632057	5.16683e-14	0.697347	0.0842951	8.60523	0.486293	7.61632e-18	0.688188	0.204556	0.473602	8.36103	6.21705e-17	6.36479e-12
ENSG00000090376.4	IRAK3	protein_coding	0.5	28	28	0.00733719	0.669288	0.209171	0.681867	0.265653	0.885895	5.7066e-28	0.838902	0.113832	12.6504	0.703756	1.11269e-36	0.831849	0.151057	0.691973	11.8382	2.47709e-32	1.03403e-22
ENSG00000090382.2	LYZ	protein_coding	0.5	22	22	0.00189381	0.811626	0.0631895	0.752067	0.151436	0.880755	2.86793e-37	0.909077	0.0314192	15.1652	0.826422	6.00923e-52	0.873855	0.088492	0.763623	13.183	1.09999e-39	2.97996e-27
ENSG00000090612.16	ZNF268	protein_coding	0.5	10	10	0.0130754	0.467712	0.115437	0.371208	0.307592	0.585386	1.6641e-13	0.691117	0.0795219	8.45352	0.477643	2.8265e-17	0.584705	0.235659	0.341879	6.64812	2.9687e-11	1.22242e-07
ENSG00000090615.8	GOLGA3	protein_coding	0.5	27	27	0.00187932	0.734077	0.0376864	0.691137	0.201402	0.869704	5.0552e-30	0.874757	0.0206538	13.3164	0.765199	1.85844e-40	0.841738	0.120156	0.708523	12.053	1.87088e-33	2.53408e-23
ENSG00000090975.8	PITPNM2	protein_coding	0.5	7	7	0.00417527	0.351371	0.162208	0.32296	0.265793	0.4733	3.74663e-11	0.640368	0.0945447	7.59618	0.410071	3.04991e-14	0.643412	0.155642	0.41398	7.3564	1.88931e-13	5.33234e-09
ENSG00000091039.12	OSBPL8	protein_coding	0.5	28	28	0.0110871	0.728219	0.167817	0.743286	0.126561	0.89342	3.37877e-32	0.8787	0.062042	13.8581	0.772113	1.13573e-43	0.875535	0.0744771	0.766561	13.2577	4.07425e-40	1.81664e-27
ENSG00000092841.14	MYL6	protein_coding	0.5	3	3	0.0217835	0.209941	0.182648	0.162662	0.369283	0.251489	1.8504e-05	0.448801	0.210755	4.97648	0.201423	6.47512e-07	0.474674	0.320947	0.225315	5.3435	9.11703e-08	1.41068e-05
ENSG00000094914.8	AAAS	protein_coding	0.5	14	14	0.00851458	0.55961	0.142829	0.565247	0.183195	0.682838	2.02e-16	0.722529	0.116092	9.31112	0.522048	1.2649e-20	0.807812	0.0880406	0.652561	10.5436	5.43742e-26	4.84233e-18
ENSG00000094916.9	CBX5	protein_coding	0.5	15	15	0.0110626	0.49036	0.165013	0.429345	0.453966	0.691208	2.03931e-14	0.693064	0.140917	8.67458	0.480338	4.15089e-18	0.71458	0.200767	0.510625	9.18968	3.93999e-20	1.71754e-14
ENSG00000102189.12	EEA1	protein_coding	0.5	12	12	0.00338513	0.441438	0.140238	0.441218	0.340144	0.623055	2.57127e-14	0.710007	0.0550906	8.75565	0.50411	2.02935e-18	0.718594	0.160197	0.516377	8.77192	1.75642e-18	7.25387e-13
ENSG00000110799.9	VWF	protein_coding	0.5	28	28	0.00851103	0.718067	0.0608971	0.616694	0.370319	0.876128	2.48614e-28	0.86019	0.0406692	12.8553	0.739926	8.0356e-38	0.8502	0.14168	0.72284	12.7591	2.77515e-37	5.00509e-26
ENSG00000110801.9	PSMD9	protein_coding	0.5	5	5	0.0157915	0.217557	0.22757	0.276091	0.231003	0.373498	4.45287e-08	0.536988	0.180886	6.20835	0.288356	5.35422e-10	0.534972	0.178188	0.286195	5.61411	1.97572e-08	5.29781e-05
ENSG00000110841.9	PPFIBP1	protein_coding	0.5	12	12	0.00958162	0.341949	0.223012	0.376064	0.502478	0.611697	3.98811e-11	0.628802	0.141871	7.51399	0.395393	5.73535e-14	0.721585	0.153327	0.520684	8.71027	3.03155e-18	1.30997e-12
ENSG00000110844.9	PRPF40B	protein_coding	0.5	6	6	0.00314815	0.367796	0.14493	0.330352	0.223513	0.415955	1.00918e-09	0.601626	0.136741	7.01311	0.361954	2.33082e-12	0.610742	0.192316	0.373005	6.76257	1.35562e-11	1.47789e-07
ENSG00000110848.4	CD69	protein_coding	0.5	14	14	0.00223093	0.521279	0.0697538	0.537872	0.23306	0.678462	7.10237e-17	0.745851	0.0604839	9.55631	0.556293	1.22025e-21	0.754191	0.154424	0.568804	9.70922	2.75431e-22	9.6592e-16
ENSG00000110851.7	PRDM4	protein_coding	0.5	23	23	0.0020259	0.601401	0.179809	0.676362	0.135993	0.775158	7.32928e-24	0.806006	0.112115	11.5253	0.649646	9.84091e-31	0.841657	0.0717655	0.708386	11.4393	2.65926e-30	6.91406e-21
ENSG00000110852.4	CLEC2B	protein_coding	0.5	9	9	0.0154244	0.420221	0.127097	0.423389	0.184454	0.542207	1.22769e-12	0.675661	0.0707824	8.15435	0.456518	3.51066e-16	0.683876	0.142547	0.467686	8.17001	3.08374e-16	3.29821e-11
ENSG00000110871.10	COQ5	protein_coding	0.5	17	17	0.00202645	0.606565	0.0864392	0.624699	0.153332	0.73962	1.03066e-20	0.794089	0.0485543	10.7243	0.630578	7.82943e-27	0.79345	0.108733	0.629563	10.429	1.82764e-25	8.06249e-18
ENSG00000110876.8	SELPLG	protein_coding	0.5	18	18	0.00192333	0.568686	0.0604398	0.626909	0.134371	0.756084	1.5278e-18	0.771738	0.0394471	10.0934	0.59558	5.90771e-24	0.812525	0.0819368	0.660198	10.5346	5.98374e-26	6.62912e-18
ENSG00000110880.6	CORO1C	protein_coding	0.5	12	12	0.020926	0.452307	0.150725	0.475925	0.174243	0.627892	1.96412e-13	0.684894	0.104513	8.4	0.46908	4.46495e-17	0.720878	0.129958	0.519666	8.53541	1.39658e-17	6.06215e-12
ENSG00000110881.7	ASIC1	protein_coding	0.5	5	5	0.00269265	0.265088	0.129597	0.259562	0.29007	0.361901	1.05806e-07	0.54758	0.137646	6.19054	0.299844	5.99592e-10	0.551215	0.252225	0.303838	6.37509	1.82851e-10	2.88495e-07
ENSG00000110887.3	DAO	protein_coding	0.5	13	13	0.0244055	0.446049	0.0951932	0.438259	0.291258	0.63213	2.34716e-14	0.711848	0.0435314	8.77471	0.506728	1.71344e-18	0.73019	0.140957	0.533177	9.00273	2.20171e-19	1.73752e-13
ENSG00000110888.13	CAPRIN2	protein_coding	0.5	8	8	0.00302257	0.359419	0.183507	0.303889	0.506559	0.52386	2.59797e-12	0.652563	0.133433	7.94286	0.425838	1.97573e-15	0.621221	0.253609	0.385916	7.41832	1.18616e-13	9.97362e-10
ENSG00000110900.10	TSPAN11	protein_coding	0.5	11	11	0.00283088	0.670663	0.130628	0.579168	0.37142	0.745174	3.38606e-25	0.827458	0.0754108	11.9439	0.684686	6.99057e-33	0.837003	0.106814	0.700574	11.725	9.48791e-32	4.19641e-22
ENSG00000110911.10	SLC11A2	protein_coding	0.5	24	24	0.00466563	0.726669	0.0476854	0.715005	0.142676	0.859677	4.54438e-31	0.879807	0.0269516	13.5837	0.77406	5.00055e-42	0.874605	0.074833	0.764933	12.7453	3.31281e-37	1.8523e-25
ENSG00000110917.3	MLEC	protein_coding	0.5	8	8	0.0026546	0.394569	0.161449	0.318333	0.266037	0.511568	4.00622e-12	0.646359	0.133307	7.85326	0.41778	4.05368e-15	0.661384	0.190505	0.437429	7.73814	1.00883e-14	4.13885e-10
ENSG00000110921.7	MVK	protein_coding	0.5	8	8	0.0102452	0.267495	0.146885	0.278511	0.303165	0.450901	3.68897e-08	0.555262	0.160258	6.34299	0.308316	2.25342e-10	0.609555	0.166985	0.371557	6.74243	1.55755e-11	1.74832e-07
ENSG00000110925.2	CSRNP2	protein_coding	0.5	5	5	0.00294054	0.216683	0.199717	0.0367572	0.754692	0.325534	5.58149e-06	0.46019	0.231378	5.17286	0.211775	2.30539e-07	0.555778	0.279488	0.30889	6.23587	4.49287e-10	4.33093e-07
ENSG00000110931.14	CAMKK2	protein_coding	0.5	13	13	0.00389666	0.496923	0.147519	0.480854	0.224995	0.722115	6.48503e-16	0.73326	0.0582763	9.26201	0.53767	2.00628e-20	0.761904	0.109238	0.580498	9.48626	2.39466e-21	8.62379e-15
ENSG00000110934.6	BIN2	protein_coding	0.5	12	12	0.00259745	0.578352	0.267358	0.566468	0.239648	0.671209	7.39119e-23	0.780635	0.130783	11.1606	0.609391	6.35784e-29	0.78559	0.102568	0.617151	10.0197	1.24882e-23	2.21902e-16
ENSG00000110944.4	IL23A	protein_coding	0.5	5	5	0.0100471	0.313249	0.119628	0.290315	0.14215	0.373438	6.11445e-11	0.63696	0.102605	7.52443	0.405718	5.29517e-14	0.523857	0.309242	0.274426	5.70132	1.18882e-08	2.77858e-06
ENSG00000110955.4	ATP5B	protein_coding	0.5	8	8	0.0156204	0.199182	0.317943	0.372608	0.246633	0.471323	2.22254e-09	0.614583	0.0176767	7.01869	0.377712	2.23966e-12	0.671004	0.202763	0.450247	7.87227	3.48276e-15	1.84337e-10
ENSG00000110958.11	PTGES3	protein_coding	0.5	5	5	0.00246962	0.321474	0.133775	0.230529	0.298099	0.354841	2.36954e-08	0.573443	0.113238	6.51152	0.328837	7.43966e-11	0.499795	0.308197	0.249795	5.54963	2.86278e-08	5.81524e-06
ENSG00000110975.4	SYT10	protein_coding	0.5	7	7	0.00291848	0.28098	0.273581	0.329706	0.448308	0.48851	5.20399e-13	0.666542	0.145386	8.18647	0.444278	2.69002e-16	0.629659	0.225412	0.396471	7.53762	4.78642e-14	5.85383e-10
ENSG00000110987.4	BCL7A	protein_coding	0.5	5	5	0.00256414	0.317895	0.140511	0.290912	0.280676	0.402024	5.36421e-10	0.606821	0.145953	7.10589	0.368232	1.19551e-12	0.602728	0.19747	0.363281	6.84706	7.53848e-12	5.88717e-08
ENSG00000111011.13	RSRC2	protein_coding	0.5	14	14	0.0128746	0.577501	0.101489	0.55675	0.194915	0.709066	3.42199e-20	0.781148	0.0814592	10.5276	0.610192	6.44827e-26	0.777767	0.116629	0.604921	9.96533	2.16163e-23	2.41885e-16
ENSG00000111012.5	CYP27B1	protein_coding	0.5	9	9	0.00275635	0.424573	0.110928	0.289356	0.508527	0.547284	2.05511e-12	0.671017	0.0808777	8.07453	0.450264	6.77346e-16	0.625522	0.291014	0.391278	7.46934	8.0599e-14	4.18539e-10
ENSG00000111046.3	MYF6	protein_coding	0.5	7	7	0.00273295	0.294117	0.184014	0.317881	0.224987	0.453476	9.19372e-11	0.623127	0.130545	7.39801	0.388288	1.38238e-13	0.615084	0.193842	0.378328	7.01202	2.3491e-12	2.46719e-08
ENSG00000111052.3	LIN7A	protein_coding	0.5	10	10	0.00272634	0.539659	0.0988956	0.439443	0.306608	0.598152	1.53061e-16	0.739467	0.0688481	9.44572	0.546812	3.52959e-21	0.701997	0.214284	0.492799	9.07427	1.14439e-19	2.78797e-14
ENSG00000111057.6	KRT18	protein_coding	0.5	23	23	0.0131511	0.591677	0.171339	0.597386	0.168058	0.793546	2.18455e-24	0.821189	0.0865308	11.7275	0.674352	9.2139e-32	0.817806	0.0875362	0.668807	10.8912	1.26975e-27	3.38045e-19
ENSG00000111058.3	ACSS3	protein_coding	0.5	9	9	0.0167864	0.42177	0.0787283	0.439515	0.180272	0.506293	1.59147e-11	0.658579	0.0541155	7.79399	0.433727	6.49281e-15	0.678611	0.151018	0.460513	7.91254	2.52181e-15	2.18087e-10
ENSG00000111077.13	TENC1	protein_coding	0.5	7	7	0.00312219	0.536093	0.159826	0.541202	0.183093	0.614293	2.45272e-18	0.752595	0.0936518	9.94665	0.5664	2.60808e-23	0.74564	0.154921	0.555979	9.23009	2.70417e-20	4.2247e-14
ENSG00000111087.5	GLI1	protein_coding	0.5	11	11	0.0169659	0.390769	0.408162	0.404466	0.251288	0.611842	7.9529e-16	0.722747	0.0996418	9.18035	0.522363	4.29696e-20	0.685055	0.205608	0.469301	8.52726	1.49849e-17	1.24821e-12
ENSG00000111110.7	PPM1H	protein_coding	0.5	9	9	0.00235162	0.327265	0.186968	0.366003	0.331043	0.51343	4.6848e-10	0.600719	0.16506	7.08309	0.360863	1.40976e-12	0.621976	0.208572	0.386854	7.00986	2.38551e-12	3.03592e-08
ENSG00000111142.9	METAP2	protein_coding	0.5	23	23	0.00367903	0.564998	0.318635	0.600313	0.487648	0.843618	8.94603e-27	0.797223	0.152141	12.1743	0.635564	4.26056e-34	0.88183	0.0678006	0.777624	13.1279	2.27804e-39	6.10138e-27
ENSG00000111144.5	LTA4H	protein_coding	0.5	8	8	0.00926676	0.324105	0.140022	0.374393	0.235805	0.506922	4.62999e-08	0.559222	0.118496	6.35717	0.31273	2.055e-10	0.642914	0.156323	0.413338	7.35539	1.9037e-13	5.27871e-09
ENSG00000111145.3	ELK3	protein_coding	0.5	22	22	0.00851247	0.558979	0.104162	0.580889	0.209425	0.794053	5.48116e-17	0.751623	0.0425458	9.61963	0.564937	6.60702e-22	0.801924	0.120682	0.643083	10.7279	7.52493e-27	6.78684e-19
ENSG00000111186.8	WNT5B	protein_coding	0.5	73	58	0.0428223	0.13289	0.211901	0.242739	0.373488	0.869514	1.74008e-06	0.506526	0.145861	5.63064	0.256569	1.79543e-08	0.606582	0.214696	0.367941	6.96698	3.23826e-12	2.51862e-08
ENSG00000111196.5	MAGOHB	protein_coding	0.5	14	14	0.0132065	0.549222	0.116573	0.500778	0.160015	0.654726	1.96969e-17	0.752091	0.0634641	9.72123	0.565641	2.44807e-22	0.754341	0.114961	0.56903	9.31776	1.1882e-20	2.92221e-14
ENSG00000111199.6	TRPV4	protein_coding	0.5	9	9	0.0257856	0.390316	0.174599	0.338158	0.310819	0.544974	9.79097e-14	0.69587	0.0776529	8.53641	0.484236	1.38456e-17	0.638811	0.117401	0.408079	7.03946	1.92985e-12	5.59622e-08
ENSG00000111203.7	ITFG2	protein_coding	0.5	44	42	0.0140668	0.61712	0.296313	0.736352	0.179983	0.910228	2.83071e-24	0.779544	0.199338	11.45	0.607688	2.35103e-30	0.863565	0.10679	0.745745	13.1198	2.53606e-39	3.91566e-27
ENSG00000111206.8	FOXM1	protein_coding	0.5	56	56	0.00410224	0.810156	0.150616	0.890847	0.0862678	0.978768	3.19808e-39	0.904645	0.0804988	15.6223	0.818382	5.13069e-55	0.954846	0.0332697	0.911732	18.1006	3.15398e-73	9.53052e-46
ENSG00000111215.7	PRR4	protein_coding	0.5	25	25	0.002589	0.748554	0.126349	0.76645	0.147694	0.869116	1.311e-32	0.877881	0.0600775	13.9328	0.770675	4.00168e-44	0.890699	0.0873324	0.793345	14.0739	5.49385e-45	1.73464e-30
ENSG00000111218.7	PRMT8	protein_coding	0.5	69	61	0.0173275	0.662213	0.0595401	0.629398	0.195598	0.947522	2.3115e-25	0.835211	0.0523833	12.0278	0.697577	2.53797e-33	0.826209	0.0749267	0.682621	11.0919	1.37324e-28	8.43048e-20
ENSG00000111224.9	PARP11	protein_coding	0.5	23	23	0.0125641	0.683659	0.15709	0.694772	0.20212	0.842983	1.83323e-28	0.849637	0.0621754	12.8132	0.721884	1.38323e-37	0.875824	0.0548848	0.767067	12.7405	3.51955e-37	1.64114e-25
ENSG00000111229.11	ARPC3	protein_coding	0.5	4	4	0.0241407	0.102926	0.26105	0.190469	0.298307	0.331957	3.60115e-07	0.531307	0.131681	5.95806	0.282287	2.55257e-09	0.443925	0.297492	0.197069	4.99604	5.85196e-07	2.14954e-05
ENSG00000111231.4	GPN3	protein_coding	0.5	19	19	0.00204305	0.56834	0.199277	0.402965	0.628669	0.75785	7.5282e-20	0.768125	0.12062	10.385	0.590016	2.90031e-25	0.757442	0.231923	0.573718	10.2984	7.16307e-25	4.68515e-18
ENSG00000111237.14	VPS29	protein_coding	0.5	8	8	0.0242506	0.40639	0.181874	0.175352	0.809018	0.466312	2.16654e-11	0.633042	0.13728	7.60116	0.400743	2.93482e-14	0.67347	0.172584	0.453562	7.71041	1.25419e-14	8.20104e-10
ENSG00000111247.10	RAD51AP1	protein_coding	0.5	24	24	0.00612433	0.702261	0.110868	0.728699	0.197794	0.858677	1.68736e-28	0.853137	0.0730293	12.8535	0.727844	8.22541e-38	0.873307	0.0934998	0.762665	13.0378	7.45829e-39	1.04669e-26
ENSG00000111249.9	CUX2	protein_coding	0.5	4	4	0.00850513	0.218795	0.0917162	0.176576	0.218214	0.268819	2.70621e-05	0.477326	0.0937836	5.15221	0.22784	2.57432e-07	0.510343	0.230416	0.26045	5.44685	5.12697e-08	6.13873e-05
ENSG00000111252.6	SH2B3	protein_coding	0.5	4	4	0.0148622	0.125128	0.303846	0.182239	0.354009	0.340529	3.2115e-07	0.539681	0.114344	6.02623	0.291255	1.67824e-09	0.569602	0.186875	0.324447	6.22611	4.78153e-10	2.06843e-06
ENSG00000111254.3	AKAP3	protein_coding	0.5	76	53	0.033027	0.512731	0.0471792	0.543869	0.243768	0.90401	7.53775e-16	0.734157	0.0498076	9.25363	0.538986	2.16991e-20	0.778722	0.140554	0.606409	10.0319	1.10346e-23	1.5168e-16
ENSG00000111261.9	MANSC1	protein_coding	0.5	14	14	0.00323598	0.642388	0.0587302	0.565054	0.219446	0.728693	3.43934e-23	0.822481	0.0287848	11.4597	0.676475	2.10206e-30	0.799963	0.0814461	0.639942	10.2565	1.10636e-24	4.92447e-17
ENSG00000111262.4	KCNA1	protein_coding	0.5	59	56	0.0130933	0.465713	0.165313	0.529437	0.184372	0.889666	4.79893e-16	0.717683	0.124891	9.20637	0.515069	3.37341e-20	0.767502	0.111506	0.589059	9.59549	8.35191e-22	3.87428e-15
ENSG00000111266.4	DUSP16	protein_coding	0.5	35	35	0.00179653	0.858069	0.0436298	0.845548	0.0847169	0.948658	1.10196e-46	0.944561	0.0116313	17.5155	0.892196	1.09149e-68	0.941392	0.031689	0.886219	16.2465	2.36432e-59	1.7765e-38
ENSG00000111269.2	CREBL2	protein_coding	0.5	17	17	0.0269136	0.568333	0.189603	0.609656	0.12614	0.760593	7.26024e-21	0.772287	0.111938	10.6497	0.596427	1.74848e-26	0.797976	0.0754049	0.636765	10.1126	4.85799e-24	1.46726e-16
ENSG00000111271.10	ACAD10	protein_coding	0.5	7	7	0.0126107	0.405424	0.235892	0.334275	0.321811	0.512711	2.07102e-17	0.719764	0.150654	9.53021	0.518061	1.56961e-21	0.625201	0.171022	0.390876	7.11979	1.08089e-12	1.7206e-08
ENSG00000111275.8	ALDH2	protein_coding	0.5	11	11	0.00604284	0.368663	0.300262	0.536472	0.17226	0.668404	5.25586e-13	0.668102	0.129847	8.19951	0.446361	2.41375e-16	0.770243	0.115403	0.593275	9.73152	2.21253e-22	1.44955e-15
ENSG00000111276.6	CDKN1B	protein_coding	0.5	31	31	0.00639076	0.783315	0.069262	0.775928	0.0865552	0.909405	1.38376e-32	0.887339	0.0298935	13.983	0.78737	1.97993e-44	0.902821	0.0583213	0.815086	14.2191	6.97714e-46	5.69367e-31
ENSG00000111291.4	GPRC5D	protein_coding	0.5	26	26	0.00204214	0.788907	0.0597285	0.752242	0.156701	0.875858	1.05903e-32	0.889265	0.0277841	14.0222	0.790792	1.14085e-44	0.89556	0.0684739	0.802028	14.1701	1.40343e-45	9.5442e-31
ENSG00000111300.5	NAA25	protein_coding	0.5	5	5	0.0026977	0.133128	0.374508	0.129427	0.317526	0.322552	5.3815e-06	0.481324	0.19019	5.32672	0.231673	1e-07	0.365489	0.416459	0.133582	4.10454	4.05123e-05	6.42738e-05
ENSG00000111305.14	GSG1	protein_coding	0.5	20	20	0.0115332	0.631148	0.0682857	0.539931	0.306596	0.753218	1.12667e-22	0.817796	0.0259734	11.3124	0.66879	1.13985e-29	0.774527	0.128319	0.599893	9.82434	8.84474e-23	6.92291e-16
ENSG00000111319.8	SCNN1A	protein_coding	0.5	24	24	0.0100026	0.649438	0.120261	0.679643	0.234166	0.833181	1.58952e-23	0.818792	0.0634042	11.5218	0.67042	1.02421e-30	0.809142	0.171984	0.65471	11.4237	3.18368e-30	1.75701e-21
ENSG00000111321.6	LTBR	protein_coding	0.5	27	27	0.00249287	0.752897	0.0238447	0.742625	0.156364	0.897401	2.92181e-30	0.877445	0.0118073	13.3886	0.76991	7.05234e-41	0.897877	0.0782415	0.806183	14.2904	2.51337e-46	3.3584e-31
ENSG00000111325.12	OGFOD2	protein_coding	0.5	11	11	0.00242845	0.523297	0.159913	0.558801	0.151022	0.629306	1.02694e-16	0.730886	0.113922	9.44022	0.534195	3.71998e-21	0.785576	0.0923107	0.617129	9.96795	2.10521e-23	3.03366e-16
ENSG00000111328.2	CDK2AP1	protein_coding	0.5	9	9	0.00595248	0.367884	0.211523	0.314415	0.261627	0.516323	1.40066e-11	0.636962	0.147277	7.67143	0.405721	1.70093e-14	0.595815	0.235205	0.354995	7.56185	3.97367e-14	1.40326e-10
ENSG00000111331.8	OAS3	protein_coding	0.5	7	7	0.00288049	0.293127	0.234391	0.247736	0.363205	0.422342	4.6795e-10	0.584031	0.204306	6.97165	0.341093	3.13236e-12	0.562843	0.227909	0.316792	6.3343	2.3842e-10	6.30952e-07
ENSG00000111335.8	OAS2	protein_coding	0.5	15	15	0.00233273	0.540655	0.183214	0.465319	0.319933	0.6699	4.77578e-19	0.760062	0.098308	10.1487	0.577695	3.35862e-24	0.764904	0.11167	0.585078	9.43285	3.99103e-21	1.58945e-14
ENSG00000111341.5	MGP	protein_coding	0.5	10	10	0.0168847	0.40027	0.0992918	0.395814	0.218335	0.520907	2.4044e-11	0.652204	0.0750648	7.71077	0.42537	1.25058e-14	0.637898	0.200103	0.406914	7.57275	3.65401e-14	6.90061e-10
ENSG00000111344.7	RASAL1	protein_coding	0.5	24	24	0.00590586	0.71566	0.0548484	0.683187	0.265957	0.854164	9.95197e-30	0.872718	0.0232386	13.2402	0.761636	5.14105e-40	0.861714	0.110512	0.742551	12.5848	2.56096e-36	4.52717e-25
ENSG00000111348.4	ARHGDIB	protein_coding	0.5	9	9	0.0266277	0.393903	0.115101	0.421629	0.156271	0.543762	1.91038e-11	0.652845	0.0827977	7.73925	0.426207	1.00001e-14	0.707936	0.109877	0.501174	8.2371	1.76431e-16	4.68148e-11
ENSG00000111358.9	GTF2H3	protein_coding	0.5	11	11	0.00221807	0.545591	0.102414	0.46098	0.195038	0.588244	8.70656e-17	0.741766	0.0740149	9.51221	0.550217	1.8665e-21	0.725515	0.114395	0.526372	8.63524	5.86015e-18	3.27707e-12
ENSG00000111361.8	EIF2B1	protein_coding	0.5	9	9	0.0154859	0.436367	0.292907	0.477454	0.194573	0.586304	2.81226e-17	0.702887	0.215974	9.38928	0.49405	6.04118e-21	0.740126	0.12633	0.547787	9.05587	1.35488e-19	1.62117e-13
ENSG00000111364.11	DDX55	protein_coding	0.5	10	10	0.00808723	0.486664	0.132462	0.46319	0.176626	0.60499	7.35469e-14	0.69876	0.0715744	8.58197	0.488265	9.3258e-18	0.705441	0.133479	0.497647	8.53693	1.37836e-17	2.79719e-12
ENSG00000111371.11	SLC38A1	protein_coding	0.5	13	13	0.0148001	0.495385	0.0551928	0.484194	0.233603	0.623545	3.13625e-16	0.738955	0.0502039	9.36989	0.546055	7.26107e-21	0.715351	0.158755	0.511727	8.74208	2.28854e-18	8.31303e-13
ENSG00000111404.2	RERGL	protein_coding	0.5	11	11	0.00468501	0.495184	0.124777	0.398908	0.226298	0.631661	1.2616e-15	0.718564	0.0951639	9.11526	0.516334	7.84843e-20	0.717435	0.121065	0.514713	8.71583	2.88631e-18	1.23158e-12
ENSG00000111405.4	ENDOU	protein_coding	0.5	14	14	0.00217601	0.40747	0.223785	0.360912	0.32652	0.629056	7.45404e-12	0.636958	0.157564	7.73565	0.405715	1.02877e-14	0.625713	0.201819	0.391517	7.47069	7.97768e-14	8.25351e-10
ENSG00000111412.4	C12orf49	protein_coding	0.5	27	27	0.00202834	0.414027	0.322	0.571128	0.227733	0.76856	3.02972e-15	0.701964	0.118667	8.92412	0.492753	4.49271e-19	0.774625	0.133836	0.600044	10.4784	1.08618e-25	2.12212e-18
ENSG00000111432.4	FZD10	protein_coding	0.5	112	54	0.0768886	0.092584	0.271697	0.369415	0.201208	0.824375	8.86451e-06	0.423608	0.225532	4.91083	0.179444	9.06908e-07	0.616743	0.148477	0.380372	6.76357	1.34633e-11	2.06584e-07
ENSG00000111445.9	RFC5	protein_coding	0.5	36	36	0.00199006	0.805563	0.0603111	0.816435	0.0888856	0.938804	3.45518e-37	0.909679	0.0254904	15.1476	0.827516	7.8633e-52	0.906721	0.0599611	0.822142	14.4843	1.52372e-47	7.15229e-32
ENSG00000111450.9	STX2	protein_coding	0.5	89	64	0.0326019	0.35795	0.163658	0.292474	0.553232	0.899648	6.7848e-11	0.618238	0.139138	7.40244	0.382218	1.337e-13	0.679971	0.226844	0.462361	8.49456	1.98687e-17	1.47243e-12
ENSG00000111452.8	GPR133	protein_coding	0.5	35	35	0.00436882	0.853302	0.0744132	0.835627	0.123817	0.935695	1.6708e-43	0.926266	0.0454567	16.707	0.857969	1.16545e-62	0.931378	0.0633818	0.867464	16.2024	4.84827e-59	2.0832e-38
ENSG00000111481.5	COPZ1	protein_coding	0.5	40	40	0.00251221	0.861926	0.0455805	0.867372	0.0956564	0.960264	7.28473e-44	0.93164	0.0297028	16.8004	0.867954	2.42368e-63	0.94403	0.0455725	0.891193	17.6496	1.02518e-69	2.94455e-44
ENSG00000111490.8	TBC1D30	protein_coding	0.5	10	10	0.0120434	0.361837	0.221829	0.39089	0.220384	0.563072	1.53018e-11	0.641045	0.127949	7.68704	0.410938	1.50576e-14	0.63752	0.184366	0.406432	7.27851	3.37526e-13	6.77815e-09
ENSG00000111530.8	CAND1	protein_coding	0.5	7	7	0.00277712	0.321021	0.186822	0.351616	0.218779	0.436275	5.44149e-10	0.573881	0.228571	6.88053	0.32934	5.96298e-12	0.611616	0.194808	0.374074	6.99638	2.62654e-12	2.3775e-08
ENSG00000111536.4	IL26	protein_coding	0.5	30	30	0.0114178	0.644938	0.14959	0.714997	0.149707	0.873748	2.61147e-24	0.805359	0.119553	11.621	0.648604	3.22321e-31	0.851306	0.0795741	0.724722	12.0273	2.55382e-33	4.94487e-23
ENSG00000111540.11	RAB5B	protein_coding	0.5	10	10	0.00476673	0.455591	0.218225	0.343755	0.410382	0.528619	1.78995e-14	0.693436	0.128753	8.68498	0.480853	3.78814e-18	0.6746	0.25887	0.455085	8.74344	2.26109e-18	1.2906e-13
ENSG00000111554.10	MDM1	protein_coding	0.5	21	21	0.00333543	0.628552	0.0654026	0.588218	0.184842	0.790963	3.84491e-22	0.811659	0.0353543	11.1568	0.65879	6.63197e-29	0.793942	0.121675	0.630344	10.3861	2.86928e-25	1.24165e-17
ENSG00000111581.5	NUP107	protein_coding	0.5	28	28	0.00173619	0.753048	0.187356	0.804525	0.0927382	0.903829	4.11703e-35	0.897012	0.050719	14.6266	0.80463	1.90098e-48	0.918332	0.047503	0.843334	14.9457	1.66168e-50	1.71534e-33
ENSG00000111596.7	CNOT2	protein_coding	0.5	15	15	0.00209786	0.646406	0.112782	0.630078	0.161592	0.785044	1.92721e-23	0.816383	0.0733735	11.4811	0.666481	1.64168e-30	0.831352	0.0829345	0.691147	11.3682	6.02434e-30	7.45346e-21
ENSG00000111602.7	TIMELESS	protein_coding	0.5	12	12	0.00249387	0.501905	0.155102	0.438287	0.324017	0.641632	4.3713e-17	0.747667	0.0685258	9.62175	0.559006	6.47175e-22	0.70131	0.211266	0.491836	8.60153	7.86624e-18	1.31198e-12
ENSG00000111605.12	CPSF6	protein_coding	0.5	22	22	0.00211999	0.747302	0.0494651	0.716741	0.170268	0.853469	6.50425e-29	0.8664	0.0303229	13.0246	0.750649	8.86427e-39	0.881994	0.0489595	0.777913	12.8315	1.09161e-37	1.10134e-25
ENSG00000111615.8	KRR1	protein_coding	0.5	19	19	0.00621952	0.620808	0.0900865	0.595878	0.24854	0.7844	3.72314e-22	0.808407	0.052895	11.1409	0.653522	7.92732e-29	0.747736	0.279817	0.559109	10.0157	1.29979e-23	2.51761e-17
ENSG00000111639.3	MRPL51	protein_coding	0.5	13	13	0.00260463	0.529404	0.236679	0.303326	0.958042	0.680979	2.36925e-20	0.784253	0.0819445	10.5845	0.615052	3.51683e-26	0.699557	0.349171	0.48938	9.5638	1.13511e-21	4.31099e-17
ENSG00000111640.10	GAPDH	protein_coding	0.5	48	48	0.00261385	0.763946	0.123287	0.771281	0.111605	0.949015	1.70825e-34	0.891445	0.052818	14.4336	0.794674	3.18231e-47	0.89913	0.0419312	0.808435	13.5738	5.73112e-42	2.31228e-28
ENSG00000111641.6	NOP2	protein_coding	0.5	37	37	0.00246403	0.812997	0.0684819	0.839119	0.0686244	0.93225	6.49219e-38	0.909064	0.0433758	15.3315	0.826398	4.71084e-53	0.920037	0.0442998	0.846468	14.9018	3.20637e-50	2.60373e-33
ENSG00000111642.10	CHD4	protein_coding	0.5	35	34	0.00743702	0.621856	0.134592	0.665252	0.199693	0.890792	1.26202e-24	0.831836	0.0406668	11.8352	0.691951	2.56619e-32	0.85894	0.0425844	0.737778	11.7874	4.53227e-32	5.85245e-22
ENSG00000111644.3	ACRBP	protein_coding	0.5	15	15	0.0251834	0.564287	0.167486	0.505052	0.237981	0.73642	1.76672e-20	0.782605	0.0858971	10.6129	0.612471	2.59536e-26	0.759348	0.137455	0.576609	9.48081	2.52315e-21	8.2239e-15
ENSG00000111647.8	UHRF1BP1L	protein_coding	0.5	25	25	0.00439964	0.760642	0.0755002	0.736202	0.154301	0.85702	7.90185e-31	0.874636	0.0463642	13.5067	0.764988	1.42817e-41	0.856474	0.099906	0.733548	12.4578	1.26813e-35	1.33999e-24
ENSG00000111652.5	COPS7A	protein_coding	0.5	15	15	0.0203067	0.614812	0.134861	0.641512	0.123591	0.736753	3.88819e-21	0.783823	0.10178	10.7647	0.614379	5.0533e-27	0.814063	0.106607	0.662699	11.1445	7.61889e-29	3.35371e-20
ENSG00000111653.15	ING4	protein_coding	0.5	7	7	0.00387328	0.348662	0.214501	0.394568	0.234158	0.463551	7.09892e-11	0.615071	0.193649	7.35097	0.378312	1.96769e-13	0.649697	0.212636	0.422107	7.51907	5.5166e-14	1.38665e-09
ENSG00000111664.6	GNB3	protein_coding	0.5	31	31	0.00938984	0.767373	0.172178	0.836922	0.0529336	0.941489	6.72327e-35	0.878981	0.0875743	14.4662	0.772608	1.98116e-47	0.929733	0.0332779	0.864403	15.4268	1.08084e-53	2.54614e-35
ENSG00000111665.7	CDCA3	protein_coding	0.5	18	18	0.0041714	0.538426	0.225972	0.636584	0.170035	0.763182	8.08663e-20	0.776243	0.0711207	10.4103	0.602553	2.22569e-25	0.809555	0.0970987	0.655379	10.663	1.5157e-26	1.9881e-18
ENSG00000111666.6	CHPT1	protein_coding	0.5	21	21	0.00256914	0.607116	0.129099	0.640824	0.19108	0.825989	2.80208e-21	0.791354	0.0917378	10.8492	0.626241	2.01107e-27	0.807183	0.128657	0.651544	11.0143	3.25931e-28	6.83702e-20
ENSG00000111667.9	USP5	protein_coding	0.5	28	28	0.00464746	0.775961	0.0419081	0.790306	0.128281	0.894362	8.69227e-32	0.885602	0.0231651	13.7912	0.784291	2.8775e-43	0.912344	0.0579637	0.832372	14.8232	1.0372e-49	3.55377e-33
ENSG00000111669.10	TPI1	protein_coding	0.5	7	7	0.00597765	0.317877	0.298975	0.326356	0.360434	0.483936	9.85833e-13	0.671881	0.111137	8.15614	0.451425	3.45909e-16	0.63732	0.223221	0.406177	7.59966	2.96919e-14	4.64353e-10
ENSG00000111670.10	GNPTAB	protein_coding	0.5	10	10	0.0193903	0.201347	0.560228	0.345625	0.187644	0.541309	3.08142e-11	0.603732	0.184046	7.39007	0.364493	1.46747e-13	0.665739	0.252657	0.443208	7.91542	2.46414e-15	7.63973e-11
ENSG00000111671.5	SPSB2	protein_coding	0.5	20	20	0.00634544	0.599231	0.183896	0.724454	0.160813	0.845962	6.3154e-23	0.801236	0.0900128	11.2881	0.641979	1.50203e-29	0.878492	0.0609915	0.771748	12.9644	1.94683e-38	2.73427e-26
ENSG00000111674.4	ENO2	protein_coding	0.5	22	22	0.00189518	0.594425	0.147969	0.619638	0.177206	0.83262	4.74573e-26	0.846748	0.0267612	12.2507	0.716982	1.66517e-34	0.829946	0.061303	0.688811	11.0653	1.84743e-28	1.21475e-19
ENSG00000111676.10	ATN1	protein_coding	0.5	24	24	0.00707361	0.710135	0.175499	0.747449	0.144252	0.881848	1.45312e-29	0.848571	0.111699	13.0748	0.720072	4.58605e-39	0.91143	0.039728	0.830704	14.4405	2.879e-47	1.26513e-31
ENSG00000111678.6	C12orf57	protein_coding	0.5	36	36	0.00994258	0.667079	0.122861	0.722991	0.196532	0.907371	6.50817e-26	0.835399	0.0696016	12.1617	0.697891	4.97193e-34	0.871634	0.106091	0.759745	13.6117	3.41339e-42	6.71932e-29
ENSG00000111679.12	PTPN6	protein_coding	0.5	29	29	0.00593465	0.720938	0.0718569	0.710413	0.167274	0.899714	6.3543e-31	0.878001	0.0347551	13.5503	0.770887	7.88952e-42	0.881673	0.0456819	0.777347	12.8314	1.09373e-37	9.10197e-26
ENSG00000111684.6	LPCAT3	protein_coding	0.5	6	6	0.0218998	0.259603	0.298234	0.3084	0.269688	0.441446	2.92157e-11	0.596185	0.177328	7.36159	0.355436	1.81738e-13	0.654504	0.152585	0.428375	7.34048	2.12828e-13	8.76266e-09
ENSG00000111696.7	NT5DC3	protein_coding	0.5	33	33	0.00697757	0.720389	0.194487	0.700044	0.191151	0.891776	1.6995e-34	0.874753	0.0770932	14.3601	0.765193	9.2129e-47	0.865237	0.064453	0.748636	12.2498	1.68464e-34	1.031e-23
ENSG00000111707.7	SUDS3	protein_coding	0.5	15	15	0.00246651	0.652981	0.102094	0.669938	0.147679	0.751776	6.1475e-23	0.810881	0.0768233	11.3306	0.657528	9.26202e-30	0.823962	0.0875954	0.678913	10.9607	5.90313e-28	2.32796e-19
ENSG00000111711.5	GOLT1B	protein_coding	0.5	10	10	0.00260856	0.392878	0.0952261	0.293751	0.164157	0.515303	5.57357e-11	0.646224	0.0576481	7.58898	0.417606	3.22423e-14	0.595915	0.177234	0.355115	6.54437	5.97482e-11	4.87084e-07
ENSG00000111713.2	GYS2	protein_coding	0.5	16	16	0.00437732	0.543831	0.260476	0.640508	0.138184	0.742625	5.9812e-20	0.742299	0.159672	10.2686	0.551008	9.75827e-25	0.830435	0.0869615	0.689623	11.2664	1.92193e-29	2.01027e-20
ENSG00000111716.8	LDHB	protein_coding	0.5	10	10	0.012074	0.444451	0.105829	0.455735	0.311797	0.574935	2.0838e-14	0.713696	0.0342343	8.79554	0.509362	1.42362e-18	0.676351	0.183939	0.45745	8.08844	6.04319e-16	4.3799e-11
ENSG00000111725.6	PRKAB1	protein_coding	0.5	28	28	0.0107794	0.668186	0.0980143	0.753164	0.0599484	0.868679	3.90596e-25	0.830162	0.0709598	11.9521	0.68917	6.32933e-33	0.894376	0.0272899	0.799908	13.1397	1.94891e-39	9.63362e-27
ENSG00000111726.8	CMAS	protein_coding	0.5	13	13	0.0123682	0.572291	0.251622	0.450738	0.457109	0.709503	9.29425e-23	0.774307	0.152386	11.0886	0.599551	1.42571e-28	0.748716	0.16846	0.560576	9.76673	1.56418e-22	4.34303e-16
ENSG00000111727.7	HCFC2	protein_coding	0.5	16	16	0.0149317	0.648339	0.218473	0.665738	0.112539	0.760241	1.22822e-25	0.809043	0.135492	11.9578	0.65455	5.909e-33	0.840339	0.0660629	0.706169	11.3389	8.41784e-30	1.54126e-20
ENSG00000111728.6	ST8SIA1	protein_coding	0.5	9	9	0.00242523	0.36497	0.170128	0.395765	0.15501	0.50474	3.84186e-11	0.636968	0.114171	7.57255	0.405728	3.65965e-14	0.639019	0.156457	0.408345	7.29204	3.0529e-13	7.49852e-09
ENSG00000111729.8	CLEC4A	protein_coding	0.5	44	41	0.0344587	0.34184	0.0940786	0.401635	0.266168	0.779793	3.28226e-11	0.646045	0.0929804	7.64021	0.417374	2.16873e-14	0.652094	0.179579	0.425226	7.49848	6.456e-14	2.10391e-09
ENSG00000111731.8	C2CD5	protein_coding	0.5	10	10	0.0170807	0.415853	0.201689	0.394955	0.249523	0.541492	2.59376e-11	0.631594	0.135066	7.57395	0.398911	3.62046e-14	0.666239	0.21075	0.443874	7.8843	3.16313e-15	1.41233e-10
ENSG00000111737.7	RAB35	protein_coding	0.5	10	10	0.0166674	0.369834	0.150622	0.376077	0.266103	0.549588	9.3282e-11	0.638881	0.0707674	7.49311	0.408169	6.72617e-14	0.614964	0.243515	0.378181	7.21424	5.42361e-13	3.91075e-09
ENSG00000111752.6	PHC1	protein_coding	0.5	23	23	0.00211614	0.733929	0.121947	0.630282	0.245381	0.850793	9.34503e-30	0.865578	0.0576561	13.2171	0.749226	6.99361e-40	0.81083	0.125903	0.657445	10.9665	5.53738e-28	1.28394e-19
ENSG00000111775.2	COX6A1	protein_coding	0.5	8	8	0.0168546	0.333357	0.274449	0.435882	0.260344	0.506938	3.41009e-11	0.633222	0.132191	7.55785	0.40097	4.098e-14	0.685416	0.188191	0.469795	8.13169	4.23331e-16	3.9871e-11
ENSG00000111783.8	RFX4	protein_coding	0.5	9	9	0.00653612	0.434044	0.217783	0.41292	0.278701	0.53671	4.3693e-14	0.683251	0.147516	8.53334	0.466832	1.42184e-17	0.665542	0.219621	0.442946	8.17002	3.08337e-16	1.19311e-11
ENSG00000111785.14	RIC8B	protein_coding	0.5	14	14	0.0113483	0.534844	0.107654	0.516011	0.186228	0.679817	4.28321e-18	0.767533	0.031257	9.9685	0.589107	2.09376e-23	0.713591	0.204809	0.509213	8.88522	6.37967e-19	1.94628e-13
ENSG00000111786.4	SRSF9	protein_coding	0.5	17	17	0.00220532	0.659543	0.15026	0.606584	0.250155	0.786416	4.00705e-24	0.816826	0.0828704	11.643	0.667205	2.49013e-31	0.80367	0.13307	0.645886	10.9149	9.78861e-28	1.42435e-19
[truncated: 13,236 more rows]
