# Supplementary material for: Hippocampal transcriptome-wide association study and neurobiological pathway analysis for Alzheimer’s disease
Source: PLoS Genet. 2021 Feb 25;17(2):e1009363. doi: 10.1371/journal.pgen.1009363 (PMC7906391; doi:10.1371/journal.pgen.1009363)
Supplement: S10 Table — (XLSX) [file pgen.1009363.s010.xlsx]

## Sheet: Sheet1
gene_id	gene_name	gene_type	alpha	n_snps_in_window	n_snps_in_model	lambda_min_mse	test_R2_avg	test_R2_sd	cv_R2_avg	cv_R2_sd	in_sample_R2	nested_cv_fisher_pval	rho_avg	rho_se	rho_zscore	rho_avg_squared	zscore_pval	cv_rho_avg	cv_rho_se	cv_rho_avg_squared	cv_zscore_est	cv_zscore_pval	cv_pval_est
ENSG00000012779.6	ALOX5	protein_coding	0.5	5	5	0.00305989	0.307718	0.152088	0.200862	0.350206	0.386128	3.92267e-06	0.560816	0.118619	5.55053	0.314514	2.84807e-08	0.554091	0.20069	0.307017	5.06818	4.01629e-07	0.000486109
ENSG00000014919.8	COX15	protein_coding	0.5	17	16	0.0692106	0.439579	0.219419	0.377452	0.27973	0.692214	4.51009e-10	0.658968	0.174626	7.15082	0.434239	8.62623e-13	0.666956	0.160924	0.444831	6.57552	4.84824e-11	5.76444e-07
ENSG00000015171.14	ZMYND11	protein_coding	0.5	3	3	0.0121049	0.116963	0.352192	-0.0580727	0.67813	0.315101	2.69603e-05	0.472776	0.292816	4.73633	0.223517	2.17619e-06	0.404325	0.251451	0.163479	3.60461	0.000312619	0.0426467
ENSG00000023041.7	ZDHHC6	protein_coding	0.5	42	38	0.0241558	0.486327	0.258676	0.665379	0.265972	0.933936	8.19087e-14	0.732921	0.168225	8.53554	0.537173	1.39499e-17	0.817281	0.200463	0.667949	10.2613	1.05255e-24	5.56595e-17
ENSG00000023839.6	ABCC2	protein_coding	0.5	9	9	0.0130139	0.26828	0.28934	0.325816	0.414414	0.574047	4.1572e-09	0.665983	0.0695391	6.92934	0.443533	4.22818e-12	0.63564	0.228457	0.404038	6.31438	2.71249e-10	1.28048e-06
ENSG00000026025.9	VIM	protein_coding	0.5	44	44	0.00160065	0.711587	0.168898	0.780042	0.172772	0.976191	1.98959e-22	0.850875	0.0835397	11.4099	0.723989	3.73126e-30	0.906037	0.0814166	0.820902	12.7922	1.81164e-37	1.54891e-24
ENSG00000026103.15	FAS	protein_coding	0.5	17	17	0.00454624	0.732855	0.135163	0.105417	2.19025	0.887629	8.79211e-24	0.850122	0.105712	11.7404	0.722707	7.91556e-32	0.767157	0.522473	0.58853	11.7543	6.7131e-32	1.11482e-25
ENSG00000035403.12	VCL	protein_coding	0.5	5	5	0.00308902	0.334741	0.19865	0.0808178	0.506308	0.406531	5.7603e-07	0.568083	0.21914	5.7943	0.322719	6.86064e-09	0.514222	0.260115	0.264424	4.77897	1.76191e-06	0.00094184
ENSG00000043591.4	ADRB1	protein_coding	0.5	20	20	0.0267989	0.553873	0.182726	0.569431	0.217266	0.802778	1.8093e-15	0.781999	0.084535	9.21433	0.611523	3.13217e-20	0.810058	0.101617	0.656194	9.17343	4.58195e-20	2.08525e-13
ENSG00000047056.10	WDR37	protein_coding	0.5	46	44	0.00758949	0.350465	0.235926	0.390711	0.661003	0.919995	1.03559e-10	0.696384	0.0942666	7.51801	0.48495	5.5616e-14	0.801653	0.141705	0.642648	9.13919	6.29226e-20	1.80884e-13
ENSG00000048740.13	CELF2	protein_coding	0.5	39	39	0.0158745	0.612263	0.190034	0.645179	0.129253	0.902708	1.55034e-16	0.790778	0.116356	9.55288	0.62533	1.26136e-21	0.815035	0.117809	0.664282	9.43552	3.89043e-21	3.14144e-14
ENSG00000052749.9	RRP12	protein_coding	0.5	35	35	0.0104211	0.620701	0.101721	0.643615	0.226178	0.919359	6.88774e-18	0.815759	0.078521	10.0366	0.665463	1.05205e-23	0.847299	0.112439	0.717915	10.2308	1.44258e-24	1.33108e-16
ENSG00000055950.12	MRPL43	protein_coding	0.5	44	39	0.033435	0.43257	0.227409	0.557385	0.189632	0.877965	2.35931e-11	0.694779	0.144841	7.67679	0.482717	1.63126e-14	0.80954	0.0772647	0.655356	8.91028	5.0906e-19	1.25695e-12
ENSG00000059573.4	ALDH18A1	protein_coding	0.5	16	16	0.00999044	0.632334	0.132427	0.566615	0.253581	0.808541	1.19535e-17	0.808684	0.0696189	9.94496	0.653969	2.65276e-23	0.788992	0.134727	0.622508	8.87823	6.79352e-19	9.45144e-13
ENSG00000059915.12	PSD	protein_coding	0.5	5	5	0.00986467	0.257378	0.260474	0.339675	0.27444	0.453981	2.31063e-05	0.476904	0.262015	4.8394	0.227438	1.3023e-06	0.588733	0.262357	0.346606	6.0185	1.76042e-09	2.87549e-06
ENSG00000060339.9	CCAR1	protein_coding	0.5	25	25	0.0168522	0.553608	0.227568	0.512856	0.514429	0.867914	1.62701e-18	0.812336	0.0899649	10.1878	0.659889	2.24716e-24	0.818802	0.126221	0.670437	9.81594	9.6142e-23	2.06131e-15
ENSG00000062650.13	WAPAL	protein_coding	0.5	13	13	0.00223248	0.517402	0.257603	0.559111	0.294374	0.740385	1.10458e-15	0.765744	0.124153	9.19063	0.586364	3.9053e-20	0.791795	0.141164	0.62694	9.25274	2.18801e-20	7.11788e-14
ENSG00000065618.12	COL17A1	protein_coding	0.5	9	9	0.0221527	0.398086	0.102666	0.425565	0.356246	0.574259	7.11117e-09	0.653158	0.0921143	6.79783	0.426616	1.06208e-11	0.6641	0.346655	0.441028	7.42821	1.10078e-13	3.75794e-10
ENSG00000065621.10	GSTO2	protein_coding	0.5	11	11	0.00267411	0.402949	0.439414	0.439461	0.348061	0.677295	1.49785e-14	0.766097	0.0932636	8.89939	0.586905	5.61538e-19	0.689541	0.22977	0.475467	7.29935	2.89169e-13	5.45075e-09
ENSG00000065665.16	SEC61A2	protein_coding	0.5	73	20	0.186112	0.211745	0.0967977	0.201946	0.243102	0.557141	8.02827e-06	0.550462	0.123202	5.40808	0.303008	6.37037e-08	0.553097	0.21668	0.305916	5.27857	1.30195e-07	0.00013635
ENSG00000067064.6	IDI1	protein_coding	0.5	91	24	0.18217	0.220745	0.153707	0.203151	0.174256	0.629405	1.37668e-05	0.532899	0.152059	5.24213	0.283982	1.58731e-07	0.569936	0.218339	0.324827	5.37421	7.6919e-08	0.00011139
ENSG00000072401.10	UBE2D1	protein_coding	0.5	23	23	0.0147291	0.449949	0.150062	0.614502	0.313722	0.823976	1.49215e-10	0.691994	0.095906	7.46208	0.478855	8.5166e-14	0.792757	0.217718	0.628464	10.4213	1.98222e-25	6.72609e-18
ENSG00000072422.12	RHOBTB1	protein_coding	0.5	18	18	0.00647978	0.621567	0.1405	0.699971	0.243989	0.836278	1.0314e-16	0.801305	0.0754	9.65679	0.64209	4.6005e-22	0.840925	0.134354	0.707154	10.4623	1.2871e-25	2.28498e-17
ENSG00000075073.10	TACR2	protein_coding	0.5	60	53	0.0214766	0.372347	0.494122	0.561707	0.258081	0.94962	5.63667e-14	0.721416	0.162579	8.5421	0.520441	1.31808e-17	0.764317	0.15793	0.584181	8.4224	3.68863e-17	1.48403e-11
ENSG00000075290.7	WNT8B	protein_coding	0.5	13	13	0.0106813	0.525924	0.273209	0.609064	0.132745	0.733176	3.80298e-16	0.765493	0.124178	9.34803	0.58598	8.92932e-21	0.805648	0.072074	0.649069	8.74314	2.26727e-18	4.07035e-12
ENSG00000075407.13	ZNF37A	protein_coding	0.5	9	9	0.0313792	0.330545	0.302792	0.381664	0.300389	0.579196	1.4446e-09	0.653291	0.144818	6.98458	0.426789	2.85712e-12	0.668182	0.207088	0.446467	6.75356	1.44257e-11	1.55355e-07
ENSG00000075826.12	SEC31B	protein_coding	0.5	21	21	0.00442437	0.764712	0.0737424	0.723484	0.138844	0.883507	1.79145e-25	0.889201	0.0420939	12.3814	0.790679	3.29572e-35	0.85301	0.081993	0.727627	10.5402	5.64054e-26	1.71188e-17
ENSG00000075891.17	PAX2	protein_coding	0.5	8	8	0.00638773	0.469437	0.172556	0.513833	0.187475	0.579965	5.51856e-12	0.708415	0.129031	7.92408	0.501852	2.29846e-15	0.71958	0.122954	0.517796	7.1909	6.43633e-13	3.10409e-08
ENSG00000077147.10	TM9SF3	protein_coding	0.5	18	18	0.00254545	0.725867	0.11061	0.672745	0.164165	0.843595	1.17021e-21	0.854239	0.0657044	11.2061	0.729725	3.8039e-29	0.870215	0.0690609	0.757274	10.8479	2.04064e-27	2.19959e-18
ENSG00000077327.11	SPAG6	protein_coding	0.5	10	10	0.00242214	0.380431	0.180756	0.433375	0.171275	0.561537	6.53887e-09	0.649421	0.114022	6.78773	0.421748	1.13909e-11	0.706455	0.0919615	0.499079	6.8845	5.79906e-12	1.90479e-07
ENSG00000077420.11	APBB1IP	protein_coding	0.5	32	29	0.0286587	0.635454	0.129351	0.59439	0.289823	0.894272	6.87767e-18	0.809863	0.0789002	9.99911	0.655878	1.5378e-23	0.842493	0.146269	0.709795	10.8983	1.17433e-27	6.73804e-19
ENSG00000077943.7	ITGA8	protein_coding	0.5	21	21	0.0190127	0.586498	0.124529	0.48085	0.326434	0.733049	2.21932e-17	0.802184	0.0867002	9.8213	0.643499	9.11591e-23	0.796962	0.126136	0.635149	8.89208	5.99773e-19	1.14693e-12
ENSG00000078114.14	NEBL	protein_coding	0.5	48	40	0.0335623	0.420535	0.122571	0.511045	0.312685	0.852422	4.01978e-09	0.652541	0.118319	6.85952	0.425809	6.90909e-12	0.735992	0.172967	0.541684	7.74488	9.56754e-15	9.38432e-10
ENSG00000078403.12	MLLT10	protein_coding	0.5	11	11	0.00262328	0.620224	0.121015	0.378357	0.424524	0.737094	2.14435e-16	0.797599	0.0725185	9.55574	0.636164	1.22705e-21	0.648586	0.264154	0.420663	6.90314	5.08657e-12	3.24273e-08
ENSG00000079393.16	DUSP13	protein_coding	0.5	4	4	0.0121356	0.23038	0.133426	0.130345	0.450683	0.352454	0.00010862	0.490554	0.15388	4.75269	0.240643	2.00727e-06	0.57058	0.314614	0.325562	5.59459	2.21142e-08	1.43064e-05
ENSG00000089876.7	DHX32	protein_coding	0.5	45	40	0.0227014	0.729445	0.127648	0.644542	0.288205	0.914189	2.09771e-22	0.858784	0.079477	11.4318	0.73751	2.90123e-30	0.81117	0.186758	0.657997	9.91346	3.63809e-23	6.48694e-16
ENSG00000095464.9	PDE6C	protein_coding	0.5	25	25	0.00339518	0.835598	0.0438473	0.863866	0.0715999	0.938738	6.37005e-34	0.932504	0.0312155	14.7904	0.869565	1.68945e-49	0.946069	0.0455279	0.895047	14.5284	8.01178e-48	3.01475e-30
ENSG00000095485.12	CWF19L1	protein_coding	0.5	20	20	0.00423233	0.69099	0.156818	0.776241	0.14424	0.866426	5.59242e-20	0.830215	0.0960222	10.6558	0.689257	1.63861e-26	0.898977	0.0692279	0.80816	11.9431	7.05401e-33	9.43803e-22
ENSG00000095539.11	SEMA4G	protein_coding	0.5	18	18	0.00669559	0.679616	0.136915	0.578057	0.292993	0.839105	2.55675e-19	0.829726	0.078366	10.4788	0.688445	1.08111e-25	0.79365	0.187415	0.629881	9.55975	1.18047e-21	6.04407e-15
ENSG00000095564.9	BTAF1	protein_coding	0.5	8	8	0.0129154	0.123474	0.661484	0.491202	0.242862	0.618628	8.27517e-11	0.696604	0.100369	7.54629	0.485258	4.47836e-14	0.717894	0.140923	0.515371	7.27514	3.46051e-13	1.66317e-08
ENSG00000095574.7	IKZF5	protein_coding	0.5	36	33	0.0505895	0.207961	0.493575	0.412214	0.184777	0.77379	2.84635e-09	0.595316	0.262328	6.57698	0.354401	4.80085e-11	0.683268	0.121512	0.466856	6.59919	4.13411e-11	7.47296e-07
ENSG00000095585.12	BLNK	protein_coding	0.5	30	30	0.00188255	0.561772	0.172424	0.569877	0.360751	0.863028	1.83168e-17	0.799043	0.0887907	9.84913	0.63847	6.91432e-23	0.809758	0.135422	0.655708	9.46285	2.99667e-21	2.06808e-14
ENSG00000095587.8	TLL2	protein_coding	0.5	22	22	0.0107932	0.609614	0.10583	0.682058	0.122094	0.840462	5.39129e-17	0.799903	0.0794627	9.70426	0.639845	2.89173e-22	0.842222	0.0717091	0.709337	10.0852	6.42454e-24	3.7869e-16
ENSG00000095596.7	CYP26A1	protein_coding	0.5	5	5	0.00342374	0.337118	0.236221	0.240349	0.458882	0.470014	8.61369e-08	0.588	0.168937	6.15716	0.345744	7.40623e-10	0.607265	0.36968	0.368771	6.50509	7.76454e-11	2.88829e-08
ENSG00000095637.16	SORBS1	protein_coding	0.5	11	11	0.00302273	0.44939	0.244519	0.44763	0.300325	0.647768	6.67892e-12	0.695494	0.176819	7.82354	0.483712	5.13594e-15	0.70806	0.179118	0.501348	7.44679	9.56372e-14	3.73032e-09
ENSG00000095713.9	CRTAC1	protein_coding	0.5	28	28	0.00245188	0.781567	0.0392871	0.723974	0.153606	0.918184	4.01426e-27	0.903464	0.023985	12.8656	0.816247	7.02829e-38	0.884706	0.065287	0.782705	11.0802	1.56501e-28	6.77551e-19
ENSG00000095739.7	BAMBI	protein_coding	0.5	6	6	0.0362675	0.204836	0.166568	0.320954	0.416917	0.444332	2.91325e-05	0.52374	0.135763	5.0996	0.274304	3.40381e-07	0.662921	0.214007	0.439464	6.65974	2.74317e-11	2.51654e-07
ENSG00000095777.10	MYO3A	protein_coding	0.5	27	27	0.00246328	0.753844	0.205328	0.830523	0.114978	0.937237	1.00821e-30	0.891295	0.111465	13.7561	0.794406	4.67876e-43	0.924127	0.0501585	0.85401	13.0191	9.53172e-39	3.7698e-25
ENSG00000095787.17	WAC	protein_coding	0.5	20	20	0.0125618	0.72306	0.134997	0.772576	0.0814068	0.90109	3.46705e-23	0.863987	0.0731098	11.6693	0.746474	1.82946e-31	0.901433	0.0416464	0.812581	11.6474	2.36689e-31	1.09097e-20
ENSG00000095794.15	CREM	protein_coding	0.5	21	21	0.00974516	0.667848	0.0685726	0.717056	0.187351	0.871439	3.65639e-18	0.824065	0.0522624	10.144	0.679082	3.52526e-24	0.843639	0.135482	0.711726	10.5561	4.76151e-26	1.41763e-17
ENSG00000096717.7	SIRT1	protein_coding	0.5	17	17	0.0143693	0.462766	0.126328	0.432293	0.161669	0.663757	2.19062e-11	0.709993	0.0926416	7.77795	0.504089	7.37082e-15	0.716343	0.124115	0.513148	7.17642	7.15589e-13	3.23418e-08
ENSG00000099194.5	SCD	protein_coding	0.5	18	18	0.00839454	0.694452	0.127441	0.729633	0.0953401	0.849534	2.60506e-23	0.86147	0.0623642	11.6621	0.742131	1.99171e-31	0.87185	0.0666309	0.760122	10.7424	6.43374e-27	6.19904e-18
ENSG00000099204.14	ABLIM1	protein_coding	0.5	7	7	0.00297296	0.46795	0.137149	0.486335	0.187625	0.578202	7.05664e-11	0.699271	0.0940881	7.58393	0.48898	3.35255e-14	0.727822	0.107213	0.529725	7.33582	2.20364e-13	1.37923e-08
ENSG00000099246.12	RAB18	protein_coding	0.5	12	12	0.00256044	0.487987	0.109182	0.60651	0.160598	0.746576	4.22524e-13	0.756733	0.0221398	8.46064	0.572644	2.65905e-17	0.825372	0.0989741	0.681238	9.4046	5.22282e-21	4.74749e-14
ENSG00000099250.13	NRP1	protein_coding	0.5	26	26	0.0189156	0.502792	0.480852	0.7126	0.21422	0.915382	1.13634e-18	0.809186	0.111653	10.2006	0.654781	1.97025e-24	0.869702	0.143786	0.756382	12.5857	2.52955e-36	1.74902e-24
ENSG00000099256.14	PRTFDC1	protein_coding	0.5	20	20	0.0197591	0.564814	0.19818	0.658417	0.256879	0.859832	6.06804e-15	0.767503	0.110247	9.01749	0.58906	1.92444e-19	0.85194	0.105969	0.725802	10.5888	3.36008e-26	1.21384e-17
ENSG00000099282.5	TSPAN15	protein_coding	0.5	44	33	0.0488863	0.603316	0.139338	0.614616	0.277956	0.8722	1.09712e-16	0.801096	0.0764208	9.6373	0.641755	5.56322e-22	0.835383	0.105878	0.697865	10.0343	1.07703e-23	4.53838e-16
ENSG00000099290.11	FAM21A	protein_coding	0.5	9	9	0.0194242	0.703219	0.0621426	0.58187	0.273605	0.750606	3.90856e-19	0.838209	0.040997	10.4671	0.702595	1.2229e-25	0.794797	0.161249	0.631702	9.53484	1.50121e-21	1.12477e-14
ENSG00000107443.11	CCNJ	protein_coding	0.5	26	26	0.0111591	0.682304	0.157154	0.678736	0.419905	0.886446	1.48981e-21	0.845626	0.0783451	11.136	0.715084	8.38004e-29	0.914954	0.0591857	0.837142	12.5103	6.55783e-36	1.61247e-23
ENSG00000107518.12	ATRNL1	protein_coding	0.5	20	20	0.00484981	0.629803	0.0336561	0.595811	0.364306	0.820999	1.74945e-17	0.821872	0.0167758	9.94457	0.675474	2.66312e-23	0.800326	0.194587	0.640522	10.2661	1.00139e-24	4.33055e-17
ENSG00000107521.14	HPS1	protein_coding	0.5	10	10	0.00572592	0.568095	0.243046	0.615049	0.235078	0.703156	6.13848e-17	0.767432	0.157977	9.54789	0.588951	1.32361e-21	0.796943	0.1546	0.635118	9.65871	4.51531e-22	3.33702e-15
ENSG00000107551.16	RASSF4	protein_coding	0.5	6	6	0.0333687	0.202887	0.247465	0.20813	0.502624	0.474236	2.71525e-05	0.533231	0.116291	5.16001	0.284335	2.46935e-07	0.542287	0.29453	0.294076	5.25022	1.51921e-07	9.93839e-05
ENSG00000107554.11	DNMBP	protein_coding	0.5	4	4	0.013923	0.151055	0.167237	0.171372	0.491603	0.386393	3.55989e-05	0.499679	0.195819	4.935	0.249679	8.01506e-07	0.572563	0.284909	0.327828	5.8336	5.42426e-09	5.50205e-06
ENSG00000107560.6	RAB11FIP2	protein_coding	0.5	64	46	0.0337357	0.427588	0.272207	0.559813	0.248649	0.910589	3.88333e-11	0.651171	0.184554	7.43143	0.424024	1.0743e-13	0.766373	0.170015	0.587328	8.65705	4.84118e-18	2.73856e-12
ENSG00000107562.12	CXCL12	protein_coding	0.5	6	6	0.0115259	0.326216	0.153359	0.276731	0.199884	0.415605	6.86705e-06	0.512833	0.26618	5.17644	0.262997	2.26165e-07	0.563231	0.256426	0.317229	5.53732	3.07137e-08	3.0346e-05
ENSG00000107566.9	ERLIN1	protein_coding	0.5	32	32	0.0172778	0.757444	0.0818498	0.736939	0.116461	0.902617	1.50643e-24	0.883054	0.0422271	12.0911	0.779785	1.17763e-33	0.895604	0.0514243	0.802107	11.4393	2.6613e-30	4.74694e-20
ENSG00000107581.8	EIF3A	protein_coding	0.5	42	38	0.0272185	0.220701	0.194597	0.466698	0.214555	0.90628	7.75347e-10	0.689769	0.0260331	7.24894	0.475781	4.20032e-13	0.741644	0.149823	0.550035	7.87189	3.49329e-15	4.05361e-10
ENSG00000107593.15	PKD2L1	protein_coding	0.5	23	23	0.0243341	0.52952	0.204739	0.552716	0.208635	0.802696	2.24831e-18	0.817155	0.0893554	10.1733	0.667742	2.60852e-24	0.729163	0.193132	0.531679	8.04536	8.599e-16	8.86956e-11
ENSG00000107611.10	CUBN	protein_coding	0.5	17	17	0.0450181	0.510046	0.218192	0.491276	0.249962	0.696766	6.9134e-14	0.748085	0.107534	8.62702	0.559631	6.29701e-18	0.712247	0.23415	0.507296	7.84164	4.44696e-15	2.05605e-10
ENSG00000107614.17	TRDMT1	protein_coding	0.5	15	15	0.0103006	0.553723	0.235956	0.572864	0.29827	0.784925	1.82437e-14	0.760079	0.112791	8.83911	0.57772	9.6482e-19	0.74714	0.194902	0.558218	8.49939	1.90584e-17	4.9285e-12
ENSG00000107623.4	GDF10	protein_coding	0.5	16	16	0.00190551	0.575929	0.185413	0.589127	0.163248	0.762188	1.48238e-16	0.785966	0.0962429	9.51854	0.617743	1.75631e-21	0.763696	0.141216	0.583232	8.49354	2.00442e-17	7.63733e-12
ENSG00000107643.11	MAPK8	protein_coding	0.5	21	21	0.0181899	0.672713	0.103459	0.575721	0.342129	0.852453	4.04665e-19	0.826231	0.0787144	10.4122	0.682657	2.18149e-25	0.7974	0.214249	0.635846	10.1964	2.05684e-24	4.48065e-17
ENSG00000107651.8	SEC23IP	protein_coding	0.5	30	30	0.0112414	0.693726	0.217372	0.680504	0.213596	0.90465	1.73685e-21	0.828151	0.15333	11.038	0.685834	2.50506e-28	0.847547	0.112882	0.718337	10.3971	2.55462e-25	5.48627e-17
ENSG00000107672.10	NSMCE4A	protein_coding	0.5	59	50	0.0305775	0.389229	0.132618	0.554843	0.3989	0.924605	7.94829e-10	0.683701	0.0757989	7.21749	0.467447	5.29543e-13	0.78533	0.158482	0.616743	8.87717	6.85802e-19	9.09787e-13
ENSG00000107679.10	PLEKHA1	protein_coding	0.5	42	30	0.0507515	0.511674	0.129455	0.50739	0.30513	0.850663	2.20071e-12	0.721252	0.101624	8.09176	0.520204	5.88075e-16	0.72273	0.243216	0.522338	8.64898	5.19613e-18	7.2537e-13
ENSG00000107719.8	PALD1	protein_coding	0.5	65	37	0.0760163	0.183434	0.257665	0.208017	0.342105	0.77637	5.94543e-06	0.554521	0.131422	5.46622	0.307493	4.59733e-08	0.566499	0.233072	0.320921	5.26486	1.40294e-07	0.000181246
ENSG00000107731.8	UNC5B	protein_coding	0.5	30	29	0.00532273	0.625924	0.0986082	0.606065	0.254929	0.865682	2.32757e-17	0.809558	0.0735081	9.86164	0.655384	6.10458e-23	0.83106	0.140282	0.69066	10.3401	4.63895e-25	4.57771e-17
ENSG00000107736.15	CDH23	protein_coding	0.5	59	50	0.0214134	0.623191	0.229497	0.723616	0.15155	0.952921	3.73335e-21	0.835505	0.0954452	10.9896	0.698068	4.28683e-28	0.873532	0.0735893	0.763058	10.9996	3.83876e-28	6.90746e-19
ENSG00000107738.15	C10orf54	protein_coding	0.5	27	27	0.0150701	0.534706	0.243138	0.580634	0.278212	0.884253	4.14508e-19	0.827764	0.071435	10.4033	0.685193	2.39543e-25	0.819116	0.14458	0.670951	9.70962	2.74369e-22	4.22535e-15
ENSG00000107742.8	SPOCK2	protein_coding	0.5	15	15	0.00504701	0.602145	0.151276	0.545863	0.228383	0.74194	7.09416e-16	0.779312	0.109151	9.30949	0.607327	1.28449e-20	0.782101	0.123654	0.611681	8.56003	1.12839e-17	8.33275e-12
ENSG00000107771.11	CCSER2	protein_coding	0.5	22	22	0.0153818	0.649893	0.090564	0.736302	0.120682	0.868571	1.70636e-17	0.81636	0.0522258	9.92007	0.666443	3.40517e-23	0.866256	0.132939	0.750399	10.936	7.7587e-28	1.00984e-18
ENSG00000107779.7	BMPR1A	protein_coding	0.5	12	12	0.0049176	0.682688	0.0614694	0.650314	0.129213	0.773345	6.30501e-19	0.834406	0.0421638	10.3903	0.696234	2.74471e-25	0.845615	0.0713132	0.715066	9.80612	1.05968e-22	3.9638e-15
ENSG00000107789.11	MINPP1	protein_coding	0.5	14	14	0.0192103	0.378732	0.117453	0.273396	0.420555	0.699722	1.16493e-09	0.678752	0.0684743	7.14203	0.460705	9.1965e-13	0.66678	0.194956	0.444596	6.77402	1.25248e-11	1.69151e-07
ENSG00000107796.8	ACTA2	protein_coding	0.5	20	20	0.00229389	0.674184	0.0607141	0.636753	0.232679	0.854056	5.66794e-19	0.835481	0.0421706	10.4076	0.698028	2.2904e-25	0.881435	0.0867773	0.776927	11.2584	2.10512e-29	1.06048e-19
ENSG00000107798.13	LIPA	protein_coding	0.5	16	16	0.0272524	0.579775	0.117595	0.434505	0.352321	0.72692	8.08411e-19	0.81868	0.0963988	10.2958	0.670237	7.35981e-25	0.754724	0.174543	0.569608	8.53755	1.371e-17	6.01293e-12
ENSG00000107815.3	C10orf2	protein_coding	0.5	18	18	0.00219809	0.674278	0.107867	0.711721	0.171862	0.847787	1.59248e-19	0.832937	0.0686044	10.5525	0.693784	4.94466e-26	0.882924	0.075477	0.779554	11.4711	1.84395e-30	3.4347e-20
ENSG00000107816.13	LZTS2	protein_coding	0.5	8	8	0.00387419	0.521307	0.116339	0.400973	0.30611	0.553688	4.4746e-12	0.727634	0.083596	8.04707	0.529451	8.48013e-16	0.684143	0.141044	0.468052	6.84435	7.68246e-12	1.39485e-07
ENSG00000107819.9	SFXN3	protein_coding	0.5	13	13	0.0025634	0.687472	0.0988872	0.647199	0.178943	0.776369	6.99422e-22	0.856564	0.0678769	11.283	0.733702	1.59237e-29	0.818831	0.079359	0.670485	9.15619	5.37624e-20	2.41294e-13
ENSG00000107821.10	KAZALD1	protein_coding	0.5	12	12	0.0107146	0.488231	0.178423	0.515082	0.168945	0.704394	4.32272e-13	0.742729	0.0923701	8.38567	0.551646	5.04356e-17	0.78283	0.0734658	0.612823	8.22054	2.02595e-16	1.11271e-10
ENSG00000107829.9	FBXW4	protein_coding	0.5	15	15	0.00235693	0.555343	0.254759	0.694844	0.123388	0.798906	3.22033e-15	0.74529	0.169335	8.99674	0.555457	2.3251e-19	0.864546	0.0584555	0.747441	10.3246	5.45715e-25	1.21929e-16
ENSG00000107831.8	FGF8	protein_coding	0.5	9	9	0.042415	0.474474	0.137879	0.505855	0.18096	0.634463	2.21954e-12	0.727023	0.103245	8.1183	0.528563	4.72759e-16	0.73372	0.20666	0.538345	7.71741	1.18721e-14	9.17641e-10
ENSG00000107833.6	NPM3	protein_coding	0.5	6	6	0.00841718	0.404767	0.123646	0.362082	0.348745	0.536195	3.04154e-09	0.669721	0.063954	6.98339	0.448526	2.88135e-12	0.697887	0.280671	0.487046	7.99098	1.33865e-15	4.16491e-11
ENSG00000107854.5	TNKS2	protein_coding	0.5	22	22	0.00897495	0.566479	0.140678	0.560268	0.276225	0.790336	2.85731e-15	0.790578	0.0352642	9.21129	0.625014	3.22236e-20	0.771703	0.155667	0.595526	8.41661	3.87532e-17	1.67556e-11
ENSG00000107859.5	PITX3	protein_coding	0.5	6	6	0.0415548	0.353933	0.189834	0.188982	0.402337	0.490714	1.37948e-07	0.605622	0.151409	6.19093	0.366778	5.98112e-10	0.49709	0.327397	0.247098	4.86947	1.11898e-06	0.000248318
ENSG00000107862.4	GBF1	protein_coding	0.5	6	6	0.00287519	0.337647	0.218178	0.319871	0.290196	0.460873	1.24746e-07	0.599246	0.151472	6.1774	0.359096	6.51648e-10	0.574374	0.252787	0.329905	5.80993	6.24978e-09	7.6352e-06
ENSG00000107864.10	CPEB3	protein_coding	0.5	14	14	0.00251693	0.56795	0.171536	0.524105	0.391043	0.780093	5.30286e-19	0.824632	0.0694258	10.3607	0.680017	3.74074e-25	0.780007	0.16001	0.608411	8.71311	2.95638e-18	2.75316e-12
ENSG00000107874.6	CUEDC2	protein_coding	0.5	8	8	0.00234527	0.388275	0.134984	0.422264	0.216419	0.560608	3.04586e-10	0.694477	0.0563621	7.38197	0.482299	1.55966e-13	0.634078	0.347652	0.402055	6.73173	1.67661e-11	1.55811e-08
ENSG00000107890.12	ANKRD26	protein_coding	0.5	10	10	0.00316027	0.374749	0.173419	0.379136	0.305541	0.582084	3.75375e-09	0.656575	0.117682	6.89634	0.431091	5.33594e-12	0.605021	0.329453	0.36605	6.21473	5.14124e-10	3.8222e-07
ENSG00000107897.14	ACBD5	protein_coding	0.5	13	13	0.00233001	0.624381	0.122191	0.659042	0.201922	0.743624	1.56097e-15	0.783601	0.0820254	9.243	0.614031	2.39688e-20	0.82725	0.104226	0.684343	9.69907	3.04268e-22	4.71993e-15
ENSG00000107902.9	LHPP	protein_coding	0.5	25	25	0.00272067	0.731723	0.0934944	0.707015	0.190089	0.911862	2.24389e-23	0.874274	0.0392665	11.7388	0.764356	8.05761e-32	0.863935	0.0724049	0.746383	10.4282	1.84302e-25	5.93099e-17
ENSG00000107929.10	LARP4B	protein_coding	0.5	29	29	0.029191	0.705603	0.063728	0.670752	0.194131	0.902384	1.63763e-20	0.851723	0.0366734	10.8888	0.725432	1.30278e-27	0.845884	0.110859	0.71552	10.4147	2.12392e-25	4.18345e-17
ENSG00000107937.14	GTPBP4	protein_coding	0.5	20	20	0.00227329	0.734441	0.0835095	0.713634	0.119475	0.845091	3.23252e-22	0.863426	0.0481512	11.3834	0.745504	5.06116e-30	0.861234	0.0542689	0.741725	10.2211	1.59479e-24	2.23968e-16
ENSG00000107938.13	C10orf137	protein_coding	0.5	58	39	0.049919	0.290796	0.0999637	0.290388	0.356783	0.820642	1.00795e-06	0.59665	0.0534407	5.91019	0.355991	3.41708e-09	0.642251	0.229252	0.412486	6.7027	2.04606e-11	1.2528e-07
ENSG00000107949.12	BCCIP	protein_coding	0.5	48	45	0.0231334	0.534122	0.0839596	0.492736	0.328651	0.900877	4.68338e-14	0.767677	0.0576285	8.76866	0.589328	1.8081e-18	0.804237	0.0964779	0.646797	8.97368	2.86757e-19	7.02577e-13
ENSG00000107951.8	MTPAP	protein_coding	0.5	61	45	0.0426201	0.412981	0.155158	0.567708	0.224526	0.904079	1.78633e-10	0.692029	0.0944845	7.4309	0.478904	1.07858e-13	0.789044	0.105489	0.62259	8.55782	1.15026e-17	1.05669e-11
ENSG00000107954.6	NEURL	protein_coding	0.5	7	7	0.00254904	0.187541	0.277758	0.408138	0.180958	0.483739	6.61385e-07	0.574353	0.159129	5.84318	0.329882	5.12137e-09	0.689269	0.134475	0.475091	6.70688	1.98827e-11	4.16014e-07
ENSG00000107957.12	SH3PXD2A	protein_coding	0.5	7	7	0.0272471	0.273384	0.17889	0.433785	0.294642	0.530351	2.68881e-05	0.530373	0.108848	5.14918	0.281295	2.61628e-07	0.648955	0.20379	0.421143	6.43554	1.23031e-10	8.41569e-07
ENSG00000107960.6	OBFC1	protein_coding	0.5	4	4	0.00332651	0.214288	0.128143	0.126495	0.417066	0.311613	0.000105887	0.475452	0.177577	4.66901	0.226054	3.02648e-06	0.349077	0.433038	0.121855	3.34365	0.000826845	0.00340736
ENSG00000107968.5	MAP3K8	protein_coding	0.5	24	22	0.0616161	0.499575	0.208927	0.520418	0.246077	0.808984	8.18678e-13	0.718442	0.120885	8.19361	0.516158	2.53504e-16	0.702907	0.271831	0.494078	7.80493	5.95322e-15	1.71577e-10
ENSG00000107984.5	DKK1	protein_coding	0.5	14	14	0.00521468	0.503915	0.472358	0.655252	0.236819	0.777251	2.81668e-17	0.717987	0.343398	9.32674	0.515506	1.09174e-20	0.831098	0.1499	0.690724	10.0077	1.40939e-23	5.39484e-16
ENSG00000108018.11	SORCS1	protein_coding	0.5	15	15	0.0156206	0.487419	0.113022	0.680227	0.149593	0.78258	2.41391e-12	0.721425	0.106702	8.08688	0.520453	6.12102e-16	0.845017	0.092072	0.714055	9.9804	1.85708e-23	1.13253e-15
ENSG00000108039.13	XPNPEP1	protein_coding	0.5	8	8	0.012732	0.409636	0.218518	0.49288	0.328761	0.598467	4.12101e-09	0.651387	0.135089	6.85183	0.424305	7.29102e-12	0.749716	0.204339	0.562074	8.54213	1.31772e-17	3.34892e-12
ENSG00000108055.9	SMC3	protein_coding	0.5	18	18	0.0269155	0.641637	0.115874	0.56629	0.277786	0.824342	3.31041e-19	0.833017	0.0592646	10.4574	0.693917	1.35466e-25	0.794235	0.164877	0.630808	9.30426	1.34926e-20	5.14971e-14
ENSG00000108061.7	SHOC2	protein_coding	0.5	22	22	0.0123879	0.637296	0.100654	0.685159	0.185614	0.854992	1.36033e-17	0.81275	0.0638844	9.9286	0.660563	3.12626e-23	0.827453	0.129531	0.684679	9.93816	2.84019e-23	9.07261e-16
ENSG00000108064.6	TFAM	protein_coding	0.5	10	10	0.00852747	0.462691	0.277017	0.470415	0.296568	0.660717	1.28892e-13	0.752108	0.0855537	8.57003	0.565666	1.03462e-17	0.72887	0.15729	0.531252	7.59801	3.00714e-14	2.19803e-09
ENSG00000108091.10	CCDC6	protein_coding	0.5	25	25	0.00231198	0.807273	0.121674	0.775124	0.229353	0.943834	5.10099e-33	0.918484	0.0668385	14.5026	0.843613	1.16706e-47	0.898512	0.1146	0.807325	12.8388	9.94097e-38	5.08529e-25
ENSG00000108094.10	CUL2	protein_coding	0.5	9	9	0.0227771	0.474395	0.167168	0.324419	0.498453	0.600691	1.14312e-14	0.748302	0.139266	8.85512	0.559956	8.35956e-19	0.60319	0.352167	0.363838	6.5169	7.17742e-11	7.3341e-08
ENSG00000108100.13	CCNY	protein_coding	0.5	25	25	0.0324973	0.384573	0.230198	0.337992	0.209093	0.707591	9.60414e-12	0.712237	0.114489	7.87552	0.507281	3.39316e-15	0.664339	0.218644	0.441347	6.87038	6.40317e-12	5.98966e-08
ENSG00000108175.12	ZMIZ1	protein_coding	0.5	33	31	0.0217588	0.653812	0.0761851	0.667467	0.164058	0.899026	2.57522e-18	0.825117	0.057353	10.1926	0.680818	2.14014e-24	0.808383	0.133367	0.653484	9.5241	1.66473e-21	1.25678e-14
ENSG00000108176.10	DNAJC12	protein_coding	0.5	13	13	0.00210733	0.47539	0.319572	0.494752	0.249575	0.745	2.8262e-14	0.742582	0.146809	8.69709	0.551429	3.40508e-18	0.79618	0.100031	0.633903	8.75366	2.06544e-18	2.92827e-12
ENSG00000108179.9	PPIF	protein_coding	0.5	50	41	0.0425289	0.24913	0.168656	0.230151	0.445665	0.826662	3.11964e-06	0.567341	0.117461	5.61355	0.321876	1.98212e-08	0.61333	0.229124	0.376174	6.01491	1.79988e-09	5.52527e-06
ENSG00000108187.11	PBLD	protein_coding	0.5	18	18	0.013817	0.773602	0.07041	0.792626	0.0925637	0.861889	1.28548e-24	0.887737	0.0255101	12.1382	0.788078	6.62329e-34	0.89763	0.0672813	0.80574	11.8887	1.35508e-32	1.53114e-21
ENSG00000108231.7	LGI1	protein_coding	0.5	35	34	0.00666596	0.646642	0.138591	0.680651	0.135359	0.924168	7.91527e-18	0.823245	0.0373374	10.0433	0.677733	9.83754e-24	0.830467	0.148842	0.689675	9.97541	1.95289e-23	6.46851e-16
ENSG00000108239.8	TBC1D12	protein_coding	0.5	20	20	0.0129988	0.426364	0.217719	0.6471	0.128534	0.841133	9.53618e-12	0.724027	0.0683856	7.94219	0.524215	1.98636e-15	0.813998	0.0902007	0.662592	9.22343	2.87741e-20	1.46954e-13
ENSG00000119906.7	FAM178A	protein_coding	0.5	13	13	0.00951066	0.598808	0.121589	0.569297	0.168847	0.757049	3.01899e-15	0.778749	0.0888615	9.15172	0.60645	5.60334e-20	0.801557	0.101333	0.642494	8.88026	6.67025e-19	1.2509e-12
ENSG00000119912.11	IDE	protein_coding	0.5	20	20	0.00988679	0.650918	0.187452	0.5247	0.688562	0.865677	7.53014e-19	0.806904	0.14271	10.2273	0.651094	1.49635e-24	0.876934	0.0963263	0.769013	11.452	2.29886e-30	2.61104e-20
ENSG00000119913.4	TECTB	protein_coding	0.5	27	27	0.00205854	0.742113	0.119311	0.748125	0.201393	0.926756	2.85759e-22	0.855932	0.0774651	11.3972	0.73262	4.31572e-30	0.862177	0.153508	0.74335	11.6505	2.28206e-31	3.226e-21
ENSG00000119915.4	ELOVL3	protein_coding	0.5	3	3	0.00814674	0.281769	0.1337	0.173239	0.443048	0.314775	1.15686e-05	0.543996	0.132846	5.32165	0.295932	1.02828e-07	0.589124	0.23189	0.347067	5.54286	2.97573e-08	5.66195e-05
ENSG00000119917.9	IFIT3	protein_coding	0.5	7	7	0.0475841	0.416242	0.0750824	0.389692	0.201049	0.516158	3.92584e-11	0.716213	0.0471119	7.73256	0.512961	1.05402e-14	0.713832	0.196997	0.509556	8.76805	1.81781e-18	2.46579e-13
ENSG00000119922.7	IFIT2	protein_coding	0.5	25	25	0.00203266	0.597229	0.164658	0.663093	0.232083	0.87755	2.74589e-16	0.789122	0.10546	9.47703	0.622713	2.61635e-21	0.815455	0.192087	0.664967	10.5967	3.08749e-26	3.52845e-18
ENSG00000119927.9	GPAM	protein_coding	0.5	52	43	0.035411	0.365605	0.0999099	0.419299	0.233369	0.86834	5.96601e-09	0.661942	0.0742938	6.86767	0.438167	6.52594e-12	0.722389	0.11698	0.521846	7.29265	3.03919e-13	1.72371e-08
ENSG00000119929.8	CUTC	protein_coding	0.5	8	8	0.0096107	0.326142	0.152836	0.279922	0.5142	0.561235	4.43368e-08	0.617889	0.166761	6.38607	0.381786	1.70208e-10	0.66672	0.228449	0.444516	6.6527	2.87759e-11	2.76507e-07
ENSG00000119938.8	PPP1R3C	protein_coding	0.5	19	19	0.00619726	0.519112	0.08537	0.444551	0.536077	0.781193	3.27733e-13	0.758118	0.0370377	8.50196	0.574743	1.86418e-17	0.776266	0.114466	0.602589	8.59027	8.6762e-18	6.24604e-12
ENSG00000119943.6	PYROXD2	protein_coding	0.5	13	13	0.00278896	0.690477	0.114956	0.693773	0.146295	0.823333	7.80926e-20	0.841937	0.0545002	10.6634	0.708858	1.51033e-26	0.842381	0.0874369	0.709606	10.0923	5.97562e-24	4.80413e-16
ENSG00000119946.9	CNNM1	protein_coding	0.5	15	15	0.00592924	0.51658	0.397936	0.495338	0.359704	0.773542	1.05339e-17	0.749105	0.221546	9.63837	0.561158	5.50552e-22	0.687446	0.263556	0.472582	7.75423	8.88788e-15	2.25368e-10
ENSG00000119950.16	MXI1	protein_coding	0.5	11	11	0.00636858	0.493986	0.284813	0.326744	0.756095	0.671289	2.74326e-14	0.754819	0.111097	8.77892	0.569752	1.65057e-18	0.725035	0.201137	0.525676	7.81033	5.70391e-15	4.28995e-10
ENSG00000119953.8	SMNDC1	protein_coding	0.5	7	7	0.00281541	0.268207	0.107445	0.158483	0.331792	0.435429	1.21547e-06	0.593811	0.0659848	5.87238	0.352611	4.29581e-09	0.542333	0.435505	0.294125	5.96312	2.47473e-09	5.07056e-08
ENSG00000119969.10	HELLS	protein_coding	0.5	18	18	0.0103347	0.699126	0.119988	0.708628	0.0802336	0.845601	1.13221e-21	0.851479	0.0702709	11.1848	0.725017	4.84188e-29	0.870258	0.0588972	0.757348	10.5116	7.6401e-26	3.35041e-17
ENSG00000119973.3	PRLHR	protein_coding	0.5	60	48	0.0363855	0.352102	0.105552	0.270145	0.237105	0.876817	7.47597e-08	0.629052	0.0704172	6.39197	0.395706	1.63758e-10	0.566181	0.202674	0.320561	5.2608	1.43431e-07	0.000207742
ENSG00000119977.16	TCTN3	protein_coding	0.5	10	10	0.0223792	0.610537	0.0946534	0.568105	0.19879	0.738171	3.88607e-17	0.811523	0.047537	9.79908	0.658569	1.13621e-22	0.798913	0.0994952	0.638262	8.77796	1.66471e-18	2.71844e-12
ENSG00000119979.11	FAM45A	protein_coding	0.5	32	31	0.013848	0.66322	0.134689	0.69445	0.151203	0.891773	7.73587e-19	0.821519	0.0788729	10.3195	0.674893	5.75489e-25	0.872952	0.0989874	0.762045	11.1854	4.80748e-29	1.67646e-19
ENSG00000119986.6	AVPI1	protein_coding	0.5	10	10	0.00450605	0.437047	0.193176	0.507831	0.416664	0.687626	1.17022e-11	0.718969	0.0756581	7.88682	0.516917	3.09974e-15	0.762777	0.223587	0.581829	9.42092	4.47158e-21	7.46287e-15
ENSG00000120008.11	WDR11	protein_coding	0.5	61	31	0.0949131	0.231774	0.311747	0.28003	0.292224	0.757036	9.78075e-06	0.498627	0.251718	5.07243	0.248629	3.92778e-07	0.54122	0.257735	0.292919	4.91787	8.74917e-07	0.000514517
ENSG00000120029.8	C10orf76	protein_coding	0.5	9	9	0.0301071	0.427025	0.170238	0.251733	0.445998	0.538351	3.15371e-10	0.680686	0.124	7.30372	0.463333	2.79911e-13	0.537268	0.317977	0.288657	5.36249	8.20843e-08	2.62082e-05
ENSG00000120049.14	KCNIP2	protein_coding	0.5	12	12	0.0246201	0.474811	0.121019	0.499977	0.137344	0.682235	2.26652e-11	0.715391	0.0728648	7.79024	0.511784	6.68821e-15	0.773645	0.112811	0.598526	8.22942	1.88129e-16	7.36769e-11
ENSG00000120051.10	CCDC147	protein_coding	0.5	6	6	0.042658	0.22085	0.394597	0.304932	0.291577	0.517207	3.21388e-09	0.629403	0.176072	6.77379	0.396148	1.25455e-11	0.651234	0.185566	0.424106	6.41884	1.37315e-10	1.04678e-06
ENSG00000120053.9	GOT1	protein_coding	0.5	16	16	0.00978637	0.712277	0.167174	0.603006	0.338185	0.801565	4.72543e-23	0.852441	0.103958	11.5646	0.726656	6.22756e-31	0.832627	0.156055	0.693268	10.5845	3.51761e-26	8.22091e-18
ENSG00000120055.5	C10orf95	protein_coding	0.5	4	4	0.0224106	0.22006	0.144443	0.116651	0.683503	0.351041	2.94617e-05	0.524176	0.134585	5.10232	0.27476	3.35515e-07	0.534152	0.369268	0.285318	5.20568	1.93291e-07	1.51086e-05
ENSG00000120057.4	SFRP5	protein_coding	0.5	25	25	0.00217746	0.801391	0.0729958	0.777375	0.12743	0.909563	5.25808e-27	0.899233	0.0384685	12.8171	0.808619	1.31481e-37	0.896846	0.0777061	0.804332	12.272	1.27975e-34	6.27867e-23
ENSG00000120539.10	MASTL	protein_coding	0.5	9	9	0.0106784	0.510579	0.0921963	0.564691	0.162466	0.634483	1.74733e-12	0.73353	0.0880921	8.18944	0.538066	2.62447e-16	0.784759	0.0892701	0.615846	8.38026	5.28095e-17	3.28971e-11
ENSG00000120549.11	KIAA1217	protein_coding	0.5	29	29	0.00794262	0.745034	0.0923088	0.70749	0.18411	0.901078	2.36784e-26	0.883686	0.0723489	12.5702	0.7809	3.07917e-36	0.862642	0.095834	0.744151	11.1496	7.19672e-29	2.5115e-19
ENSG00000120586.4	MRC1	protein_coding	0.5	20	20	0.00950058	0.732922	0.135642	0.762234	0.190525	0.888053	1.85893e-23	0.871178	0.0586333	11.755	0.758951	6.65803e-32	0.887688	0.0865929	0.78799	11.5244	9.93501e-31	1.90028e-20
ENSG00000120594.12	PLXDC2	protein_coding	0.5	19	19	0.00616014	0.697731	0.214598	0.793272	0.0899777	0.90646	3.77545e-23	0.844774	0.126225	11.5541	0.713643	7.03771e-31	0.898223	0.0534498	0.806804	11.791	4.34379e-32	2.82204e-21
ENSG00000120616.11	EPC1	protein_coding	0.5	22	22	0.010268	0.680331	0.0983321	0.732969	0.136663	0.875936	5.80611e-21	0.842115	0.0721742	10.9867	0.709157	4.42721e-28	0.886938	0.0463124	0.786659	11.0423	2.38859e-28	8.04865e-19
ENSG00000122367.15	LDB3	protein_coding	0.5	8	8	0.0244308	0.545944	0.151205	0.44869	0.342276	0.613955	8.46595e-13	0.727008	0.127217	8.23887	0.528541	1.73841e-16	0.679744	0.238939	0.462051	6.87009	6.4162e-12	9.07323e-08
ENSG00000122375.7	OPN4	protein_coding	0.5	14	14	0.0049697	0.672811	0.0976346	0.700955	0.138779	0.799901	4.57192e-19	0.828367	0.0618612	10.3862	0.686192	2.86443e-25	0.865659	0.0552381	0.749365	10.341	4.59628e-25	1.06091e-16
ENSG00000122376.7	FAM35A	protein_coding	0.5	14	14	0.00264283	0.688249	0.224136	0.67826	0.259171	0.849068	3.98997e-24	0.864061	0.0817186	11.9323	0.746601	8.03703e-33	0.870457	0.0883032	0.757696	11.0905	1.39439e-28	3.29902e-19
ENSG00000122378.9	FAM213A	protein_coding	0.5	40	40	0.0180551	0.635044	0.124829	0.603702	0.177257	0.900218	1.65127e-19	0.830916	0.0601871	10.5197	0.690421	7.01257e-26	0.816673	0.133325	0.666955	9.53551	1.49154e-21	1.3557e-14
ENSG00000122859.4	NEUROG3	protein_coding	0.5	76	39	0.0726546	0.317059	0.176992	0.471942	0.237316	0.820655	9.1227e-06	0.533344	0.1536	5.29531	0.284456	1.18817e-07	0.713604	0.183377	0.509231	7.83989	4.50927e-15	2.40527e-10
ENSG00000122861.11	PLAU	protein_coding	0.5	4	4	0.00361902	0.340746	0.115337	0.0505614	0.247844	0.395313	5.65105e-07	0.596066	0.0984928	5.97489	0.355295	2.30243e-09	0.266573	0.308818	0.0710611	2.3731	0.0176396	0.00449549
ENSG00000122862.4	SRGN	protein_coding	0.5	48	44	0.0122219	0.275619	0.51379	0.413507	0.417238	0.924132	1.20553e-13	0.725767	0.15856	8.44982	0.526738	2.91759e-17	0.659595	0.322276	0.435065	7.36214	1.80986e-13	8.6273e-10
ENSG00000122863.5	CHST3	protein_coding	0.5	22	22	0.00210963	0.742369	0.0310308	0.688353	0.269763	0.904937	1.5973e-22	0.872367	0.0197036	11.513	0.761024	1.13487e-30	0.809607	0.301911	0.655463	10.9193	9.31721e-28	1.55803e-19
ENSG00000122870.7	BICC1	protein_coding	0.5	28	28	0.0097676	0.676942	0.209673	0.653933	0.254565	0.88509	4.77836e-22	0.843375	0.104067	11.264	0.711282	1.97647e-29	0.828011	0.112133	0.685603	9.72735	2.30509e-22	4.95306e-15
ENSG00000122873.7	CISD1	protein_coding	0.5	9	9	0.0228007	0.385169	0.173179	0.428977	0.176851	0.540075	8.50629e-10	0.656882	0.139734	7.08342	0.431494	1.40639e-12	0.640812	0.158172	0.41064	6.13221	8.66661e-10	5.49557e-06
ENSG00000122877.9	EGR2	protein_coding	0.5	6	6	0.0314378	0.240068	0.232534	0.243719	0.47005	0.430681	2.20669e-08	0.63997	0.0942451	6.59418	0.409562	4.27605e-11	0.577733	0.326885	0.333776	5.9325	2.98356e-09	1.19624e-06
ENSG00000122882.6	ECD	protein_coding	0.5	8	8	0.00963348	0.481433	0.102931	0.440827	0.213377	0.593402	6.46053e-11	0.708118	0.0723503	7.63752	0.501432	2.21443e-14	0.716949	0.134578	0.514015	7.2639	3.76098e-13	1.73463e-08
ENSG00000122912.10	SLC25A16	protein_coding	0.5	13	13	0.0350163	0.546071	0.106464	0.539519	0.20306	0.732452	4.92086e-14	0.766716	0.0648524	8.76701	0.587853	1.83476e-18	0.771486	0.120808	0.59519	8.32356	8.53595e-17	4.35916e-11
ENSG00000122952.12	ZWINT	protein_coding	0.5	8	8	0.0335827	0.504259	0.129857	0.43446	0.245716	0.593565	6.06776e-10	0.673421	0.132482	7.19396	0.453496	6.29385e-13	0.706299	0.206123	0.498858	7.79366	6.50974e-15	3.14121e-10
ENSG00000122958.10	VPS26A	protein_coding	0.5	45	35	0.0369872	0.593828	0.172051	0.557499	0.307278	0.884255	4.72949e-16	0.76295	0.164976	9.28617	0.582092	1.59945e-20	0.766405	0.163991	0.587377	8.60842	7.40733e-18	4.09847e-12
ENSG00000127884.4	ECHS1	protein_coding	0.5	18	18	0.00502856	0.710346	0.0979561	0.62745	0.26023	0.854144	3.50413e-21	0.857121	0.0393613	11.0903	0.734656	1.39776e-28	0.839585	0.120787	0.704903	10.3325	5.02099e-25	6.25576e-17
ENSG00000128805.10	ARHGAP22	protein_coding	0.5	9	9	0.0131175	0.362656	0.162387	0.375315	0.358767	0.656571	4.08836e-09	0.650359	0.14112	6.84747	0.422966	7.5169e-12	0.705834	0.161157	0.498201	7.19535	6.22994e-13	2.02476e-08
ENSG00000128815.13	WDFY4	protein_coding	0.5	8	8	0.0163212	0.388757	0.161517	0.363962	0.259939	0.546689	1.04836e-08	0.629956	0.139239	6.62885	0.396845	3.38305e-11	0.636684	0.244727	0.405367	6.62568	3.45642e-11	1.76004e-07
ENSG00000130640.9	TUBGCP2	protein_coding	0.5	24	23	0.0619687	0.280453	0.219441	0.434594	0.333838	0.726302	4.92247e-06	0.526076	0.224959	5.30418	0.276756	1.1318e-07	0.689205	0.241407	0.475003	7.52286	5.35903e-14	1.04783e-09
ENSG00000130643.4	CALY	protein_coding	0.5	21	21	0.0176701	0.667655	0.146075	0.716606	0.18977	0.86837	4.22636e-22	0.848978	0.0951006	11.2983	0.720763	1.33712e-29	0.857411	0.112797	0.735154	10.4836	1.02725e-25	3.09846e-17
ENSG00000130649.5	CYP2E1	protein_coding	0.5	20	20	0.00231496	0.728494	0.101164	0.786594	0.135848	0.887509	2.42105e-23	0.872905	0.0446988	11.7292	0.761963	9.0287e-32	0.903251	0.0638297	0.815863	12.2293	2.1674e-34	1.08926e-22
ENSG00000133661.11	SFTPD	protein_coding	0.5	27	27	0.00207716	0.741284	0.0822221	0.767157	0.290108	0.951711	1.59113e-23	0.876013	0.0389957	11.7941	0.767399	4.18901e-32	0.887037	0.14656	0.786835	12.9527	2.26843e-38	2.52156e-25
ENSG00000133665.8	DYDC2	protein_coding	0.5	15	15	0.00232904	0.385411	0.18017	0.506619	0.391804	0.760693	3.57143e-08	0.610447	0.175436	6.37866	0.372645	1.78648e-10	0.780523	0.195272	0.609216	9.4055	5.17841e-21	1.2402e-14
ENSG00000133678.9	TMEM254	protein_coding	0.5	50	44	0.0459116	0.178332	0.115916	0.258706	0.419627	0.853435	1.83707e-05	0.543574	0.0916087	5.27055	0.295473	1.36012e-07	0.627319	0.159677	0.393529	5.89891	3.65921e-09	1.88793e-05
ENSG00000134452.15	FBXO18	protein_coding	0.5	17	17	0.0169559	0.674222	0.181701	0.584513	0.228227	0.79774	5.3867e-20	0.825654	0.105718	10.6529	0.681705	1.69058e-26	0.830639	0.130309	0.689961	10.3254	5.40952e-25	4.6048e-17
ENSG00000134453.11	RBM17	protein_coding	0.5	65	49	0.0314386	0.494292	0.194333	0.509099	0.242048	0.919264	3.62129e-12	0.707724	0.139352	7.98858	0.500873	1.36505e-15	0.759301	0.124878	0.576538	7.89642	2.87025e-15	6.1316e-10
ENSG00000134463.10	ECHDC3	protein_coding	0.5	29	29	0.00788328	0.774209	0.0624193	0.777322	0.163899	0.922105	2.26232e-25	0.8912	0.0337111	12.3561	0.794237	4.51356e-35	0.900253	0.0746806	0.810455	12.0035	3.40775e-33	6.21166e-22
ENSG00000136738.10	STAM	protein_coding	0.5	40	37	0.0259589	0.595179	0.0935172	0.630061	0.148448	0.872634	9.71987e-16	0.793151	0.0465247	9.33906	0.629088	9.71929e-21	0.831008	0.0868433	0.690574	9.67661	3.79066e-22	6.9055e-15
ENSG00000136750.7	GAD2	protein_coding	0.5	11	11	0.0165437	0.439203	0.17239	0.411237	0.334831	0.644416	4.92943e-11	0.695834	0.114909	7.60881	0.484185	2.76638e-14	0.737405	0.166853	0.543766	8.11408	4.89471e-16	6.82502e-11
ENSG00000136754.12	ABI1	protein_coding	0.5	4	4	0.0122259	0.349789	0.179496	0.132927	0.570818	0.394585	9.61607e-08	0.608852	0.150309	6.24782	0.370701	4.16219e-10	0.59909	0.265426	0.358909	6.05412	1.41185e-09	2.5337e-06
ENSG00000136758.14	YME1L1	protein_coding	0.5	18	18	0.0110713	0.673362	0.238188	0.615433	0.38629	0.859738	2.70756e-22	0.843971	0.12056	11.3381	0.712288	8.49839e-30	0.831694	0.12304	0.691715	10.1212	4.44762e-24	2.69823e-16
ENSG00000136770.6	DNAJC1	protein_coding	0.5	9	9	0.0038023	0.329997	0.220764	0.298427	0.308426	0.538727	1.56721e-11	0.677201	0.197414	7.63686	0.458601	2.22576e-14	0.575698	0.195531	0.331429	5.35865	8.38458e-08	0.00014161
ENSG00000138107.7	ACTR1A	protein_coding	0.5	7	7	0.0163817	0.32101	0.283102	0.338075	0.275485	0.604415	6.84496e-09	0.64507	0.12124	6.76555	0.416115	1.32801e-11	0.616129	0.213247	0.379615	5.97834	2.25422e-09	8.12802e-06
ENSG00000138111.10	TMEM180	protein_coding	0.5	9	9	0.00273195	0.49396	0.124326	0.458003	0.120001	0.605038	1.64427e-12	0.74108	0.0595054	8.22976	0.5492	1.87589e-16	0.750699	0.0984124	0.563548	7.70359	1.32301e-14	1.88156e-09
ENSG00000138115.9	CYP2C8	protein_coding	0.5	15	15	0.0167849	0.666625	0.0708449	0.656638	0.246694	0.816377	1.79586e-19	0.834135	0.0545317	10.5253	0.69578	6.60729e-26	0.816643	0.108548	0.666906	9.47633	2.63376e-21	2.04124e-14
ENSG00000138119.12	MYOF	protein_coding	0.5	26	26	0.0209717	0.448037	0.102201	0.488255	0.211863	0.728081	1.16289e-12	0.730997	0.0958359	8.21553	0.534357	2.11236e-16	0.734028	0.110698	0.538797	7.44764	9.50213e-14	7.44892e-09
ENSG00000138131.3	LOXL4	protein_coding	0.5	12	12	0.0160312	0.555742	0.190728	0.57564	0.175796	0.735696	1.33783e-17	0.817257	0.0547687	9.95392	0.66791	2.42431e-23	0.751726	0.128456	0.565092	8.10466	5.2895e-16	1.03224e-10
ENSG00000138135.5	CH25H	protein_coding	0.5	16	16	0.0202289	0.40363	0.313005	0.37554	0.347863	0.710726	6.22275e-12	0.648035	0.251449	7.60513	0.41995	2.84611e-14	0.694603	0.229723	0.482473	7.37544	1.638e-13	3.57673e-09
ENSG00000138138.9	ATAD1	protein_coding	0.5	21	21	0.0170241	0.610175	0.0798119	0.634117	0.283042	0.861261	1.87506e-16	0.802289	0.0498219	9.5732	0.643668	1.03642e-21	0.870154	0.0971254	0.757168	11.3318	9.12856e-30	4.87387e-20
ENSG00000138152.7	BTBD16	protein_coding	0.5	61	50	0.0259295	0.29478	0.148176	0.119953	0.484281	0.889712	1.84351e-08	0.637543	0.111155	6.60549	0.406462	3.96201e-11	0.578306	0.256133	0.334438	5.97562	2.29215e-09	3.2833e-06
ENSG00000138160.4	KIF11	protein_coding	0.5	8	8	0.0315106	0.366424	0.272556	0.337416	0.326319	0.566868	2.77066e-09	0.640846	0.181826	6.83887	0.410684	7.98219e-12	0.658553	0.206659	0.433693	6.69378	2.17485e-11	2.12343e-07
ENSG00000138161.8	CUZD1	protein_coding	0.5	17	17	0.0151025	0.679869	0.0942041	0.712389	0.159985	0.839676	9.52094e-21	0.845988	0.0656309	10.9182	0.715696	9.42954e-28	0.878077	0.0799173	0.771019	11.1782	5.21429e-29	2.67556e-19
ENSG00000138166.5	DUSP5	protein_coding	0.5	20	20	0.0125816	0.607462	0.390507	0.640984	0.261502	0.872686	1.41645e-18	0.802673	0.144862	10.1517	0.644284	3.25766e-24	0.820826	0.147815	0.673755	9.87984	5.09157e-23	1.04853e-15
ENSG00000138172.6	CALHM2	protein_coding	0.5	12	12	0.0175415	0.546595	0.0995794	0.564682	0.171431	0.68577	2.318e-15	0.79264	0.02833	9.24115	0.628278	2.43873e-20	0.787925	0.0811319	0.620826	8.38904	4.9013e-17	3.5888e-11
ENSG00000138175.8	ARL3	protein_coding	0.5	13	13	0.00235009	0.515885	0.205027	0.594812	0.201382	0.732548	6.51297e-15	0.765808	0.10952	9.00125	0.586462	2.23166e-19	0.786465	0.119829	0.618527	8.6499	5.15425e-18	4.38387e-12
ENSG00000138182.10	KIF20B	protein_coding	0.5	53	47	0.0262083	0.636466	0.107202	0.771821	0.0796652	0.937187	3.12081e-18	0.825308	0.0493343	10.1625	0.681133	2.91576e-24	0.898283	0.0480534	0.806913	11.4669	1.93507e-30	4.40258e-20
ENSG00000138185.12	ENTPD1	protein_coding	0.5	20	19	0.0266563	0.548163	0.147084	0.554621	0.190685	0.823624	6.54131e-17	0.804231	0.0713931	9.71108	0.646787	2.70445e-22	0.802749	0.0877102	0.644406	8.79348	1.44996e-18	2.58863e-12
ENSG00000138190.12	EXOC6	protein_coding	0.5	10	10	0.011848	0.394624	0.372414	0.378952	0.386113	0.653765	2.53446e-12	0.679498	0.208143	7.85295	0.461718	4.06377e-15	0.672167	0.27786	0.451808	7.51861	5.53632e-14	8.10918e-10
ENSG00000138193.10	PLCE1	protein_coding	0.5	8	8	0.00861673	0.484517	0.172104	0.397346	0.22161	0.605698	1.42403e-13	0.759042	0.0568794	8.59827	0.576144	8.09239e-18	0.674051	0.198676	0.454344	6.77357	1.25643e-11	1.79382e-07
ENSG00000138207.8	RBP4	protein_coding	0.5	17	17	0.00264292	0.608562	0.0701814	0.651618	0.158577	0.777603	1.3175e-16	0.804098	0.0574301	9.63243	0.646574	5.8331e-22	0.847221	0.0531767	0.717783	9.73706	2.09537e-22	6.67358e-15
ENSG00000138279.11	ANXA7	protein_coding	0.5	4	4	0.00336929	0.285473	0.202243	0.173997	0.17164	0.362167	8.13053e-07	0.571628	0.165109	5.79324	0.326758	6.90408e-09	0.415049	0.292162	0.172265	3.62636	0.000287449	0.00476796
ENSG00000138293.15	NCOA4	protein_coding	0.5	7	7	0.0310225	0.420628	0.248154	0.482187	0.183832	0.552563	2.71343e-11	0.714834	0.0736215	7.7689	0.510988	7.9168e-15	0.71955	0.147884	0.517752	7.3857	1.51657e-13	8.71513e-09
ENSG00000138303.13	ASCC1	protein_coding	0.5	29	29	0.0114015	0.843762	0.0696483	0.85636	0.0551541	0.944696	1.73819e-31	0.922018	0.040588	14.0974	0.850117	3.94256e-45	0.936714	0.0258282	0.877433	13.3931	6.63465e-41	2.67901e-26
ENSG00000138311.11	ZNF365	protein_coding	0.5	17	17	0.00228237	0.574486	0.208318	0.679294	0.151692	0.862722	4.79477e-16	0.764659	0.171576	9.2968	0.584704	1.44736e-20	0.871153	0.05786	0.758907	10.5618	4.47903e-26	2.42622e-17
ENSG00000138326.14	RPS24	protein_coding	0.5	40	33	0.0589846	0.258431	0.266722	0.328366	0.273626	0.769266	2.79744e-07	0.566558	0.167936	5.90628	0.320988	3.49912e-09	0.651772	0.2005	0.424806	6.53351	6.42473e-11	4.71943e-07
ENSG00000138336.8	TET1	protein_coding	0.5	7	7	0.0112819	0.221125	0.291511	0.0508968	0.722949	0.44886	3.8184e-08	0.603955	0.197603	6.3281	0.364761	2.48205e-10	0.519558	0.432947	0.269941	5.06169	4.15566e-07	3.75911e-06
ENSG00000138346.10	DNA2	protein_coding	0.5	9	9	0.00298257	0.495891	0.144854	0.576143	0.195309	0.692592	3.56121e-13	0.744428	0.0953592	8.42058	0.554173	3.74618e-17	0.730501	0.2042	0.533632	7.94501	1.94168e-15	1.671e-10
ENSG00000148426.8	PROSER2	protein_coding	0.5	26	26	0.0174824	0.768855	0.105851	0.704446	0.351443	0.886334	2.04982e-26	0.881565	0.085197	12.5753	0.777158	2.88808e-36	0.847912	0.229581	0.718955	11.5033	1.26954e-30	6.39871e-21
ENSG00000148444.11	COMMD3	protein_coding	0.5	14	14	0.0192866	0.541533	0.0810696	0.580627	0.236853	0.715374	1.10657e-13	0.764639	0.0476821	8.66154	0.584673	4.65434e-18	0.773811	0.160114	0.598783	8.65941	4.7423e-18	3.02543e-12
ENSG00000148450.8	MSRB2	protein_coding	0.5	11	11	0.00279659	0.512464	0.199337	0.50734	0.294486	0.616337	3.01025e-14	0.759327	0.0999643	8.78685	0.576577	1.53817e-18	0.699617	0.246125	0.489464	7.91799	2.41376e-15	8.93004e-11
ENSG00000148459.11	PDSS1	protein_coding	0.5	22	22	0.0348027	0.412588	0.324655	0.513396	0.319858	0.822174	5.89193e-13	0.712121	0.159666	8.20466	0.507117	2.31246e-16	0.769923	0.127801	0.592782	8.19026	2.60657e-16	1.03923e-10
ENSG00000148468.12	FAM171A1	protein_coding	0.5	35	32	0.0362477	0.497119	0.142067	0.338703	0.88882	0.864909	2.04128e-12	0.741563	0.0536385	8.20652	0.549916	2.27683e-16	0.713102	0.298133	0.508514	8.46013	2.67089e-17	1.87891e-12
ENSG00000148481.9	FAM188A	protein_coding	0.5	33	33	0.00220538	0.666213	0.114057	0.689818	0.122515	0.912885	2.176e-19	0.82983	0.0812217	10.4856	0.688618	1.00602e-25	0.858898	0.0590911	0.737706	10.1765	2.52478e-24	2.98561e-16
ENSG00000148482.7	SLC39A12	protein_coding	0.5	21	21	0.00383383	0.728501	0.070736	0.736288	0.114461	0.871653	3.54439e-24	0.881484	0.0354777	11.982	0.777015	4.41364e-33	0.884736	0.0627939	0.782758	11.5531	7.12302e-31	1.49601e-20
ENSG00000148484.13	RSU1	protein_coding	0.5	50	40	0.0241669	0.453952	0.20779	0.493139	0.354906	0.900082	2.07032e-13	0.716521	0.201088	8.32851	0.513402	8.18694e-17	0.734622	0.218464	0.53967	8.10459	5.29236e-16	5.66915e-11
ENSG00000148488.11	ST8SIA6	protein_coding	0.5	34	34	0.0178917	0.773108	0.126592	0.686428	0.326081	0.919891	2.59966e-26	0.882495	0.0787895	12.5596	0.778797	3.52105e-36	0.858014	0.176738	0.736189	12.2012	3.06157e-34	3.36811e-23
ENSG00000148498.11	PARD3	protein_coding	0.5	6	6	0.0186299	0.394716	0.142381	0.375778	0.285063	0.497957	9.55934e-11	0.704048	0.0682396	7.56674	0.495683	3.82693e-14	0.616453	0.259187	0.380014	6.55638	5.51312e-11	1.45762e-07
ENSG00000148516.17	ZEB1	protein_coding	0.5	20	20	0.0076517	0.773035	0.169079	0.786691	0.127699	0.896166	1.59197e-28	0.89744	0.0691082	13.2127	0.805399	7.41209e-40	0.894243	0.0623133	0.79967	11.6185	3.31782e-31	9.64532e-21
ENSG00000148541.8	FAM13C	protein_coding	0.5	18	18	0.00200094	0.666194	0.104076	0.681348	0.190586	0.822673	1.9272e-18	0.826785	0.0531913	10.2285	0.683574	1.47785e-24	0.842379	0.100262	0.709603	10.1831	2.36007e-24	1.72993e-16
ENSG00000148572.10	NRBF2	protein_coding	0.5	10	10	0.00249931	0.414009	0.2161	0.318592	0.531397	0.606235	2.19498e-09	0.627986	0.204352	6.79936	0.394366	1.05082e-11	0.709448	0.150184	0.503317	7.16541	7.75555e-13	2.90818e-08
ENSG00000148600.10	CDHR1	protein_coding	0.5	25	25	0.0172206	0.541293	0.288817	0.666709	0.283595	0.888264	7.65186e-15	0.744488	0.187011	8.85305	0.554262	8.51584e-19	0.83995	0.129547	0.705516	10.1592	3.01504e-24	2.17926e-16
ENSG00000148604.9	RGR	protein_coding	0.5	13	13	0.00286161	0.647933	0.241853	0.641048	0.373292	0.80927	2.76758e-23	0.848883	0.128326	11.6221	0.720602	3.18076e-31	0.847221	0.148871	0.717783	10.5504	5.05772e-26	1.08687e-17
ENSG00000148606.8	POLR3A	protein_coding	0.5	25	24	0.00877868	0.519284	0.24845	0.556991	0.433315	0.853922	5.02228e-18	0.812091	0.083444	10.0416	0.659492	1.00048e-23	0.810177	0.198356	0.656387	10.2073	1.83899e-24	5.61558e-17
ENSG00000148655.10	C10orf11	protein_coding	0.5	8	8	0.0157945	0.590233	0.12677	0.352849	0.883229	0.655854	3.51778e-17	0.798834	0.0922822	9.74625	0.638136	1.91403e-22	0.802899	0.168285	0.644647	9.60593	7.54738e-22	5.13797e-15
ENSG00000148660.16	CAMK2G	protein_coding	0.5	8	8	0.0238751	0.447798	0.222459	0.369398	0.223808	0.534525	7.32886e-11	0.675492	0.158157	7.46652	0.456289	8.23413e-14	0.668072	0.217989	0.446321	6.74554	1.5246e-11	1.58017e-07
ENSG00000148672.7	GLUD1	protein_coding	0.5	18	18	0.0305313	0.690644	0.198213	0.620021	0.198766	0.849722	2.38417e-23	0.865363	0.0744008	11.6886	0.748852	1.45732e-31	0.824629	0.124645	0.680013	10.0087	1.39562e-23	6.72749e-16
ENSG00000148677.6	ANKRD1	protein_coding	0.5	4	4	0.0032341	0.287047	0.13141	0.233261	0.429193	0.370325	3.35916e-07	0.584261	0.154566	5.97153	0.341361	2.35045e-09	0.508567	0.278113	0.258641	4.86658	1.13544e-06	0.000360392
ENSG00000148680.11	HTR7	protein_coding	0.5	16	16	0.0115283	0.502385	0.235	0.505735	0.266183	0.827624	2.27825e-15	0.765335	0.130608	9.1168	0.585737	7.73754e-20	0.773931	0.149306	0.598969	8.52238	1.56306e-17	8.20734e-12
ENSG00000148688.9	RPP30	protein_coding	0.5	25	25	0.00905774	0.726798	0.110827	0.753418	0.197461	0.912921	1.62336e-25	0.890696	0.0386084	12.3875	0.79334	3.05276e-35	0.880434	0.112537	0.775163	11.7467	7.34209e-32	2.93209e-21
ENSG00000148690.10	FRA10AC1	protein_coding	0.5	22	22	0.00201819	0.769733	0.0816901	0.786703	0.126695	0.889877	3.31349e-24	0.877718	0.0483534	11.9799	0.770388	4.52637e-33	0.913067	0.0781603	0.833692	13.0021	1.1897e-38	3.0902e-25
ENSG00000148700.9	ADD3	protein_coding	0.5	28	28	0.00450193	0.728487	0.196986	0.753485	0.285598	0.936963	4.72071e-25	0.862678	0.118174	12.1468	0.744213	5.96418e-34	0.841283	0.258451	0.707757	12.2785	1.1824e-34	1.37548e-23
ENSG00000148719.10	DNAJB12	protein_coding	0.5	10	10	0.00263744	0.545765	0.162368	0.46284	0.393004	0.69083	3.81675e-14	0.755874	0.095587	8.75125	0.571345	2.10997e-18	0.700354	0.260655	0.490495	7.47758	7.57044e-14	1.98996e-09
ENSG00000148737.11	TCF7L2	protein_coding	0.5	59	9	0.310156	0.182833	0.123485	0.145031	0.263791	0.265603	7.77421e-05	0.482032	0.210682	4.72951	0.232355	2.25061e-06	0.473929	0.432662	0.224609	4.57418	4.78096e-06	5.5754e-05
ENSG00000148798.5	INA	protein_coding	0.5	7	7	0.0101597	0.390603	0.105395	0.364777	0.268018	0.482216	5.80275e-10	0.682666	0.0792506	7.24579	0.466032	4.29941e-13	0.651515	0.169306	0.424472	6.2946	3.08184e-10	2.34789e-06
ENSG00000148803.7	FUOM	protein_coding	0.5	46	41	0.0177556	0.492977	0.105593	0.411077	0.566903	0.891724	7.88581e-12	0.73052	0.051502	7.99246	0.53366	1.32276e-15	0.756079	0.203867	0.571655	8.88891	6.17134e-19	3.63879e-13
ENSG00000148824.14	MTG1	protein_coding	0.5	30	30	0.00838622	0.813049	0.086519	0.796909	0.192112	0.945163	2.61009e-31	0.916419	0.0482583	14.0415	0.839825	8.68527e-45	0.90203	0.101336	0.813658	12.7207	4.53954e-37	1.83103e-24
ENSG00000148826.6	NKX6-2	protein_coding	0.5	82	45	0.0644882	0.419785	0.274523	0.430273	0.233361	0.8684	2.38661e-12	0.723857	0.106668	8.10486	0.523969	5.28081e-16	0.681342	0.194037	0.464227	6.87468	6.2131e-12	9.59733e-08
ENSG00000148834.8	GSTO1	protein_coding	0.5	5	5	0.0194124	0.363609	0.111777	0.255942	0.30597	0.446264	1.15791e-08	0.644498	0.126181	6.69161	0.415378	2.20726e-11	0.58802	0.333328	0.345768	6.16353	7.1141e-10	3.69088e-07
ENSG00000148835.9	TAF5	protein_coding	0.5	5	5	0.00331281	0.319992	0.299174	0.342557	0.37749	0.48459	2.12399e-08	0.577677	0.224251	6.26353	0.333711	3.76355e-10	0.653388	0.20165	0.426916	6.42698	1.30162e-10	1.09659e-06
ENSG00000148840.6	PPRC1	protein_coding	0.5	4	4	0.0158863	0.234814	0.304278	0.318339	0.237048	0.324461	5.35899e-06	0.456837	0.314141	4.89916	0.2087	9.62462e-07	0.569871	0.269833	0.324752	5.37768	7.54529e-08	7.37815e-05
ENSG00000148841.11	ITPRIP	protein_coding	0.5	12	12	0.0026238	0.447585	0.140512	0.326337	0.374573	0.664309	4.04127e-14	0.766086	0.0630824	8.78856	0.586888	1.51483e-18	0.655432	0.230793	0.429591	6.95902	3.42657e-12	2.57218e-08
ENSG00000148842.13	CNNM2	protein_coding	0.5	5	5	0.00309067	0.238502	0.174099	0.278201	0.295698	0.443989	2.295e-09	0.646462	0.145384	6.89234	0.417913	5.48831e-12	0.667284	0.160775	0.445268	6.53061	6.5502e-11	7.4268e-07
ENSG00000148843.9	PDCD11	protein_coding	0.5	14	14	0.00245046	0.640081	0.118723	0.526502	0.409536	0.744872	2.88213e-19	0.829941	0.0625402	10.447	0.688802	1.51178e-25	0.765543	0.223471	0.586056	9.26253	1.9965e-20	2.14976e-14
ENSG00000148848.10	ADAM12	protein_coding	0.5	43	40	0.0225223	0.628458	0.154434	0.65858	0.150117	0.910605	1.22224e-17	0.817804	0.0555222	9.97354	0.668804	1.99008e-23	0.802873	0.121195	0.644604	9.2711	1.84237e-20	6.43989e-14
ENSG00000148908.10	RGS10	protein_coding	0.5	30	30	0.00322193	0.735284	0.077167	0.769103	0.20108	0.946633	2.97524e-22	0.863335	0.0483167	11.3988	0.745348	4.23887e-30	0.876622	0.136983	0.768466	12.6057	1.96366e-36	2.5e-24
ENSG00000150051.9	MKX	protein_coding	0.5	11	11	0.00248391	0.594023	0.23007	0.577321	0.209536	0.724703	2.19462e-18	0.803009	0.143096	10.1084	0.644824	5.07096e-24	0.797097	0.128103	0.635364	8.98795	2.51888e-19	5.59341e-13
ENSG00000150054.14	MPP7	protein_coding	0.5	38	38	0.00857559	0.786072	0.0776713	0.805493	0.13333	0.957774	2.24534e-27	0.897443	0.0521816	12.9183	0.805405	3.54762e-38	0.929553	0.0402302	0.86407	13.0374	7.4951e-39	3.95263e-25
ENSG00000150076.18	C10orf68	protein_coding	0.5	25	25	0.0102377	0.785735	0.0866853	0.782349	0.126852	0.913295	2.45538e-29	0.911994	0.0312114	13.4801	0.831733	2.04898e-41	0.882383	0.0944526	0.778599	11.6286	2.94986e-31	9.01569e-21
ENSG00000150093.14	ITGB1	protein_coding	0.5	16	16	0.00773097	0.658377	0.216609	0.725336	0.217025	0.858962	9.43227e-22	0.837336	0.0915137	11.1499	0.701131	7.17106e-29	0.880788	0.104963	0.775788	12.1725	4.35684e-34	7.53613e-23
ENSG00000150201.10	FXYD4	protein_coding	0.5	13	13	0.00225274	0.483959	0.163419	0.371431	0.648064	0.723845	7.83673e-14	0.756167	0.0801249	8.65111	0.571789	5.10004e-18	0.764917	0.188504	0.585098	8.89438	5.87472e-19	3.66781e-13
ENSG00000150275.13	PCDH15	protein_coding	0.5	14	14	0.0215777	0.374383	0.576638	0.387208	0.565282	0.711411	1.94941e-14	0.735593	0.166267	8.73006	0.541097	2.54541e-18	0.741697	0.202125	0.550114	8.42333	3.65922e-17	6.44567e-12
ENSG00000150347.10	ARID5B	protein_coding	0.5	16	16	0.0101624	0.472136	0.194504	0.671547	0.19422	0.819213	5.28149e-14	0.731396	0.163368	8.5724	0.534941	1.01349e-17	0.80962	0.157916	0.655485	10.6024	2.90568e-26	6.97945e-18
ENSG00000150593.11	PDCD4	protein_coding	0.5	18	18	0.00674424	0.448645	0.0659558	0.65123	0.148159	0.819617	1.18269e-09	0.679891	0.060228	7.14793	0.462252	8.8095e-13	0.826604	0.101392	0.683274	9.54383	1.37659e-21	2.04928e-14
ENSG00000150594.5	ADRA2A	protein_coding	0.5	16	16	0.0133832	0.730557	0.151982	0.723962	0.150995	0.838497	3.26957e-25	0.885349	0.0455997	12.2758	0.783842	1.22232e-34	0.885556	0.0559122	0.784209	11.1349	8.48405e-29	3.85723e-19
ENSG00000150867.9	PIP4K2A	protein_coding	0.5	19	19	0.00238083	0.501078	0.260779	0.174362	1.4943	0.865401	3.13982e-15	0.783435	0.05867	9.15647	0.61377	5.36213e-20	0.772974	0.201301	0.597488	9.27942	1.70401e-20	3.26388e-14
ENSG00000151023.12	ENKUR	protein_coding	0.5	29	29	0.0239323	0.241247	0.609506	0.403216	0.3611	0.814183	2.84369e-10	0.651315	0.197744	7.16734	0.424211	7.6468e-13	0.741776	0.138397	0.550232	7.93124	2.16969e-15	2.86352e-10
ENSG00000151025.9	GPR158	protein_coding	0.5	41	33	0.0419163	0.542085	0.130206	0.54117	0.209394	0.872249	6.81255e-14	0.756644	0.0978874	8.6851	0.572509	3.78402e-18	0.788574	0.0766121	0.621849	8.39212	4.77452e-17	3.89261e-11
ENSG00000151150.16	ANK3	protein_coding	0.5	10	10	0.0305033	0.470619	0.129424	0.28363	0.255861	0.62476	6.96311e-14	0.731599	0.139533	8.57621	0.535237	9.80541e-18	0.650036	0.149657	0.422547	6.27515	3.493e-10	2.75239e-06
ENSG00000151151.5	IPMK	protein_coding	0.5	5	5	0.0043208	0.267468	0.216502	0.26073	0.270783	0.401529	5.51689e-07	0.57526	0.1646	5.86051	0.330924	4.6144e-09	0.583781	0.14686	0.340801	5.33992	9.29872e-08	0.000213451
ENSG00000151240.11	DIP2C	protein_coding	0.5	15	15	0.0304949	0.269284	0.223224	0.333503	0.307668	0.594465	1.30093e-08	0.629626	0.142693	6.60854	0.396429	3.8813e-11	0.677429	0.207086	0.45891	7.02969	2.06994e-12	2.90425e-08
ENSG00000151468.9	CCDC3	protein_coding	0.5	76	49	0.0392032	0.309694	0.149754	0.436868	0.130389	0.901083	2.06288e-06	0.548812	0.196566	5.54939	0.301195	2.86672e-08	0.747523	0.101932	0.55879	7.66115	1.84276e-14	2.48829e-09
ENSG00000151532.9	VTI1A	protein_coding	0.5	11	11	0.047658	0.540248	0.211366	0.565073	0.253233	0.696392	7.49482e-16	0.775271	0.126899	9.29698	0.601046	1.44491e-20	0.76025	0.152717	0.577981	8.39155	4.79789e-17	2.02322e-11
ENSG00000151553.10	FAM160B1	protein_coding	0.5	18	18	0.0234661	0.469715	0.124862	0.613596	0.158078	0.750105	7.3977e-12	0.729492	0.0505153	7.99197	0.532158	1.32794e-15	0.833837	0.0723223	0.695285	9.49713	2.15764e-21	3.08427e-14
ENSG00000151640.8	DPYSL4	protein_coding	0.5	32	31	0.025128	0.549299	0.206238	0.630493	0.243679	0.871563	3.68309e-16	0.783013	0.106979	9.40727	0.613109	5.09197e-21	0.846434	0.1045	0.716451	10.8849	1.36036e-27	1.33729e-18
ENSG00000151650.7	VENTX	protein_coding	0.5	31	29	0.0290305	0.511883	0.187676	0.377844	0.489688	0.856667	1.54179e-13	0.755498	0.0731054	8.57556	0.570777	9.86099e-18	0.706603	0.226558	0.499288	7.70777	1.28037e-14	4.68623e-10
ENSG00000151651.11	ADAM8	protein_coding	0.5	31	31	0.0123896	0.700728	0.173196	0.760191	0.171358	0.909038	2.17809e-21	0.851089	0.078545	11.1228	0.724352	9.71893e-29	0.90935	0.0575418	0.826917	12.4407	1.57197e-35	2.03288e-23
ENSG00000151892.10	GFRA1	protein_coding	0.5	34	32	0.024793	0.584531	0.204211	0.649209	0.168454	0.863684	1.50999e-18	0.799932	0.141291	10.1177	0.639891	4.61225e-24	0.840091	0.0967139	0.705752	10.3714	3.345e-25	6.83621e-17
ENSG00000151893.10	CACUL1	protein_coding	0.5	20	20	0.00212933	0.714634	0.152426	0.667598	0.2224	0.839463	4.92282e-23	0.855717	0.0981705	11.5766	0.732251	5.41499e-31	0.867743	0.0758311	0.752979	10.9502	6.63169e-28	1.03893e-18
ENSG00000151923.13	TIAL1	protein_coding	0.5	27	27	0.0236747	0.282936	0.319793	0.491069	0.335711	0.793637	1.19471e-07	0.546278	0.282688	5.85861	0.298419	4.66748e-09	0.779808	0.0983777	0.6081	8.38331	5.14594e-17	2.91861e-11
ENSG00000152455.11	SUV39H2	protein_coding	0.5	75	39	0.0786897	0.173565	0.368102	0.356188	0.225349	0.818736	3.11745e-06	0.540796	0.219373	5.44696	0.29246	5.12393e-08	0.642622	0.273633	0.412964	6.71973	1.82056e-11	8.73498e-08
ENSG00000152457.13	DCLRE1C	protein_coding	0.5	60	49	0.0422292	0.246579	0.17386	0.15167	0.722834	0.85768	1.69558e-07	0.615289	0.0862948	6.22177	0.378581	4.91572e-10	0.612963	0.228399	0.375724	6.18127	6.35869e-10	1.78231e-06
ENSG00000152464.10	RPP38	protein_coding	0.5	18	18	0.00212684	0.722458	0.121554	0.713655	0.179762	0.846247	3.18076e-22	0.858173	0.0682507	11.3685	0.736461	6.00151e-30	0.889831	0.0475298	0.791798	11.1472	7.38617e-29	4.25827e-19
ENSG00000152465.13	NMT2	protein_coding	0.5	30	30	0.0119807	0.786134	0.156322	0.693895	0.362383	0.923903	2.68765e-32	0.906368	0.0844275	14.2186	0.821502	7.0214e-46	0.873901	0.189393	0.763703	12.3131	7.70356e-35	2.45243e-23
ENSG00000152726.14	FAM21B	protein_coding	0.5	8	8	0.0333152	0.573759	0.177302	0.531175	0.222135	0.70241	4.17609e-14	0.761085	0.0974638	8.75423	0.57925	2.05508e-18	0.763061	0.129622	0.582262	8.24126	1.70412e-16	5.21442e-11
ENSG00000152766.5	ANKRD22	protein_coding	0.5	71	41	0.0945747	0.107962	0.281958	0.265838	0.316701	0.767322	9.998e-06	0.52703	0.19259	5.23984	0.27776	1.60715e-07	0.513636	0.30311	0.263822	4.75648	1.96998e-06	0.000677036
ENSG00000152778.7	IFIT5	protein_coding	0.5	23	23	0.0138261	0.628958	0.12276	0.575163	0.258993	0.827179	5.17998e-17	0.804011	0.0847089	9.74349	0.646433	1.96683e-22	0.845584	0.0759731	0.715013	10.0082	1.40332e-23	8.40705e-16
ENSG00000152779.12	SLC16A12	protein_coding	0.5	21	21	0.00225398	0.602248	0.083814	0.614692	0.215762	0.813088	1.41397e-17	0.819561	0.0415408	9.95941	0.671681	2.29417e-23	0.783322	0.162832	0.613593	8.86444	7.68918e-19	8.26149e-13
ENSG00000152782.12	PANK1	protein_coding	0.5	12	12	0.0132784	0.475863	0.175949	0.362078	0.634366	0.680843	3.71777e-12	0.71728	0.123495	8.02711	0.514491	9.97989e-16	0.666069	0.253389	0.443648	6.99215	2.70711e-12	2.46712e-08
ENSG00000152804.6	HHEX	protein_coding	0.5	12	12	0.0198669	0.612481	0.0412429	0.535733	0.317064	0.701835	4.90306e-16	0.80189	0.0289772	9.46655	0.643028	2.89238e-21	0.796953	0.166407	0.635134	9.51487	1.81944e-21	1.103e-14
ENSG00000154473.13	BUB3	protein_coding	0.5	45	40	0.0224936	0.423684	0.324236	0.483057	0.482907	0.895475	3.54987e-13	0.747742	0.085811	8.44628	0.559118	3.00727e-17	0.683156	0.372338	0.466702	8.27169	1.3207e-16	1.12287e-12
ENSG00000154478.3	GPR26	protein_coding	0.5	56	48	0.0381659	0.334675	0.162803	0.464932	0.244213	0.861237	1.30291e-08	0.656581	0.0415923	6.74473	0.431099	1.53313e-11	0.738263	0.101854	0.545033	7.55235	4.27482e-14	3.92327e-09
ENSG00000154485.4	MMP21	protein_coding	0.5	37	37	0.00912331	0.586686	0.0981509	0.664808	0.253824	0.90949	3.67281e-18	0.82517	0.0451771	10.1419	0.680905	3.59994e-24	0.839713	0.170542	0.705118	10.8843	1.36896e-27	8.20396e-19
ENSG00000154493.13	C10orf90	protein_coding	0.5	34	34	0.00177042	0.766344	0.102885	0.844484	0.0919294	0.948818	3.20426e-25	0.887378	0.0467553	12.2862	0.78744	1.07468e-34	0.932627	0.0445886	0.869794	13.5499	7.93808e-42	7.66722e-27
ENSG00000155229.16	MMS19	protein_coding	0.5	28	28	0.00558758	0.784772	0.104787	0.691483	0.377798	0.919356	1.59549e-26	0.888863	0.064981	12.6302	0.790078	1.43876e-36	0.866864	0.156142	0.751453	11.6708	1.7973e-31	3.76208e-21
ENSG00000155252.12	PI4K2A	protein_coding	0.5	27	27	0.0118658	0.718433	0.162952	0.703941	0.191963	0.891929	3.98711e-24	0.853804	0.102046	11.8531	0.728982	2.0734e-32	0.87734	0.0935406	0.769725	11.4269	3.06846e-30	2.81102e-20
ENSG00000155254.8	MARVELD1	protein_coding	0.5	38	33	0.0387712	0.129148	0.73259	0.506383	0.365653	0.816986	1.1779e-12	0.659965	0.221895	7.87621	0.435554	3.37456e-15	0.740684	0.320295	0.548612	8.93637	4.02155e-19	7.3789e-14
ENSG00000155256.13	ZFYVE27	protein_coding	0.5	28	28	0.00587925	0.587417	0.259647	0.671262	0.298648	0.890459	2.46096e-17	0.797622	0.110244	9.79858	0.6362	1.14182e-22	0.850399	0.170778	0.723178	11.434	2.82719e-30	1.50565e-20
ENSG00000155265.6	GOLGA7B	protein_coding	0.5	27	27	0.00194933	0.813612	0.0914279	0.755221	0.295627	0.947087	8.78295e-29	0.908552	0.0404122	13.3398	0.825467	1.35805e-40	0.912101	0.0811438	0.831928	12.912	3.85307e-38	6.21903e-25
ENSG00000155287.6	SLC25A28	protein_coding	0.5	11	11	0.00265329	0.541201	0.0879503	0.543775	0.135202	0.664129	1.67545e-13	0.761824	0.0412128	8.59685	0.580376	8.1932e-18	0.742521	0.106562	0.551338	7.67069	1.71067e-14	1.90957e-09
ENSG00000155629.10	PIK3AP1	protein_coding	0.5	8	8	0.00575241	0.491255	0.150012	0.478476	0.179374	0.563553	8.44904e-11	0.689698	0.112986	7.50363	0.475684	6.2073e-14	0.736536	0.148009	0.542485	7.71035	1.2547e-14	1.18746e-09
ENSG00000155640.5	C10orf12	protein_coding	0.5	24	24	0.026263	0.613896	0.207845	0.536339	0.325228	0.862311	3.83123e-18	0.812274	0.0906623	10.0776	0.65979	6.94116e-24	0.767136	0.181615	0.588498	8.67722	4.05548e-18	2.28017e-12
ENSG00000156026.10	MCU	protein_coding	0.5	5	5	0.0033154	0.379632	0.125325	0.339721	0.232847	0.441535	3.30397e-07	0.596852	0.141366	6.03788	0.356233	1.56157e-09	0.617626	0.21455	0.381462	6.15303	7.60175e-10	2.98611e-06
ENSG00000156042.13	TTC18	protein_coding	0.5	4	4	0.00302743	0.276182	0.0905966	0.251343	0.267469	0.33233	1.79495e-06	0.576154	0.115811	5.72637	0.331953	1.026e-08	0.60175	0.240177	0.362103	5.77834	7.54427e-09	1.28944e-05
ENSG00000156113.16	KCNMA1	protein_coding	0.5	30	30	0.0304691	0.486866	0.104507	0.586346	0.242034	0.852373	1.44439e-14	0.781284	0.0167697	8.97167	0.610405	2.92046e-19	0.79776	0.136398	0.636421	9.47824	2.58615e-21	1.87779e-14
ENSG00000156374.10	PCGF6	protein_coding	0.5	14	14	0.00228693	0.641451	0.088727	0.616485	0.313737	0.751755	2.05054e-17	0.815546	0.0515148	9.8909	0.665114	4.55898e-23	0.78741	0.191041	0.620015	9.51009	1.90494e-21	6.25732e-15
ENSG00000156384.10	SFR1	protein_coding	0.5	14	14	0.00271257	0.684153	0.0394324	0.689377	0.178019	0.790701	2.22108e-21	0.858616	0.0402036	11.149	0.737221	7.24263e-29	0.85443	0.125995	0.730051	10.6072	2.75824e-26	1.14873e-17
ENSG00000156395.8	SORCS3	protein_coding	0.5	10	10	0.00257233	0.187967	0.298315	0.389975	0.377886	0.584736	9.24575e-06	0.547391	0.123265	5.37156	0.299637	7.80589e-08	0.700106	0.154639	0.490148	7.45457	9.01601e-14	3.38781e-09
ENSG00000156398.8	SFXN2	protein_coding	0.5	9	9	0.0212105	0.460902	0.207062	0.474282	0.227234	0.614228	6.03457e-11	0.690347	0.139295	7.55839	0.47658	4.08076e-14	0.646056	0.275172	0.417389	6.86399	6.6964e-12	3.37367e-08
ENSG00000156510.11	HKDC1	protein_coding	0.5	40	34	0.0245838	0.529299	0.238	0.624141	0.209571	0.887921	2.66801e-15	0.759957	0.149818	9.08259	0.577535	1.06025e-19	0.811955	0.132966	0.659271	9.66453	4.26576e-22	4.7216e-15
ENSG00000156521.9	TYSND1	protein_coding	0.5	56	47	0.0222007	0.470897	0.344374	0.551129	0.221436	0.93027	1.65491e-15	0.733311	0.187684	9.01465	0.537745	1.975e-19	0.772818	0.121412	0.597247	8.33835	7.53357e-17	3.43605e-11
ENSG00000156574.5	NODAL	protein_coding	0.5	29	29	0.0212374	0.812436	0.0903149	0.775912	0.105665	0.925626	5.24692e-31	0.907742	0.0592856	13.9061	0.823995	5.81315e-44	0.886969	0.0477426	0.786714	11.0953	1.32166e-28	4.95094e-19
ENSG00000156650.8	KAT6B	protein_coding	0.5	13	13	0.00387393	0.611599	0.199459	0.658589	0.108434	0.750563	1.23439e-18	0.800546	0.127936	10.1653	0.640873	2.83166e-24	0.832428	0.0412328	0.692936	9.2097	3.27031e-20	2.49524e-13
ENSG00000165309.9	ARMC3	protein_coding	0.5	9	9	0.00869607	0.312397	0.220724	0.311988	0.343993	0.550046	8.07001e-07	0.577657	0.130522	5.83396	0.333687	5.41257e-09	0.661526	0.199336	0.437617	6.58361	4.5915e-11	4.73454e-07
ENSG00000165312.5	OTUD1	protein_coding	0.5	42	39	0.0151048	0.363561	0.207459	0.583411	0.221991	0.904105	1.78163e-10	0.699094	0.0613783	7.4689	0.488733	8.0868e-14	0.794388	0.114947	0.631053	8.88496	6.39423e-19	1.00109e-12
ENSG00000165322.13	ARHGAP12	protein_coding	0.5	9	9	0.0115838	0.525669	0.106867	0.469928	0.266939	0.599034	2.43107e-13	0.75034	0.0709719	8.49387	0.56301	1.99862e-17	0.769491	0.149658	0.592116	8.5069	1.78646e-17	8.61294e-12
ENSG00000165338.12	HECTD2	protein_coding	0.5	20	20	0.0136815	0.65196	0.121998	0.616198	0.169943	0.834245	8.8881e-23	0.863829	0.0639201	11.541	0.746201	8.1932e-31	0.8258	0.0768702	0.681945	9.25389	2.16467e-20	1.80198e-13
ENSG00000165383.6	LRRC18	protein_coding	0.5	14	14	0.0266063	0.531729	0.183074	0.573332	0.223715	0.738779	5.43676e-14	0.74086	0.112616	8.62535	0.548874	6.38964e-18	0.803193	0.150626	0.645119	9.94912	2.5442e-23	4.86569e-16
ENSG00000165388.8	ZNF488	protein_coding	0.5	8	8	0.0180644	0.550435	0.0829854	0.467163	0.3519	0.63645	9.14938e-17	0.799114	0.0768305	9.6451	0.638583	5.15631e-22	0.726196	0.147534	0.527361	7.49387	6.68705e-14	4.35925e-09
ENSG00000165406.11	MARCH8	protein_coding	0.5	6	6	0.0115725	0.476736	0.133308	0.394064	0.334483	0.529419	3.22978e-12	0.71985	0.110943	8.03774	0.518185	9.15124e-16	0.684161	0.277295	0.468076	7.66652	1.76722e-14	3.25899e-10
ENSG00000165424.6	ZCCHC24	protein_coding	0.5	31	31	0.0172561	0.415174	0.0666736	0.427486	0.216588	0.798099	2.40963e-09	0.672519	0.0620284	7.02561	0.452282	2.13128e-12	0.730442	0.128985	0.533545	7.50871	5.97109e-14	4.24103e-09
ENSG00000165443.7	PHYHIPL	protein_coding	0.5	24	24	0.0411608	0.53274	0.251926	0.554328	0.291802	0.803329	3.46558e-18	0.784508	0.153065	9.95077	0.615453	2.50232e-23	0.769346	0.179285	0.591893	8.91627	4.8226e-19	4.79439e-13
ENSG00000165449.7	SLC16A9	protein_coding	0.5	18	18	0.00870142	0.653378	0.156087	0.716278	0.13686	0.882973	8.34168e-19	0.81237	0.0985709	10.2757	0.659944	9.06876e-25	0.868816	0.0787973	0.754841	10.8441	2.12664e-27	2.58578e-18
ENSG00000165476.8	REEP3	protein_coding	0.5	13	13	0.0236578	0.499708	0.191371	0.551862	0.214436	0.752676	2.88055e-12	0.723866	0.119126	8.08132	0.523982	6.40695e-16	0.847746	0.110993	0.718674	10.441	1.61157e-25	3.09337e-17
ENSG00000165507.8	C10orf10	protein_coding	0.5	23	23	0.00200832	0.291917	0.793851	0.715736	0.175823	0.886892	2.86492e-16	0.798764	0.0571055	9.51152	0.638023	1.8789e-21	0.889656	0.0637874	0.791487	11.5617	6.44384e-31	1.71646e-20
ENSG00000165511.4	C10orf25	protein_coding	0.5	4	4	0.00368489	0.374124	0.146707	0.264819	0.496046	0.45295	2.03923e-09	0.659892	0.13337	6.97687	0.435457	3.01819e-12	0.569996	0.320383	0.324895	5.70178	1.1856e-08	9.55437e-06
ENSG00000165512.4	ZNF22	protein_coding	0.5	13	13	0.00693255	0.583539	0.0878141	0.413433	0.299498	0.683847	2.50556e-15	0.786932	0.057172	9.19918	0.619262	3.60683e-20	0.695661	0.195217	0.483944	7.40297	1.33177e-13	3.39751e-09
ENSG00000165630.9	PRPF18	protein_coding	0.5	54	47	0.0298927	0.644764	0.0852528	0.599361	0.247819	0.922232	1.07928e-17	0.812555	0.0721384	9.95252	0.660246	2.45882e-23	0.839762	0.104588	0.7052	10.0159	1.29755e-23	6.43876e-16
ENSG00000165633.8	VSTM4	protein_coding	0.5	31	31	0.0109436	0.741874	0.108696	0.712115	0.165386	0.922947	1.8949e-23	0.873051	0.0450795	11.7544	0.762218	6.70373e-32	0.878213	0.0857919	0.771258	11.6647	1.9308e-31	6.77605e-21
ENSG00000165637.9	VDAC2	protein_coding	0.5	17	17	0.00251987	0.702774	0.0809425	0.735534	0.182713	0.858097	5.04756e-21	0.856013	0.0384927	11.0403	0.732758	2.44287e-28	0.866248	0.10894	0.750386	11.1712	5.64392e-29	1.69937e-19
ENSG00000165644.6	COMTD1	protein_coding	0.5	10	10	0.00278412	0.366417	0.0880019	0.48069	0.204106	0.601337	2.59136e-07	0.610806	0.077769	6.14765	0.373084	7.86371e-10	0.718322	0.124134	0.515987	7.18081	6.93021e-13	3.2635e-08
ENSG00000165650.7	PDZD8	protein_coding	0.5	36	36	0.0106829	0.715462	0.13567	0.712565	0.17663	0.953149	3.87335e-23	0.866016	0.0540611	11.6366	0.749984	2.68537e-31	0.886798	0.107405	0.786411	11.8563	1.99628e-32	1.30838e-21
ENSG00000165655.14	ZNF503	protein_coding	0.5	16	16	0.0692231	0.204737	0.215249	0.369835	0.280007	0.645409	2.14686e-05	0.485208	0.277126	4.86463	0.235427	1.1467e-06	0.688773	0.160144	0.474408	7.20461	5.82117e-13	1.23744e-08
ENSG00000165660.7	FAM175B	protein_coding	0.5	29	28	0.011542	0.658086	0.162027	0.617705	0.270926	0.888884	1.17789e-19	0.824712	0.0973757	10.5351	0.68015	5.9511e-26	0.85118	0.0964	0.724507	10.2542	1.13365e-24	1.58567e-16
ENSG00000165669.9	FAM204A	protein_coding	0.5	59	45	0.0297	0.297016	0.280985	0.539045	0.320683	0.933911	2.93379e-11	0.684398	0.18249	7.59241	0.4684	3.14008e-14	0.755118	0.220751	0.570204	8.61206	7.1758e-18	2.37908e-12
ENSG00000165672.5	PRDX3	protein_coding	0.5	10	10	0.00638312	0.564023	0.1496	0.491702	0.263309	0.655842	5.72712e-15	0.774125	0.0792202	9.06172	0.59927	1.2841e-19	0.808601	0.0942731	0.653836	9.0616	1.28546e-19	3.89111e-13
ENSG00000165678.15	GHITM	protein_coding	0.5	9	9	0.00280661	0.358021	0.230818	0.365141	0.383015	0.684513	6.68242e-08	0.605791	0.175986	6.27557	0.366983	3.48364e-10	0.761739	0.10387	0.580246	8.03343	9.47877e-16	2.31248e-10
ENSG00000165730.10	STOX1	protein_coding	0.5	35	34	0.017647	0.379003	0.231036	0.501272	0.206956	0.850664	1.29949e-10	0.666184	0.160819	7.34067	0.443801	2.12535e-13	0.707448	0.178835	0.500483	7.35182	1.95521e-13	6.86311e-09
ENSG00000165733.7	BMS1	protein_coding	0.5	13	13	0.00350349	0.286923	0.390944	0.504933	0.201783	0.706108	3.2966e-13	0.725334	0.131649	8.35565	0.52611	6.50732e-17	0.801501	0.0799502	0.642403	8.70871	3.07349e-18	4.49878e-12
ENSG00000165806.15	CASP7	protein_coding	0.5	44	42	0.0253583	0.304767	0.252294	0.440157	0.281297	0.864817	1.91074e-06	0.559894	0.1845	5.61687	0.313482	1.94451e-08	0.735922	0.152863	0.54158	7.62774	2.38912e-14	2.17814e-09
ENSG00000165813.12	C10orf118	protein_coding	0.5	23	23	0.00210093	0.659919	0.104722	0.677181	0.159723	0.821043	1.31788e-18	0.830141	0.0464872	10.2844	0.689134	8.28772e-25	0.842927	0.0879918	0.710527	9.96522	2.16386e-23	1.00376e-15
ENSG00000165816.8	VWA2	protein_coding	0.5	32	31	0.0463129	0.541159	0.124914	0.522786	0.219521	0.834575	1.73801e-15	0.776236	0.0987803	9.20402	0.602542	3.44806e-20	0.698889	0.181141	0.488446	7.34238	2.09826e-13	6.53453e-09
ENSG00000165828.9	PRAP1	protein_coding	0.5	24	22	0.0324626	0.602902	0.0807212	0.537972	0.312052	0.79862	1.02438e-16	0.80217	0.0794824	9.65742	0.643476	4.57213e-22	0.801328	0.093011	0.642126	8.6857	3.76409e-18	5.78386e-12
ENSG00000165832.4	TRUB1	protein_coding	0.5	16	16	0.00304985	0.575367	0.317509	0.711811	0.132176	0.855593	1.37962e-17	0.776041	0.14043	9.76607	0.60224	1.57436e-22	0.845022	0.0956433	0.714062	9.947	2.59896e-23	1.40574e-15
ENSG00000165863.12	C10orf82	protein_coding	0.5	35	35	0.0231447	0.40361	0.269833	0.553771	0.332531	0.894352	4.92232e-14	0.715633	0.183939	8.49701	0.512131	1.94544e-17	0.758721	0.161422	0.575658	8.40889	4.13921e-17	1.20964e-11
ENSG00000165868.8	HSPA12A	protein_coding	0.5	34	34	0.0221512	0.554189	0.215831	0.54961	0.288324	0.872026	8.6115e-15	0.748855	0.14159	8.87057	0.560783	7.27705e-19	0.766759	0.138964	0.587919	8.29844	1.05489e-16	3.60775e-11
ENSG00000165879.7	FRAT1	protein_coding	0.5	18	18	0.0225982	0.59654	0.224738	0.652061	0.15402	0.802646	2.13116e-18	0.793125	0.122267	10.0442	0.629048	9.74456e-24	0.823851	0.115014	0.678731	9.63504	5.68726e-22	7.91497e-15
ENSG00000165886.4	UBTD1	protein_coding	0.5	34	31	0.0278179	0.467311	0.241729	0.492138	0.542958	0.853875	1.92465e-14	0.755469	0.0996469	8.81619	0.570734	1.18419e-18	0.780819	0.178733	0.609678	9.28257	1.65445e-20	3.25372e-14
ENSG00000165887.7	ANKRD2	protein_coding	0.5	17	17	0.0286678	0.406075	0.315584	0.412196	0.266695	0.664406	6.22647e-11	0.677911	0.165522	7.48033	0.459563	7.41378e-14	0.667636	0.208542	0.445737	6.98815	2.78539e-12	2.95235e-08
ENSG00000165983.10	PTER	protein_coding	0.5	6	6	0.00486296	0.318805	0.190696	0.32583	0.24709	0.447465	2.18247e-07	0.597867	0.149246	6.09817	0.357445	1.07287e-09	0.585581	0.245675	0.342905	5.46583	4.60758e-08	7.21996e-05
ENSG00000165985.8	C1QL3	protein_coding	0.5	13	13	0.00836099	0.691253	0.203321	0.663734	0.187405	0.810723	1.84624e-23	0.848456	0.112286	11.6889	0.719878	1.45248e-31	0.825257	0.113083	0.681049	9.51956	1.73909e-21	2.16946e-14
ENSG00000165995.14	CACNB2	protein_coding	0.5	17	17	0.00219686	0.730754	0.108475	0.77676	0.119047	0.863752	1.79053e-24	0.879186	0.0466314	12.0591	0.772969	1.73731e-33	0.8756	0.0687833	0.766675	10.9885	4.34167e-28	8.70491e-19
ENSG00000165996.9	PTPLA	protein_coding	0.5	12	12	0.009684	0.5739	0.153721	0.558003	0.208391	0.710308	5.07965e-16	0.792044	0.0701468	9.41006	0.627334	4.95846e-21	0.758729	0.138851	0.575669	8.24172	1.69749e-16	5.16116e-11
ENSG00000165997.4	ARL5B	protein_coding	0.5	26	26	0.0042219	0.542252	0.137935	0.537125	0.449135	0.860545	5.36785e-14	0.765755	0.0672367	8.74717	0.586381	2.18767e-18	0.755812	0.249108	0.571251	9.1356	6.50438e-20	3.99071e-14
ENSG00000166024.9	R3HCC1L	protein_coding	0.5	22	22	0.00751944	0.772002	0.072248	0.696	0.257924	0.893398	1.86198e-26	0.897603	0.0366382	12.679	0.80569	7.73561e-37	0.883154	0.0688784	0.779961	11.1588	6.48873e-29	3.077e-19
ENSG00000166033.7	HTRA1	protein_coding	0.5	40	40	0.0046208	0.655498	0.13451	0.707568	0.112696	0.926924	3.0809e-18	0.815715	0.0891506	10.1314	0.665391	4.01048e-24	0.869528	0.080044	0.756079	10.6715	1.38397e-26	1.04262e-17
ENSG00000166135.9	HIF1AN	protein_coding	0.5	12	12	0.00243172	0.422601	0.447525	0.517534	0.216072	0.693222	6.96473e-12	0.67154	0.255671	7.682	0.450966	1.5663e-14	0.772572	0.117561	0.596867	8.18034	2.83043e-16	1.12119e-10
ENSG00000166136.11	NDUFB8	protein_coding	0.5	20	20	0.00597904	0.659102	0.0673363	0.630247	0.274941	0.817606	5.59112e-19	0.829857	0.0657134	10.3959	0.688663	2.588e-25	0.837548	0.158777	0.701486	10.7936	3.69024e-27	1.47082e-18
ENSG00000166167.13	BTRC	protein_coding	0.5	6	6	0.00584608	0.460958	0.155879	0.378712	0.284379	0.498152	9.3248e-13	0.724959	0.120076	8.21329	0.525566	2.15211e-16	0.667236	0.191196	0.445204	6.78178	1.18702e-11	1.55521e-07
ENSG00000166169.12	POLL	protein_coding	0.5	13	13	0.00245325	0.524473	0.270578	0.573206	0.16451	0.750113	1.37239e-15	0.783111	0.0854422	9.25653	0.613262	2.11184e-20	0.804208	0.0877094	0.64675	8.91833	4.73358e-19	9.70531e-13
ENSG00000166171.8	DPCD	protein_coding	0.5	26	26	0.00569766	0.726172	0.216821	0.745754	0.112368	0.916584	3.22018e-26	0.885812	0.0677005	12.562	0.784662	3.41577e-36	0.875059	0.0552377	0.765728	10.757	5.49357e-27	5.48268e-18
ENSG00000166189.6	HPS6	protein_coding	0.5	4	4	0.00915977	0.219458	0.238577	0.316314	0.224956	0.399515	4.6032e-07	0.569985	0.185503	5.85565	0.324883	4.75147e-09	0.556539	0.184893	0.309736	5.07497	3.87563e-07	0.000512865
ENSG00000166228.4	PCBD1	protein_coding	0.5	55	43	0.0211233	0.747652	0.112831	0.746539	0.0992194	0.95803	4.95595e-30	0.902345	0.06465	13.6103	0.814226	3.47684e-42	0.88265	0.0584672	0.779072	11.0844	1.49328e-28	5.56052e-19
ENSG00000166275.11	C10orf32	protein_coding	0.5	14	14	0.00266958	0.406248	0.153656	0.172175	0.464307	0.687405	7.1226e-10	0.677517	0.1012	7.20005	0.45903	6.01896e-13	0.566235	0.203985	0.320622	5.28111	1.28401e-07	0.000178223
ENSG00000166295.4	ANAPC16	protein_coding	0.5	18	18	0.0158031	0.687031	0.0882567	0.605437	0.231617	0.809904	3.45386e-21	0.854577	0.0499999	11.0955	0.730302	1.31856e-28	0.824919	0.102685	0.680491	9.73813	2.07332e-22	3.66968e-15
ENSG00000166321.9	NUDT13	protein_coding	0.5	12	12	0.0217257	0.550584	0.0782468	0.513079	0.22486	0.69606	4.32767e-15	0.781236	0.0620543	9.12288	0.61033	7.31558e-20	0.688042	0.289447	0.473402	7.22577	4.98283e-13	4.90875e-09
ENSG00000166348.13	USP54	protein_coding	0.5	4	4	0.0167762	0.289454	0.218453	0.352421	0.23727	0.408233	8.60849e-08	0.600347	0.170903	6.21906	0.360417	5.00145e-10	0.59877	0.216831	0.358525	5.69611	1.22573e-08	2.92454e-05
ENSG00000168209.4	DDIT4	protein_coding	0.5	21	21	0.00344723	0.574061	0.0803676	0.621011	0.186083	0.827916	1.95076e-14	0.768992	0.0712547	8.87448	0.591349	7.02586e-19	0.80969	0.101777	0.655598	9.13262	6.6864e-20	2.22615e-13
ENSG00000168267.5	PTF1A	protein_coding	0.5	8	8	0.00283268	0.337243	0.300913	0.406622	0.207643	0.537565	1.57002e-08	0.621904	0.16897	6.53708	0.386765	6.2732e-11	0.643075	0.179009	0.413546	6.27383	3.52272e-10	2.16936e-06
ENSG00000168283.9	BMI1	protein_coding	0.5	8	8	0.0308497	0.446365	0.1581	0.343748	0.253794	0.547884	3.90243e-10	0.678567	0.10498	7.26775	0.460453	3.65522e-13	0.592171	0.288183	0.350667	5.91287	3.36201e-09	3.63991e-06
ENSG00000169126.11	ARMC4	protein_coding	0.5	22	22	0.00199362	0.72504	0.151977	0.635752	0.23215	0.859704	4.54818e-23	0.860664	0.0726306	11.605	0.740742	3.88685e-31	0.804772	0.12888	0.647657	9.19695	3.68244e-20	1.17843e-13
ENSG00000169129.10	AFAP1L2	protein_coding	0.5	11	11	0.00777287	0.51091	0.127489	0.516835	0.11955	0.690643	3.22823e-12	0.730916	0.0872753	8.09666	0.534238	5.64902e-16	0.768446	0.107268	0.590509	8.20003	2.40325e-16	8.46056e-11
ENSG00000169740.9	ZNF32	protein_coding	0.5	11	11	0.00563523	0.53011	0.0911805	0.557644	0.210669	0.709465	1.63641e-12	0.739228	0.0668092	8.21665	0.546458	2.0927e-16	0.760885	0.192302	0.578946	8.31654	9.05669e-17	2.54698e-11
ENSG00000169813.12	HNRNPF	protein_coding	0.5	14	14	0.040934	0.52706	0.281761	0.555593	0.273453	0.712099	4.48647e-15	0.738791	0.190329	8.90777	0.545812	5.20671e-19	0.747696	0.222289	0.559049	8.79347	1.45005e-18	6.40387e-13
ENSG00000169826.6	CSGALNACT2	protein_coding	0.5	5	5	0.00373085	0.549028	0.186074	0.400042	0.517753	0.628389	2.54286e-15	0.756262	0.145589	9.06042	0.571932	1.29944e-19	0.726972	0.242423	0.528488	8.08626	6.15223e-16	5.52426e-11
ENSG00000170312.11	CDK1	protein_coding	0.5	20	20	0.00234801	0.604228	0.247592	0.540536	0.451603	0.874314	1.646e-22	0.851479	0.0900887	11.4261	0.725016	3.09713e-30	0.78708	0.252688	0.619495	9.98589	1.75714e-23	1.75976e-16
ENSG00000170324.15	FRMPD2	protein_coding	0.5	18	18	0.00229109	0.707751	0.0879504	0.585112	0.478588	0.837306	3.00042e-20	0.845599	0.0534716	10.7964	0.715038	3.58131e-27	0.816112	0.197974	0.666039	10.3558	3.93903e-25	2.57794e-17
ENSG00000170370.10	EMX2	protein_coding	0.5	66	47	0.0452546	0.430342	0.192963	0.524393	0.197786	0.9064	1.29546e-12	0.739644	0.0694611	8.24226	0.547074	1.68984e-16	0.686509	0.177325	0.471295	7.27588	3.44178e-13	6.88925e-09
ENSG00000170430.9	MGMT	protein_coding	0.5	33	33	0.00161641	0.837703	0.115442	0.892548	0.0621793	0.973805	2.02507e-34	0.926242	0.0608047	14.8982	0.857925	3.38343e-50	0.948309	0.035271	0.899289	14.6328	1.73521e-48	1.86424e-30
ENSG00000170525.14	PFKFB3	protein_coding	0.5	54	40	0.0492909	0.44242	0.142254	0.483383	0.197676	0.85301	1.34336e-10	0.698161	0.0827543	7.49661	0.487429	6.54872e-14	0.732536	0.161672	0.536609	8.04464	8.64979e-16	9.5374e-11
ENSG00000170759.10	KIF5B	protein_coding	0.5	6	6	0.0242635	0.384266	0.130796	0.366588	0.190633	0.451225	5.28455e-08	0.622194	0.126459	6.39663	0.387125	1.58845e-10	0.666484	0.137615	0.444201	6.4173	1.38716e-10	1.59623e-06
ENSG00000171160.13	MORN4	protein_coding	0.5	42	42	0.0202028	0.616524	0.163107	0.6695	0.195669	0.92148	5.40384e-18	0.81281	0.083625	10.0572	0.66066	8.54248e-24	0.850323	0.0901517	0.723049	10.3586	3.82543e-25	6.86967e-17
ENSG00000171206.9	TRIM8	protein_coding	0.5	13	13	0.0150139	0.511526	0.166586	0.495729	0.245895	0.717119	2.21557e-13	0.744903	0.095955	8.47519	0.554881	2.34699e-17	0.724082	0.171409	0.524295	7.71477	1.21197e-14	9.05496e-10
ENSG00000171307.14	ZDHHC16	protein_coding	0.5	19	19	0.0101626	0.371695	0.272006	0.172772	0.837997	0.734025	1.04289e-11	0.703471	0.133235	7.81495	0.494872	5.49864e-15	0.687342	0.160892	0.472439	6.824	8.85422e-12	1.75863e-07
ENSG00000171311.8	EXOSC1	protein_coding	0.5	22	22	0.00204485	0.445467	0.26154	0.567377	0.323446	0.823688	7.65045e-15	0.76409	0.10252	8.96045	0.583834	3.23349e-19	0.80619	0.186965	0.649942	10.1228	4.37542e-24	1.01885e-16
ENSG00000171314.8	PGAM1	protein_coding	0.5	26	26	0.00215579	0.742879	0.108801	0.741089	0.209576	0.924166	2.72055e-24	0.878361	0.04964	12.0082	0.771517	3.21878e-33	0.867472	0.144521	0.752508	11.4457	2.47129e-30	1.7732e-20
ENSG00000171772.11	SYCE1	protein_coding	0.5	18	18	0.00250523	0.718229	0.112071	0.675157	0.22123	0.876551	3.92078e-21	0.848676	0.0686439	11.0523	0.72025	2.13771e-28	0.778596	0.20946	0.606211	9.97078	2.04622e-23	2.32457e-16
ENSG00000171794.3	UTF1	protein_coding	0.5	29	29	0.0208654	0.397844	0.231862	0.678825	0.247429	0.869012	1.42345e-12	0.722813	0.107629	8.15163	0.522459	3.59063e-16	0.833966	0.133052	0.695499	9.99509	1.6014e-23	6.25878e-16
ENSG00000171798.13	KNDC1	protein_coding	0.5	44	39	0.0144564	0.695054	0.116981	0.65662	0.120527	0.92381	4.31776e-22	0.859566	0.064654	11.3511	0.738853	7.32576e-30	0.820436	0.132436	0.673115	9.45749	3.15431e-21	2.80285e-14
ENSG00000171811.8	TTC40	protein_coding	0.5	48	46	0.0149351	0.241369	0.0986909	0.106352	0.883035	0.898945	1.45759e-06	0.577021	0.123274	5.75678	0.332953	8.57359e-09	0.700529	0.253737	0.490741	7.94902	1.87999e-15	7.10319e-11
ENSG00000171862.5	PTEN	protein_coding	0.5	37	36	0.0191338	0.590205	0.234652	0.68469	0.169699	0.898112	6.73203e-18	0.816595	0.0748436	10.0364	0.666827	1.05457e-23	0.853411	0.0804829	0.72831	10.1837	2.34585e-24	3.24364e-16
ENSG00000171988.13	JMJD1C	protein_coding	0.5	12	12	0.00753177	0.395388	0.30219	0.438344	0.276597	0.668448	8.86041e-11	0.671261	0.172063	7.40241	0.450591	1.3374e-13	0.697591	0.219896	0.486633	7.30054	2.86617e-13	7.02468e-09
ENSG00000172586.7	CHCHD1	protein_coding	0.5	6	6	0.0036383	0.403367	0.194262	0.336031	0.347226	0.48966	2.31375e-09	0.642658	0.164085	6.86809	0.413009	6.50666e-12	0.622338	0.292834	0.387304	6.65563	2.82084e-11	6.53349e-08
ENSG00000172650.8	AGAP5	protein_coding	0.5	3	3	0.0453654	0.0976563	0.205942	0.142146	0.214975	0.290897	3.97335e-05	0.522214	0.112124	5.05642	0.272707	4.272e-07	0.480169	0.29932	0.230562	4.46414	8.0391e-06	0.00125447
ENSG00000172661.13	FAM21C	protein_coding	0.5	8	8	0.00254249	0.492181	0.102137	0.434113	0.208685	0.554129	1.46845e-10	0.699044	0.0716351	7.49138	0.488663	6.81532e-14	0.65415	0.156779	0.427912	6.29303	3.1133e-10	2.61021e-06
ENSG00000172671.15	ZFAND4	protein_coding	0.5	4	4	0.0033144	0.411505	0.148576	0.298129	0.318344	0.444569	7.93359e-10	0.670269	0.108781	7.14361	0.449261	9.09084e-13	0.665339	0.158573	0.442676	6.86595	6.60487e-12	1.02035e-07
ENSG00000172731.9	LRRC20	protein_coding	0.5	51	42	0.0173232	0.372814	0.479822	0.570781	0.211267	0.910324	5.88817e-13	0.745955	0.0720474	8.37536	0.556449	5.50558e-17	0.768877	0.125089	0.591172	8.27199	1.31739e-16	5.90605e-11
ENSG00000172987.8	HPSE2	protein_coding	0.5	11	11	0.0112272	0.573519	0.0541017	0.482708	0.296965	0.697365	5.35008e-15	0.787827	0.0178848	9.11897	0.620671	7.58384e-20	0.786587	0.122871	0.618719	8.6504	5.13195e-18	6.07026e-12
ENSG00000173088.8	C10orf131	protein_coding	0.5	34	33	0.0182534	0.581573	0.242841	0.594043	0.198385	0.867364	4.91151e-16	0.77348	0.125998	9.33622	0.598272	9.98379e-21	0.787268	0.123525	0.619791	8.78305	1.59098e-18	1.71745e-12
ENSG00000173145.7	NOC3L	protein_coding	0.5	7	7	0.00307238	0.23508	0.288807	0.395715	0.246438	0.576566	1.87084e-08	0.618678	0.170715	6.5031	0.382762	7.86839e-11	0.735051	0.139251	0.540301	7.67213	1.6917e-14	1.62896e-09
ENSG00000173267.9	SNCG	protein_coding	0.5	7	7	0.00249857	0.369698	0.0213484	0.211386	0.40615	0.485303	1.26588e-09	0.678006	0.068583	7.13004	0.459692	1.00338e-12	0.498698	0.341551	0.2487	5.06386	4.10856e-07	5.21975e-05
ENSG00000173269.9	MMRN2	protein_coding	0.5	9	9	0.00280387	0.49811	0.11196	0.514715	0.271	0.610281	5.47872e-11	0.713002	0.0543013	7.6786	0.508372	1.60831e-14	0.723985	0.199921	0.524154	8.15385	3.52509e-16	3.34439e-11
ENSG00000173876.9	TUBB8	protein_coding	0.5	5	5	0.00661842	0.248679	0.157669	0.255229	0.215898	0.406932	3.97213e-08	0.632912	0.105543	6.49146	0.400577	8.5006e-11	0.52307	0.274876	0.273602	4.98102	6.32495e-07	0.000334119
ENSG00000174194.11	AGAP8	protein_coding	0.5	15	15	0.00307582	0.791907	0.0780811	0.778501	0.132988	0.870356	6.34609e-28	0.909498	0.0207226	13.1065	0.827187	3.02204e-39	0.90892	0.0599808	0.826136	12.3921	2.88317e-35	3.79799e-23
ENSG00000174721.9	FGFBP3	protein_coding	0.5	8	8	0.01738	0.415015	0.200094	0.444401	0.31325	0.587719	1.03529e-09	0.643047	0.206446	6.95934	0.41351	3.41863e-12	0.723752	0.193048	0.523817	7.80569	5.91777e-15	4.28979e-10
ENSG00000175029.12	CTBP2	protein_coding	0.5	36	35	0.00689737	0.535607	0.190114	0.703251	0.274626	0.848676	2.11946e-14	0.76446	0.0798974	8.8467	0.584399	9.01488e-19	0.828721	0.241374	0.686779	10.9688	5.39749e-28	2.36077e-19
ENSG00000175395.11	ZNF25	protein_coding	0.5	8	8	0.00608331	0.366345	0.247977	0.389912	0.35548	0.570783	6.53123e-10	0.63948	0.229127	6.99193	0.408935	2.71123e-12	0.666044	0.214863	0.443615	6.88088	5.9484e-12	6.52686e-08
ENSG00000175535.6	PNLIP	protein_coding	0.5	26	26	0.00653757	0.625952	0.211362	0.719015	0.189655	0.88562	8.62295e-20	0.832011	0.0854489	10.6028	0.692242	2.89303e-26	0.864119	0.130932	0.746702	11.0274	2.8201e-28	5.91275e-19
ENSG00000176236.4	C10orf111	protein_coding	0.5	38	36	0.0318162	0.463913	0.288501	0.482843	0.285108	0.863305	6.59356e-14	0.74514	0.13643	8.62733	0.555234	6.28027e-18	0.731595	0.108161	0.535231	7.3838	1.5384e-13	1.11762e-08
ENSG00000176244.6	ACBD7	protein_coding	0.5	79	57	0.0256411	0.495894	0.20133	0.412287	0.285026	0.936943	1.09832e-13	0.736614	0.134127	8.5182	0.5426	1.62055e-17	0.684864	0.15227	0.469038	6.71225	1.91645e-11	3.74966e-07
ENSG00000176273.10	SLC35G1	protein_coding	0.5	17	17	0.0196953	0.610823	0.27003	0.56298	0.287707	0.781414	1.61779e-18	0.794309	0.159872	10.0857	0.630927	6.39054e-24	0.822425	0.09764	0.676384	9.41635	4.67024e-21	3.72913e-14
ENSG00000176986.10	SEC24C	protein_coding	0.5	10	10	0.00267695	0.478884	0.26661	0.610419	0.189452	0.691432	6.15174e-14	0.718461	0.18931	8.49029	0.516186	2.0613e-17	0.800223	0.0879007	0.640357	8.81281	1.22042e-18	2.06379e-12
ENSG00000177234.5	C10orf85	protein_coding	0.5	41	31	0.079361	0.195387	0.216456	0.286607	0.283691	0.63423	1.10925e-05	0.537316	0.129301	5.29629	0.288709	1.1818e-07	0.578942	0.21393	0.335174	5.45231	4.97198e-08	8.26103e-05
ENSG00000177283.4	FZD8	protein_coding	0.5	21	21	0.00515052	0.707157	0.123079	0.646171	0.246225	0.841187	2.96372e-23	0.867569	0.0698811	11.7053	0.752677	1.19696e-31	0.835851	0.108382	0.698647	10.1698	2.70579e-24	1.90693e-16
ENSG00000177291.3	GJD4	protein_coding	0.5	13	13	0.00283754	0.637577	0.0463003	0.544493	0.381076	0.790318	7.25341e-19	0.835918	0.0345672	10.3786	0.698759	3.10192e-25	0.802381	0.126114	0.643815	9.05705	1.34026e-19	3.739e-13
ENSG00000177613.7	CSTF2T	protein_coding	0.5	31	31	0.00238771	0.75761	0.141511	0.731465	0.217535	0.937183	1.04855e-28	0.890914	0.0806023	13.2311	0.793729	5.7995e-40	0.88694	0.0935968	0.786662	12.0363	2.28883e-33	2.71229e-22
ENSG00000177791.11	MYOZ1	protein_coding	0.5	8	8	0.00432951	0.483026	0.283652	0.334347	0.189493	0.583348	2.13022e-13	0.708444	0.185399	8.31702	0.501894	9.02036e-17	0.72713	0.13711	0.528719	7.53878	4.74376e-14	3.23839e-09
ENSG00000178217.9	SH2D4B	protein_coding	0.5	35	35	0.0183706	0.702153	0.163635	0.778455	0.170719	0.949896	1.08057e-23	0.875629	0.0465797	11.8309	0.766726	2.70083e-32	0.918213	0.065514	0.843115	13.5674	6.25023e-42	4.16145e-27
ENSG00000179133.7	C10orf67	protein_coding	0.5	15	15	0.00240337	0.560973	0.249237	0.594079	0.265922	0.743749	7.06254e-16	0.769981	0.135731	9.28513	0.592871	1.61512e-20	0.801621	0.16558	0.642596	9.38852	6.08486e-21	2.51378e-14
ENSG00000179774.7	ATOH7	protein_coding	0.5	6	6	0.00261273	0.249914	0.243513	0.217264	0.277837	0.41241	2.15599e-06	0.500825	0.308552	5.23586	0.250825	1.64223e-07	0.57161	0.202201	0.326738	5.41405	6.16141e-08	9.44343e-05
ENSG00000179988.9	PSTK	protein_coding	0.5	57	43	0.0354513	0.533519	0.201821	0.618008	0.141829	0.905662	4.17847e-14	0.74809	0.127174	8.69099	0.559639	3.59307e-18	0.808718	0.10482	0.654025	9.05954	1.31007e-19	3.866e-13
ENSG00000180525.9	PRR26	protein_coding	0.5	29	29	0.00866968	0.718226	0.0977416	0.708699	0.13827	0.90592	3.45368e-24	0.871938	0.058737	11.9463	0.760277	6.78416e-33	0.874777	0.0661464	0.765235	10.8896	1.29198e-27	2.06802e-18
ENSG00000180628.10	PCGF5	protein_coding	0.5	31	31	0.0140878	0.0417548	0.332896	0.16828	0.560453	0.799893	9.93288e-06	0.548074	0.120214	5.36697	0.300385	8.00717e-08	0.590882	0.306194	0.349142	6.31448	2.71071e-10	3.28571e-07
ENSG00000181274.5	FRAT2	protein_coding	0.5	31	31	0.003942	0.792734	0.0945787	0.836119	0.0632199	0.952885	2.56249e-26	0.889857	0.0539216	12.6038	0.791846	2.01326e-36	0.937685	0.0221418	0.879254	13.4006	6.00023e-41	2.06956e-26
ENSG00000181915.3	ADO	protein_coding	0.5	16	16	0.00218411	0.636526	0.17778	0.62441	0.242843	0.805174	1.41881e-19	0.83108	0.0859708	10.5445	0.690694	5.38728e-26	0.825032	0.094271	0.680678	9.47839	2.58237e-21	2.54744e-14
ENSG00000182010.6	RTKN2	protein_coding	0.5	27	27	0.00341801	0.76022	0.0743238	0.662804	0.284074	0.927018	1.2375e-24	0.884452	0.0408802	12.1456	0.782255	6.05249e-34	0.865626	0.115931	0.749308	11.1989	4.12952e-29	1.75823e-19
ENSG00000182022.13	CHST15	protein_coding	0.5	93	48	0.0713251	0.299936	0.130694	0.354248	0.226729	0.867357	3.94864e-08	0.63517	0.082956	6.50027	0.403441	8.01765e-11	0.614998	0.178791	0.378222	6.09466	1.09671e-09	3.71918e-06
ENSG00000182180.9	MRPS16	protein_coding	0.5	7	7	0.0151369	0.376272	0.120713	0.319052	0.195804	0.484789	1.39428e-08	0.65052	0.0760728	6.70445	0.423176	2.02167e-11	0.659351	0.161144	0.434744	6.41437	1.41405e-10	1.34641e-06
ENSG00000182333.10	LIPF	protein_coding	0.5	20	20	0.00224445	0.611396	0.114212	0.585855	0.229927	0.855179	2.44991e-18	0.82574	0.0558322	10.1908	0.681846	2.17882e-24	0.858216	0.093844	0.736534	10.8316	2.43881e-27	2.05953e-18
ENSG00000182771.13	GRID1	protein_coding	0.5	12	12	0.00229661	0.5949	0.160757	0.6412	0.204695	0.753908	1.59065e-15	0.780084	0.0858107	9.23052	0.60853	2.69328e-20	0.845982	0.111263	0.715685	10.6715	1.38356e-26	4.30386e-18
ENSG00000183128.7	CALHM3	protein_coding	0.5	10	10	0.0158924	0.442998	0.239135	0.539634	0.143325	0.650968	1.62513e-09	0.616458	0.211895	6.77906	0.38002	1.20958e-11	0.7517	0.0941434	0.565053	7.68346	1.54843e-14	2.18136e-09
ENSG00000183230.12	CTNNA3	protein_coding	0.5	11	11	0.0075936	0.496886	0.0977543	0.473662	0.298865	0.678681	1.01471e-13	0.765033	0.0429253	8.66866	0.585276	4.37235e-18	0.760851	0.119541	0.578895	8.07873	6.54461e-16	1.69842e-10
ENSG00000183346.6	C10orf107	protein_coding	0.5	51	41	0.0149981	0.429304	0.199711	0.54398	0.308241	0.918683	1.95921e-10	0.686217	0.0988943	7.38885	0.470894	1.48105e-13	0.793968	0.130456	0.630385	9.06014	1.30283e-19	2.92575e-13
ENSG00000183605.12	SFXN4	protein_coding	0.5	20	20	0.00237953	0.802376	0.0719298	0.827311	0.152189	0.925075	1.69266e-25	0.888326	0.0498301	12.3857	0.789123	3.12518e-35	0.930988	0.0442237	0.866738	13.5924	4.44368e-42	3.39603e-27
ENSG00000183621.11	ZNF438	protein_coding	0.5	5	5	0.00696151	0.17939	0.6317	0.306597	0.250951	0.43323	4.9607e-08	0.590948	0.20539	6.2313	0.34922	4.6258e-10	0.637417	0.176537	0.4063	6.14145	8.17691e-10	4.96363e-06
ENSG00000183675.10	PTPN20B	protein_coding	0.5	5	5	0.00327914	0.133209	0.487399	0.293797	0.238895	0.443945	6.3891e-07	0.550095	0.191479	5.71096	0.302605	1.12344e-08	0.622154	0.219875	0.387075	6.33728	2.33859e-10	7.9869e-07
ENSG00000183748.4	MRC1L1	protein_coding	0.5	56	30	0.112647	0.0590553	0.397996	0.287705	0.221932	0.687861	1.29464e-05	0.478237	0.255454	4.93226	0.228711	8.12823e-07	0.53873	0.264717	0.29023	5.09943	3.40681e-07	0.000232415
ENSG00000184719.7	RNLS	protein_coding	0.5	12	12	0.0123284	0.628408	0.133288	0.591165	0.237176	0.73022	2.97044e-18	0.822986	0.0530386	10.1519	0.677307	3.25039e-24	0.773592	0.153466	0.598445	8.71434	2.92452e-18	2.21346e-12
ENSG00000184923.8	NUTM2A	protein_coding	0.5	22	22	0.016689	0.790148	0.092962	0.816354	0.0881189	0.908106	5.02005e-27	0.902186	0.030711	12.8299	0.81394	1.11532e-37	0.930951	0.0329253	0.86667	13.0743	4.61779e-39	2.81715e-25
ENSG00000185009.8	AP3M1	protein_coding	0.5	6	6	0.0037795	0.349829	0.0623635	0.126975	0.471932	0.429671	7.6335e-07	0.599477	0.0572618	5.95848	0.359373	2.54596e-09	0.532946	0.336863	0.284032	5.58335	2.35933e-08	8.96895e-06
ENSG00000185267.5	CDNF	protein_coding	0.5	26	26	0.0162446	0.718633	0.146762	0.82442	0.0707153	0.921672	6.24942e-25	0.873996	0.0804636	12.1876	0.763869	3.6198e-34	0.932815	0.0483996	0.870144	13.6985	1.03585e-42	1.48478e-27
ENSG00000185303.11	SFTPA2	protein_coding	0.5	39	37	0.0139062	0.567734	0.146992	0.695581	0.269739	0.943538	6.66241e-21	0.852715	0.0496788	11.0058	0.727123	3.58486e-28	0.878343	0.151504	0.771486	12.5717	3.0221e-36	3.93006e-24
ENSG00000185532.10	PRKG1	protein_coding	0.5	8	8	0.0232528	0.491285	0.167006	0.401388	0.246372	0.624711	9.62053e-15	0.782045	0.043461	9.03111	0.611594	1.69933e-19	0.687048	0.160803	0.472035	6.97388	3.08309e-12	5.87626e-08
ENSG00000185736.11	ADARB2	protein_coding	0.5	53	42	0.042443	0.43112	0.307074	0.517464	0.229174	0.893035	1.52699e-11	0.687825	0.165941	7.7045	0.473103	1.31358e-14	0.735574	0.137318	0.541068	7.7135	1.22416e-14	1.24409e-09
ENSG00000185737.8	NRG3	protein_coding	0.5	34	34	0.00580089	0.826432	0.114159	0.847389	0.116886	0.967089	2.63959e-31	0.921443	0.0404706	14.0417	0.849057	8.66205e-45	0.895304	0.153824	0.80157	13.2245	6.33596e-40	2.68321e-26
ENSG00000185745.8	IFIT1	protein_coding	0.5	23	23	0.00312563	0.68831	0.152259	0.722989	0.156487	0.885224	1.98776e-24	0.872957	0.0762755	12.0265	0.762053	2.5795e-33	0.869007	0.118644	0.755174	11.5846	4.93369e-31	7.87813e-21
ENSG00000185875.8	THNSL1	protein_coding	0.5	32	31	0.0181169	0.526388	0.369925	0.689456	0.287046	0.892818	2.77797e-18	0.785083	0.15019	9.9666	0.616356	2.13406e-23	0.850437	0.108622	0.723243	10.6386	1.97038e-26	7.8279e-18
ENSG00000185933.6	CALHM1	protein_coding	0.5	8	8	0.00263208	0.416563	0.154233	0.351298	0.437202	0.581512	1.31582e-11	0.703555	0.130771	7.79092	0.49499	6.65229e-15	0.708546	0.20933	0.502038	7.64152	2.14672e-14	8.35224e-10
ENSG00000186188.6	FFAR4	protein_coding	0.5	9	9	0.00266284	0.511563	0.263295	0.601279	0.185536	0.680793	5.96172e-14	0.715193	0.196724	8.48775	0.5115	2.10681e-17	0.784716	0.123896	0.61578	8.69962	3.33007e-18	2.88742e-12
ENSG00000186862.13	PDZD7	protein_coding	0.5	6	6	0.0226405	0.471123	0.175091	0.415165	0.307344	0.552784	1.26759e-10	0.689508	0.113932	7.4705	0.475421	7.98898e-14	0.682103	0.216575	0.465264	7.12541	1.03769e-12	1.76727e-08
ENSG00000187021.10	PNLIPRP1	protein_coding	0.5	20	20	0.00265257	0.750947	0.064994	0.720024	0.163631	0.864661	3.51349e-22	0.866977	0.035641	11.4013	0.751648	4.12155e-30	0.851584	0.117676	0.725195	10.4961	9.00152e-26	2.69759e-17
ENSG00000187164.13	KIAA1598	protein_coding	0.5	78	53	0.0331958	0.350827	0.221294	0.400281	0.247	0.931297	8.61354e-10	0.663317	0.15376	7.09726	0.439989	1.2725e-12	0.685418	0.140692	0.469798	6.77349	1.25714e-11	2.30968e-07
ENSG00000187553.5	CYP26C1	protein_coding	0.5	9	9	0.00319309	0.480174	0.0636787	0.317772	0.624784	0.67945	8.31016e-11	0.711566	0.0316556	7.62227	0.506326	2.49259e-14	0.653568	0.320533	0.427151	7.43736	1.02718e-13	5.88175e-10
ENSG00000187783.7	TMEM72	protein_coding	0.5	10	10	0.0185784	0.492537	0.130163	0.51369	0.339776	0.647722	5.44754e-12	0.710527	0.119688	7.95147	0.504848	1.84315e-15	0.750749	0.219433	0.563624	8.77711	1.67734e-18	7.45484e-13
ENSG00000187908.11	DMBT1	protein_coding	0.5	39	38	0.0207905	0.639308	0.0512121	0.613663	0.25054	0.90247	1.08505e-15	0.796694	0.0357091	9.34944	0.634721	8.81145e-21	0.786587	0.185358	0.618719	9.00424	2.17169e-19	3.44863e-13
ENSG00000188199.6	NUTM2B	protein_coding	0.5	75	44	0.0727139	0.291545	0.0395848	0.257234	0.31514	0.812654	9.71278e-06	0.561286	0.0577779	5.4446	0.315042	5.19225e-08	0.546645	0.297553	0.298821	5.39734	6.76376e-08	3.68468e-05
ENSG00000188234.9	AGAP4	protein_coding	0.5	5	5	0.00677794	0.409217	0.140632	0.405403	0.476182	0.501399	3.72497e-08	0.636948	0.0840929	6.52159	0.405703	6.95651e-11	0.667321	0.315442	0.445317	7.69764	1.38605e-14	1.56266e-10
ENSG00000188316.9	ENO4	protein_coding	0.5	35	35	0.00163092	0.593087	0.183738	0.62812	0.175107	0.88034	3.01111e-15	0.772619	0.104077	9.12876	0.59694	6.92881e-20	0.78143	0.132953	0.610633	8.82244	1.11996e-18	1.21416e-12
ENSG00000188611.10	ASAH2	protein_coding	0.5	17	17	0.0025612	0.762801	0.139478	0.815324	0.0978551	0.892499	2.31339e-26	0.881675	0.0809045	12.5855	0.77735	2.53772e-36	0.913181	0.0502345	0.8339	12.2781	1.1877e-34	1.20709e-22
ENSG00000188613.5	NANOS1	protein_coding	0.5	14	14	0.00255724	0.585783	0.144858	0.582567	0.426948	0.780513	4.36772e-20	0.832097	0.0761746	10.7065	0.692385	9.48923e-27	0.715435	0.328139	0.511847	8.56346	1.09534e-17	3.93031e-13
ENSG00000188649.7	CC2D2B	protein_coding	0.5	18	18	0.0124154	0.61888	0.315761	0.658513	0.253318	0.849304	2.8942e-21	0.822109	0.16343	10.9672	0.675863	5.49332e-28	0.87152	0.0958646	0.759547	11.0905	1.39445e-28	4.03466e-19
ENSG00000188690.8	UROS	protein_coding	0.5	63	46	0.0270155	0.667972	0.0325021	0.71622	0.0829148	0.947376	1.88902e-18	0.830347	0.0419545	10.2469	0.689476	1.22212e-24	0.867776	0.0281552	0.753035	10.16	2.99118e-24	4.51264e-16
ENSG00000189129.9	PLAC9	protein_coding	0.5	41	36	0.0415915	0.446515	0.226986	0.471146	0.370068	0.871055	3.05702e-11	0.692805	0.138956	7.65596	0.479979	1.91875e-14	0.698751	0.266565	0.488254	7.55141	4.30555e-14	9.86391e-10
ENSG00000189275.3	AL450307.1	protein_coding	0.5	39	37	0.0193767	0.621377	0.0924872	0.651972	0.181345	0.88424	5.39273e-16	0.794856	0.0651556	9.41743	0.631796	4.62281e-21	0.812634	0.11834	0.660373	9.54244	1.39507e-21	1.29856e-14
ENSG00000189319.9	FAM53B	protein_coding	0.5	69	48	0.0371982	0.344091	0.221987	0.446395	0.463626	0.890735	2.58394e-08	0.621698	0.158385	6.48315	0.386508	8.98276e-11	0.694938	0.256033	0.482938	7.67789	1.61735e-14	4.03578e-10
ENSG00000196072.7	BLOC1S2	protein_coding	0.5	6	6	0.00355206	0.529044	0.168321	0.497722	0.322553	0.641275	9.73864e-15	0.767276	0.0966211	8.97007	0.588713	2.96316e-19	0.700942	0.378054	0.49132	8.12275	4.55748e-16	3.28733e-12
ENSG00000196233.7	LCOR	protein_coding	0.5	33	33	0.0206039	0.678239	0.102334	0.711764	0.144116	0.936305	2.83148e-20	0.84817	0.0367299	10.803	0.719392	3.33067e-27	0.867295	0.0836192	0.752201	10.6062	2.78832e-26	1.43631e-17
ENSG00000196693.10	ZNF33B	protein_coding	0.5	5	5	0.0297717	0.301749	0.187965	0.319413	0.148552	0.414146	1.20592e-07	0.614161	0.11244	6.25596	0.377194	3.95078e-10	0.565761	0.175258	0.320086	5.14148	2.72589e-07	0.000444848
ENSG00000196793.9	ZNF239	protein_coding	0.5	11	11	0.0060152	0.499659	0.21898	0.478614	0.300846	0.675858	1.74352e-13	0.746678	0.113653	8.52335	0.557527	1.55004e-17	0.717374	0.163981	0.514625	7.3594	1.8474e-13	8.89183e-09
ENSG00000196932.7	TMEM26	protein_coding	0.5	14	14	0.00215561	0.539552	0.200486	0.630749	0.138082	0.774792	4.2517e-16	0.785689	0.109241	9.41212	0.617307	4.86208e-21	0.835926	0.0742435	0.698772	9.5839	9.34437e-22	1.62662e-14
ENSG00000196968.6	FUT11	protein_coding	0.5	6	6	0.00293732	0.409921	0.158353	0.393962	0.21263	0.496866	2.47946e-10	0.684789	0.106035	7.35927	0.468936	1.84924e-13	0.653189	0.184793	0.426656	6.46911	9.85844e-11	7.90531e-07
ENSG00000197142.6	ACSL5	protein_coding	0.5	44	39	0.0303717	0.321468	0.286477	0.31525	0.543695	0.799025	4.49829e-11	0.690469	0.139343	7.59	0.476747	3.19903e-14	0.62712	0.307823	0.393279	6.72322	1.77748e-11	3.75026e-08
ENSG00000197177.11	GPR123	protein_coding	0.5	14	14	0.0107197	0.617946	0.137776	0.425999	0.43557	0.718867	4.59654e-17	0.809355	0.0601804	9.77963	0.655055	1.37718e-22	0.808312	0.0754376	0.653369	8.80675	1.28826e-18	2.80998e-12
ENSG00000197430.6	OPALIN	protein_coding	0.5	6	6	0.0111018	0.349809	0.27801	0.269139	0.423144	0.491221	5.7656e-10	0.611241	0.247545	6.87842	0.373616	6.05183e-12	0.552211	0.313918	0.304937	5.32106	1.03164e-07	3.4025e-05
ENSG00000197444.5	OGDHL	protein_coding	0.5	20	20	0.00231229	0.65452	0.196808	0.66065	0.197913	0.885255	1.4012e-20	0.828099	0.115301	10.795	0.685748	3.63427e-27	0.795885	0.166846	0.633433	9.87241	5.48332e-23	1.05904e-15
ENSG00000197746.9	PSAP	protein_coding	0.5	35	31	0.0302426	0.14404	0.501782	0.366299	0.393971	0.806214	1.05501e-07	0.580258	0.187637	6.1017	0.336699	1.04943e-09	0.695149	0.235735	0.483233	7.3229	2.42669e-13	5.6191e-09
ENSG00000197748.8	WDR96	protein_coding	0.5	21	21	0.0100905	0.208619	0.302213	0.416548	0.319332	0.730073	7.78073e-07	0.527203	0.20377	5.56883	0.277943	2.56456e-08	0.686103	0.256435	0.470738	7.69882	1.37324e-14	2.68359e-10
ENSG00000197771.8	MCMBP	protein_coding	0.5	14	14	0.00239037	0.663461	0.0687216	0.673661	0.118436	0.794528	7.68253e-18	0.815005	0.0640124	9.99842	0.664234	1.54844e-23	0.832222	0.0599352	0.692594	9.29951	1.41094e-20	1.36607e-13
ENSG00000198018.6	ENTPD7	protein_coding	0.5	13	13	0.042752	0.477816	0.258387	0.435357	0.317945	0.679842	8.88496e-13	0.722013	0.161299	8.19841	0.521303	2.43596e-16	0.721621	0.170491	0.520737	7.5045	6.1663e-14	3.43253e-09
ENSG00000198035.9	AGAP9	protein_coding	0.5	5	5	0.00330222	0.367295	0.165785	0.1963	0.309174	0.411205	2.81956e-08	0.619275	0.152752	6.45236	0.383502	1.10121e-10	0.570898	0.215867	0.325924	5.49302	3.95113e-08	5.4251e-05
ENSG00000198060.5	MARCH5	protein_coding	0.5	27	26	0.0342389	0.495465	0.236085	0.475539	0.489742	0.827194	2.84158e-13	0.726745	0.140703	8.36815	0.528158	5.85312e-17	0.732621	0.242344	0.536733	8.14928	3.66109e-16	4.51448e-11
ENSG00000198298.8	ZNF485	protein_coding	0.5	13	13	0.0138085	0.573739	0.102182	0.562498	0.306737	0.69831	9.62084e-16	0.785874	0.0713403	9.3042	0.617597	1.35001e-20	0.768346	0.201945	0.590355	8.69422	3.49232e-18	1.80736e-12
ENSG00000198408.9	MGEA5	protein_coding	0.5	24	24	0.019906	0.627131	0.171308	0.342143	0.570989	0.777313	1.02627e-17	0.810444	0.0843996	9.9579	0.656819	2.32923e-23	0.776805	0.142963	0.603427	8.65181	5.06903e-18	3.33809e-12
ENSG00000198546.10	ZNF511	protein_coding	0.5	6	6	0.00259341	0.406512	0.133907	0.260497	0.331675	0.483504	6.22065e-09	0.658496	0.0848465	6.84384	0.433617	7.71005e-12	0.560303	0.246086	0.313939	5.37489	7.66289e-08	8.31623e-05
ENSG00000198682.8	PAPSS2	protein_coding	0.5	17	17	0.00260296	0.589979	0.16536	0.67984	0.0993468	0.791761	6.76105e-17	0.780472	0.112529	9.62637	0.609136	6.1875e-22	0.839544	0.0641002	0.704834	9.59161	8.67211e-22	1.65854e-14
ENSG00000198739.6	LRRTM3	protein_coding	0.5	25	25	0.00186332	0.848342	0.0832403	0.830265	0.118569	0.947341	3.74141e-33	0.921501	0.047559	14.521	0.849163	8.91923e-48	0.917844	0.0845519	0.842437	13.5168	1.245e-41	4.01764e-27
ENSG00000198825.7	INPP5F	protein_coding	0.5	35	34	0.0524789	0.340332	0.171095	0.418718	0.240888	0.791464	1.30468e-09	0.675051	0.080957	7.10967	0.455693	1.16319e-12	0.657899	0.214941	0.432832	6.60598	3.94898e-11	3.38616e-07
ENSG00000198873.10	GRK5	protein_coding	0.5	21	21	0.00211957	0.767479	0.117831	0.8121	0.0805439	0.902796	4.50229e-27	0.887418	0.0698928	12.7612	0.78751	2.70173e-37	0.901903	0.0505436	0.813429	11.788	4.5022e-32	3.37488e-21
ENSG00000198879.7	SFMBT2	protein_coding	0.5	63	20	0.147806	0.261483	0.0930629	0.264685	0.280361	0.647318	5.46356e-07	0.572321	0.159147	5.85076	0.327551	4.89326e-09	0.485298	0.299662	0.235514	4.69694	2.64088e-06	0.000482275
ENSG00000198915.7	RASGEF1A	protein_coding	0.5	14	14	0.00245421	0.559106	0.127039	0.549457	0.301941	0.727211	5.6407e-14	0.765262	0.0623286	8.73901	0.585626	2.35162e-18	0.750714	0.179225	0.563571	8.55912	1.13729e-17	4.25437e-12
ENSG00000198954.4	KIAA1279	protein_coding	0.5	48	44	0.016726	0.724892	0.17804	0.630849	0.360929	0.961236	2.17437e-25	0.865749	0.0980722	12.2409	0.749521	1.87974e-34	0.829184	0.206185	0.687547	11.6679	1.85879e-31	1.05988e-21
ENSG00000198964.9	SGMS1	protein_coding	0.5	7	7	0.0137803	0.488037	0.230435	0.420416	0.259224	0.546133	5.52854e-11	0.691541	0.126495	7.56846	0.478229	3.77681e-14	0.637557	0.283822	0.406479	6.47872	9.25029e-11	3.63321e-07
ENSG00000203772.6	SPRN	protein_coding	0.5	4	4	0.0131345	0.173746	0.248001	0.150562	0.32598	0.335213	3.41897e-05	0.492473	0.21594	4.88925	0.24253	1.01221e-06	0.507379	0.233979	0.257433	4.68956	2.73794e-06	0.00136554
ENSG00000203780.6	FANK1	protein_coding	0.5	70	45	0.0553081	0.245127	0.198838	0.257596	0.601604	0.8697	1.0517e-06	0.589847	0.0909464	5.86934	0.34792	4.37542e-09	0.639646	0.234698	0.409147	6.4193	1.36905e-10	6.62533e-07
ENSG00000203805.6	PPAPDC1A	protein_coding	0.5	20	20	0.00312036	0.658421	0.305226	0.724133	0.184212	0.890242	1.65187e-23	0.85045	0.110126	11.6546	0.723265	2.17468e-31	0.86469	0.104836	0.747688	11.4315	2.90907e-30	2.03444e-20
ENSG00000203867.7	RBM20	protein_coding	0.5	11	11	0.0231487	0.624622	0.191198	0.542781	0.219559	0.731323	7.00997e-17	0.774119	0.169867	9.54284	0.59926	1.38972e-21	0.673715	0.330834	0.453893	7.48501	7.15416e-14	3.78484e-10
ENSG00000203876.5	RP11-451M19.3	protein_coding	0.5	30	30	0.00664672	0.658427	0.132368	0.700239	0.190557	0.902104	2.0832e-18	0.818096	0.0942277	10.1796	0.669282	2.44558e-24	0.858361	0.113233	0.736783	11.0225	2.97805e-28	3.64914e-19
ENSG00000203942.3	C10orf62	protein_coding	0.5	48	45	0.0269771	0.429645	0.110148	0.324712	0.248702	0.900982	3.03037e-12	0.735485	0.0719793	8.13204	0.540938	4.2213e-16	0.695219	0.0855081	0.48333	6.69783	2.11543e-11	5.12622e-07
ENSG00000204022.5	LIPJ	protein_coding	0.5	32	30	0.0245909	0.429825	0.258969	0.463951	0.329832	0.81169	1.32017e-11	0.698573	0.122991	7.76776	0.488005	7.98864e-15	0.661367	0.253455	0.437407	7.20515	5.7979e-13	5.15235e-09
ENSG00000204033.5	LRIT2	protein_coding	0.5	48	41	0.0472732	-0.00753011	0.536937	0.445382	0.363432	0.879643	2.56556e-05	0.499374	0.215311	4.96499	0.249374	6.87046e-07	0.694106	0.281418	0.481783	7.60954	2.75074e-14	5.94649e-10
ENSG00000204130.8	RUFY2	protein_coding	0.5	10	10	0.00283273	0.558023	0.125703	0.485506	0.368185	0.676332	1.49504e-13	0.754932	0.07099	8.58258	0.569922	9.27654e-18	0.694071	0.220667	0.481734	7.4619	8.52804e-14	2.01465e-09
ENSG00000204147.5	ASAH2B	protein_coding	0.5	13	13	0.00592897	0.629944	0.194384	0.631735	0.245723	0.794155	3.17794e-19	0.82108	0.105369	10.4099	0.674173	2.23474e-25	0.786621	0.159948	0.618773	9.05527	1.36225e-19	2.51921e-13
ENSG00000204149.5	AGAP6	protein_coding	0.5	18	18	0.00245079	0.653856	0.164889	0.648192	0.212566	0.840168	4.58908e-18	0.803107	0.104766	10.023	0.644982	1.20806e-23	0.838522	0.102537	0.703119	9.92401	3.27335e-23	1.19066e-15
ENSG00000204152.6	TIMM23B	protein_coding	0.5	20	19	0.0270349	0.469377	0.212378	0.556952	0.219937	0.804033	1.91411e-12	0.713843	0.151322	8.0726	0.509571	6.88149e-16	0.78126	0.143065	0.610368	8.79202	1.46893e-18	1.56929e-12
ENSG00000204161.9	C10orf128	protein_coding	0.5	9	9	0.00276095	0.395163	0.346623	0.484728	0.368757	0.649309	2.27394e-10	0.664112	0.15918	7.27409	0.441045	3.48769e-13	0.731159	0.191102	0.534594	7.94646	1.91919e-15	2.05095e-10
ENSG00000204169.6	AGAP7	protein_coding	0.5	9	9	0.00628608	0.571352	0.177306	0.594667	0.182758	0.708467	1.40138e-16	0.793311	0.075973	9.56332	0.629342	1.14044e-21	0.824963	0.0717794	0.680564	9.28719	1.58408e-20	1.09981e-13
ENSG00000204176.9	SYT15	protein_coding	0.5	4	4	0.00342516	0.246538	0.151795	0.161249	0.444881	0.353279	7.33656e-06	0.52507	0.182432	5.27216	0.275699	1.34829e-07	0.50954	0.355772	0.259631	5.12747	2.93668e-07	3.62835e-05
ENSG00000204179.6	PTPN20A	protein_coding	0.5	2	2	0.00534296	0.235353	0.124017	0.241196	0.245762	0.292699	0.000191399	0.487106	0.12584	4.66291	0.237272	3.11772e-06	0.43822	0.293979	0.192037	4.00802	6.12287e-05	0.00581578
ENSG00000204566.6	C10orf115	protein_coding	0.5	23	23	0.00717432	0.660652	0.153279	0.77931	0.0916952	0.884987	8.48872e-20	0.838934	0.063241	10.6334	0.70381	2.08485e-26	0.893547	0.0453217	0.798425	11.3181	1.0682e-29	1.1037e-19
ENSG00000204682.5	CASC10	protein_coding	0.5	5	5	0.00819306	0.273041	0.20235	0.26606	0.370889	0.386832	2.46863e-06	0.543914	0.192751	5.50292	0.295842	3.73558e-08	0.567439	0.248914	0.321987	5.50949	3.59868e-08	4.32724e-05
ENSG00000204740.5	C10orf112	protein_coding	0.5	24	23	0.0331942	0.456205	0.152063	0.413956	0.466232	0.705281	5.34073e-10	0.674373	0.123906	7.21957	0.454778	5.21516e-13	0.625148	0.359004	0.39081	7.25897	3.90061e-13	7.57776e-10
ENSG00000205740.1	AL359878.1	protein_coding	0.5	43	42	0.0153056	0.19527	0.187194	0.296838	0.390271	0.817641	3.2573e-05	0.532033	0.0922849	5.13504	0.283059	2.82087e-07	0.681599	0.23625	0.464577	7.06786	1.57344e-12	2.11673e-08
ENSG00000213341.6	CHUK	protein_coding	0.5	17	17	0.0127126	0.733874	0.0998965	0.718894	0.2119	0.835689	1.20183e-23	0.868977	0.0588903	11.7994	0.75512	3.92897e-32	0.8516	0.13333	0.725222	11.1786	5.18871e-29	9.45844e-20
ENSG00000213390.6	ARHGAP19	protein_coding	0.5	53	29	0.0676756	0.320673	0.167932	0.460678	0.259388	0.773921	6.13426e-07	0.590936	0.107046	5.93853	0.349206	2.8759e-09	0.751216	0.110235	0.564326	7.86847	3.59017e-15	5.85005e-10
ENSG00000214413.3	BBIP1	protein_coding	0.5	9	9	0.0412503	0.376788	0.415756	0.3498	0.392101	0.602921	1.0205e-11	0.655489	0.264836	7.55652	0.429666	4.13981e-14	0.640739	0.335377	0.410546	7.01837	2.24478e-12	3.11902e-09
ENSG00000214435.3	AS3MT	protein_coding	0.5	11	11	0.00282626	0.473894	0.439702	0.600208	0.325956	0.735731	1.77933e-15	0.750362	0.185272	9.05399	0.563043	1.37835e-19	0.811663	0.116562	0.658796	9.28192	1.66455e-20	7.91096e-14
ENSG00000214562.9	NUTM2D	protein_coding	0.5	14	14	0.00256866	0.585787	0.364479	0.5966	0.140408	0.805692	2.03961e-19	0.822562	0.113474	10.4761	0.676608	1.11284e-25	0.808906	0.112224	0.654329	9.24492	2.35413e-20	1.38679e-13
ENSG00000214655.6	ZSWIM8	protein_coding	0.5	8	8	0.00369113	0.361355	0.21327	0.327704	0.355579	0.54607	1.65289e-08	0.612699	0.177683	6.47928	0.3754	9.21642e-11	0.604037	0.240547	0.364861	5.97487	2.30269e-09	5.39975e-06
ENSG00000216937.7	CCDC7	protein_coding	0.5	26	26	0.00269347	0.685348	0.115543	0.73231	0.191161	0.903493	1.09898e-21	0.853751	0.0768857	11.2192	0.72889	3.28179e-29	0.896446	0.0579307	0.803615	11.6568	2.11941e-31	7.27119e-21
ENSG00000225119.3	LINC00999	protein_coding	0.5	5	5	0.00628128	0.168715	0.12611	0.249606	0.27969	0.351812	4.55474e-05	0.528037	0.0923967	5.07033	0.278823	3.97127e-07	0.480386	0.262311	0.23077	4.41885	9.92297e-06	0.00312126
ENSG00000225830.6	ERCC6	protein_coding	0.5	19	19	0.00233348	0.513029	0.316317	0.603931	0.189806	0.81368	2.78071e-17	0.768541	0.191467	9.62458	0.590656	6.29613e-22	0.835396	0.0945457	0.697887	9.61855	6.67624e-22	1.29251e-14
ENSG00000227268.3	KLLN	protein_coding	0.5	14	14	0.0176721	0.596597	0.203131	0.563571	0.176296	0.72917	6.09611e-16	0.769624	0.143616	9.29005	0.59232	1.5421e-20	0.782445	0.13925	0.61222	8.68481	3.79369e-18	3.42222e-12
ENSG00000227345.4	PARG	protein_coding	0.5	7	7	0.0275433	0.218564	0.245419	0.273289	0.37479	0.486019	8.10121e-06	0.542272	0.157201	5.35381	0.294059	8.61213e-08	0.596007	0.323943	0.355224	5.9548	2.60382e-09	1.76868e-06
ENSG00000228570.3	NUTM2E	protein_coding	0.5	73	27	0.0858172	0.658859	0.11012	0.607196	0.205316	0.855417	1.68013e-18	0.818305	0.0756658	10.191	0.669623	2.17561e-24	0.778733	0.16895	0.606425	9.0079	2.10032e-19	2.29923e-13
ENSG00000229644.4	NAMPTL	protein_coding	0.5	14	14	0.0066273	0.596079	0.106927	0.552819	0.207593	0.743815	2.67676e-16	0.796459	0.0733565	9.50954	0.634346	1.915e-21	0.717058	0.200399	0.514172	7.58553	3.3113e-14	1.93492e-09
ENSG00000241058.1	NSUN6	protein_coding	0.5	30	30	0.00184564	0.560606	0.14556	0.625874	0.201647	0.876407	3.82833e-19	0.797431	0.134005	10.2755	0.635897	9.08628e-25	0.815862	0.0996501	0.665631	9.11051	8.1994e-20	3.38547e-13
ENSG00000241935.4	HOGA1	protein_coding	0.5	46	41	0.0249013	0.364027	0.357139	0.509845	0.355981	0.901785	1.20727e-10	0.664503	0.182034	7.34862	0.441564	2.0027e-13	0.790743	0.155218	0.625274	9.28328	1.64346e-20	4.14311e-14
ENSG00000243251.4	PGBD3	protein_coding	0.5	23	23	0.0209286	0.562879	0.144214	0.537789	0.267329	0.787853	3.37751e-15	0.77869	0.0735671	9.12646	0.606359	7.0774e-20	0.75749	0.154424	0.573791	8.36709	5.90567e-17	1.71902e-11
ENSG00000243660.5	ZNF487	protein_coding	0.5	20	20	0.00197379	0.606233	0.114067	0.440625	0.352123	0.788176	6.48335e-16	0.788559	0.0704578	9.36768	0.621825	7.41414e-21	0.754484	0.176214	0.569246	8.41746	3.84724e-17	1.07109e-11
ENSG00000254636.1	ARMS2	protein_coding	0.5	13	13	0.00267042	0.590062	0.124786	0.520688	0.268407	0.729811	4.55005e-15	0.774261	0.0844066	9.07802	0.59948	1.10564e-19	0.733087	0.154974	0.537417	7.79031	6.68428e-15	6.30198e-10
ENSG00000269783.1	GOLGA7B	protein_coding	0.5	50	30	0.0760693	0.353685	0.226675	0.227525	0.543048	0.725876	8.39628e-08	0.594552	0.19935	6.1839	0.353491	6.25378e-10	0.606535	0.254366	0.367884	5.93916	2.86481e-09	6.98879e-06
ENSG00000269948.1	RP11-248J23.6	protein_coding	0.5	16	16	0.0129352	0.5163	0.319113	0.725031	0.142651	0.851974	5.27136e-18	0.73793	0.2331	9.65543	0.544541	4.66184e-22	0.898249	0.0652916	0.80685	12.2667	1.367e-34	9.272e-23
ENSG00000002330.9	BAD	protein_coding	0.5	7	7	0.039996	0.415203	0.0975375	0.232995	0.351482	0.535105	9.96416e-11	0.692386	0.0939775	7.50106	0.479399	6.33044e-14	0.675765	0.190873	0.456659	6.94835	3.69583e-12	5.91254e-08
ENSG00000006071.7	ABCC8	protein_coding	0.5	15	15	0.0144912	0.618851	0.100064	0.620333	0.234206	0.776301	2.68376e-18	0.820813	0.0700374	10.1613	0.673735	2.95006e-24	0.827354	0.167369	0.684514	10.7773	4.40599e-27	1.02366e-18
ENSG00000006118.10	TMEM132A	protein_coding	0.5	26	26	0.0111001	0.806913	0.0871968	0.784165	0.156656	0.912356	1.68645e-27	0.897889	0.0578577	12.9436	0.806205	2.55436e-38	0.913199	0.064871	0.833933	12.9364	2.80469e-38	5.65296e-25
ENSG00000006534.11	ALDH3B1	protein_coding	0.5	10	10	0.00872264	0.395161	0.252252	0.406021	0.330398	0.597234	2.59091e-10	0.655532	0.193795	7.18912	0.429722	6.52122e-13	0.690105	0.207162	0.476245	7.21221	5.50513e-13	1.27262e-08
ENSG00000006611.11	USH1C	protein_coding	0.5	14	14	0.0162305	0.54823	0.286471	0.498702	0.312171	0.745096	7.10225e-17	0.77938	0.135717	9.59584	0.607433	8.3237e-22	0.806506	0.124688	0.650452	9.29828	1.42739e-20	6.05625e-14
ENSG00000007372.16	PAX6	protein_coding	0.5	19	19	0.0199562	0.479838	0.387935	0.647013	0.23129	0.830743	2.91024e-15	0.687656	0.273539	8.68832	0.472871	3.67834e-18	0.820003	0.133149	0.672405	10.5505	5.05462e-26	7.18231e-18
ENSG00000011347.5	SYT7	protein_coding	0.5	21	21	0.00206899	0.772574	0.137341	0.748244	0.184955	0.927167	1.11481e-27	0.894227	0.0737525	12.9605	0.799643	2.04838e-38	0.872196	0.093079	0.760726	11.9687	5.18174e-33	5.04652e-22
ENSG00000011405.9	PIK3C2A	protein_coding	0.5	25	25	0.0357328	0.399769	0.279571	0.435483	0.276762	0.811233	1.21258e-13	0.755334	0.0818865	8.60208	0.570529	7.82831e-18	0.767816	0.127529	0.589542	8.19002	2.61174e-16	9.59496e-11
ENSG00000013725.10	CD6	protein_coding	0.5	22	22	0.0146434	0.769297	0.0476695	0.747265	0.171701	0.884775	1.28135e-23	0.87932	0.0307365	11.8345	0.773205	2.58878e-32	0.878305	0.114647	0.77142	11.8137	3.31495e-32	2.00917e-21
ENSG00000014138.4	POLA2	protein_coding	0.5	9	9	0.0030961	0.406037	0.672218	0.460475	0.514072	0.735592	3.56058e-15	0.702044	0.322244	8.69207	0.492866	3.55891e-18	0.726362	0.317806	0.527602	8.25893	1.46981e-16	5.42662e-12
ENSG00000014216.11	CAPN1	protein_coding	0.5	26	26	0.00750317	0.655725	0.135211	0.639804	0.233686	0.904477	1.17971e-19	0.836182	0.0639758	10.5933	0.6992	3.20069e-26	0.831686	0.151228	0.691702	10.0919	5.99776e-24	3.33174e-16
ENSG00000019102.7	VSIG2	protein_coding	0.5	24	24	0.0149802	0.591144	0.123422	0.69046	0.169973	0.850439	1.04354e-16	0.798807	0.0741244	9.6252	0.638092	6.2585e-22	0.851689	0.115929	0.725374	10.4564	1.36945e-25	2.91722e-17
ENSG00000019505.3	SYT13	protein_coding	0.5	46	35	0.0518611	0.149215	0.312297	0.278734	0.334264	0.813965	6.92774e-06	0.51058	0.270429	5.15489	0.260692	2.53776e-07	0.620316	0.254314	0.384792	6.28471	3.28463e-10	9.34458e-07
ENSG00000020922.8	MRE11A	protein_coding	0.5	6	6	0.0309655	0.322408	0.276355	0.427434	0.243887	0.535796	1.6217e-08	0.62534	0.147462	6.55505	0.39105	5.56246e-11	0.689861	0.194419	0.475909	7.43122	1.07602e-13	2.37368e-09
ENSG00000021300.9	PLEKHB1	protein_coding	0.5	7	7	0.0123978	0.341405	0.141806	0.365776	0.389024	0.443532	4.11779e-07	0.595582	0.116509	6.00899	0.354718	1.86678e-09	0.617471	0.29589	0.38127	6.46596	1.00659e-10	2.3288e-07
ENSG00000023171.10	GRAMD1B	protein_coding	0.5	50	37	0.0592729	-0.28095	1.26838	0.439292	0.237613	0.810423	1.65048e-08	0.61831	0.176495	6.51289	0.382307	7.37202e-11	0.743051	0.100584	0.552125	7.64658	2.0639e-14	2.35652e-09
ENSG00000023191.12	RNH1	protein_coding	0.5	18	18	0.00561033	0.586554	0.175474	0.604855	0.239993	0.826138	1.77956e-16	0.801332	0.064119	9.59291	0.642133	8.56322e-22	0.81945	0.139151	0.671499	9.85279	6.66646e-23	1.42942e-15
ENSG00000023445.9	BIRC3	protein_coding	0.5	12	12	0.00263177	0.400479	0.402967	0.452504	0.393338	0.722977	1.54599e-13	0.704649	0.202094	8.30415	0.49653	1.00533e-16	0.782743	0.164584	0.612687	9.03261	1.67623e-19	2.14483e-13
ENSG00000025434.14	NR1H3	protein_coding	0.5	7	7	0.00298095	0.425302	0.206165	0.333111	0.407642	0.514104	2.03299e-11	0.699487	0.114489	7.72294	0.489282	1.13675e-14	0.681989	0.27499	0.465109	7.44274	9.86202e-14	1.41593e-09
ENSG00000033327.8	GAB2	protein_coding	0.5	38	30	0.0476027	0.394444	0.08866	0.296739	0.491716	0.83551	3.7102e-10	0.689279	0.0652706	7.33054	0.475105	2.29233e-13	0.685172	0.237822	0.46946	7.53149	5.01651e-14	1.21221e-09
ENSG00000036672.11	USP2	protein_coding	0.5	55	41	0.0575676	-0.00169668	0.463556	0.209408	0.546342	0.824231	4.02587e-05	0.474179	0.261263	4.74633	0.224846	2.07143e-06	0.579354	0.300847	0.335651	5.89019	3.85754e-09	3.5603e-06
ENSG00000042429.6	MED17	protein_coding	0.5	9	9	0.00259545	0.350091	0.198258	0.422746	0.196817	0.609113	3.31135e-10	0.690144	0.0692643	7.34776	0.476299	2.01563e-13	0.67263	0.201314	0.452431	7.09873	1.25911e-12	1.82867e-08
ENSG00000043039.5	BARX2	protein_coding	0.5	38	33	0.0456228	0.506539	0.138784	0.618571	0.160506	0.823992	7.16198e-14	0.752012	0.0911486	8.63894	0.565521	5.67345e-18	0.819278	0.117414	0.671216	9.67982	3.67345e-22	4.52831e-15
ENSG00000048028.7	USP28	protein_coding	0.5	54	40	0.0661769	0.0776732	0.394726	0.291339	0.301868	0.811867	1.40045e-05	0.525812	0.187036	5.19099	0.276478	2.0918e-07	0.640289	0.173977	0.40997	6.27732	3.44454e-10	2.11418e-06
ENSG00000048649.9	RSF1	protein_coding	0.5	7	7	0.0087417	0.438289	0.222012	0.338545	0.352062	0.52103	3.16078e-11	0.687603	0.163384	7.61517	0.472798	2.63352e-14	0.623285	0.201686	0.388484	6.04894	1.45798e-09	5.84246e-06
ENSG00000049449.4	RCN1	protein_coding	0.5	10	10	0.0288773	0.425864	0.234423	0.483369	0.283615	0.672955	1.36927e-10	0.664999	0.183874	7.331	0.442223	2.28449e-13	0.751975	0.207167	0.565466	8.33813	7.54753e-17	1.66933e-11
ENSG00000051009.6	FAM160A2	protein_coding	0.5	59	48	0.0622346	0.33822	0.216216	0.216101	0.297129	0.840169	1.71392e-08	0.628096	0.152439	6.56698	0.394505	5.13469e-11	0.553172	0.29922	0.305999	5.58763	2.30193e-08	1.50941e-05
ENSG00000052841.10	TTC17	protein_coding	0.5	14	14	0.044431	0.495704	0.231762	0.525297	0.354622	0.695931	1.8112e-12	0.708748	0.149121	8.05803	0.502323	7.75308e-16	0.773105	0.18582	0.597692	8.5692	1.04205e-17	5.55787e-12
ENSG00000052850.5	ALX4	protein_coding	0.5	28	28	0.00180622	0.841059	0.0739706	0.697756	0.277962	0.951718	9.50509e-34	0.930356	0.0347794	14.7232	0.865563	4.57693e-49	0.847703	0.182191	0.718601	12.2481	1.71934e-34	2.33765e-23
ENSG00000054938.11	CHRDL2	protein_coding	0.5	7	7	0.0223405	0.359623	0.168502	0.173535	0.721627	0.510754	3.14748e-08	0.623806	0.133962	6.47145	0.389134	9.70677e-11	0.644196	0.215791	0.414988	6.43226	1.25722e-10	7.25968e-07
ENSG00000054965.6	FAM168A	protein_coding	0.5	6	6	0.00270746	0.261697	0.159191	0.333915	0.27438	0.448226	1.34416e-07	0.602152	0.137943	6.17813	0.362587	6.48654e-10	0.600976	0.220435	0.361172	6.07631	1.22978e-09	2.61648e-06
ENSG00000054967.8	RELT	protein_coding	0.5	17	17	0.0176916	0.730692	0.0875153	0.602687	0.307261	0.803807	1.34587e-22	0.866362	0.0489024	11.5071	0.750583	1.21516e-30	0.784852	0.225942	0.615993	9.5587	1.19246e-21	3.75008e-15
ENSG00000060749.10	QSER1	protein_coding	0.5	9	9	0.0121828	0.278616	0.426769	0.371108	0.347983	0.63865	7.82697e-12	0.712932	0.116263	7.90543	0.508273	2.67008e-15	0.635528	0.28743	0.403896	6.9822	2.90599e-12	1.10221e-08
ENSG00000062282.10	DGAT2	protein_coding	0.5	11	11	0.00273009	0.343365	0.0879631	0.295415	0.429174	0.578934	2.81531e-06	0.572942	0.102787	5.65509	0.328263	1.55764e-08	0.64286	0.226984	0.41327	6.65167	2.89793e-11	1.82001e-07
ENSG00000064199.2	SPA17	protein_coding	0.5	45	38	0.0381756	0.247578	0.166016	0.546953	0.376919	0.873048	9.19978e-07	0.507883	0.287705	5.17979	0.257945	2.22135e-07	0.784169	0.187749	0.614922	9.27532	1.77082e-20	4.61582e-14
ENSG00000066382.12	MPPED2	protein_coding	0.5	4	4	0.00300715	0.292482	0.16376	0.277943	0.22813	0.346796	5.05922e-06	0.539335	0.177214	5.39493	0.290882	6.85496e-08	0.527007	0.261638	0.277737	4.84384	1.27352e-06	0.000629099
ENSG00000068831.14	RASGRP2	protein_coding	0.5	10	10	0.014328	0.292536	0.10614	0.266622	0.346769	0.544901	1.14986e-06	0.595566	0.0555829	5.88847	0.354699	3.89777e-09	0.583673	0.235473	0.340674	5.91473	3.3243e-09	4.84672e-06
ENSG00000068971.9	PPP2R5B	protein_coding	0.5	10	10	0.00269183	0.366547	0.290883	0.319932	0.355605	0.594568	4.11965e-12	0.712153	0.129781	7.98155	0.507162	1.4451e-15	0.692955	0.188768	0.480187	7.28105	3.3122e-13	7.75866e-09
ENSG00000068976.9	PYGM	protein_coding	0.5	7	7	0.0132771	0.35539	0.209063	0.398968	0.37305	0.584407	8.27126e-09	0.617678	0.199264	6.59086	0.381526	4.3729e-11	0.726542	0.161506	0.527863	7.70039	1.35649e-14	1.02692e-09
ENSG00000069482.6	GAL	protein_coding	0.5	40	35	0.0166676	0.464758	0.172172	0.474429	0.379145	0.895236	1.24793e-12	0.728525	0.100901	8.19442	0.530749	2.51813e-16	0.781201	0.146881	0.610275	8.69855	3.3616e-18	3.24177e-12
ENSG00000069696.6	DRD4	protein_coding	0.5	16	16	0.00771529	0.532454	0.112768	0.579421	0.371971	0.793398	3.50707e-14	0.752464	0.0895902	8.72869	0.566202	2.57649e-18	0.821058	0.116231	0.674136	9.37419	6.97058e-21	5.65961e-14
ENSG00000070047.7	PHRF1	protein_coding	0.5	33	33	0.018455	0.542903	0.131406	0.648927	0.189627	0.875247	3.40412e-14	0.764415	0.0733013	8.78617	0.58433	1.54741e-18	0.772689	0.203612	0.597048	9.26527	1.94582e-20	2.76957e-14
ENSG00000070081.11	NUCB2	protein_coding	0.5	17	17	0.018294	0.628956	0.0875395	0.636472	0.18663	0.766976	2.99875e-17	0.811559	0.0545543	9.82778	0.658628	8.5482e-23	0.831362	0.141964	0.691163	9.9401	2.78558e-23	1.03025e-15
ENSG00000072518.16	MARK2	protein_coding	0.5	9	9	0.0171721	0.401794	0.197988	0.445196	0.29517	0.578433	9.22093e-10	0.649805	0.15777	7.02375	0.422247	2.15991e-12	0.676706	0.167118	0.457932	6.72492	1.75685e-11	2.70263e-07
ENSG00000072952.14	MRVI1	protein_coding	0.5	46	42	0.0191255	0.78659	0.05158	0.764629	0.137614	0.953636	3.81414e-28	0.907326	0.0302648	13.1419	0.823241	1.89448e-39	0.874851	0.0832332	0.765365	11.2786	1.6743e-29	1.04935e-19
ENSG00000073921.13	PICALM	protein_coding	0.5	7	7	0.0398579	0.421106	0.0676533	0.332479	0.185222	0.513615	1.3319e-08	0.65413	0.0599343	6.72923	0.427886	1.70559e-11	0.643807	0.189135	0.414487	6.39913	1.56262e-10	9.75182e-07
ENSG00000074201.4	CLNS1A	protein_coding	0.5	10	10	0.00280331	0.492829	0.216212	0.584587	0.121035	0.698397	6.4062e-12	0.707588	0.153007	7.89456	0.50068	2.91331e-15	0.799373	0.0942769	0.638997	8.63844	5.69843e-18	7.67637e-12
ENSG00000074266.13	EED	protein_coding	0.5	5	5	0.00341085	0.310489	0.152276	0.256153	0.453427	0.425254	1.16506e-06	0.574072	0.140191	5.76703	0.329559	8.06824e-09	0.576947	0.312668	0.332868	5.83209	5.47375e-09	4.67591e-06
ENSG00000075239.9	ACAT1	protein_coding	0.5	26	26	0.0130897	0.778852	0.0637561	0.760311	0.148951	0.914476	3.36414e-25	0.890531	0.0276971	12.2999	0.793045	9.07295e-35	0.915099	0.0458446	0.837407	12.614	1.76886e-36	6.63712e-24
ENSG00000076043.5	REXO2	protein_coding	0.5	19	19	0.00224978	0.741451	0.0827082	0.750975	0.161448	0.848757	4.11544e-23	0.871753	0.0459869	11.6844	0.759954	1.53077e-31	0.881157	0.0838029	0.776437	11.9338	7.88734e-33	9.96124e-22
ENSG00000076053.6	RBM7	protein_coding	0.5	9	9	0.00813145	0.247705	0.324932	0.44522	0.31819	0.603147	1.06038e-07	0.559568	0.241472	5.9638	0.313116	2.46434e-09	0.674214	0.231003	0.454564	7.35211	1.95107e-13	3.17756e-09
ENSG00000076706.10	MCAM	protein_coding	0.5	39	33	0.0470288	0.346788	0.177332	0.363393	0.323089	0.801316	7.04384e-09	0.650276	0.107956	6.78434	0.422859	1.16615e-11	0.674316	0.203789	0.454702	6.74716	1.5077e-11	2.0683e-07
ENSG00000077458.8	FAM76B	protein_coding	0.5	35	33	0.0190464	0.593491	0.182363	0.606052	0.289623	0.904056	3.84369e-17	0.779122	0.131744	9.68148	0.607031	3.61436e-22	0.806242	0.158837	0.650026	9.65151	4.8438e-22	6.4666e-15
ENSG00000077514.4	POLD3	protein_coding	0.5	12	12	0.00246342	0.402387	0.232555	0.528706	0.324203	0.649553	4.5555e-10	0.647075	0.185765	7.09452	0.418706	1.29798e-12	0.698786	0.346355	0.488302	7.54145	4.6477e-14	2.55472e-10
ENSG00000078124.7	ACER3	protein_coding	0.5	19	19	0.00810171	0.748019	0.130782	0.777503	0.189048	0.889367	1.43884e-23	0.869041	0.0747504	11.7941	0.755232	4.18424e-32	0.893616	0.1382	0.798549	12.518	5.95506e-36	7.8425e-24
ENSG00000082175.10	PGR	protein_coding	0.5	13	13	0.00222736	0.527198	0.285966	0.610611	0.133212	0.710347	7.57068e-18	0.767524	0.169286	9.80706	0.589094	1.04984e-22	0.749169	0.140096	0.561255	7.90331	2.71598e-15	4.83744e-10
ENSG00000084207.11	GSTP1	protein_coding	0.5	12	12	0.00396478	0.547465	0.115639	0.56202	0.181534	0.721964	3.08081e-14	0.765005	0.0825021	8.81034	0.585232	1.24764e-18	0.783596	0.128944	0.614022	8.77998	1.63509e-18	2.16751e-12
ENSG00000085063.10	CD59	protein_coding	0.5	74	55	0.0492567	0.130672	0.182103	0.0892414	0.762779	0.86941	9.14294e-05	0.491074	0.185683	4.75911	0.241154	1.94452e-06	0.489483	0.370647	0.239594	4.9877	6.11016e-07	3.83144e-05
ENSG00000085117.7	CD82	protein_coding	0.5	53	37	0.0620373	0.414053	0.243461	0.490179	0.235345	0.842248	2.02148e-09	0.651048	0.167843	6.92556	0.423863	4.34258e-12	0.727552	0.157743	0.529331	7.64549	2.0815e-14	1.57299e-09
ENSG00000085741.8	WNT11	protein_coding	0.5	16	16	0.0261357	0.616342	0.165109	0.615254	0.207691	0.79276	5.37297e-18	0.803173	0.126844	10.0072	0.645086	1.41673e-23	0.809394	0.152375	0.655118	9.73443	2.15024e-22	2.1065e-15
ENSG00000086205.12	FOLH1	protein_coding	0.5	3	3	0.0254231	0.230652	0.12467	0.150067	0.277357	0.267397	2.63247e-06	0.564762	0.131648	5.62227	0.318956	1.88465e-08	0.417342	0.289671	0.174175	3.91392	9.08093e-05	0.0105066
ENSG00000086827.4	ZW10	protein_coding	0.5	42	36	0.0190794	0.783728	0.0347994	0.762057	0.116031	0.936693	5.94625e-26	0.893185	0.0406951	12.5027	0.79778	7.21832e-36	0.880465	0.0529991	0.775219	10.7978	3.52707e-27	4.85703e-18
ENSG00000086848.10	ALG9	protein_coding	0.5	21	21	0.00219014	0.76153	0.111462	0.727659	0.196018	0.904665	2.05534e-26	0.893703	0.0513313	12.6433	0.798704	1.21872e-36	0.906715	0.0641403	0.822132	12.687	6.9778e-37	3.35804e-24
ENSG00000086991.8	NOX4	protein_coding	0.5	4	4	0.00346127	0.30832	0.195336	0.242881	0.350184	0.405752	2.41094e-07	0.57762	0.216355	5.9529	0.333645	2.6343e-09	0.528403	0.368457	0.27921	5.69571	1.22861e-08	2.81982e-06
ENSG00000087053.14	MTMR2	protein_coding	0.5	34	32	0.0388247	0.358307	0.150491	0.498907	0.236509	0.827914	6.2463e-10	0.683895	0.0694268	7.24304	0.467713	4.38739e-13	0.750183	0.146031	0.562775	7.93108	2.17245e-15	3.70111e-10
ENSG00000087365.10	SF3B2	protein_coding	0.5	13	13	0.0198686	0.57597	0.0542491	0.57395	0.143119	0.719659	2.33665e-15	0.788752	0.046197	9.21722	0.62213	3.04902e-20	0.78378	0.0900548	0.614311	8.27029	1.33632e-16	8.07887e-11
ENSG00000087884.10	AAMDC	protein_coding	0.5	8	8	0.0188989	0.445692	0.106192	0.435068	0.202676	0.554377	1.93385e-10	0.696821	0.0753183	7.4481	0.485559	9.46914e-14	0.67753	0.167802	0.459047	6.92707	4.29655e-12	6.3023e-08
ENSG00000089597.12	GANAB	protein_coding	0.5	17	17	0.00207147	0.596957	0.17387	0.574422	0.215743	0.817363	1.41031e-15	0.786762	0.0743228	9.27937	0.618995	1.70482e-20	0.801133	0.114266	0.641813	8.99468	2.3692e-19	5.81715e-13
ENSG00000091664.7	SLC17A6	protein_coding	0.5	15	15	0.0047961	0.65539	0.180241	0.612879	0.231512	0.818299	3.61504e-18	0.812687	0.101971	10.0845	0.66046	6.46691e-24	0.755533	0.17925	0.57083	8.4893	2.07892e-17	6.98522e-12
ENSG00000099834.14	CDHR5	protein_coding	0.5	25	24	0.0240008	0.578632	0.201822	0.589675	0.17303	0.797555	4.1774e-16	0.768712	0.136207	9.33095	0.590919	1.04931e-20	0.73329	0.175277	0.537715	7.92556	2.27126e-15	2.31099e-10
ENSG00000099849.10	RASSF7	protein_coding	0.5	28	27	0.00689685	0.71622	0.129481	0.700479	0.282561	0.912172	1.29563e-23	0.864736	0.0810314	11.7792	0.747769	4.99859e-32	0.843908	0.237037	0.712181	11.3207	1.03699e-29	2.52126e-20
ENSG00000109832.8	DDX25	protein_coding	0.5	24	24	0.00218995	0.8021	0.0601249	0.823046	0.0737352	0.926298	1.59865e-28	0.905822	0.0416816	13.2609	0.820513	3.90243e-40	0.91651	0.0376081	0.839991	12.3167	7.36323e-35	8.44775e-23
ENSG00000109846.3	CRYAB	protein_coding	0.5	32	32	0.00171165	0.778971	0.100059	0.822386	0.0918558	0.948373	1.35909e-25	0.889919	0.0421414	12.4003	0.791956	2.60409e-35	0.929619	0.0516283	0.864192	13.4768	2.14074e-41	1.41212e-26
ENSG00000109854.9	HTATIP2	protein_coding	0.5	73	16	0.203194	0.376998	0.0948272	0.395167	0.267069	0.595642	2.54066e-08	0.641698	0.079333	6.59187	0.411777	4.34319e-11	0.697166	0.195992	0.48604	7.25409	4.0437e-13	1.00946e-08
ENSG00000109861.11	CTSC	protein_coding	0.5	8	8	0.00816994	0.414468	0.158569	0.419061	0.255648	0.548307	3.05624e-10	0.694064	0.0620587	7.37897	0.481724	1.59513e-13	0.684102	0.200764	0.467996	7.18884	6.53445e-13	1.29167e-08
ENSG00000109881.12	CCDC34	protein_coding	0.5	44	35	0.0733439	-0.159477	0.948827	0.305786	0.36861	0.802168	1.01096e-06	0.585811	0.100386	5.85069	0.343174	4.89541e-09	0.671388	0.267741	0.450762	7.19126	6.4194e-13	7.89479e-09
ENSG00000109906.9	ZBTB16	protein_coding	0.5	10	10	0.00544541	0.508577	0.21947	0.472605	0.239853	0.600789	1.48034e-11	0.699484	0.147689	7.76297	0.489277	8.29645e-15	0.716804	0.163075	0.513808	7.65578	1.92144e-14	1.00858e-09
ENSG00000109911.13	ELP4	protein_coding	0.5	9	9	0.0537794	0.438697	0.216819	0.389807	0.289604	0.549855	1.36924e-09	0.663856	0.118427	7.04746	0.440705	1.8221e-12	0.662185	0.234875	0.438489	6.96211	3.35216e-12	3.26373e-08
ENSG00000109917.6	ZNF259	protein_coding	0.5	21	21	0.0019708	0.771532	0.0722543	0.707553	0.242342	0.894528	1.5355e-24	0.882577	0.0404175	12.0814	0.778942	1.32523e-33	0.893212	0.0924075	0.797827	12.1626	4.91433e-34	1.32803e-22
ENSG00000109971.9	HSPA8	protein_coding	0.5	24	24	0.00200777	0.801053	0.121677	0.808201	0.0916935	0.922373	2.66318e-29	0.907493	0.0624186	13.4755	0.823544	2.18128e-41	0.909658	0.0482158	0.827477	12.222	2.37186e-34	1.41423e-22
ENSG00000110002.11	VWA5A	protein_coding	0.5	37	37	0.00941603	0.551433	0.486135	0.809417	0.0765132	0.929818	6.24721e-22	0.751379	0.306016	10.7282	0.56457	7.50713e-27	0.915151	0.0362643	0.837501	12.1975	3.20472e-34	2.27333e-22
ENSG00000110011.9	DNAJC4	protein_coding	0.5	28	28	0.0150918	0.40808	0.490506	0.716504	0.287823	0.899637	1.35625e-17	0.798621	0.112885	9.87599	0.637796	5.29053e-23	0.848318	0.187053	0.719644	11.6234	3.13241e-31	2.87389e-21
ENSG00000110013.8	SIAE	protein_coding	0.5	55	44	0.0496314	0.257293	0.232721	0.34241	0.178038	0.791348	2.60181e-06	0.557457	0.168816	5.57201	0.310758	2.51818e-08	0.634796	0.11943	0.402966	6.00326	1.93394e-09	1.15028e-05
ENSG00000110025.8	SNX15	protein_coding	0.5	13	13	0.00265222	0.523761	0.295787	0.524645	0.216963	0.725343	2.3958e-16	0.778371	0.139208	9.43475	0.605862	3.91926e-21	0.787897	0.120797	0.620782	8.56628	1.06881e-17	8.88793e-12
ENSG00000110031.8	LPXN	protein_coding	0.5	8	8	0.0198032	0.414609	0.107113	0.294404	0.32058	0.570683	2.51295e-08	0.643385	0.0797296	6.59864	0.413944	4.14939e-11	0.591415	0.313201	0.349772	5.81325	6.12727e-09	4.17592e-06
ENSG00000110042.3	DTX4	protein_coding	0.5	9	9	0.00888069	0.443451	0.228781	0.437389	0.246375	0.612228	3.61878e-11	0.676961	0.149267	7.54134	0.458277	4.65154e-14	0.71989	0.132744	0.518242	7.29044	3.08936e-13	1.67094e-08
ENSG00000110047.13	EHD1	protein_coding	0.5	12	12	0.0150299	0.239527	0.46749	0.390166	0.475495	0.657026	1.34478e-09	0.612904	0.202413	6.80643	0.375651	1.00053e-11	0.684584	0.285842	0.468656	7.47517	7.71027e-14	1.11807e-09
ENSG00000110048.7	OSBP	protein_coding	0.5	7	7	0.00976131	0.379406	0.103648	0.362102	0.347023	0.470436	6.31377e-08	0.62824	0.0895391	6.40762	0.394686	1.47808e-10	0.614083	0.253895	0.377099	6.4058	1.49586e-10	5.14575e-07
ENSG00000110057.3	UNC93B1	protein_coding	0.5	24	24	0.0175403	0.695647	0.134676	0.630076	0.242267	0.869031	5.00541e-22	0.866559	0.0284499	11.3534	0.750925	7.13116e-30	0.805778	0.184953	0.649278	9.6122	7.1018e-22	4.90388e-15
ENSG00000110063.4	DCPS	protein_coding	0.5	50	45	0.041059	0.348112	0.162389	0.350836	0.307089	0.845916	1.40532e-07	0.603933	0.137488	6.18249	0.364735	6.30977e-10	0.69483	0.133099	0.482788	7.01963	2.22455e-12	5.37879e-08
ENSG00000110066.10	SUV420H1	protein_coding	0.5	35	34	0.0171674	0.663759	0.202922	0.721922	0.229964	0.92261	1.38138e-21	0.823366	0.120468	11.0298	0.677932	2.7453e-28	0.855758	0.15821	0.732322	11.5335	8.94468e-31	6.79298e-21
ENSG00000110075.10	PPP6R3	protein_coding	0.5	21	20	0.015587	0.679015	0.157591	0.698343	0.174999	0.828905	1.5917e-20	0.831062	0.0952066	10.8192	0.690664	2.79216e-27	0.850885	0.105606	0.724005	10.309	6.41405e-25	1.0794e-16
ENSG00000110076.14	NRXN2	protein_coding	0.5	3	3	0.00278421	0.212206	0.0669475	0.180352	0.266388	0.266111	0.000230059	0.501024	0.0583722	4.7192	0.251025	2.3677e-06	0.512016	0.252352	0.26216	4.73094	2.23488e-06	0.00112429
ENSG00000110077.10	MS4A6A	protein_coding	0.5	10	10	0.00273803	0.372901	0.222982	0.38765	0.30046	0.601044	9.77353e-09	0.617738	0.194026	6.56467	0.381601	5.21486e-11	0.644509	0.371141	0.415392	6.97504	3.05785e-12	2.18133e-09
ENSG00000110079.12	MS4A4A	protein_coding	0.5	4	4	0.0391523	0.264623	0.21832	0.197305	0.591062	0.412596	4.32078e-07	0.543625	0.188757	5.73254	0.295528	9.89405e-09	0.588613	0.326731	0.346465	6.01308	1.82032e-09	1.05953e-06
ENSG00000110080.14	ST3GAL4	protein_coding	0.5	28	27	0.0173607	0.580077	0.151098	0.577211	0.260295	0.863292	4.79444e-18	0.810242	0.0954383	10.0474	0.656492	9.43488e-24	0.764093	0.166228	0.583838	8.50264	1.85329e-17	6.96009e-12
ENSG00000110090.8	CPT1A	protein_coding	0.5	14	14	0.0105868	0.536836	0.171979	0.553955	0.247594	0.756837	2.36094e-15	0.765382	0.12606	9.10307	0.585809	8.78135e-20	0.77283	0.145687	0.597266	8.85914	8.06319e-19	8.25076e-13
ENSG00000110092.3	CCND1	protein_coding	0.5	50	35	0.0365325	0.383349	0.295657	0.583592	0.2078	0.863157	3.70026e-11	0.699833	0.126235	7.65841	0.489766	1.88245e-14	0.744044	0.254494	0.553602	8.64665	5.30336e-18	1.11519e-12
ENSG00000110104.7	CCDC86	protein_coding	0.5	42	42	0.00402603	0.602192	0.0820732	0.669861	0.240387	0.93777	2.55355e-17	0.809445	0.0625262	9.83684	0.655201	7.81277e-23	0.844336	0.192269	0.712903	10.5683	4.18158e-26	9.42915e-18
ENSG00000110107.4	PRPF19	protein_coding	0.5	19	19	0.00558103	0.633931	0.224878	0.726342	0.165693	0.86527	8.62045e-19	0.795683	0.148288	10.1763	0.633111	2.53037e-24	0.838747	0.121363	0.703496	10.6409	1.9219e-26	4.25615e-18
ENSG00000110108.5	TMEM109	protein_coding	0.5	15	15	0.00243065	0.678108	0.0451558	0.612628	0.165965	0.780194	4.61301e-19	0.838999	0.0281134	10.4496	0.70392	1.47191e-25	0.801997	0.108449	0.643199	8.97783	2.76164e-19	6.0616e-13
ENSG00000110172.7	CHORDC1	protein_coding	0.5	8	8	0.0299214	0.322662	0.264161	0.374933	0.178979	0.520087	1.8275e-08	0.632855	0.128906	6.58051	0.400506	4.68832e-11	0.625076	0.158028	0.39072	5.82893	5.57825e-09	2.60793e-05
ENSG00000110195.7	FOLR1	protein_coding	0.5	16	16	0.00243907	0.524716	0.133516	0.566884	0.30139	0.77861	6.15308e-13	0.739526	0.0842674	8.32882	0.546899	8.16532e-17	0.82233	0.120542	0.676226	9.87719	5.22763e-23	1.02399e-15
ENSG00000110200.4	ANAPC15	protein_coding	0.5	12	12	0.0352934	0.494941	0.136986	0.545297	0.301541	0.682924	2.12469e-14	0.77428	0.0591696	8.89691	0.59951	5.74221e-19	0.807324	0.14722	0.651772	9.27921	1.70738e-20	9.17481e-14
ENSG00000110203.4	FOLR3	protein_coding	0.5	10	10	0.0201108	0.554065	0.183561	0.600257	0.151159	0.689974	2.5441e-15	0.774785	0.110474	9.1513	0.600292	5.62509e-20	0.797472	0.0883767	0.635962	8.66687	4.44166e-18	5.63479e-12
ENSG00000110218.4	PANX1	protein_coding	0.5	12	12	0.01301	0.532692	0.0873658	0.466169	0.325043	0.691243	1.41401e-14	0.777609	0.0458317	8.95762	0.604676	3.31748e-19	0.705052	0.251211	0.497098	7.90834	2.60854e-15	9.57415e-11
ENSG00000110237.3	ARHGEF17	protein_coding	0.5	12	12	0.00456582	0.32819	0.309962	0.400279	0.199458	0.627682	4.10983e-08	0.605915	0.175148	6.3378	0.367133	2.33071e-10	0.676386	0.204859	0.457498	6.88303	5.85934e-12	8.63622e-08
ENSG00000110245.7	APOC3	protein_coding	0.5	43	38	0.0327218	0.33119	0.355884	0.460738	0.24806	0.865255	2.20773e-10	0.627133	0.261405	7.04451	0.393296	1.86116e-12	0.748562	0.139024	0.560345	7.97057	1.57939e-15	2.54899e-10
ENSG00000110274.10	CEP164	protein_coding	0.5	24	24	0.00754714	0.712992	0.270471	0.809034	0.168006	0.934211	5.4178e-29	0.90176	0.0609562	13.3576	0.813171	1.06983e-40	0.928077	0.0619382	0.861327	13.7904	2.91317e-43	8.65304e-28
ENSG00000110315.2	RNF141	protein_coding	0.5	27	27	0.00965911	0.712355	0.177576	0.697989	0.157251	0.905456	3.23771e-22	0.84382	0.109257	11.3081	0.712033	1.19598e-29	0.889403	0.0636976	0.791038	11.3631	6.38429e-30	9.17703e-20
ENSG00000110318.9	KIAA1377	protein_coding	0.5	36	33	0.0436679	0.441686	0.233646	0.641967	0.157368	0.857102	3.51565e-13	0.737374	0.110787	8.38575	0.543721	5.04025e-17	0.83181	0.0894182	0.691907	9.591	8.72365e-22	1.42677e-14
ENSG00000110321.11	EIF4G2	protein_coding	0.5	28	25	0.0261669	0.633886	0.125748	0.527057	0.38411	0.791422	1.18624e-15	0.764721	0.140061	9.18902	0.584799	3.96434e-20	0.671301	0.375753	0.450646	7.98118	1.44946e-15	7.54771e-12
ENSG00000110324.5	IL10RA	protein_coding	0.5	9	9	0.0216201	0.418292	0.145859	0.467293	0.260925	0.551312	2.54126e-11	0.699145	0.128987	7.69644	0.488804	1.39909e-14	0.70701	0.189247	0.499863	7.28934	3.11468e-13	1.12302e-08
ENSG00000110328.5	GALNT18	protein_coding	0.5	80	32	0.104482	0.352623	0.175133	0.339379	0.332812	0.724026	2.42195e-08	0.604371	0.175194	6.40714	0.365264	1.48278e-10	0.540984	0.372522	0.292664	5.99352	2.05351e-09	3.79017e-07
ENSG00000110330.4	BIRC2	protein_coding	0.5	10	10	0.012346	0.475484	0.284839	0.384242	0.718741	0.642796	2.502e-13	0.730794	0.139867	8.39708	0.534059	4.57723e-17	0.66223	0.344575	0.438549	7.16659	7.68917e-13	2.0385e-09
ENSG00000110344.5	UBE4A	protein_coding	0.5	18	18	0.00833108	0.578782	0.163165	0.645395	0.154431	0.781527	3.16962e-14	0.756742	0.10669	8.7619	0.572659	1.91988e-18	0.837015	0.0952875	0.700594	10.0126	1.34195e-23	5.63344e-16
ENSG00000110367.7	DDX6	protein_coding	0.5	8	8	0.00279808	0.465017	0.175037	0.218285	0.665718	0.60603	6.77715e-14	0.72223	0.148188	8.50013	0.521616	1.89371e-17	0.685613	0.292225	0.470066	7.68872	1.48613e-14	2.0933e-10
ENSG00000110375.2	UPK2	protein_coding	0.5	18	18	0.010553	0.727653	0.156876	0.763676	0.0842879	0.852236	6.91214e-24	0.860628	0.113331	11.8364	0.74068	2.53212e-32	0.884729	0.0668571	0.782745	11.2297	2.91355e-29	2.04444e-19
ENSG00000110395.4	CBL	protein_coding	0.5	9	9	0.00306518	0.539393	0.189816	0.47902	0.221795	0.658029	5.03985e-14	0.748028	0.13419	8.65768	0.559546	4.81442e-18	0.739989	0.160179	0.547584	7.84401	4.36367e-15	5.1427e-10
ENSG00000110422.7	HIPK3	protein_coding	0.5	29	29	0.00882682	0.67702	0.176981	0.730917	0.198892	0.898662	2.80647e-19	0.825185	0.0960607	10.4321	0.68093	1.77014e-25	0.883967	0.118705	0.781398	11.7975	4.02211e-32	2.19871e-21
ENSG00000110427.10	KIAA1549L	protein_coding	0.5	10	10	0.00482784	0.516495	0.0973414	0.327068	0.494146	0.648075	3.64755e-13	0.74923	0.0808966	8.44392	0.561346	3.06879e-17	0.643388	0.291665	0.413948	6.62486	3.47578e-11	1.45143e-07
ENSG00000110429.9	FBXO3	protein_coding	0.5	40	39	0.0324434	0.122114	0.273954	0.164963	0.549423	0.782731	4.04072e-05	0.513485	0.14668	5.00433	0.263667	5.60564e-07	0.610784	0.25243	0.373057	5.92503	3.12241e-09	7.67155e-06
ENSG00000110435.7	PDHX	protein_coding	0.5	32	32	0.00159317	0.689416	0.197033	0.807366	0.107566	0.948091	9.5205e-25	0.873938	0.0579444	12.1324	0.763767	7.11627e-34	0.907447	0.0556352	0.823459	12.2309	2.125e-34	1.05134e-22
ENSG00000110442.7	COMMD9	protein_coding	0.5	18	18	0.0198487	0.398526	0.16105	0.354172	0.481318	0.694977	5.58068e-10	0.676462	0.104613	7.22462	0.4576	5.02509e-13	0.66221	0.155291	0.438522	6.81997	9.10606e-12	9.2778e-08
ENSG00000110446.5	SLC15A3	protein_coding	0.5	22	22	0.0030982	0.645081	0.0882002	0.553725	0.407622	0.861753	3.80499e-19	0.832849	0.0544956	10.4338	0.693638	1.73786e-25	0.860598	0.105384	0.740628	10.7961	3.58998e-27	2.71235e-18
ENSG00000110448.6	CD5	protein_coding	0.5	25	25	0.00273141	0.702937	0.165408	0.663315	0.201402	0.887085	8.41277e-24	0.879374	0.0365057	11.8804	0.773299	1.49692e-32	0.778478	0.215011	0.606028	9.4589	3.11207e-21	7.37778e-15
ENSG00000110455.9	ACCS	protein_coding	0.5	40	40	0.0025976	0.879616	0.0488931	0.906545	0.0521683	0.982974	1.15211e-37	0.949975	0.0177149	15.8354	0.902453	1.77243e-56	0.963506	0.0210876	0.928344	15.6864	1.87357e-55	3.86976e-34
ENSG00000110484.6	SCGB2A2	protein_coding	0.5	28	27	0.0132972	0.495803	0.377491	0.714503	0.16165	0.885757	3.56076e-15	0.675399	0.374858	8.5274	0.456164	1.49675e-17	0.86848	0.076488	0.754258	11.1532	6.90473e-29	1.94354e-19
ENSG00000110492.11	MDK	protein_coding	0.5	9	9	0.00339287	0.514881	0.207792	0.39712	0.367861	0.673641	2.47526e-13	0.715199	0.186923	8.31579	0.51151	9.11423e-17	0.75497	0.173292	0.569979	8.20292	2.34612e-16	5.2603e-11
ENSG00000110514.14	MADD	protein_coding	0.5	2	2	0.0316527	0.172491	0.145494	0.127567	0.198093	0.235438	0.000138044	0.485384	0.165258	4.68755	0.235598	2.76489e-06	0.502773	0.209529	0.252781	4.53272	5.8229e-06	0.00313591
ENSG00000110583.8	NAA40	protein_coding	0.5	18	18	0.00310747	0.595773	0.0904598	0.535244	0.24166	0.798899	1.67781e-14	0.771442	0.0665978	8.90696	0.595123	5.24494e-19	0.752961	0.137911	0.56695	7.94455	1.94894e-15	3.74588e-10
ENSG00000110660.10	SLC35F2	protein_coding	0.5	10	10	0.00277789	0.613151	0.2197	0.464717	0.420849	0.701805	3.47302e-18	0.803165	0.119228	10.0447	0.645075	9.69471e-24	0.72574	0.23593	0.526699	8.00234	1.22078e-15	1.01306e-10
ENSG00000110675.8	ELMOD1	protein_coding	0.5	23	22	0.05752	0.518398	0.11937	0.644326	0.135658	0.80773	1.19078e-15	0.795082	0.0330892	9.32589	0.632156	1.10054e-20	0.829031	0.0769444	0.687292	9.41291	4.82597e-21	4.48902e-14
ENSG00000110680.8	CALCA	protein_coding	0.5	22	22	0.0228859	0.574267	0.191699	0.636822	0.207813	0.816935	1.95398e-14	0.752867	0.105464	8.80015	0.566809	1.36634e-18	0.813245	0.125631	0.661367	9.56216	1.15328e-21	1.11888e-14
ENSG00000110693.11	SOX6	protein_coding	0.5	17	17	0.00218462	0.655932	0.115287	0.664229	0.246619	0.836921	7.53032e-20	0.842701	0.0449427	10.6699	0.710145	1.40834e-26	0.857632	0.1132	0.735533	11.0692	1.76971e-28	2.78207e-19
ENSG00000110696.5	C11orf58	protein_coding	0.5	6	6	0.0256654	0.11402	0.515849	0.257659	0.292194	0.326494	4.18555e-06	0.43846	0.38784	4.68615	0.192247	2.78396e-06	0.533047	0.339903	0.284139	5.27059	1.35987e-07	2.48048e-05
ENSG00000110697.8	PITPNM1	protein_coding	0.5	6	6	0.00278481	0.463068	0.183027	0.344169	0.509573	0.550021	6.76765e-11	0.685577	0.125434	7.51106	0.470016	5.86518e-14	0.676258	0.260925	0.457325	7.05517	1.72385e-12	2.09603e-08
ENSG00000110700.2	RPS13	protein_coding	0.5	46	43	0.0192458	0.584487	0.17431	0.515809	0.269624	0.887089	2.35037e-16	0.78675	0.104555	9.48309	0.618975	2.46872e-21	0.728126	0.198619	0.530167	7.90743	2.62755e-15	2.28607e-10
ENSG00000110711.5	AIP	protein_coding	0.5	22	22	0.010117	0.712422	0.116313	0.623499	0.346904	0.865302	7.71097e-22	0.858212	0.0627704	11.2751	0.736528	1.74234e-29	0.860968	0.154792	0.741267	11.2567	2.14584e-29	8.71329e-20
ENSG00000110717.6	NDUFS8	protein_coding	0.5	7	7	0.0242242	0.397078	0.173224	0.357845	0.212713	0.525527	3.99773e-08	0.62356	0.130223	6.4413	0.388828	1.18455e-10	0.660083	0.157507	0.43571	6.42592	1.31076e-10	1.25804e-06
ENSG00000110719.5	TCIRG1	protein_coding	0.5	19	19	0.0105875	0.686445	0.108002	0.615409	0.248493	0.845443	1.96462e-22	0.862248	0.0583973	11.456	0.743472	2.19345e-30	0.850117	0.122914	0.722698	10.5402	5.63633e-26	1.61186e-17
ENSG00000110721.7	CHKA	protein_coding	0.5	26	26	0.00216933	0.694306	0.128667	0.687305	0.22884	0.905957	1.15296e-21	0.854828	0.0668295	11.2245	0.730731	3.09051e-29	0.887871	0.0724705	0.788315	11.3489	7.51313e-30	9.60571e-20
ENSG00000110723.7	EXPH5	protein_coding	0.5	16	16	0.0135227	0.514582	0.18458	0.398332	0.563721	0.714457	6.82677e-14	0.734449	0.170099	8.55602	0.539415	1.1683e-17	0.687831	0.313388	0.473111	8.20963	2.21862e-16	5.10653e-12
ENSG00000110756.13	HPS5	protein_coding	0.5	65	36	0.0892787	0.00219742	0.45492	0.283246	0.171638	0.751135	6.70575e-06	0.546896	0.138802	5.41226	0.299096	6.22339e-08	0.549928	0.195855	0.302421	5.13295	2.8523e-07	0.000312158
ENSG00000110768.7	GTF2H1	protein_coding	0.5	44	41	0.0173458	0.584237	0.111127	0.553066	0.374448	0.932011	3.1158e-17	0.809354	0.0668677	9.81934	0.655054	9.29487e-23	0.760742	0.240177	0.578728	8.70666	3.12958e-18	1.16902e-12
ENSG00000110777.7	POU2AF1	protein_coding	0.5	17	17	0.00236189	0.632752	0.201201	0.679158	0.164034	0.846298	2.79721e-19	0.816134	0.126575	10.3874	0.666075	2.83007e-25	0.862286	0.0936876	0.743538	10.9003	1.14873e-27	1.07502e-18
ENSG00000110786.13	PTPN5	protein_coding	0.5	40	37	0.0336694	0.155833	0.401882	0.307017	0.487941	0.825918	5.90541e-07	0.543237	0.227855	5.6728	0.295107	1.40483e-08	0.640412	0.236858	0.410128	6.87495	6.20101e-12	3.35716e-08
ENSG00000118058.16	KMT2A	protein_coding	0.5	86	60	0.0193538	0.135599	0.355722	0.48852	0.266039	0.954759	2.43934e-05	0.517852	0.180579	5.07426	0.26817	3.88999e-07	0.729685	0.181245	0.53244	7.83288	4.76816e-15	4.19657e-10
ENSG00000118094.7	TREH	protein_coding	0.5	25	25	0.0373837	0.49498	0.544697	0.603752	0.366995	0.889349	7.57332e-22	0.840985	0.121577	11.2049	0.707255	3.85639e-29	0.838049	0.145302	0.702326	10.711	9.03671e-27	2.53346e-18
ENSG00000118096.3	IFT46	protein_coding	0.5	29	26	0.019597	0.604978	0.178569	0.603452	0.212024	0.86389	3.31805e-18	0.807851	0.103799	10.0728	0.652624	7.28506e-24	0.86549	0.0815064	0.749072	10.6938	1.08831e-26	7.78345e-18
ENSG00000118113.7	MMP8	protein_coding	0.5	44	40	0.0429976	0.391115	0.257791	0.478121	0.293018	0.831276	1.09572e-09	0.641282	0.161665	6.97319	0.411242	3.09823e-12	0.651701	0.339868	0.424715	7.23601	4.62076e-13	1.65324e-09
ENSG00000118137.5	APOA1	protein_coding	0.5	52	40	0.0537862	0.216667	0.311257	0.374014	0.287995	0.814415	6.10097e-07	0.588949	0.143279	5.92028	0.346861	3.21388e-09	0.661983	0.215465	0.438222	6.96313	3.32787e-12	3.08431e-08
ENSG00000118181.6	RPS25	protein_coding	0.5	28	28	0.00179779	0.799383	0.0955377	0.832245	0.146869	0.944586	5.31005e-30	0.906321	0.0659643	13.6367	0.821417	2.42289e-42	0.933075	0.0670536	0.87063	14.2397	5.19697e-46	2.69774e-29
ENSG00000118363.7	SPCS2	protein_coding	0.5	22	22	0.00741122	0.624748	0.189911	0.660566	0.27978	0.86242	5.13345e-18	0.807067	0.119568	10.023	0.651358	1.20773e-23	0.818173	0.199758	0.669407	10.2365	1.36081e-24	7.59702e-17
ENSG00000118369.8	USP35	protein_coding	0.5	8	8	0.00317174	0.471248	0.161753	0.317729	0.555886	0.578811	2.7946e-11	0.702071	0.0998631	7.70151	0.492904	1.34464e-14	0.61417	0.346967	0.377204	6.96108	3.37682e-12	6.20115e-09
ENSG00000120451.6	SNX19	protein_coding	0.5	32	29	0.016481	0.776068	0.0613246	0.755749	0.14648	0.90563	8.081e-26	0.896564	0.0207094	12.4922	0.803827	8.23752e-36	0.864807	0.0856813	0.747891	10.8217	2.71789e-27	2.16628e-18
ENSG00000120458.5	MSANTD2	protein_coding	0.5	64	45	0.0577982	0.228798	0.151768	0.417295	0.352239	0.859437	2.92368e-07	0.589295	0.152409	6.02116	0.347269	1.73176e-09	0.653054	0.293654	0.426479	7.0205	2.21078e-12	1.00391e-08
ENSG00000120471.10	TP53AIP1	protein_coding	0.5	31	31	0.00841365	0.749976	0.154831	0.825079	0.0443288	0.936561	2.2963e-27	0.905848	0.0207992	12.938	0.820561	2.74789e-38	0.927466	0.03451	0.860194	13.0398	7.26091e-39	3.16012e-25
ENSG00000121621.6	KIF18A	protein_coding	0.5	9	9	0.0122271	0.410536	0.20171	0.512789	0.169791	0.658384	1.57775e-13	0.733837	0.143605	8.46361	0.538517	2.59228e-17	0.7542	0.08917	0.568817	7.71474	1.21229e-14	1.88718e-09
ENSG00000121653.7	MAPK8IP1	protein_coding	0.5	13	13	0.0282311	0.649752	0.115283	0.610677	0.193124	0.752651	1.61725e-18	0.819319	0.0777249	10.1997	0.671284	1.98985e-24	0.791725	0.125549	0.626829	8.87968	6.70545e-19	1.08661e-12
ENSG00000121671.7	CRY2	protein_coding	0.5	16	16	0.0214705	0.645788	0.111318	0.609372	0.237648	0.810538	3.31873e-19	0.829001	0.0742015	10.4283	0.687242	1.84211e-25	0.816258	0.134693	0.666278	9.94981	2.52662e-23	5.15324e-16
ENSG00000121680.11	PEX16	protein_coding	0.5	8	8	0.00279495	0.435192	0.165087	0.340435	0.354904	0.537144	4.49114e-10	0.68037	0.105914	7.26455	0.462904	3.74293e-13	0.694225	0.170831	0.481948	7.09586	1.28554e-12	3.53559e-08
ENSG00000121690.5	DEPDC7	protein_coding	0.5	5	5	0.00664647	0.232028	0.200067	0.310881	0.240073	0.371511	3.85253e-05	0.501495	0.180959	4.9335	0.251497	8.07704e-07	0.583487	0.154144	0.340458	5.40911	6.33385e-08	0.000135969
ENSG00000121691.4	CAT	protein_coding	0.5	33	33	0.0185655	0.61293	0.146382	0.625443	0.296405	0.878031	7.27172e-18	0.816668	0.067592	10.0289	0.666946	1.13826e-23	0.788414	0.228363	0.621596	10.7294	7.40634e-27	7.25156e-19
ENSG00000123444.9	KBTBD4	protein_coding	0.5	5	5	0.00311709	0.271428	0.13011	0.290365	0.270708	0.371453	1.48294e-07	0.612078	0.12419	6.22079	0.37464	4.94661e-10	0.558813	0.251141	0.312272	5.2751	1.32685e-07	6.5506e-05
ENSG00000123892.7	RAB38	protein_coding	0.5	14	14	0.00234405	0.594079	0.0767101	0.634015	0.214521	0.810968	1.42866e-16	0.798067	0.0699357	9.60355	0.636911	7.72411e-22	0.81074	0.118587	0.657299	9.43702	3.83533e-21	2.95313e-14
ENSG00000123901.4	GPR83	protein_coding	0.5	21	21	0.0199135	0.682811	0.144279	0.694552	0.248224	0.863347	3.56805e-20	0.842215	0.0721897	10.7647	0.709325	5.05335e-27	0.865414	0.135336	0.748941	11.2407	2.57389e-29	9.94053e-20
ENSG00000124920.9	MYRF	protein_coding	0.5	24	24	0.0116769	0.63652	0.21349	0.759379	0.206309	0.907763	9.35191e-20	0.814355	0.10661	10.5362	0.663173	5.8805e-26	0.890257	0.126374	0.792557	12.6399	1.27154e-36	2.33637e-24
ENSG00000124935.3	SCGB1D2	protein_coding	0.5	20	20	0.00967343	0.542352	0.131703	0.721703	0.15313	0.844392	9.01355e-14	0.747218	0.0955509	8.59502	0.558335	8.32526e-18	0.891005	0.0759341	0.79389	12.1283	7.48042e-34	2.47261e-22
ENSG00000124942.9	AHNAK	protein_coding	0.5	20	20	0.022828	0.610373	0.149937	0.697289	0.12344	0.850315	7.21454e-19	0.819961	0.094292	10.3008	0.672336	6.9861e-25	0.869908	0.052999	0.756739	10.4407	1.61553e-25	5.25661e-17
ENSG00000126391.9	FRMD8	protein_coding	0.5	13	13	0.0119421	0.559368	0.137043	0.577581	0.187087	0.721117	5.82033e-15	0.773658	0.0994451	9.05153	0.598547	1.40978e-19	0.741661	0.216694	0.550062	8.41738	3.85006e-17	6.57505e-12
ENSG00000126432.9	PRDX5	protein_coding	0.5	6	6	0.0046337	0.209966	0.14956	0.235276	0.434251	0.50233	1.46067e-05	0.542306	0.111452	5.28917	0.294096	1.22873e-07	0.681366	0.187794	0.464259	6.78051	1.19754e-11	1.76168e-07
ENSG00000126500.3	FLRT1	protein_coding	0.5	12	12	0.00902348	0.622439	0.100363	0.592625	0.25738	0.708889	2.82014e-17	0.809693	0.0777431	9.83901	0.655603	7.64557e-23	0.785806	0.18119	0.61749	9.44158	3.672e-21	1.42785e-14
ENSG00000129083.8	COPB1	protein_coding	0.5	16	16	0.0215632	0.39289	0.180086	0.499875	0.356112	0.766421	1.95909e-11	0.689527	0.149431	7.67473	0.475447	1.65765e-14	0.777085	0.170331	0.603862	9.29645	1.45208e-20	2.7107e-14
ENSG00000129084.13	PSMA1	protein_coding	0.5	5	5	0.0103874	0.317671	0.156377	0.302223	0.382691	0.464918	7.05554e-08	0.628648	0.0894428	6.40075	0.395198	1.54611e-10	0.692824	0.162011	0.480005	7.12748	1.02222e-12	2.76862e-08
ENSG00000129151.4	BBOX1	protein_coding	0.5	21	21	0.00204049	0.737534	0.140014	0.748747	0.17478	0.898859	7.69783e-24	0.869448	0.0652125	11.8579	0.75594	1.95821e-32	0.906477	0.0531429	0.821701	12.0395	2.20333e-33	7.15478e-22
ENSG00000129158.6	SERGEF	protein_coding	0.5	22	22	0.00468565	0.498915	0.305234	0.539463	0.432435	0.83893	6.25702e-15	0.698811	0.258585	8.63974	0.488337	5.63407e-18	0.776404	0.208909	0.602803	9.29917	1.41545e-20	2.55465e-14
ENSG00000129159.6	KCNC1	protein_coding	0.5	13	13	0.0217356	0.550448	0.103842	0.572141	0.211891	0.699336	1.49332e-13	0.758811	0.0566886	8.5918	0.575794	8.56151e-18	0.795111	0.0918731	0.632201	8.93437	4.09517e-19	7.36788e-13
ENSG00000129167.5	TPH1	protein_coding	0.5	18	18	0.0237455	0.567724	0.186424	0.622564	0.164926	0.744901	8.36027e-15	0.755038	0.121688	8.9312	0.570083	4.21425e-19	0.785474	0.170487	0.616969	8.69223	3.55396e-18	3.30616e-12
ENSG00000130413.11	STK33	protein_coding	0.5	35	35	0.0171616	0.600223	0.231701	0.51267	0.519239	0.933161	1.67165e-17	0.783259	0.144073	9.7766	0.613494	1.419e-22	0.790579	0.217486	0.625015	9.88849	4.6701e-23	6.0587e-16
ENSG00000131620.13	ANO1	protein_coding	0.5	52	46	0.0197093	0.511617	0.192126	0.40816	0.387974	0.926871	1.8613e-12	0.732603	0.0885197	8.16831	0.536707	3.12736e-16	0.665664	0.253006	0.443109	7.14501	8.99897e-13	9.19743e-09
ENSG00000131808.6	FSHB	protein_coding	0.5	5	5	0.00302566	0.244563	0.161001	0.312729	0.197817	0.359348	6.22536e-06	0.551882	0.147199	5.43861	0.304574	5.36992e-08	0.517603	0.284444	0.267913	4.82731	1.38392e-06	0.000306332
ENSG00000132254.8	ARFIP2	protein_coding	0.5	77	45	0.0565025	0.124326	0.385312	-0.0029195	1.25489	0.87465	5.11905e-07	0.600827	0.0898668	6.01404	0.360993	1.80951e-09	0.559632	0.383063	0.313188	5.83841	5.27018e-09	1.14876e-06
ENSG00000132259.8	CNGA4	protein_coding	0.5	34	31	0.031038	0.278289	0.390607	0.391814	0.403573	0.815886	8.55591e-09	0.590476	0.257461	6.43174	0.348662	1.26149e-10	0.658724	0.239108	0.433917	6.9384	3.96579e-12	3.26268e-08
ENSG00000132286.7	TIMM10B	protein_coding	0.5	67	44	0.0561494	0.140288	0.369335	0.386237	0.230752	0.849559	5.33098e-06	0.509937	0.273803	5.18616	0.260036	2.14679e-07	0.674526	0.172885	0.454985	6.8643	6.68159e-12	9.37927e-08
ENSG00000132740.4	IGHMBP2	protein_coding	0.5	33	29	0.0209374	0.515248	0.14467	0.562398	0.235095	0.831206	2.3757e-13	0.744163	0.0949603	8.46712	0.553779	2.5154e-17	0.760752	0.158798	0.578743	8.26417	1.40675e-16	4.73615e-11
ENSG00000132744.3	ACY3	protein_coding	0.5	31	31	0.0372333	0.426013	0.475327	0.485599	0.324085	0.879191	2.14572e-15	0.785653	0.0721557	9.22616	0.617251	2.80498e-20	0.72906	0.185013	0.531529	8.02652	1.00277e-15	9.81839e-11
ENSG00000132749.6	MTL5	protein_coding	0.5	18	18	0.0151917	0.361305	0.239184	0.437168	0.295234	0.713625	7.27736e-11	0.680862	0.137813	7.4812	0.463573	7.36459e-14	0.692828	0.236321	0.480011	7.42497	1.12805e-13	2.55615e-09
ENSG00000133315.6	MACROD1	protein_coding	0.5	14	14	0.00233494	0.429579	0.213143	0.590963	0.188477	0.764898	1.42299e-13	0.745583	0.105736	8.53275	0.555894	1.42907e-17	0.77092	0.189149	0.594318	8.69524	3.461e-18	2.29469e-12
ENSG00000133316.11	WDR74	protein_coding	0.5	32	31	0.035648	0.493614	0.2682	0.548326	0.378412	0.845455	1.51816e-14	0.751071	0.137455	8.83914	0.564107	9.64578e-19	0.726594	0.361774	0.527939	8.71308	2.95728e-18	1.04386e-13
ENSG00000133317.10	LGALS12	protein_coding	0.5	16	16	0.00955424	0.632368	0.176346	0.570288	0.256174	0.801068	4.23511e-19	0.811411	0.136063	10.3312	0.658388	5.0904e-25	0.775981	0.137842	0.602147	8.5566	1.16244e-17	7.84709e-12
ENSG00000133318.9	RTN3	protein_coding	0.5	12	12	0.00401875	0.583108	0.166432	0.410536	0.33219	0.725545	7.18792e-15	0.765853	0.105183	8.99065	0.586531	2.45765e-19	0.759705	0.175643	0.577152	8.33098	8.01765e-17	2.30935e-11
ENSG00000133321.6	RARRES3	protein_coding	0.5	6	6	0.0135477	0.293771	0.162955	0.404886	0.252287	0.522571	2.89564e-06	0.559348	0.126417	5.58081	0.312871	2.39397e-08	0.617589	0.201664	0.381416	5.97667	2.27748e-09	7.91091e-06
ENSG00000133328.3	HRASLS2	protein_coding	0.5	9	9	0.0244912	0.346024	0.371992	0.314126	0.296137	0.584037	6.56523e-10	0.622802	0.244249	6.91108	0.387883	4.80962e-12	0.606651	0.190555	0.368025	5.81548	6.04619e-09	1.72603e-05
ENSG00000133789.10	SWAP70	protein_coding	0.5	9	9	0.0243769	0.573173	0.119812	0.53867	0.165076	0.672623	1.05485e-14	0.762018	0.117862	8.91082	0.580671	5.06566e-19	0.761686	0.147178	0.580166	8.22522	1.94834e-16	5.32309e-11
ENSG00000133794.13	ARNTL	protein_coding	0.5	58	45	0.0433812	0.339616	0.186438	0.361653	0.347048	0.859037	3.35428e-07	0.589024	0.154447	6.00167	0.346949	1.95294e-09	0.638915	0.251072	0.408213	6.38095	1.75995e-10	8.45727e-07
ENSG00000133805.11	AMPD3	protein_coding	0.5	38	34	0.0389815	0.587323	0.160392	0.59204	0.199364	0.897529	2.68046e-17	0.794742	0.092482	9.7645	0.631615	1.59896e-22	0.764508	0.136306	0.584473	8.41499	3.92913e-17	1.44271e-11
ENSG00000133812.10	SBF2	protein_coding	0.5	48	42	0.0338039	0.328827	0.20057	0.369026	0.378207	0.850968	2.8384e-09	0.655143	0.116804	6.91758	0.429212	4.59429e-12	0.716629	0.13762	0.513557	7.27243	3.53074e-13	1.65632e-08
ENSG00000133818.8	RRAS2	protein_coding	0.5	14	14	0.00422548	0.38015	0.378292	0.527824	0.347188	0.747386	2.10893e-11	0.689891	0.164217	7.67836	0.47595	1.6114e-14	0.787402	0.143511	0.620002	9.11977	7.52824e-20	1.77697e-13
ENSG00000133884.5	DPF2	protein_coding	0.5	15	15	0.00241438	0.577191	0.326137	0.588107	0.242949	0.813786	2.09612e-19	0.817657	0.109876	10.4464	0.668563	1.52167e-25	0.810869	0.135287	0.657509	9.63973	5.43313e-22	7.06672e-15
ENSG00000133895.10	MEN1	protein_coding	0.5	28	28	0.00663269	0.469901	0.335306	0.557549	0.391606	0.890805	1.41096e-16	0.784447	0.112654	9.53393	0.615357	1.51439e-21	0.818983	0.155057	0.670734	10.2842	8.30526e-25	4.29273e-17
ENSG00000134333.9	LDHA	protein_coding	0.5	28	28	0.0118	0.732088	0.0499919	0.721712	0.198994	0.872633	4.54798e-23	0.877065	0.0177042	11.6793	0.769243	1.62552e-31	0.889655	0.0645918	0.791485	11.2718	1.80752e-29	1.46642e-19
ENSG00000134339.4	SAA2	protein_coding	0.5	33	33	0.0164428	0.478726	0.214995	0.591325	0.26514	0.888885	2.83733e-12	0.730305	0.090971	8.11848	0.533345	4.72074e-16	0.795419	0.163693	0.632691	9.01109	2.04018e-19	4.35169e-13
ENSG00000134343.8	ANO3	protein_coding	0.5	20	20	0.00657842	0.406434	0.23565	0.523009	0.269936	0.693971	4.38327e-13	0.696907	0.194452	8.14764	0.485679	3.71096e-16	0.772777	0.16366	0.597184	8.51494	1.66678e-17	9.48157e-12
ENSG00000134569.5	LRP4	protein_coding	0.5	7	7	0.00997569	0.468345	0.144581	0.397055	0.280148	0.549751	1.53571e-10	0.682777	0.118711	7.3979	0.466184	1.38359e-13	0.659546	0.168493	0.435	6.66797	2.59366e-11	2.56661e-07
ENSG00000134574.7	DDB2	protein_coding	0.5	8	8	0.00302111	0.51985	0.149387	0.469882	0.254264	0.578397	4.71923e-14	0.746762	0.117746	8.66822	0.557653	4.38918e-18	0.699192	0.250941	0.488869	7.47759	7.56964e-14	2.17573e-09
ENSG00000134575.5	ACP2	protein_coding	0.5	7	7	0.00258993	0.258425	0.210692	0.305701	0.338344	0.368109	1.21358e-06	0.565739	0.176632	5.71412	0.320061	1.10274e-08	0.53922	0.341283	0.290758	5.35704	8.45971e-08	1.65093e-05
ENSG00000134627.7	PIWIL4	protein_coding	0.5	15	15	0.00331619	0.5158	0.225616	0.401924	0.328267	0.78753	1.16368e-15	0.77333	0.122347	9.24259	0.598039	2.40599e-20	0.697987	0.256962	0.487186	7.87035	3.5365e-15	1.30031e-10
ENSG00000134780.5	DAGLA	protein_coding	0.5	15	15	0.00339645	0.664514	0.0480717	0.619424	0.286307	0.766688	4.21431e-19	0.840786	0.0148128	10.4652	0.706921	1.24875e-25	0.817284	0.145526	0.667953	9.8991	4.20058e-23	8.46011e-16
ENSG00000134802.13	SLC43A3	protein_coding	0.5	18	18	0.0076422	0.646058	0.0317812	0.693642	0.125337	0.82646	7.74193e-18	0.824466	0.0332162	10.0575	0.679745	8.5109e-24	0.857623	0.0476148	0.735517	9.99431	1.614e-23	1.28062e-15
ENSG00000134809.4	TIMM10	protein_coding	0.5	4	4	0.00337394	0.420782	0.248817	0.283725	0.583559	0.511538	6.7948e-11	0.662771	0.228739	7.3759	0.439265	1.63236e-13	0.621281	0.252035	0.38599	6.11854	9.44344e-10	2.81981e-06
ENSG00000134824.9	FADS2	protein_coding	0.5	23	23	0.00240109	0.760775	0.124803	0.777291	0.166355	0.909748	2.08782e-24	0.870637	0.0746551	12.0365	0.758009	2.28362e-33	0.898469	0.0900739	0.807246	12.4927	8.18798e-36	1.05975e-23
ENSG00000134825.9	TMEM258	protein_coding	0.5	26	25	0.0436596	0.470483	0.419008	0.57988	0.247274	0.826049	7.0388e-17	0.760203	0.165431	9.4917	0.577909	2.27292e-21	0.789664	0.112683	0.623569	8.64756	5.26102e-18	6.54736e-12
ENSG00000134909.14	ARHGAP32	protein_coding	0.5	30	28	0.018652	0.618301	0.186463	0.615877	0.361943	0.867047	4.37286e-20	0.822121	0.100788	10.6298	0.675884	2.16565e-26	0.870403	0.169046	0.757601	11.9543	6.16845e-33	4.24223e-22
ENSG00000134910.8	STT3A	protein_coding	0.5	65	46	0.0396817	0.352671	0.209867	0.449449	0.379767	0.911186	1.2721e-09	0.677612	0.0699014	7.12681	0.459157	1.02718e-12	0.653432	0.371666	0.426974	7.26188	3.81759e-13	4.11436e-10
ENSG00000134940.9	ACRV1	protein_coding	0.5	45	37	0.0458373	0.369631	0.118914	0.495645	0.215458	0.849055	1.04106e-09	0.686712	0.0191924	7.19771	0.471574	6.12335e-13	0.741177	0.133066	0.549344	7.9467	1.91544e-15	3.00749e-10
ENSG00000134955.7	SLC37A2	protein_coding	0.5	22	22	0.0261375	0.704452	0.0664309	0.57358	0.237232	0.864942	2.55119e-22	0.865687	0.0407395	11.4411	0.749414	2.60449e-30	0.801433	0.155946	0.642295	9.23943	2.47809e-20	1.005e-13
ENSG00000135362.9	PRR5L	protein_coding	0.5	56	37	0.0564198	0.365082	0.284356	0.552724	0.253649	0.864502	3.92889e-11	0.703187	0.098076	7.67817	0.494472	1.61383e-14	0.746759	0.183965	0.557649	8.29058	1.12693e-16	2.06002e-11
ENSG00000135363.7	LMO2	protein_coding	0.5	30	29	0.0296325	0.412751	0.278086	0.577755	0.249248	0.838716	4.85536e-11	0.704446	0.106415	7.64756	0.496244	2.04822e-14	0.780273	0.145072	0.608826	8.93198	4.18469e-19	4.6709e-13
ENSG00000135365.11	PHF21A	protein_coding	0.5	15	15	0.00838223	0.3684	0.333094	0.531705	0.241695	0.761502	2.92097e-11	0.69387	0.151604	7.64987	0.481456	2.01186e-14	0.76878	0.126502	0.591023	8.29184	1.11507e-16	3.98048e-11
ENSG00000135372.4	NAT10	protein_coding	0.5	22	22	0.00818452	0.76264	0.0769728	0.681	0.277923	0.882296	1.21017e-23	0.874846	0.0464291	11.8141	0.765355	3.30232e-32	0.869317	0.130417	0.755712	11.8698	1.69951e-32	6.18202e-22
ENSG00000135373.8	EHF	protein_coding	0.5	35	34	0.00984518	0.808639	0.0819684	0.785201	0.212655	0.946898	1.76698e-29	0.911379	0.0431175	13.525	0.830612	1.11405e-41	0.912821	0.080262	0.833242	13.0041	1.15907e-38	2.63986e-25
ENSG00000135378.3	PRRG4	protein_coding	0.5	25	25	0.00794248	0.626089	0.0741504	0.549031	0.336984	0.859271	3.33896e-17	0.817005	0.0248835	9.84416	0.667497	7.26449e-23	0.803337	0.217514	0.64535	10.1841	2.33616e-24	6.20224e-17
ENSG00000135387.15	CAPRIN1	protein_coding	0.5	34	32	0.0370449	0.416727	0.141927	0.621925	0.219952	0.841022	1.02532e-10	0.694943	0.0956218	7.50727	0.482946	6.03749e-14	0.819866	0.143415	0.67218	9.79113	1.22912e-22	1.92212e-15
ENSG00000137474.15	MYO7A	protein_coding	0.5	12	12	0.0112883	0.684579	0.12577	0.495583	0.37528	0.783264	2.1563e-19	0.835589	0.0644436	10.528	0.698209	6.42025e-26	0.773818	0.175307	0.598794	9.54539	1.35601e-21	6.05813e-15
ENSG00000137478.10	FCHSD2	protein_coding	0.5	13	13	0.00803701	0.380003	0.366917	0.444889	0.436968	0.748264	6.71416e-13	0.735076	0.0907814	8.29871	0.540337	1.0525e-16	0.743123	0.249763	0.552232	8.77846	1.65724e-18	6.34746e-13
ENSG00000137486.12	ARRB1	protein_coding	0.5	12	12	0.0111635	0.648019	0.115164	0.568633	0.219479	0.751811	9.68866e-18	0.813143	0.078534	9.98373	0.661201	1.79593e-23	0.824701	0.129514	0.680131	10.0433	9.83321e-24	3.28447e-16
ENSG00000137491.10	SLCO2B1	protein_coding	0.5	7	7	0.00357435	0.366784	0.33199	0.350396	0.256661	0.552707	4.3356e-10	0.653442	0.210195	7.11694	0.426987	1.1035e-12	0.682231	0.161012	0.465439	6.75504	1.42794e-11	2.50055e-07
ENSG00000137492.3	PRKRIR	protein_coding	0.5	28	28	0.00350372	0.66827	0.122515	0.726761	0.195275	0.929713	6.37369e-20	0.834604	0.0726376	10.6388	0.696564	1.96576e-26	0.892175	0.0678621	0.795976	11.7084	1.15502e-31	6.40358e-21
ENSG00000137494.9	ANKRD42	protein_coding	0.5	15	15	0.00231301	0.722508	0.0819933	0.706747	0.13483	0.802619	4.33487e-21	0.854727	0.043772	11.0549	0.730558	2.07568e-28	0.862684	0.0849008	0.744224	10.4546	1.39606e-25	3.9836e-17
ENSG00000137496.13	IL18BP	protein_coding	0.5	11	11	0.0541877	0.360357	0.376845	0.408789	0.37591	0.657851	1.15438e-11	0.651256	0.231012	7.55599	0.424134	4.15685e-14	0.681007	0.205241	0.46377	7.16593	7.72613e-13	1.24529e-08
ENSG00000137497.13	NUMA1	protein_coding	0.5	14	14	0.0166611	0.658577	0.0856985	0.643085	0.159014	0.813471	5.81797e-19	0.828748	0.0601557	10.3714	0.686823	3.34691e-25	0.840295	0.0795015	0.706095	9.77931	1.38143e-22	4.52034e-15
ENSG00000137500.5	CCDC90B	protein_coding	0.5	23	22	0.0198301	0.560515	0.169695	0.577179	0.165556	0.790426	2.74949e-15	0.768931	0.126861	9.11591	0.591256	7.80142e-20	0.79742	0.137579	0.635879	9.21046	3.24739e-20	8.75865e-14
ENSG00000137501.12	SYTL2	protein_coding	0.5	6	6	0.00273603	0.257576	0.241346	0.16637	0.34256	0.453796	1.08312e-06	0.490527	0.363347	5.10869	0.240617	3.24406e-07	0.431726	0.473237	0.186387	4.52866	5.936e-06	5.67985e-06
ENSG00000137502.5	RAB30	protein_coding	0.5	36	35	0.0180491	0.601748	0.126563	0.552719	0.324045	0.924452	2.67447e-16	0.792763	0.0750174	9.48409	0.628474	2.44506e-21	0.758924	0.239258	0.575966	8.90023	5.57331e-19	2.74622e-13
ENSG00000137507.7	LRRC32	protein_coding	0.5	19	19	0.0072545	0.579695	0.173359	0.50461	0.351988	0.825169	2.09907e-15	0.768925	0.110616	9.12742	0.591245	7.01517e-20	0.784849	0.122839	0.615987	8.65567	4.90044e-18	4.06135e-12
ENSG00000137513.5	NARS2	protein_coding	0.5	18	18	0.00287093	0.765601	0.0752465	0.733162	0.194356	0.876046	4.82855e-24	0.878363	0.0481895	11.9359	0.771522	7.68963e-33	0.792782	0.298208	0.628503	10.589	3.35079e-26	1.55886e-18
ENSG00000137522.13	RNF121	protein_coding	0.5	15	15	0.00926373	0.661547	0.180091	0.6989	0.155871	0.834544	2.60844e-20	0.843053	0.0657084	10.8131	0.710738	2.98321e-27	0.892995	0.0400351	0.797441	11.1727	5.54703e-29	3.128e-19
ENSG00000137672.8	TRPC6	protein_coding	0.5	22	22	0.00234157	0.639887	0.128935	0.642499	0.266368	0.85554	3.13129e-21	0.856758	0.0451404	11.102	0.734034	1.22639e-28	0.789977	0.190696	0.624064	9.66032	4.44486e-22	2.51703e-15
ENSG00000137691.8	C11orf70	protein_coding	0.5	32	32	0.0115222	0.686234	0.107401	0.757015	0.15416	0.919678	5.36828e-23	0.860407	0.0718189	11.5994	0.7403	4.1515e-31	0.889715	0.0791896	0.791594	11.7394	8.00711e-32	4.86503e-21
ENSG00000137692.7	DCUN1D5	protein_coding	0.5	15	15	0.00238624	0.71741	0.0411861	0.685905	0.17015	0.83635	4.82058e-22	0.867663	0.0231618	11.3642	0.75284	6.30411e-30	0.851288	0.104456	0.724691	10.3222	5.59391e-25	8.50573e-17
ENSG00000137693.9	YAP1	protein_coding	0.5	23	23	0.0178879	0.699922	0.123068	0.746288	0.140547	0.868239	5.31685e-22	0.857169	0.063021	11.3028	0.734738	1.27065e-29	0.903873	0.0336158	0.816986	11.575	5.51679e-31	1.89023e-20
ENSG00000137700.12	SLC37A4	protein_coding	0.5	21	21	0.00212872	0.725003	0.119357	0.681651	0.286033	0.893067	1.70965e-23	0.876381	0.0352706	11.7862	0.768044	4.59628e-32	0.806835	0.202382	0.650983	10.1921	2.14962e-24	6.55256e-17
ENSG00000137710.10	RDX	protein_coding	0.5	14	14	0.00731787	0.501439	0.259499	0.642577	0.150089	0.757348	5.5695e-12	0.683818	0.19505	7.80604	0.467607	5.90117e-15	0.840581	0.131407	0.706577	10.2088	1.81152e-24	1.39665e-16
ENSG00000137713.11	PPP2R1B	protein_coding	0.5	30	30	0.0359268	0.586658	0.232899	0.619165	0.247438	0.891116	3.56908e-18	0.813385	0.0881542	10.0776	0.661595	6.94296e-24	0.786575	0.153309	0.6187	9.09755	9.2389e-20	1.53619e-13
ENSG00000137714.2	FDX1	protein_coding	0.5	9	9	0.00296513	0.515807	0.185889	0.394291	0.602795	0.639514	3.07494e-14	0.749084	0.129675	8.72798	0.561127	2.5927e-18	0.730187	0.196658	0.533174	8.02771	9.93057e-16	1.07006e-10
ENSG00000137720.3	C11orf1	protein_coding	0.5	17	17	0.0217532	0.558253	0.151339	0.639072	0.191388	0.787602	2.7232e-15	0.7681	0.10926	9.09335	0.589977	9.60339e-20	0.820121	0.116219	0.672599	9.59737	8.20103e-22	9.33505e-15
ENSG00000137726.11	FXYD6	protein_coding	0.5	61	43	0.0573855	0.130014	0.343478	0.375248	0.391059	0.864588	8.02621e-06	0.547871	0.137445	5.39042	0.300163	7.02917e-08	0.694054	0.243058	0.481711	7.71655	1.19518e-14	4.24992e-10
ENSG00000137727.8	ARHGAP20	protein_coding	0.5	8	8	0.00248493	0.35652	0.147001	0.307397	0.448323	0.554355	2.55619e-10	0.685551	0.0966334	7.36657	0.46998	1.75069e-13	0.639729	0.216846	0.409253	6.2652	3.7234e-10	1.94964e-06
ENSG00000137731.9	FXYD2	protein_coding	0.5	17	17	0.00770455	0.619401	0.134003	0.587014	0.435918	0.804723	1.7705e-19	0.82921	0.0722435	10.503	0.687589	8.36924e-26	0.796996	0.256805	0.635202	9.9164	3.53263e-23	3.95923e-16
ENSG00000137747.10	TMPRSS13	protein_coding	0.5	25	25	0.00568215	0.655048	0.114336	0.608791	0.389971	0.876172	5.23276e-19	0.825851	0.0736958	10.3761	0.682031	3.18533e-25	0.861711	0.100976	0.742546	11.2533	2.23069e-29	1.12073e-19
ENSG00000137757.6	CASP5	protein_coding	0.5	9	9	0.00297947	0.484	0.257591	0.484758	0.256723	0.649292	9.14904e-14	0.726063	0.158477	8.48269	0.527168	2.20045e-17	0.769514	0.10664	0.592151	8.1459	3.76467e-16	1.29685e-10
ENSG00000142082.10	SIRT3	protein_coding	0.5	16	16	0.0396955	0.659423	0.0962208	0.542139	0.263048	0.774622	2.93514e-17	0.809188	0.0618835	9.82222	0.654785	9.03295e-23	0.745948	0.154834	0.556439	7.84159	4.44875e-15	5.89691e-10
ENSG00000142089.11	IFITM3	protein_coding	0.5	20	20	0.00215924	0.624621	0.207905	0.726996	0.13674	0.860408	3.59293e-20	0.816222	0.114574	10.642	0.666219	1.90053e-26	0.867122	0.0821958	0.7519	10.548	5.1877e-26	2.80823e-17
ENSG00000142102.11	ATHL1	protein_coding	0.5	27	27	0.00967261	0.773976	0.0832895	0.720733	0.274724	0.927918	3.23539e-26	0.894233	0.0400924	12.5826	0.799652	2.63205e-36	0.867611	0.0989301	0.752749	11.0098	3.42574e-28	7.35529e-19
ENSG00000142186.12	SCYL1	protein_coding	0.5	16	16	0.0215888	0.56057	0.152667	0.560909	0.26988	0.762187	8.61203e-16	0.782238	0.0915034	9.30028	0.611896	1.40082e-20	0.810366	0.131933	0.656693	9.59984	8.00718e-22	6.64507e-15
ENSG00000146670.5	CDCA5	protein_coding	0.5	7	7	0.00298505	0.393797	0.243655	0.474358	0.151427	0.587452	1.40076e-10	0.665349	0.169325	7.31666	0.44269	2.54224e-13	0.731049	0.143477	0.534433	7.47003	8.0179e-14	5.95339e-09
ENSG00000148925.6	BTBD10	protein_coding	0.5	26	24	0.0679281	0.438061	0.155296	0.46664	0.278118	0.732437	5.50238e-11	0.691493	0.124826	7.5694	0.478162	3.74952e-14	0.732843	0.208737	0.537058	8.30204	1.02338e-16	1.52573e-11
ENSG00000148926.5	ADM	protein_coding	0.5	17	17	0.0274051	0.671889	0.176667	0.611126	0.335966	0.842316	1.39775e-20	0.833417	0.093328	10.8289	0.694583	2.51114e-27	0.823579	0.14468	0.678283	10.3159	5.97196e-25	3.81852e-17
ENSG00000148935.6	GAS2	protein_coding	0.5	5	5	0.00280338	0.3394	0.109678	0.174419	0.389233	0.398546	1.32489e-07	0.613443	0.117857	6.24468	0.376312	4.24671e-10	0.60689	0.207622	0.368316	5.72617	1.0272e-08	2.87482e-05
ENSG00000148942.10	SLC5A12	protein_coding	0.5	21	21	0.0299272	0.542523	0.219863	0.477542	0.32452	0.764303	4.64076e-14	0.736143	0.151941	8.61912	0.541906	6.74722e-18	0.815535	0.0874544	0.665097	9.15041	5.67154e-20	2.40227e-13
ENSG00000148943.7	LIN7C	protein_coding	0.5	12	12	0.00310526	0.510564	0.184272	0.516806	0.355792	0.669317	1.29473e-13	0.730515	0.143274	8.46983	0.533652	2.45742e-17	0.737495	0.209889	0.5439	8.2353	1.79114e-16	3.03786e-11
ENSG00000148948.3	LRRC4C	protein_coding	0.5	15	15	0.00246329	0.528109	0.432507	0.674822	0.229076	0.801296	2.21254e-16	0.73064	0.262198	9.2064	0.533835	3.37245e-20	0.820426	0.139267	0.673099	9.93242	3.00871e-23	6.81128e-16
ENSG00000148950.5	IMMP1L	protein_coding	0.5	10	10	0.00741036	0.398768	0.15999	0.459787	0.254706	0.556755	3.21468e-09	0.659316	0.0947999	6.92438	0.434697	4.37901e-12	0.693687	0.198282	0.481202	7.3254	2.38191e-13	7.76265e-09
ENSG00000149016.11	TUT1	protein_coding	0.5	12	12	0.00241012	0.574834	0.0328305	0.538606	0.238848	0.705253	2.11482e-15	0.793457	0.0246292	9.25497	0.629574	2.14282e-20	0.72377	0.164123	0.523843	7.61551	2.62649e-14	2.04969e-09
ENSG00000149021.2	SCGB1A1	protein_coding	0.5	26	25	0.0577192	0.463382	0.34972	0.528998	0.277707	0.832451	9.58525e-15	0.73387	0.200915	8.77521	0.538566	1.70581e-18	0.737022	0.195965	0.543202	8.17875	2.86805e-16	3.79953e-11
ENSG00000149050.5	ZNF214	protein_coding	0.5	72	44	0.0565163	0.431054	0.113264	0.418789	0.365383	0.876123	5.09322e-10	0.685452	0.0774464	7.27696	0.469844	3.41432e-13	0.650007	0.32672	0.422509	7.13575	9.6262e-13	3.48631e-09
ENSG00000149054.10	ZNF215	protein_coding	0.5	67	51	0.0311246	0.397511	0.110098	0.427703	0.213513	0.908053	4.52181e-09	0.657203	0.105955	6.87214	0.431916	6.32471e-12	0.714587	0.141256	0.510635	7.26476	3.73709e-13	1.58255e-08
ENSG00000149084.7	HSD17B12	protein_coding	0.5	7	7	0.0160881	0.579092	0.112173	0.549383	0.347317	0.703055	1.05523e-15	0.786992	0.0679696	9.30443	0.619356	1.34716e-20	0.779859	0.18227	0.60818	9.13733	6.40141e-20	9.21745e-14
ENSG00000149089.8	APIP	protein_coding	0.5	37	36	0.0087876	0.836925	0.0716326	0.799532	0.239885	0.963338	2.83397e-31	0.920901	0.0385395	14.0286	0.848059	1.04117e-44	0.929645	0.062297	0.864239	14.02	1.17599e-44	1.1147e-28
ENSG00000149090.7	PAMR1	protein_coding	0.5	44	42	0.0232573	0.377822	0.20662	0.44372	0.269088	0.876061	1.74286e-10	0.675067	0.162325	7.33816	0.455715	2.16558e-13	0.72623	0.145263	0.527409	7.4972	6.51978e-14	4.99718e-09
ENSG00000149091.11	DGKZ	protein_coding	0.5	3	3	0.00622299	0.164708	0.222331	-0.0421278	0.594802	0.295373	1.29568e-05	0.528764	0.177103	5.21993	0.279592	1.78987e-07	0.46977	0.304573	0.220684	4.47705	7.56815e-06	0.00159872
ENSG00000149100.8	EIF3M	protein_coding	0.5	12	12	0.0201927	0.591997	0.185951	0.41155	0.671535	0.750713	1.17251e-16	0.778499	0.142694	9.51035	0.606061	1.9003e-21	0.796658	0.175332	0.634664	9.32272	1.13394e-20	3.89409e-14
ENSG00000149115.9	TNKS1BP1	protein_coding	0.5	5	5	0.0190449	0.402026	0.134691	0.376496	0.279873	0.488612	3.74728e-09	0.655455	0.111608	6.88502	0.429621	5.77781e-12	0.630487	0.239775	0.397514	6.21176	5.23949e-10	2.16424e-06
ENSG00000149131.11	SERPING1	protein_coding	0.5	6	6	0.0103142	0.287561	0.357699	0.300104	0.225982	0.494927	5.55855e-09	0.615639	0.225704	6.6142	0.379012	3.73577e-11	0.584474	0.140004	0.34161	5.3553	8.54127e-08	0.00019696
ENSG00000149136.3	SSRP1	protein_coding	0.5	8	8	0.0328074	0.315142	0.182089	0.255625	0.358566	0.506953	4.25368e-07	0.571676	0.167741	5.87685	0.326814	4.1814e-09	0.517282	0.297314	0.26758	4.98216	6.28788e-07	0.000200884
ENSG00000149150.4	SLC43A1	protein_coding	0.5	5	5	0.00980424	0.313694	0.0942544	0.151033	0.521817	0.473603	5.44819e-08	0.635656	0.057946	6.46493	0.404058	1.01345e-10	0.566066	0.361505	0.320431	6.16005	7.2724e-10	2.54674e-07
ENSG00000149179.9	C11orf49	protein_coding	0.5	4	4	0.030409	0.050348	0.217359	0.148998	0.302272	0.346812	8.02752e-05	0.495609	0.180946	4.80085	0.245628	1.57993e-06	0.472695	0.243606	0.223441	4.34319	1.40428e-05	0.00437732
ENSG00000149182.10	ARFGAP2	protein_coding	0.5	7	7	0.00309392	0.433546	0.231512	0.400831	0.301733	0.557445	7.16138e-11	0.679719	0.145491	7.48472	0.462019	7.16998e-14	0.676186	0.266677	0.457227	7.35002	1.98171e-13	2.72026e-09
ENSG00000149187.13	CELF1	protein_coding	0.5	5	5	0.0142924	0.273259	0.0714219	0.294113	0.196855	0.355663	1.06645e-06	0.576691	0.128522	5.79438	0.332572	6.85726e-09	0.587718	0.212372	0.345413	5.61709	1.94199e-08	3.87283e-05
ENSG00000149196.11	C11orf73	protein_coding	0.5	27	27	0.0121552	0.61232	0.0803115	0.565411	0.397832	0.871844	3.51154e-15	0.78469	0.0536021	9.1519	0.615739	5.59409e-20	0.727903	0.373973	0.529843	8.8829	6.5138e-19	3.16224e-14
ENSG00000149201.5	CCDC81	protein_coding	0.5	9	9	0.00314701	0.600165	0.0204401	0.564227	0.179584	0.645233	2.31131e-13	0.754578	0.0749552	8.52288	0.569387	1.55637e-17	0.779264	0.119774	0.607252	8.45475	2.79674e-17	1.57118e-11
ENSG00000149212.6	SESN3	protein_coding	0.5	63	49	0.0693819	0.298037	0.139799	0.383478	0.199088	0.823419	4.26675e-09	0.668826	0.0472006	6.9408	0.447328	3.89888e-12	0.671872	0.147863	0.451411	6.62822	3.39768e-11	4.41059e-07
ENSG00000149218.4	ENDOD1	protein_coding	0.5	36	36	0.0185275	0.671195	0.175106	0.588583	0.205634	0.915676	4.46556e-22	0.859561	0.0639184	11.3527	0.738845	7.19304e-30	0.813236	0.124333	0.661352	9.48668	2.38508e-21	2.02358e-14
ENSG00000149231.7	CCDC82	protein_coding	0.5	40	38	0.0238863	0.690471	0.0874343	0.788375	0.134715	0.929711	1.73773e-20	0.842654	0.065075	10.8475	0.710065	2.05036e-27	0.914823	0.054837	0.836901	12.5618	3.42266e-36	1.34456e-23
ENSG00000149243.11	KLHL35	protein_coding	0.5	29	29	0.00701138	0.854879	0.0236974	0.801762	0.127751	0.932408	9.28189e-33	0.933693	0.015871	14.4878	0.871782	1.44638e-47	0.899191	0.0825062	0.808544	12.0648	1.61975e-33	4.05743e-22
ENSG00000149256.10	TENM4	protein_coding	0.5	41	36	0.0323222	0.45734	0.216263	0.374335	0.491034	0.871789	4.71711e-12	0.725038	0.0937553	8.03497	0.52568	9.36042e-16	0.715982	0.233775	0.51263	8.08981	5.97564e-16	4.2109e-11
ENSG00000149257.9	SERPINH1	protein_coding	0.5	12	12	0.00502633	0.524349	0.0955277	0.535903	0.205287	0.693721	8.00794e-14	0.765941	0.0480899	8.70293	0.586666	3.2341e-18	0.752466	0.113484	0.566204	7.96728	1.62204e-15	2.84863e-10
ENSG00000149260.10	CAPN5	protein_coding	0.5	16	16	0.00294752	0.540381	0.150718	0.595186	0.293018	0.77979	1.91197e-15	0.78765	0.0637911	9.24037	0.620393	2.45647e-20	0.846713	0.087879	0.716923	9.90561	3.93565e-23	2.12652e-15
ENSG00000149262.12	INTS4	protein_coding	0.5	15	15	0.028865	0.731469	0.120561	0.691669	0.163575	0.836147	1.28799e-24	0.874783	0.0670715	12.0862	0.765245	1.24976e-33	0.855566	0.109462	0.731994	10.7368	6.83951e-27	3.7837e-18
ENSG00000149273.10	RPS3	protein_coding	0.5	20	20	0.00208193	0.437344	0.202376	0.591281	0.319087	0.846656	1.5127e-13	0.755542	0.0772868	8.58683	0.570844	8.93992e-18	0.811913	0.221723	0.659203	10.1698	2.70496e-24	9.10755e-17
ENSG00000149289.6	ZC3H12C	protein_coding	0.5	16	16	0.022686	0.433827	0.19659	0.216757	0.570563	0.693051	2.56156e-11	0.693963	0.13841	7.68118	0.481584	1.57632e-14	0.670289	0.238339	0.449288	7.35945	1.84669e-13	3.09333e-09
ENSG00000149292.12	TTC12	protein_coding	0.5	41	39	0.00614481	0.879966	0.027411	0.868948	0.0704692	0.965394	3.45559e-35	0.943279	0.0100278	15.1535	0.889776	7.18071e-52	0.936702	0.0444138	0.87741	13.9376	3.74502e-44	3.17246e-28
ENSG00000149294.12	NCAM1	protein_coding	0.5	6	6	0.0110507	0.307754	0.284585	0.254743	0.3176	0.483791	1.15766e-07	0.576636	0.254111	6.02455	0.332509	1.6958e-09	0.540999	0.277036	0.29268	5.29795	1.17108e-07	8.09526e-05
ENSG00000149295.9	DRD2	protein_coding	0.5	28	28	0.0090602	0.677841	0.0728761	0.64414	0.222264	0.869229	2.92558e-20	0.84283	0.0622259	10.785	0.710362	4.05162e-27	0.848532	0.130911	0.720006	10.7543	5.65553e-27	2.34159e-18
ENSG00000149300.5	C11orf52	protein_coding	0.5	44	33	0.0743329	0.471671	0.150363	0.382239	0.254944	0.821196	3.30747e-11	0.690188	0.133286	7.61529	0.47636	2.6309e-14	0.640392	0.183558	0.410101	6.37381	1.84387e-10	1.07418e-06
ENSG00000149305.2	HTR3B	protein_coding	0.5	52	44	0.0337589	0.336973	0.188077	0.288606	0.427969	0.892178	2.29728e-09	0.674611	0.0545086	7.04282	0.4551	1.88393e-12	0.63464	0.231486	0.402768	6.42018	1.36113e-10	6.24769e-07
ENSG00000149308.12	NPAT	protein_coding	0.5	6	6	0.0207959	0.343698	0.180508	0.281193	0.315986	0.417256	1.38126e-07	0.602473	0.132247	6.17853	0.362974	6.47032e-10	0.610586	0.196287	0.372816	5.96122	2.50364e-09	7.35261e-06
ENSG00000149311.13	ATM	protein_coding	0.5	27	27	0.00173354	0.655163	0.0949862	0.740627	0.145199	0.90683	3.66753e-18	0.822052	0.0584001	10.1381	0.67577	3.74396e-24	0.879527	0.0648334	0.773567	11.0064	3.559e-28	7.75857e-19
ENSG00000149313.6	AASDHPPT	protein_coding	0.5	21	21	0.0124416	0.573122	0.240355	0.695616	0.192868	0.888946	8.32563e-18	0.768259	0.151952	9.80168	0.590221	1.10725e-22	0.852294	0.103657	0.726405	10.8026	3.34564e-27	2.62055e-18
ENSG00000149357.5	LAMTOR1	protein_coding	0.5	17	17	0.00210802	0.334776	0.265813	0.354669	0.383694	0.773364	2.57127e-08	0.62264	0.140866	6.48829	0.38768	8.68134e-11	0.743704	0.160345	0.553096	7.96657	1.63144e-15	2.5249e-10
ENSG00000149380.7	P4HA3	protein_coding	0.5	9	9	0.00299639	0.381973	0.227124	0.282425	0.461603	0.636805	9.18614e-08	0.596808	0.189062	6.18441	0.35618	6.23359e-10	0.562522	0.386072	0.316431	6.0714	1.26803e-09	1.76741e-07
ENSG00000149403.7	GRIK4	protein_coding	0.5	38	34	0.0292559	0.794391	0.103525	0.757455	0.121145	0.915581	7.73141e-28	0.897274	0.0603897	13.01	0.805101	1.07327e-38	0.895251	0.0545977	0.801474	11.5738	5.59264e-31	1.34828e-20
ENSG00000149428.14	HYOU1	protein_coding	0.5	25	25	0.0226964	0.291383	0.338217	0.285427	0.565043	0.820472	1.90843e-09	0.631483	0.182208	6.84983	0.39877	7.39363e-12	0.624308	0.303257	0.389761	6.75086	1.4697e-11	4.00913e-08
ENSG00000149476.10	DAK	protein_coding	0.5	18	18	0.00249639	0.477692	0.462173	0.676671	0.206937	0.864511	1.71092e-19	0.79331	0.183399	10.3348	0.629341	4.90216e-25	0.842108	0.110267	0.709147	10.2857	8.17841e-25	9.36527e-17
ENSG00000149480.2	MTA2	protein_coding	0.5	19	19	0.00512612	0.683576	0.141045	0.636701	0.185642	0.763375	3.98609e-21	0.837148	0.0984652	10.9818	0.700817	4.67735e-28	0.822094	0.124419	0.675839	9.59385	8.48556e-22	1.22119e-14
ENSG00000149483.7	TMEM138	protein_coding	0.5	33	33	0.0128428	0.35196	0.226295	0.378321	0.488485	0.859674	2.75612e-10	0.687654	0.0858828	7.35957	0.472867	1.84501e-13	0.691138	0.157187	0.477671	7.01733	2.26154e-12	4.78759e-08
ENSG00000149485.12	FADS1	protein_coding	0.5	11	11	0.0111712	0.589938	0.165067	0.589485	0.258167	0.714354	8.10288e-15	0.769605	0.0856705	8.9865	0.592292	2.55219e-19	0.830291	0.0829166	0.689383	9.52809	1.60211e-21	2.16144e-14
ENSG00000149489.4	ROM1	protein_coding	0.5	4	4	0.00308248	0.214963	0.204914	0.0793696	0.312801	0.325688	5.27443e-05	0.491893	0.205045	4.83451	0.241959	1.33473e-06	0.345231	0.362003	0.119184	3.4376	0.000586901	0.00457196
ENSG00000149499.7	EML3	protein_coding	0.5	16	15	0.0345347	0.609242	0.120043	0.56719	0.203788	0.745978	6.76343e-16	0.786003	0.0774219	9.36385	0.6178	7.68812e-21	0.763125	0.203435	0.58236	8.85101	8.67321e-19	5.84485e-13
ENSG00000149503.8	INCENP	protein_coding	0.5	23	23	0.0130926	0.782085	0.0884585	0.720257	0.222554	0.898485	1.26762e-26	0.897094	0.0383901	12.7132	0.804778	4.99501e-37	0.871086	0.114254	0.75879	11.5987	4.18455e-31	5.64284e-21
ENSG00000149506.6	ZP1	protein_coding	0.5	6	6	0.00304879	0.258806	0.247007	0.219024	0.38517	0.45335	1.85373e-06	0.563395	0.142032	5.65498	0.317414	1.55863e-08	0.501853	0.254439	0.251857	4.5972	4.282e-06	0.00193822
ENSG00000149532.11	CPSF7	protein_coding	0.5	24	24	0.0163728	0.671019	0.242011	0.675896	0.272585	0.902718	2.32546e-22	0.84183	0.12171	11.3197	0.708678	1.04849e-29	0.848529	0.157678	0.720002	11.3343	8.87497e-30	3.271e-20
ENSG00000149541.5	B3GAT3	protein_coding	0.5	24	24	0.00729552	0.608395	0.208768	0.439362	0.77021	0.877519	3.14944e-18	0.804354	0.111879	10.0632	0.646986	8.03391e-24	0.845968	0.108367	0.715661	10.5147	7.39451e-26	1.54334e-17
ENSG00000149548.10	CCDC15	protein_coding	0.5	47	46	0.0157637	0.634196	0.146454	0.684375	0.201017	0.942752	8.05442e-17	0.794773	0.100028	9.63886	0.631665	5.4794e-22	0.851031	0.111207	0.724254	10.5973	3.06861e-26	8.90456e-18
ENSG00000149557.8	FEZ1	protein_coding	0.5	45	43	0.00936914	0.619288	0.092962	0.618157	0.342592	0.933039	3.73886e-19	0.822991	0.0853721	10.4069	0.677313	2.30549e-25	0.794674	0.206197	0.631507	10.0046	1.45466e-23	1.6951e-16
ENSG00000149564.7	ESAM	protein_coding	0.5	33	31	0.0354961	0.315121	0.395493	0.342779	0.540715	0.832364	1.0164e-09	0.624045	0.218871	6.86414	0.389432	6.68928e-12	0.713322	0.185685	0.508829	7.75541	8.80575e-15	4.55544e-10
ENSG00000149571.6	KIRREL3	protein_coding	0.5	14	14	0.00238679	0.618658	0.129037	0.548429	0.32301	0.781349	3.33927e-16	0.79696	0.0644918	9.48365	0.635145	2.45552e-21	0.78358	0.163624	0.613998	9.0756	1.13054e-19	1.58108e-13
ENSG00000149575.5	SCN2B	protein_coding	0.5	28	28	0.0126362	0.726267	0.0463606	0.673887	0.210344	0.876374	5.70337e-22	0.86546	0.0348298	11.3409	0.749022	8.23323e-30	0.832482	0.15028	0.693025	10.3801	3.05304e-25	2.65475e-17
ENSG00000149577.11	SIDT2	protein_coding	0.5	7	7	0.00802728	0.336826	0.152867	0.289798	0.278188	0.490927	1.26273e-07	0.609971	0.120083	6.22692	0.372065	4.75693e-10	0.539368	0.23941	0.290918	5.09677	3.45501e-07	1.92538e-05
ENSG00000149582.11	TMEM25	protein_coding	0.5	15	15	0.00220159	0.475225	0.534337	0.56917	0.274693	0.798294	1.96039e-16	0.73727	0.253292	9.24718	0.543567	2.305e-20	0.783392	0.162941	0.613703	9.223	2.88899e-20	6.97425e-14
ENSG00000149591.12	TAGLN	protein_coding	0.5	37	36	0.00498994	0.690859	0.0713069	0.772404	0.0730047	0.934322	1.8175e-20	0.851931	0.0342727	10.8831	0.725786	1.3873e-27	0.906626	0.0439011	0.821971	11.8701	1.69317e-32	2.0246e-21
ENSG00000149742.5	SLC22A9	protein_coding	0.5	19	19	0.00245401	0.450535	0.233757	0.425085	0.324157	0.80471	6.14874e-13	0.742559	0.0878826	8.35581	0.551393	6.49836e-17	0.738169	0.179843	0.544894	7.94272	1.9779e-15	2.26741e-10
ENSG00000149743.9	TRPT1	protein_coding	0.5	3	3	0.0265508	0.296595	0.213205	0.25365	0.314115	0.402065	4.19101e-07	0.561839	0.204355	5.81315	0.315663	6.1307e-09	0.528219	0.428576	0.279015	5.4153	6.11865e-08	1.77838e-06
ENSG00000149761.4	NUDT22	protein_coding	0.5	17	17	0.00829888	0.7016	0.0847629	0.678334	0.189992	0.831342	8.35696e-23	0.871577	0.0395086	11.5873	0.759646	4.77687e-31	0.828834	0.0799139	0.686966	9.73783	2.07942e-22	4.08258e-15
ENSG00000149781.8	FERMT3	protein_coding	0.5	9	9	0.00293558	0.39216	0.258988	0.422494	0.275884	0.652469	1.13853e-11	0.712694	0.100194	7.86699	0.507933	3.63274e-15	0.698196	0.226143	0.487477	7.78691	6.86702e-15	2.1536e-10
ENSG00000149782.7	PLCB3	protein_coding	0.5	10	10	0.0106573	0.513493	0.127253	0.424502	0.301042	0.613381	1.03407e-12	0.727458	0.0976415	8.21463	0.529195	2.12825e-16	0.596308	0.315363	0.355583	6.37998	1.77114e-10	1.87061e-07
ENSG00000149792.4	MRPL49	protein_coding	0.5	16	16	0.00246676	0.564479	0.157684	0.498404	0.342859	0.780999	7.26969e-14	0.753074	0.107125	8.64776	0.567121	5.25202e-18	0.772093	0.149204	0.596127	8.69899	3.3484e-18	2.39117e-12
ENSG00000149798.3	CDC42EP2	protein_coding	0.5	7	7	0.00861705	0.361322	0.146575	0.268546	0.425294	0.50108	7.15657e-08	0.630072	0.0767067	6.40398	0.39699	1.51374e-10	0.613096	0.24343	0.375887	6.06264	1.33906e-09	3.59809e-06
ENSG00000149806.6	FAU	protein_coding	0.5	14	14	0.0259355	0.558925	0.0995426	0.478219	0.239727	0.722545	9.78225e-16	0.794655	0.0533253	9.35843	0.631477	8.09311e-21	0.744144	0.108221	0.553751	7.64616	2.07063e-14	2.48532e-09
ENSG00000149809.10	TM7SF2	protein_coding	0.5	11	11	0.0139027	0.59012	0.18173	0.596699	0.266098	0.703087	1.54525e-17	0.80303	0.099292	9.87578	0.644858	5.30198e-23	0.751384	0.227447	0.564577	8.53976	1.345e-17	3.57452e-12
ENSG00000149823.3	VPS51	protein_coding	0.5	9	9	0.00746504	0.478957	0.235149	0.42796	0.306133	0.594943	6.56458e-13	0.714856	0.166328	8.21088	0.511019	2.19577e-16	0.69041	0.206446	0.476666	7.44023	1.0051e-13	2.30665e-09
ENSG00000149968.7	MMP3	protein_coding	0.5	22	22	0.00218666	0.777361	0.0784389	0.748822	0.132192	0.883565	7.90351e-26	0.889003	0.0473574	12.4516	0.790326	1.37013e-35	0.868786	0.10562	0.754789	11.1231	9.68094e-29	3.02067e-19
ENSG00000149972.6	CNTN5	protein_coding	0.5	19	19	0.00848432	0.395689	0.144643	0.485204	0.294924	0.712409	1.31165e-10	0.671017	0.171964	7.35997	0.450264	1.83955e-13	0.781834	0.149061	0.611264	8.78121	1.61727e-18	1.65926e-12
ENSG00000150316.7	CWC15	protein_coding	0.5	24	24	0.00190259	0.63795	0.16585	0.67668	0.185539	0.86633	3.1346e-17	0.804286	0.08851	9.80329	0.646875	1.08975e-22	0.855334	0.0825188	0.731596	10.304	6.76152e-25	1.06768e-16
ENSG00000150455.9	TIRAP	protein_coding	0.5	53	41	0.0406569	0.154042	0.451895	0.122262	0.462897	0.828077	2.04917e-05	0.491659	0.261134	4.92875	0.241729	8.27592e-07	0.61006	0.201666	0.372174	5.8883	3.90182e-09	1.21962e-05
ENSG00000150672.12	DLG2	protein_coding	0.5	9	9	0.0106339	0.426358	0.141971	0.313575	0.368912	0.504225	2.61323e-09	0.650026	0.151695	6.89206	0.422533	5.49903e-12	0.606897	0.167767	0.368324	5.67285	1.40445e-08	4.46261e-05
ENSG00000150687.7	PRSS23	protein_coding	0.5	20	20	0.00862108	0.760753	0.0757425	0.640275	0.29269	0.872724	4.26299e-24	0.880104	0.0384719	11.9658	0.774583	5.36968e-33	0.82397	0.14322	0.678927	10.0408	1.00873e-23	3.61533e-16
ENSG00000150768.11	DLAT	protein_coding	0.5	5	5	0.0029957	0.231304	0.194203	0.202321	0.174899	0.321814	9.66187e-06	0.557683	0.0825583	5.42454	0.311011	5.81052e-08	0.517367	0.231386	0.267668	4.69446	2.67307e-06	0.00173333
ENSG00000150773.6	PIH1D2	protein_coding	0.5	18	18	0.029168	0.483926	0.136352	0.586826	0.26826	0.802945	2.56752e-13	0.755961	0.0630491	8.51939	0.571477	1.60401e-17	0.790103	0.147183	0.624263	8.87571	6.94915e-19	1.07127e-12
ENSG00000150776.13	C11orf57	protein_coding	0.5	7	7	0.0273747	0.334289	0.173626	0.420403	0.177747	0.518263	1.72078e-08	0.620745	0.160769	6.51845	0.385325	7.10381e-11	0.693424	0.146406	0.480838	6.85595	7.0841e-12	1.63431e-07
ENSG00000150779.7	TIMM8B	protein_coding	0.5	26	26	0.00312326	0.625805	0.264134	0.714493	0.207845	0.904747	4.50639e-20	0.794689	0.176417	10.4972	0.63153	8.9023e-26	0.876938	0.125497	0.76902	11.7073	1.16921e-31	3.06912e-21
ENSG00000150782.7	IL18	protein_coding	0.5	6	6	0.00334019	0.356823	0.132108	0.280094	0.318083	0.525723	1.10814e-08	0.652796	0.0849096	6.74726	0.426142	1.50662e-11	0.590886	0.280327	0.349146	6.04005	1.54067e-09	1.90763e-06
ENSG00000150783.5	TEX12	protein_coding	0.5	28	28	0.00189942	0.798189	0.213684	0.848643	0.125349	0.948877	4.37675e-33	0.900497	0.111562	14.3907	0.810896	5.91515e-47	0.92091	0.0718858	0.848075	13.4659	2.48424e-41	7.11998e-27
ENSG00000150787.3	PTS	protein_coding	0.5	7	7	0.0234329	0.444341	0.168271	0.388902	0.206004	0.538544	7.38424e-10	0.674997	0.101705	7.17618	0.45562	7.16866e-13	0.646742	0.18553	0.418275	6.28533	3.27167e-10	2.19997e-06
ENSG00000151117.4	TMEM86A	protein_coding	0.5	58	33	0.0828669	0.194767	0.266141	0.309371	0.256984	0.752445	2.24489e-05	0.465218	0.284582	4.75973	0.216428	1.93853e-06	0.578751	0.181166	0.334953	5.3026	1.14167e-07	0.000224501
ENSG00000151348.9	EXT2	protein_coding	0.5	36	36	0.0079879	0.650398	0.0995743	0.695843	0.136523	0.91797	8.01775e-19	0.829465	0.0554678	10.3337	0.688012	4.96198e-25	0.877531	0.0641156	0.77006	10.8361	2.32077e-27	3.37279e-18
ENSG00000151364.11	KCTD14	protein_coding	0.5	19	19	0.00939351	0.69392	0.151337	0.718635	0.195489	0.812936	4.73524e-23	0.856397	0.0768989	11.5965	0.733415	4.29174e-31	0.850754	0.126747	0.723782	10.7777	4.38598e-27	2.41131e-18
ENSG00000151365.2	THRSP	protein_coding	0.5	9	9	0.010296	0.391714	0.098461	0.45344	0.110342	0.568629	4.72461e-10	0.689245	0.0712749	7.30635	0.475058	2.74487e-13	0.711658	0.113828	0.506457	7.00941	2.39328e-12	9.37732e-08
ENSG00000151366.8	NDUFC2	protein_coding	0.5	6	6	0.00340258	0.28102	0.277023	0.293963	0.345868	0.417585	1.8231e-07	0.569559	0.218691	5.96466	0.324398	2.45141e-09	0.608765	0.237462	0.370595	5.99374	2.05067e-09	5.36869e-06
ENSG00000151376.12	ME3	protein_coding	0.5	22	22	0.028247	0.708251	0.0911016	0.582691	0.310941	0.886816	7.96337e-21	0.844509	0.0713631	10.9587	0.713195	6.03501e-28	0.773633	0.218517	0.598508	9.53438	1.50786e-21	3.40992e-15
ENSG00000151498.7	ACAD8	protein_coding	0.5	53	40	0.0704514	0.284855	0.120696	0.198912	0.399928	0.75872	7.79471e-06	0.557775	0.0955889	5.45007	0.311113	5.03511e-08	0.579205	0.235318	0.335479	6.25305	4.02504e-10	4.64986e-07
ENSG00000151500.10	THYN1	protein_coding	0.5	85	53	0.0589022	0.0524408	0.518817	0.270026	0.328281	0.887571	1.38224e-07	0.551652	0.242418	5.89051	0.30432	3.85016e-09	0.597262	0.233583	0.356721	6.38204	1.74743e-10	4.21867e-07
ENSG00000151502.6	VPS26B	protein_coding	0.5	23	23	0.00213909	0.796861	0.0561936	0.739928	0.139655	0.896136	2.41302e-28	0.908411	0.0328668	13.2172	0.825211	6.97859e-40	0.875295	0.0948959	0.766141	11.1789	5.17391e-29	1.96562e-19
ENSG00000151702.12	FLI1	protein_coding	0.5	26	26	0.00829823	0.74107	0.161326	0.720151	0.225461	0.891135	2.12794e-25	0.873797	0.0932723	12.2804	0.763521	1.15384e-34	0.870749	0.116402	0.758203	11.613	3.5403e-31	7.0477e-21
ENSG00000151704.11	KCNJ1	protein_coding	0.5	60	49	0.0364505	0.4332	0.0903408	0.45489	0.237435	0.898103	1.35398e-09	0.671601	0.10032	7.09254	0.451048	1.31676e-12	0.711241	0.0641586	0.505863	6.85013	7.37849e-12	2.81054e-07
ENSG00000151715.3	TMEM45B	protein_coding	0.5	38	33	0.0310274	0.605874	0.24135	0.612786	0.332606	0.904007	4.25006e-18	0.805444	0.10231	10.0213	0.64874	1.22839e-23	0.788909	0.214367	0.622378	9.73927	2.05028e-22	1.42062e-15
ENSG00000152219.4	ARL14EP	protein_coding	0.5	8	8	0.00297114	0.378181	0.107957	0.462982	0.20621	0.576955	6.94768e-09	0.658439	0.0779611	6.82916	0.433542	8.54123e-12	0.69478	0.17437	0.482719	6.97317	3.09867e-12	7.07989e-08
ENSG00000152270.4	PDE3B	protein_coding	0.5	12	12	0.0104263	0.566042	0.177307	0.486521	0.258312	0.693247	3.17545e-16	0.78689	0.0915499	9.44116	0.619195	3.68683e-21	0.711899	0.163249	0.5068	7.55571	4.16583e-14	1.93504e-09
ENSG00000152402.6	GUCY1A2	protein_coding	0.5	17	17	0.0151355	0.61585	0.113655	0.563097	0.319704	0.742407	3.77992e-16	0.792113	0.0749754	9.44184	0.627443	3.66305e-21	0.77958	0.163786	0.607745	8.95022	3.54771e-19	4.25544e-13
ENSG00000152404.11	CWF19L2	protein_coding	0.5	5	5	0.00881684	0.292301	0.178654	0.211518	0.550216	0.455484	5.37293e-07	0.575043	0.145176	5.87	0.330675	4.35786e-09	0.57775	0.285803	0.333795	5.87854	4.13895e-09	4.60643e-06
ENSG00000152558.10	TMEM123	protein_coding	0.5	11	11	0.0175988	0.621852	0.136128	0.533148	0.320714	0.688756	7.49417e-17	0.799648	0.0898512	9.6759	0.639437	3.81702e-22	0.771233	0.204518	0.594801	8.74	2.33103e-18	1.37864e-12
ENSG00000152578.8	GRIA4	protein_coding	0.5	7	7	0.0186582	0.315277	0.241139	0.345263	0.243824	0.489533	6.8876e-07	0.51531	0.306255	5.47011	0.265545	4.49754e-08	0.570138	0.277816	0.325058	5.64581	1.64402e-08	1.10921e-05
ENSG00000154096.9	THY1	protein_coding	0.5	24	23	0.0467728	0.25809	0.195873	0.306811	0.632546	0.764613	2.09749e-08	0.624534	0.148784	6.5265	0.390043	6.73234e-11	0.607921	0.468152	0.369568	7.23063	4.80776e-13	2.21534e-11
ENSG00000154134.10	ROBO3	protein_coding	0.5	20	20	0.0185495	0.657501	0.0900207	0.592005	0.33398	0.84089	5.50714e-18	0.820042	0.0594639	10.0662	0.672468	7.7964e-24	0.7958	0.216517	0.633297	9.86042	6.1789e-23	5.89579e-16
ENSG00000154144.8	TBRG1	protein_coding	0.5	51	40	0.0459612	0.511194	0.14064	0.52823	0.186583	0.893249	3.76898e-13	0.74452	0.0754073	8.41395	0.55431	3.96429e-17	0.761937	0.106914	0.580548	8.06004	7.62665e-16	1.93024e-10
ENSG00000154146.8	NRGN	protein_coding	0.5	32	31	0.0260532	0.370885	0.252722	0.459909	0.199919	0.783453	3.9569e-11	0.671959	0.137331	7.51172	0.451529	5.83557e-14	0.687887	0.169902	0.473188	7.10742	1.18233e-12	2.32896e-08
ENSG00000156587.11	UBE2L6	protein_coding	0.5	7	7	0.0739294	0.224609	0.0895808	0.239801	0.23662	0.522502	8.03534e-05	0.523603	0.0440048	4.97794	0.27416	6.42638e-07	0.510582	0.247675	0.260694	4.78123	1.74223e-06	0.000879804
ENSG00000156599.6	ZDHHC5	protein_coding	0.5	7	7	0.0229054	0.481613	0.185913	0.466773	0.313958	0.570721	2.70239e-11	0.688297	0.148568	7.62903	0.473752	2.36533e-14	0.744332	0.173717	0.55403	8.05075	8.22908e-16	1.23703e-10
ENSG00000156603.10	MED19	protein_coding	0.5	11	11	0.00244486	0.50768	0.0600083	0.470649	0.23707	0.671329	8.85154e-11	0.701618	0.0874396	7.56177	0.492268	3.97626e-14	0.699419	0.177302	0.489188	7.41079	1.25552e-13	3.64987e-09
ENSG00000156689.2	GLYATL2	protein_coding	0.5	12	12	0.018436	0.56182	0.1067	0.46841	0.221767	0.685563	3.26448e-13	0.750243	0.072892	8.46398	0.562864	2.58399e-17	0.693691	0.199247	0.481208	7.15595	8.30924e-13	2.0122e-08
ENSG00000157613.6	CREB3L1	protein_coding	0.5	7	7	0.010974	0.439673	0.125214	0.298099	0.263182	0.579187	6.39191e-11	0.699198	0.0965951	7.58627	0.488879	3.29257e-14	0.63926	0.167481	0.408653	6.30632	2.85753e-10	1.64478e-06
ENSG00000158077.4	NLRP14	protein_coding	0.5	46	39	0.0312569	0.370614	0.214892	0.422822	0.587605	0.900421	2.7691e-10	0.695925	0.0660267	7.40326	0.484312	1.3288e-13	0.70351	0.296176	0.494927	8.2109	2.19536e-16	9.16287e-12
ENSG00000158483.11	FAM86C1	protein_coding	0.5	22	22	0.0174987	0.658528	0.150132	0.62808	0.292945	0.832794	2.83537e-19	0.824419	0.0899194	10.4357	0.679667	1.70384e-25	0.800911	0.211935	0.641459	10.6328	2.09625e-26	1.62699e-18
ENSG00000158555.10	GDPD5	protein_coding	0.5	25	25	0.00195947	0.675677	0.103649	0.596231	0.213147	0.856237	2.32836e-18	0.823219	0.0678567	10.1802	0.67769	2.43118e-24	0.805185	0.102386	0.648323	8.87686	6.87725e-19	1.41406e-12
ENSG00000158636.12	C11orf30	protein_coding	0.5	26	26	0.00197681	0.734884	0.165915	0.786363	0.168802	0.930356	3.63733e-25	0.882398	0.0576649	12.2535	0.778626	1.60929e-34	0.897122	0.102064	0.804827	12.4138	2.19899e-35	2.03759e-23
ENSG00000159063.8	ALG8	protein_coding	0.5	17	17	0.0176183	0.611814	0.196452	0.743521	0.125214	0.849445	3.41362e-17	0.775925	0.141761	9.66444	0.602059	4.26954e-22	0.86606	0.0774221	0.75006	10.6394	1.95469e-26	1.02038e-17
ENSG00000160584.11	SIK3	protein_coding	0.5	56	46	0.0378636	0.459077	0.145113	0.364784	0.314995	0.878874	5.78676e-11	0.694614	0.120179	7.57929	0.482488	3.47453e-14	0.715518	0.18018	0.511966	7.5114	5.84993e-14	2.7422e-09
ENSG00000160588.5	MPZL3	protein_coding	0.5	12	12	0.00831398	0.674094	0.0893029	0.531645	0.293581	0.743412	1.14913e-18	0.828523	0.056417	10.2931	0.68645	7.56789e-25	0.810187	0.129197	0.656403	9.37845	6.69517e-21	4.95346e-14
ENSG00000160593.13	AMICA1	protein_coding	0.5	13	13	0.00264595	0.58041	0.169095	0.624016	0.152604	0.757312	1.38453e-18	0.818631	0.0899291	10.2316	0.670156	1.4307e-24	0.838764	0.0822695	0.703526	9.68001	3.66697e-22	9.07629e-15
ENSG00000160695.10	VPS11	protein_coding	0.5	33	33	0.0110864	0.742811	0.136309	0.762958	0.143018	0.920648	2.9326e-24	0.869982	0.0654408	11.9627	0.756869	5.57355e-33	0.874922	0.0993714	0.765488	11.2083	3.71458e-29	1.74643e-19
ENSG00000160703.11	NLRX1	protein_coding	0.5	45	37	0.0405893	0.235995	0.200957	0.436567	0.161851	0.806774	1.44039e-05	0.551913	0.0759516	5.34388	0.304608	9.09803e-08	0.724808	0.120086	0.525346	7.30889	2.69362e-13	1.77937e-08
ENSG00000161328.10	LRRC56	protein_coding	0.5	27	27	0.0019416	0.76365	0.158176	0.803925	0.110694	0.918335	1.447e-27	0.881166	0.0911145	12.9124	0.776454	3.83233e-38	0.917589	0.0565515	0.84197	12.8483	8.79212e-38	9.49575e-25
ENSG00000162105.12	SHANK2	protein_coding	0.5	42	38	0.041939	0.50816	0.182351	0.629039	0.151826	0.868257	2.12221e-12	0.724559	0.110625	8.1205	0.524985	4.64259e-16	0.832917	0.0823154	0.69375	9.59647	8.27315e-22	1.59529e-14
ENSG00000162129.8	CLPB	protein_coding	0.5	24	24	0.0135146	0.597088	0.100572	0.631003	0.232482	0.820396	9.84653e-16	0.790972	0.0649413	9.34424	0.625636	9.25491e-21	0.821866	0.177861	0.675465	10.2537	1.13904e-24	6.19165e-17
ENSG00000162139.5	NEU3	protein_coding	0.5	15	15	0.00228556	0.65096	0.0381861	0.723486	0.124264	0.805178	1.3856e-18	0.828754	0.0515466	10.2711	0.686833	9.51291e-25	0.863921	0.0714069	0.746359	10.397	2.55828e-25	7.64074e-17
ENSG00000162144.5	CYB561A3	protein_coding	0.5	32	32	0.0203214	0.648875	0.120692	0.643244	0.176368	0.876271	1.33531e-18	0.824272	0.0681853	10.2602	0.679424	1.06456e-24	0.844359	0.0876688	0.712942	9.76204	1.63829e-22	5.39759e-15
ENSG00000162148.6	PPP1R32	protein_coding	0.5	15	15	0.00525217	0.673433	0.0912016	0.647709	0.162137	0.786368	3.78801e-19	0.83495	0.050183	10.4523	0.697142	1.42947e-25	0.821641	0.114364	0.675093	9.78268	1.33624e-22	2.35684e-15
ENSG00000162174.8	ASRGL1	protein_coding	0.5	27	24	0.0207597	0.320485	0.212621	0.452795	0.350635	0.760703	2.10355e-08	0.621742	0.15303	6.50235	0.386563	7.90744e-11	0.716752	0.195279	0.513733	7.86497	3.69187e-15	2.10633e-10
ENSG00000162188.5	GNG3	protein_coding	0.5	27	26	0.0143916	0.786981	0.068886	0.708016	0.258143	0.922155	2.17105e-28	0.904908	0.0418326	13.2123	0.818859	7.45219e-40	0.833824	0.188698	0.695263	11.1418	7.85261e-29	1.27645e-19
ENSG00000162191.9	UBXN1	protein_coding	0.5	25	25	0.0114547	0.732296	0.17151	0.785877	0.0934887	0.90605	4.10641e-26	0.891432	0.0441077	12.5475	0.794651	4.10258e-36	0.908468	0.0529999	0.825314	12.0514	1.90696e-33	5.11857e-22
ENSG00000162194.8	C11orf48	protein_coding	0.5	43	39	0.0422917	0.276981	0.121447	0.110499	0.569744	0.824562	1.44757e-05	0.548961	0.0837698	5.32834	0.301358	9.91142e-08	0.545097	0.315953	0.297131	5.77383	7.74895e-09	4.05683e-06
ENSG00000162222.9	TTC9C	protein_coding	0.5	26	26	0.00206771	0.724559	0.132508	0.626862	0.326964	0.885819	6.71135e-22	0.856192	0.0736587	11.2888	0.733064	1.49016e-29	0.800027	0.231412	0.640044	9.70352	2.91264e-22	1.82734e-15
ENSG00000162227.3	TAF6L	protein_coding	0.5	4	4	0.0031342	0.317704	0.157809	0.322788	0.240054	0.356862	4.48498e-07	0.591386	0.119252	5.97769	0.349737	2.26326e-09	0.604876	0.142486	0.365875	5.56852	2.56911e-08	8.68257e-05
ENSG00000162231.9	NXF1	protein_coding	0.5	17	17	0.00705761	0.687231	0.0810859	0.664034	0.248981	0.834966	3.0131e-21	0.857431	0.0420156	11.1053	0.735189	1.18276e-28	0.820898	0.166487	0.673874	10.4185	2.04108e-25	1.71733e-17
ENSG00000162236.7	STX5	protein_coding	0.5	22	22	0.00210021	0.643142	0.341296	0.688955	0.293949	0.896662	6.15093e-20	0.803467	0.187569	10.5186	0.645559	7.09246e-26	0.887519	0.105107	0.787691	12.2947	9.66942e-35	4.45201e-23
ENSG00000162241.8	SLC25A45	protein_coding	0.5	8	8	0.00267196	0.383143	0.286438	0.421131	0.191845	0.510138	3.66772e-12	0.683173	0.173532	7.84993	0.466726	4.16277e-15	0.670995	0.11839	0.450234	6.49806	8.13611e-11	1.08665e-06
ENSG00000162298.12	SYVN1	protein_coding	0.5	21	21	0.00990881	0.748674	0.088691	0.710584	0.174091	0.862183	1.66716e-23	0.872534	0.0511727	11.772	0.761315	5.44177e-32	0.873201	0.0863529	0.76248	10.9212	9.12562e-28	1.70054e-18
ENSG00000162300.7	ZFPL1	protein_coding	0.5	14	14	0.00548584	0.608188	0.146891	0.598423	0.351614	0.769622	1.33015e-18	0.826059	0.0590867	10.2684	0.682373	9.78586e-25	0.785362	0.257945	0.616794	10.2946	7.45363e-25	1.27568e-17
ENSG00000162302.8	RPS6KA4	protein_coding	0.5	10	10	0.00628183	0.529978	0.107109	0.367701	0.608182	0.627056	1.7562e-14	0.770083	0.0686021	8.89471	0.593028	5.85746e-19	0.656132	0.288424	0.430509	6.88385	5.82553e-12	2.60882e-08
ENSG00000162337.7	LRP5	protein_coding	0.5	23	23	0.00195782	0.764094	0.0885656	0.800024	0.0485901	0.906974	4.97258e-24	0.880256	0.0349595	11.9398	0.77485	7.34101e-33	0.918749	0.0396669	0.844101	12.3819	3.2749e-35	5.25541e-23
ENSG00000162341.11	TPCN2	protein_coding	0.5	16	16	0.0199146	0.607014	0.168261	0.49649	0.359811	0.808457	4.06117e-16	0.775326	0.118211	9.35325	0.60113	8.49975e-21	0.755263	0.156964	0.570422	8.28261	1.20507e-16	3.29412e-11
ENSG00000165323.11	FAT3	protein_coding	0.5	14	14	0.0188696	0.398794	0.234284	0.419257	0.326803	0.675345	9.32693e-10	0.664815	0.117758	7.09818	0.441979	1.26411e-12	0.755476	0.160417	0.570744	8.16547	3.20175e-16	7.32687e-11
ENSG00000165325.9	CCDC67	protein_coding	0.5	13	13	0.00487943	0.292859	0.144312	0.47998	0.384783	0.684873	3.31609e-07	0.579565	0.175128	5.94775	0.335896	2.71857e-09	0.763668	0.151998	0.583189	8.40549	4.26075e-17	1.65662e-11
ENSG00000165434.6	PGM2L1	protein_coding	0.5	9	9	0.00321364	0.473443	0.0828837	0.442402	0.290894	0.634446	2.29263e-12	0.734932	0.0720756	8.16633	0.540125	3.17925e-16	0.694258	0.214174	0.481994	7.53583	4.85244e-14	1.23086e-09
ENSG00000165457.9	FOLR2	protein_coding	0.5	19	19	0.0186435	0.77327	0.125462	0.737166	0.115531	0.877107	1.7472e-27	0.889374	0.0739716	12.9272	0.790986	3.16254e-38	0.885781	0.0484245	0.784608	11.0637	1.88235e-28	6.65292e-19
ENSG00000165458.9	INPPL1	protein_coding	0.5	4	4	0.0338558	0.207105	0.282366	0.24037	0.307343	0.342064	1.14971e-06	0.488873	0.313078	5.07493	0.238997	3.87636e-07	0.5393	0.279604	0.290844	5.14515	2.67313e-07	6.97276e-05
ENSG00000165478.6	HEPACAM	protein_coding	0.5	13	13	0.0238839	0.51657	0.199808	0.411967	0.482748	0.751237	2.80381e-14	0.749566	0.118325	8.74116	0.561849	2.30726e-18	0.767546	0.147554	0.589127	8.56945	1.03977e-17	5.60365e-12
ENSG00000165490.8	C11orf82	protein_coding	0.5	27	27	0.00213493	0.567059	0.163998	0.52125	0.277139	0.838998	2.09773e-15	0.772844	0.102553	9.15655	0.597288	5.35824e-20	0.771453	0.147807	0.595139	8.79186	1.47101e-18	1.00431e-12
ENSG00000165494.6	PCF11	protein_coding	0.5	18	18	0.00573787	0.752924	0.13694	0.755126	0.167652	0.868596	2.68748e-24	0.873659	0.0676688	11.9787	0.76328	4.59633e-33	0.856214	0.12878	0.733102	10.708	9.33389e-27	4.79834e-18
ENSG00000165495.11	PKNOX2	protein_coding	0.5	29	29	0.0149774	0.433366	0.233581	0.461613	0.403901	0.849595	2.11081e-12	0.722891	0.126862	8.11226	0.522571	4.9687e-16	0.678479	0.263843	0.460334	8.10249	5.38456e-16	1.61777e-11
ENSG00000165895.13	ARHGAP42	protein_coding	0.5	31	31	0.00189901	0.824073	0.0782661	0.77362	0.17842	0.9516	9.21298e-31	0.919408	0.0436898	13.91	0.845312	5.50983e-44	0.883406	0.112702	0.780407	12.229	2.17611e-34	6.03178e-23
ENSG00000165905.12	GYLTL1B	protein_coding	0.5	17	17	0.0025346	0.496414	0.1755	0.52123	0.327245	0.791364	8.68265e-18	0.813364	0.0763828	9.99532	0.661561	1.5977e-23	0.796113	0.121711	0.633796	8.82124	1.13199e-18	1.65992e-12
ENSG00000165912.11	PACSIN3	protein_coding	0.5	8	8	0.00296979	0.479142	0.276072	0.396203	0.459654	0.659566	2.99707e-13	0.717283	0.144866	8.31034	0.514494	9.54285e-17	0.727593	0.210887	0.529391	8.35418	6.58899e-17	9.34746e-12
ENSG00000165916.4	PSMC3	protein_coding	0.5	5	5	0.00417977	0.325015	0.199998	0.360976	0.31905	0.38459	1.82108e-06	0.553397	0.198338	5.58941	0.306248	2.27837e-08	0.614665	0.253434	0.377814	6.57164	4.97642e-11	1.50308e-07
ENSG00000165917.5	RAPSN	protein_coding	0.5	5	5	0.010537	0.263186	0.176518	0.238261	0.259645	0.396428	1.33355e-05	0.504366	0.236165	5.06594	0.254385	4.06397e-07	0.519908	0.355096	0.270304	5.33491	9.55918e-08	1.59988e-05
ENSG00000165923.11	AGBL2	protein_coding	0.5	5	5	0.0137946	0.261602	0.115049	0.240601	0.151233	0.335312	1.22923e-05	0.542915	0.135125	5.30918	0.294756	1.10118e-07	0.615592	0.0952078	0.378954	5.57601	2.46094e-08	0.000109374
ENSG00000165973.13	NELL1	protein_coding	0.5	88	27	0.167953	0.115488	0.224291	0.177291	0.240419	0.653985	8.81452e-05	0.522782	0.0348405	4.96212	0.273301	6.9729e-07	0.514093	0.226924	0.264291	4.82247	1.41789e-06	0.000797112
ENSG00000166002.2	SMCO4	protein_coding	0.5	6	6	0.00310517	0.421506	0.190589	0.3347	0.400149	0.475513	9.68885e-10	0.655351	0.16341	7.04219	0.429485	1.89241e-12	0.529115	0.38844	0.279963	5.56311	2.65012e-08	1.25286e-06
ENSG00000166004.10	KIAA1731	protein_coding	0.5	9	9	0.0109457	0.400872	0.272915	0.45119	0.232875	0.60309	1.78186e-11	0.642557	0.245643	7.43518	0.41288	1.04429e-13	0.680567	0.168814	0.463171	6.69899	2.09866e-11	3.22268e-07
ENSG00000166016.4	ABTB2	protein_coding	0.5	24	24	0.00267632	0.640498	0.170705	0.656941	0.217558	0.855298	2.05236e-17	0.792626	0.135663	9.79996	0.628256	1.12632e-22	0.836949	0.107668	0.700483	10.4914	9.45993e-26	1.74204e-17
ENSG00000166025.13	AMOTL1	protein_coding	0.5	16	16	0.0286619	0.540913	0.115898	0.562126	0.196627	0.720093	8.44753e-15	0.772758	0.0922306	9.00458	0.597155	2.16496e-19	0.766482	0.15733	0.587494	8.46631	2.53292e-17	1.1266e-11
ENSG00000166037.6	CEP57	protein_coding	0.5	67	59	0.0113892	0.582539	0.0961407	0.526256	0.290677	0.963456	3.50552e-15	0.786543	0.0496063	9.16473	0.618649	4.96717e-20	0.794102	0.121125	0.630599	8.93381	4.11571e-19	7.0988e-13
ENSG00000166181.8	API5	protein_coding	0.5	20	20	0.00859733	0.750936	0.0706745	0.597617	0.526922	0.870808	6.91163e-25	0.889611	0.0277545	12.2253	0.791408	2.27742e-34	0.855099	0.0780868	0.731195	10.2648	1.01578e-24	1.28632e-16
ENSG00000166199.8	ALKBH3	protein_coding	0.5	30	30	0.00602359	0.668516	0.256859	0.794246	0.137689	0.935401	1.7533e-21	0.841056	0.106345	11.0861	0.707376	1.46607e-28	0.911343	0.058757	0.830546	12.931	3.00729e-38	4.79907e-25
ENSG00000166250.7	CLMP	protein_coding	0.5	38	35	0.0349049	0.483828	0.22454	0.52139	0.308335	0.871879	6.2572e-14	0.744347	0.149224	8.62571	0.554052	6.3695e-18	0.712852	0.245208	0.508158	8.50738	1.77902e-17	1.61629e-12
ENSG00000166257.4	SCN3B	protein_coding	0.5	45	43	0.0213096	0.4296	0.211138	0.451074	0.473172	0.901164	6.09759e-11	0.685896	0.166134	7.52345	0.470453	5.33492e-14	0.699077	0.232263	0.488709	7.46026	8.63535e-14	2.81029e-09
ENSG00000166261.6	ZNF202	protein_coding	0.5	18	18	0.00399098	0.540641	0.152591	0.596451	0.214061	0.815741	2.33593e-14	0.753603	0.106593	8.77929	0.567918	1.64503e-18	0.806576	0.130811	0.650565	9.456	3.1994e-21	2.31483e-14
ENSG00000166266.9	CUL5	protein_coding	0.5	5	5	0.00305448	0.276054	0.178592	0.290653	0.266914	0.432424	4.74105e-06	0.551374	0.150847	5.47132	0.304013	4.46701e-08	0.53027	0.204123	0.281186	4.89882	9.64143e-07	0.000762911
ENSG00000166313.14	APBB1	protein_coding	0.5	36	36	0.0044258	0.700742	0.162985	0.707588	0.339182	0.92246	1.30374e-23	0.844914	0.0892685	11.7259	0.71388	9.39418e-32	0.875184	0.140975	0.765946	11.7274	9.22875e-32	3.00464e-21
ENSG00000166323.8	C11orf65	protein_coding	0.5	26	26	0.0118973	0.484792	0.0680107	0.5076	0.325287	0.834518	2.03897e-12	0.742068	0.0399745	8.20478	0.550666	2.31016e-16	0.768739	0.173785	0.59096	8.74718	2.18756e-18	1.74624e-12
ENSG00000166326.5	TRIM44	protein_coding	0.5	48	45	0.0117533	0.622633	0.180848	0.674092	0.198377	0.95283	2.54348e-20	0.844124	0.0581238	10.8063	0.712545	3.21481e-27	0.846574	0.0835332	0.716687	10.1	5.52549e-24	4.76278e-16
ENSG00000166340.10	TPP1	protein_coding	0.5	30	30	0.0115413	0.708486	0.118606	0.64119	0.246774	0.897233	5.84404e-21	0.84569	0.0607886	10.9776	0.715192	4.89919e-28	0.826504	0.12332	0.683109	10.2379	1.34082e-24	8.10718e-17
ENSG00000166341.6	DCHS1	protein_coding	0.5	123	11	0.295224	0.153473	0.0545102	0.10282	0.255966	0.371564	4.77871e-05	0.507163	0.162801	4.94189	0.257214	7.73684e-07	0.443057	0.309638	0.1963	3.97139	7.14558e-05	0.00628965
ENSG00000166349.5	RAG1	protein_coding	0.5	9	9	0.00788604	0.518687	0.0861861	0.520696	0.164271	0.63236	1.31922e-13	0.762098	0.0546186	8.62642	0.580794	6.33049e-18	0.768393	0.0923301	0.590428	8.0498	8.2927e-16	2.4324e-10
ENSG00000166352.11	C11orf74	protein_coding	0.5	28	28	0.00183872	0.579214	0.185723	0.553499	0.251637	0.845243	1.30225e-15	0.777272	0.0993763	9.22935	0.604151	2.72277e-20	0.748333	0.213892	0.560002	8.74708	2.18954e-18	9.85952e-13
ENSG00000166394.10	CYB5R2	protein_coding	0.5	35	32	0.0405379	0.432998	0.175414	0.512039	0.205123	0.786183	3.0606e-11	0.692773	0.151385	7.64838	0.479934	2.03521e-14	0.719915	0.173428	0.518277	7.34992	1.98319e-13	9.72328e-09
ENSG00000166402.4	TUB	protein_coding	0.5	34	34	0.0162375	0.466333	0.297489	0.621162	0.253884	0.912658	1.48756e-15	0.755705	0.163921	9.12399	0.57109	7.24105e-20	0.83792	0.127043	0.702109	10.5002	8.61718e-26	1.46137e-17
ENSG00000166405.10	RIC3	protein_coding	0.5	47	43	0.0187183	0.437095	0.172444	0.508522	0.293777	0.891965	9.71579e-10	0.662949	0.12503	7.0809	0.439501	1.4322e-12	0.757298	0.18283	0.573501	8.64546	5.3589e-18	2.19296e-12
ENSG00000166407.9	LMO1	protein_coding	0.5	21	21	0.00243324	0.741536	0.0940445	0.727334	0.160502	0.871586	1.7727e-23	0.873626	0.0543827	11.7817	0.763223	4.84855e-32	0.862052	0.0940973	0.743133	10.747	6.12024e-27	4.45908e-18
ENSG00000166435.11	XRRA1	protein_coding	0.5	9	9	0.00299246	0.734905	0.0529314	0.785399	0.0922623	0.817879	3.55035e-25	0.883829	0.0473885	12.2866	0.781154	1.06873e-34	0.891581	0.0872756	0.794917	12.258	1.52132e-34	6.1611e-23
ENSG00000166436.11	TRIM66	protein_coding	0.5	49	43	0.0297241	0.356407	0.215529	0.516505	0.436981	0.879575	3.0532e-09	0.653236	0.116821	6.89602	0.426717	5.34789e-12	0.745136	0.242622	0.555228	8.50121	1.87629e-17	4.87998e-12
ENSG00000166439.5	RNF169	protein_coding	0.5	10	10	0.00528853	0.40689	0.193321	0.498511	0.156619	0.659163	8.27893e-12	0.688377	0.192078	7.77523	0.473863	7.53115e-15	0.741346	0.144026	0.549594	7.76031	8.47226e-15	9.38152e-10
ENSG00000166441.8	RPL27A	protein_coding	0.5	19	19	0.0172417	0.704279	0.120645	0.711319	0.152067	0.834613	4.16613e-22	0.857849	0.0659496	11.349	0.735905	7.49924e-30	0.85892	0.0929852	0.737744	10.667	1.45165e-26	6.8786e-18
ENSG00000166444.13	ST5	protein_coding	0.5	24	24	0.0337404	0.340305	0.303	0.421008	0.300032	0.716138	1.40548e-09	0.649214	0.159614	6.98062	0.421478	2.93882e-12	0.693866	0.241011	0.481449	7.55832	4.08307e-14	9.69524e-10
ENSG00000166452.7	AKIP1	protein_coding	0.5	40	36	0.0180665	0.740466	0.21003	0.830831	0.152366	0.956736	4.30681e-27	0.876902	0.0935702	12.7337	0.768957	3.84363e-37	0.904963	0.100278	0.818959	13.3179	1.82172e-40	1.81591e-26
ENSG00000166471.6	TMEM41B	protein_coding	0.5	10	10	0.00901205	0.497917	0.195139	0.580578	0.203275	0.683104	3.33728e-15	0.778342	0.0861266	9.1279	0.605816	6.9844e-20	0.787771	0.148295	0.620584	8.55508	1.17787e-17	9.69622e-12
ENSG00000166478.5	ZNF143	protein_coding	0.5	20	20	0.00393886	0.699287	0.132865	0.682343	0.189995	0.867615	7.76229e-22	0.85488	0.0669355	11.2411	0.73082	2.56221e-29	0.865371	0.109805	0.748866	11.3144	1.11304e-29	4.65435e-20
ENSG00000166483.6	WEE1	protein_coding	0.5	11	11	0.00240856	0.651809	0.0634291	0.636265	0.208168	0.745757	1.1441e-17	0.820093	0.046534	9.9945	0.672553	1.61098e-23	0.76703	0.141172	0.588335	8.28858	1.14605e-16	4.05236e-11
ENSG00000166575.12	TMEM135	protein_coding	0.5	19	19	0.00205761	0.431933	0.21156	0.430708	0.40026	0.794314	4.89031e-11	0.69215	0.138146	7.58522	0.479072	3.31927e-14	0.72014	0.276457	0.518601	8.28105	1.22093e-16	9.90265e-12
ENSG00000166682.6	TMPRSS5	protein_coding	0.5	21	21	0.0134549	0.798201	0.0897559	0.78765	0.117122	0.899283	9.07982e-28	0.897788	0.051721	13.0071	0.806023	1.11438e-38	0.896016	0.067689	0.802844	11.6826	1.56429e-31	6.33929e-21
ENSG00000166689.10	PLEKHA7	protein_coding	0.5	32	32	0.022239	0.338204	0.440382	0.435767	0.359043	0.861431	1.97094e-12	0.714135	0.137597	8.06229	0.509988	7.48781e-16	0.705463	0.201624	0.497677	7.71285	1.23041e-14	4.58381e-10
ENSG00000166736.7	HTR3A	protein_coding	0.5	32	30	0.0221508	0.616059	0.134273	0.625659	0.187755	0.892605	1.33021e-16	0.794369	0.0889049	9.56931	0.631023	1.07616e-21	0.807077	0.121617	0.651372	9.11206	8.08304e-20	2.44536e-13
ENSG00000166741.3	NNMT	protein_coding	0.5	32	28	0.0515792	0.471658	0.120891	0.48749	0.254253	0.833054	1.88188e-12	0.731821	0.0942395	8.1668	0.535563	3.16666e-16	0.713507	0.135722	0.509093	7.17884	7.03067e-13	2.88379e-08
ENSG00000166788.5	SAAL1	protein_coding	0.5	12	12	0.0131684	0.650211	0.0856697	0.603401	0.203078	0.764993	3.39911e-17	0.811639	0.050032	9.81327	0.658758	9.87182e-23	0.831912	0.103987	0.692077	9.80099	1.11484e-22	2.90333e-15
ENSG00000166793.6	YPEL4	protein_coding	0.5	7	7	0.00672455	0.494171	0.201568	0.45959	0.226493	0.558043	2.5667e-12	0.709042	0.163418	8.0192	0.502741	1.06438e-15	0.641106	0.175573	0.411016	6.31484	2.70447e-10	1.78373e-06
ENSG00000166796.7	LDHC	protein_coding	0.5	58	46	0.0428264	0.619562	0.169251	0.588397	0.294168	0.924702	4.78994e-18	0.819371	0.0587929	10.0793	0.671369	6.81849e-24	0.807331	0.155165	0.651783	9.48577	2.40611e-21	1.60743e-14
ENSG00000166800.5	LDHAL6A	protein_coding	0.5	34	34	0.00666931	0.582992	0.159587	0.733452	0.160233	0.933632	7.43436e-17	0.796781	0.0981789	9.67001	0.634861	4.04327e-22	0.881628	0.0622407	0.777268	11.5943	4.40235e-31	9.4628e-21
ENSG00000166801.11	FAM111A	protein_coding	0.5	14	14	0.00253323	0.581146	0.166259	0.63337	0.203386	0.793585	3.05499e-18	0.815221	0.0960573	10.1159	0.664586	4.69562e-24	0.813189	0.131838	0.661276	9.57196	1.04895e-21	8.47623e-15
ENSG00000166840.9	GLYATL1	protein_coding	0.5	10	10	0.00257498	0.51183	0.153083	0.462113	0.245091	0.602623	4.58484e-12	0.716888	0.117753	8.00067	0.513929	1.23746e-15	0.684313	0.239568	0.468285	7.12313	1.05501e-12	1.72256e-08
ENSG00000166889.13	PATL1	protein_coding	0.5	11	11	0.0433894	0.491455	0.243052	0.437456	0.176405	0.576879	5.49834e-12	0.681126	0.217552	7.78797	0.463932	6.80952e-15	0.681152	0.114554	0.463968	6.60052	4.09722e-11	6.86306e-07
ENSG00000166900.10	STX3	protein_coding	0.5	10	10	0.0164271	0.556365	0.24968	0.646775	0.121116	0.714115	6.27201e-16	0.766886	0.132023	9.29102	0.588114	1.52816e-20	0.827858	0.0540281	0.685349	9.16408	4.99712e-20	3.21067e-13
ENSG00000166902.4	MRPL16	protein_coding	0.5	18	18	0.0144009	0.611577	0.159237	0.614078	0.297668	0.811811	3.12887e-16	0.798147	0.0659822	9.5095	0.637039	1.91588e-21	0.825409	0.18121	0.681299	10.6455	1.83038e-26	2.95051e-18
ENSG00000166927.8	MS4A7	protein_coding	0.5	5	5	0.00920426	0.357054	0.120562	0.335002	0.310073	0.424466	9.46931e-08	0.62336	0.0901051	6.33688	0.388578	2.34471e-10	0.64813	0.180845	0.420073	6.22114	4.93549e-10	3.59999e-06
ENSG00000166928.6	MS4A14	protein_coding	0.5	8	8	0.0673808	0.288015	0.209064	0.322057	0.329158	0.569874	3.07256e-10	0.648818	0.19807	7.13712	0.420964	9.53035e-13	0.598223	0.263199	0.357871	6.19758	5.73371e-10	1.1283e-06
ENSG00000166959.3	MS4A8	protein_coding	0.5	27	27	0.025512	0.554263	0.311214	0.737417	0.087227	0.869321	1.09362e-19	0.835509	0.0804752	10.5999	0.698075	2.98224e-26	0.87933	0.0535256	0.773222	10.7949	3.64028e-27	4.41633e-18
ENSG00000167283.3	ATP5L	protein_coding	0.5	25	25	0.00602868	0.760757	0.172798	0.849185	0.0871654	0.939491	7.68418e-29	0.895994	0.0793363	13.2944	0.802806	2.49482e-40	0.935162	0.0475313	0.874528	14.0901	4.37214e-45	8.38276e-29
ENSG00000167332.7	OR51E2	protein_coding	0.5	19	19	0.0179988	0.565649	0.278963	0.39294	0.39574	0.797751	2.34587e-17	0.761074	0.170051	9.66244	0.579234	4.35366e-22	0.737664	0.168839	0.544148	8.42482	3.61308e-17	9.30709e-12
ENSG00000167770.7	OTUB1	protein_coding	0.5	7	7	0.0382619	0.249287	0.246507	0.35672	0.216866	0.550455	5.60948e-07	0.542367	0.21383	5.67846	0.294162	1.35916e-08	0.672436	0.194626	0.45217	6.85181	7.29217e-12	9.55784e-08
ENSG00000167771.5	RCOR2	protein_coding	0.5	27	27	0.00204745	0.824848	0.0579398	0.814367	0.109999	0.941665	6.63158e-29	0.915666	0.0137731	13.3866	0.838444	7.24104e-41	0.916035	0.0516609	0.839121	12.5909	2.3701e-36	9.27152e-24
ENSG00000167792.7	NDUFV1	protein_coding	0.5	17	17	0.00220884	0.430664	0.18903	0.585294	0.245945	0.819045	4.48788e-10	0.666494	0.153959	7.18802	0.444215	6.57354e-13	0.812197	0.095648	0.659664	9.38486	6.29991e-21	3.61744e-14
ENSG00000167797.3	CDK2AP2	protein_coding	0.5	13	13	0.00558966	0.51361	0.229848	0.581589	0.180006	0.698525	1.2066e-13	0.75427	0.0882139	8.59407	0.568924	8.39389e-18	0.810846	0.0783293	0.657471	8.94037	3.87871e-19	1.16195e-12
ENSG00000167799.5	NUDT8	protein_coding	0.5	6	6	0.00411613	0.428162	0.170567	0.379056	0.245288	0.514021	2.78859e-10	0.679906	0.125342	7.31981	0.462272	2.48324e-13	0.658487	0.180372	0.433605	6.55549	5.546e-11	5.10386e-07
ENSG00000167985.2	SDHAF2	protein_coding	0.5	42	37	0.0267106	0.506502	0.190241	0.520959	0.243886	0.872141	8.18733e-14	0.741969	0.129799	8.594	0.550519	8.39941e-18	0.772436	0.124382	0.596657	8.5849	9.09134e-18	4.99332e-12
ENSG00000167986.9	DDB1	protein_coding	0.5	30	28	0.0262286	0.187612	0.285552	0.320804	0.185072	0.72331	1.14273e-05	0.529666	0.161502	5.24594	0.280546	1.55487e-07	0.601792	0.160862	0.362153	5.58527	2.33338e-08	6.9979e-05
ENSG00000167987.6	VPS37C	protein_coding	0.5	26	26	0.0183225	0.381011	0.261777	0.404502	0.309101	0.775336	1.5416e-10	0.665768	0.149353	7.31284	0.443247	2.61561e-13	0.668238	0.232908	0.446542	7.35256	1.94452e-13	2.2075e-09
ENSG00000167992.8	VWCE	protein_coding	0.5	33	32	0.0207902	0.453259	0.256479	0.573175	0.264702	0.880146	1.87966e-12	0.702985	0.152163	8.0199	0.494188	1.05828e-15	0.817136	0.120516	0.66771	9.9967	1.57553e-23	5.79709e-16
ENSG00000167994.7	RAB3IL1	protein_coding	0.5	12	12	0.00248224	0.521831	0.185758	0.59078	0.279074	0.734061	5.79925e-14	0.740698	0.110557	8.61056	0.548633	7.27067e-18	0.781171	0.178551	0.610229	9.20134	3.53516e-20	5.77583e-14
ENSG00000167995.11	BEST1	protein_coding	0.5	9	9	0.00749219	0.479704	0.229604	0.458895	0.299292	0.614068	4.26275e-12	0.705741	0.142268	7.94828	0.49807	1.89114e-15	0.732004	0.167415	0.53583	7.8562	3.95949e-15	3.55384e-10
ENSG00000167996.11	FTH1	protein_coding	0.5	22	22	0.0127867	0.681558	0.170512	0.73188	0.186894	0.882306	1.40397e-23	0.864639	0.0701973	11.7623	0.747601	6.10268e-32	0.850163	0.124933	0.722777	11.1861	4.76824e-29	8.32094e-20
ENSG00000168000.10	BSCL2	protein_coding	0.5	33	33	0.0218968	0.643634	0.171627	0.591807	0.441379	0.892903	9.36496e-19	0.825014	0.072489	10.2952	0.680647	7.40418e-25	0.819415	0.192329	0.67144	10.569	4.14894e-26	5.98922e-18
ENSG00000168002.7	POLR2G	protein_coding	0.5	18	18	0.00707671	0.718833	0.0610348	0.620055	0.364538	0.835021	6.7995e-21	0.855869	0.0332594	11.0034	0.732511	3.67811e-28	0.753907	0.430977	0.568376	9.88036	5.06493e-23	7.64494e-18
ENSG00000168003.12	SLC3A2	protein_coding	0.5	12	12	0.00233246	0.549806	0.116633	0.372341	0.443282	0.685085	6.52415e-15	0.77732	0.0705438	9.05065	0.604227	1.42118e-19	0.767697	0.114174	0.589359	8.16864	3.11889e-16	9.71987e-11
ENSG00000168004.5	HRASLS5	protein_coding	0.5	14	14	0.00266498	0.649466	0.153951	0.554485	0.327404	0.820242	7.60066e-22	0.8469	0.089265	11.2484	0.717239	2.35921e-29	0.765874	0.227374	0.586564	8.87315	7.11028e-19	4.27685e-13
ENSG00000168005.4	C11orf84	protein_coding	0.5	8	8	0.0287454	0.412155	0.0927763	0.316934	0.298468	0.543601	6.50405e-10	0.68576	0.0666358	7.24867	0.470267	4.20879e-13	0.635918	0.192646	0.404391	6.19261	5.9175e-10	3.1811e-06
ENSG00000168010.6	ATG16L2	protein_coding	0.5	20	20	0.0159172	0.592841	0.1449	0.625733	0.184735	0.813628	6.35326e-16	0.78072	0.100966	9.32417	0.609523	1.11852e-20	0.781355	0.112546	0.610515	8.36925	5.79865e-17	3.8306e-11
ENSG00000168014.12	C2CD3	protein_coding	0.5	11	11	0.0220256	0.304621	0.118491	0.35695	0.260635	0.573772	1.54886e-08	0.653256	0.0601121	6.70963	0.426743	1.95115e-11	0.654393	0.1508	0.42823	6.26855	3.64433e-10	3.2654e-06
ENSG00000168040.4	FADD	protein_coding	0.5	48	45	0.0187672	0.518447	0.203552	0.606338	0.271088	0.91864	2.01906e-12	0.708474	0.1229	8.06639	0.501935	7.24065e-16	0.791649	0.152894	0.626709	9.80516	1.06974e-22	8.70932e-16
ENSG00000168056.10	LTBP3	protein_coding	0.5	10	10	0.00313089	0.530448	0.141917	0.323106	0.258001	0.699399	3.47677e-14	0.761435	0.087741	8.78825	0.579783	1.51914e-18	0.642333	0.276686	0.412592	6.76873	1.29915e-11	6.61866e-08
ENSG00000168060.10	NAALADL1	protein_coding	0.5	7	7	0.0110324	0.413904	0.158937	0.439892	0.529186	0.592241	1.24917e-10	0.69529	0.0946018	7.48629	0.483429	7.08466e-14	0.789655	0.142815	0.623555	8.99154	2.43785e-19	4.08705e-13
ENSG00000168061.9	SAC3D1	protein_coding	0.5	11	11	0.00373724	0.595672	0.177729	0.586216	0.286132	0.69357	9.88207e-18	0.797881	0.104432	9.91191	0.636614	3.69518e-23	0.838376	0.0789096	0.702874	9.61026	7.23682e-22	1.4913e-14
ENSG00000168062.5	BATF2	protein_coding	0.5	10	10	0.00881453	0.585426	0.112933	0.530468	0.310426	0.700968	2.33714e-20	0.850488	0.0369856	10.8458	0.72333	2.08746e-27	0.815975	0.086992	0.665815	9.12176	7.39109e-20	3.23501e-13
ENSG00000168066.16	SF1	protein_coding	0.5	22	22	0.00216752	0.573718	0.417511	0.241218	1.58008	0.886556	1.77752e-19	0.783775	0.229391	10.2843	0.614304	8.29787e-25	0.832706	0.205211	0.693399	10.5667	4.25095e-26	6.63067e-18
ENSG00000168067.7	MAP4K2	protein_coding	0.5	9	9	0.00293774	0.328568	0.270268	0.528281	0.232004	0.624872	7.9355e-08	0.583795	0.200696	6.14452	0.340817	8.02058e-10	0.722603	0.145148	0.522155	7.65195	1.97961e-14	1.59159e-09
ENSG00000168071.17	CCDC88B	protein_coding	0.5	11	11	0.0027695	0.496357	0.0870131	0.486313	0.155433	0.674364	4.68498e-12	0.728683	0.0757237	8.04241	0.530978	8.80912e-16	0.747159	0.0804963	0.558246	7.50936	5.94173e-14	7.04054e-09
ENSG00000168439.12	STIP1	protein_coding	0.5	21	21	0.002258	0.785877	0.0612828	0.790543	0.1066	0.894817	4.01258e-27	0.90483	0.0199087	12.8775	0.818717	6.02346e-38	0.920512	0.0501721	0.847342	13.002	1.19164e-38	4.6047e-25
ENSG00000168496.3	FEN1	protein_coding	0.5	25	25	0.00550032	0.608705	0.287736	0.662516	0.261354	0.887977	4.00932e-21	0.820318	0.162688	10.921	0.672922	9.1507e-28	0.86372	0.101013	0.746013	10.9028	1.11781e-27	1.22787e-18
ENSG00000168539.3	CHRM1	protein_coding	0.5	11	11	0.00261269	0.553468	0.179805	0.420852	0.376934	0.681797	2.30853e-15	0.773315	0.0855883	9.14386	0.598016	6.0264e-20	0.622699	0.317299	0.387754	6.68282	2.34383e-11	3.19391e-08
ENSG00000168569.7	TMEM223	protein_coding	0.5	41	40	0.0263274	0.484983	0.108922	0.561859	0.401918	0.880063	1.44556e-12	0.730527	0.0995056	8.19333	0.53367	2.54097e-16	0.822758	0.135836	0.67693	9.90821	3.83454e-23	8.81226e-16
ENSG00000168876.4	ANKRD49	protein_coding	0.5	23	23	0.0050549	0.696033	0.25437	0.765094	0.110482	0.892619	1.74105e-23	0.847166	0.135996	11.638	0.717689	2.64047e-31	0.849608	0.1589	0.721833	10.9031	1.11422e-27	8.30421e-19
ENSG00000168959.10	GRM5	protein_coding	0.5	9	9	0.00258785	0.344183	0.349585	0.359252	0.232253	0.532617	1.24872e-11	0.689085	0.177109	7.72537	0.474839	1.11531e-14	0.636819	0.197395	0.405539	6.31149	2.76358e-10	1.56877e-06
ENSG00000169519.15	METTL15	protein_coding	0.5	10	10	0.0103984	0.506343	0.167499	0.470382	0.247427	0.64918	6.64321e-12	0.709248	0.139166	7.90191	0.503033	2.74668e-15	0.73388	0.167122	0.538579	7.69876	1.37388e-14	1.23323e-09
ENSG00000170145.4	SIK2	protein_coding	0.5	23	23	0.00218878	0.641487	0.297541	0.692529	0.420792	0.907953	8.10625e-22	0.820993	0.166539	11.1018	0.674029	1.22876e-28	0.882643	0.137001	0.779058	12.7474	3.22205e-37	9.06382e-25
ENSG00000170276.4	HSPB2	protein_coding	0.5	27	27	0.0019775	0.776084	0.0608435	0.779906	0.177621	0.922843	3.70197e-25	0.889863	0.0334105	12.2973	0.791857	9.36228e-35	0.892694	0.115077	0.796903	12.8187	1.28851e-37	7.52067e-25
ENSG00000170290.3	SLN	protein_coding	0.5	14	14	0.0204132	0.674062	0.162947	0.622847	0.205796	0.773867	4.87487e-18	0.807113	0.113501	10.0163	0.651431	1.29292e-23	0.826287	0.120499	0.682751	9.98706	1.73657e-23	6.84657e-16
ENSG00000170322.10	NFRKB	protein_coding	0.5	72	32	0.0824548	0.361741	0.182186	0.335822	0.279391	0.816084	3.88408e-10	0.666548	0.116269	7.21288	0.444287	5.4779e-13	0.638929	0.215071	0.40823	6.27477	3.50147e-10	1.85805e-06
ENSG00000170647.2	TMEM133	protein_coding	0.5	25	25	0.00357511	0.625546	0.153096	0.709497	0.229892	0.900995	1.56003e-19	0.833129	0.0685851	10.5342	0.694104	6.0066e-26	0.883057	0.0926222	0.779789	11.3787	5.33609e-30	5.69704e-20
ENSG00000170743.12	SYT9	protein_coding	0.5	21	21	0.00232467	0.794015	0.0617313	0.796005	0.108453	0.90142	2.51056e-26	0.895497	0.0380874	12.6281	0.801916	1.47749e-36	0.893624	0.0636297	0.798563	11.5707	5.79859e-31	1.5986e-20
ENSG00000170903.6	MSANTD4	protein_coding	0.5	13	13	0.01176	0.633235	0.0960449	0.565981	0.283077	0.753553	3.60763e-18	0.823936	0.0488177	10.1319	0.67887	3.98999e-24	0.799536	0.148181	0.639258	9.20932	3.2819e-20	1.20606e-13
ENSG00000170946.10	DNAJC24	protein_coding	0.5	7	7	0.00286337	0.162083	0.282308	0.331025	0.250303	0.5452	6.74402e-06	0.474911	0.276529	4.97968	0.22554	6.36898e-07	0.55048	0.302195	0.303028	5.19281	2.07147e-07	8.34452e-05
ENSG00000170955.9	PRKCDBP	protein_coding	0.5	52	42	0.0390416	0.505417	0.145363	0.579265	0.150423	0.8928	9.50835e-13	0.739859	0.0774061	8.29304	0.547391	1.10392e-16	0.829	0.0981301	0.68724	9.79218	1.21646e-22	3.0245e-15
ENSG00000170959.10	DCDC1	protein_coding	0.5	8	8	0.00304789	0.447272	0.194403	0.318497	0.6796	0.540339	2.47482e-10	0.675331	0.126215	7.32334	0.456072	2.41871e-13	0.663928	0.365128	0.440801	7.00996	2.38381e-12	3.00544e-09
ENSG00000170962.8	PDGFD	protein_coding	0.5	6	6	0.0113178	0.45719	0.198577	0.41669	0.168936	0.537561	1.57497e-11	0.706939	0.113762	7.79563	0.499763	6.40887e-15	0.679254	0.118165	0.461386	6.5218	6.94671e-11	1.1504e-06
ENSG00000171067.6	C11orf24	protein_coding	0.5	30	28	0.0468793	0.572931	0.0431434	0.457057	0.31193	0.834581	3.9571e-15	0.789295	0.0295366	9.16491	0.622986	4.95903e-20	0.684761	0.264479	0.468897	7.4034	1.32741e-13	2.17296e-09
ENSG00000171202.2	TMEM126A	protein_coding	0.5	4	4	0.00384499	0.262299	0.120966	0.157071	0.389327	0.367281	4.99206e-06	0.560947	0.118005	5.52238	0.314662	3.34446e-08	0.537203	0.304132	0.288588	5.2353	1.64714e-07	8.84467e-05
ENSG00000171204.8	TMEM126B	protein_coding	0.5	8	8	0.0325487	0.440496	0.172425	0.369406	0.246199	0.603819	1.42006e-11	0.721724	0.0681895	7.87733	0.520885	3.34448e-15	0.551391	0.326466	0.304032	5.41051	6.28467e-08	2.93852e-05
ENSG00000171219.8	CDC42BPG	protein_coding	0.5	11	11	0.047907	0.37018	0.393561	0.604912	0.207553	0.717742	1.9324e-10	0.640921	0.238911	7.13945	0.41078	9.37057e-13	0.78982	0.154218	0.623816	9.09819	9.18514e-20	2.1288e-13
ENSG00000171533.7	MAP6	protein_coding	0.5	16	16	0.0146858	0.544437	0.268933	0.644327	0.279418	0.782448	2.42124e-17	0.775214	0.150778	9.68465	0.600957	3.50414e-22	0.811414	0.199106	0.658392	10.0513	9.06502e-24	2.06012e-16
ENSG00000171631.10	P2RY6	protein_coding	0.5	11	11	0.0125472	0.439055	0.36414	0.437807	0.262383	0.65343	2.14488e-11	0.668669	0.245234	7.53953	0.447118	4.71665e-14	0.708604	0.170494	0.50212	7.3458	2.04535e-13	7.21045e-09
ENSG00000171714.10	ANO5	protein_coding	0.5	27	27	0.0072712	0.784054	0.0263311	0.785028	0.161409	0.926732	2.91202e-28	0.909304	0.024647	13.1901	0.826833	1.00105e-39	0.916334	0.0820928	0.839668	13.4314	3.95796e-41	9.88752e-27
ENSG00000172247.3	C1QTNF4	protein_coding	0.5	7	7	0.00287302	0.328983	0.324484	0.345763	0.302443	0.488089	8.11445e-08	0.566197	0.271654	6.01445	0.320579	1.80498e-09	0.584319	0.246071	0.341429	5.60809	2.04569e-08	3.12545e-05
ENSG00000172269.12	DPAGT1	protein_coding	0.5	18	18	0.0152573	0.464592	0.233349	0.56651	0.327081	0.811065	5.21794e-13	0.712336	0.142764	8.24429	0.507423	1.66142e-16	0.758246	0.232561	0.574937	8.7776	1.66994e-18	7.15484e-13
ENSG00000172273.8	HINFP	protein_coding	0.5	19	19	0.00515338	0.6196	0.186745	0.616206	0.309811	0.85521	1.56951e-18	0.821736	0.0791311	10.2243	0.675249	1.54316e-24	0.850379	0.126662	0.723144	10.6441	1.85864e-26	7.20234e-18
ENSG00000172350.5	ABCG4	protein_coding	0.5	19	19	0.00276245	0.437682	0.41474	0.464659	0.44252	0.763038	1.49864e-17	0.677982	0.335695	9.24011	0.45966	2.46255e-20	0.724452	0.309206	0.524831	9.50218	2.05537e-21	6.06145e-16
ENSG00000172375.8	C2CD2L	protein_coding	0.5	26	26	0.00406265	0.846486	0.0612926	0.721609	0.429662	0.938456	5.30821e-31	0.923884	0.0271135	13.9902	0.853561	1.78959e-44	0.838374	0.298308	0.70287	12.0679	1.56119e-33	3.43091e-23
ENSG00000172425.6	TTC36	protein_coding	0.5	27	27	0.0093321	0.78586	0.0855314	0.81596	0.106173	0.932603	1.70583e-27	0.906726	0.0209123	12.9766	0.822151	1.6616e-38	0.919936	0.0534964	0.846281	12.8094	1.45333e-37	1.8293e-24
ENSG00000172500.8	FIBP	protein_coding	0.5	11	11	0.00270409	0.54855	0.158654	0.506421	0.259566	0.667834	1.98642e-13	0.746347	0.0969133	8.50708	0.557034	1.78362e-17	0.689362	0.180107	0.47522	7.16347	7.86577e-13	1.67093e-08
ENSG00000172508.6	CARNS1	protein_coding	0.5	23	23	0.00195457	0.583741	0.193598	0.598615	0.288566	0.877145	1.38288e-17	0.788966	0.13418	9.81012	0.622467	1.01844e-22	0.875826	0.0631392	0.767071	10.8383	2.26538e-27	2.94853e-18
ENSG00000172531.10	PPP1CA	protein_coding	0.5	13	13	0.0173834	0.55344	0.163117	0.582191	0.181444	0.71609	2.78442e-16	0.791169	0.0780711	9.47258	0.625948	2.73008e-21	0.76678	0.123457	0.587951	8.29906	1.04934e-16	3.52999e-11
ENSG00000172543.3	CTSW	protein_coding	0.5	8	8	0.0368594	0.392822	0.217365	0.335231	0.203589	0.568451	4.51987e-10	0.686406	0.0743432	7.29168	0.471153	3.06119e-13	0.683279	0.188484	0.466871	7.06262	1.63396e-12	2.88776e-08
ENSG00000172613.3	RAD9A	protein_coding	0.5	8	8	0.0105378	0.462143	0.169029	0.491867	0.161327	0.589407	5.40776e-11	0.698645	0.104677	7.61188	0.488105	2.70135e-14	0.759975	0.0980026	0.577562	7.88314	3.19267e-15	7.29343e-10
ENSG00000172638.8	EFEMP2	protein_coding	0.5	17	17	0.00233935	0.731356	0.102501	0.711154	0.159992	0.833845	1.85793e-22	0.861419	0.0611289	11.4494	0.742043	2.36844e-30	0.83779	0.139854	0.701893	10.3058	6.63607e-25	6.8508e-17
ENSG00000172663.4	TMEM134	protein_coding	0.5	14	14	0.0299668	0.399846	0.170148	0.431637	0.509146	0.683934	6.9811e-11	0.692481	0.10506	7.54178	0.47953	4.63616e-14	0.665421	0.303569	0.442786	7.30359	2.80193e-13	1.64735e-09
ENSG00000172725.9	CORO1B	protein_coding	0.5	26	26	0.00498761	0.608749	0.154569	0.603471	0.262003	0.892013	2.42855e-16	0.793204	0.084827	9.51793	0.629172	1.76665e-21	0.810097	0.114931	0.656258	9.25502	2.14199e-20	1.02797e-13
ENSG00000172732.7	MUS81	protein_coding	0.5	10	10	0.00237827	0.42952	0.107447	0.31174	0.65765	0.600567	1.14644e-10	0.697159	0.0975333	7.50879	0.486031	5.96741e-14	0.702025	0.153695	0.492838	7.01072	2.37091e-12	6.72132e-08
ENSG00000172830.8	SSH3	protein_coding	0.5	5	5	0.00327865	0.232355	0.194862	0.215859	0.237894	0.404358	3.62596e-07	0.598479	0.116777	6.04017	0.358178	1.53953e-09	0.533045	0.271097	0.284137	5.13479	2.82466e-07	0.00017145
ENSG00000172890.7	NADSYN1	protein_coding	0.5	22	22	0.0127075	0.544059	0.263591	0.560738	0.297231	0.826455	5.00759e-15	0.71093	0.221362	8.75145	0.505422	2.10625e-18	0.838352	0.164876	0.702834	10.6333	2.08671e-26	4.34073e-18
ENSG00000172893.11	DHCR7	protein_coding	0.5	16	16	0.0283736	0.689998	0.113532	0.528378	0.456357	0.828244	5.65602e-19	0.828094	0.0660668	10.384	0.68574	2.93139e-25	0.781484	0.183487	0.610716	9.04129	1.54836e-19	2.33723e-13
ENSG00000172922.4	RNASEH2C	protein_coding	0.5	16	16	0.0173829	0.634848	0.261698	0.684299	0.219853	0.865468	1.00485e-22	0.839487	0.124482	11.4379	0.704738	2.70482e-30	0.858794	0.0796825	0.737528	10.7909	3.79848e-27	4.20702e-18
ENSG00000172932.10	ANKRD13D	protein_coding	0.5	5	5	0.00908861	0.28443	0.174881	0.278115	0.346713	0.399762	4.52339e-07	0.587201	0.156147	5.94786	0.344805	2.71663e-09	0.543445	0.265409	0.295333	5.26256	1.42067e-07	0.000102165
ENSG00000172935.8	MRGPRF	protein_coding	0.5	23	23	0.0259162	0.675991	0.24611	0.644584	0.261264	0.880111	6.20471e-22	0.820494	0.163968	11.1309	0.673211	8.8782e-29	0.826586	0.138983	0.683245	10.1691	2.72383e-24	1.58665e-16
ENSG00000172977.8	KAT5	protein_coding	0.5	15	15	0.0358692	0.568107	0.117033	0.522123	0.406658	0.750929	1.26003e-14	0.773631	0.0583308	8.94914	0.598504	3.58266e-19	0.812027	0.142081	0.659387	9.34908	8.84171e-21	4.83783e-14
ENSG00000173020.6	ADRBK1	protein_coding	0.5	11	11	0.0072543	0.500823	0.235924	0.564499	0.105034	0.692674	1.49047e-15	0.742222	0.176396	9.03627	0.550893	1.62108e-19	0.782632	0.0615864	0.612512	8.1348	4.12633e-16	1.95129e-10
ENSG00000173039.14	RELA	protein_coding	0.5	5	5	0.0112427	0.29257	0.224932	0.0687337	0.73663	0.38237	1.04185e-07	0.590601	0.198691	6.13815	0.348809	8.34904e-10	0.540336	0.258205	0.291963	4.95629	7.18501e-07	0.000424904
ENSG00000173113.2	TRMT112	protein_coding	0.5	21	21	0.00813917	0.67151	0.0776185	0.720329	0.136762	0.85922	4.19235e-23	0.871897	0.0435871	11.6672	0.760205	1.87507e-31	0.863055	0.120622	0.744865	10.8944	1.22543e-27	1.30515e-18
ENSG00000173120.10	KDM2A	protein_coding	0.5	9	9	0.00284582	0.428012	0.196534	0.492358	0.29674	0.602561	3.33869e-10	0.672187	0.129332	7.25992	0.451835	3.87318e-13	0.679935	0.257828	0.462311	7.29142	3.06704e-13	4.62952e-09
ENSG00000173153.9	ESRRA	protein_coding	0.5	23	23	0.0306991	0.735581	0.114927	0.629049	0.323573	0.878278	3.51231e-23	0.876407	0.0287548	11.7113	0.76809	1.11506e-31	0.873687	0.0632495	0.763329	10.7404	6.57888e-27	5.35971e-18
ENSG00000173156.2	RHOD	protein_coding	0.5	16	16	0.00242118	0.688189	0.173129	0.727966	0.262608	0.848053	3.03052e-23	0.854216	0.103198	11.626	0.729685	3.04176e-31	0.846495	0.205113	0.716554	11.4211	3.28032e-30	1.14698e-20
ENSG00000173227.9	SYT12	protein_coding	0.5	13	13	0.0205964	0.438928	0.184316	0.454937	0.309848	0.637775	7.93867e-11	0.699255	0.0963507	7.56574	0.488957	3.85659e-14	0.71972	0.225125	0.517998	7.76371	8.24781e-15	4.52539e-10
ENSG00000173264.9	GPR137	protein_coding	0.5	9	9	0.0203586	0.45818	0.166526	0.434693	0.228654	0.616101	1.70528e-11	0.705167	0.117538	7.77399	0.49726	7.60531e-15	0.73371	0.151564	0.538331	7.78237	7.11762e-15	6.59e-10
ENSG00000173327.3	MAP3K11	protein_coding	0.5	9	9	0.0184755	0.302512	0.223212	0.323675	0.219661	0.534263	1.62983e-08	0.644657	0.0948393	6.65697	0.415582	2.79537e-11	0.592562	0.244633	0.35113	5.63017	1.80033e-08	1.45652e-05
ENSG00000173338.8	KCNK7	protein_coding	0.5	9	9	0.00303535	0.464209	0.203936	0.153526	1.04825	0.577505	1.54335e-10	0.673085	0.14516	7.35245	0.453044	1.94606e-13	0.586928	0.423443	0.344484	6.65953	2.74707e-11	1.66101e-09
ENSG00000173432.6	SAA1	protein_coding	0.5	7	7	0.0165175	0.208563	0.0913501	0.266961	0.344336	0.442927	4.93911e-05	0.518392	0.138844	4.99763	0.26873	5.80385e-07	0.522001	0.3888	0.272485	5.36524	8.084e-08	6.98993e-06
ENSG00000173442.7	EHBP1L1	protein_coding	0.5	10	10	0.024003	0.571972	0.154947	0.52078	0.157541	0.655955	2.70925e-15	0.773025	0.0973256	9.13388	0.597567	6.60891e-20	0.793408	0.0742713	0.629497	8.41196	4.03219e-17	3.61653e-11
ENSG00000173456.4	RNF26	protein_coding	0.5	47	43	0.0255065	0.381168	0.308654	0.550803	0.315186	0.892002	1.11708e-10	0.65954	0.189022	7.31762	0.434993	2.52402e-13	0.782647	0.158779	0.612537	8.72989	2.54927e-18	2.23573e-12
ENSG00000173457.6	PPP1R14B	protein_coding	0.5	20	20	0.0152296	0.574735	0.112622	0.559867	0.215992	0.830247	2.11385e-15	0.787907	0.0515999	9.22635	0.620798	2.80011e-20	0.757688	0.116408	0.574092	8.08896	6.01745e-16	1.3237e-10
ENSG00000173486.8	FKBP2	protein_coding	0.5	14	14	0.00903593	0.535892	0.0893953	0.498847	0.253273	0.707251	1.46742e-13	0.754492	0.0710348	8.56989	0.569258	1.0358e-17	0.750147	0.138653	0.56272	7.91844	2.40505e-15	4.22127e-10
ENSG00000173511.5	VEGFB	protein_coding	0.5	19	19	0.00820828	0.686586	0.117711	0.735656	0.170359	0.869231	9.34928e-22	0.859662	0.050713	11.258	0.739019	2.11615e-29	0.877951	0.0831609	0.770798	11.3272	9.6247e-30	7.06997e-20
ENSG00000173599.9	PC	protein_coding	0.5	6	6	0.00302294	0.348213	0.109946	0.252342	0.307231	0.489497	1.4182e-10	0.705619	0.0386484	7.52896	0.497898	5.11463e-14	0.565204	0.350651	0.319456	5.45521	4.89162e-08	7.89645e-06
ENSG00000173621.8	LRFN4	protein_coding	0.5	17	17	0.00557332	0.558721	0.181038	0.451032	0.296261	0.776836	1.95044e-17	0.788885	0.12202	9.78181	0.622339	1.34776e-22	0.732605	0.240064	0.536711	8.17974	2.84462e-16	3.20945e-11
ENSG00000173653.3	RCE1	protein_coding	0.5	6	6	0.0029467	0.366011	0.195839	0.354837	0.267633	0.457209	4.41341e-08	0.614832	0.162686	6.37572	0.378019	1.82108e-10	0.537051	0.25374	0.288423	5.19045	2.09788e-07	0.000136165
ENSG00000173715.11	C11orf80	protein_coding	0.5	9	9	0.00877	0.558727	0.12139	0.569209	0.16683	0.688308	6.01279e-17	0.813765	0.0341906	9.7673	0.662214	1.55536e-22	0.809532	0.0736291	0.655341	8.85431	8.42006e-19	2.0927e-12
ENSG00000173727.7	AP000769.1	protein_coding	0.5	3	3	0.0292814	0.0832363	0.272822	0.159962	0.405535	0.306078	4.86321e-06	0.511955	0.216794	5.24993	0.262098	1.52159e-07	0.472864	0.325594	0.2236	4.41386	1.01542e-05	0.0011178
ENSG00000173825.6	TIGD3	protein_coding	0.5	4	4	0.0156867	0.195109	0.328024	0.302994	0.212945	0.352457	4.96181e-07	0.556604	0.263883	5.7298	0.309808	1.00546e-08	0.592863	0.180896	0.351486	5.58347	2.35763e-08	6.28438e-05
ENSG00000173914.7	RBM4B	protein_coding	0.5	14	14	0.0105096	0.688245	0.0684487	0.688023	0.198633	0.857362	1.80957e-20	0.849539	0.0500795	10.8685	0.721717	1.62868e-27	0.795189	0.211024	0.632326	9.94706	2.59737e-23	2.85337e-16
ENSG00000173933.15	RBM4	protein_coding	0.5	5	5	0.00287835	0.312481	0.14843	0.133039	0.761802	0.403398	4.41197e-06	0.563216	0.115351	5.54814	0.317212	2.88726e-08	0.477113	0.367341	0.227637	4.45389	8.43298e-06	0.000365269
ENSG00000174080.6	CTSF	protein_coding	0.5	4	4	0.0164165	0.277563	0.157144	0.28371	0.22646	0.38877	1.96292e-06	0.580035	0.0908171	5.74277	0.336441	9.31388e-09	0.525979	0.249366	0.276654	5.01792	5.22331e-07	0.000228713
ENSG00000174165.3	ZDHHC24	protein_coding	0.5	7	7	0.0136524	0.346216	0.225677	0.373251	0.372646	0.503513	1.14729e-09	0.649445	0.163202	6.99236	0.421779	2.70299e-12	0.588502	0.329254	0.346334	5.75718	8.55331e-09	4.19444e-06
ENSG00000174276.5	ZNHIT2	protein_coding	0.5	17	17	0.00416096	0.490246	0.199173	0.412215	0.448602	0.727084	1.16651e-14	0.760464	0.092623	8.89878	0.578305	5.64644e-19	0.760323	0.157466	0.578091	8.52523	1.52505e-17	5.67493e-12
ENSG00000174483.15	BBS1	protein_coding	0.5	7	7	0.00274782	0.279484	0.283492	0.203744	0.617478	0.504008	3.16492e-08	0.578796	0.293418	6.17342	0.335005	6.68291e-10	0.599805	0.239268	0.359766	5.92381	3.14574e-09	7.1969e-06
ENSG00000174516.10	PELI3	protein_coding	0.5	5	5	0.0125575	0.311416	0.171241	0.313225	0.372517	0.420111	1.86309e-08	0.603463	0.160587	6.4274	0.364168	1.29808e-10	0.604817	0.291077	0.365804	6.14365	8.06467e-10	1.71158e-07
ENSG00000174547.9	MRPL11	protein_coding	0.5	14	14	0.0272788	0.483773	0.136793	0.495562	0.235982	0.729529	9.73553e-12	0.72509	0.0669132	7.93723	0.525755	2.06745e-15	0.733535	0.253916	0.538073	8.41865	3.80856e-17	5.35863e-12
ENSG00000174576.4	NPAS4	protein_coding	0.5	7	7	0.0132829	0.306727	0.22973	0.292137	0.253145	0.468916	2.09099e-07	0.590889	0.17971	6.05969	0.34915	1.36387e-09	0.663628	0.153108	0.440402	6.35707	2.05632e-10	2.31274e-06
ENSG00000174669.7	SLC29A2	protein_coding	0.5	9	9	0.00759192	0.436904	0.187525	0.41787	0.272436	0.586467	1.23387e-12	0.739556	0.0796028	8.26151	0.546943	1.43839e-16	0.694425	0.202091	0.482226	7.20312	5.8852e-13	1.39128e-08
ENSG00000174684.6	B3GNT1	protein_coding	0.5	5	5	0.00332275	0.313902	0.25383	0.234188	0.516221	0.482874	4.45439e-09	0.607909	0.185089	6.61819	0.369554	3.63626e-11	0.675257	0.250651	0.455973	7.25666	3.9678e-13	5.17335e-09
ENSG00000174744.9	BRMS1	protein_coding	0.5	10	10	0.00312159	0.522976	0.237183	0.456186	0.429702	0.625699	1.06528e-14	0.748627	0.138383	8.87257	0.560443	7.14792e-19	0.707782	0.291474	0.500956	8.02466	1.01809e-15	3.08055e-11
ENSG00000174775.12	HRAS	protein_coding	0.5	15	15	0.00544546	0.731198	0.0715911	0.756446	0.128874	0.869626	1.44756e-22	0.872361	0.0223194	11.5232	0.761013	1.00808e-30	0.883079	0.0907052	0.779829	11.798	3.9978e-32	2.18196e-21
ENSG00000174791.6	RIN1	protein_coding	0.5	4	4	0.00811801	0.304498	0.181908	0.207967	0.29548	0.391127	2.50442e-06	0.566285	0.130802	5.63124	0.320679	1.78918e-08	0.572895	0.281229	0.328208	5.64291	1.67196e-08	1.45154e-05
ENSG00000174804.3	FZD4	protein_coding	0.5	23	23	0.00256145	0.648485	0.246192	0.634476	0.301834	0.832513	1.15136e-19	0.827971	0.0945011	10.5443	0.685536	5.39906e-26	0.815035	0.164523	0.664282	10.0871	6.29929e-24	2.26381e-16
ENSG00000174851.10	YIF1A	protein_coding	0.5	9	9	0.00273555	0.329245	0.213284	0.353623	0.244193	0.556736	2.72386e-09	0.660936	0.0969907	6.94992	0.436837	3.65495e-12	0.627254	0.164717	0.393447	5.91592	3.30019e-09	1.64002e-05
ENSG00000174871.6	CNIH2	protein_coding	0.5	4	4	0.0397264	0.251868	0.240232	0.316167	0.184978	0.36491	1.46804e-05	0.507497	0.218717	5.07538	0.257553	3.86724e-07	0.554724	0.21974	0.307719	5.03843	4.69366e-07	0.00053831
ENSG00000174885.8	NLRP6	protein_coding	0.5	10	10	0.0122363	0.571213	0.190129	0.509465	0.226789	0.658779	1.05846e-14	0.759544	0.120689	8.90555	0.576907	5.31219e-19	0.700913	0.224109	0.491279	7.6888	1.48521e-14	4.98283e-10
ENSG00000174903.10	RAB1B	protein_coding	0.5	6	6	0.00308768	0.33733	0.129851	0.391399	0.160404	0.443658	1.94837e-07	0.612532	0.105503	6.19267	0.375195	5.91521e-10	0.620663	0.13219	0.385223	5.72479	1.03563e-08	4.73137e-05
ENSG00000174915.7	PTDSS2	protein_coding	0.5	24	24	0.00688256	0.665179	0.125012	0.654211	0.216393	0.8808	6.67422e-19	0.817971	0.0780929	10.2969	0.669076	7.27516e-25	0.84632	0.0954724	0.716258	9.98924	1.69871e-23	1.01326e-15
ENSG00000174996.7	KLC2	protein_coding	0.5	6	6	0.00284261	0.246087	0.242173	0.237818	0.220017	0.444333	5.01515e-06	0.53884	0.184911	5.39605	0.290349	6.81223e-08	0.577636	0.22795	0.333664	5.59386	2.22079e-08	3.30483e-05
ENSG00000175104.10	TRAF6	protein_coding	0.5	35	35	0.00190786	0.458197	0.156801	0.53518	0.166812	0.899835	6.92446e-12	0.719082	0.096847	7.95405	0.517079	1.80518e-15	0.822986	0.0641944	0.677306	9.09435	9.51554e-20	4.79011e-13
ENSG00000175115.7	PACS1	protein_coding	0.5	8	8	0.00254993	0.355949	0.173373	0.327792	0.315742	0.459909	1.81891e-07	0.591541	0.156079	6.08529	0.349921	1.16279e-09	0.683169	0.162265	0.46672	6.82256	8.94313e-12	1.63047e-07
ENSG00000175213.2	ZNF408	protein_coding	0.5	10	10	0.00236085	0.257184	0.0996437	0.360053	0.333688	0.558958	1.74862e-05	0.549253	0.0726416	5.3069	0.301679	1.11508e-07	0.550206	0.35583	0.302727	5.84041	5.20727e-09	1.73535e-06
ENSG00000175220.7	ARHGAP1	protein_coding	0.5	7	7	0.025487	0.292664	0.352966	0.311525	0.296438	0.525168	1.98516e-09	0.654184	0.145488	6.9516	0.427957	3.61157e-12	0.592116	0.213983	0.350601	5.91256	3.36822e-09	6.46808e-06
ENSG00000175224.12	ATG13	protein_coding	0.5	4	4	0.00354957	0.203149	0.108877	0.287422	0.331552	0.389238	9.71059e-05	0.498695	0.143157	4.80715	0.248697	1.53101e-06	0.589678	0.209639	0.34772	5.49651	3.8737e-08	8.03151e-05
ENSG00000175264.3	CHST1	protein_coding	0.5	12	12	0.00253931	0.450487	0.288191	0.515698	0.427738	0.748327	2.61554e-14	0.73869	0.136611	8.72734	0.545663	2.60742e-18	0.736611	0.316668	0.542596	8.96266	3.16937e-19	7.13761e-14
ENSG00000175274.14	TP53I11	protein_coding	0.5	16	16	0.00831115	0.626607	0.18172	0.653571	0.231853	0.800494	6.98407e-19	0.817476	0.0860383	10.2842	0.668267	8.30094e-25	0.837145	0.122097	0.700812	9.79041	1.23795e-22	3.75365e-15
ENSG00000175315.2	CST6	protein_coding	0.5	14	14	0.00246579	0.49889	0.285536	0.601522	0.18841	0.779864	1.03414e-12	0.694795	0.225026	8.02904	0.48274	9.82391e-16	0.806661	0.0785147	0.650702	8.93333	4.13378e-19	1.02664e-12
ENSG00000175334.3	BANF1	protein_coding	0.5	10	10	0.00285626	0.54873	0.173266	0.564831	0.186015	0.702558	4.84631e-13	0.704769	0.179505	8.17707	0.496699	2.90838e-16	0.821783	0.132632	0.675327	9.83592	7.88447e-23	1.42768e-15
ENSG00000175348.6	TMEM9B	protein_coding	0.5	15	15	0.00243992	0.66698	0.196333	0.594505	0.356338	0.776451	2.8374e-21	0.835358	0.10568	11.0345	0.697823	2.60546e-28	0.825232	0.129207	0.681008	9.95114	2.493e-23	7.8967e-16
ENSG00000175352.6	NRIP3	protein_coding	0.5	31	31	0.00535429	0.799393	0.0743731	0.765645	0.188758	0.927763	8.08444e-29	0.905117	0.0536367	13.3192	0.819237	1.78905e-40	0.891587	0.111654	0.794927	12.1706	4.45769e-34	1.2758e-22
ENSG00000175356.8	SCUBE2	protein_coding	0.5	17	17	0.00491455	0.684688	0.0758034	0.749577	0.0840048	0.838054	7.85645e-19	0.833692	0.0416788	10.3603	0.695042	3.7564e-25	0.88602	0.0455271	0.785031	10.9962	3.98562e-28	1.00845e-18
ENSG00000175376.4	EIF1AD	protein_coding	0.5	16	16	0.00239325	0.65387	0.105356	0.544483	0.326767	0.7868	3.36799e-17	0.802555	0.0882723	9.78116	0.644095	1.35645e-22	0.772207	0.180349	0.596304	9.05179	1.4065e-19	1.53692e-13
ENSG00000175390.8	EIF3F	protein_coding	0.5	37	37	0.0173835	0.426446	0.22204	0.51337	0.437306	0.880578	2.86291e-13	0.741188	0.107418	8.43501	0.549359	3.31185e-17	0.781218	0.165633	0.610302	8.90078	5.54562e-19	7.85e-13
ENSG00000175463.7	TBC1D10C	protein_coding	0.5	4	4	0.0131565	0.333151	0.105934	0.203527	0.696486	0.386411	2.98526e-06	0.576083	0.0774372	5.66781	0.331872	1.44635e-08	0.603222	0.179934	0.363877	5.64801	1.62317e-08	4.63912e-05
ENSG00000175467.10	SART1	protein_coding	0.5	10	10	0.00869853	0.437994	0.274021	0.438067	0.371112	0.643499	9.2024e-12	0.706818	0.131899	7.84615	0.499592	4.29017e-15	0.720452	0.185599	0.519052	7.59104	3.17341e-14	1.79175e-09
ENSG00000175482.4	POLD4	protein_coding	0.5	25	25	0.00286912	0.597872	0.169963	0.726982	0.153763	0.901622	1.51233e-16	0.792865	0.0858037	9.55374	0.628635	1.25101e-21	0.846873	0.0860004	0.717193	10.155	3.14946e-24	2.86081e-16
ENSG00000175505.9	CLCF1	protein_coding	0.5	5	5	0.0107589	0.370407	0.193512	0.349135	0.349747	0.440827	1.10283e-08	0.644316	0.109955	6.70283	0.415143	2.04428e-11	0.595111	0.257655	0.354157	5.80835	6.3091e-09	1.18457e-05
ENSG00000175536.6	LIPT2	protein_coding	0.5	10	10	0.00279349	0.480762	0.228709	0.317737	0.53763	0.614754	1.6406e-12	0.725754	0.112036	8.1596	0.526719	3.36143e-16	0.645157	0.301327	0.416228	7.05384	1.74044e-12	7.32395e-09
ENSG00000175538.6	KCNE3	protein_coding	0.5	8	8	0.0132548	0.444438	0.044167	0.436684	0.185605	0.537208	1.23619e-09	0.682339	0.0463375	7.15555	0.465587	8.3339e-13	0.695943	0.151867	0.484337	6.99536	2.6457e-12	6.57361e-08
ENSG00000175544.9	CABP4	protein_coding	0.5	11	11	0.0154516	0.272676	0.183195	0.326621	0.320046	0.54696	1.98607e-07	0.615168	0.0780301	6.2034	0.378431	5.52568e-10	0.654059	0.241449	0.427793	6.57236	4.95245e-11	3.21857e-07
ENSG00000175550.3	DRAP1	protein_coding	0.5	12	12	0.00248426	0.470378	0.164642	0.447186	0.282483	0.693942	1.93871e-11	0.701567	0.118342	7.73803	0.492197	1.00966e-14	0.72507	0.172153	0.525726	7.85475	4.00573e-15	3.27867e-10
ENSG00000175564.8	UCP3	protein_coding	0.5	16	16	0.0100745	0.691072	0.144412	0.615211	0.202767	0.811107	1.42607e-20	0.838442	0.0789965	10.8295	0.702984	2.49507e-27	0.804484	0.135662	0.647194	9.29922	1.41486e-20	6.12584e-14
ENSG00000175567.4	UCP2	protein_coding	0.5	22	22	0.00472824	0.414838	0.586796	0.545853	0.354261	0.749646	2.37639e-16	0.742639	0.205352	9.26563	0.551513	1.93932e-20	0.768615	0.265668	0.59077	9.20266	3.49188e-20	3.59192e-14
ENSG00000175573.6	C11orf68	protein_coding	0.5	5	5	0.0125368	0.241848	0.174399	0.236907	0.258776	0.344324	1.91736e-07	0.590199	0.164361	6.07759	0.348335	1.21999e-09	0.513874	0.25088	0.264066	4.89548	9.8064e-07	0.000486715
ENSG00000175575.8	PAAF1	protein_coding	0.5	18	18	0.00234956	0.752186	0.1177	0.703884	0.220344	0.883515	1.53401e-25	0.870271	0.0706822	12.2932	0.757372	9.847e-35	0.849804	0.119704	0.722166	10.9633	5.7347e-28	8.53155e-19
ENSG00000175581.9	MRPL48	protein_coding	0.5	8	8	0.0171333	0.316954	0.348155	0.419373	0.270931	0.558267	2.14706e-12	0.694959	0.18368	7.96751	0.482969	1.61902e-15	0.662689	0.220654	0.439157	6.7472	1.50721e-11	1.4215e-07
ENSG00000175582.15	RAB6A	protein_coding	0.5	18	18	0.00243032	0.655324	0.152439	0.629298	0.28536	0.85832	1.49984e-21	0.844417	0.0854737	11.1603	0.71304	6.37408e-29	0.854064	0.111157	0.729426	10.7163	8.53887e-27	4.17769e-18
ENSG00000175591.7	P2RY2	protein_coding	0.5	9	9	0.00481695	0.386392	0.24432	0.346931	0.341725	0.617914	5.76125e-10	0.658265	0.159863	7.12295	0.433313	1.05641e-12	0.642614	0.230371	0.412953	6.6267	3.43274e-11	1.88508e-07
ENSG00000175602.2	CCDC85B	protein_coding	0.5	10	10	0.0169469	0.559677	0.18549	0.531325	0.214963	0.663845	4.10802e-15	0.766288	0.111264	9.05313	0.587197	1.38931e-19	0.763622	0.121309	0.583119	8.08207	6.36756e-16	1.70128e-10
ENSG00000175634.10	RPS6KB2	protein_coding	0.5	20	20	0.0172568	0.235439	0.373831	0.357299	0.25223	0.748924	7.48723e-09	0.6446	0.120959	6.74525	0.415509	1.52764e-11	0.74114	0.155044	0.549288	7.94645	1.91926e-15	2.39886e-10
ENSG00000176029.9	C11orf16	protein_coding	0.5	35	35	0.0177617	0.71714	0.109086	0.641299	0.274879	0.918439	1.96087e-23	0.868846	0.059804	11.7334	0.754894	8.59811e-32	0.839624	0.116718	0.704968	10.2888	7.91252e-25	7.1299e-17
ENSG00000176102.7	CSTF3	protein_coding	0.5	22	22	0.0118638	0.704188	0.0985421	0.646532	0.274566	0.833398	1.85038e-21	0.847078	0.0708504	11.1076	0.717541	1.1525e-28	0.802205	0.16642	0.643532	9.92366	3.28492e-23	5.96225e-16
ENSG00000176148.11	TCP11L1	protein_coding	0.5	11	11	0.013532	0.529238	0.234357	0.435654	0.535188	0.700981	5.87702e-15	0.756294	0.135779	8.95169	0.57198	3.50088e-19	0.711572	0.273228	0.506334	8.29109	1.12211e-16	6.80999e-12
ENSG00000176340.3	COX8A	protein_coding	0.5	9	9	0.021083	0.534748	0.112668	0.4769	0.187564	0.608748	4.04636e-13	0.749337	0.071485	8.43071	0.561506	3.43585e-17	0.686188	0.18415	0.470853	7.15217	8.54166e-13	1.94147e-08
ENSG00000176485.6	PLA2G16	protein_coding	0.5	7	7	0.0375317	0.415451	0.255058	0.245693	0.367062	0.561323	1.19642e-10	0.65637	0.198765	7.29307	0.430822	3.02977e-13	0.56321	0.306972	0.317205	5.53073	3.189e-08	2.64615e-05
ENSG00000176697.14	BDNF	protein_coding	0.5	8	8	0.00621298	0.246199	0.442089	0.248575	0.420446	0.570802	1.68029e-10	0.637336	0.238762	7.14132	0.406197	9.24369e-13	0.574723	0.282552	0.330307	5.9833	2.18659e-09	2.07184e-06
ENSG00000176971.2	FIBIN	protein_coding	0.5	38	37	0.0167956	0.138508	0.363171	0.239641	0.594734	0.86484	2.30429e-08	0.625191	0.136065	6.51763	0.390863	7.14252e-11	0.652845	0.232604	0.426207	6.56659	5.14789e-11	3.50927e-07
ENSG00000176973.7	FAM89B	protein_coding	0.5	9	9	0.0185646	0.305409	0.320609	0.248689	0.391291	0.543157	6.00651e-10	0.647334	0.173988	7.053	0.419041	1.75105e-12	0.559061	0.16338	0.312549	5.08994	3.58183e-07	0.000514658
ENSG00000176984.2	AP000679.2	protein_coding	0.5	37	31	0.0442523	0.418687	0.215867	0.622565	0.289872	0.79348	9.1236e-11	0.682381	0.147481	7.46694	0.465644	8.20819e-14	0.779408	0.208449	0.607477	9.33871	9.75135e-21	2.56938e-14
ENSG00000177030.12	DEAF1	protein_coding	0.5	23	23	0.00876482	0.577831	0.0533658	0.653365	0.163909	0.836076	6.94023e-16	0.786641	0.0749882	9.34882	0.618804	8.8635e-21	0.815815	0.102858	0.665554	9.17361	4.57445e-20	2.3897e-13
ENSG00000177042.10	TMEM80	protein_coding	0.5	13	13	0.00371036	0.799074	0.0617048	0.83338	0.0583071	0.88869	3.75259e-28	0.905075	0.0395069	13.1399	0.81916	1.94488e-39	0.925363	0.0267699	0.856296	12.5875	2.47488e-36	1.14227e-23
ENSG00000177098.4	SCN4B	protein_coding	0.5	23	22	0.0320316	0.466571	0.111831	0.465116	0.257481	0.775071	1.99185e-10	0.686432	0.114401	7.39442	0.471189	1.42029e-13	0.720818	0.182283	0.519578	7.82991	4.88213e-15	3.9965e-10
ENSG00000177103.9	DSCAML1	protein_coding	0.5	18	18	0.00786672	0.639803	0.199719	0.634161	0.323253	0.85831	2.94039e-21	0.829382	0.113691	10.9996	0.687875	3.83831e-28	0.840948	0.112236	0.707194	10.0999	5.53111e-24	3.5134e-16
ENSG00000177105.9	RHOG	protein_coding	0.5	36	35	0.0322097	0.336193	0.271925	0.415645	0.288411	0.808948	8.80199e-10	0.629721	0.224441	6.90429	0.396549	5.04541e-12	0.712824	0.187107	0.508118	7.83781	4.58468e-15	2.73238e-10
ENSG00000177106.10	EPS8L2	protein_coding	0.5	29	29	0.00473778	0.723893	0.210737	0.852219	0.0712492	0.934628	1.00963e-26	0.880711	0.0862828	12.664	0.775652	9.36235e-37	0.937203	0.0385964	0.87835	13.7884	2.99473e-43	8.77249e-28
ENSG00000177156.6	TALDO1	protein_coding	0.5	45	40	0.0487023	0.368544	0.173201	0.167071	0.568925	0.802469	6.15539e-10	0.640722	0.203023	7.01459	0.410524	2.30618e-12	0.579666	0.343304	0.336013	6.0867	1.15261e-09	7.66293e-07
ENSG00000177225.12	PDDC1	protein_coding	0.5	29	28	0.0201634	0.495485	0.104919	0.571485	0.282357	0.842789	2.89075e-12	0.738775	0.0476855	8.14938	0.545788	3.65809e-16	0.772627	0.166706	0.596953	8.50652	1.79225e-17	1.11614e-11
ENSG00000177363.4	LRRN4CL	protein_coding	0.5	27	26	0.0211311	0.458775	0.182575	-0.0769301	2.0592	0.85949	1.14459e-11	0.697583	0.148037	7.78576	0.486622	6.92958e-15	0.766105	0.165984	0.586916	9.25094	2.22519e-20	2.7896e-14
ENSG00000177595.13	PIDD	protein_coding	0.5	16	16	0.0108725	0.673025	0.108981	0.630147	0.261688	0.788242	1.38277e-18	0.824607	0.0575258	10.2437	0.679977	1.26303e-24	0.838483	0.162156	0.703054	10.3129	6.15951e-25	5.3086e-17
ENSG00000177600.4	RPLP2	protein_coding	0.5	26	26	0.00268583	0.710924	0.136925	0.747311	0.203251	0.887493	5.32513e-22	0.859094	0.060418	11.3247	0.738042	9.90101e-30	0.902567	0.0636448	0.814627	12.166	4.7175e-34	1.79032e-22
ENSG00000177666.11	PNPLA2	protein_coding	0.5	38	35	0.0211256	0.277841	0.307144	0.565818	0.185817	0.88703	1.83461e-12	0.687817	0.2058	7.95001	0.473093	1.86493e-15	0.767735	0.110901	0.589418	8.15049	3.62459e-16	1.13116e-10
ENSG00000177685.12	EFCAB4A	protein_coding	0.5	38	38	0.015738	0.622683	0.100972	0.640672	0.362899	0.942602	1.89403e-17	0.813269	0.0560595	9.89086	0.661406	4.56111e-23	0.793703	0.186119	0.629965	10.04	1.01721e-23	1.69787e-16
ENSG00000177697.13	CD151	protein_coding	0.5	51	44	0.0299542	0.342892	0.098571	0.228805	0.490125	0.857383	3.16732e-07	0.614586	0.0466864	6.14439	0.377716	8.0272e-10	0.565659	0.306127	0.319971	5.83745	5.30058e-09	3.98608e-06
ENSG00000177700.5	POLR2L	protein_coding	0.5	22	22	0.00456173	0.833985	0.130511	0.766516	0.24561	0.931663	1.59845e-34	0.919135	0.0672498	14.8483	0.844809	7.13806e-50	0.888894	0.111132	0.790132	12.8812	5.74352e-38	4.67142e-25
ENSG00000177951.13	BET1L	protein_coding	0.5	18	18	0.00230568	0.649965	0.0927953	0.629362	0.215011	0.803995	1.78688e-16	0.801037	0.0702054	9.58734	0.64166	9.03885e-22	0.830896	0.104823	0.690388	9.84914	6.91301e-23	1.80842e-15
ENSG00000177963.8	RIC8A	protein_coding	0.5	21	21	0.00229703	0.558417	0.17103	0.602727	0.222947	0.850274	2.10469e-17	0.805158	0.0801203	9.83528	0.64828	7.93455e-23	0.807224	0.127961	0.65161	9.46944	2.81342e-21	1.61388e-14
ENSG00000178105.5	DDX10	protein_coding	0.5	7	7	0.00293318	0.236177	0.298384	0.302019	0.552756	0.537008	1.45085e-06	0.56788	0.128572	5.71179	0.322488	1.11793e-08	0.647419	0.234118	0.419151	6.48665	8.77662e-11	5.30455e-07
ENSG00000178202.8	KDELC2	protein_coding	0.5	16	16	0.020347	0.498861	0.172681	0.569565	0.249606	0.741721	4.10785e-14	0.746549	0.131929	8.68787	0.557335	3.69306e-18	0.783782	0.172036	0.614314	9.32078	1.15492e-20	2.5579e-14
ENSG00000178301.3	AQP11	protein_coding	0.5	19	19	0.00376343	0.713098	0.145454	0.721582	0.159523	0.865528	7.70292e-24	0.863815	0.0856417	11.8543	0.746176	2.0439e-32	0.865356	0.0824849	0.748841	10.4678	1.21381e-25	4.25967e-17
ENSG00000179119.10	SPTY2D1	protein_coding	0.5	38	26	0.102386	0.210128	0.200503	-0.149173	1.18136	0.690634	1.83025e-05	0.519247	0.17977	5.12799	0.269617	2.92851e-07	0.39759	0.331384	0.158078	3.80365	0.00014258	0.00945242
ENSG00000179240.4	RP11-111M22.2	protein_coding	0.5	47	45	0.0237512	0.555222	0.108743	0.615832	0.225089	0.915907	1.0529e-13	0.7567	0.0802309	8.62483	0.572595	6.41894e-18	0.812305	0.136927	0.65984	9.48042	2.53258e-21	1.91974e-14
ENSG00000179241.8	LDLRAD3	protein_coding	0.5	34	33	0.0126862	0.66109	0.0334764	0.676541	0.155114	0.922763	4.24931e-19	0.837926	0.0348562	10.4554	0.702121	1.3839e-25	0.832763	0.142722	0.693494	10.1083	5.07576e-24	2.88765e-16
ENSG00000179292.4	TMEM151A	protein_coding	0.5	7	7	0.00429746	0.267697	0.178947	0.325545	0.173848	0.44996	1.86269e-07	0.614458	0.0887053	6.2078	0.377558	5.3731e-10	0.615753	0.162441	0.379152	5.76819	8.01277e-09	3.06413e-05
ENSG00000179331.2	RAB39A	protein_coding	0.5	29	29	0.0139299	0.657319	0.192223	0.492942	0.620799	0.895225	7.34044e-21	0.824041	0.119674	10.8641	0.679043	1.70861e-27	0.78186	0.233591	0.611305	9.2294	2.72152e-20	4.48994e-14
ENSG00000179431.5	FJX1	protein_coding	0.5	23	23	0.00877239	0.726679	0.0898063	0.356414	1.21271	0.890877	8.412e-21	0.850908	0.0473194	10.9703	0.724044	5.31091e-28	0.832057	0.174713	0.692319	11.0201	3.05885e-28	2.15898e-19
ENSG00000179532.8	DNHD1	protein_coding	0.5	42	39	0.0333394	0.49248	0.197137	0.419736	0.330161	0.878939	1.24831e-11	0.698099	0.128165	7.77137	0.487342	7.76407e-15	0.703027	0.345569	0.494247	7.88127	3.24066e-15	3.47009e-11
ENSG00000180423.4	HARBI1	protein_coding	0.5	6	6	0.0101556	0.18839	0.508765	0.294506	0.325275	0.430818	1.9253e-08	0.474868	0.455201	5.31592	0.2255	1.06118e-07	0.575645	0.318103	0.331367	6.21474	5.14087e-10	2.72213e-07
ENSG00000180720.6	CHRM4	protein_coding	0.5	4	4	0.00309529	0.186401	0.243888	0.203486	0.371047	0.314437	1.41588e-05	0.50128	0.211913	5.05756	0.251282	4.24651e-07	0.462837	0.353222	0.214218	4.60441	4.13638e-06	0.000329738
ENSG00000180773.10	SLC36A4	protein_coding	0.5	7	7	0.00871197	0.333679	0.281032	0.325793	0.330273	0.508868	1.06774e-08	0.636595	0.153281	6.65782	0.405254	2.77923e-11	0.64827	0.183073	0.420255	6.37764	1.79837e-10	1.4391e-06
ENSG00000180785.8	OR51E1	protein_coding	0.5	34	34	0.0180765	0.537781	0.242158	0.479267	0.436508	0.865094	1.97523e-15	0.742468	0.180521	9.01394	0.551258	1.98789e-19	0.714188	0.26135	0.510064	8.40817	4.16456e-17	4.06744e-12
ENSG00000180878.2	C11orf42	protein_coding	0.5	42	39	0.0118199	0.719526	0.0593574	0.740627	0.121936	0.951157	1.80883e-21	0.856692	0.0496477	11.1615	0.733922	6.29377e-29	0.880994	0.0627072	0.776151	11.35	7.41683e-30	7.78764e-20
ENSG00000181830.7	SLC35C1	protein_coding	0.5	10	10	0.00367047	0.435394	0.116634	0.499002	0.226313	0.59682	1.26914e-10	0.692031	0.107449	7.47299	0.478907	7.83909e-14	0.728876	0.180297	0.53126	8.25573	1.50974e-16	1.73074e-11
ENSG00000181908.4	AP003774.4	protein_coding	0.5	9	9	0.00367198	0.545485	0.144825	0.552988	0.206278	0.672045	3.13026e-15	0.781724	0.070392	9.15081	0.611093	5.65059e-20	0.791897	0.101354	0.627101	8.59841	8.08254e-18	8.42531e-12
ENSG00000181924.6	COA4	protein_coding	0.5	4	4	0.0456519	0.201098	0.328148	0.200314	0.303155	0.343894	1.98614e-07	0.547355	0.261885	5.80469	0.299598	6.44856e-09	0.508387	0.266689	0.258457	4.7782	1.7687e-06	0.000779002
ENSG00000182255.6	KCNA4	protein_coding	0.5	24	24	0.0022195	0.681959	0.104465	0.673488	0.211057	0.875884	3.62142e-20	0.844051	0.048839	10.753	0.712422	5.73399e-27	0.841359	0.116175	0.707885	10.1657	2.82074e-24	2.59052e-16
ENSG00000182272.7	B4GALNT4	protein_coding	0.5	21	20	0.0252272	0.461816	0.318321	0.402201	0.690095	0.750526	3.52457e-13	0.691975	0.229359	8.14335	0.47883	3.84484e-16	0.681255	0.428638	0.464108	8.04383	8.70768e-16	9.57337e-13
ENSG00000182359.10	KBTBD3	protein_coding	0.5	9	9	0.025198	0.380462	0.140782	0.45995	0.167492	0.592539	4.35567e-09	0.666985	0.0601063	6.93092	0.444868	4.18108e-12	0.72251	0.0785281	0.52202	7.05096	1.77688e-12	9.56838e-08
ENSG00000182450.8	KCNK4	protein_coding	0.5	16	16	0.0395599	0.383842	0.287368	0.472201	0.375884	0.763488	1.92196e-12	0.72019	0.106517	8.12086	0.518674	4.62895e-16	0.836955	0.120629	0.700494	10.3161	5.96183e-25	5.33124e-17
ENSG00000182704.6	TSKU	protein_coding	0.5	6	6	0.00332617	0.408399	0.247597	0.2739	0.438844	0.532052	2.06929e-10	0.674128	0.161822	7.31466	0.454449	2.58035e-13	0.628961	0.222031	0.395592	6.45216	1.1027e-10	4.55816e-07
ENSG00000182791.3	CCDC87	protein_coding	0.5	12	12	0.0166037	0.433164	0.157002	0.397867	0.316552	0.620559	2.50631e-10	0.682247	0.130477	7.34452	0.46546	2.065e-13	0.657519	0.207322	0.432331	6.79025	1.11936e-11	9.07173e-08
ENSG00000182919.10	C11orf54	protein_coding	0.5	7	7	0.00342477	0.496368	0.1556	0.491718	0.447036	0.62724	1.50537e-11	0.714552	0.0894609	7.83524	0.510585	4.67962e-15	0.66788	0.355947	0.446064	7.70635	1.29472e-14	7.5131e-11
ENSG00000182934.7	SRPR	protein_coding	0.5	22	22	0.0037312	0.692182	0.0773012	0.740191	0.141574	0.876855	9.17374e-22	0.858343	0.044688	11.2424	0.736752	2.52471e-29	0.874234	0.0878518	0.764285	11.1533	6.90082e-29	2.22649e-19
ENSG00000182985.12	CADM1	protein_coding	0.5	42	40	0.0191527	0.560442	0.153501	0.633332	0.261163	0.939182	2.90838e-16	0.788393	0.0839292	9.47396	0.621563	2.69442e-21	0.803761	0.163058	0.646031	9.8296	8.39531e-23	9.85617e-16
ENSG00000183020.9	AP2A2	protein_coding	0.5	64	45	0.0471364	0.364164	0.110898	0.55207	0.151668	0.883823	2.30799e-09	0.669198	0.0804468	7.01567	0.447826	2.28846e-12	0.75082	0.126337	0.563731	7.90315	2.71938e-15	4.28848e-10
ENSG00000183134.4	PTGDR2	protein_coding	0.5	16	16	0.0241483	0.497422	0.105472	0.59346	0.248583	0.739411	9.53016e-12	0.723248	0.0745414	7.93408	0.523087	2.12064e-15	0.768944	0.23186	0.591275	9.04675	1.47283e-19	1.21963e-13
ENSG00000183161.3	FANCF	protein_coding	0.5	18	18	0.00254154	0.654595	0.180974	0.661371	0.255111	0.846211	3.07114e-20	0.827616	0.0925147	10.6904	0.684948	1.12867e-26	0.800159	0.157289	0.640254	9.38887	6.06471e-21	2.9557e-14
ENSG00000183340.5	JRKL	protein_coding	0.5	46	46	0.0156434	0.670886	0.131199	0.663388	0.249964	0.947249	3.52434e-20	0.839559	0.0719425	10.7421	0.70486	6.4541e-27	0.857086	0.11355	0.734597	10.945	7.0208e-28	7.48607e-19
ENSG00000183644.9	C11orf88	protein_coding	0.5	28	28	0.0120459	0.725757	0.114239	0.698636	0.193874	0.904206	1.46411e-22	0.863985	0.0654575	11.5024	0.746471	1.28358e-30	0.864947	0.0926663	0.748134	11.007	3.53751e-28	5.66191e-19
ENSG00000183908.5	LRRC55	protein_coding	0.5	5	5	0.0365438	0.0161451	0.412622	0.176909	0.442834	0.430811	8.383e-05	0.507492	0.138026	4.87306	0.257548	1.09881e-06	0.516066	0.295203	0.266324	5.07655	3.84358e-07	0.000161182
ENSG00000184014.3	DENND5A	protein_coding	0.5	10	10	0.018778	0.531168	0.0956487	0.456544	0.269251	0.688579	9.89865e-14	0.754233	0.0820427	8.61214	0.568868	7.1711e-18	0.716982	0.17566	0.514063	8.25705	1.49314e-16	1.29644e-11
ENSG00000184154.8	LRTOMT	protein_coding	0.5	8	8	0.00263968	0.498572	0.155058	0.369459	0.442444	0.59159	8.5551e-13	0.721236	0.15508	8.20079	0.520182	2.38803e-16	0.662803	0.292404	0.439308	7.07477	1.49692e-12	1.21991e-08
ENSG00000184363.5	PKP3	protein_coding	0.5	8	8	0.00261171	0.523388	0.181235	0.459121	0.331941	0.587445	9.53992e-13	0.715978	0.145741	8.18066	0.512624	2.82286e-16	0.713024	0.198241	0.508403	7.85962	3.85299e-15	2.5532e-10
ENSG00000184384.9	MAML2	protein_coding	0.5	22	21	0.0162567	0.627111	0.0815627	0.621165	0.181192	0.864559	9.69501e-19	0.835142	0.0313464	10.3442	0.697461	4.44814e-25	0.839404	0.0944774	0.704599	9.91649	3.52952e-23	1.65689e-15
ENSG00000184524.5	CEND1	protein_coding	0.5	42	41	0.0199398	0.0616919	0.891529	0.252692	0.564531	0.874794	4.53174e-12	0.694092	0.147729	7.89619	0.481764	2.87568e-15	0.697722	0.200964	0.486816	7.40633	1.29841e-13	3.46158e-09
ENSG00000184545.6	DUSP8	protein_coding	0.5	66	45	0.0479112	0.214469	0.325558	0.383712	0.292008	0.860479	5.47879e-08	0.532637	0.337198	5.84246	0.283703	5.14356e-09	0.651986	0.266797	0.425086	6.80437	1.01495e-11	6.24758e-08
ENSG00000184743.8	ATL3	protein_coding	0.5	8	8	0.0136575	0.312016	0.230773	0.306921	0.295808	0.503983	6.30446e-07	0.56126	0.211633	5.75404	0.315013	8.71358e-09	0.696989	0.177407	0.485794	7.07101	1.5381e-12	3.6103e-08
ENSG00000184999.7	SLC22A10	protein_coding	0.5	13	13	0.00291033	0.434616	0.25875	0.375187	0.654589	0.702877	1.48388e-13	0.75357	0.0945519	8.57257	0.567868	1.01203e-17	0.714137	0.337649	0.509991	8.54488	1.2867e-17	4.59889e-13
ENSG00000185085.2	INTS5	protein_coding	0.5	9	9	0.0169352	0.400328	0.208024	0.473101	0.207421	0.615834	4.18198e-10	0.679502	0.101854	7.26395	0.461723	3.75943e-13	0.739316	0.126116	0.546589	7.61472	2.64256e-14	2.74795e-09
ENSG00000185101.8	ANO9	protein_coding	0.5	5	5	0.0284204	0.281061	0.217502	0.038929	0.709567	0.418634	3.92307e-07	0.530615	0.30105	5.61153	0.281552	2.00549e-08	0.506267	0.420433	0.256307	5.14022	2.74417e-07	6.49367e-06
ENSG00000185187.8	SIGIRR	protein_coding	0.5	7	7	0.00283718	0.507021	0.118357	0.454941	0.228975	0.581662	1.34711e-11	0.716048	0.0963046	7.85998	0.512724	3.84186e-15	0.743299	0.131668	0.552494	7.89848	2.82317e-15	4.22214e-10
ENSG00000185201.12	IFITM2	protein_coding	0.5	23	23	0.0222004	0.721501	0.128354	0.758596	0.152418	0.906142	1.19012e-21	0.850918	0.0685552	11.1911	0.724061	4.50882e-29	0.852476	0.10639	0.726715	10.5566	4.73571e-26	1.53098e-17
ENSG00000185475.4	TMEM179B	protein_coding	0.5	29	29	0.0049943	0.580904	0.128787	0.654858	0.212537	0.887227	6.90686e-16	0.796007	0.0512274	9.40019	0.633626	5.44661e-21	0.830376	0.128429	0.689524	10.1674	2.77103e-24	1.36166e-16
ENSG00000185507.15	IRF7	protein_coding	0.5	22	22	0.0178676	0.301332	0.208658	0.336978	0.385734	0.717446	4.55115e-09	0.625105	0.182012	6.69673	0.390757	2.13133e-11	0.651856	0.284571	0.424917	7.07294	1.5168e-12	8.13937e-09
ENSG00000185522.4	C11orf35	protein_coding	0.5	35	34	0.0199056	0.205211	0.325787	0.505259	0.187475	0.821723	4.19014e-07	0.579642	0.167846	5.91798	0.335984	3.25911e-09	0.727749	0.187594	0.529619	7.65337	1.95786e-14	1.33923e-09
ENSG00000185627.13	PSMD13	protein_coding	0.5	8	8	0.0188008	0.573146	0.179811	0.577004	0.225418	0.688454	5.73696e-15	0.768786	0.107465	9.01876	0.591032	1.90237e-19	0.795876	0.111142	0.633418	8.81206	1.22869e-18	1.85166e-12
ENSG00000185670.7	ZBTB3	protein_coding	0.5	24	24	0.0105169	0.573951	0.142687	0.64415	0.197561	0.814753	2.78537e-18	0.823167	0.0513457	10.1592	0.677605	3.01472e-24	0.81694	0.135705	0.667391	9.58422	9.31581e-22	9.01666e-15
ENSG00000185742.6	C11orf87	protein_coding	0.5	19	19	0.00222649	0.72597	0.120499	0.699359	0.174531	0.838818	9.86876e-23	0.858059	0.0711518	11.5081	0.736265	1.20074e-30	0.850228	0.121415	0.722888	10.3735	3.27172e-25	5.46794e-17
ENSG00000185885.11	IFITM1	protein_coding	0.5	18	18	0.0101901	0.4762	0.155101	0.128678	1.44922	0.787492	3.8054e-12	0.737307	0.043167	8.11083	0.543621	5.02731e-16	0.784547	0.139166	0.615514	8.72945	2.55914e-18	2.57945e-12
ENSG00000186104.6	CYP2R1	protein_coding	0.5	11	11	0.0109939	0.549876	0.231009	0.578731	0.264384	0.700026	2.11202e-16	0.736519	0.194603	9.24453	0.54246	2.36267e-20	0.787017	0.13142	0.619396	8.70258	3.24423e-18	3.08579e-12
ENSG00000186166.4	CCDC84	protein_coding	0.5	32	31	0.0171836	0.501896	0.140886	0.627923	0.22194	0.879085	4.71552e-18	0.820844	0.061579	10.1061	0.673785	5.1894e-24	0.826867	0.159079	0.683709	10.3374	4.7713e-25	3.39071e-17
ENSG00000186174.8	BCL9L	protein_coding	0.5	19	19	0.00235671	0.572382	0.207127	0.656523	0.271897	0.834482	7.9018e-16	0.767508	0.13465	9.26856	0.589069	1.88673e-20	0.827085	0.1305	0.684069	9.97723	1.9175e-23	5.80572e-16
ENSG00000186280.5	KDM4D	protein_coding	0.5	11	11	0.00258974	0.540636	0.098254	0.450001	0.35314	0.675132	5.06085e-13	0.753409	0.0459407	8.42872	0.567625	3.4948e-17	0.649061	0.308354	0.42128	7.31647	2.5457e-13	1.32881e-09
ENSG00000186318.12	BACE1	protein_coding	0.5	56	44	0.0287926	0.572934	0.265521	0.606971	0.179613	0.941478	3.84897e-17	0.788357	0.123548	9.69374	0.621507	3.2056e-22	0.782465	0.151398	0.612251	8.97714	2.77893e-19	3.36921e-13
ENSG00000186635.10	ARAP1	protein_coding	0.5	18	18	0.0358121	0.320505	0.196093	0.484413	0.297408	0.73714	1.02567e-08	0.625975	0.159903	6.60787	0.391845	3.89892e-11	0.702675	0.236111	0.493753	7.68552	1.52378e-14	5.68242e-10
ENSG00000186642.11	PDE2A	protein_coding	0.5	15	15	0.0353579	0.576219	0.138667	0.567638	0.200728	0.737161	1.98268e-16	0.789516	0.0993013	9.52958	0.623335	1.57925e-21	0.81841	0.144683	0.669796	9.55756	1.20569e-21	1.18729e-14
ENSG00000186652.5	PRG2	protein_coding	0.5	5	5	0.0109317	0.265976	0.412594	0.299655	0.373801	0.521835	8.58579e-10	0.666683	0.127398	7.11599	0.444466	1.11113e-12	0.639812	0.17947	0.409359	6.2214	4.92753e-10	3.29182e-06
ENSG00000186660.14	ZFP91	protein_coding	0.5	9	9	0.0027937	0.353468	0.338609	0.381759	0.280214	0.588648	2.15996e-09	0.61634	0.232086	6.72878	0.379874	1.71094e-11	0.633107	0.222436	0.400824	6.30443	2.89249e-10	1.26434e-06
ENSG00000186907.3	RTN4RL2	protein_coding	0.5	5	5	0.00319143	0.0971604	0.405394	0.162857	0.372529	0.368133	2.76407e-06	0.492544	0.254935	5.22161	0.242599	1.77371e-07	0.502189	0.309704	0.252194	4.71637	2.40092e-06	0.00043204
ENSG00000187049.5	TMEM216	protein_coding	0.5	25	24	0.0519165	0.62482	0.152791	0.450035	0.497549	0.863825	2.44244e-17	0.795687	0.102129	9.79365	0.633119	1.19889e-22	0.720654	0.361998	0.519342	9.17896	4.3526e-20	2.99931e-15
ENSG00000187079.10	TEAD1	protein_coding	0.5	57	38	0.0543996	0.394354	0.123629	0.422242	0.274418	0.817227	1.10837e-09	0.670417	0.0913104	7.10526	0.449459	1.20092e-12	0.711261	0.181862	0.505892	7.42299	1.14509e-13	5.02944e-09
ENSG00000187151.3	ANGPTL5	protein_coding	0.5	35	34	0.0174388	0.496556	0.297348	0.474282	0.348412	0.887937	7.05597e-17	0.747984	0.182951	9.42388	0.55948	4.34703e-21	0.768116	0.138299	0.590002	8.90307	5.43249e-19	4.10434e-13
ENSG00000187240.9	DYNC2H1	protein_coding	0.5	36	34	0.0373761	0.567719	0.141404	0.528716	0.174872	0.868174	2.99639e-16	0.788368	0.0959134	9.46224	0.621523	3.01427e-21	0.741264	0.136103	0.549472	7.72111	1.15319e-14	1.26095e-09
ENSG00000187398.7	LUZP2	protein_coding	0.5	13	13	0.0117079	0.464512	0.149724	0.531085	0.177837	0.690174	1.37158e-11	0.716187	0.0830073	7.8632	0.512924	3.7445e-15	0.781058	0.115513	0.610052	8.51483	1.66836e-17	1.08415e-11
ENSG00000187479.4	C11orf96	protein_coding	0.5	44	39	0.0272276	0.63313	0.223626	0.721543	0.166154	0.914348	2.6719e-18	0.813131	0.0915605	10.1243	0.661183	4.30935e-24	0.847506	0.103621	0.718267	10.3622	3.68365e-25	6.42324e-17
ENSG00000187486.5	KCNJ11	protein_coding	0.5	30	29	0.0120724	0.717349	0.120112	0.776366	0.0876854	0.906569	1.31261e-23	0.863717	0.067078	11.7875	0.746006	4.53022e-32	0.886362	0.0577349	0.785637	11.0512	2.16332e-28	7.74202e-19
ENSG00000187726.4	DNAJB13	protein_coding	0.5	12	12	0.00283859	0.435267	0.238958	0.470773	0.394616	0.693093	3.76431e-12	0.71541	0.135545	8.01023	0.511811	1.14493e-15	0.709843	0.231561	0.503877	7.44657	9.57963e-14	3.19235e-09
ENSG00000188211.4	NCR3LG1	protein_coding	0.5	19	19	0.00237777	0.544911	0.342218	0.71369	0.141244	0.895764	2.1508e-17	0.759284	0.218148	9.60392	0.576513	7.69621e-22	0.869637	0.0601399	0.756268	10.5096	7.79863e-26	3.63606e-17
ENSG00000188486.3	H2AFX	protein_coding	0.5	18	18	0.0342444	0.505892	0.138877	0.545802	0.325047	0.693942	1.53997e-12	0.731564	0.105151	8.19065	0.535185	2.59811e-16	0.725293	0.246267	0.52605	8.4974	1.93883e-17	2.82642e-12
ENSG00000188487.7	INSC	protein_coding	0.5	6	6	0.00624412	0.251704	0.302486	0.18696	0.394014	0.498529	9.8935e-09	0.593214	0.266297	6.40439	0.351903	1.50972e-10	0.5879	0.27997	0.345627	5.85844	4.67244e-09	6.67412e-06
ENSG00000188997.3	KCTD21	protein_coding	0.5	21	21	0.00243031	0.70933	0.137504	0.787917	0.136526	0.902359	2.08126e-23	0.860256	0.0758809	11.689	0.74004	1.45046e-31	0.872341	0.150687	0.760978	11.7704	5.54687e-32	2.28163e-21
ENSG00000196167.5	COLCA1	protein_coding	0.5	36	34	0.0162632	0.614271	0.125144	0.714253	0.222342	0.873867	7.97737e-17	0.797609	0.0737293	9.6511	0.636181	4.86333e-22	0.88942	0.098197	0.791069	12.1227	8.00384e-34	1.99142e-22
ENSG00000196323.7	ZBTB44	protein_coding	0.5	47	39	0.0447248	0.223632	0.337973	0.399693	0.377799	0.862168	7.32673e-07	0.551856	0.196202	5.69967	0.304545	1.20038e-08	0.57944	0.272074	0.33575	5.98128	2.21397e-09	2.49659e-06
ENSG00000196371.2	FUT4	protein_coding	0.5	11	11	0.00299808	0.233019	0.252498	0.438377	0.31015	0.609824	2.18037e-06	0.572575	0.124006	5.68449	0.327842	1.31207e-08	0.739534	0.17562	0.546911	7.85836	3.89201e-15	4.1591e-10
ENSG00000196655.5	TRAPPC4	protein_coding	0.5	29	29	0.0020692	0.925417	0.0167273	0.834182	0.18225	0.974908	1.15423e-45	0.969753	0.0100226	18.0137	0.940421	1.52172e-72	0.941768	0.0606377	0.886927	15.0474	3.58937e-51	3.91965e-32
ENSG00000196844.4	PATE2	protein_coding	0.5	56	39	0.0677147	0.0621098	0.20304	0.189444	0.256407	0.791452	0.000255432	0.496766	0.0651193	4.68351	0.246777	2.82002e-06	0.49959	0.226395	0.24959	4.4789	7.50301e-06	0.00405326
ENSG00000196954.8	CASP4	protein_coding	0.5	6	6	0.00292217	0.321184	0.206516	0.288097	0.318566	0.417405	1.69136e-07	0.587931	0.1843	6.06852	0.345663	1.29091e-09	0.56852	0.242478	0.323215	5.44498	5.18126e-08	6.49152e-05
ENSG00000197136.4	PCNXL3	protein_coding	0.5	8	8	0.00294155	0.4246	0.265926	0.396435	0.247321	0.542407	1.74551e-10	0.637193	0.264664	7.11749	0.406015	1.09907e-12	0.709069	0.265713	0.502778	7.62187	2.50031e-14	8.49172e-10
ENSG00000197345.8	MRPL21	protein_coding	0.5	68	51	0.0398709	0.40105	0.195722	0.439506	0.260695	0.900824	2.48533e-10	0.678754	0.132302	7.32685	0.460708	2.35631e-13	0.728515	0.162109	0.530734	7.63786	2.20868e-14	1.59163e-09
ENSG00000197580.7	BCO2	protein_coding	0.5	10	10	0.0029549	0.522187	0.181997	0.490306	0.333552	0.699309	1.11234e-15	0.78048	0.0941603	9.26546	0.60915	1.94232e-20	0.770392	0.140256	0.593504	8.43624	3.27719e-17	1.47255e-11
ENSG00000197601.8	FAR1	protein_coding	0.5	19	19	0.0071357	0.699603	0.0495783	0.754577	0.153091	0.863393	9.11612e-20	0.845882	0.0330905	10.6703	0.715517	1.40201e-26	0.875611	0.106238	0.766695	11.4341	2.82412e-30	2.75971e-20
ENSG00000197629.5	MPEG1	protein_coding	0.5	3	3	0.01565	0.167764	0.301203	0.20617	0.260671	0.261615	7.95928e-06	0.539681	0.167924	5.33965	0.291256	9.3127e-08	0.429061	0.286972	0.184094	3.87009	0.000108796	0.0111763
ENSG00000197798.4	FAM118B	protein_coding	0.5	68	37	0.101294	0.258872	0.258653	0.36967	0.29803	0.75205	8.25402e-07	0.553091	0.201686	5.69705	0.30591	1.219e-08	0.60566	0.242018	0.366824	6.06125	1.35071e-09	3.16535e-06
ENSG00000197901.7	SLC22A6	protein_coding	0.5	16	16	0.00236003	0.603868	0.187197	0.699682	0.204881	0.801521	1.82317e-16	0.781992	0.133301	9.49851	0.611511	2.1292e-21	0.834735	0.15944	0.696782	11.0147	3.24703e-28	3.53895e-19
ENSG00000198168.4	SVIP	protein_coding	0.5	7	7	0.0245802	0.35458	0.0928843	0.350121	0.337846	0.485905	6.61787e-08	0.633022	0.0660342	6.42995	0.400717	1.27645e-10	0.528965	0.380533	0.279804	5.49622	3.88019e-08	3.97915e-06
ENSG00000198331.6	HYLS1	protein_coding	0.5	31	30	0.0193268	0.715877	0.154332	0.684507	0.136415	0.897279	4.90176e-23	0.851923	0.104912	11.5603	0.725773	6.55008e-31	0.865612	0.0662625	0.749283	10.3735	3.27363e-25	9.34653e-17
ENSG00000198382.4	UVRAG	protein_coding	0.5	17	17	0.0159151	0.763126	0.0663676	0.733005	0.148928	0.817884	9.19506e-24	0.880561	0.0303013	11.8808	0.775388	1.48957e-32	0.861457	0.13456	0.742108	10.9054	1.08647e-27	9.79993e-19
ENSG00000204381.7	LAYN	protein_coding	0.5	14	14	0.00257946	0.741999	0.0961784	0.724083	0.132945	0.834733	2.22869e-23	0.875297	0.0417704	11.7499	0.766145	7.06808e-32	0.896211	0.0637108	0.803195	11.8339	2.60752e-32	1.78007e-21
ENSG00000204397.3	CARD16	protein_coding	0.5	9	9	0.00308483	0.501692	0.180434	0.334481	0.382095	0.542801	2.70771e-13	0.7369	0.114929	8.41526	0.543021	3.9201e-17	0.657851	0.194965	0.432769	6.5624	5.29501e-11	5.03077e-07
ENSG00000204403.5	CASP12	protein_coding	0.5	11	11	0.00565344	0.503559	0.0733668	0.535984	0.172037	0.666234	2.94228e-11	0.716519	0.0677948	7.76769	0.513399	7.9931e-15	0.730102	0.106296	0.533049	7.31785	2.51978e-13	1.77874e-08
ENSG00000204572.5	KRTAP5-10	protein_coding	0.5	30	29	0.0422063	0.607378	0.162234	0.540409	0.363292	0.894656	1.00479e-17	0.798491	0.109253	9.88892	0.637588	4.64999e-23	0.735387	0.272311	0.540793	8.79805	1.39212e-18	3.38163e-13
ENSG00000204922.4	C11orf83	protein_coding	0.5	31	31	0.00830798	0.776887	0.0776012	0.728313	0.149934	0.926063	3.84567e-26	0.897057	0.029125	12.5797	0.804711	2.7307e-36	0.881423	0.0793562	0.776906	11.3004	1.3059e-29	7.87872e-20
ENSG00000204950.2	LRRC10B	protein_coding	0.5	29	29	0.0212848	0.42074	0.453181	0.560445	0.190537	0.839614	5.72136e-14	0.73395	0.16962	8.57878	0.538682	9.5885e-18	0.776467	0.108291	0.602901	8.3869	4.99114e-17	2.67592e-11
ENSG00000205106.2	CTD-2210P24.4	protein_coding	0.5	21	21	0.00523844	0.800576	0.0976594	0.750572	0.217103	0.907741	6.91995e-29	0.906357	0.045658	13.3257	0.821483	1.64057e-40	0.887907	0.105245	0.788378	12.2968	9.42629e-35	5.06562e-23
ENSG00000205177.5	C11orf91	protein_coding	0.5	36	36	0.0077033	0.535499	0.114189	0.622948	0.18777	0.881652	2.08213e-16	0.794592	0.0738885	9.52061	0.631377	1.7217e-21	0.811736	0.145598	0.658916	9.59403	8.47115e-22	7.78339e-15
ENSG00000205213.9	LGR4	protein_coding	0.5	14	14	0.0024083	0.597253	0.222929	0.564655	0.269559	0.779168	1.4227e-16	0.787172	0.11214	9.55519	0.619639	1.23352e-21	0.753199	0.201246	0.567309	8.39033	4.84797e-17	1.09727e-11
ENSG00000205339.5	IPO7	protein_coding	0.5	12	12	0.0128735	0.385689	0.362235	0.228578	0.733587	0.68646	8.29165e-14	0.724194	0.144398	8.49416	0.524456	1.99362e-17	0.698941	0.245848	0.488518	7.53293	4.96154e-14	1.4082e-09
ENSG00000213402.2	PTPRCAP	protein_coding	0.5	29	25	0.049323	0.581549	0.123307	0.622858	0.315939	0.8406	9.1649e-17	0.800174	0.0648268	9.64985	0.640278	4.92288e-22	0.799639	0.200943	0.639422	9.56549	1.11667e-21	5.88365e-15
ENSG00000213445.4	SIPA1	protein_coding	0.5	9	9	0.00715415	0.573799	0.157348	0.517627	0.239012	0.675858	7.6061e-16	0.778887	0.105262	9.32049	0.606665	1.15802e-20	0.727147	0.146034	0.528743	7.71198	1.2388e-14	9.07464e-10
ENSG00000213465.3	ARL2	protein_coding	0.5	17	17	0.0162929	0.637997	0.113004	0.644085	0.225885	0.837952	3.64282e-18	0.824728	0.051697	10.1464	0.680176	3.43928e-24	0.870478	0.0616359	0.757731	10.5577	4.67912e-26	2.47035e-17
ENSG00000213593.5	TMX2	protein_coding	0.5	5	5	0.00291394	0.183273	0.233959	0.204924	0.290642	0.347805	2.69198e-05	0.469813	0.25749	4.78511	0.220724	1.70893e-06	0.548285	0.268459	0.300617	5.42977	5.64274e-08	3.89883e-05
ENSG00000213619.5	NDUFS3	protein_coding	0.5	4	4	0.0032854	0.258483	0.157064	0.227397	0.306506	0.348511	8.81619e-07	0.588101	0.113837	5.87714	0.345862	4.17412e-09	0.549218	0.266749	0.301641	5.204	1.95048e-07	0.000163795
ENSG00000213931.1	HBE1	protein_coding	0.5	37	37	0.0119872	0.748466	0.0936576	0.665017	0.455123	0.938559	2.32415e-26	0.899458	0.0267518	12.6578	0.809024	1.0134e-36	0.870466	0.23247	0.75771	12.5814	2.67267e-36	1.74177e-24
ENSG00000214063.6	TSPAN4	protein_coding	0.5	21	21	0.00893238	0.803182	0.0657802	0.722875	0.254794	0.895098	1.527e-27	0.902679	0.0380392	12.986	0.814829	1.46841e-38	0.872076	0.123828	0.760516	11.3509	7.34067e-30	4.68364e-20
ENSG00000214290.3	COLCA2	protein_coding	0.5	6	6	0.00306955	0.437342	0.119087	0.33207	0.382309	0.500526	6.89247e-10	0.678191	0.0974274	7.20154	0.459943	5.95342e-13	0.616538	0.236819	0.380119	6.11994	9.36078e-10	2.87321e-06
ENSG00000214376.5	VSTM5	protein_coding	0.5	26	24	0.0528768	0.408897	0.107586	0.434808	0.231936	0.681257	6.97368e-11	0.704344	0.0805749	7.60585	0.496101	2.83029e-14	0.724208	0.144726	0.524477	7.60271	2.89993e-14	1.922e-09
ENSG00000214530.3	STARD10	protein_coding	0.5	29	29	0.0254894	0.626512	0.0986308	0.643337	0.268141	0.883548	2.02807e-18	0.829933	0.0377383	10.2315	0.68879	1.43303e-24	0.878203	0.0868798	0.77124	11.2784	1.67807e-29	1.05829e-19
ENSG00000214753.2	HNRNPUL2	protein_coding	0.5	28	28	0.0237899	0.581469	0.233968	0.58255	0.37055	0.879995	5.60894e-19	0.789436	0.146328	10.1996	0.62321	1.99136e-24	0.845438	0.0949094	0.714766	10.2655	1.00797e-24	1.08726e-16
ENSG00000214756.3	METTL12	protein_coding	0.5	36	35	0.00974394	0.669054	0.141325	0.770072	0.153072	0.933882	3.10595e-21	0.85401	0.0620815	11.0987	0.729333	1.27254e-28	0.888401	0.0953912	0.789257	11.8072	3.58267e-32	2.58389e-21
ENSG00000214787.4	MS4A4E	protein_coding	0.5	11	11	0.00232682	0.33138	0.284286	0.394315	0.227104	0.573041	1.86095e-09	0.626894	0.161049	6.82448	0.392996	8.82431e-12	0.678972	0.121307	0.461004	6.57845	4.75363e-11	7.46068e-07
ENSG00000214872.4	SMTNL1	protein_coding	0.5	6	6	0.0033759	0.511405	0.254908	0.476496	0.254654	0.623025	4.88797e-14	0.744072	0.138864	8.66552	0.553643	4.49457e-18	0.757159	0.162005	0.573289	8.47901	2.27111e-17	6.97731e-12
ENSG00000215504.2	AP000974.1	protein_coding	0.5	9	9	0.0239863	0.493434	0.224171	0.470941	0.285434	0.643462	1.72255e-12	0.687515	0.225866	7.93177	0.472677	2.16042e-15	0.789017	0.0622665	0.622547	8.27763	1.25654e-16	8.42486e-11
ENSG00000219435.3	TEX40	protein_coding	0.5	11	11	0.00417321	0.626065	0.139902	0.63775	0.129328	0.752926	1.34883e-19	0.834275	0.0662326	10.5701	0.696014	4.10267e-26	0.803267	0.0792547	0.645237	8.75246	2.08754e-18	3.49625e-12
ENSG00000221968.4	FADS3	protein_coding	0.5	26	26	0.0101701	0.787878	0.0717988	0.753809	0.18475	0.88791	1.38971e-27	0.902845	0.0450091	12.9954	0.815129	1.29888e-38	0.893168	0.054487	0.797749	11.4385	2.68448e-30	4.31058e-20
ENSG00000223609.3	HBD	protein_coding	0.5	55	45	0.040793	0.523085	0.0648175	0.501473	0.244809	0.880318	1.00109e-13	0.76459	0.0472151	8.6718	0.584597	4.2533e-18	0.72776	0.13435	0.529635	7.54012	4.69524e-14	3.20488e-09
ENSG00000233436.3	BTBD18	protein_coding	0.5	19	19	0.00472051	0.711269	0.132082	0.761383	0.12067	0.859711	3.9727e-22	0.859043	0.0621551	11.352	0.737954	7.24619e-30	0.850213	0.111337	0.722862	10.545	5.35843e-26	1.75663e-17
ENSG00000236287.3	ZBED5	protein_coding	0.5	51	38	0.0452879	0.398866	0.139128	0.368201	0.456738	0.845016	2.00077e-09	0.668311	0.0936272	7.02829	0.446639	2.09076e-12	0.699414	0.193553	0.489181	7.17163	7.41105e-13	1.93982e-08
ENSG00000239306.4	RBM14	protein_coding	0.5	5	5	0.00559376	0.243506	0.0869282	0.293391	0.306893	0.423875	1.89557e-05	0.538335	0.114216	5.23445	0.289804	1.65476e-07	0.602943	0.211111	0.36354	6.01692	1.77766e-09	4.30793e-06
ENSG00000241233.1	KRTAP5-8	protein_coding	0.5	13	13	0.0152777	0.280195	0.323871	-0.00874736	1.63361	0.712028	3.28737e-07	0.554815	0.258799	5.77768	0.30782	7.57369e-09	0.736144	0.213615	0.541909	8.22029	2.0302e-16	2.58904e-11
ENSG00000242689.1	CNTF	protein_coding	0.5	15	14	0.0217507	0.439406	0.125348	0.518068	0.228357	0.653331	2.42708e-12	0.727065	0.100044	8.11406	0.528624	4.89548e-16	0.730248	0.134469	0.533262	7.61596	2.61733e-14	2.00269e-09
ENSG00000244411.2	KRTAP5-7	protein_coding	0.5	38	31	0.0816666	0.0215902	0.40498	0.110052	0.543959	0.693806	5.81498e-07	0.56026	0.195058	5.77633	0.313892	7.63482e-09	0.608804	0.188487	0.370643	5.78098	7.42673e-09	2.37263e-05
ENSG00000248712.3	CCDC153	protein_coding	0.5	19	19	0.00424284	0.682548	0.224644	0.611778	0.232895	0.877712	8.53455e-23	0.846512	0.10769	11.4807	0.716583	1.64863e-30	0.842033	0.126994	0.70902	11.1222	9.78184e-29	2.07776e-19
ENSG00000254469.3	RP11-849H4.2	protein_coding	0.5	18	18	0.0121552	0.640003	0.276592	0.65766	0.394208	0.846962	2.10268e-19	0.809732	0.147283	10.401	0.655666	2.45406e-25	0.869181	0.112459	0.755475	10.9923	4.16313e-28	6.60562e-19
ENSG00000254470.2	AP5B1	protein_coding	0.5	6	6	0.00273302	0.321044	0.165358	0.251774	0.254451	0.418066	1.36908e-06	0.574701	0.152426	5.7463	0.330281	9.12185e-09	0.54683	0.225522	0.299023	4.99741	5.81043e-07	0.000587649
ENSG00000254614.1	AP003068.23	protein_coding	0.5	12	12	0.00389905	0.645834	0.263571	0.672153	0.135823	0.75974	6.49747e-20	0.810601	0.14857	10.5545	0.657073	4.84018e-26	0.835594	0.106019	0.698217	9.73442	2.15046e-22	5.23898e-15
ENSG00000254772.5	EEF1G	protein_coding	0.5	9	9	0.0161013	0.365419	0.238124	0.427969	0.369503	0.653376	1.43275e-08	0.634712	0.137456	6.6157	0.402859	3.69805e-11	0.746118	0.180456	0.556692	8.3716	5.68434e-17	1.25894e-11
ENSG00000254943.1	RP11-664I21.6	protein_coding	0.5	12	12	0.00940328	0.461261	0.329261	0.513662	0.485336	0.727698	1.10734e-12	0.698245	0.211286	8.03773	0.487546	9.1517e-16	0.802389	0.172662	0.643828	9.61425	6.96147e-22	5.39073e-15
ENSG00000254986.3	DPP3	protein_coding	0.5	6	6	0.00815121	0.330708	0.20715	0.352338	0.243516	0.458083	1.93731e-07	0.575127	0.198762	5.98213	0.330771	2.20238e-09	0.672829	0.206583	0.452699	7.04014	1.9205e-12	2.51626e-08
ENSG00000254997.2	KRTAP5-9	protein_coding	0.5	9	9	0.00966309	0.532947	0.156015	0.457078	0.283356	0.659433	1.38574e-13	0.743935	0.106589	8.53218	0.55344	1.43613e-17	0.754804	0.142349	0.569729	8.15254	3.56368e-16	9.53302e-11
ENSG00000255038.1	RP11-1167A19.2	protein_coding	0.5	3	3	0.00380153	0.284822	0.129041	0.256722	0.260656	0.394284	2.74327e-08	0.635144	0.0917025	6.54445	0.403408	5.97164e-11	0.517097	0.276845	0.267389	4.72835	2.26349e-06	0.0006911
ENSG00000255062.1	RP11-712L6.5	protein_coding	0.5	31	31	0.00456495	0.707696	0.101488	0.722523	0.11941	0.919315	2.60608e-20	0.846012	0.0582662	10.8179	0.715736	2.83052e-27	0.888096	0.0455527	0.788715	11.0311	2.70582e-28	9.32758e-19
ENSG00000255284.1	AP006621.5	protein_coding	0.5	33	32	0.00808896	0.828013	0.0822822	0.780351	0.183664	0.940363	8.5348e-30	0.914898	0.0390416	13.6161	0.837039	3.21283e-42	0.900137	0.104451	0.810246	12.7238	4.36313e-37	1.99154e-24
ENSG00000255384.1	RP11-770J1.4	protein_coding	0.5	61	53	0.018437	0.493866	0.135449	0.745326	0.101412	0.960141	1.52603e-14	0.763106	0.101416	8.88337	0.582331	6.48659e-19	0.871965	0.0646056	0.760323	10.6042	2.84993e-26	1.82701e-17
ENSG00000255468.2	RP11-867G23.8	protein_coding	0.5	6	6	0.0348695	0.282201	0.326418	0.257252	0.453063	0.455588	1.77859e-08	0.597247	0.249435	6.36679	0.356704	1.93027e-10	0.622144	0.287533	0.387063	6.05816	1.37689e-09	2.13442e-06
ENSG00000255537.1	AP000708.1	protein_coding	0.5	83	51	0.0375982	0.401951	0.190665	0.438009	0.243516	0.919241	2.84266e-09	0.642637	0.142616	6.86359	0.412983	6.71492e-12	0.684266	0.147941	0.46822	7.08468	1.39368e-12	2.59542e-08
ENSG00000255561.2	FDXACB1	protein_coding	0.5	18	18	0.0209569	0.602028	0.179967	0.594312	0.290786	0.812793	8.09737e-18	0.808136	0.0823486	9.96267	0.653084	2.22027e-23	0.824629	0.169954	0.680013	10.1688	2.73199e-24	1.37353e-16
ENSG00000255823.1	MTRNR2L8	protein_coding	0.5	30	30	0.00204538	0.537168	0.194441	0.594681	0.295596	0.912719	1.94472e-16	0.779135	0.131732	9.45644	0.607051	3.18614e-21	0.838315	0.136719	0.702771	10.5622	4.45885e-26	8.37712e-18
ENSG00000256269.2	HMBS	protein_coding	0.5	23	23	0.00197049	0.793601	0.157503	0.801726	0.111871	0.926862	9.73109e-30	0.900967	0.0759746	13.521	0.811742	1.17555e-41	0.902809	0.0562473	0.815065	12.3328	6.03145e-35	4.38045e-23
ENSG00000261594.3	TPBGL	protein_coding	0.5	20	20	0.0265054	0.493151	0.24485	0.569165	0.150688	0.741622	5.61947e-13	0.703369	0.153016	8.16932	0.494728	3.10138e-16	0.744649	0.133062	0.554501	7.7994	6.22027e-15	8.33209e-10
ENSG00000268403.1	AC132192.1	protein_coding	0.5	8	8	0.0101616	0.303803	0.307165	0.35199	0.287847	0.525895	6.80746e-08	0.575832	0.250878	6.09017	0.331582	1.12794e-09	0.647078	0.228707	0.41871	6.43684	1.21986e-10	6.9521e-07
ENSG00000269089.1	AP003733.1	protein_coding	0.5	42	33	0.0596549	0.45777	0.0888769	0.462888	0.284237	0.797057	6.03248e-11	0.707109	0.0757492	7.63544	0.500004	2.25043e-14	0.714156	0.167072	0.510019	7.61189	2.70121e-14	1.3061e-09
ENSG00000003056.3	M6PR	protein_coding	0.5	12	12	0.0149466	0.566508	0.114672	0.528315	0.316543	0.684676	4.2009e-13	0.748347	0.0739055	8.42532	0.560023	3.59755e-17	0.744179	0.257488	0.553803	9.282	1.66319e-20	9.69558e-15
ENSG00000004700.11	RECQL	protein_coding	0.5	7	7	0.0115546	0.47448	0.15173	0.45034	0.17416	0.54111	5.84871e-11	0.699478	0.115657	7.60727	0.489269	2.79955e-14	0.73115	0.141422	0.53458	7.73024	1.07343e-14	8.73121e-10
ENSG00000005175.5	RPAP3	protein_coding	0.5	13	13	0.00282054	0.485173	0.133473	0.492412	0.203787	0.725077	2.33046e-14	0.761802	0.0869356	8.82005	0.580342	1.14405e-18	0.755952	0.11213	0.571463	7.92088	2.35844e-15	4.35438e-10
ENSG00000006831.9	ADIPOR2	protein_coding	0.5	53	46	0.0189415	0.560089	0.19192	0.52732	0.18062	0.938659	8.38009e-14	0.748286	0.116276	8.60163	0.559932	7.85935e-18	0.783066	0.0979803	0.613193	8.41205	4.02889e-17	2.53809e-11
ENSG00000008394.8	MGST1	protein_coding	0.5	25	25	0.00495307	0.760653	0.0649575	0.744424	0.183235	0.914296	1.10372e-27	0.906978	0.024992	13.0262	0.822609	8.68372e-39	0.859422	0.106809	0.738607	10.6818	1.2385e-26	6.41922e-18
ENSG00000008405.7	CRY1	protein_coding	0.5	11	11	0.00241065	0.537449	0.225076	0.560996	0.168374	0.699968	2.15197e-16	0.800872	0.0585398	9.54834	0.641395	1.31792e-21	0.710201	0.258175	0.504386	7.73071	1.06946e-14	4.30064e-10
ENSG00000010219.9	DYRK4	protein_coding	0.5	33	32	0.00969142	0.654933	0.166661	0.684626	0.179596	0.897536	2.90612e-20	0.817537	0.0923834	10.6973	0.668366	1.04762e-26	0.875133	0.0632396	0.765858	10.9607	5.90613e-28	1.27396e-18
ENSG00000010278.7	CD9	protein_coding	0.5	40	35	0.0298436	0.531633	0.146457	0.556004	0.2915	0.871582	1.57818e-14	0.760421	0.110389	8.86561	0.578241	7.60883e-19	0.752771	0.236163	0.566665	8.72802	2.59158e-18	9.57297e-13
ENSG00000010379.11	SLC6A13	protein_coding	0.5	34	33	0.0176876	0.289399	0.502062	0.199967	0.798342	0.862723	6.73166e-13	0.7409	0.0899333	8.33053	0.548933	8.04787e-17	0.702843	0.18842	0.493989	7.26607	3.70092e-13	1.16789e-08
ENSG00000010610.5	CD4	protein_coding	0.5	34	34	0.0145712	0.674924	0.143459	0.724461	0.126	0.912614	5.95572e-22	0.848043	0.078102	11.2684	0.719177	1.88037e-29	0.885016	0.0574502	0.783253	11.0807	1.55648e-28	5.3146e-19
ENSG00000010626.10	LRRC23	protein_coding	0.5	28	28	0.0234313	0.291444	0.156037	0.280313	0.407093	0.758366	3.13717e-07	0.598645	0.105259	6.06114	0.358376	1.35164e-09	0.611645	0.289342	0.37411	6.70608	1.99916e-11	3.98635e-08
ENSG00000011465.12	DCN	protein_coding	0.5	13	13	0.00243319	0.470033	0.150105	0.361529	0.531239	0.652755	1.97471e-11	0.697111	0.143442	7.71388	0.485963	1.22051e-14	0.697079	0.235732	0.485919	7.52185	5.40074e-14	1.41731e-09
ENSG00000012504.9	NR1H4	protein_coding	0.5	23	23	0.0177966	0.574957	0.110281	0.591641	0.196904	0.801419	3.40149e-15	0.779926	0.072667	9.14195	0.608285	6.13359e-20	0.798736	0.12694	0.637979	8.99678	2.32444e-19	5.28799e-13
ENSG00000012822.11	CALCOCO1	protein_coding	0.5	11	11	0.0313187	0.571205	0.189031	0.390018	0.608347	0.721453	4.40068e-16	0.791959	0.0709285	9.42894	0.627198	4.14245e-21	0.728085	0.308562	0.530107	8.54606	1.27364e-17	9.96127e-13
ENSG00000013503.5	POLR3B	protein_coding	0.5	16	16	0.00739374	0.59436	0.07368	0.601084	0.238843	0.77398	2.06694e-16	0.798275	0.0660436	9.55511	0.637242	1.23458e-21	0.815635	0.0675427	0.665261	9.00331	2.19007e-19	8.95699e-13
ENSG00000013573.12	DDX11	protein_coding	0.5	30	26	0.0231531	0.814054	0.0679476	0.790321	0.194367	0.929119	2.28899e-31	0.92533	0.0222285	14.0696	0.856236	5.83652e-45	0.922848	0.0541028	0.851648	13.3683	9.25721e-41	1.87694e-26
ENSG00000013583.4	HEBP1	protein_coding	0.5	28	27	0.00902942	0.35447	0.173904	0.103643	0.835725	0.784761	2.34394e-10	0.691509	0.0834582	7.40458	0.478185	1.31562e-13	0.633531	0.33598	0.401361	7.7241	1.12643e-14	4.00908e-11
ENSG00000013588.5	GPRC5A	protein_coding	0.5	15	15	0.00512667	0.707529	0.124174	0.679282	0.126016	0.815247	7.84881e-22	0.845277	0.0903687	11.2287	0.714493	2.94644e-29	0.778647	0.164046	0.606291	8.84092	9.49304e-19	9.27372e-13
ENSG00000015153.10	YAF2	protein_coding	0.5	19	19	0.00212128	0.715817	0.193028	0.602799	0.379525	0.881418	2.6667e-27	0.904291	0.0248045	12.9148	0.817743	3.71594e-38	0.8211	0.161275	0.674205	10.6226	2.33973e-26	3.63851e-18
ENSG00000017427.11	IGF1	protein_coding	0.5	27	27	0.00525949	0.72449	0.0811732	0.715296	0.206314	0.861695	8.77556e-22	0.858211	0.0541701	11.2485	0.736526	2.35682e-29	0.874183	0.116791	0.764197	11.8841	1.43109e-32	8.47342e-22
ENSG00000018236.10	CNTN1	protein_coding	0.5	10	10	0.00266452	0.510974	0.108595	0.408616	0.32658	0.570828	1.40225e-12	0.73427	0.0903387	8.20958	0.539153	2.21957e-16	0.642254	0.257366	0.412491	6.85683	7.04067e-12	3.5738e-08
ENSG00000022840.11	RNF10	protein_coding	0.5	15	15	0.0163146	0.701525	0.109179	0.682	0.141072	0.795879	8.78291e-20	0.833355	0.0716794	10.6059	0.69448	2.7968e-26	0.839066	0.078386	0.704032	9.72115	2.45009e-22	6.6684e-15
ENSG00000023697.8	DERA	protein_coding	0.5	25	25	0.0220322	0.413021	0.152811	0.543431	0.267919	0.844849	5.30917e-12	0.706838	0.130036	7.91694	0.49962	2.43434e-15	0.805413	0.146797	0.64869	9.46582	2.91261e-21	1.98104e-14
ENSG00000023734.6	STRAP	protein_coding	0.5	33	32	0.0163493	0.286115	0.3626	0.537645	0.258898	0.860571	3.379e-09	0.648242	0.141828	6.86168	0.420217	6.80563e-12	0.762343	0.151116	0.581167	8.41001	4.09975e-17	1.44771e-11
ENSG00000025423.7	HSD17B6	protein_coding	0.5	9	9	0.0219023	0.298064	0.320156	0.38439	0.381657	0.552075	9.64029e-09	0.602469	0.224264	6.47875	0.362969	9.24827e-11	0.641998	0.318853	0.412162	7.04356	1.87394e-12	4.82599e-09
ENSG00000028203.13	VEZT	protein_coding	0.5	21	21	0.0139345	0.701239	0.0887484	0.776416	0.0825118	0.892793	6.4851e-23	0.874416	0.0253106	11.6231	0.764603	3.14531e-31	0.895122	0.0562272	0.801244	11.5153	1.10424e-30	2.57189e-20
ENSG00000029153.10	ARNTL2	protein_coding	0.5	21	21	0.00580908	0.761193	0.146504	0.771457	0.104522	0.900586	1.0904e-26	0.890983	0.0679152	12.7081	0.793852	5.33289e-37	0.909911	0.0502378	0.827938	12.0776	1.38629e-33	3.94463e-22
ENSG00000033030.9	ZCCHC8	protein_coding	0.5	7	7	0.0221794	0.453634	0.185402	0.408527	0.265607	0.567468	4.9262e-11	0.686604	0.149959	7.5473	0.471425	4.44361e-14	0.674816	0.232192	0.455377	7.14019	9.32039e-13	1.22584e-08
ENSG00000037897.12	METTL1	protein_coding	0.5	11	11	0.0229834	0.382959	0.385583	0.565759	0.143804	0.719285	2.84778e-13	0.725853	0.147844	8.34562	0.526862	7.08391e-17	0.778337	0.107532	0.605809	8.21489	2.12354e-16	1.00967e-10
ENSG00000047617.10	ANO2	protein_coding	0.5	46	38	0.0293737	0.279257	0.418328	0.515977	0.225757	0.863952	1.63528e-09	0.637775	0.175769	6.88435	0.406757	5.80502e-12	0.723708	0.153048	0.523753	7.93769	2.05975e-15	1.60747e-10
ENSG00000048540.10	LMO3	protein_coding	0.5	6	6	0.00666495	0.384612	0.116526	0.325865	0.41543	0.543514	9.03274e-09	0.643384	0.117233	6.71594	0.413942	1.86855e-11	0.702353	0.21462	0.4933	7.47307	7.83478e-14	2.49758e-09
ENSG00000049130.9	KITLG	protein_coding	0.5	9	9	0.0153312	0.31107	0.0790092	0.30805	0.460161	0.556223	1.36933e-07	0.604652	0.117846	6.19244	0.365604	5.92414e-10	0.656841	0.329392	0.43144	7.28881	3.12715e-13	1.57687e-09
ENSG00000050426.11	LETMD1	protein_coding	0.5	10	10	0.00983599	0.4972	0.233078	0.290079	0.816369	0.668143	2.4e-12	0.703885	0.163705	7.99391	0.495455	1.3073e-15	0.745881	0.216712	0.556339	8.68568	3.76494e-18	1.01745e-12
ENSG00000050438.12	SLC4A8	protein_coding	0.5	25	25	0.0127486	0.639149	0.25347	0.587675	0.409307	0.905232	1.65925e-19	0.806452	0.14176	10.4157	0.650365	2.10277e-25	0.804248	0.21319	0.646815	10.1168	4.65609e-24	1.20792e-16
ENSG00000051825.10	MPHOSPH9	protein_coding	0.5	5	5	0.024942	0.221391	0.094002	0.275672	0.182845	0.431959	3.98476e-05	0.521721	0.123662	5.04976	0.272192	4.42372e-07	0.583443	0.223941	0.340405	5.57126	2.52901e-08	4.31619e-05
ENSG00000052126.10	PLEKHA5	protein_coding	0.5	23	23	0.00854585	0.606754	0.145222	0.656271	0.318443	0.873304	1.5832e-17	0.803605	0.0915921	9.85797	0.645781	6.33176e-23	0.837282	0.129757	0.701041	10.6389	1.9646e-26	4.31247e-18
ENSG00000053702.10	NRIP2	protein_coding	0.5	65	40	0.0830366	0.458327	0.163237	0.384947	0.306105	0.797186	2.15699e-11	0.697661	0.125789	7.70506	0.486731	1.30782e-14	0.668626	0.223044	0.447061	6.84952	7.40997e-12	7.68188e-08
ENSG00000057294.9	PKP2	protein_coding	0.5	21	21	0.0134516	0.732422	0.150117	0.671579	0.333132	0.880389	9.75051e-25	0.869516	0.0677385	12.1109	0.756058	9.24517e-34	0.854998	0.168852	0.731021	11.349	7.50485e-30	2.87883e-20
ENSG00000057704.6	TMCC3	protein_coding	0.5	33	33	0.0105815	0.686997	0.0902245	0.661383	0.219815	0.892736	3.46743e-18	0.822958	0.050019	10.1298	0.67726	4.07429e-24	0.856598	0.0985183	0.733759	10.5405	5.61709e-26	1.97795e-17
ENSG00000058272.11	PPP1R12A	protein_coding	0.5	9	9	0.00246632	0.365463	0.194475	0.284847	0.313089	0.543122	1.35812e-10	0.693813	0.0948281	7.47153	0.481376	7.9269e-14	0.620427	0.205304	0.384929	5.99552	2.02832e-09	7.25875e-06
ENSG00000059758.3	CDK17	protein_coding	0.5	28	28	0.0186738	0.508529	0.14571	0.48815	0.356545	0.856593	5.17645e-14	0.747364	0.109951	8.66433	0.558553	4.54181e-18	0.747312	0.216724	0.558475	8.69016	3.61934e-18	1.44439e-12
ENSG00000060138.8	YBX3	protein_coding	0.5	39	38	0.0262909	0.356558	0.281706	0.388161	0.314636	0.860769	5.44822e-09	0.622751	0.189275	6.66061	0.387819	2.72695e-11	0.662188	0.197563	0.438493	6.799	1.05348e-11	1.03095e-07
ENSG00000060140.4	STYK1	protein_coding	0.5	16	16	0.0215315	0.474859	0.0835956	0.492873	0.325913	0.749195	1.05678e-13	0.753866	0.0881073	8.60732	0.568313	7.47874e-18	0.801946	0.122824	0.643117	9.38386	6.35994e-21	3.01237e-14
ENSG00000060982.10	BCAT1	protein_coding	0.5	40	33	0.0401559	0.413519	0.170165	0.346245	0.434344	0.847805	6.87697e-11	0.702092	0.0893092	7.59659	0.492933	3.04037e-14	0.628583	0.197332	0.395117	6.15585	7.46781e-10	3.18459e-06
ENSG00000061273.13	HDAC7	protein_coding	0.5	31	27	0.0723944	0.372836	0.376317	0.389732	0.559079	0.813844	4.64096e-14	0.749156	0.126031	8.69102	0.561235	3.59213e-18	0.718541	0.211099	0.516301	8.37076	5.72473e-17	6.40048e-12
ENSG00000061794.8	MRPS35	protein_coding	0.5	23	23	0.00211339	0.52553	0.172847	0.610088	0.148672	0.838308	1.05126e-14	0.767447	0.0870603	8.95916	0.588975	3.27172e-19	0.792108	0.119009	0.627435	8.61429	7.03792e-18	7.87269e-12
ENSG00000061936.5	SFSWAP	protein_coding	0.5	52	29	0.0786058	0.312971	0.18268	0.260867	0.546247	0.746968	3.00486e-08	0.623599	0.141879	6.46907	0.388876	9.86086e-11	0.646927	0.211538	0.418515	6.60064	4.09389e-11	2.78339e-07
ENSG00000061987.10	MON2	protein_coding	0.5	35	33	0.0111565	0.346513	0.32939	0.525973	0.243136	0.868016	1.89831e-08	0.568989	0.288065	6.2009	0.323749	5.61429e-10	0.729782	0.136449	0.532581	7.6898	1.47363e-14	1.13964e-09
ENSG00000062485.14	CS	protein_coding	0.5	11	11	0.0132999	0.445931	0.169477	0.414743	0.303698	0.57387	1.01125e-11	0.701381	0.121645	7.81768	0.491936	5.38048e-15	0.730349	0.161976	0.53341	8.03397	9.4365e-16	1.15416e-10
ENSG00000063046.13	EIF4B	protein_coding	0.5	17	17	0.00672122	0.680651	0.0901625	0.717352	0.106215	0.811222	1.08303e-21	0.85837	0.0538282	11.2208	0.736799	3.22248e-29	0.871027	0.0545399	0.758688	10.5196	7.01347e-26	4.08582e-17
ENSG00000064102.10	ASUN	protein_coding	0.5	52	47	0.0133518	0.593147	0.102474	0.667155	0.318826	0.950594	1.85155e-15	0.786443	0.0663124	9.24123	0.618492	2.43677e-20	0.870456	0.123869	0.757693	11.7663	5.82288e-32	1.55827e-21
ENSG00000064115.6	TM7SF3	protein_coding	0.5	34	33	0.026132	0.487386	0.119597	0.539226	0.160525	0.864136	4.42296e-12	0.723581	0.1031	8.0287	0.52357	9.85072e-16	0.744489	0.11772	0.554263	7.77817	7.35834e-15	9.33102e-10
ENSG00000064763.6	FAR2	protein_coding	0.5	16	16	0.0138129	0.605703	0.169136	0.572291	0.187102	0.761306	9.92372e-18	0.795516	0.106009	9.89221	0.632846	4.49996e-23	0.782469	0.122568	0.612258	8.5282	1.48645e-17	9.79733e-12
ENSG00000065357.15	DGKA	protein_coding	0.5	4	4	0.0035666	0.207082	0.209535	-0.00624186	0.51536	0.31683	2.40252e-05	0.492919	0.241666	4.92225	0.242969	8.55556e-07	0.33431	0.412755	0.111763	3.17641	0.00149108	0.00274322
ENSG00000065361.10	ERBB3	protein_coding	0.5	15	15	0.0137729	0.558184	0.197843	0.654357	0.163171	0.765039	8.73974e-16	0.769653	0.124853	9.25586	0.592366	2.12516e-20	0.799139	0.139759	0.638623	9.15477	5.44734e-20	1.6156e-13
ENSG00000065970.4	FOXJ2	protein_coding	0.5	37	29	0.0675066	0.394407	0.202729	0.430752	0.33474	0.76642	4.61347e-11	0.656906	0.241102	7.38903	0.431526	1.47901e-13	0.66846	0.227285	0.446838	7.14482	9.01161e-13	1.03347e-08
ENSG00000066084.8	DIP2B	protein_coding	0.5	15	15	0.0102986	0.687182	0.0975065	0.70509	0.160669	0.828538	1.07704e-19	0.837361	0.0614728	10.6049	0.701174	2.82642e-26	0.83693	0.0919354	0.700451	10.0901	6.11357e-24	3.14008e-16
ENSG00000067182.3	TNFRSF1A	protein_coding	0.5	50	42	0.0319114	0.49578	0.114999	0.380729	0.61365	0.876744	1.50454e-12	0.737058	0.0790395	8.21475	0.543255	2.12615e-16	0.689744	0.263753	0.475747	7.2015	5.95518e-13	9.6276e-09
ENSG00000067798.9	NAV3	protein_coding	0.5	12	12	0.0185108	0.495911	0.299919	0.652054	0.15296	0.767271	1.12573e-14	0.726795	0.189899	8.74021	0.528231	2.32687e-18	0.857311	0.0582901	0.734983	10.0906	6.07769e-24	5.89756e-16
ENSG00000069431.6	ABCC9	protein_coding	0.5	21	21	0.00229608	0.614486	0.105112	0.641958	0.200808	0.851201	7.96568e-17	0.809128	0.0512492	9.71539	0.654688	2.59255e-22	0.834606	0.114744	0.696566	9.82324	8.94199e-23	2.50683e-15
ENSG00000069493.10	CLEC2D	protein_coding	0.5	19	19	0.0164311	0.446792	0.192431	0.554034	0.467277	0.807795	5.42247e-13	0.737024	0.112214	8.34623	0.543204	7.04786e-17	0.829484	0.120033	0.688043	9.72742	2.30354e-22	3.95607e-15
ENSG00000070018.4	LRP6	protein_coding	0.5	30	30	0.00208818	0.755223	0.170067	0.798744	0.136075	0.944255	2.50329e-27	0.88048	0.100712	12.8181	0.775245	1.29813e-37	0.898818	0.0789024	0.807874	12.1922	3.41911e-34	1.4979e-22
ENSG00000070961.10	ATP2B1	protein_coding	0.5	13	13	0.0169255	0.329727	0.256267	0.366594	0.343868	0.701593	1.74153e-08	0.613429	0.178217	6.484	0.376296	8.93202e-11	0.646502	0.23443	0.417965	6.65245	2.8826e-11	1.78508e-07
ENSG00000072041.12	SLC6A15	protein_coding	0.5	8	8	0.00446649	0.112082	0.18218	0.156034	0.836785	0.496297	2.68007e-05	0.488855	0.211462	4.91477	0.238979	8.88884e-07	0.527664	0.488929	0.278429	5.8024	6.53731e-09	3.44959e-08
ENSG00000072609.13	CHFR	protein_coding	0.5	17	17	0.00239771	0.628619	0.135512	0.673232	0.228992	0.830156	1.4369e-17	0.813249	0.0638077	9.91952	0.661374	3.42408e-23	0.840416	0.117011	0.706299	10.3642	3.60682e-25	5.81311e-17
ENSG00000072657.4	TRHDE	protein_coding	0.5	23	23	0.0143936	0.767135	0.0997172	0.735204	0.186166	0.901087	2.13159e-25	0.891073	0.032796	12.3546	0.794011	4.59993e-35	0.85819	0.121152	0.736491	11.1457	7.51123e-29	1.36927e-19
ENSG00000073060.11	SCARB1	protein_coding	0.5	63	43	0.0316308	0.44111	0.226316	0.375158	0.261362	0.898997	9.70004e-11	0.682155	0.166014	7.44745	0.465336	9.51623e-14	0.739958	0.154492	0.547538	8.00468	1.19775e-15	1.50219e-10
ENSG00000073614.7	KDM5A	protein_coding	0.5	26	26	0.00480341	0.802606	0.0254738	0.80551	0.103143	0.920404	1.11755e-28	0.91044	0.0295833	13.2963	0.8289	2.4324e-40	0.909159	0.0553175	0.82657	12.3975	2.69514e-35	2.719e-23
ENSG00000074527.7	NTN4	protein_coding	0.5	33	32	0.0184258	0.359247	0.457702	0.551104	0.354269	0.855566	2.78287e-12	0.729406	0.0807163	8.10239	0.532033	5.38906e-16	0.807222	0.133239	0.651607	9.42438	4.32654e-21	2.51155e-14
ENSG00000074590.9	NUAK1	protein_coding	0.5	18	18	0.0168921	0.657394	0.105738	0.562284	0.30573	0.806916	2.54131e-19	0.832124	0.065755	10.4804	0.69243	1.06319e-25	0.789118	0.225542	0.622708	9.5707	1.06183e-21	5.35649e-15
ENSG00000075035.5	WSCD2	protein_coding	0.5	15	15	0.00239824	0.369249	0.468147	0.477248	0.400062	0.714687	3.84231e-13	0.716364	0.177555	8.25917	0.513177	1.46693e-16	0.757217	0.191371	0.573377	8.52388	1.54296e-17	5.59515e-12
ENSG00000075089.5	ACTR6	protein_coding	0.5	45	32	0.0678394	0.181275	0.221161	0.308629	0.34737	0.786191	0.000144426	0.504469	0.0882787	4.79745	0.254489	1.60695e-06	0.566544	0.206471	0.320972	5.42038	5.94718e-08	8.39709e-05
ENSG00000075188.4	NUP37	protein_coding	0.5	30	30	0.0105865	0.707446	0.134014	0.755061	0.148226	0.917913	1.22691e-22	0.860967	0.059028	11.4885	0.741265	1.50679e-30	0.888843	0.0656428	0.790042	11.4313	2.91544e-30	4.08842e-20
ENSG00000075415.8	SLC25A3	protein_coding	0.5	12	12	0.0167055	0.64977	0.0474294	0.67676	0.117236	0.759551	6.4268e-16	0.800226	0.0292206	9.42494	0.640362	4.30338e-21	0.855373	0.0599231	0.731663	10.0332	1.08974e-23	9.68611e-16
ENSG00000075856.7	SART3	protein_coding	0.5	16	16	0.00212588	0.425644	0.0871827	0.509202	0.332399	0.747244	9.58195e-12	0.721969	0.0794611	7.92746	0.52124	2.23671e-15	0.77554	0.117274	0.601463	8.52605	1.51423e-17	8.66017e-12
ENSG00000076067.7	RBMS2	protein_coding	0.5	22	22	0.00212336	0.457475	0.247868	0.372362	0.703485	0.81342	4.59827e-15	0.779215	0.0763064	9.0964	0.607176	9.33763e-20	0.763311	0.240579	0.582643	9.06072	1.29595e-19	1.17485e-13
ENSG00000076108.7	BAZ2A	protein_coding	0.5	4	4	0.00299866	0.31123	0.245394	0.16118	0.489389	0.340944	6.25973e-09	0.588279	0.224643	6.46549	0.346073	1.00973e-10	0.436786	0.402392	0.190782	4.53262	5.82556e-06	9.98505e-05
ENSG00000076248.6	UNG	protein_coding	0.5	10	10	0.00273243	0.545988	0.18166	0.5476	0.256172	0.693093	7.34732e-14	0.753935	0.095939	8.65675	0.568418	4.85385e-18	0.815493	0.142923	0.665029	9.56689	1.10168e-21	9.08393e-15
ENSG00000076513.12	ANKRD13A	protein_coding	0.5	10	10	0.00710476	0.394677	0.21062	0.470225	0.207638	0.603566	1.63365e-08	0.630011	0.145079	6.57811	0.396914	4.76478e-11	0.706182	0.127478	0.498692	7.09698	1.27516e-12	4.83902e-08
ENSG00000076555.11	ACACB	protein_coding	0.5	23	23	0.00194601	0.605126	0.124791	0.609494	0.209105	0.831871	1.75696e-15	0.784494	0.0819825	9.2457	0.61543	2.33702e-20	0.805923	0.0734257	0.649512	8.73142	2.515e-18	4.79892e-12
ENSG00000078246.11	TULP3	protein_coding	0.5	96	30	0.108821	0.237163	0.0939128	0.378233	0.204766	0.745363	1.94955e-05	0.539408	0.109748	5.23603	0.290961	1.64066e-07	0.661802	0.152509	0.437983	6.37478	1.83227e-10	1.92029e-06
ENSG00000079337.11	RAPGEF3	protein_coding	0.5	12	12	0.0135138	0.344711	0.358375	0.464908	0.404237	0.694721	1.72848e-11	0.66158	0.217081	7.55623	0.437688	4.14904e-14	0.748123	0.194346	0.559687	8.32548	8.39882e-17	1.86199e-11
ENSG00000079387.9	SENP1	protein_coding	0.5	12	12	0.00793994	0.578004	0.20263	0.506552	0.434564	0.699658	4.38802e-16	0.766023	0.130239	9.32285	0.586791	1.13254e-20	0.76299	0.268918	0.582154	8.63824	5.70875e-18	2.16326e-12
ENSG00000080371.4	RAB21	protein_coding	0.5	18	18	0.00372048	0.613702	0.0692513	0.706092	0.0588929	0.836253	3.99835e-16	0.801062	0.0381437	9.48344	0.6417	2.46032e-21	0.854705	0.0467289	0.73052	9.89297	4.46581e-23	2.43072e-15
ENSG00000081760.12	AACS	protein_coding	0.5	58	41	0.0401845	0.643733	0.0935695	0.583196	0.269107	0.919069	2.07037e-16	0.795904	0.0770974	9.54469	0.633463	1.36517e-21	0.83046	0.0896531	0.689663	9.65345	4.75296e-22	8.51209e-15
ENSG00000084112.10	SSH1	protein_coding	0.5	35	31	0.0208721	0.388417	0.130659	0.49553	0.214274	0.832059	1.1456e-12	0.715181	0.134376	8.16364	0.511483	3.25068e-16	0.769576	0.105008	0.592247	8.08678	6.12622e-16	1.91152e-10
ENSG00000084453.12	SLCO1A2	protein_coding	0.5	11	11	0.0363033	0.544647	0.15393	0.525637	0.312051	0.743059	4.0037e-14	0.761621	0.0821026	8.76668	0.580067	1.84016e-18	0.76356	0.206538	0.583023	8.57376	1.0016e-17	3.92638e-12
ENSG00000084463.3	WBP11	protein_coding	0.5	63	42	0.0560582	0.156253	0.28381	0.409405	0.272201	0.834207	6.77972e-06	0.501903	0.195418	5.16585	0.251907	2.39353e-07	0.637788	0.256888	0.406773	6.38954	1.66389e-10	7.64974e-07
ENSG00000086159.8	AQP6	protein_coding	0.5	6	6	0.0134651	0.363514	0.172986	0.341314	0.271873	0.448332	2.72814e-08	0.636821	0.0876456	6.55334	0.405541	5.62648e-11	0.610592	0.225024	0.372823	6.03613	1.5785e-09	4.21612e-06
ENSG00000086598.6	TMED2	protein_coding	0.5	20	20	0.0164009	0.607776	0.147001	0.589222	0.255713	0.821876	4.45449e-18	0.809936	0.0968713	10.0452	0.655996	9.64402e-24	0.814209	0.142033	0.662936	9.62076	6.53482e-22	6.81913e-15
ENSG00000087448.5	KLHL42	protein_coding	0.5	31	31	0.00198284	0.701439	0.127559	0.824573	0.0667259	0.940566	6.10468e-25	0.844297	0.131814	12.0065	0.712838	3.28487e-33	0.933519	0.0357094	0.871457	13.3862	7.27758e-41	2.19751e-26
ENSG00000087470.13	DNM1L	protein_coding	0.5	10	10	0.00293963	0.547088	0.120211	0.474193	0.28552	0.68364	5.81852e-16	0.786037	0.103498	9.3745	0.617853	6.95071e-21	0.78177	0.0951591	0.611165	8.54143	1.32576e-17	9.37312e-12
ENSG00000087494.11	PTHLH	protein_coding	0.5	9	9	0.0199131	0.386975	0.227243	0.442592	0.270641	0.608727	1.43584e-10	0.695277	0.0944618	7.47821	0.48341	7.53424e-14	0.654039	0.179863	0.427767	6.35828	2.0402e-10	1.72059e-06
ENSG00000087502.13	ERGIC2	protein_coding	0.5	13	13	0.00790502	0.578805	0.280387	0.60597	0.200014	0.756718	3.42681e-18	0.803017	0.104611	10.0399	0.644837	1.01815e-23	0.808239	0.104057	0.65325	9.16386	5.00746e-20	1.73266e-13
ENSG00000088986.6	DYNLL1	protein_coding	0.5	18	18	0.0168744	0.665475	0.103227	0.653979	0.154006	0.817314	1.10936e-18	0.820242	0.0775965	10.2511	0.672797	1.16958e-24	0.841029	0.0888172	0.707329	9.98222	1.8234e-23	8.84133e-16
ENSG00000089009.11	RPL6	protein_coding	0.5	6	6	0.00314449	0.276995	0.157205	0.232878	0.26475	0.410393	2.15913e-06	0.537994	0.217522	5.47739	0.289437	4.31636e-08	0.568445	0.224582	0.32313	5.46404	4.65423e-08	6.58803e-05
ENSG00000089022.9	MAPKAPK5	protein_coding	0.5	6	6	0.00287803	0.220646	0.202082	0.356552	0.164714	0.389994	2.56815e-05	0.520821	0.176055	5.08473	0.271255	3.68159e-07	0.606021	0.151402	0.367261	5.62674	1.83645e-08	6.09144e-05
ENSG00000089041.12	P2RX7	protein_coding	0.5	16	16	0.00239035	0.527582	0.131397	0.656904	0.19446	0.806555	5.38453e-15	0.770027	0.0930253	9.02491	0.592942	1.79839e-19	0.799079	0.185884	0.638528	9.3288	1.0708e-20	3.79713e-14
ENSG00000089053.8	ANAPC5	protein_coding	0.5	19	19	0.0227958	0.577904	0.131141	0.455088	0.623823	0.845783	3.82254e-17	0.800878	0.0856265	9.75381	0.641405	1.77673e-22	0.82151	0.15548	0.674878	10.2408	1.30154e-24	6.04595e-17
ENSG00000089060.7	SLC8B1	protein_coding	0.5	35	34	0.0209279	0.0294746	0.443336	-0.0347344	1.12685	0.802698	2.0334e-05	0.486538	0.279722	4.88376	0.236719	1.04083e-06	0.57117	0.197085	0.326235	5.36697	8.00721e-08	0.000126107
ENSG00000089094.12	KDM2B	protein_coding	0.5	17	17	0.00245031	0.544966	0.214248	0.659224	0.163442	0.806568	2.72892e-18	0.804934	0.0841074	10.1073	0.647919	5.12918e-24	0.833395	0.128526	0.694547	10.1599	2.99457e-24	1.74359e-16
ENSG00000089127.8	OAS1	protein_coding	0.5	12	12	0.00276099	0.621968	0.123452	0.612714	0.279251	0.762488	1.75267e-17	0.805719	0.0806205	9.87336	0.649182	5.43137e-23	0.810149	0.137238	0.656341	9.41536	4.71484e-21	2.85401e-14
ENSG00000089154.6	GCN1L1	protein_coding	0.5	42	40	0.0146463	0.675487	0.079425	0.704864	0.144502	0.896751	5.54717e-18	0.820732	0.0572705	10.0742	0.673601	7.18216e-24	0.880397	0.0762638	0.775099	11.3389	8.41674e-30	6.57514e-20
ENSG00000089157.11	RPLP0	protein_coding	0.5	31	31	0.0122685	0.426995	0.0847465	0.583457	0.288877	0.866982	2.9225e-10	0.696037	0.0459762	7.3934	0.484468	1.43117e-13	0.794516	0.148592	0.631255	9.17832	4.37851e-20	1.07229e-13
ENSG00000089159.11	PXN	protein_coding	0.5	19	19	0.00631285	0.5961	0.117246	0.714937	0.133202	0.852783	2.28542e-15	0.782826	0.0803907	9.20693	0.612817	3.35585e-20	0.843772	0.12433	0.711952	10.4269	1.86862e-25	2.63861e-17
ENSG00000089163.4	SIRT4	protein_coding	0.5	35	29	0.0702951	0.238905	0.258348	0.157524	0.782828	0.741807	1.01341e-06	0.577894	0.141294	5.80607	0.333961	6.39577e-09	0.597423	0.365768	0.356914	6.39954	1.55847e-10	5.99739e-08
ENSG00000089169.10	RPH3A	protein_coding	0.5	20	20	0.0295523	0.438913	0.101099	0.531561	0.406746	0.780957	1.59926e-12	0.74443	0.0403527	8.24565	0.554177	1.64261e-16	0.803099	0.118164	0.644968	9.5008	2.08288e-21	1.18987e-14
ENSG00000089225.15	TBX5	protein_coding	0.5	57	35	0.0932308	0.339575	0.201295	0.0518086	0.907345	0.75125	7.13863e-10	0.663144	0.151138	7.1272	0.43976	1.02431e-12	0.564485	0.293819	0.318643	5.80479	6.44482e-09	4.80263e-06
ENSG00000089248.6	ERP29	protein_coding	0.5	7	7	0.00247204	0.45985	0.0837434	0.310724	0.420178	0.528086	5.25733e-10	0.686519	0.0762894	7.27973	0.471308	3.34486e-13	0.706175	0.119366	0.498684	7.1017	1.23232e-12	4.22439e-08
ENSG00000089250.14	NOS1	protein_coding	0.5	29	29	0.0115823	0.69675	0.228463	0.752676	0.10897	0.926421	1.0524e-26	0.874953	0.0833	12.6534	0.765542	1.07183e-36	0.864793	0.0824923	0.747867	10.7624	5.18142e-27	3.78658e-18
ENSG00000089693.6	MLF2	protein_coding	0.5	37	34	0.0340525	0.385876	0.187037	0.505127	0.17893	0.835634	1.73592e-09	0.647938	0.142624	6.93784	0.419823	3.98129e-12	0.706624	0.178062	0.499317	7.53554	4.86329e-14	1.84054e-09
ENSG00000090376.4	IRAK3	protein_coding	0.5	18	18	0.0114257	0.689606	0.147927	0.633664	0.350983	0.863592	3.98808e-21	0.846735	0.0819944	11.0448	0.716961	2.32389e-28	0.855126	0.165597	0.731241	11.4841	1.58561e-30	1.5362e-20
ENSG00000090382.2	LYZ	protein_coding	0.5	23	23	0.00818886	0.660746	0.239669	0.775411	0.0874696	0.89754	7.61594e-21	0.811723	0.158166	10.8123	0.658894	3.00998e-27	0.902437	0.0489819	0.814393	11.832	2.66824e-32	2.36943e-21
ENSG00000090612.16	ZNF268	protein_coding	0.5	5	5	0.036489	0.331792	0.146052	0.179883	0.421926	0.464058	1.97126e-10	0.669217	0.129648	7.30689	0.447851	2.73403e-13	0.481787	0.36136	0.232119	4.80964	1.51206e-06	0.000109279
ENSG00000090975.8	PITPNM2	protein_coding	0.5	18	18	0.00503991	0.707736	0.155866	0.71827	0.231355	0.880911	4.80032e-21	0.845301	0.0896033	11.0099	0.714533	3.42572e-28	0.854911	0.159927	0.730873	11.7736	5.34171e-32	1.30353e-21
ENSG00000091039.12	OSBPL8	protein_coding	0.5	16	16	0.0119228	0.7836	0.0881048	0.762323	0.125539	0.850536	8.85553e-26	0.891996	0.0363177	12.4605	0.795658	1.22652e-35	0.88232	0.0671398	0.778488	11.1327	8.6947e-29	3.64512e-19
ENSG00000092841.14	MYL6	protein_coding	0.5	32	30	0.0356478	0.199845	0.237611	0.304104	0.313634	0.779456	1.0527e-06	0.5315	0.23393	5.53824	0.282492	3.05524e-08	0.61067	0.221715	0.372918	5.87154	4.31771e-09	1.28198e-05
ENSG00000094914.8	AAAS	protein_coding	0.5	33	33	0.00164953	0.742187	0.203722	0.754302	0.213303	0.957081	2.13803e-27	0.883536	0.0912152	12.8334	0.780636	1.06633e-37	0.889857	0.116494	0.791845	12.3006	8.9885e-35	3.90457e-23
ENSG00000094916.9	CBX5	protein_coding	0.5	9	9	0.00304282	0.435027	0.302148	0.498082	0.229895	0.654967	4.37491e-12	0.681653	0.196744	7.82844	0.464651	4.93962e-15	0.768096	0.126645	0.589972	8.26442	1.40372e-16	5.25991e-11
ENSG00000102189.12	EEA1	protein_coding	0.5	77	49	0.0467536	0.217966	0.228586	0.29536	0.436815	0.873487	4.67053e-05	0.481003	0.22265	4.78909	0.231364	1.67537e-06	0.656362	0.151458	0.430811	6.38708	1.69082e-10	1.57435e-06
ENSG00000110799.9	VWF	protein_coding	0.5	40	40	0.00700381	0.673078	0.114354	0.790321	0.154124	0.950166	1.15227e-21	0.855338	0.0607149	11.209	0.731603	3.68238e-29	0.907454	0.0503499	0.823473	12.0257	2.60354e-33	6.48469e-22
ENSG00000110841.9	PPFIBP1	protein_coding	0.5	27	27	0.0205442	0.573624	0.0598968	0.4391	0.505293	0.825539	2.67878e-13	0.757747	0.0480478	8.52238	0.574181	1.56304e-17	0.651878	0.250136	0.424946	6.62983	3.36063e-11	2.12017e-07
ENSG00000110844.9	PRPF40B	protein_coding	0.5	9	9	0.00302396	0.488214	0.136279	0.405494	0.40933	0.612865	4.75893e-12	0.722965	0.097439	8.02483	0.522679	1.01669e-15	0.672406	0.240432	0.452129	7.37406	1.65506e-13	2.50203e-09
ENSG00000110848.4	CD69	protein_coding	0.5	13	13	0.00462859	0.680815	0.142621	0.55898	0.354913	0.776917	4.15956e-20	0.838847	0.0813919	10.7245	0.703663	7.80879e-27	0.745805	0.388725	0.556225	9.88302	4.93236e-23	1.83139e-17
ENSG00000110851.7	PRDM4	protein_coding	0.5	8	8	0.0190129	0.338403	0.389199	0.351315	0.243469	0.585872	1.95742e-10	0.691119	0.0901867	7.41285	0.477646	1.23616e-13	0.643714	0.171277	0.414368	6.43794	1.21106e-10	8.59145e-07
ENSG00000110852.4	CLEC2B	protein_coding	0.5	22	22	0.00184655	0.566785	0.212303	0.409338	0.610236	0.861729	1.74094e-19	0.814815	0.122081	10.4559	0.663924	1.37737e-25	0.84953	0.0803827	0.721701	9.93427	2.95317e-23	1.68238e-15
ENSG00000110871.10	COQ5	protein_coding	0.5	8	8	0.00519251	0.55705	0.168822	0.526012	0.273052	0.630798	6.29842e-15	0.770292	0.0816904	9.01544	0.59335	1.96083e-19	0.771218	0.135416	0.594777	8.67655	4.07942e-18	2.52252e-12
ENSG00000110876.8	SELPLG	protein_coding	0.5	31	30	0.0114322	0.661642	0.160585	0.695416	0.210564	0.912223	1.99204e-21	0.853177	0.0596192	11.1584	0.727911	6.51817e-29	0.867487	0.0850875	0.752533	10.7173	8.44101e-27	7.28989e-18
ENSG00000110880.6	CORO1C	protein_coding	0.5	24	24	0.0133073	0.623384	0.0582747	0.67248	0.171862	0.860751	7.5308e-21	0.850181	0.0521852	10.9817	0.722808	4.67909e-28	0.882798	0.0576284	0.779332	11.0063	3.56536e-28	1.12396e-18
ENSG00000110881.7	ASIC1	protein_coding	0.5	4	4	0.0232438	0.223166	0.246294	0.206215	0.285254	0.340689	1.411e-05	0.511789	0.233084	5.09637	0.261928	3.46231e-07	0.510528	0.217164	0.260639	4.81363	1.4821e-06	0.00077584
ENSG00000110887.3	DAO	protein_coding	0.5	16	16	0.00231814	0.632957	0.17327	0.646228	0.15741	0.796673	6.8555e-17	0.79954	0.0942612	9.69215	0.639264	3.25613e-22	0.833229	0.111366	0.694271	10.3313	5.08854e-25	5.32334e-17
ENSG00000110888.13	CAPRIN2	protein_coding	0.5	29	29	0.0217144	0.483899	0.195842	0.363869	0.409881	0.787715	3.81165e-12	0.729678	0.0784515	8.07053	0.532431	6.99919e-16	0.646686	0.238624	0.418202	6.75768	1.40222e-11	9.11418e-08
ENSG00000110900.10	TSPAN11	protein_coding	0.5	27	27	0.00536648	0.800167	0.0638926	0.708701	0.503915	0.933272	1.16808e-26	0.899251	0.0318511	12.7339	0.808652	3.83015e-37	0.844927	0.294079	0.713902	12.2717	1.28471e-34	1.03052e-23
ENSG00000110906.8	KCTD10	protein_coding	0.5	36	35	0.0179705	0.499632	0.299018	0.642044	0.150405	0.901053	5.29759e-16	0.765999	0.14122	9.28916	0.586754	1.55506e-20	0.824207	0.127282	0.679317	9.96907	2.08158e-23	7.40798e-16
ENSG00000110911.10	SLC11A2	protein_coding	0.5	7	7	0.00545625	0.391541	0.13608	0.464342	0.207464	0.524219	1.6075e-09	0.667634	0.100403	7.05082	0.445736	1.7787e-12	0.701377	0.151257	0.491929	6.96971	3.17603e-12	8.94303e-08
ENSG00000110917.3	MLEC	protein_coding	0.5	56	39	0.0430405	0.435621	0.235278	0.483974	0.242683	0.873196	9.15196e-11	0.667806	0.154512	7.40555	0.445966	1.30612e-13	0.725841	0.147418	0.526845	7.73004	1.07514e-14	7.68906e-10
ENSG00000110921.7	MVK	protein_coding	0.5	29	27	0.0297326	0.620626	0.173641	0.568619	0.290103	0.850689	1.41995e-18	0.802814	0.106169	10.1483	0.644511	3.37257e-24	0.752833	0.199867	0.566757	9.34587	9.1133e-21	9.35851e-15
ENSG00000110925.2	CSRNP2	protein_coding	0.5	7	7	0.0030232	0.336525	0.222761	0.217111	0.422692	0.547708	7.45707e-09	0.609045	0.20639	6.56254	0.370936	5.28996e-11	0.527134	0.391476	0.27787	5.92192	3.18213e-09	3.27783e-07
ENSG00000110931.14	CAMKK2	protein_coding	0.5	17	17	0.0178629	0.508384	0.276484	0.559298	0.276681	0.792153	5.49694e-14	0.734677	0.168406	8.5817	0.53975	9.34797e-18	0.787851	0.106691	0.620709	8.71824	2.8257e-18	3.48446e-12
ENSG00000110934.6	BIN2	protein_coding	0.5	17	17	0.0034984	0.71343	0.0759599	0.734413	0.194358	0.856059	9.35278e-22	0.859	0.0495485	11.2636	0.737881	1.98477e-29	0.861266	0.119881	0.74178	11.6488	2.32651e-31	2.6876e-21
ENSG00000110944.4	IL23A	protein_coding	0.5	8	8	0.00319284	0.519783	0.125347	0.528926	0.191584	0.619049	4.47978e-14	0.75718	0.0914423	8.71829	0.573321	2.82437e-18	0.768207	0.134767	0.590143	8.3051	9.9733e-17	3.5927e-11
ENSG00000110955.4	ATP5B	protein_coding	0.5	26	26	0.0219329	0.550618	0.299795	0.440526	0.656676	0.831513	7.43631e-18	0.798508	0.115924	9.93953	0.637615	2.80143e-23	0.764403	0.204911	0.584311	9.0807	1.07878e-19	8.97385e-14
ENSG00000110958.11	PTGES3	protein_coding	0.5	25	25	0.00565222	0.6436	0.185416	0.56736	0.50569	0.900076	1.14738e-17	0.801673	0.120079	9.90775	0.64268	3.8524e-23	0.878426	0.0682098	0.771633	11.0375	2.51834e-28	6.94755e-19
ENSG00000110987.4	BCL7A	protein_coding	0.5	7	7	0.0202982	0.343405	0.0992787	0.383443	0.290202	0.497149	4.66818e-08	0.635932	0.0757146	6.4848	0.40441	8.885e-11	0.663512	0.203157	0.440248	6.66338	2.67602e-11	2.647e-07
ENSG00000111011.13	RSRC2	protein_coding	0.5	8	8	0.0165427	0.364906	0.184187	0.421329	0.215735	0.599341	9.22518e-11	0.698183	0.0821884	7.53939	0.487459	4.72166e-14	0.689931	0.123535	0.476005	6.73878	1.59718e-11	3.38176e-07
ENSG00000111012.5	CYP27B1	protein_coding	0.5	19	19	0.0586191	0.331986	0.334666	0.342253	0.574406	0.750879	8.87369e-11	0.633638	0.253787	7.19115	0.401497	6.42457e-13	0.74241	0.165516	0.551173	7.88438	3.16101e-15	3.97198e-10
ENSG00000111052.3	LIN7A	protein_coding	0.5	11	11	0.0220622	0.389521	0.188903	0.383691	0.268006	0.58859	5.20077e-09	0.63905	0.158213	6.76156	0.408385	1.36517e-11	0.703968	0.16136	0.495572	7.14849	8.77402e-13	2.77412e-08
ENSG00000111057.6	KRT18	protein_coding	0.5	17	17	0.00940476	0.734079	0.0575274	0.707704	0.116145	0.824885	5.05642e-21	0.857121	0.0341404	11.05	0.734657	2.19191e-28	0.86771	0.0663864	0.752921	10.4493	1.47684e-25	5.43565e-17
ENSG00000111058.3	ACSS3	protein_coding	0.5	7	7	0.0025988	0.357732	0.163319	0.368438	0.290343	0.540912	1.96964e-08	0.643227	0.0891491	6.62747	0.413741	3.41479e-11	0.676659	0.141909	0.457868	6.76057	1.37454e-11	2.04477e-07
ENSG00000111077.13	TENC1	protein_coding	0.5	50	28	0.112467	0.296186	0.392171	0.343412	0.206818	0.740333	7.10686e-09	0.610981	0.217827	6.56417	0.373297	5.23252e-11	0.622599	0.174709	0.38763	5.9907	2.08937e-09	8.50826e-06
ENSG00000111087.5	GLI1	protein_coding	0.5	16	16	0.00227688	0.660008	0.125798	0.676665	0.163297	0.833264	7.29291e-17	0.806258	0.0638047	9.70672	0.650052	2.82265e-22	0.814592	0.126266	0.66356	9.47294	2.72078e-21	1.91982e-14
ENSG00000111110.7	PPM1H	protein_coding	0.5	5	5	0.00917304	0.387758	0.138032	0.416394	0.284657	0.466533	3.78006e-09	0.665476	0.0792695	6.93952	0.442859	3.93422e-12	0.686557	0.206498	0.47136	7.27195	3.54344e-13	6.71121e-09
ENSG00000111142.9	METAP2	protein_coding	0.5	37	37	0.00240118	0.70366	0.130134	0.670802	0.285639	0.943303	4.19658e-21	0.851301	0.0638426	11.0479	0.724713	2.24472e-28	0.897603	0.116198	0.805692	12.6722	8.43372e-37	3.20953e-24
ENSG00000111144.5	LTA4H	protein_coding	0.5	14	14	0.00270252	0.473006	0.278074	0.53895	0.29372	0.749071	8.36351e-15	0.736801	0.187051	8.80986	0.542875	1.25301e-18	0.805383	0.161171	0.648642	9.30683	1.317e-20	5.84406e-14
ENSG00000111145.3	ELK3	protein_coding	0.5	23	23	0.027418	0.601481	0.0884406	0.692778	0.187397	0.840201	1.08087e-16	0.80997	0.033467	9.67734	0.656051	3.76396e-22	0.828159	0.124141	0.685847	10.0705	7.46053e-24	3.07806e-16
ENSG00000111181.8	SLC6A12	protein_coding	0.5	14	14	0.0280283	0.590601	0.104527	0.616561	0.132406	0.781999	2.99159e-15	0.782939	0.0691578	9.16356	0.612993	5.02133e-20	0.819308	0.0959578	0.671266	9.21736	3.04512e-20	1.76537e-13
ENSG00000111196.5	MAGOHB	protein_coding	0.5	16	16	0.0168415	0.43291	0.214085	0.571357	0.259861	0.780838	3.67361e-11	0.692197	0.139734	7.61081	0.479137	2.72393e-14	0.792708	0.128086	0.628385	8.85492	8.37431e-19	1.21158e-12
ENSG00000111199.6	TRPV4	protein_coding	0.5	16	16	0.0277546	0.648677	0.0646277	0.578904	0.151622	0.793545	1.05954e-17	0.821163	0.0383311	9.99585	0.674308	1.58921e-23	0.768792	0.125199	0.591041	8.10935	5.08925e-16	1.6518e-10
ENSG00000111215.7	PRR4	protein_coding	0.5	61	40	0.0798986	0.00226768	0.281117	0.280133	0.302175	0.747397	6.89969e-05	0.520143	0.0770635	4.97793	0.270549	6.42681e-07	0.501327	0.282593	0.251329	4.8044	1.5522e-06	0.000526966
ENSG00000111229.11	ARPC3	protein_coding	0.5	4	4	0.00346934	0.275995	0.143111	0.107551	0.354899	0.319438	3.62338e-06	0.559963	0.133088	5.55689	0.313558	2.74631e-08	0.396065	0.290094	0.156868	3.58473	0.000337422	0.0266862
ENSG00000111231.4	GPN3	protein_coding	0.5	11	11	0.00757173	0.509578	0.0795152	0.411608	0.449107	0.634995	1.79849e-11	0.720292	0.0571069	7.83985	0.51882	4.51073e-15	0.724431	0.134757	0.5248	7.29944	2.88973e-13	1.77764e-08
ENSG00000111237.14	VPS29	protein_coding	0.5	11	11	0.0380639	0.469959	0.202406	0.407753	0.22789	0.645769	1.9716e-11	0.686709	0.161552	7.65812	0.471569	1.88677e-14	0.677456	0.157808	0.458946	6.68386	2.32735e-11	3.41714e-07
ENSG00000111245.10	MYL2	protein_coding	0.5	4	4	0.011235	0.229363	0.198909	0.232402	0.209045	0.309157	7.48565e-05	0.487466	0.17402	4.77978	0.237623	1.75487e-06	0.524722	0.244378	0.275333	4.86252	1.159e-06	0.000745477
ENSG00000111247.10	RAD51AP1	protein_coding	0.5	55	44	0.0363983	0.273597	0.116295	0.459737	0.382289	0.869826	1.13412e-07	0.586684	0.160343	6.1195	0.344198	9.38704e-10	0.767671	0.157054	0.589319	8.50177	1.86716e-17	7.84386e-12
ENSG00000111254.3	AKAP3	protein_coding	0.5	26	26	0.0170805	0.830919	0.0575659	0.797314	0.193705	0.926677	1.68664e-28	0.909249	0.0312396	13.2518	0.826734	4.40773e-40	0.909422	0.103576	0.827049	14.0133	1.29213e-44	6.17423e-29
ENSG00000111261.9	MANSC1	protein_coding	0.5	42	35	0.0516184	0.504997	0.0763968	0.517058	0.201502	0.836105	6.09071e-11	0.710859	0.0527819	7.65358	0.50532	1.95454e-14	0.746109	0.150835	0.556679	8.03341	9.4798e-16	1.4023e-10
ENSG00000111275.8	ALDH2	protein_coding	0.5	7	7	0.0186903	0.392776	0.147221	0.320654	0.258752	0.517305	3.73228e-10	0.677333	0.1015	7.26885	0.45878	3.62563e-13	0.716602	0.169905	0.513519	7.39828	1.37963e-13	6.60958e-09
ENSG00000111291.4	GPRC5D	protein_coding	0.5	32	32	0.029401	0.605611	0.251635	0.621684	0.17627	0.907161	8.4203e-21	0.82731	0.122081	10.8603	0.684442	1.78084e-27	0.826533	0.0922993	0.683156	9.44852	3.43666e-21	3.43646e-14
ENSG00000111300.5	NAA25	protein_coding	0.5	8	8	0.00617816	0.492127	0.172056	0.365225	0.411971	0.616669	1.06231e-13	0.744286	0.125745	8.55874	0.553961	1.14108e-17	0.631344	0.31919	0.398596	6.63748	3.19092e-11	7.55907e-08
ENSG00000111305.14	GSG1	protein_coding	0.5	27	27	0.0181715	0.719277	0.149271	0.668703	0.284887	0.897873	3.37991e-21	0.828743	0.109941	10.9746	0.686815	5.06065e-28	0.870785	0.0904531	0.758267	11.2548	2.19403e-29	1.07872e-19
ENSG00000111325.12	OGFOD2	protein_coding	0.5	22	22	0.0552954	0.366285	0.291737	0.378122	0.51151	0.75363	3.4661e-09	0.620444	0.184442	6.7263	0.384951	1.74035e-11	0.707875	0.271912	0.501088	8.23996	1.7227e-16	1.0049e-11
ENSG00000111328.2	CDK2AP1	protein_coding	0.5	17	17	0.00244494	0.632624	0.17473	0.647761	0.260755	0.82071	1.05591e-18	0.817149	0.106406	10.2487	0.667733	1.19886e-24	0.837964	0.125529	0.702183	10.1028	5.36635e-24	2.97132e-16
ENSG00000111331.8	OAS3	protein_coding	0.5	24	24	0.00222008	0.692095	0.255147	0.798978	0.175824	0.918448	8.17319e-25	0.851146	0.11869	12.0018	0.724449	3.47616e-33	0.922206	0.0948276	0.850463	14.0388	9.01661e-45	9.01247e-29
ENSG00000111335.8	OAS2	protein_coding	0.5	31	31	0.00415607	0.629135	0.14868	0.577589	0.219539	0.923147	1.39272e-17	0.808237	0.0797676	9.90534	0.653248	3.94627e-23	0.817266	0.145656	0.667924	10.2032	1.91761e-24	8.04958e-17
ENSG00000111341.5	MGP	protein_coding	0.5	40	37	0.0396394	0.282855	0.1878	0.497	0.240516	0.829371	1.83069e-08	0.645371	0.0873998	6.64625	0.416503	3.00664e-11	0.725225	0.161628	0.525952	7.79169	6.6118e-15	4.94945e-10
ENSG00000111344.7	RASAL1	protein_coding	0.5	13	13	0.0143184	0.506077	0.217556	0.566325	0.123106	0.672302	2.57614e-14	0.727322	0.149526	8.64804	0.528998	5.23899e-18	0.73641	0.11162	0.542299	7.54973	4.36169e-14	3.77852e-09
ENSG00000111348.4	ARHGDIB	protein_coding	0.5	12	12	0.00278396	0.38113	0.345156	0.409036	0.360954	0.749705	1.02428e-11	0.69022	0.167391	7.75236	0.476403	9.01986e-15	0.707084	0.165331	0.499968	7.3957	1.40661e-13	6.80644e-09
ENSG00000111358.9	GTF2H3	protein_coding	0.5	17	17	0.00243201	0.669588	0.0670268	0.590762	0.285178	0.791672	3.14655e-18	0.827232	0.043868	10.1733	0.684312	2.60876e-24	0.828374	0.102857	0.686204	9.7296	2.25469e-22	5.84389e-15
ENSG00000111361.8	EIF2B1	protein_coding	0.5	15	15	0.00262324	0.5734	0.105137	0.539814	0.252516	0.771021	5.49339e-16	0.802792	0.00889461	9.45523	0.644474	3.22323e-21	0.776592	0.116338	0.603095	8.79503	1.4301e-18	1.20633e-12
ENSG00000111364.11	DDX55	protein_coding	0.5	34	34	0.00162461	0.431391	0.215371	0.565216	0.321689	0.901619	6.49797e-15	0.754351	0.14978	8.93587	0.569046	4.0398e-19	0.797735	0.147685	0.636381	9.41634	4.67088e-21	2.17498e-14
ENSG00000111371.11	SLC38A1	protein_coding	0.5	22	22	0.0221141	0.578253	0.229876	0.709997	0.211393	0.872606	6.76686e-19	0.820306	0.0822346	10.3183	0.672902	5.82346e-25	0.850796	0.108674	0.723854	10.4133	2.15666e-25	3.95816e-17
ENSG00000111404.2	RERGL	protein_coding	0.5	16	16	0.00795381	0.668199	0.224061	0.694129	0.171844	0.828552	5.75763e-21	0.820147	0.125744	10.8435	0.672642	2.14131e-27	0.851725	0.0753469	0.725435	10.0444	9.7236e-24	8.33639e-16
ENSG00000111405.4	ENDOU	protein_coding	0.5	33	33	0.00979598	0.640727	0.101878	0.754328	0.113158	0.921782	1.89575e-17	0.81198	0.0745956	9.89292	0.659311	4.46811e-23	0.875092	0.0705351	0.765786	11.2584	2.10618e-29	1.1328e-19
ENSG00000111412.4	C12orf49	protein_coding	0.5	48	39	0.0329371	0.389509	0.239526	0.489183	0.249115	0.8754	1.23054e-09	0.6711	0.100336	7.10372	0.450376	1.21439e-12	0.780641	0.153367	0.6094	8.71054	3.02436e-18	2.91561e-12
ENSG00000111424.6	VDR	protein_coding	0.5	63	48	0.044143	0.232203	0.085581	0.179781	0.694004	0.882869	5.58622e-05	0.524149	0.0879045	5.02518	0.274732	5.02963e-07	0.626427	0.197865	0.392411	5.99721	2.00731e-09	8.7916e-06
ENSG00000111481.5	COPZ1	protein_coding	0.5	16	16	0.0324186	0.558954	0.165982	0.608935	0.215252	0.83595	6.90905e-15	0.769765	0.0965392	9.00281	0.592538	2.20021e-19	0.786857	0.165548	0.619144	8.99052	2.46055e-19	3.35087e-13
ENSG00000111490.8	TBC1D30	protein_coding	0.5	9	9	0.00283542	0.496684	0.336014	0.442132	0.165637	0.632721	8.63925e-15	0.738911	0.162084	8.85442	0.54599	8.412e-19	0.702372	0.134792	0.493327	6.9997	2.56511e-12	7.65017e-08
ENSG00000111530.8	CAND1	protein_coding	0.5	14	14	0.00553243	0.420409	0.154918	0.498055	0.209616	0.714426	6.53547e-11	0.702387	0.0900263	7.60236	0.493347	2.9078e-14	0.749894	0.133927	0.562341	7.99374	1.30903e-15	2.23141e-10
ENSG00000111540.11	RAB5B	protein_coding	0.5	12	12	0.0188274	0.558992	0.0816478	0.395683	0.254826	0.691486	1.07248e-13	0.764957	0.040399	8.66142	0.585159	4.65922e-18	0.663225	0.180586	0.439868	6.52687	6.71579e-11	6.76177e-07
ENSG00000111554.10	MDM1	protein_coding	0.5	13	13	0.00237927	0.514678	0.108304	0.403895	0.2295	0.66869	2.29642e-11	0.718283	0.0697118	7.80941	0.515931	5.74552e-15	0.636851	0.16055	0.405579	6.13149	8.70608e-10	4.93083e-06
ENSG00000111581.5	NUP107	protein_coding	0.5	48	26	0.0992781	0.277818	0.321625	0.349001	0.219777	0.748928	1.46543e-09	0.620518	0.220766	6.80839	0.385043	9.86977e-12	0.642547	0.183755	0.412867	6.30306	2.91826e-10	1.85284e-06
ENSG00000111596.7	CNOT2	protein_coding	0.5	18	18	0.0056431	0.809494	0.0883287	0.747508	0.218871	0.88061	2.06626e-30	0.913205	0.0505956	13.7693	0.833943	3.89784e-43	0.888625	0.0980587	0.789654	12.1715	4.41117e-34	1.36682e-22
ENSG00000111602.7	TIMELESS	protein_coding	0.5	7	7	0.0269623	0.361663	0.101039	0.358162	0.330993	0.467414	6.23356e-09	0.640674	0.144695	6.7534	0.410463	1.44423e-11	0.6804	0.181454	0.462944	6.91621	4.63891e-12	8.39538e-08
ENSG00000111605.12	CPSF6	protein_coding	0.5	16	16	0.00238888	0.483259	0.242409	0.560369	0.264801	0.77882	4.09043e-13	0.72149	0.136905	8.31479	0.520548	9.19167e-17	0.775483	0.155779	0.601374	8.64743	5.2672e-18	3.83516e-12
ENSG00000111615.8	KRR1	protein_coding	0.5	43	41	0.0268089	0.554301	0.281938	0.706128	0.1426	0.900531	1.95294e-16	0.756412	0.1723	9.36819	0.572159	7.37856e-21	0.863057	0.0828927	0.744867	10.7306	7.31543e-27	4.75907e-18
ENSG00000111639.3	MRPL51	protein_coding	0.5	32	32	0.0017919	0.567882	0.266859	0.620707	0.280927	0.892777	1.72575e-17	0.807736	0.0861968	9.88688	0.652438	4.74594e-23	0.811243	0.152759	0.658116	9.78186	1.34713e-22	1.89416e-15
ENSG00000111640.10	GAPDH	protein_coding	0.5	53	42	0.0384115	0.327229	0.283865	0.466544	0.448997	0.90155	1.13511e-08	0.595964	0.222342	6.44023	0.355173	1.19293e-10	0.706839	0.29863	0.499622	7.78381	7.0374e-15	1.76074e-10
ENSG00000111641.6	NOP2	protein_coding	0.5	33	31	0.0351874	0.344215	0.234915	0.524295	0.360661	0.799329	1.23576e-08	0.612877	0.194859	6.51317	0.375619	7.3581e-11	0.719931	0.247492	0.5183	8.51732	1.63293e-17	1.82656e-12
ENSG00000111642.10	CHD4	protein_coding	0.5	49	41	0.029437	0.579486	0.0983911	0.471496	0.406161	0.87989	1.70245e-14	0.776748	0.0448243	8.93138	0.603338	4.20732e-19	0.743961	0.201494	0.553478	8.19309	2.54607e-16	4.06703e-11
ENSG00000111647.8	UHRF1BP1L	protein_coding	0.5	19	19	0.0127388	0.557666	0.140397	0.6959	0.152211	0.844792	1.13286e-17	0.80295	0.0963171	9.90092	0.644729	4.1248e-23	0.878127	0.0707311	0.771107	11.1107	1.11241e-28	3.6816e-19
ENSG00000111652.5	COPS7A	protein_coding	0.5	41	26	0.113787	0.210225	0.265223	0.376496	0.252038	0.64361	2.1322e-08	0.627451	0.126544	6.5318	0.393694	6.49823e-11	0.65808	0.188702	0.433069	6.70998	1.94654e-11	1.67824e-07
ENSG00000111653.15	ING4	protein_coding	0.5	69	31	0.104402	0.255569	0.184995	0.231482	0.398528	0.723798	6.88196e-06	0.554462	0.115926	5.44699	0.307428	5.12287e-08	0.547334	0.29578	0.299575	5.43609	5.44639e-08	3.65353e-05
ENSG00000111664.6	GNB3	protein_coding	0.5	63	44	0.0383948	0.523457	0.180331	0.620094	0.24392	0.920781	4.08668e-14	0.762296	0.0848004	8.75581	0.581096	2.02646e-18	0.836435	0.113561	0.699623	10.1519	3.24924e-24	2.17977e-16
ENSG00000111665.7	CDCA3	protein_coding	0.5	111	34	0.113691	0.0600824	0.449843	0.249769	0.23982	0.750549	9.51009e-06	0.515459	0.239529	5.16284	0.265698	2.43234e-07	0.560456	0.185232	0.314111	5.11145	3.19703e-07	0.000462234
ENSG00000111666.6	CHPT1	protein_coding	0.5	17	17	0.00229978	0.622115	0.179682	0.585716	0.475113	0.859024	1.88206e-17	0.804511	0.0941796	9.87026	0.647238	5.60181e-23	0.81329	0.187965	0.661441	10.2057	1.86933e-24	6.98177e-17
ENSG00000111667.9	USP5	protein_coding	0.5	17	17	0.0123162	0.733767	0.0618309	0.632371	0.240613	0.851058	1.14987e-21	0.859972	0.0427283	11.2213	0.739552	3.20423e-29	0.844835	0.126642	0.713745	10.762	5.2054e-27	2.84005e-18
ENSG00000111670.10	GNPTAB	protein_coding	0.5	50	45	0.0250044	0.333982	0.482722	0.543382	0.246874	0.92663	3.69939e-12	0.695647	0.181168	7.89516	0.483925	2.89937e-15	0.777195	0.115172	0.604033	8.46962	2.46192e-17	1.36892e-11
ENSG00000111671.5	SPSB2	protein_coding	0.5	19	19	0.00942163	0.778868	0.108121	0.7344	0.164981	0.887568	1.89037e-25	0.885622	0.0582128	12.3532	0.784327	4.68012e-35	0.878464	0.0833785	0.7717	11.5462	7.71313e-31	1.42796e-20
ENSG00000111676.10	ATN1	protein_coding	0.5	47	34	0.0595488	0.205572	0.30481	0.333516	0.45272	0.818788	7.56817e-07	0.574943	0.180447	5.81121	0.33056	6.20221e-09	0.671122	0.18013	0.450405	6.7498	1.48044e-11	1.99628e-07
ENSG00000111678.6	C12orf57	protein_coding	0.5	83	34	0.101562	0.165689	0.219918	0.23632	0.261236	0.764007	4.41313e-05	0.509054	0.181175	4.94887	0.259136	7.4645e-07	0.556414	0.205693	0.309596	5.07283	3.91943e-07	0.000495054
ENSG00000111711.5	GOLT1B	protein_coding	0.5	7	7	0.0218142	0.42018	0.0974395	0.419773	0.190071	0.511996	1.82618e-09	0.671356	0.0855632	7.05336	0.450719	1.74644e-12	0.682096	0.191371	0.465255	6.86415	6.68883e-12	1.1257e-07
ENSG00000111713.2	GYS2	protein_coding	0.5	33	33	0.0105414	0.673607	0.0952491	0.776772	0.087377	0.935309	4.28632e-22	0.864081	0.0428002	11.3577	0.746635	6.78774e-30	0.884121	0.063965	0.781671	11.2078	3.73471e-29	2.14709e-19
ENSG00000111716.8	LDHB	protein_coding	0.5	12	12	0.0027181	0.579482	0.17657	0.538782	0.352183	0.713353	6.91816e-15	0.752042	0.144065	8.92236	0.565567	4.56445e-19	0.794974	0.14466	0.631984	9.09709	9.27813e-20	2.40514e-13
ENSG00000111725.6	PRKAB1	protein_coding	0.5	25	25	0.0109906	0.696681	0.146026	0.704011	0.206021	0.865851	2.57384e-23	0.853367	0.0887143	11.634	0.728235	2.76675e-31	0.860294	0.104138	0.740105	11.083	1.51703e-28	3.32608e-19
ENSG00000111726.8	CMAS	protein_coding	0.5	13	13	0.00818899	0.453805	0.248567	0.466034	0.311711	0.652882	1.19527e-13	0.699671	0.211214	8.31697	0.48954	9.0239e-17	0.707912	0.289715	0.501139	8.02951	9.78651e-16	3.83379e-11
ENSG00000111727.7	HCFC2	protein_coding	0.5	44	43	0.01178	0.638043	0.108585	0.638579	0.219187	0.920107	1.39551e-16	0.799828	0.0743727	9.59976	0.639724	8.0131e-22	0.848054	0.128856	0.719195	10.6241	2.30185e-26	6.85455e-18
ENSG00000111728.6	ST8SIA1	protein_coding	0.5	4	4	0.0256721	0.207178	0.147283	0.163622	0.310394	0.338138	9.42032e-05	0.516466	0.0740562	4.91791	0.266737	8.74737e-07	0.466211	0.226865	0.217353	4.10997	3.95702e-05	0.00952758
ENSG00000111729.8	CLEC4A	protein_coding	0.5	30	30	0.0106919	0.748881	0.110084	0.712369	0.172194	0.926985	3.46331e-25	0.885794	0.0509753	12.2737	0.784631	1.25429e-34	0.885795	0.109677	0.784633	12.0479	1.98979e-33	3.57098e-22
ENSG00000111731.8	C2CD5	protein_coding	0.5	11	11	0.0043933	0.574558	0.187753	0.59147	0.218071	0.70004	7.21389e-15	0.754574	0.138802	8.9218	0.569383	4.58789e-19	0.769314	0.150086	0.591844	8.91457	4.89699e-19	4.16044e-13
ENSG00000111737.7	RAB35	protein_coding	0.5	20	20	0.0417375	0.642313	0.0711962	0.606363	0.154135	0.851352	1.94672e-18	0.831256	0.0265203	10.2366	0.690987	1.35978e-24	0.8282	0.0707716	0.685915	9.41531	4.71701e-21	4.50511e-14
ENSG00000111752.6	PHC1	protein_coding	0.5	17	17	0.00838396	0.661118	0.161921	0.611001	0.219375	0.828398	1.93118e-18	0.821119	0.084257	10.199	0.674237	2.0028e-24	0.838118	0.0449601	0.702441	9.42507	4.29827e-21	5.70185e-14
ENSG00000111775.2	COX6A1	protein_coding	0.5	5	5	0.0231905	0.36964	0.19836	0.351739	0.286889	0.454422	3.28372e-08	0.612841	0.146223	6.40502	0.375575	1.50351e-10	0.630251	0.215991	0.397216	6.30991	2.79189e-10	1.30738e-06
ENSG00000111783.8	RFX4	protein_coding	0.5	28	28	0.0225462	0.629191	0.155839	0.575231	0.274027	0.897895	1.02678e-19	0.843622	0.0415652	10.6444	0.711697	1.85107e-26	0.726996	0.238833	0.528522	8.30157	1.02747e-16	1.07522e-11
ENSG00000111785.14	RIC8B	protein_coding	0.5	25	25	0.044155	0.3945	0.145972	0.484717	0.306063	0.797975	6.89069e-10	0.672642	0.112589	7.17334	0.452447	7.31891e-13	0.736604	0.118217	0.542585	7.47787	7.55343e-14	6.64341e-09
ENSG00000111786.4	SRSF9	protein_coding	0.5	21	21	0.00278251	0.751004	0.130698	0.720509	0.238949	0.881385	1.43738e-24	0.872396	0.066335	12.0728	0.761075	1.46973e-33	0.86308	0.161382	0.744906	11.8897	1.33911e-32	4.48067e-22
ENSG00000111790.9	FGFR1OP2	protein_coding	0.5	16	16	0.00254708	0.662117	0.133221	0.556791	0.571122	0.832652	3.03006e-18	0.814188	0.0834467	10.1014	0.662902	5.44788e-24	0.857663	0.134698	0.735586	11.2763	1.71906e-29	4.49076e-20
ENSG00000111796.3	KLRB1	protein_coding	0.5	26	26	0.0113392	0.620714	0.237031	0.654469	0.317746	0.879291	3.38733e-21	0.832786	0.102664	10.9747	0.693533	5.05915e-28	0.857459	0.133465	0.735235	11.0216	3.00554e-28	4.49642e-19
ENSG00000112787.8	FBRSL1	protein_coding	0.5	14	14	0.0025586	0.578433	0.220314	0.5016	0.436206	0.758413	2.45575e-16	0.790973	0.10201	9.50046	0.625638	2.08967e-21	0.762694	0.191172	0.581703	8.7436	2.25797e-18	1.2011e-12
ENSG00000118307.14	CASC1	protein_coding	0.5	31	31	0.00207405	0.772563	0.11633	0.8059	0.151815	0.947466	4.05702e-28	0.891418	0.0735254	13.0843	0.794626	4.04728e-39	0.925117	0.0545418	0.855842	13.2509	4.45671e-40	4.82369e-26
ENSG00000118308.10	LRMP	protein_coding	0.5	45	37	0.0548691	0.0813465	0.16235	0.29464	0.287752	0.779391	2.54725e-05	0.536727	0.101672	5.189	0.288076	2.11423e-07	0.571683	0.326713	0.326821	5.7894	7.06377e-09	3.27023e-06
ENSG00000118596.7	SLC16A7	protein_coding	0.5	14	14	0.00221702	0.557849	0.212346	0.566908	0.20824	0.727652	2.1763e-16	0.790568	0.0959422	9.50778	0.624997	1.94765e-21	0.740191	0.157028	0.547883	7.9256	2.27044e-15	3.13056e-10
ENSG00000118600.7	TMEM5	protein_coding	0.5	41	32	0.0599488	0.105035	0.728085	0.403299	0.247242	0.807892	4.88401e-08	0.584455	0.242919	6.17581	0.341588	6.58251e-10	0.700498	0.125621	0.490698	6.94705	3.73004e-12	1.05934e-07
ENSG00000118971.3	CCND2	protein_coding	0.5	19	19	0.00218537	0.633918	0.237121	0.495585	0.414763	0.838204	1.20815e-20	0.81882	0.123659	10.7836	0.670466	4.11611e-27	0.783787	0.128666	0.614323	8.81317	1.21656e-18	1.42753e-12
ENSG00000119242.4	CCDC92	protein_coding	0.5	39	37	0.0235897	0.50129	0.12764	0.458516	0.314652	0.885138	7.90934e-13	0.749982	0.0426196	8.35649	0.562473	6.46144e-17	0.697184	0.146315	0.486065	6.92632	4.31935e-12	1.14089e-07
ENSG00000120645.7	IQSEC3	protein_coding	0.5	7	7	0.0100976	0.447512	0.180433	0.482902	0.213319	0.58909	1.70496e-10	0.687463	0.128049	7.41605	0.472605	1.20667e-13	0.706805	0.142531	0.499573	7.15392	8.43327e-13	3.38558e-08
ENSG00000120647.5	CCDC77	protein_coding	0.5	30	30	0.00198165	0.610209	0.19231	0.705294	0.194627	0.914389	1.41333e-20	0.842835	0.0708188	10.8716	0.710371	1.57408e-27	0.894595	0.0627009	0.800301	11.6963	1.33192e-31	7.97805e-21
ENSG00000120798.12	NR2C1	protein_coding	0.5	63	51	0.0318387	-0.0715709	0.564764	0.153447	0.439583	0.865112	6.57359e-05	0.474636	0.215126	4.7168	0.225279	2.39583e-06	0.55596	0.308388	0.309092	5.44121	5.29197e-08	1.95834e-05
ENSG00000120800.4	UTP20	protein_coding	0.5	48	42	0.0278339	0.472558	0.0762808	0.586171	0.192761	0.908672	5.95408e-11	0.707532	0.0655719	7.63576	0.500601	2.245e-14	0.780107	0.1414	0.608566	8.84673	9.01174e-19	8.43979e-13
ENSG00000120802.9	TMPO	protein_coding	0.5	47	41	0.0479796	0.514635	0.0974549	0.560027	0.217565	0.886659	7.08927e-13	0.738454	0.0887942	8.3049	0.545315	9.99072e-17	0.756884	0.22701	0.572873	8.69576	3.4452e-18	1.52016e-12
ENSG00000120805.9	ARL1	protein_coding	0.5	19	19	0.00223979	0.60737	0.391489	0.763191	0.083775	0.878468	8.40694e-22	0.819094	0.182064	11.0855	0.670914	1.47447e-28	0.89857	0.0464071	0.807428	11.6048	3.89733e-31	1.25166e-20
ENSG00000120820.8	GLT8D2	protein_coding	0.5	71	40	0.0688919	0.0985006	0.265377	0.117867	0.536003	0.811424	0.000193632	0.500115	0.0847861	4.73567	0.250115	2.18329e-06	0.542164	0.280894	0.293941	5.16457	2.40991e-07	0.000170089
ENSG00000120832.5	MTERFD3	protein_coding	0.5	42	38	0.0370993	0.196194	0.168629	0.205624	0.344805	0.788724	2.68532e-05	0.538808	0.0828267	5.1972	0.290314	2.02317e-07	0.612155	0.17397	0.374733	5.84332	5.11718e-09	1.7126e-05
ENSG00000120833.9	SOCS2	protein_coding	0.5	21	21	0.0114149	0.781653	0.133975	0.800572	0.124763	0.892372	1.8405e-27	0.886126	0.0744545	12.8886	0.785219	5.2209e-38	0.914601	0.0517621	0.836494	12.3703	3.78254e-35	5.62961e-23
ENSG00000120837.3	NFYB	protein_coding	0.5	15	15	0.00236346	0.636916	0.134648	0.605932	0.195452	0.808709	8.65845e-19	0.833998	0.0347383	10.3451	0.695553	4.40451e-25	0.791309	0.120791	0.62617	8.75393	2.06049e-18	2.83702e-12
ENSG00000120860.6	CCDC53	protein_coding	0.5	10	10	0.00271673	0.395913	0.305241	0.400376	0.302584	0.555806	2.54363e-11	0.664487	0.197586	7.5277	0.441542	5.16431e-14	0.672175	0.186639	0.451819	6.77801	1.21838e-11	1.51498e-07
ENSG00000120868.9	APAF1	protein_coding	0.5	30	30	0.0397065	0.384519	0.201091	0.304576	0.595623	0.784625	1.10487e-09	0.656437	0.157651	7.03172	0.430909	2.04004e-12	0.743847	0.176748	0.553308	8.23774	1.75494e-16	2.9071e-11
ENSG00000121316.6	PLBD1	protein_coding	0.5	5	5	0.00344438	0.326495	0.208782	0.292141	0.234483	0.45198	3.80235e-08	0.621735	0.135591	6.43674	0.386555	1.22069e-10	0.49297	0.252205	0.243019	4.50408	6.66625e-06	0.00256844
ENSG00000121318.2	TAS2R10	protein_coding	0.5	15	15	0.0171662	0.687613	0.116806	0.575261	0.259866	0.788453	2.51649e-18	0.818147	0.0793417	10.171	0.669365	2.6722e-24	0.818483	0.116427	0.669914	9.43262	3.99958e-21	3.08764e-14
ENSG00000121350.11	PYROXD1	protein_coding	0.5	15	15	0.00806891	0.668943	0.117782	0.585671	0.307373	0.808561	9.5024e-20	0.838289	0.066466	10.6353	0.702729	2.04278e-26	0.795329	0.168164	0.632547	9.537	1.47022e-21	6.69104e-15
ENSG00000121361.3	KCNJ8	protein_coding	0.5	12	12	0.00413791	0.527651	0.164486	0.538791	0.253172	0.70152	6.41007e-14	0.74762	0.123612	8.64906	0.558935	5.19265e-18	0.774791	0.128483	0.600302	8.48005	2.25088e-17	1.60847e-11
ENSG00000121749.11	TBC1D15	protein_coding	0.5	13	13	0.013398	0.590623	0.235767	0.526693	0.412114	0.776996	5.13505e-17	0.790805	0.133927	9.67436	0.625372	3.87507e-22	0.810726	0.126873	0.657277	9.66365	4.3026e-22	4.29666e-15
ENSG00000122965.6	RBM19	protein_coding	0.5	20	20	0.00979888	0.693737	0.13045	0.718718	0.295955	0.888575	8.10103e-21	0.846956	0.063078	10.9655	0.717335	5.60042e-28	0.892279	0.100337	0.796162	12.1752	4.21538e-34	1.51196e-22
ENSG00000122966.9	CIT	protein_coding	0.5	12	12	0.0729203	0.262256	0.0830733	0.281286	0.341063	0.544849	6.47811e-06	0.568211	0.0600199	5.5317	0.322863	3.17145e-08	0.610612	0.282242	0.372847	6.06	1.36119e-09	3.03509e-06
ENSG00000122970.11	IFT81	protein_coding	0.5	14	14	0.0314801	0.408664	0.14282	0.266583	0.561286	0.732923	1.20433e-10	0.705032	0.0516865	7.54439	0.49707	4.54393e-14	0.702357	0.184203	0.493306	7.65358	1.95456e-14	8.86276e-10
ENSG00000122971.4	ACADS	protein_coding	0.5	16	16	0.00253512	0.703753	0.0995077	0.679531	0.192716	0.832173	3.96275e-23	0.868482	0.0583612	11.656	0.75426	2.13887e-31	0.854835	0.0932726	0.730742	10.5736	3.94908e-26	1.76791e-17
ENSG00000122986.9	HVCN1	protein_coding	0.5	6	6	0.00301454	0.260185	0.171409	0.214893	0.258087	0.438506	1.29204e-07	0.604031	0.126076	6.19567	0.364854	5.80375e-10	0.535771	0.177871	0.287051	4.95614	7.19075e-07	0.000648381
ENSG00000123064.8	DDX54	protein_coding	0.5	13	13	0.0222996	0.55291	0.133512	0.488943	0.265301	0.73142	9.7831e-16	0.783149	0.0913648	9.29485	0.613322	1.47414e-20	0.765137	0.139942	0.585435	8.19155	2.57887e-16	7.98179e-11
ENSG00000123066.3	MED13L	protein_coding	0.5	37	37	0.0135089	0.774098	0.0569473	0.777844	0.173795	0.948008	5.00689e-27	0.901811	0.0299148	12.8415	0.813263	9.60291e-38	0.92121	0.0595122	0.848628	13.5034	1.49347e-41	6.43664e-27
ENSG00000123094.11	RASSF8	protein_coding	0.5	19	19	0.00217174	0.765298	0.125624	0.722044	0.16744	0.859682	8.14966e-27	0.880791	0.073001	12.6729	0.775792	8.35568e-37	0.856986	0.0958241	0.734425	10.7001	1.01632e-26	6.82137e-18
ENSG00000123095.5	BHLHE41	protein_coding	0.5	16	16	0.0271106	0.669911	0.114561	0.613871	0.185003	0.818772	3.14774e-20	0.837149	0.0717611	10.7386	0.700818	6.70532e-27	0.820625	0.114368	0.673425	9.47013	2.79494e-21	2.70382e-14
ENSG00000123096.7	SSPN	protein_coding	0.5	25	25	0.0253922	0.549002	0.112665	0.416412	0.562619	0.824197	3.5655e-14	0.770931	0.0537765	8.82058	0.594334	1.13868e-18	0.75481	0.229226	0.569739	9.32	1.16343e-20	1.04853e-14
ENSG00000123106.6	CCDC91	protein_coding	0.5	38	37	0.0103657	0.534771	0.143735	0.629731	0.234697	0.886471	1.5872e-16	0.807098	0.0388347	9.62248	0.651407	6.42623e-22	0.820736	0.167282	0.673608	10.526	6.55552e-26	6.17364e-18
ENSG00000123268.4	ATF1	protein_coding	0.5	13	13	0.00900566	0.451669	0.223578	0.420198	0.366022	0.69616	5.07551e-12	0.716607	0.11294	7.97495	0.513525	1.52437e-15	0.754691	0.156004	0.569558	8.0992	5.53195e-16	1.30564e-10
ENSG00000123297.12	TSFM	protein_coding	0.5	7	7	0.0033138	0.458048	0.151396	0.312278	0.698084	0.572796	3.12348e-10	0.682303	0.116874	7.31557	0.465537	2.56299e-13	0.581464	0.454271	0.3381	5.98904	2.11079e-09	1.99824e-08
ENSG00000123329.13	ARHGAP9	protein_coding	0.5	5	5	0.00280595	0.299797	0.306285	0.373983	0.257655	0.465647	3.70606e-07	0.530887	0.290809	5.62097	0.281841	1.89886e-08	0.583805	0.363083	0.340829	6.01216	1.83067e-09	4.16237e-07
ENSG00000123338.8	NCKAP1L	protein_coding	0.5	17	17	0.0217725	0.574192	0.222272	0.529297	0.286705	0.802929	1.08169e-17	0.795365	0.121585	9.89764	0.632606	4.26222e-23	0.766855	0.162986	0.588067	8.511	1.72447e-17	7.82801e-12
ENSG00000123342.11	MMP19	protein_coding	0.5	6	6	0.0406916	0.39252	0.116874	0.319932	0.292887	0.439952	5.36044e-08	0.629824	0.0937553	6.43647	0.396679	1.22287e-10	0.545422	0.343668	0.297485	5.18266	2.18744e-07	3.87011e-05
ENSG00000123349.9	PFDN5	protein_coding	0.5	29	29	0.00504687	0.772038	0.0874558	0.767697	0.168354	0.921616	9.82787e-27	0.89788	0.0409697	12.7591	0.806188	2.77552e-37	0.900024	0.0833133	0.810043	12.2423	1.84817e-34	8.29015e-23
ENSG00000123352.13	SPATS2	protein_coding	0.5	11	11	0.00315688	0.391753	0.186062	0.527989	0.230175	0.631561	2.62435e-09	0.654224	0.131686	6.92367	0.428008	4.4008e-12	0.703653	0.232593	0.495128	7.45725	8.835e-14	2.86917e-09
ENSG00000123358.15	NR4A1	protein_coding	0.5	47	42	0.0294199	0.376081	0.130798	0.461838	0.262173	0.870237	6.187e-09	0.653819	0.100402	6.8206	0.427479	9.06615e-12	0.76945	0.143221	0.592054	8.73703	2.39309e-18	1.4572e-12
ENSG00000123360.7	PDE1B	protein_coding	0.5	26	26	0.00651134	0.633916	0.194488	0.687851	0.140032	0.895748	5.47709e-21	0.847048	0.0617793	10.9872	0.717491	4.40523e-28	0.855442	0.0615578	0.731781	10.259	1.0784e-24	1.44828e-16
ENSG00000123374.6	CDK2	protein_coding	0.5	12	12	0.00677184	0.409004	0.251926	0.496664	0.338054	0.650282	2.46708e-10	0.680955	0.122102	7.34005	0.463699	2.1352e-13	0.747349	0.2632	0.558531	9.00496	2.15747e-19	9.9597e-14
ENSG00000123405.9	NFE2	protein_coding	0.5	32	32	0.00172608	0.646534	0.157393	0.544693	0.268783	0.907025	5.78575e-20	0.835409	0.07478	10.6739	0.697909	1.3489e-26	0.829276	0.0890067	0.687699	9.69812	3.07096e-22	5.27955e-15
ENSG00000123411.10	IKZF4	protein_coding	0.5	20	20	0.00237046	0.552072	0.247623	0.355114	0.840291	0.759939	3.05462e-18	0.774154	0.215273	9.89583	0.599315	4.33986e-23	0.768361	0.171424	0.590379	8.60763	7.45866e-18	4.28221e-12
ENSG00000123415.10	SMUG1	protein_coding	0.5	15	14	0.146246	0.324374	0.301106	0.0870014	0.501506	0.540544	1.81342e-09	0.607691	0.187614	6.72906	0.369289	1.70763e-11	0.511758	0.34034	0.261897	5.47729	4.319e-08	7.22481e-06
ENSG00000123416.11	TUBA1B	protein_coding	0.5	9	9	0.00600923	0.399609	0.226607	0.529827	0.247653	0.561489	5.21656e-10	0.640463	0.194956	7.04035	0.410193	1.91755e-12	0.741097	0.181232	0.549225	7.91686	2.43591e-15	3.19417e-10
ENSG00000123427.11	METTL21B	protein_coding	0.5	15	15	0.00528028	0.53975	0.194843	0.480589	0.25064	0.771577	4.0895e-16	0.790548	0.0739896	9.43326	0.624966	3.9754e-21	0.759441	0.147096	0.576751	8.16088	3.3259e-16	7.96396e-11
ENSG00000125084.7	WNT1	protein_coding	0.5	16	16	0.00213184	0.371187	0.218871	0.57991	0.239484	0.764083	1.24215e-09	0.650774	0.155972	6.98619	0.423507	2.82456e-12	0.797032	0.15778	0.635261	9.20585	3.38971e-20	1.1211e-13
ENSG00000126746.13	ZNF384	protein_coding	0.5	15	15	0.0110323	0.690299	0.20244	0.604375	0.356814	0.839572	2.09254e-21	0.828214	0.135872	11.0215	0.685939	3.01071e-28	0.874047	0.114273	0.763957	11.7965	4.07054e-32	1.53077e-21
ENSG00000126749.10	EMG1	protein_coding	0.5	11	11	0.00245902	0.632091	0.0992809	0.604304	0.173124	0.73523	1.9919e-19	0.826352	0.0820307	10.4923	0.682857	9.37435e-26	0.80133	0.116247	0.64213	8.99905	2.27689e-19	5.23198e-13
ENSG00000126838.5	PZP	protein_coding	0.5	34	34	0.00917732	0.502146	0.178192	0.53385	0.448689	0.838247	6.87229e-13	0.731911	0.11252	8.28694	0.535694	1.16204e-16	0.776971	0.196098	0.603684	8.85703	8.21734e-19	7.34165e-13
ENSG00000127311.5	HELB	protein_coding	0.5	17	17	0.0250657	0.517738	0.297613	0.584575	0.290715	0.802033	4.84144e-16	0.76928	0.147538	9.29569	0.591792	1.46258e-20	0.814477	0.155985	0.663373	10.1519	3.24951e-24	1.0038e-16
ENSG00000127314.13	RAP1B	protein_coding	0.5	24	24	0.00584747	0.578662	0.136945	0.440131	0.609449	0.847725	2.88481e-15	0.771617	0.10367	9.11406	0.595393	7.9352e-20	0.783311	0.210302	0.613576	8.83402	1.00976e-18	9.56038e-13
ENSG00000127324.4	TSPAN8	protein_coding	0.5	20	20	0.00836827	0.637658	0.240576	0.614817	0.229957	0.799935	3.70159e-19	0.801364	0.135351	10.2848	0.642184	8.25332e-25	0.788141	0.17714	0.621166	9.27099	1.84424e-20	4.50891e-14
ENSG00000127325.14	BEST3	protein_coding	0.5	38	37	0.00612608	0.558998	0.149144	0.470304	0.763205	0.914252	2.05607e-16	0.795237	0.0782942	9.53053	0.632403	1.56489e-21	0.796853	0.188457	0.634975	10.2394	1.32068e-24	3.49861e-17
ENSG00000127328.17	RAB3IP	protein_coding	0.5	21	21	0.0110719	0.761648	0.0351237	0.775027	0.12507	0.882697	5.64331e-23	0.873429	0.0337652	11.6355	0.762879	2.71956e-31	0.88159	0.0832532	0.777202	11.8026	3.78491e-32	2.06245e-21
ENSG00000127329.10	PTPRB	protein_coding	0.5	12	12	0.0210031	0.452883	0.149168	0.398163	0.297275	0.619849	7.44167e-13	0.748589	0.0545627	8.3558	0.560385	6.49904e-17	0.629272	0.256065	0.395984	6.76337	1.34822e-11	5.87117e-08
ENSG00000127334.10	DYRK2	protein_coding	0.5	18	18	0.00260001	0.594053	0.0863625	0.686238	0.22115	0.829766	5.15021e-17	0.811343	0.0477217	9.77052	0.658277	1.50672e-22	0.845369	0.102398	0.714648	10.1284	4.13509e-24	3.82951e-16
ENSG00000127337.2	YEATS4	protein_coding	0.5	26	23	0.0352919	0.537962	0.220183	0.577907	0.191303	0.825584	4.34003e-17	0.793492	0.10589	9.70008	0.629629	3.0127e-22	0.790681	0.171187	0.625176	8.92227	4.5681e-19	7.30946e-13
ENSG00000129315.5	CCNT1	protein_coding	0.5	15	15	0.00478065	0.578642	0.14408	0.605401	0.16941	0.773162	1.04385e-16	0.802834	0.062265	9.64393	0.644543	5.21503e-22	0.82551	0.0803251	0.681467	9.36235	7.79798e-21	7.22518e-14
ENSG00000129317.10	PUS7L	protein_coding	0.5	9	9	0.0304925	0.338727	0.208556	0.381894	0.303736	0.5889	6.54909e-11	0.691859	0.100005	7.54913	0.478669	4.38181e-14	0.663503	0.183276	0.440237	6.64852	2.96048e-11	3.13164e-07
ENSG00000130779.15	CLIP1	protein_coding	0.5	11	11	0.0264614	0.507196	0.0958167	0.461587	0.162909	0.679994	5.20374e-12	0.731209	0.0534346	8.04146	0.534666	8.87732e-16	0.737307	0.148471	0.543622	7.78355	7.052e-15	8.09564e-10
ENSG00000130783.9	CCDC62	protein_coding	0.5	14	14	0.030234	0.371209	0.248888	0.492889	0.300217	0.685336	2.18871e-12	0.673121	0.209901	7.86542	0.453092	3.67852e-15	0.724309	0.212879	0.524624	8.05464	7.97151e-16	6.12716e-11
ENSG00000130787.9	HIP1R	protein_coding	0.5	20	20	0.00829212	0.655514	0.147903	0.601957	0.245283	0.835242	1.63247e-18	0.811826	0.0926286	10.1648	0.659062	2.84777e-24	0.844411	0.0811756	0.713029	9.83509	7.94967e-23	3.22892e-15
ENSG00000130921.3	C12orf65	protein_coding	0.5	21	21	0.00259312	0.609932	0.212682	0.794169	0.12409	0.873673	6.23118e-20	0.806184	0.156029	10.5141	0.649932	7.44228e-26	0.905677	0.0675615	0.820251	12.2365	1.98328e-34	1.34802e-22
ENSG00000133636.6	NTS	protein_coding	0.5	6	6	0.00304923	0.254992	0.263005	0.288956	0.472379	0.451804	8.95664e-08	0.553472	0.276289	5.93816	0.306331	2.88232e-09	0.529246	0.389913	0.280102	5.47347	4.41297e-08	3.13726e-06
ENSG00000133639.3	BTG1	protein_coding	0.5	14	14	0.0238591	0.571658	0.155491	0.490352	0.494663	0.764924	8.81541e-14	0.753489	0.0996308	8.62669	0.567745	6.31526e-18	0.777058	0.202417	0.603819	8.79328	1.45253e-18	1.15807e-12
ENSG00000133641.13	C12orf29	protein_coding	0.5	9	9	0.00300035	0.374568	0.290358	0.387799	0.423779	0.624302	4.13682e-09	0.629903	0.185807	6.73283	0.396778	1.664e-11	0.634869	0.210121	0.403059	6.47495	9.48454e-11	4.76939e-07
ENSG00000133687.11	TMTC1	protein_coding	0.5	32	32	0.0152135	0.702876	0.120796	0.661846	0.211412	0.910351	1.98688e-22	0.856481	0.0592405	11.4394	0.733559	2.65643e-30	0.850556	0.0764823	0.723445	10.075	7.1233e-24	5.26257e-16
ENSG00000133703.7	KRAS	protein_coding	0.5	34	34	0.00167671	0.713598	0.158144	0.742484	0.178149	0.937337	6.83976e-24	0.879618	0.0315298	11.9025	0.773728	1.14875e-32	0.871893	0.086337	0.760198	11.2026	3.95981e-29	1.60846e-19
ENSG00000133704.5	IPO8	protein_coding	0.5	17	17	0.00920955	0.704158	0.163316	0.594623	0.457237	0.861227	3.00081e-23	0.863508	0.074014	11.6793	0.745646	1.62681e-31	0.879807	0.112797	0.774061	12.2542	1.596e-34	3.81514e-23
ENSG00000133773.7	CCDC59	protein_coding	0.5	39	36	0.0241086	0.469813	0.19407	0.619226	0.264474	0.922124	3.32919e-13	0.751937	0.0616635	8.46506	0.565409	2.56015e-17	0.793892	0.160858	0.630264	9.1319	6.73097e-20	1.51032e-13
ENSG00000133858.11	ZFC3H1	protein_coding	0.5	18	18	0.00365762	0.686558	0.137575	0.649904	0.284471	0.861691	8.11605e-20	0.826155	0.0993865	10.5873	0.682532	3.41418e-26	0.846869	0.127228	0.717187	10.5435	5.44248e-26	1.56036e-17
ENSG00000134285.6	FKBP11	protein_coding	0.5	8	8	0.0140504	0.464879	0.114263	0.53654	0.170215	0.592489	6.3884e-12	0.731327	0.0555493	8.02283	0.534839	1.03336e-15	0.741766	0.117639	0.550217	7.55923	4.05468e-14	4.34937e-09
ENSG00000134287.5	ARF3	protein_coding	0.5	7	7	0.016086	0.457501	0.181426	0.271148	0.625434	0.563598	2.11169e-12	0.716877	0.11782	8.09752	0.513913	5.60924e-16	0.57694	0.413897	0.33286	5.97932	2.24071e-09	1.83845e-07
ENSG00000134291.7	TMEM106C	protein_coding	0.5	11	11	0.00982245	0.413275	0.282547	0.437812	0.275478	0.66642	8.40913e-11	0.667191	0.180921	7.38768	0.445144	1.49414e-13	0.661364	0.20807	0.437403	6.45489	1.08297e-10	9.65605e-07
ENSG00000134294.9	SLC38A2	protein_coding	0.5	7	7	0.0122223	0.175295	0.258173	0.193496	0.385375	0.557807	2.88316e-05	0.518327	0.15968	5.06583	0.268662	4.06629e-07	0.475948	0.418822	0.226526	4.58632	4.5113e-06	5.60948e-05
ENSG00000134532.11	SOX5	protein_coding	0.5	19	19	0.00536521	0.733182	0.120597	0.713816	0.182787	0.857343	8.35213e-23	0.867022	0.0542042	11.5624	0.751727	6.38876e-31	0.863172	0.115066	0.745065	10.9497	6.66424e-28	9.00581e-19
ENSG00000134533.2	RERG	protein_coding	0.5	32	32	0.0114856	0.693847	0.119849	0.649778	0.348414	0.918126	4.13137e-21	0.853792	0.0557576	11.0697	0.728961	1.76044e-28	0.812758	0.186386	0.660575	10.5229	6.77334e-26	6.74654e-18
ENSG00000134539.12	KLRD1	protein_coding	0.5	24	24	0.00849396	0.805104	0.0676185	0.796562	0.129069	0.917092	2.03139e-28	0.905571	0.0449257	13.2162	0.82006	7.07282e-40	0.907256	0.0678386	0.823113	12.4819	9.37111e-36	1.73e-23
ENSG00000134545.9	KLRC1	protein_coding	0.5	13	13	0.00954093	0.804853	0.0620734	0.684765	0.278988	0.87341	5.03179e-28	0.906266	0.0413169	13.1321	0.821319	2.15527e-39	0.855134	0.121516	0.731254	10.6245	2.29298e-26	9.67684e-18
ENSG00000134548.5	C12orf39	protein_coding	0.5	29	29	0.00834313	0.269916	0.363735	0.447857	0.384798	0.878689	4.41628e-11	0.675458	0.152573	7.50855	0.456243	5.97875e-14	0.75321	0.184416	0.567325	8.37204	5.66293e-17	1.60264e-11
ENSG00000135093.8	USP30	protein_coding	0.5	17	17	0.00979299	0.607812	0.237567	0.756003	0.122508	0.848364	3.43218e-17	0.790053	0.116122	9.73782	0.624184	2.07972e-22	0.881691	0.103124	0.777378	11.7091	1.14524e-31	2.98647e-21
ENSG00000135094.6	SDS	protein_coding	0.5	12	12	0.00272397	0.339432	0.339449	0.498146	0.255752	0.65757	1.88892e-09	0.566105	0.29534	6.49	0.320475	8.58375e-11	0.746935	0.144549	0.557912	7.76423	8.21455e-15	1.2347e-09
ENSG00000135097.2	MSI1	protein_coding	0.5	21	21	0.00423168	0.691797	0.158474	0.712418	0.178303	0.881007	1.69142e-22	0.853531	0.0928878	11.4415	0.728515	2.59378e-30	0.877304	0.0840357	0.769663	11.1467	7.42876e-29	3.0174e-19
ENSG00000135100.13	HNF1A	protein_coding	0.5	14	14	0.00745404	0.576392	0.129591	0.534261	0.324923	0.757653	1.37179e-16	0.80595	0.0508861	9.63508	0.649556	5.68502e-22	0.759785	0.191594	0.577273	8.68393	3.82311e-18	2.25244e-12
ENSG00000135114.8	OASL	protein_coding	0.5	5	5	0.00328219	0.436804	0.0656511	0.193747	0.436597	0.462874	2.835e-09	0.670486	0.0568256	6.99586	0.449552	2.63627e-12	0.596934	0.251184	0.35633	6.33178	2.42352e-10	4.17339e-07
ENSG00000135116.5	HRK	protein_coding	0.5	24	24	0.0132128	0.642278	0.182681	0.646214	0.249636	0.883298	3.65503e-21	0.821031	0.0957122	10.9146	0.674092	9.81968e-28	0.8449	0.113963	0.713856	10.9141	9.87039e-28	6.05584e-19
ENSG00000135119.10	RNFT2	protein_coding	0.5	96	46	0.0771117	0.121533	0.360898	0.151732	0.544783	0.849454	6.68708e-06	0.567528	0.053515	5.52467	0.322088	3.30107e-08	0.599614	0.209172	0.359537	5.85103	4.8855e-09	1.15045e-05
ENSG00000135124.10	P2RX4	protein_coding	0.5	13	13	0.00261597	0.614556	0.103301	0.600863	0.22201	0.76914	5.52852e-16	0.792587	0.0680395	9.4194	0.628195	4.53653e-21	0.812448	0.163153	0.660072	9.43112	4.05718e-21	2.5225e-14
ENSG00000135127.7	CCDC64	protein_coding	0.5	18	18	0.00331018	0.606257	0.247284	0.685907	0.144026	0.851897	2.75749e-19	0.792401	0.142269	10.2792	0.627899	8.74582e-25	0.86903	0.0943558	0.755213	11.0421	2.39486e-28	5.89567e-19
ENSG00000135144.3	DTX1	protein_coding	0.5	14	14	0.00702598	0.664868	0.0806713	0.661046	0.14018	0.778189	2.46336e-18	0.828275	0.0451808	10.2038	0.68604	1.90744e-24	0.824198	0.0810473	0.679303	9.24307	2.39535e-20	1.58561e-13
ENSG00000135148.7	TRAFD1	protein_coding	0.5	6	6	0.0027656	0.219069	0.194272	0.320172	0.195566	0.417663	6.42911e-06	0.54722	0.15451	5.4126	0.29945	6.21168e-08	0.577552	0.237539	0.333566	5.42189	5.89723e-08	3.37496e-05
ENSG00000135390.13	ATP5G2	protein_coding	0.5	19	19	0.00662237	0.640646	0.158828	0.718865	0.145303	0.863858	6.66068e-18	0.816218	0.0768409	10.0396	0.666211	1.02105e-23	0.860011	0.114519	0.739618	10.8515	1.96127e-27	1.40441e-18
ENSG00000135392.11	DNAJC14	protein_coding	0.5	20	20	0.0108424	0.510959	0.127367	0.495428	0.306177	0.767648	9.63083e-14	0.759582	0.0707851	8.64597	0.576965	5.33502e-18	0.717127	0.225256	0.514272	7.79562	6.40927e-15	3.54758e-10
ENSG00000135404.7	CD63	protein_coding	0.5	9	9	0.0155808	0.528479	0.194325	0.52987	0.224177	0.646633	8.07307e-14	0.74397	0.122249	8.59754	0.553491	8.14444e-18	0.780045	0.134283	0.608471	8.53525	1.39857e-17	9.79809e-12
ENSG00000135406.9	PRPH	protein_coding	0.5	13	13	0.0119452	0.613424	0.133797	0.574106	0.230016	0.733881	5.83698e-17	0.805053	0.0654764	9.71923	0.64811	2.49665e-22	0.814755	0.0978146	0.663826	9.30552	1.33335e-20	8.44012e-14
ENSG00000135407.6	AVIL	protein_coding	0.5	6	6	0.00304614	0.454516	0.0755364	0.350994	0.323609	0.527752	9.52602e-10	0.683754	0.0593981	7.19664	0.467519	6.17156e-13	0.614756	0.315191	0.377925	6.28843	3.20685e-10	3.86521e-07
ENSG00000135414.5	GDF11	protein_coding	0.5	13	13	0.00207834	0.493782	0.193768	0.489	0.209876	0.700127	7.6346e-14	0.749191	0.0966278	8.62007	0.561287	6.69123e-18	0.702435	0.164702	0.493414	7.20069	5.99096e-13	1.76518e-08
ENSG00000135423.8	GLS2	protein_coding	0.5	8	8	0.0030687	0.361237	0.262359	0.460137	0.277296	0.578838	1.77056e-08	0.582097	0.280725	6.27852	0.338837	3.41802e-10	0.694152	0.215016	0.481847	7.24523	4.31708e-13	9.87168e-09
ENSG00000135424.11	ITGA7	protein_coding	0.5	6	6	0.0224097	0.273424	0.139756	0.268771	0.309449	0.448504	6.68731e-06	0.557238	0.107845	5.46623	0.310514	4.59699e-08	0.589358	0.250938	0.347343	6.03337	1.60573e-09	2.61959e-06
ENSG00000135426.10	TESPA1	protein_coding	0.5	16	16	0.00254542	0.644498	0.0854269	0.643509	0.208808	0.772939	3.46405e-18	0.824582	0.0463144	10.1412	0.679936	3.62756e-24	0.834352	0.115227	0.696143	9.77138	1.49405e-22	4.09762e-15
ENSG00000135436.4	FAM186B	protein_coding	0.5	11	11	0.0187461	0.483058	0.362171	0.48692	0.278565	0.703074	5.16942e-14	0.744698	0.15323	8.64846	0.554575	5.21994e-18	0.720902	0.189015	0.5197	7.70603	1.29796e-14	7.73749e-10
ENSG00000135437.5	RDH5	protein_coding	0.5	7	7	0.0134683	0.471323	0.14948	0.368174	0.407516	0.560596	1.49955e-11	0.701481	0.123077	7.76455	0.492076	8.19369e-15	0.724409	0.254785	0.524768	8.27034	1.33583e-16	1.3047e-11
ENSG00000135441.3	BLOC1S1	protein_coding	0.5	12	12	0.0241047	0.606792	0.0772172	0.46588	0.252243	0.721462	1.04319e-15	0.786596	0.075647	9.29646	0.618733	1.45206e-20	0.685019	0.241689	0.469252	6.96368	3.31498e-12	4.79641e-08
ENSG00000135446.12	CDK4	protein_coding	0.5	4	4	0.0193068	0.161655	0.413548	0.237657	0.373268	0.395487	8.11856e-07	0.572526	0.172099	5.79313	0.327786	6.90855e-09	0.558168	0.340136	0.311551	5.68813	1.28441e-08	6.13701e-06
ENSG00000135447.12	PPP1R1A	protein_coding	0.5	17	17	0.00680575	0.660208	0.186019	0.738424	0.0970103	0.855247	1.94635e-22	0.853984	0.0731702	11.414	0.729289	3.55827e-30	0.871048	0.0586305	0.758724	10.6271	2.22901e-26	1.31285e-17
ENSG00000135451.8	TROAP	protein_coding	0.5	31	29	0.0172608	0.430011	0.184413	0.263517	0.523193	0.824248	6.92891e-11	0.699817	0.0999869	7.58274	0.489744	3.38323e-14	0.630509	0.243882	0.397542	6.63619	3.21896e-11	1.37354e-07
ENSG00000135452.5	TSPAN31	protein_coding	0.5	19	19	0.00245595	0.626455	0.113316	0.602424	0.20357	0.814848	2.60648e-18	0.824414	0.0606348	10.1822	0.679658	2.38e-24	0.802268	0.108177	0.643633	8.83597	9.92372e-19	2.07959e-12
ENSG00000135454.9	B4GALNT1	protein_coding	0.5	7	7	0.0143773	0.361266	0.132029	0.340518	0.210072	0.507033	6.81124e-08	0.623203	0.108773	6.37203	0.388382	1.86547e-10	0.501946	0.33419	0.25195	4.83842	1.30872e-06	0.000255016
ENSG00000135457.5	TFCP2	protein_coding	0.5	7	7	0.00787737	0.375062	0.062696	0.351001	0.37723	0.513312	3.61163e-08	0.645777	0.0330847	6.56869	0.417028	5.07602e-11	0.66294	0.210516	0.43949	6.74932	1.48545e-11	1.71672e-07
ENSG00000135469.9	COQ10A	protein_coding	0.5	10	10	0.00228727	0.373127	0.202667	0.437132	0.202976	0.594622	1.60725e-10	0.662543	0.174354	7.29656	0.438963	2.95216e-13	0.697888	0.172795	0.487048	7.08326	1.40805e-12	3.5761e-08
ENSG00000135472.4	FAIM2	protein_coding	0.5	13	13	0.00264971	0.46516	0.18939	0.594752	0.313525	0.740431	6.40107e-11	0.701057	0.110036	7.60222	0.491481	2.91094e-14	0.756797	0.177034	0.572741	8.53765	1.36985e-17	5.85174e-12
ENSG00000135473.10	PAN2	protein_coding	0.5	17	17	0.0108315	0.530484	0.203744	0.394757	0.574155	0.806765	3.73452e-15	0.77649	0.0968987	9.1185	0.602937	7.61718e-20	0.710447	0.271279	0.504735	7.71103	1.24804e-14	4.75064e-10
ENSG00000135480.10	KRT7	protein_coding	0.5	27	27	0.0261072	0.48746	0.226108	0.53166	0.21974	0.827117	1.29349e-12	0.715107	0.130765	8.14055	0.511377	3.93476e-16	0.771719	0.1275	0.59555	8.7303	2.54006e-18	2.17091e-12
ENSG00000135486.13	HNRNPA1	protein_coding	0.5	8	8	0.00280135	0.295495	0.153353	0.287284	0.593375	0.536735	6.05655e-07	0.591953	0.108058	5.94524	0.350408	2.76047e-09	0.646298	0.23763	0.417701	6.65568	2.81989e-11	1.63371e-07
ENSG00000135502.12	SLC26A10	protein_coding	0.5	14	14	0.00733445	0.597542	0.193772	0.592716	0.273793	0.764212	5.11718e-16	0.765985	0.158178	9.28165	0.586733	1.66871e-20	0.779468	0.157252	0.607571	8.97687	2.78568e-19	3.12645e-13
ENSG00000135503.8	ACVR1B	protein_coding	0.5	67	51	0.0350122	0.11383	0.321151	0.139373	0.506529	0.8914	1.47577e-05	0.50577	0.195997	5.0794	0.255803	3.78628e-07	0.602303	0.291382	0.362769	6.02216	1.72107e-09	3.3171e-06
ENSG00000135506.11	OS9	protein_coding	0.5	8	8	0.0131513	0.399371	0.208001	0.440312	0.226249	0.59384	1.25884e-10	0.676058	0.135076	7.38811	0.457055	1.48927e-13	0.68671	0.125721	0.471571	6.77278	1.26328e-11	2.4418e-07
ENSG00000135517.6	MIP	protein_coding	0.5	8	8	0.0185553	0.446407	0.205935	0.415104	0.301891	0.592991	8.59384e-11	0.684074	0.126293	7.47917	0.467957	7.47935e-14	0.682749	0.199936	0.466146	7.06328	1.62618e-12	2.71142e-08
ENSG00000135519.6	KCNH3	protein_coding	0.5	12	12	0.00245073	0.577874	0.175637	0.606275	0.202449	0.768333	1.72322e-17	0.781113	0.148201	9.74776	0.610137	1.88587e-22	0.815931	0.111245	0.665744	9.31835	1.1816e-20	7.28272e-14
ENSG00000135643.4	KCNMB4	protein_coding	0.5	18	18	0.0023505	0.738816	0.0983411	0.688004	0.133709	0.845445	7.17239e-23	0.86236	0.0692477	11.5792	0.743665	5.25569e-31	0.875566	0.0643399	0.766616	10.9003	1.14843e-27	2.04538e-18
ENSG00000135655.9	USP15	protein_coding	0.5	33	32	0.0159533	0.473022	0.333966	0.63211	0.196319	0.859812	1.25922e-13	0.699923	0.248989	8.29724	0.489892	1.0656e-16	0.806127	0.132299	0.64984	9.28058	1.68551e-20	7.84054e-14
ENSG00000135677.6	GNS	protein_coding	0.5	29	29	0.0156824	0.645979	0.0926198	0.690624	0.167624	0.901106	3.15814e-19	0.825161	0.0809918	10.4188	0.680891	2.03446e-25	0.848637	0.0795361	0.720185	10.2637	1.02712e-24	1.14266e-16
ENSG00000135678.7	CPM	protein_coding	0.5	79	54	0.0336262	0.118185	0.327839	0.373299	0.209597	0.916441	0.000119772	0.491285	0.17085	4.73124	0.241361	2.23151e-06	0.71495	0.0991369	0.511154	7.02939	2.07438e-12	8.69829e-08
ENSG00000135679.17	MDM2	protein_coding	0.5	43	39	0.045661	0.287551	0.185421	0.292184	0.427096	0.760959	2.87132e-06	0.539344	0.199651	5.46044	0.290891	4.74969e-08	0.55474	0.424002	0.307737	5.95521	2.59733e-09	1.17474e-07
ENSG00000136010.9	ALDH1L2	protein_coding	0.5	25	25	0.00650693	0.580772	0.186921	0.581089	0.305432	0.873944	5.67462e-18	0.796767	0.123813	9.96836	0.634838	2.09666e-23	0.777286	0.22645	0.604173	9.11383	7.95219e-20	9.43453e-14
ENSG00000136014.7	USP44	protein_coding	0.5	32	32	0.0188848	0.511615	0.21183	0.654765	0.198968	0.889242	1.62453e-15	0.756792	0.12798	9.10072	0.572734	8.97325e-20	0.833858	0.140717	0.69532	10.1342	3.89742e-24	2.13604e-16
ENSG00000136021.13	SCYL2	protein_coding	0.5	8	8	0.0170023	0.461288	0.174715	0.450499	0.236885	0.567805	5.06331e-10	0.645564	0.188689	7.06323	0.416753	1.62672e-12	0.694017	0.17523	0.481659	7.05856	1.68242e-12	3.84323e-08
ENSG00000136026.9	CKAP4	protein_coding	0.5	14	14	0.00254737	0.428174	0.122502	0.524529	0.337303	0.727007	7.45464e-12	0.72997	0.0555478	7.99557	0.532856	1.28979e-15	0.702784	0.249589	0.493906	8.37752	5.40558e-17	5.24094e-12
ENSG00000136040.4	PLXNC1	protein_coding	0.5	19	19	0.0195387	0.520946	0.0897986	0.489005	0.300055	0.766354	2.58175e-13	0.758716	0.0469145	8.53237	0.57565	1.43376e-17	0.73337	0.176065	0.537831	8.55574	1.1712e-17	2.10222e-12
ENSG00000136044.7	APPL2	protein_coding	0.5	53	42	0.0402745	0.232546	0.226641	0.179934	0.980225	0.870644	6.44084e-06	0.52339	0.200313	5.27657	0.273937	1.31626e-07	0.625168	0.303524	0.390835	6.4946	8.32548e-11	2.17727e-07
ENSG00000136045.7	PWP1	protein_coding	0.5	33	31	0.0292621	0.353717	0.213991	0.507757	0.261738	0.78443	3.53147e-08	0.617846	0.149494	6.41695	0.381734	1.39035e-10	0.776093	0.189967	0.60232	8.99756	2.30782e-19	2.57061e-13
ENSG00000136048.9	DRAM1	protein_coding	0.5	26	26	0.0146718	0.738417	0.104229	0.787684	0.121227	0.913026	6.11241e-23	0.861846	0.0787019	11.5707	0.742778	5.79934e-31	0.882331	0.110806	0.778508	11.5011	1.30198e-30	2.07938e-20
ENSG00000136051.9	KIAA1033	protein_coding	0.5	14	14	0.00406514	0.493988	0.190464	0.467033	0.448935	0.770493	5.8989e-14	0.76345	0.0645798	8.72283	0.582855	2.71333e-18	0.761596	0.127014	0.580029	8.28677	1.16367e-16	3.74509e-11
ENSG00000136052.5	SLC41A2	protein_coding	0.5	19	19	0.00263325	0.454909	0.220445	0.189313	1.01431	0.819881	4.87799e-17	0.809106	0.0683246	9.76965	0.654652	1.51983e-22	0.772888	0.149746	0.597356	8.54563	1.27832e-17	7.59691e-12
ENSG00000139044.6	B4GALNT3	protein_coding	0.5	26	26	0.0196201	0.605257	0.335695	0.642148	0.176989	0.859203	2.97513e-20	0.823742	0.12787	10.6771	0.678551	1.30218e-26	0.842524	0.0774732	0.709847	10.0036	1.46959e-23	7.66834e-16
ENSG00000139053.2	PDE6H	protein_coding	0.5	9	9	0.0283269	0.437616	0.220644	0.411545	0.236759	0.59413	1.23142e-12	0.716932	0.133755	8.14196	0.513992	3.88932e-16	0.639677	0.235762	0.409187	6.53302	6.44557e-11	3.26772e-07
ENSG00000139055.2	ERP27	protein_coding	0.5	13	13	0.0187534	0.463379	0.124483	0.441475	0.205219	0.689235	6.92451e-12	0.720841	0.0911247	7.9631	0.519611	1.67775e-15	0.718105	0.108714	0.515675	7.1023	1.22695e-12	5.71654e-08
ENSG00000139083.6	ETV6	protein_coding	0.5	17	17	0.00810731	0.598644	0.214742	0.713312	0.176375	0.867513	1.48982e-16	0.773663	0.1376	9.45791	0.598555	3.14147e-21	0.887912	0.104683	0.788388	11.7549	6.66743e-32	3.40464e-21
ENSG00000139112.6	GABARAPL1	protein_coding	0.5	15	15	0.0026238	0.626998	0.165471	0.601469	0.178448	0.80677	5.00224e-17	0.784218	0.133998	9.65511	0.614998	4.67648e-22	0.803053	0.162276	0.644893	9.28852	1.56449e-20	5.64906e-14
ENSG00000139116.13	KIF21A	protein_coding	0.5	11	11	0.0101358	0.278918	0.287084	0.417018	0.289589	0.620047	7.62041e-08	0.585145	0.25348	6.11597	0.342395	9.59722e-10	0.699191	0.267971	0.488869	7.53095	5.03719e-14	1.29634e-09
ENSG00000139117.9	CPNE8	protein_coding	0.5	12	12	0.00418836	0.670942	0.11383	0.566148	0.329814	0.751539	2.93362e-18	0.818532	0.0863584	10.1457	0.669994	3.46355e-24	0.75339	0.199147	0.567596	8.59347	8.43816e-18	2.67117e-12
ENSG00000139131.8	YARS2	protein_coding	0.5	37	37	0.0146418	0.263027	0.23307	0.521702	0.280066	0.854678	1.22622e-09	0.638608	0.217552	6.90874	0.40782	4.88974e-12	0.777454	0.118651	0.604435	8.46545	2.55167e-17	1.36995e-11
ENSG00000139132.10	FGD4	protein_coding	0.5	26	26	0.0116241	0.64948	0.140272	0.708915	0.202845	0.884322	6.76251e-19	0.823266	0.0802268	10.327	0.677766	5.31717e-25	0.87368	0.105158	0.763317	11.3056	1.23104e-29	6.09944e-20
ENSG00000139133.2	ALG10	protein_coding	0.5	5	5	0.0078241	0.301337	0.201715	0.160598	0.291543	0.362094	4.52042e-06	0.539873	0.176192	5.41735	0.291463	6.04895e-08	0.375232	0.399339	0.140799	3.50378	0.000458706	0.00543648
ENSG00000139154.10	AEBP2	protein_coding	0.5	21	21	0.00537063	0.550105	0.137423	0.539546	0.216597	0.836794	7.77083e-17	0.809414	0.0406879	9.70731	0.655151	2.80633e-22	0.802638	0.120857	0.644228	9.64257	5.28466e-22	3.79946e-15
ENSG00000139160.9	METTL20	protein_coding	0.5	14	14	0.0469827	0.456258	0.207893	0.524935	0.320068	0.715553	5.32202e-14	0.762949	0.0731391	8.73654	0.582091	2.40369e-18	0.795166	0.135166	0.632289	9.03396	1.65565e-19	3.15697e-13
ENSG00000139163.11	ETNK1	protein_coding	0.5	18	18	0.0072674	0.658292	0.0823943	0.629362	0.195776	0.833841	1.74365e-17	0.818321	0.0454917	9.93617	0.669649	2.89743e-23	0.774135	0.15772	0.599285	8.94687	3.65717e-19	3.73284e-13
ENSG00000139168.3	ZCRB1	protein_coding	0.5	9	9	0.0271612	0.545442	0.25134	0.473804	0.2466	0.660813	3.89294e-15	0.754052	0.130802	9.02022	0.568595	1.8772e-19	0.728108	0.197085	0.530142	7.84863	4.20616e-15	3.73988e-10
ENSG00000139173.5	TMEM117	protein_coding	0.5	16	16	0.0169382	0.537332	0.0497065	0.586822	0.207315	0.768836	5.72534e-14	0.770659	0.0289374	8.76105	0.593916	1.93447e-18	0.804926	0.131294	0.647906	9.35975	7.9926e-21	3.83288e-14
ENSG00000139174.6	PRICKLE1	protein_coding	0.5	46	30	0.0839923	0.247091	0.132266	0.280988	0.357473	0.670962	2.03124e-06	0.581843	0.0769421	5.74552	0.338542	9.16389e-09	0.652064	0.279926	0.425188	6.72744	1.72671e-11	7.27599e-08
ENSG00000139180.6	NDUFA9	protein_coding	0.5	8	8	0.00319032	0.450659	0.173976	0.352422	0.370466	0.682257	1.26576e-17	0.805471	0.079607	9.90648	0.648783	3.90165e-23	0.711925	0.187149	0.506837	7.47026	8.00349e-14	3.58547e-09
ENSG00000139182.9	CLSTN3	protein_coding	0.5	33	33	0.0174262	0.530677	0.243439	0.55197	0.201148	0.899537	1.56078e-15	0.761104	0.127459	9.13688	0.57928	6.42782e-20	0.787	0.103145	0.619368	8.67528	4.12544e-18	3.98093e-12
ENSG00000139187.5	KLRG1	protein_coding	0.5	30	30	0.00270531	0.876861	0.0161639	0.880988	0.0640008	0.957143	1.13937e-36	0.948413	0.00783112	15.5631	0.899487	1.2974e-54	0.950399	0.0399238	0.903258	14.7329	3.96366e-49	7.87673e-31
ENSG00000139190.12	VAMP1	protein_coding	0.5	8	8	0.00330268	0.337289	0.412977	0.2407	0.685309	0.622499	1.81027e-12	0.715964	0.153127	8.0901	0.512604	5.96163e-16	0.640072	0.303796	0.409692	6.73773	1.60879e-11	5.60373e-08
ENSG00000139193.3	CD27	protein_coding	0.5	41	37	0.0329669	0.313175	0.219716	0.460227	0.304335	0.868311	2.00571e-08	0.594544	0.242408	6.33964	0.353482	2.30305e-10	0.72121	0.214378	0.520144	8.04739	8.45808e-16	7.02044e-11
ENSG00000139194.3	RBP5	protein_coding	0.5	33	33	0.00177464	0.798102	0.115741	0.739788	0.227423	0.945601	8.12992e-30	0.901495	0.0848441	13.5524	0.812694	7.6683e-42	0.882038	0.132086	0.777991	11.77	5.57495e-32	2.59167e-21
ENSG00000139200.9	PIANP	protein_coding	0.5	41	40	0.0226432	0.638307	0.189533	0.690257	0.195455	0.93356	1.06184e-18	0.815266	0.0982858	10.2523	0.664659	1.15585e-24	0.832902	0.0999575	0.693725	9.61897	6.64958e-22	1.15676e-14
ENSG00000139209.11	SLC38A4	protein_coding	0.5	4	4	0.0317057	0.163479	0.558793	0.350221	0.323583	0.442881	6.96634e-08	0.606575	0.171778	6.2746	0.367933	3.50528e-10	0.639887	0.27359	0.409455	6.82249	8.94733e-12	3.79615e-08
ENSG00000139211.5	AMIGO2	protein_coding	0.5	11	11	0.036166	0.557244	0.135277	0.496659	0.358531	0.66898	4.99999e-16	0.764971	0.14085	9.31493	0.585181	1.22038e-20	0.731092	0.187482	0.534496	7.87028	3.5384e-15	3.07355e-10
ENSG00000139218.13	SCAF11	protein_coding	0.5	29	28	0.0242642	0.559382	0.288779	0.556524	0.244053	0.84857	5.55733e-15	0.71595	0.258086	8.73308	0.512584	2.47828e-18	0.761343	0.151195	0.579643	8.45122	2.88275e-17	1.10634e-11
ENSG00000139219.13	COL2A1	protein_coding	0.5	13	13	0.00248431	0.515129	0.165151	0.56379	0.289155	0.765425	2.30894e-13	0.748981	0.0892659	8.50246	0.560973	1.8561e-17	0.82959	0.12111	0.68822	9.83432	8.01107e-23	1.87325e-15
ENSG00000139220.12	PPFIA2	protein_coding	0.5	16	16	0.0195989	0.48894	0.154912	0.380024	0.560952	0.684088	1.59735e-11	0.718179	0.0873191	7.85202	0.515782	4.09388e-15	0.748356	0.148345	0.560037	8.20802	2.24862e-16	4.24445e-11
ENSG00000139233.2	LLPH	protein_coding	0.5	15	15	0.00649506	0.686181	0.206805	0.637511	0.415178	0.835626	5.72519e-23	0.85274	0.108531	11.565	0.727166	6.19722e-31	0.848054	0.182396	0.719195	11.1371	8.27945e-29	1.41033e-19
ENSG00000139263.7	LRIG3	protein_coding	0.5	8	8	0.00303462	0.30129	0.229133	0.407601	0.22666	0.526806	1.61771e-06	0.544885	0.222376	5.55481	0.2969	2.77921e-08	0.644546	0.214306	0.415439	6.5736	4.91145e-11	2.80315e-07
ENSG00000139266.5	MARCH9	protein_coding	0.5	5	5	0.00270715	0.311301	0.233507	0.286219	0.260854	0.421476	1.82125e-08	0.617379	0.178581	6.50052	0.381157	8.00404e-11	0.563091	0.204507	0.317071	5.33324	9.64734e-08	0.00013413
ENSG00000139269.2	INHBE	protein_coding	0.5	7	7	0.0189269	0.350185	0.1154	0.320164	0.320879	0.47955	1.39112e-09	0.666971	0.118994	7.06211	0.44485	1.63995e-12	0.591115	0.238566	0.349417	5.99718	2.00777e-09	3.57042e-06
ENSG00000139289.9	PHLDA1	protein_coding	0.5	29	26	0.0313939	0.275173	0.150648	0.386596	0.263615	0.747062	1.53547e-06	0.573579	0.12798	5.73599	0.328992	9.69443e-09	0.674943	0.170393	0.455549	6.91453	4.69407e-12	6.58845e-08
ENSG00000139291.9	TMEM19	protein_coding	0.5	15	15	0.00262156	0.568774	0.103523	0.268745	0.744764	0.735622	1.11493e-14	0.77332	0.0666732	8.96174	0.598024	3.19598e-19	0.774375	0.0868687	0.599657	8.09115	5.91057e-16	2.19328e-10
ENSG00000139292.8	LGR5	protein_coding	0.5	14	14	0.00235981	0.52091	0.278194	0.645765	0.154197	0.793736	2.61483e-15	0.76182	0.12262	9.09027	0.580369	9.87953e-20	0.824557	0.101374	0.679895	9.59392	8.47967e-22	1.36977e-14
ENSG00000139318.7	DUSP6	protein_coding	0.5	6	6	0.0183171	0.431923	0.159557	0.292164	0.396884	0.528089	4.5155e-10	0.681092	0.107243	7.2712	0.463887	3.56299e-13	0.730737	0.113618	0.533976	7.40159	1.34567e-13	9.93912e-09
ENSG00000139323.9	POC1B	protein_coding	0.5	17	17	0.0158687	0.614074	0.104969	0.659475	0.113769	0.792666	4.75015e-17	0.808835	0.0511186	9.7657	0.654214	1.58016e-22	0.814123	0.208306	0.662797	9.92519	3.23482e-23	6.03938e-16
ENSG00000139324.7	TMTC3	protein_coding	0.5	3	3	0.0202	0.294317	0.216453	0.288391	0.224213	0.387029	2.44612e-06	0.540924	0.222464	5.47824	0.292599	4.29584e-08	0.589476	0.222601	0.347482	5.49521	3.90246e-08	7.81731e-05
ENSG00000139329.4	LUM	protein_coding	0.5	13	13	0.0058677	0.542923	0.0372673	0.632568	0.193568	0.735522	1.1767e-12	0.748685	0.0296666	8.30412	0.560529	1.00564e-16	0.796291	0.139877	0.634079	8.91728	4.77868e-19	7.73615e-13
ENSG00000139343.6	SNRPF	protein_coding	0.5	12	12	0.0104106	0.454272	0.134054	0.240467	0.669751	0.723661	5.21161e-13	0.731634	0.105251	8.31046	0.535288	9.53338e-17	0.703204	0.231927	0.494496	7.39518	1.41216e-13	3.74092e-09
ENSG00000139344.3	AMDHD1	protein_coding	0.5	22	22	0.00219264	0.656665	0.19558	0.735053	0.145012	0.892666	9.72065e-20	0.81107	0.1156	10.5062	0.657835	8.0879e-26	0.87513	0.0671746	0.765853	10.9554	6.26321e-28	1.08581e-18
ENSG00000139350.7	NEDD1	protein_coding	0.5	65	44	0.0432784	0.288804	0.0762785	0.186464	0.669803	0.857106	2.14621e-06	0.573765	0.103405	5.69508	0.329206	1.23312e-08	0.575536	0.281806	0.331242	5.71701	1.08416e-08	9.54061e-06
ENSG00000139351.10	SYCP3	protein_coding	0.5	27	27	0.00794902	0.702996	0.121066	0.691558	0.131992	0.894482	1.55355e-20	0.848934	0.0500877	10.8834	0.72069	1.38261e-27	0.838438	0.100896	0.702979	10.0022	1.49024e-23	6.59488e-16
ENSG00000139352.3	ASCL1	protein_coding	0.5	33	33	0.0145027	0.445289	0.132006	0.500455	0.306313	0.833276	2.61093e-11	0.698896	0.1238	7.69895	0.488456	1.3719e-14	0.758413	0.161009	0.575191	8.3425	7.27355e-17	2.05505e-11
ENSG00000139354.6	GAS2L3	protein_coding	0.5	42	38	0.0304499	0.413556	0.183532	0.498335	0.492102	0.869344	2.77975e-10	0.68948	0.101994	7.36863	0.475383	1.72385e-13	0.753119	0.222468	0.567188	8.90435	5.36987e-19	2.43284e-13
ENSG00000139372.10	TDG	protein_coding	0.5	22	22	0.0370735	0.388033	0.0898788	0.490637	0.254163	0.785044	1.36728e-10	0.679733	0.13213	7.41232	0.462037	1.24105e-13	0.713387	0.278016	0.508921	7.97517	1.52172e-15	6.45175e-11
ENSG00000139405.11	C12orf52	protein_coding	0.5	16	16	0.00241657	0.613723	0.128571	0.607151	0.179235	0.759056	4.74702e-18	0.813126	0.0796948	10.0688	0.661174	7.59012e-24	0.800238	0.131173	0.640381	9.30634	1.32308e-20	5.07598e-14
ENSG00000139410.10	SDSL	protein_coding	0.5	43	37	0.0413576	0.264419	0.204354	0.243576	0.515155	0.854102	9.27948e-08	0.601696	0.162145	6.21563	0.362038	5.1119e-10	0.609152	0.213107	0.371067	5.9423	2.81044e-09	8.02298e-06
ENSG00000139428.7	MMAB	protein_coding	0.5	11	11	0.00245028	0.385897	0.238217	0.360097	0.470541	0.589939	2.25395e-10	0.674262	0.133728	7.31108	0.454629	2.65006e-13	0.628122	0.261685	0.394537	6.16558	7.02274e-10	1.91927e-06
ENSG00000139433.5	GLTP	protein_coding	0.5	12	12	0.00266675	0.645832	0.160225	0.499984	0.559161	0.74423	4.68252e-19	0.816808	0.100331	10.3609	0.667175	3.73335e-25	0.779804	0.216569	0.608095	8.98237	2.64984e-19	2.93147e-13
ENSG00000139436.16	GIT2	protein_coding	0.5	24	24	0.0147478	0.53352	0.25773	0.516613	0.39947	0.853697	2.09616e-15	0.756867	0.168022	9.07191	0.572848	1.16951e-19	0.806449	0.154855	0.65036	9.70089	2.98893e-22	2.51711e-15
ENSG00000139437.13	TCHP	protein_coding	0.5	22	22	0.0021587	0.823416	0.0665947	0.745897	0.205857	0.911337	5.18763e-29	0.913453	0.0299095	13.4245	0.834397	4.3433e-41	0.881176	0.105047	0.776471	11.4461	2.4606e-30	3.18233e-20
ENSG00000139438.5	FAM222A	protein_coding	0.5	27	27	0.00782632	0.604739	0.175745	0.671292	0.312598	0.870041	6.13282e-19	0.826838	0.0681308	10.358	0.683661	3.84949e-25	0.874649	0.0964193	0.765011	11.3861	4.9045e-30	5.06586e-20
ENSG00000139445.13	FOXN4	protein_coding	0.5	18	18	0.013158	0.613331	0.0925537	0.577536	0.215139	0.809068	7.41136e-18	0.820466	0.0471976	10.032	0.673164	1.10247e-23	0.823681	0.0905772	0.67845	9.49731	2.15377e-21	2.27006e-14
ENSG00000139531.8	SUOX	protein_coding	0.5	9	9	0.0114993	0.576561	0.152434	0.573799	0.171539	0.671282	3.17754e-16	0.793648	0.0737755	9.46858	0.629878	2.83672e-21	0.770861	0.126166	0.594227	8.40108	4.42378e-17	2.18207e-11
ENSG00000139537.6	CCDC65	protein_coding	0.5	17	17	0.00216248	0.659294	0.206024	0.685833	0.109013	0.827045	5.52843e-22	0.862536	0.0503848	11.3289	0.743969	9.43703e-30	0.850505	0.0648752	0.723358	9.89087	4.56054e-23	2.28794e-15
ENSG00000139540.7	SLC39A5	protein_coding	0.5	28	27	0.0145176	0.649376	0.123623	0.682756	0.0862212	0.830515	1.19337e-19	0.837926	0.0628318	10.6034	0.702119	2.8739e-26	0.851565	0.0561819	0.725163	9.85711	6.38584e-23	2.92517e-15
ENSG00000139546.6	TARBP2	protein_coding	0.5	18	18	0.00207458	0.471905	0.145336	0.513805	0.496536	0.777574	1.01467e-11	0.710071	0.121409	7.86124	0.504201	3.8034e-15	0.799658	0.174827	0.639452	9.32534	1.10627e-20	3.92068e-14
ENSG00000139547.6	RDH16	protein_coding	0.5	19	19	0.00222121	0.721074	0.0955931	0.627732	0.348631	0.857546	5.5063e-24	0.863748	0.0619589	11.8541	0.746061	2.04989e-32	0.825339	0.18451	0.681185	10.5047	8.21981e-26	9.60859e-18
ENSG00000139549.2	DHH	protein_coding	0.5	8	8	0.0159658	0.44998	0.10924	0.276323	0.438824	0.532	5.82095e-10	0.687161	0.0652199	7.27284	0.47219	3.52018e-13	0.579486	0.342356	0.335804	6.33115	2.43341e-10	1.94736e-07
ENSG00000139567.8	ACVRL1	protein_coding	0.5	51	40	0.0404781	0.353755	0.178485	0.461345	0.354676	0.869823	6.58918e-08	0.620992	0.118471	6.3707	0.385631	1.88168e-10	0.687878	0.317205	0.473177	7.34356	2.0799e-13	1.4037e-09
ENSG00000139572.3	GPR84	protein_coding	0.5	19	19	0.00612178	0.69019	0.0484971	0.609089	0.287384	0.841789	6.35455e-20	0.845918	0.0378973	10.7088	0.715578	9.25135e-27	0.838205	0.115762	0.702588	10.4269	1.86922e-25	2.56902e-17
ENSG00000139574.7	NPFF	protein_coding	0.5	10	10	0.0208793	0.411346	0.271185	0.555416	0.131605	0.65428	1.42468e-11	0.689302	0.180377	7.71117	0.475138	1.24673e-14	0.774333	0.145701	0.599592	8.75849	1.97875e-18	1.62265e-12
ENSG00000139579.8	NABP2	protein_coding	0.5	14	14	0.00233922	0.643289	0.0974311	0.69897	0.1221	0.757676	5.37502e-17	0.807339	0.0604554	9.75695	0.651796	1.72259e-22	0.844117	0.0755446	0.712534	9.8863	4.77357e-23	2.14834e-15
ENSG00000139613.7	SMARCC2	protein_coding	0.5	6	6	0.00281925	0.345038	0.170206	0.319226	0.252084	0.445421	1.83947e-07	0.599828	0.167543	6.1186	0.359794	9.44e-10	0.6424	0.13532	0.412678	6.41701	1.38979e-10	9.03596e-07
ENSG00000139620.8	KANSL2	protein_coding	0.5	15	15	0.0242783	0.299427	0.147956	0.522136	0.284701	0.734591	4.13783e-08	0.640252	0.063171	6.52333	0.409923	6.87613e-11	0.764182	0.162529	0.583974	8.58771	8.8718e-18	3.69166e-12
ENSG00000139624.8	CERS5	protein_coding	0.5	10	10	0.00935986	0.490731	0.133445	0.464179	0.292226	0.662479	4.08029e-11	0.701691	0.0991043	7.66265	0.492371	1.82131e-14	0.709503	0.186907	0.503395	7.45262	9.1502e-14	3.61617e-09
ENSG00000139625.8	MAP3K12	protein_coding	0.5	21	21	0.0227002	0.554178	0.304974	0.605994	0.312488	0.818848	3.0071e-16	0.768863	0.157373	9.35013	0.591151	8.75372e-21	0.816206	0.106627	0.666193	9.3409	9.55217e-21	6.2391e-14
ENSG00000139626.11	ITGB7	protein_coding	0.5	36	26	0.058305	0.297306	0.0758262	0.377155	0.427782	0.755213	2.33692e-07	0.614893	0.0768191	6.18487	0.378093	6.21546e-10	0.673758	0.232562	0.45395	7.22434	5.03532e-13	6.82516e-09
ENSG00000139629.11	GALNT6	protein_coding	0.5	12	12	0.00274142	0.618626	0.0993637	0.659601	0.107628	0.765094	8.01384e-18	0.825519	0.0217455	10.0528	0.681482	8.93354e-24	0.826764	0.0649675	0.683538	9.24766	2.29456e-20	1.48714e-13
ENSG00000139631.14	CSAD	protein_coding	0.5	17	17	0.0122984	0.603088	0.198861	0.712408	0.131293	0.852577	7.47064e-16	0.785269	0.0878491	9.34702	0.616647	9.01505e-21	0.866811	0.0782473	0.751362	10.775	4.51555e-27	5.2157e-18
ENSG00000139636.11	LMBR1L	protein_coding	0.5	16	16	0.00220037	0.529419	0.0998382	0.433614	0.435303	0.760826	2.53047e-13	0.756237	0.0617554	8.52179	0.571894	1.57107e-17	0.827047	0.0872368	0.684007	9.4257	4.27229e-21	4.24891e-14
ENSG00000139637.9	C12orf10	protein_coding	0.5	20	20	0.00233934	0.715794	0.072451	0.669641	0.21327	0.871949	2.6922e-23	0.873912	0.0459127	11.7272	0.763723	9.24926e-32	0.834225	0.130646	0.695932	10.2655	1.00845e-24	1.1276e-16
ENSG00000139641.8	ESYT1	protein_coding	0.5	20	20	0.0199886	0.706782	0.111688	0.714849	0.212872	0.867434	1.05849e-20	0.847228	0.0690803	10.9198	0.717796	9.27357e-28	0.886281	0.050765	0.785495	11.035	2.59016e-28	8.46313e-19
ENSG00000139644.8	TMBIM6	protein_coding	0.5	16	16	0.00221052	0.446275	0.207085	0.432602	0.392693	0.769379	1.81805e-11	0.695213	0.153063	7.70913	0.483321	1.26678e-14	0.75316	0.177824	0.567249	8.61794	6.81715e-18	2.42203e-12
ENSG00000139645.9	ANKRD52	protein_coding	0.5	18	18	0.00232085	0.669487	0.105377	0.68159	0.128099	0.83265	1.24863e-18	0.82829	0.0576828	10.2909	0.686064	7.7488e-25	0.869183	0.0414204	0.755479	10.3073	6.52775e-25	1.57421e-16
ENSG00000139714.8	MORN3	protein_coding	0.5	13	13	0.0124787	0.541276	0.156171	0.53716	0.252359	0.712854	2.90753e-14	0.76264	0.0827543	8.79745	0.581619	1.39958e-18	0.736835	0.19819	0.542925	8.62016	6.68627e-18	1.37582e-12
ENSG00000139718.6	SETD1B	protein_coding	0.5	29	29	0.00193487	0.757487	0.137	0.720641	0.289443	0.932946	1.10043e-25	0.879947	0.0749332	12.396	0.774308	2.74588e-35	0.905882	0.0849571	0.820622	12.5922	2.33104e-36	8.35176e-24
ENSG00000139719.5	VPS33A	protein_coding	0.5	7	7	0.0613171	0.228332	0.454507	0.202184	0.439962	0.523645	6.61176e-08	0.613282	0.161227	6.31799	0.376115	2.64986e-10	0.662058	0.246031	0.438321	6.59964	4.12169e-11	2.44362e-07
ENSG00000139722.2	VPS37B	protein_coding	0.5	13	13	0.0112689	0.470836	0.144319	0.524093	0.243163	0.671515	8.39861e-12	0.711267	0.112799	7.88225	0.505901	3.2155e-15	0.752553	0.186048	0.566336	8.34085	7.37598e-17	1.7291e-11
ENSG00000139725.3	RHOF	protein_coding	0.5	25	25	0.00826869	0.722455	0.145461	0.763951	0.119194	0.899328	4.07584e-24	0.879184	0.0407594	11.9658	0.772964	5.37003e-33	0.882371	0.0678298	0.778578	11.3251	9.86187e-30	8.77043e-20
ENSG00000139726.6	DENR	protein_coding	0.5	17	17	0.0126644	0.483035	0.128739	0.430487	0.36501	0.764856	2.58445e-14	0.77369	0.0506092	8.8726	0.598597	7.14585e-19	0.715485	0.222343	0.511919	7.49946	6.40807e-14	2.63069e-09
ENSG00000139767.4	SRRM4	protein_coding	0.5	15	15	0.010826	0.325816	0.133633	0.338973	0.286496	0.638325	1.17725e-08	0.652428	0.0745491	6.73626	0.425662	1.62519e-11	0.666445	0.168055	0.444149	6.45728	1.06599e-10	1.20399e-06
ENSG00000150045.7	KLRF1	protein_coding	0.5	28	25	0.0246596	0.553777	0.225428	0.689809	0.100983	0.843519	1.39967e-15	0.783356	0.0890192	9.25089	0.613646	2.22626e-20	0.859677	0.0718424	0.739045	10.3498	4.19398e-25	8.44715e-17
ENSG00000150048.6	CLEC1A	protein_coding	0.5	34	29	0.0380557	0.552626	0.150196	0.563565	0.253219	0.858041	3.04214e-14	0.764825	0.0779855	8.81948	0.584957	1.14994e-18	0.774536	0.135152	0.599905	8.3922	4.77128e-17	2.34203e-11
ENSG00000150967.13	ABCB9	protein_coding	0.5	10	10	0.0338836	0.428388	0.0592223	0.347181	0.290232	0.618093	3.52634e-09	0.668968	0.0577995	6.96235	0.447518	3.34637e-12	0.64373	0.264902	0.414389	6.41292	1.42757e-10	5.67928e-07
ENSG00000150977.9	RILPL2	protein_coding	0.5	22	22	0.0261542	0.388518	0.314849	0.63158	0.190718	0.811468	8.71804e-12	0.6822	0.166839	7.73418	0.465397	1.04075e-14	0.834903	0.115823	0.697063	9.90317	4.03296e-23	1.33243e-15
ENSG00000151065.9	DCP1B	protein_coding	0.5	36	34	0.0209269	0.368824	0.559635	0.65575	0.266541	0.916387	9.31057e-15	0.741739	0.154347	8.82017	0.550177	1.14284e-18	0.856159	0.0925894	0.733008	10.3654	3.56286e-25	7.87824e-17
ENSG00000151079.6	KCNA6	protein_coding	0.5	26	25	0.0162932	0.51726	0.164137	0.441717	0.455705	0.803957	7.01703e-15	0.766881	0.109741	9.00156	0.588107	2.22532e-19	0.69404	0.244274	0.481692	7.51929	5.50748e-14	1.33231e-09
ENSG00000151131.5	C12orf45	protein_coding	0.5	23	23	0.00184827	0.796265	0.0864306	0.813387	0.0795177	0.915164	4.64843e-28	0.902745	0.0375351	13.1007	0.814949	3.26333e-39	0.930491	0.0297569	0.865813	13.0393	7.31078e-39	3.58329e-25
ENSG00000151135.5	C12orf23	protein_coding	0.5	14	14	0.00311897	0.512794	0.147372	0.503625	0.200731	0.722378	6.86362e-13	0.735073	0.108076	8.29379	0.540333	1.09696e-16	0.717366	0.15036	0.514614	7.30623	2.7475e-13	1.26329e-08
ENSG00000151148.9	UBE3B	protein_coding	0.5	8	8	0.00351147	0.434699	0.195211	0.241986	0.797295	0.621215	1.2111e-11	0.713356	0.101805	7.86065	0.508877	3.82148e-15	0.721759	0.211074	0.520936	8.12281	4.55528e-16	3.89109e-11
ENSG00000151164.14	RAD9B	protein_coding	0.5	6	6	0.00276904	0.402484	0.189324	0.296679	0.279027	0.46461	5.104e-09	0.643339	0.134693	6.78267	0.413885	1.17977e-11	0.620705	0.157485	0.385274	5.81011	6.243e-09	2.74513e-05
ENSG00000151176.3	PLBD2	protein_coding	0.5	55	31	0.0965756	0.254575	0.259517	0.25829	0.222885	0.747311	3.39712e-06	0.536431	0.205395	5.41911	0.287758	5.98971e-08	0.523061	0.186215	0.273593	4.67187	2.98471e-06	0.00244561
ENSG00000151229.8	SLC2A13	protein_coding	0.5	8	8	0.0133004	0.438181	0.131208	0.348891	0.311707	0.53585	3.67593e-09	0.657552	0.102141	6.8982	0.432375	5.26654e-12	0.626234	0.229266	0.392169	6.50749	7.64162e-11	3.0153e-07
ENSG00000151233.6	GXYLT1	protein_coding	0.5	22	22	0.00418936	0.451604	0.283494	0.818843	0.0587153	0.906281	7.99557e-12	0.677754	0.178943	7.7461	0.459351	9.47555e-15	0.929086	0.0467821	0.863201	13.4861	1.88751e-41	7.2855e-27
ENSG00000151239.9	TWF1	protein_coding	0.5	3	3	0.00376358	0.28875	0.27807	0.153527	0.215319	0.327666	6.98663e-07	0.475943	0.341514	5.10367	0.226522	3.33126e-07	0.358457	0.331356	0.128492	3.34437	0.000824709	0.0179964
ENSG00000151491.8	EPS8	protein_coding	0.5	13	13	0.00283106	0.602606	0.118717	0.526569	0.292749	0.759537	6.61384e-18	0.821722	0.0525052	10.065	0.675227	7.88538e-24	0.807449	0.120499	0.651973	9.28064	1.68466e-20	8.65721e-14
ENSG00000151572.12	ANO4	protein_coding	0.5	21	21	0.00212364	0.350619	0.226206	0.211719	0.87986	0.747741	2.47367e-09	0.641355	0.146807	6.86111	0.411336	6.83256e-12	0.745369	0.186428	0.555574	8.2865	1.16634e-16	2.0906e-11
ENSG00000151743.6	AMN1	protein_coding	0.5	28	28	0.00515147	0.482908	0.634129	0.67553	0.224833	0.885239	1.225e-18	0.748943	0.300511	9.86202	0.560915	6.08136e-23	0.836097	0.169327	0.699058	10.906	1.07905e-27	6.51891e-19
ENSG00000151746.9	BICD1	protein_coding	0.5	34	30	0.0354165	0.337047	0.164921	0.273883	0.787652	0.869705	6.01678e-08	0.625519	0.1019	6.404	0.391273	1.51362e-10	0.665846	0.325225	0.443351	7.44697	9.55053e-14	7.94214e-10
ENSG00000152137.2	HSPB8	protein_coding	0.5	37	36	0.0139873	0.591004	0.240274	0.633163	0.241413	0.908976	6.30455e-17	0.772729	0.134594	9.55662	0.59711	1.21668e-21	0.815827	0.177626	0.665573	10.4113	2.20273e-25	1.97967e-17
ENSG00000152556.11	PFKM	protein_coding	0.5	28	28	0.0138311	0.76473	0.108379	0.798625	0.121339	0.925543	4.95572e-25	0.87945	0.0588076	12.2292	0.773433	2.17135e-34	0.927607	0.0262507	0.860454	12.7871	1.93652e-37	2.28112e-24
ENSG00000152936.6	IFLTD1	protein_coding	0.5	24	24	0.00508345	0.649926	0.0683971	0.654912	0.202822	0.880533	8.19079e-20	0.84147	0.0543703	10.6522	0.708071	1.70328e-26	0.857155	0.0669761	0.734715	10.1588	3.02903e-24	3.16483e-16
ENSG00000152944.4	MED21	protein_coding	0.5	32	31	0.0244547	0.363756	0.220027	0.497476	0.242217	0.836498	8.32983e-11	0.703441	0.0758706	7.57781	0.494829	3.51431e-14	0.742752	0.138405	0.55168	7.84159	4.44894e-15	6.78937e-10
ENSG00000153179.7	RASSF3	protein_coding	0.5	12	12	0.00253587	0.65171	0.0729886	0.621614	0.187503	0.752174	4.35604e-18	0.827629	0.027803	10.1306	0.68497	4.04091e-24	0.783548	0.136595	0.613948	8.85309	8.51269e-19	9.55183e-13
ENSG00000153233.8	PTPRR	protein_coding	0.5	6	6	0.0032174	0.28463	0.271005	0.337727	0.348177	0.565723	2.66207e-07	0.597745	0.142125	6.07279	0.357299	1.25706e-09	0.633615	0.18152	0.401468	6.29124	3.14932e-10	1.56735e-06
[truncated: 10,625 more rows]
