# Supplementary material for: Hippocampal transcriptome-wide association study and neurobiological pathway analysis for Alzheimer’s disease
Source: PLoS Genet. 2021 Feb 25;17(2):e1009363. doi: 10.1371/journal.pgen.1009363 (PMC7906391; doi:10.1371/journal.pgen.1009363)
Supplement: S11 Table — (XLSX) [file pgen.1009363.s011.xlsx]

## Sheet: Sheet1
gene_id	gene_name	gene_type	alpha	n_snps_in_window	n_snps_in_model	lambda_min_mse	test_R2_avg	test_R2_sd	cv_R2_avg	cv_R2_sd	in_sample_R2	nested_cv_fisher_pval	rho_avg	rho_se	rho_zscore	rho_avg_squared	zscore_pval	cv_rho_avg	cv_rho_se	cv_rho_avg_squared	cv_zscore_est	cv_zscore_pval	cv_pval_est
ENSG00000012779.6	ALOX5	protein_coding	0.5	9	9	0.00249067	0.372914	0.165811	0.322438	0.226254	0.475116	8.23914e-14	0.617895	0.116348	8.39079	0.381794	4.82883e-17	0.592483	0.197014	0.351037	7.75282	8.98713e-15	1.8077e-10
ENSG00000014919.8	COX15	protein_coding	0.5	11	11	0.00245121	0.337206	0.253787	0.408374	0.242625	0.536544	2.19012e-17	0.654615	0.148381	9.37261	0.428521	7.07585e-21	0.703102	0.160939	0.494352	9.95535	2.3899e-23	4.87294e-17
ENSG00000019995.6	ZRANB1	protein_coding	0.5	27	27	0.00251348	0.694244	0.108854	0.715983	0.125979	0.849442	1.52271e-37	0.84244	0.0728059	14.6802	0.709705	8.62971e-49	0.866262	0.0668017	0.75041	14.6206	2.07603e-48	3.31581e-34
ENSG00000023041.7	ZDHHC6	protein_coding	0.5	21	21	0.0020214	0.62947	0.0859703	0.615188	0.158022	0.765896	5.08924e-29	0.803331	0.0463511	12.7219	0.645341	4.46639e-37	0.813404	0.0793663	0.661626	12.5051	7.0033e-36	9.78017e-26
ENSG00000023839.6	ABCC2	protein_coding	0.5	11	11	0.00248172	0.443592	0.165756	0.303479	0.429174	0.515877	9.78837e-18	0.675652	0.11864	9.59718	0.456505	8.21612e-22	0.663847	0.16649	0.440692	9.13304	6.66004e-20	1.82656e-14
ENSG00000026025.9	VIM	protein_coding	0.5	24	24	0.00196372	0.584919	0.120072	0.600901	0.179115	0.746953	1.2845e-30	0.811388	0.0621185	13.1035	0.658351	3.14624e-39	0.798587	0.0940256	0.637741	12.1682	4.59149e-34	1.64334e-24
ENSG00000026103.15	FAS	protein_coding	0.5	34	34	0.00173138	0.86112	0.0281525	0.865029	0.0330788	0.939431	3.27046e-57	0.932861	0.0132639	19.1651	0.87023	7.23519e-82	0.941883	0.0230732	0.887144	19.1058	2.25928e-81	1.55684e-53
ENSG00000035403.12	VCL	protein_coding	0.5	6	6	0.00261005	0.257671	0.140067	0.215219	0.171269	0.331117	9.59195e-10	0.539352	0.108423	6.98652	0.290901	2.8179e-12	0.505401	0.170792	0.25543	6.24486	4.24172e-10	1.63025e-06
ENSG00000042286.10	AIFM2	protein_coding	0.5	42	42	0.00266116	0.792955	0.0639896	0.84694	0.0902198	0.925247	6.16683e-46	0.895914	0.0306586	16.6853	0.802661	1.67549e-62	0.925277	0.052011	0.856137	18.4092	1.10923e-75	1.73101e-50
ENSG00000043591.4	ADRB1	protein_coding	0.5	24	24	0.00172271	0.592599	0.13936	0.625227	0.152717	0.754632	1.18651e-29	0.800921	0.0715557	12.837	0.641474	1.01791e-37	0.808906	0.092024	0.654328	12.6066	1.94138e-36	2.56238e-26
ENSG00000047056.10	WDR37	protein_coding	0.5	20	20	0.0147994	0.511136	0.166639	0.57121	0.116173	0.71961	2.08303e-24	0.754456	0.0873807	11.4818	0.569203	1.62896e-30	0.794175	0.0609684	0.630715	11.8174	3.17513e-32	4.12586e-23
ENSG00000048740.13	CELF2	protein_coding	0.5	15	15	0.00806898	0.556615	0.11632	0.514309	0.166481	0.647965	3.46806e-23	0.750509	0.0692442	11.2065	0.563263	3.78993e-29	0.75088	0.117126	0.56382	10.8546	1.89602e-27	7.07765e-20
ENSG00000052749.9	RRP12	protein_coding	0.5	19	19	0.00208662	0.652156	0.170365	0.710836	0.142872	0.791121	2.40859e-33	0.821591	0.0867414	13.706	0.675012	9.34767e-43	0.851842	0.0924915	0.725635	14.9982	7.54643e-51	1.74283e-36
ENSG00000055950.12	MRPL43	protein_coding	0.5	11	11	0.00433182	0.444976	0.190429	0.394026	0.287679	0.554394	6.99469e-19	0.690074	0.118577	9.9268	0.476203	3.18318e-23	0.686862	0.150506	0.47178	9.72784	2.29419e-22	1.76938e-16
ENSG00000057608.12	GDI2	protein_coding	0.5	53	53	0.00261672	0.854902	0.0380678	0.849955	0.0611294	0.949304	7.88009e-56	0.929423	0.0124736	18.8657	0.863827	2.1844e-79	0.928416	0.0324764	0.861957	18.2015	5.01857e-74	1.7502e-49
ENSG00000059573.4	ALDH18A1	protein_coding	0.5	5	5	0.0158931	0.281557	0.0624758	0.231798	0.171767	0.310062	3.97004e-09	0.536327	0.0586143	6.84179	0.287646	7.82091e-12	0.505606	0.210281	0.255638	6.23539	4.50647e-10	1.10061e-06
ENSG00000059915.12	PSD	protein_coding	0.5	12	12	0.0371078	0.320274	0.310082	0.338321	0.337569	0.511848	1.00831e-14	0.613967	0.187191	8.52363	0.376955	1.54633e-17	0.634123	0.205665	0.402112	8.76161	1.92485e-18	1.20437e-13
ENSG00000060339.9	CCAR1	protein_coding	0.5	11	11	0.00239794	0.453326	0.188071	0.327795	0.436372	0.531436	1.19443e-18	0.683041	0.128553	9.82979	0.466545	8.37958e-23	0.696716	0.130815	0.485413	9.56393	1.13373e-21	1.79487e-15
ENSG00000062650.13	WAPAL	protein_coding	0.5	12	12	0.00210304	0.350149	0.189178	0.380615	0.19414	0.519182	2.51326e-14	0.606533	0.178004	8.39812	0.367882	4.5368e-17	0.634622	0.122674	0.402745	8.26426	1.40567e-16	1.89856e-11
ENSG00000065154.7	OAT	protein_coding	0.5	35	35	0.00160033	0.74587	0.10064	0.76597	0.0822339	0.891972	8.71704e-42	0.87227	0.0565285	15.7159	0.760855	1.17744e-55	0.897953	0.0421865	0.80632	16.0557	5.21367e-58	4.18562e-40
ENSG00000065613.9	SLK	protein_coding	0.5	11	11	0.00231762	0.380513	0.0959513	0.296805	0.278394	0.477502	1.05308e-13	0.626966	0.0709038	8.4381	0.393086	3.22549e-17	0.620717	0.176515	0.38529	8.23179	1.84435e-16	9.8486e-12
ENSG00000065618.12	COL17A1	protein_coding	0.5	8	8	0.00255995	0.326585	0.116333	0.303985	0.224931	0.371511	1.89363e-12	0.594828	0.111755	7.95156	0.353821	1.84181e-15	0.554361	0.241499	0.307317	7.32493	2.39022e-13	8.95536e-10
ENSG00000065621.10	GSTO2	protein_coding	0.5	11	11	0.00269762	0.454835	0.248937	0.491352	0.21836	0.601553	3.35848e-20	0.68988	0.169704	10.1731	0.475934	2.61497e-24	0.699635	0.159556	0.489489	9.84291	7.35524e-23	1.18036e-16
ENSG00000065665.16	SEC61A2	protein_coding	0.5	64	63	0.0160585	0.798052	0.117054	0.84857	0.057166	0.963501	1.05519e-54	0.912823	0.058676	18.5491	0.833247	8.28897e-77	0.931045	0.0266854	0.866845	18.0994	3.22191e-73	5.12971e-49
ENSG00000065675.10	PRKCQ	protein_coding	0.5	94	71	0.0320247	0.580288	0.206378	0.538291	0.275205	0.912545	9.20734e-27	0.762378	0.125308	11.9947	0.58122	3.78704e-33	0.766101	0.121645	0.586911	11.6012	4.06494e-31	8.37278e-23
ENSG00000065809.9	FAM107B	protein_coding	0.5	37	36	0.0249649	0.488752	0.200096	0.310304	0.407734	0.797086	1.49926e-25	0.766753	0.0759796	11.7884	0.587911	4.48227e-32	0.683531	0.192127	0.467214	9.76588	1.5773e-22	8.60367e-17
ENSG00000066468.16	FGFR2	protein_coding	0.5	30	30	0.00446691	0.774371	0.0320611	0.786807	0.0914787	0.874941	3.27685e-45	0.895202	0.0205637	16.537	0.801387	1.98678e-61	0.90567	0.0445798	0.820237	16.6606	2.53621e-62	1.07733e-42
ENSG00000067057.12	PFKP	protein_coding	0.5	33	33	0.0018863	0.688987	0.124674	0.673477	0.117971	0.86228	1.48133e-37	0.850908	0.0586255	14.7318	0.724044	4.03082e-49	0.846237	0.0570868	0.716117	13.6144	3.28828e-42	4.89266e-30
ENSG00000067064.6	IDI1	protein_coding	0.5	38	38	0.0123783	0.629135	0.232806	0.651608	0.25284	0.863906	2.8673e-31	0.793305	0.132674	13.1063	0.629333	3.03111e-39	0.827168	0.134963	0.684207	13.884	7.92335e-44	9.69742e-32
ENSG00000067082.10	KLF6	protein_coding	0.5	60	55	0.0167054	0.829665	0.0860135	0.8356	0.116068	0.960368	5.14732e-55	0.920113	0.0380242	18.6425	0.846609	1.45205e-77	0.915022	0.0617405	0.837264	17.7404	2.04599e-70	9.27995e-48
ENSG00000068383.14	INPP5A	protein_coding	0.5	8	8	0.00226551	0.29896	0.137405	0.226364	0.276182	0.406613	1.27954e-11	0.580492	0.112263	7.67191	0.336971	1.69453e-14	0.549089	0.161609	0.301499	6.99402	2.67113e-12	2.39442e-08
ENSG00000070748.13	CHAT	protein_coding	0.5	16	16	0.0089183	0.397801	0.254656	0.43994	0.26738	0.567842	8.66733e-21	0.719872	0.085424	10.5131	0.518216	7.51703e-26	0.693457	0.148621	0.480882	9.64937	4.94571e-22	6.27709e-16
ENSG00000072401.10	UBE2D1	protein_coding	0.5	6	6	0.0023013	0.210797	0.132215	0.23152	0.116809	0.298569	1.70594e-08	0.515317	0.0969626	6.54727	0.265552	5.85974e-11	0.531695	0.0858634	0.2827	6.40167	1.53682e-10	2.09786e-06
ENSG00000072422.12	RHOBTB1	protein_coding	0.5	12	12	0.00938859	0.478315	0.0910669	0.473065	0.122867	0.537327	1.86459e-18	0.692608	0.0882751	9.85851	0.479705	6.29792e-23	0.706989	0.0869022	0.499834	9.62033	6.56212e-22	1.90251e-15
ENSG00000075073.10	TACR2	protein_coding	0.5	24	24	0.00340283	0.749534	0.0812796	0.716201	0.143194	0.844028	3.46808e-41	0.873942	0.0429803	15.6088	0.763774	6.33692e-55	0.870171	0.0614871	0.757198	14.8493	7.02731e-50	4.17233e-35
ENSG00000075290.7	WNT8B	protein_coding	0.5	23	23	0.00167009	0.556733	0.14016	0.581035	0.148636	0.717564	3.74839e-24	0.751604	0.0908109	11.4088	0.564908	3.77975e-30	0.762137	0.130422	0.580853	11.3656	6.20376e-30	7.70775e-22
ENSG00000075826.12	SEC31B	protein_coding	0.5	23	23	0.0108023	0.606982	0.0860101	0.65698	0.161981	0.799896	7.10219e-31	0.814074	0.063337	13.1652	0.662717	1.39135e-39	0.842452	0.0747808	0.709726	13.6017	3.91331e-42	4.76153e-30
ENSG00000077147.10	TM9SF3	protein_coding	0.5	17	17	0.00466067	0.560527	0.116082	0.511895	0.181078	0.671265	4.95172e-24	0.753732	0.0820462	11.3949	0.568112	4.43406e-30	0.735784	0.110203	0.541377	10.567	4.23904e-26	6.13739e-19
ENSG00000077150.13	NFKB2	protein_coding	0.5	9	9	0.00833095	0.322546	0.156166	0.337178	0.207104	0.396723	1.56663e-10	0.553113	0.118522	7.24981	0.305934	4.17352e-13	0.629874	0.166495	0.396741	8.50367	1.83682e-17	1.38228e-12
ENSG00000077327.11	SPAG6	protein_coding	0.5	4	4	0.0110975	0.134284	0.219415	0.169352	0.222697	0.272951	7.78739e-07	0.454652	0.15634	5.71618	0.206709	1.08946e-08	0.402877	0.285495	0.16231	4.98	6.35853e-07	5.76927e-05
ENSG00000077420.11	APBB1IP	protein_coding	0.5	9	9	0.0323637	0.330836	0.0843333	0.325868	0.133833	0.437656	1.96093e-14	0.639064	0.0675388	8.6717	0.408403	4.25723e-18	0.593576	0.136104	0.352332	7.53097	5.03651e-14	1.99583e-09
ENSG00000077943.7	ITGA8	protein_coding	0.5	31	31	0.00216813	0.752961	0.103299	0.77719	0.133487	0.881695	9.10233e-44	0.883348	0.0423481	16.1749	0.780304	7.57759e-59	0.887736	0.0928302	0.788074	16.2896	1.1694e-59	1.78903e-41
ENSG00000078114.14	NEBL	protein_coding	0.5	9	9	0.0121649	0.336986	0.186135	0.343464	0.273791	0.457099	2.27757e-12	0.582354	0.138265	7.8381	0.339136	4.57414e-15	0.621624	0.161889	0.386416	8.34311	7.23647e-17	4.15847e-12
ENSG00000078403.12	MLLT10	protein_coding	0.5	9	9	0.0109071	0.36832	0.114402	0.364148	0.17336	0.46223	1.59509e-13	0.619029	0.0939324	8.34152	0.383196	7.33445e-17	0.590964	0.198617	0.349239	7.66921	1.73057e-14	3.67601e-10
ENSG00000079332.10	SAR1A	protein_coding	0.5	70	64	0.0147651	0.761861	0.0889236	0.73463	0.238626	0.953633	5.05489e-44	0.885986	0.0399879	16.241	0.784971	2.58624e-59	0.861568	0.139466	0.7423	15.3638	2.86149e-53	1.10205e-37
ENSG00000086475.10	SEPHS1	protein_coding	0.5	119	89	0.0237696	0.228302	0.117935	0.303469	0.309627	0.913516	1.11807e-07	0.478217	0.145916	6.08603	0.228691	1.15745e-09	0.67576	0.152432	0.456651	9.47755	2.60333e-21	1.16983e-15
ENSG00000089876.7	DHX32	protein_coding	0.5	27	27	0.00199948	0.674714	0.140199	0.729395	0.0965554	0.833008	3.15325e-35	0.833194	0.0839984	14.1586	0.694212	1.65305e-45	0.869674	0.0394325	0.756333	14.4673	1.95064e-47	2.24328e-33
ENSG00000095464.9	PDE6C	protein_coding	0.5	11	11	0.00217411	0.279807	0.117042	0.408964	0.15122	0.508565	1.63317e-12	0.603681	0.073999	8.02978	0.364431	9.76442e-16	0.691063	0.0966277	0.477568	9.33692	9.9181e-21	1.34364e-14
ENSG00000095485.12	CWF19L1	protein_coding	0.5	17	17	0.0023767	0.676426	0.109224	0.681889	0.152566	0.774382	6.81495e-36	0.847094	0.0488941	14.3757	0.717569	7.35491e-47	0.841458	0.0872383	0.708052	13.8991	6.4173e-44	2.3116e-31
ENSG00000095539.11	SEMA4G	protein_coding	0.5	3	3	0.0214205	0.196736	0.147498	0.141065	0.224564	0.21642	1.31824e-07	0.475385	0.156638	6.04237	0.225991	1.51871e-09	0.431697	0.190675	0.186362	5.16454	2.4103e-07	0.000246319
ENSG00000095564.9	BTAF1	protein_coding	0.5	14	14	0.00237011	0.541238	0.110139	0.54598	0.182846	0.660673	1.67524e-25	0.769169	0.0678926	11.792	0.591622	4.29457e-32	0.767708	0.083185	0.589375	11.2174	3.35041e-29	4.95089e-21
ENSG00000095574.7	IKZF5	protein_coding	0.5	47	47	0.00946692	0.839559	0.0374588	0.796463	0.189522	0.941232	2.86992e-53	0.92186	0.0185954	18.3121	0.849826	6.63039e-75	0.897725	0.111988	0.80591	17.6602	8.50077e-70	6.98032e-48
ENSG00000095585.12	BLNK	protein_coding	0.5	11	11	0.0023164	0.393199	0.183337	0.39942	0.244469	0.502851	4.13602e-17	0.656584	0.154797	9.32889	0.431102	1.06986e-20	0.620959	0.238199	0.38559	8.3661	5.95549e-17	1.92053e-12
ENSG00000095587.8	TLL2	protein_coding	0.5	15	15	0.0022025	0.443507	0.243561	0.40934	0.310309	0.617789	1.02106e-20	0.697916	0.152088	10.3396	0.487086	4.6652e-25	0.67856	0.15543	0.460443	9.31354	1.23644e-20	6.95137e-15
ENSG00000095596.7	CYP26A1	protein_coding	0.5	10	10	0.00447438	0.372029	0.104968	0.317345	0.309227	0.485638	2.53359e-14	0.636661	0.0762868	8.63219	0.405337	6.01888e-18	0.624432	0.211189	0.389915	8.50181	1.8665e-17	8.5888e-13
ENSG00000095627.5	TDRD1	protein_coding	0.5	15	15	0.00212475	0.512083	0.148672	0.511917	0.20804	0.650281	1.38942e-22	0.732642	0.104988	10.9675	0.536765	5.47528e-28	0.755485	0.121211	0.570757	10.9922	4.16764e-28	2.64059e-20
ENSG00000095637.16	SORBS1	protein_coding	0.5	9	9	0.00244598	0.326858	0.106153	0.307339	0.362604	0.471958	6.77909e-13	0.603112	0.102937	8.10071	0.363744	5.46415e-16	0.653723	0.192283	0.427353	9.10658	8.50217e-20	1.17488e-14
ENSG00000095713.9	CRTAC1	protein_coding	0.5	17	17	0.0126625	0.562438	0.148672	0.562477	0.140599	0.699301	5.10351e-25	0.760702	0.0763093	11.6389	0.578667	2.61381e-31	0.784282	0.095256	0.615098	11.7339	8.54359e-32	6.00503e-23
ENSG00000095739.7	BAMBI	protein_coding	0.5	17	17	0.0020933	0.51129	0.0917311	0.528903	0.204725	0.66969	1.90828e-23	0.754272	0.0574226	11.2819	0.568926	1.61303e-29	0.727531	0.133595	0.529302	10.4414	1.60499e-25	1.3284e-18
ENSG00000095777.10	MYO3A	protein_coding	0.5	21	21	0.00208962	0.645092	0.143972	0.663673	0.0907923	0.780076	9.6756e-34	0.826162	0.0761197	13.8124	0.682544	2.14612e-43	0.830495	0.0587743	0.689722	12.9772	1.64791e-38	2.12628e-27
ENSG00000095787.17	WAC	protein_coding	0.5	15	15	0.00879138	0.49839	0.0872129	0.512041	0.158841	0.61675	7.07302e-20	0.71361	0.0635677	10.289	0.50924	7.89925e-25	0.737405	0.100353	0.543766	10.4211	1.98678e-25	3.46811e-18
ENSG00000095794.15	CREM	protein_coding	0.5	8	8	0.00251686	0.29639	0.0811986	0.280963	0.269826	0.381135	1.20893e-09	0.547941	0.0680298	7.03364	0.30024	2.01215e-12	0.560833	0.198736	0.314534	7.28275	3.27082e-13	2.59558e-09
ENSG00000096717.7	SIRT1	protein_coding	0.5	13	13	0.00833208	0.418221	0.211021	0.388218	0.28161	0.555342	2.25319e-18	0.660685	0.17077	9.60798	0.436505	7.39829e-22	0.652509	0.12947	0.425768	8.72245	2.72251e-18	5.56743e-13
ENSG00000099194.5	SCD	protein_coding	0.5	10	10	0.0178326	0.361456	0.10038	0.3951	0.265429	0.461962	2.91494e-12	0.597516	0.0915714	7.93091	0.357025	2.17537e-15	0.636292	0.188836	0.404868	8.57022	1.03292e-17	7.69314e-13
ENSG00000099204.14	ABLIM1	protein_coding	0.5	15	15	0.00329597	0.526894	0.0829743	0.523554	0.160703	0.651252	1.69003e-21	0.731826	0.0679364	10.7368	0.53557	6.84077e-27	0.730969	0.110645	0.534315	10.4401	1.62656e-25	1.78248e-18
ENSG00000099246.12	RAB18	protein_coding	0.5	3	3	0.00247577	0.118823	0.160505	0.0941128	0.215795	0.190009	6.87661e-05	0.388518	0.14766	4.78004	0.150946	1.75263e-06	0.391432	0.238081	0.153219	4.77744	1.77537e-06	0.000398555
ENSG00000099250.13	NRP1	protein_coding	0.5	30	30	0.00178584	0.65025	0.0842713	0.585425	0.369046	0.82293	1.00649e-29	0.798908	0.0716023	12.8331	0.638254	1.07028e-37	0.842703	0.0781945	0.710149	13.6109	3.44872e-42	4.4921e-30
ENSG00000099256.14	PRTFDC1	protein_coding	0.5	23	23	0.00191563	0.591364	0.128732	0.614127	0.130648	0.748535	8.40708e-27	0.774541	0.0784096	12.0883	0.599913	1.21805e-33	0.813181	0.084969	0.661263	12.7325	3.90284e-37	1.01016e-26
ENSG00000099282.5	TSPAN15	protein_coding	0.5	36	36	0.001888	0.750849	0.0923776	0.788883	0.0985864	0.910667	5.68378e-43	0.88478	0.0313465	16.0304	0.782836	7.84353e-58	0.904448	0.050058	0.818026	16.9502	1.91941e-64	3.62247e-44
ENSG00000099284.9	H2AFY2	protein_coding	0.5	44	44	0.00167471	0.797271	0.0622344	0.787414	0.116273	0.916593	3.24643e-46	0.896446	0.0319346	16.7434	0.803615	6.33115e-63	0.900552	0.0692243	0.810993	16.5573	1.41867e-61	2.01742e-42
ENSG00000099290.11	FAM21A	protein_coding	0.5	8	8	0.00330151	0.753777	0.0645185	0.717333	0.168799	0.788681	4.53843e-40	0.870156	0.0387685	15.3574	0.757171	3.15958e-53	0.849607	0.106113	0.721832	14.758	2.73179e-49	2.82866e-35
ENSG00000107438.4	PDLIM1	protein_coding	0.5	11	11	0.00701999	0.390492	0.075127	0.393494	0.107957	0.525894	3.18131e-15	0.652082	0.066005	8.92321	0.425211	4.5295e-19	0.689425	0.122513	0.475307	9.54362	1.37936e-21	1.34996e-15
ENSG00000107443.11	CCNJ	protein_coding	0.5	22	22	0.0027598	0.625569	0.0848021	0.658964	0.0837222	0.7853	4.87355e-28	0.794687	0.0539613	12.4699	0.631527	1.09001e-35	0.847211	0.0300499	0.717766	13.4114	5.18692e-41	4.41167e-29
ENSG00000107485.11	GATA3	protein_coding	0.5	25	25	0.00613408	0.584147	0.0485609	0.628832	0.128594	0.777606	1.70654e-27	0.792471	0.0489256	12.3477	0.628011	5.01126e-35	0.805468	0.0757279	0.648779	12.3255	6.60226e-35	4.02979e-25
ENSG00000107518.12	ATRNL1	protein_coding	0.5	6	6	0.0178645	0.220698	0.246626	0.153528	0.355236	0.366528	9.07077e-10	0.543123	0.107355	7.01785	0.294982	2.25313e-12	0.509831	0.251813	0.259928	6.68122	2.36963e-11	2.8767e-08
ENSG00000107521.14	HPS1	protein_coding	0.5	8	8	0.0027683	0.335336	0.10534	0.281172	0.286342	0.441429	7.63192e-13	0.609508	0.0780624	8.13781	0.3715	4.02491e-16	0.579048	0.17292	0.335297	7.47997	7.4338e-14	1.24185e-09
ENSG00000107537.9	PHYH	protein_coding	0.5	34	34	0.00165685	0.817977	0.0510616	0.799053	0.104527	0.90637	1.90452e-48	0.90599	0.0267719	17.2568	0.820817	9.94901e-67	0.902921	0.0486893	0.815266	16.5612	1.3283e-61	2.14899e-42
ENSG00000107551.16	RASSF4	protein_coding	0.5	10	10	0.00264609	0.36934	0.119422	0.346269	0.163463	0.483104	1.50633e-14	0.628632	0.118268	8.61653	0.395178	6.90125e-18	0.620489	0.108233	0.385007	7.94838	1.88961e-15	1.84082e-10
ENSG00000107554.11	DNMBP	protein_coding	0.5	6	6	0.0106427	0.228011	0.139921	0.231359	0.243073	0.295754	1.74498e-07	0.477397	0.129941	6.04219	0.227908	1.52036e-09	0.54209	0.228906	0.293861	7.01021	2.37958e-12	9.58151e-09
ENSG00000107560.6	RAB11FIP2	protein_coding	0.5	26	26	0.00196876	0.654637	0.138375	0.645332	0.110198	0.795288	7.63739e-33	0.822735	0.0798564	13.6191	0.676892	3.08513e-42	0.83416	0.0623105	0.695823	13.2267	6.15074e-40	1.42999e-28
ENSG00000107562.12	CXCL12	protein_coding	0.5	9	9	0.00255135	0.388919	0.177192	0.394861	0.330064	0.490791	4.12392e-15	0.63765	0.1161	8.79414	0.406597	1.44142e-18	0.664206	0.213196	0.44117	9.69713	3.10102e-22	5.30735e-17
ENSG00000107566.9	ERLIN1	protein_coding	0.5	16	16	0.0078874	0.494074	0.0892538	0.464067	0.21688	0.643519	3.58639e-20	0.71671	0.0677574	10.3699	0.513674	3.39966e-25	0.735532	0.143539	0.541007	10.6339	2.07195e-26	2.98425e-19
ENSG00000107581.8	EIF3A	protein_coding	0.5	27	27	0.00762366	0.697564	0.063967	0.631756	0.226034	0.829693	9.12665e-36	0.846405	0.0465837	14.359	0.716401	9.36259e-47	0.80905	0.125448	0.654562	12.9929	1.34215e-38	4.67051e-28
ENSG00000107593.15	PKD2L1	protein_coding	0.5	15	15	0.00320046	0.541244	0.0715098	0.465771	0.254156	0.639271	4.54229e-23	0.753851	0.0379014	11.203	0.568292	3.94059e-29	0.707353	0.157223	0.500349	10.0849	6.44471e-24	1.64534e-17
ENSG00000107611.10	CUBN	protein_coding	0.5	17	17	0.00751723	0.576415	0.176268	0.580866	0.247221	0.715906	5.73102e-26	0.772832	0.0815557	11.9133	0.597269	1.00926e-32	0.773036	0.161762	0.597585	12.32	7.06593e-35	6.53039e-26
ENSG00000107614.17	TRDMT1	protein_coding	0.5	21	21	0.00966763	0.681432	0.039776	0.681085	0.10799	0.751391	5.98687e-34	0.840538	0.0259267	13.9484	0.706505	3.21652e-44	0.826045	0.0690608	0.68235	12.8893	5.17165e-38	3.92638e-27
ENSG00000107618.4	RBP3	protein_coding	0.5	14	14	0.00683346	0.484736	0.140209	0.454725	0.19398	0.593335	2.04606e-19	0.707294	0.0787258	10.1559	0.500265	3.119e-24	0.691715	0.141931	0.47847	9.57755	9.93772e-22	1.01903e-15
ENSG00000107623.4	GDF10	protein_coding	0.5	10	10	0.00268704	0.315541	0.186964	0.270775	0.270046	0.447352	2.99534e-11	0.558876	0.151266	7.43164	0.312343	1.0726e-13	0.562671	0.169898	0.316598	7.19764	6.12618e-13	7.65711e-09
ENSG00000107625.8	DDX50	protein_coding	0.5	15	15	0.00230542	0.558068	0.132268	0.5292	0.186599	0.650331	2.58995e-25	0.770145	0.0657572	11.766	0.593123	5.84454e-32	0.735664	0.101634	0.541202	10.4414	1.60348e-25	2.40659e-18
ENSG00000107643.11	MAPK8	protein_coding	0.5	24	24	0.0020232	0.58822	0.154291	0.567646	0.170291	0.758089	8.21854e-28	0.782078	0.0873534	12.3382	0.611646	5.63828e-35	0.789261	0.0993371	0.622932	11.9937	3.834e-33	5.02799e-24
ENSG00000107651.8	SEC23IP	protein_coding	0.5	16	16	0.00216028	0.581555	0.132879	0.521192	0.201645	0.683427	2.01265e-25	0.767334	0.0877721	11.7657	0.588801	5.86465e-32	0.759465	0.121776	0.576787	11.4478	2.41219e-30	2.91563e-22
ENSG00000107669.13	ATE1	protein_coding	0.5	34	34	0.00593711	0.754352	0.126713	0.648923	0.24767	0.885061	5.95629e-45	0.889524	0.0437054	16.4518	0.791252	8.14463e-61	0.863308	0.0845468	0.745301	14.7333	3.93933e-49	8.8962e-35
ENSG00000107672.10	NSMCE4A	protein_coding	0.5	26	26	0.0028457	0.617243	0.227416	0.634199	0.250853	0.803582	1.52589e-33	0.82522	0.0800194	13.7782	0.680988	3.44875e-43	0.819518	0.147433	0.671609	13.3292	1.5651e-40	1.75051e-29
ENSG00000107679.10	PLEKHA1	protein_coding	0.5	28	28	0.0112462	0.778572	0.0448266	0.74724	0.0990054	0.8562	8.40229e-42	0.881793	0.0205116	15.7802	0.77756	4.25542e-56	0.873367	0.0414426	0.76277	14.6992	6.52636e-49	2.39016e-34
ENSG00000107719.8	PALD1	protein_coding	0.5	112	92	0.021602	0.378469	0.180823	0.543838	0.131374	0.939578	1.98929e-18	0.679203	0.120821	9.75698	0.461317	1.72199e-22	0.740874	0.0849604	0.548894	10.3996	2.48868e-25	4.98654e-18
ENSG00000107731.8	UNC5B	protein_coding	0.5	25	25	0.002974	0.65856	0.0527224	0.67821	0.100925	0.787623	1.20421e-33	0.838401	0.0249999	13.8729	0.702916	9.24772e-44	0.848383	0.0692386	0.719754	13.7131	8.478e-43	2.19338e-30
ENSG00000107736.15	CDH23	protein_coding	0.5	48	45	0.0211599	0.508019	0.309691	0.649035	0.100303	0.853044	1.31366e-28	0.79543	0.0668519	12.5849	0.632709	2.55712e-36	0.821842	0.0565	0.675424	12.681	7.53849e-37	2.44697e-26
ENSG00000107738.15	C10orf54	protein_coding	0.5	14	14	0.00233064	0.516195	0.0891197	0.37945	0.428235	0.603782	1.25099e-21	0.735864	0.060294	10.7945	0.541495	3.6546e-27	0.711275	0.214942	0.505912	10.5624	4.44925e-26	1.25763e-19
ENSG00000107742.8	SPOCK2	protein_coding	0.5	21	21	0.00468247	0.55717	0.0645608	0.589378	0.130527	0.716317	6.94767e-23	0.752079	0.0396257	11.1549	0.565622	6.77339e-29	0.777613	0.0797002	0.604681	11.4689	1.88965e-30	6.40675e-22
ENSG00000107745.12	MICU1	protein_coding	0.5	4	4	0.00288663	0.153047	0.264046	0.196594	0.222999	0.232525	8.18914e-07	0.416872	0.258308	5.34509	0.173782	9.03709e-08	0.413757	0.232265	0.171195	5.092	3.54301e-07	0.000138682
ENSG00000107771.11	CCSER2	protein_coding	0.5	11	11	0.00220254	0.316965	0.155244	0.323426	0.265546	0.414456	1.06907e-12	0.599454	0.107274	8.03337	0.359346	9.48286e-16	0.58247	0.192349	0.339271	7.64929	2.02092e-14	2.89185e-10
ENSG00000107779.7	BMPR1A	protein_coding	0.5	18	18	0.00795627	0.501429	0.107972	0.479496	0.224359	0.676008	8.48278e-22	0.736341	0.0640287	10.8352	0.542198	2.34543e-27	0.725609	0.109101	0.526509	10.1784	2.47713e-24	1.98407e-17
ENSG00000107789.11	MINPP1	protein_coding	0.5	10	10	0.00277282	0.300414	0.228902	0.241354	0.591669	0.477157	4.16261e-14	0.618161	0.132939	8.44798	0.382123	2.96374e-17	0.633844	0.192253	0.401758	8.43731	3.24716e-17	2.6287e-12
ENSG00000107796.8	ACTA2	protein_coding	0.5	15	15	0.00416357	0.570389	0.0582091	0.531501	0.269188	0.670976	3.21205e-24	0.764725	0.0394961	11.5071	0.584805	1.21431e-30	0.777362	0.100419	0.604291	11.6272	2.99791e-31	1.46789e-22
ENSG00000107798.13	LIPA	protein_coding	0.5	13	13	0.00218329	0.425987	0.142149	0.354789	0.414737	0.572231	1.73217e-19	0.712485	0.0488367	10.2041	0.507635	1.90091e-24	0.641812	0.240165	0.411923	9.01422	1.98271e-19	1.09433e-14
ENSG00000107815.3	C10orf2	protein_coding	0.5	18	18	0.0103648	0.545118	0.128802	0.516991	0.337488	0.692101	2.82224e-23	0.745149	0.0859416	11.1941	0.555247	4.35737e-29	0.744949	0.200263	0.554949	11.3394	8.37265e-30	2.65271e-22
ENSG00000107816.13	LZTS2	protein_coding	0.5	13	13	0.00231419	0.498075	0.124377	0.429399	0.24865	0.591673	3.21248e-20	0.710774	0.0931948	10.3357	0.505199	4.8577e-25	0.676842	0.148772	0.458115	9.28626	1.59808e-20	8.89681e-15
ENSG00000107819.9	SFXN3	protein_coding	0.5	14	14	0.00254218	0.460742	0.217933	0.525335	0.185416	0.636259	1.46052e-19	0.689848	0.145587	10.0605	0.47589	8.25455e-24	0.720985	0.133236	0.519819	10.4539	1.4056e-25	9.65541e-19
ENSG00000107821.10	KAZALD1	protein_coding	0.5	12	12	0.0367307	0.412102	0.148884	0.398633	0.188328	0.550328	1.27064e-17	0.666538	0.121319	9.52011	0.444272	1.72994e-21	0.656245	0.136504	0.430658	8.83057	1.04147e-18	2.568e-13
ENSG00000107829.9	FBXW4	protein_coding	0.5	13	13	0.00217373	0.403695	0.0955898	0.470241	0.187945	0.578799	2.80291e-16	0.670775	0.0497972	9.27211	0.449938	1.82508e-20	0.710368	0.133451	0.504623	9.92981	3.08834e-23	9.02721e-17
ENSG00000107831.8	FGF8	protein_coding	0.5	12	12	0.00912675	0.39535	0.0930634	0.377286	0.268513	0.508999	1.54849e-14	0.638271	0.0840157	8.68699	0.40739	3.72174e-18	0.606107	0.209798	0.367365	8.31854	8.90553e-17	1.91097e-12
ENSG00000107833.6	NPM3	protein_coding	0.5	5	5	0.021984	0.22811	0.220524	0.213288	0.170597	0.308022	4.00647e-09	0.499011	0.195859	6.52871	0.249012	6.63398e-11	0.46038	0.163162	0.21195	5.50711	3.64771e-08	7.58487e-05
ENSG00000107854.5	TNKS2	protein_coding	0.5	11	11	0.00568916	0.486821	0.0504901	0.482081	0.165236	0.56347	3.32001e-19	0.710975	0.0410797	10.1393	0.505486	3.69706e-24	0.698404	0.158926	0.487769	9.74349	1.9668e-22	2.71647e-16
ENSG00000107862.4	GBF1	protein_coding	0.5	4	4	0.00278605	0.172208	0.111001	0.169499	0.215936	0.230975	3.91646e-06	0.445532	0.108129	5.5098	0.198499	3.59251e-08	0.437948	0.223428	0.191798	5.4005	6.64541e-08	4.5733e-05
ENSG00000107863.12	ARHGAP21	protein_coding	0.5	31	31	0.00432797	0.753485	0.0659294	0.770045	0.0672562	0.844882	6.85705e-40	0.8707	0.0334492	15.3212	0.758118	5.52e-53	0.880105	0.0347285	0.774585	14.9079	2.92731e-50	3.35439e-35
ENSG00000107864.10	CPEB3	protein_coding	0.5	10	10	0.00401964	0.312671	0.180753	0.348583	0.213645	0.427199	1.02262e-11	0.575932	0.134373	7.65506	0.331698	1.93229e-14	0.60923	0.174868	0.371161	7.98249	1.43415e-15	5.60817e-11
ENSG00000107872.8	FBXL15	protein_coding	0.5	5	5	0.0028657	0.175114	0.170949	0.159945	0.319118	0.296394	3.02888e-07	0.459118	0.180257	5.82669	0.21079	5.65373e-09	0.487168	0.236669	0.237333	6.22849	4.70963e-10	5.2516e-07
ENSG00000107890.12	ANKRD26	protein_coding	0.5	13	13	0.014748	0.375479	0.162389	0.449524	0.126722	0.537083	1.91937e-14	0.625592	0.118244	8.57416	0.391365	9.98092e-18	0.673503	0.105783	0.453607	9.00117	2.23325e-19	1.31847e-13
ENSG00000107897.14	ACBD5	protein_coding	0.5	10	10	0.0147609	0.332353	0.0786987	0.345418	0.292918	0.51286	5.97177e-13	0.608759	0.093322	8.15209	0.370588	3.57674e-16	0.616846	0.189417	0.380498	8.30792	9.73908e-17	3.6417e-12
ENSG00000107902.9	LHPP	protein_coding	0.5	43	42	0.00728727	0.768159	0.0828923	0.79903	0.102212	0.915689	1.31472e-42	0.879919	0.0442796	15.9277	0.774257	4.06732e-57	0.916347	0.0364985	0.839691	17.1603	5.26119e-66	6.90036e-45
ENSG00000107929.10	LARP4B	protein_coding	0.5	16	16	0.0144629	0.475452	0.179109	0.492804	0.157505	0.603946	6.42374e-22	0.716862	0.125084	10.7293	0.513891	7.41485e-27	0.718075	0.120971	0.515632	10.0814	6.67852e-24	3.29134e-17
ENSG00000107937.14	GTPBP4	protein_coding	0.5	31	30	0.00175393	0.681195	0.0677856	0.701227	0.128101	0.836044	8.2064e-34	0.836735	0.0441137	13.8954	0.700126	6.75466e-44	0.847914	0.0631123	0.718958	13.7138	8.38878e-43	1.92995e-30
ENSG00000107938.13	C10orf137	protein_coding	0.5	72	68	0.0122171	0.828562	0.0363951	0.79237	0.118864	0.96158	1.46039e-51	0.917741	0.0144287	17.951	0.842249	4.71052e-72	0.894092	0.0736522	0.7994	16.7714	3.95038e-63	1.57452e-43
ENSG00000107949.12	BCCIP	protein_coding	0.5	22	22	0.00579407	0.670172	0.153699	0.657001	0.21546	0.807862	9.22162e-34	0.822786	0.0876418	13.7962	0.676976	2.68491e-43	0.832331	0.100597	0.692775	13.7677	3.9881e-43	4.10722e-31
ENSG00000107951.8	MTPAP	protein_coding	0.5	15	15	0.00566729	0.523326	0.145081	0.474328	0.176445	0.632136	9.83826e-24	0.725088	0.129794	11.1433	0.525752	7.72279e-29	0.710561	0.140859	0.504897	10.0704	7.46497e-24	2.43388e-17
ENSG00000107954.6	NEURL	protein_coding	0.5	6	6	0.0025733	0.175518	0.131056	0.217545	0.276679	0.3148	1.97226e-08	0.51923	0.0648613	6.56802	0.2696	5.09872e-11	0.50799	0.257735	0.258054	6.76756	1.30969e-11	8.26719e-09
ENSG00000107957.12	SH3PXD2A	protein_coding	0.5	25	25	0.00198264	0.590019	0.0919768	0.605108	0.197711	0.770803	2.62821e-25	0.771363	0.0531402	11.7689	0.595	5.64824e-32	0.806387	0.0865062	0.65026	12.3215	6.93783e-35	5.53828e-25
ENSG00000107959.11	PITRM1	protein_coding	0.5	47	47	0.00560873	0.868544	0.0629647	0.867648	0.0732312	0.957114	8.07304e-62	0.94028	0.0243366	20.126	0.884126	4.36985e-90	0.94377	0.0232347	0.890702	19.4322	4.12557e-84	5.92348e-55
ENSG00000107960.6	OBFC1	protein_coding	0.5	9	9	0.0123551	0.299216	0.150968	0.261275	0.262275	0.42314	1.84428e-12	0.596601	0.118086	7.96027	0.355932	1.71661e-15	0.546509	0.15762	0.298672	6.77246	1.26607e-11	1.42919e-07
ENSG00000107968.5	MAP3K8	protein_coding	0.5	22	22	0.00177931	0.63503	0.133977	0.643606	0.174743	0.776002	4.13241e-32	0.822361	0.0595536	13.4716	0.676278	2.29877e-41	0.842326	0.0539423	0.709512	13.4271	4.19428e-41	3.13386e-29
ENSG00000107984.5	DKK1	protein_coding	0.5	20	20	0.017334	0.533269	0.120773	0.530808	0.233003	0.730429	5.13074e-24	0.759306	0.0594289	11.4306	0.576546	2.94165e-30	0.791295	0.0818823	0.626147	11.9189	9.43422e-33	1.16239e-23
ENSG00000108001.9	EBF3	protein_coding	0.5	20	20	0.00229079	0.714068	0.117193	0.689121	0.149605	0.801997	2.18638e-38	0.855999	0.0647655	14.9368	0.732735	1.89894e-50	0.846377	0.0734318	0.716353	13.9411	3.56535e-44	1.66007e-31
ENSG00000108010.7	GLRX3	protein_coding	0.5	33	33	0.00166343	0.582535	0.174817	0.642003	0.193843	0.825691	3.29775e-30	0.806937	0.0708324	12.978	0.651147	1.6302e-38	0.812204	0.144227	0.659676	12.9787	1.61565e-38	6.82765e-28
ENSG00000108018.11	SORCS1	protein_coding	0.5	14	14	0.00200712	0.454087	0.162144	0.45662	0.170037	0.568265	7.39821e-19	0.689669	0.100135	9.91926	0.475643	3.43287e-23	0.679672	0.0980161	0.461954	9.06789	1.21347e-19	1.02646e-13
ENSG00000108021.15	FAM208B	protein_coding	0.5	46	46	0.0041593	0.624616	0.211217	0.643297	0.165423	0.89724	5.34784e-32	0.816071	0.0795753	13.395	0.665973	6.46975e-41	0.843291	0.0648112	0.71114	13.5114	1.33897e-41	1.16903e-29
ENSG00000108039.13	XPNPEP1	protein_coding	0.5	8	8	0.0158469	0.328087	0.115313	0.262071	0.332023	0.413517	7.72128e-13	0.611505	0.0735186	8.15342	0.373938	3.53772e-16	0.646966	0.118747	0.418566	8.48019	2.24821e-17	4.97452e-12
ENSG00000108055.9	SMC3	protein_coding	0.5	9	9	0.00860881	0.346152	0.122668	0.327029	0.16514	0.407272	1.8229e-13	0.620312	0.0783969	8.34154	0.384787	7.33276e-17	0.583726	0.14807	0.340736	7.50922	5.9479e-14	1.48102e-09
ENSG00000108061.7	SHOC2	protein_coding	0.5	9	9	0.00260677	0.388274	0.200233	0.368701	0.209129	0.526304	2.93754e-17	0.674207	0.0979187	9.49069	0.454555	2.29507e-21	0.667474	0.128519	0.445521	8.93202	4.1831e-19	1.86073e-13
ENSG00000108064.6	TFAM	protein_coding	0.5	6	6	0.0109564	0.344546	0.145309	0.316895	0.275885	0.384408	1.09554e-13	0.613573	0.107407	8.33848	0.376472	7.52484e-17	0.595613	0.187089	0.354754	7.89498	2.90363e-15	5.98294e-11
ENSG00000108091.10	CCDC6	protein_coding	0.5	20	20	0.00546387	0.511661	0.138556	0.511339	0.26521	0.66878	2.52032e-21	0.724525	0.0927902	10.6574	0.524936	1.60988e-26	0.694555	0.233741	0.482407	10.0156	1.30187e-23	1.03177e-17
ENSG00000108094.10	CUL2	protein_coding	0.5	15	15	0.0181259	0.445744	0.137714	0.542088	0.153645	0.643904	7.46226e-22	0.735066	0.0708356	10.8296	0.540322	2.49141e-27	0.768005	0.0979636	0.589832	11.1826	4.96288e-29	7.10446e-21
ENSG00000108100.13	CCNY	protein_coding	0.5	13	13	0.00225064	0.515205	0.177995	0.519861	0.174275	0.611487	5.50271e-21	0.71498	0.121572	10.517	0.511196	7.21369e-26	0.757337	0.104401	0.57356	10.9376	7.61714e-28	5.55479e-20
ENSG00000108175.12	ZMIZ1	protein_coding	0.5	30	30	0.00880151	0.433469	0.361592	0.558895	0.159571	0.788605	1.69765e-23	0.735227	0.129871	11.1565	0.540558	6.65277e-29	0.801422	0.102338	0.642278	12.4978	7.67104e-36	4.41747e-26
ENSG00000108176.10	DNAJC12	protein_coding	0.5	7	7	0.00250122	0.346265	0.0630228	0.257216	0.412146	0.417655	6.13957e-13	0.612267	0.0747424	8.1769	0.374871	2.91231e-16	0.550473	0.240653	0.30302	7.22495	5.0127e-13	1.68502e-09
ENSG00000108179.9	PPIF	protein_coding	0.5	25	25	0.00944932	0.687576	0.0661059	0.689695	0.217039	0.822402	2.40223e-33	0.835182	0.0380354	13.7953	0.697529	2.72167e-43	0.829782	0.154104	0.688538	13.8036	2.42419e-43	2.56001e-31
ENSG00000108187.11	PBLD	protein_coding	0.5	8	8	0.0179436	0.395753	0.0399961	0.395385	0.205707	0.499154	6.80569e-15	0.652684	0.0202829	8.86408	0.425997	7.71405e-19	0.665331	0.127654	0.442665	8.92006	4.66056e-19	1.6719e-13
ENSG00000108219.10	TSPAN14	protein_coding	0.5	5	5	0.00310686	0.272669	0.155395	0.253348	0.209902	0.369406	6.72612e-10	0.548739	0.0952123	7.08807	0.301114	1.35992e-12	0.548112	0.133581	0.300427	6.79312	1.09734e-11	1.44802e-07
ENSG00000108231.7	LGI1	protein_coding	0.5	22	22	0.00198874	0.653573	0.12494	0.616128	0.230074	0.769158	1.52772e-31	0.81644	0.0709076	13.3155	0.666575	1.88208e-40	0.787315	0.117693	0.619865	12.3947	2.79127e-35	6.84954e-26
ENSG00000108239.8	TBC1D12	protein_coding	0.5	11	11	0.00231893	0.393546	0.116888	0.333089	0.237695	0.489278	1.11535e-15	0.659464	0.0646042	9.07057	0.434892	1.18397e-19	0.635959	0.200577	0.404443	8.64703	5.28552e-18	3.58089e-13
ENSG00000119906.7	FAM178A	protein_coding	0.5	12	12	0.00682596	0.374777	0.122235	0.352699	0.233744	0.498299	2.60186e-14	0.636935	0.0759166	8.6318	0.405687	6.03929e-18	0.628058	0.17648	0.394456	8.53195	1.43899e-17	8.71837e-13
ENSG00000119912.11	IDE	protein_coding	0.5	10	10	0.00219614	0.424472	0.140789	0.412734	0.24328	0.511302	2.89275e-16	0.664911	0.0791757	9.22344	0.442107	2.87712e-20	0.609028	0.223511	0.370915	8.44555	3.02619e-17	6.17106e-13
ENSG00000119913.4	TECTB	protein_coding	0.5	14	14	0.00264361	0.509702	0.164362	0.505411	0.213299	0.643271	1.82419e-21	0.7197	0.111008	10.6447	0.517969	1.84608e-26	0.711226	0.176335	0.505842	10.3007	6.99339e-25	2.34271e-18
ENSG00000119915.4	ELOVL3	protein_coding	0.5	6	6	0.00266466	0.239607	0.197173	0.146575	0.264323	0.331113	7.56287e-11	0.535475	0.188974	7.16638	0.286733	7.70064e-13	0.456749	0.202802	0.20862	5.55034	2.85119e-08	3.69635e-05
ENSG00000119917.9	IFIT3	protein_coding	0.5	12	12	0.00537256	0.34708	0.20718	0.335866	0.263288	0.527282	2.62865e-15	0.647087	0.0876548	8.90579	0.418721	5.30091e-19	0.630448	0.151737	0.397465	8.32714	8.28157e-17	7.90436e-12
ENSG00000119922.7	IFIT2	protein_coding	0.5	7	7	0.00251043	0.151533	0.277036	0.123194	0.494706	0.357959	2.54021e-07	0.472455	0.137212	5.9675	0.223214	2.40918e-09	0.477379	0.296264	0.227891	6.18515	6.20431e-10	1.45919e-07
ENSG00000119927.9	GPAM	protein_coding	0.5	20	20	0.00252037	0.62563	0.120046	0.496324	0.34249	0.749516	4.71305e-30	0.807247	0.0627977	12.9638	0.651648	1.962e-38	0.786331	0.10356	0.618316	11.9581	5.89229e-33	6.30926e-24
ENSG00000119938.8	PPP1R3C	protein_coding	0.5	10	10	0.00227131	0.376539	0.0676222	0.339555	0.251232	0.440913	8.86647e-13	0.611643	0.069217	8.14032	0.374107	3.94227e-16	0.590668	0.205059	0.348888	7.68862	1.48733e-14	2.76443e-10
ENSG00000119943.6	PYROXD2	protein_coding	0.5	15	15	0.032908	0.581963	0.140082	0.535022	0.255067	0.70854	2.42076e-27	0.78423	0.0786991	12.2627	0.615016	1.436e-34	0.77012	0.103326	0.593084	11.3951	4.42208e-30	9.2738e-22
ENSG00000119946.9	CNNM1	protein_coding	0.5	8	8	0.00244535	0.327029	0.272671	0.238573	0.254962	0.41046	5.96506e-14	0.603866	0.173887	8.30064	0.364654	1.0355e-16	0.548242	0.202709	0.300569	7.32977	2.30548e-13	8.9574e-10
ENSG00000119950.16	MXI1	protein_coding	0.5	12	12	0.0058667	0.402966	0.0839195	0.356383	0.310289	0.556208	1.25312e-14	0.64242	0.0721175	8.73709	0.412703	2.39182e-18	0.628546	0.229841	0.39507	8.93973	3.90118e-19	1.19019e-14
ENSG00000119953.8	SMNDC1	protein_coding	0.5	7	7	0.0126833	0.219783	0.126684	0.139884	0.318529	0.332412	7.35924e-08	0.489484	0.132677	6.21052	0.239595	5.28085e-10	0.46842	0.260296	0.219417	6.08179	1.18847e-09	5.93932e-07
ENSG00000119965.8	C10orf88	protein_coding	0.5	56	53	0.0050987	0.759576	0.110061	0.795732	0.151133	0.944973	2.2557e-44	0.883312	0.0560777	16.3119	0.78024	8.12637e-60	0.92532	0.0461704	0.856217	18.4067	1.1615e-75	1.41732e-50
ENSG00000119969.10	HELLS	protein_coding	0.5	10	10	0.003897	0.37009	0.162399	0.391288	0.231557	0.481226	1.66132e-13	0.612459	0.128293	8.28489	0.375107	1.18216e-16	0.631401	0.183401	0.398668	8.43424	3.33367e-17	2.50217e-12
ENSG00000119973.3	PRLHR	protein_coding	0.5	36	36	0.00273588	0.616636	0.210585	0.589726	0.272206	0.827711	4.9105e-32	0.813969	0.0935543	13.3941	0.662545	6.54469e-41	0.803554	0.106666	0.6457	12.6951	6.29741e-37	6.85626e-27
ENSG00000119977.16	TCTN3	protein_coding	0.5	6	6	0.00241447	0.225499	0.0970725	0.247042	0.21755	0.311003	1.49613e-07	0.495151	0.065218	6.20257	0.245175	5.55475e-10	0.503742	0.209439	0.253756	6.28372	3.30556e-10	8.28409e-07
ENSG00000119979.11	FAM45A	protein_coding	0.5	36	36	0.00164126	0.637369	0.212573	0.718645	0.112563	0.853926	1.06091e-33	0.827353	0.0798916	13.8231	0.684514	1.8505e-43	0.852505	0.0650454	0.726764	13.9561	2.88856e-44	1.77236e-31
ENSG00000119986.6	AVPI1	protein_coding	0.5	20	20	0.0128452	0.567566	0.0844219	0.573593	0.112515	0.711311	4.87929e-28	0.787197	0.0783477	12.4204	0.619679	2.02567e-35	0.792816	0.059883	0.628557	11.7013	1.25537e-31	1.51076e-22
ENSG00000120008.11	WDR11	protein_coding	0.5	16	16	0.00267783	0.715986	0.11118	0.699368	0.0845118	0.789607	1.74104e-37	0.850473	0.0693163	14.7181	0.723304	4.93041e-49	0.85958	0.0512051	0.738878	14.1554	1.72902e-45	3.41659e-32
ENSG00000120029.8	C10orf76	protein_coding	0.5	5	5	0.00647251	0.2036	0.130568	0.184592	0.24561	0.278897	3.97734e-08	0.505953	0.0905187	6.40175	0.255988	1.53604e-10	0.481628	0.192363	0.231965	5.91392	3.34057e-09	7.22671e-06
ENSG00000120049.14	KCNIP2	protein_coding	0.5	11	11	0.00249903	0.339189	0.159193	0.2122	0.294008	0.493476	9.71929e-14	0.618046	0.110089	8.37864	0.381981	5.35428e-17	0.593403	0.201606	0.352128	7.79634	6.37305e-15	1.20055e-10
ENSG00000120051.10	CCDC147	protein_coding	0.5	7	7	0.0132334	0.269281	0.164132	0.310233	0.289669	0.411873	2.79186e-10	0.547444	0.129408	7.15117	0.299694	8.60427e-13	0.585716	0.249499	0.343063	7.97105	1.57336e-15	1.15122e-11
ENSG00000120053.9	GOT1	protein_coding	0.5	6	6	0.00253872	0.323033	0.139286	0.252379	0.24808	0.375476	2.82607e-11	0.572846	0.113329	7.54931	0.328152	4.37585e-14	0.551461	0.166794	0.30411	6.95764	3.46031e-12	3.69653e-08
ENSG00000120055.5	C10orf95	protein_coding	0.5	5	5	0.00232028	0.197008	0.107755	0.139185	0.362132	0.255319	4.64432e-06	0.433777	0.139379	5.39716	0.188162	6.77031e-08	0.393971	0.335072	0.155213	4.86214	1.16122e-06	2.3897e-05
ENSG00000120057.4	SFRP5	protein_coding	0.5	19	19	0.0104643	0.362046	0.134622	0.369347	0.292499	0.681766	3.6255e-18	0.688626	0.0761703	9.77406	0.474206	1.45506e-22	0.717823	0.117018	0.51527	10.0236	1.20059e-23	5.88136e-17
ENSG00000120539.10	MASTL	protein_coding	0.5	14	14	0.00237039	0.589781	0.125537	0.604789	0.169941	0.707164	2.44374e-26	0.780661	0.0552403	12.0363	0.609432	2.28958e-33	0.787767	0.110452	0.620578	12.0537	1.8534e-33	2.59809e-24
ENSG00000120549.11	KIAA1217	protein_coding	0.5	23	23	0.00199125	0.624478	0.159519	0.5248	0.207983	0.776238	7.20026e-32	0.822305	0.0591248	13.417	0.676185	4.80848e-41	0.764265	0.118813	0.584101	11.4943	1.40927e-30	2.24079e-22
ENSG00000120586.4	MRC1	protein_coding	0.5	25	25	0.00978919	0.816869	0.0607895	0.820515	0.065787	0.890835	8.3657e-52	0.911679	0.0383829	17.967	0.831159	3.5317e-72	0.919603	0.0372889	0.84567	17.5671	4.3977e-69	8.84013e-47
ENSG00000120594.12	PLXDC2	protein_coding	0.5	24	24	0.0117812	0.633668	0.103994	0.607604	0.122341	0.775246	6.32171e-33	0.829745	0.051182	13.6773	0.688476	1.38709e-42	0.823393	0.0540857	0.677976	12.6752	8.11822e-37	2.99278e-26
ENSG00000120616.11	EPC1	protein_coding	0.5	4	4	0.0178426	0.0942392	0.305225	0.144149	0.309336	0.2696	2.26366e-09	0.447006	0.283424	6.14583	0.199814	7.95444e-10	0.435074	0.299319	0.18929	5.7124	1.11396e-08	1.61098e-06
ENSG00000121898.8	CPXM2	protein_coding	0.5	29	29	0.00525606	0.711551	0.10623	0.70419	0.22271	0.847085	3.30908e-37	0.85005	0.0595742	14.6604	0.722584	1.1557e-48	0.864297	0.119972	0.74701	15.5583	1.39721e-54	1.22058e-38
ENSG00000122359.13	ANXA11	protein_coding	0.5	26	26	0.0160739	0.738436	0.0980509	0.660448	0.26448	0.839571	1.08818e-40	0.870936	0.0437741	15.4896	0.75853	4.07932e-54	0.832974	0.150202	0.693846	14.8374	8.3971e-50	5.1003e-36
ENSG00000122367.15	LDB3	protein_coding	0.5	18	18	0.00204715	0.620507	0.181257	0.645408	0.104266	0.751229	2.10436e-33	0.830344	0.0552121	13.7703	0.68947	3.84692e-43	0.820892	0.0451298	0.673863	12.5624	3.39736e-36	7.76128e-26
ENSG00000122375.7	OPN4	protein_coding	0.5	7	7	0.0030047	0.629571	0.0543903	0.613634	0.171842	0.691884	6.6676e-28	0.796026	0.0446929	12.4523	0.633658	1.35802e-35	0.791775	0.130311	0.626908	12.3544	4.61429e-35	1.39598e-25
ENSG00000122376.7	FAM35A	protein_coding	0.5	16	16	0.0106278	0.497107	0.152858	0.595772	0.0862087	0.673546	8.94098e-21	0.71529	0.0932506	10.4801	0.51164	1.06584e-25	0.767133	0.101298	0.588493	11.2488	2.34724e-29	3.65028e-21
ENSG00000122378.9	FAM213A	protein_coding	0.5	12	12	0.00296918	0.497319	0.162585	0.468907	0.205635	0.585081	2.00615e-20	0.710123	0.104705	10.3798	0.504274	3.06385e-25	0.688647	0.141685	0.474234	9.54786	1.32408e-21	1.34576e-15
ENSG00000122852.10	SFTPA1	protein_coding	0.5	26	26	0.00190613	0.479772	0.312984	0.557058	0.230412	0.769566	1.40551e-25	0.733621	0.172248	11.5704	0.538199	5.82277e-31	0.765231	0.127997	0.585578	11.4698	1.87088e-30	3.17312e-22
ENSG00000122861.11	PLAU	protein_coding	0.5	3	3	0.00741277	0.0731351	0.155591	0.104769	0.0810006	0.15703	2.8763e-05	0.418595	0.0933438	5.11667	0.175222	3.10982e-07	0.31194	0.191096	0.0973063	3.56134	0.000368962	0.00244537
ENSG00000122862.4	SRGN	protein_coding	0.5	9	9	0.00819581	0.319569	0.228432	0.311353	0.22986	0.46285	2.81446e-13	0.597902	0.15523	8.12718	0.357487	4.39381e-16	0.575564	0.197394	0.331273	7.5071	6.04534e-14	6.97068e-10
ENSG00000122863.5	CHST3	protein_coding	0.5	22	22	0.0036285	0.598498	0.283633	0.572652	0.213831	0.77165	7.25811e-33	0.806871	0.11362	13.5099	0.651041	1.36629e-41	0.786444	0.101744	0.618494	11.7872	4.54144e-32	4.10636e-23
ENSG00000122870.7	BICC1	protein_coding	0.5	12	12	0.0156086	0.424706	0.137533	0.433856	0.292662	0.588895	3.52666e-17	0.675628	0.0840778	9.48228	0.456473	2.48779e-21	0.652405	0.228933	0.425632	9.33459	1.01379e-20	8.99638e-16
ENSG00000122873.7	CISD1	protein_coding	0.5	13	13	0.00215416	0.444267	0.0839192	0.440933	0.164438	0.548569	1.57955e-19	0.712123	0.0599813	10.2105	0.50712	1.78033e-24	0.655631	0.148646	0.429852	8.76082	1.93841e-18	4.36877e-13
ENSG00000122877.9	EGR2	protein_coding	0.5	14	14	0.00226349	0.486888	0.197267	0.411925	0.259275	0.610379	1.68715e-20	0.700112	0.143433	10.3188	0.490157	5.79243e-25	0.658161	0.24932	0.433176	9.3509	8.69067e-21	8.23166e-16
ENSG00000122882.6	ECD	protein_coding	0.5	12	12	0.00225531	0.235208	0.238254	0.387662	0.189399	0.533501	2.90179e-13	0.619865	0.0606085	8.29923	0.384233	1.04786e-16	0.67654	0.129795	0.457706	9.26365	1.97569e-20	1.22902e-14
ENSG00000122884.8	P4HA1	protein_coding	0.5	6	6	0.00270162	0.182425	0.233742	0.131814	0.275395	0.329589	1.97789e-09	0.507721	0.185014	6.66499	0.257781	2.64682e-11	0.465067	0.255189	0.216287	5.97759	2.26456e-09	4.63581e-07
ENSG00000122912.10	SLC25A16	protein_coding	0.5	14	14	0.0024022	0.604416	0.107706	0.503949	0.362775	0.674023	2.49778e-26	0.779363	0.0620252	12.0318	0.607407	2.41902e-33	0.745684	0.20032	0.556045	11.7409	7.86822e-32	4.06868e-24
ENSG00000122952.12	ZWINT	protein_coding	0.5	6	6	0.00738554	0.297727	0.156258	0.337848	0.249266	0.447596	8.74083e-14	0.613628	0.134673	8.34954	0.376539	6.8527e-17	0.625634	0.186119	0.391418	8.28601	1.17109e-16	7.53405e-12
ENSG00000122958.10	VPS26A	protein_coding	0.5	33	33	0.00987556	0.704006	0.0367998	0.707425	0.115659	0.869289	1.39116e-35	0.84887	0.0339147	14.3336	0.72058	1.34949e-46	0.872467	0.071931	0.761198	15.4092	1.41932e-53	1.14268e-37
ENSG00000123240.12	OPTN	protein_coding	0.5	34	34	0.00236123	0.800736	0.123174	0.807708	0.106016	0.901933	1.35349e-51	0.906141	0.0528433	17.9021	0.821091	1.13543e-71	0.901528	0.0653318	0.812752	16.9259	2.89893e-64	4.57995e-44
ENSG00000123243.10	ITIH5	protein_coding	0.5	37	37	0.00752173	0.671251	0.0592099	0.703332	0.112027	0.870442	5.33639e-32	0.825211	0.040892	13.4589	0.680973	2.72868e-41	0.852806	0.0679447	0.727278	13.9813	2.02889e-44	1.50423e-31
ENSG00000127884.4	ECHS1	protein_coding	0.5	21	21	0.0020695	0.578191	0.106235	0.516466	0.239544	0.684974	4.94807e-25	0.768293	0.0600001	11.6939	0.590274	1.37016e-31	0.749954	0.143418	0.562431	10.9872	4.402e-28	1.60518e-20
ENSG00000128805.10	ARHGAP22	protein_coding	0.5	21	21	0.00189737	0.572408	0.198712	0.492577	0.362487	0.757525	1.04494e-25	0.750951	0.127925	11.712	0.563928	1.10617e-31	0.770961	0.144943	0.594381	11.9108	1.04009e-32	4.38062e-24
ENSG00000128815.13	WDFY4	protein_coding	0.5	15	15	0.00231053	0.586185	0.13799	0.615372	0.148841	0.680872	4.76393e-27	0.772766	0.102828	12.1211	0.597168	8.16791e-34	0.782704	0.109342	0.612625	11.8117	3.39511e-32	3.11245e-23
ENSG00000130640.9	TUBGCP2	protein_coding	0.5	15	15	0.00335648	0.584506	0.123873	0.471444	0.308325	0.685599	4.07256e-28	0.79216	0.05904	12.4673	0.627517	1.1258e-35	0.719368	0.13648	0.517491	10.1809	2.41344e-24	1.37401e-17
ENSG00000130643.4	CALY	protein_coding	0.5	8	8	0.00721006	0.257486	0.182004	0.223332	0.260607	0.382975	9.50861e-11	0.553649	0.139207	7.29255	0.306527	3.0415e-13	0.513187	0.162206	0.263361	6.30347	2.91056e-10	1.49656e-06
ENSG00000130649.5	CYP2E1	protein_coding	0.5	14	14	0.00224055	0.42284	0.133315	0.451731	0.254072	0.569665	7.75183e-17	0.66939	0.0974063	9.36694	0.448082	7.46691e-21	0.683897	0.189542	0.467715	9.85543	6.49398e-23	3.91397e-17
ENSG00000132334.12	PTPRE	protein_coding	0.5	65	63	0.0101426	0.713473	0.138003	0.790364	0.0947682	0.942944	3.56771e-39	0.849439	0.0859856	15.0559	0.721546	3.15794e-51	0.896981	0.057039	0.804575	16.2659	1.72255e-59	3.22088e-41
ENSG00000133661.11	SFTPD	protein_coding	0.5	22	22	0.00190885	0.708686	0.16417	0.767756	0.11394	0.840071	3.83988e-41	0.872916	0.0511905	15.5959	0.761982	7.76393e-55	0.888606	0.0539365	0.789621	15.7319	9.14121e-56	7.11133e-39
ENSG00000133665.8	DYDC2	protein_coding	0.5	27	27	0.00846845	0.783284	0.02135	0.74379	0.163223	0.867779	6.51555e-45	0.89514	0.0145494	16.4799	0.801276	5.11909e-61	0.897672	0.0551502	0.805815	16.468	6.22624e-61	4.7707e-42
ENSG00000133678.9	TMEM254	protein_coding	0.5	11	11	0.0217727	0.465766	0.0436418	0.466897	0.184058	0.536038	7.4076e-19	0.704718	0.0497011	10.0227	0.496628	1.21104e-23	0.699484	0.141023	0.489278	9.75384	1.77623e-22	3.07002e-16
ENSG00000134452.15	FBXO18	protein_coding	0.5	48	48	0.00934195	0.876709	0.0289537	0.853264	0.0698666	0.954629	1.2108e-59	0.938174	0.0145583	19.6827	0.880171	3.03285e-86	0.937672	0.031757	0.879229	18.8954	1.24388e-79	1.34985e-52
ENSG00000134453.11	RBM17	protein_coding	0.5	39	39	0.00149976	0.78654	0.0621088	0.793551	0.0715606	0.895701	3.87217e-45	0.891617	0.0412146	16.5071	0.79498	3.26209e-61	0.898018	0.0526729	0.806436	16.1914	5.7953e-59	1.06188e-40
ENSG00000134461.11	ANKRD16	protein_coding	0.5	101	81	0.0203892	0.44306	0.130089	0.441575	0.224983	0.924714	4.22254e-20	0.718525	0.0590715	10.3703	0.516278	3.38448e-25	0.720565	0.146688	0.519214	10.3325	5.02402e-25	2.74955e-18
ENSG00000134463.10	ECHDC3	protein_coding	0.5	58	57	0.00329791	0.812214	0.0781813	0.849146	0.0755995	0.951297	1.28746e-53	0.920405	0.0281294	18.3753	0.847146	2.07215e-75	0.925813	0.0400793	0.85713	18.034	1.05337e-72	9.90642e-49
ENSG00000134470.15	IL15RA	protein_coding	0.5	49	49	0.00714024	0.726431	0.0541979	0.765488	0.131457	0.896148	7.31498e-38	0.862351	0.0257466	14.8699	0.743649	5.16539e-50	0.8991	0.0668291	0.808381	16.5746	1.06404e-61	1.2689e-42
ENSG00000136738.10	STAM	protein_coding	0.5	35	35	0.0106894	0.687769	0.154961	0.677604	0.144498	0.845351	5.11135e-36	0.825131	0.104428	14.2597	0.680841	3.89985e-46	0.833606	0.102014	0.694899	13.9789	2.09707e-44	5.97031e-32
ENSG00000136750.7	GAD2	protein_coding	0.5	8	8	0.0158135	0.346374	0.216665	0.365318	0.218266	0.42715	1.17415e-12	0.565915	0.190473	7.7634	0.32026	8.26836e-15	0.640458	0.176762	0.410186	8.62587	6.36079e-18	6.61309e-13
ENSG00000136754.12	ABI1	protein_coding	0.5	7	7	0.00204002	0.320664	0.113912	0.260677	0.337402	0.372268	4.86013e-12	0.5852	0.120621	7.79137	0.342459	6.62872e-15	0.533946	0.244199	0.285099	6.97568	3.04392e-12	7.28242e-09
ENSG00000136758.14	YME1L1	protein_coding	0.5	13	13	0.00666553	0.477971	0.0751239	0.47127	0.22537	0.59422	5.74386e-20	0.719092	0.047069	10.3455	0.517093	4.38685e-25	0.696001	0.168848	0.484417	9.73902	2.05527e-22	2.69495e-16
ENSG00000136770.6	DNAJC1	protein_coding	0.5	13	13	0.00463048	0.424505	0.0962941	0.386799	0.226276	0.541667	3.15025e-16	0.667329	0.0652566	9.23542	0.445328	2.57278e-20	0.6898	0.11422	0.475823	9.32703	1.08875e-20	1.31451e-14
ENSG00000138107.7	ACTR1A	protein_coding	0.5	7	7	0.00282947	0.256246	0.198806	0.230421	0.212134	0.354914	7.52391e-09	0.479033	0.232049	6.29505	0.229473	3.07296e-10	0.49716	0.242112	0.247168	6.24055	4.36046e-10	6.66967e-07
ENSG00000138115.9	CYP2C8	protein_coding	0.5	8	8	0.00462635	0.226895	0.181962	0.320516	0.208442	0.427544	2.11575e-08	0.497106	0.156153	6.37304	0.247114	1.85321e-10	0.562777	0.136535	0.316718	7.00321	2.50162e-12	4.8255e-08
ENSG00000138119.12	MYOF	protein_coding	0.5	14	14	0.00545629	0.439948	0.130325	0.453036	0.197323	0.60895	4.49553e-17	0.672241	0.0987253	9.44066	0.451908	3.70446e-21	0.715023	0.113224	0.511258	10.0448	9.68059e-24	4.59808e-17
ENSG00000138131.3	LOXL4	protein_coding	0.5	35	35	0.00192196	0.615211	0.107053	0.706412	0.0752697	0.840354	5.50471e-32	0.821311	0.0585985	13.4287	0.674551	4.10824e-41	0.84835	0.0422185	0.719698	13.5331	9.96599e-42	1.41056e-29
ENSG00000138134.7	STAMBPL1	protein_coding	0.5	15	15	0.0112587	0.474878	0.0507548	0.491927	0.211078	0.61628	5.11005e-19	0.705749	0.0595528	10.0638	0.498082	7.98177e-24	0.715758	0.148035	0.512309	10.2798	8.69471e-25	3.48944e-18
ENSG00000138135.5	CH25H	protein_coding	0.5	9	9	0.00395433	0.350499	0.0787064	0.250319	0.385949	0.436122	4.44783e-13	0.618771	0.0500469	8.25404	0.382877	1.53125e-16	0.529977	0.282237	0.280875	7.06227	1.63806e-12	1.60092e-09
ENSG00000138138.9	ATAD1	protein_coding	0.5	10	10	0.00264092	0.377532	0.0719548	0.249186	0.445336	0.455807	1.84955e-15	0.652833	0.0812085	8.97572	0.426191	2.81495e-19	0.565617	0.29157	0.319923	7.80783	5.81829e-15	5.84336e-12
ENSG00000138152.7	BTBD16	protein_coding	0.5	10	10	0.00521066	0.449505	0.0792319	0.435121	0.230089	0.568147	8.06478e-18	0.693362	0.0406559	9.73834	0.48075	2.06897e-22	0.680378	0.178148	0.462914	9.52302	1.68212e-21	8.49229e-16
ENSG00000138160.4	KIF11	protein_coding	0.5	11	11	0.00218813	0.387249	0.189062	0.380702	0.220945	0.516911	2.33921e-17	0.675805	0.0989917	9.52246	0.456712	1.69127e-21	0.64009	0.182511	0.409715	8.74947	2.14367e-18	2.1324e-13
ENSG00000138161.8	CUZD1	protein_coding	0.5	37	37	0.00169278	0.763711	0.0823194	0.734176	0.20846	0.882074	5.36638e-45	0.893526	0.0261452	16.4859	0.798389	4.63251e-61	0.874171	0.085188	0.764176	15.241	1.88979e-52	7.01712e-37
ENSG00000138162.13	TACC2	protein_coding	0.5	44	44	0.0101477	0.651238	0.152691	0.713469	0.143319	0.893802	9.09586e-33	0.813745	0.0831828	13.5407	0.66218	8.99637e-42	0.851505	0.082335	0.72506	14.333	1.36062e-46	3.95847e-33
ENSG00000138166.5	DUSP5	protein_coding	0.5	8	8	0.00221594	0.30795	0.354779	0.379702	0.135017	0.420766	2.42635e-13	0.516176	0.347119	7.35721	0.266437	1.87792e-13	0.627939	0.10503	0.394307	8.04829	8.3958e-16	1.11849e-10
ENSG00000138172.6	CALHM2	protein_coding	0.5	3	3	0.0175132	0.132872	0.0883342	0.103136	0.414948	0.208244	5.7658e-05	0.407173	0.0916917	4.95936	0.16579	7.07275e-07	0.429851	0.300737	0.184772	5.39579	6.82219e-08	4.38346e-06
ENSG00000138175.8	ARL3	protein_coding	0.5	7	7	0.00241577	0.338355	0.161559	0.243492	0.192862	0.390693	3.19903e-12	0.579297	0.15169	7.77881	0.335585	7.32086e-15	0.564655	0.172106	0.318835	7.1968	6.1644e-13	7.8345e-09
ENSG00000138180.11	CEP55	protein_coding	0.5	19	19	0.0021818	0.578116	0.13283	0.553641	0.263333	0.697025	4.73832e-26	0.767798	0.0923901	11.8894	0.589513	1.34299e-32	0.757236	0.142269	0.573407	11.2924	1.43037e-29	1.11023e-21
ENSG00000138182.10	KIF20B	protein_coding	0.5	22	22	0.0081618	0.569957	0.135925	0.525912	0.224923	0.721065	2.41054e-25	0.764255	0.0748868	11.7283	0.584086	9.12514e-32	0.733216	0.163892	0.537605	10.7976	3.53315e-27	3.55115e-20
ENSG00000138185.12	ENTPD1	protein_coding	0.5	16	16	0.0089585	0.528268	0.155079	0.537482	0.204411	0.643724	5.99589e-22	0.726025	0.117531	10.7858	0.527112	4.01544e-27	0.759678	0.0875775	0.57711	10.9237	8.87745e-28	7.48022e-20
ENSG00000138190.12	EXOC6	protein_coding	0.5	10	10	0.00478603	0.168768	0.329332	0.205692	0.362934	0.465827	5.73733e-11	0.531861	0.219386	7.141	0.282876	9.26529e-13	0.586151	0.159106	0.343573	7.63172	2.31647e-14	4.84044e-10
ENSG00000138193.10	PLCE1	protein_coding	0.5	7	7	0.0157131	0.350918	0.185527	0.340906	0.166195	0.426233	2.01901e-14	0.627544	0.109721	8.58488	0.393812	9.09297e-18	0.593509	0.139385	0.352252	7.5923	3.14272e-14	1.08825e-09
ENSG00000138207.8	RBP4	protein_coding	0.5	17	17	0.00294394	0.568487	0.137323	0.579413	0.161008	0.699384	3.3831e-27	0.78373	0.0816146	12.2308	0.614232	2.12928e-34	0.776369	0.087813	0.602749	11.5114	1.15535e-30	3.82702e-22
ENSG00000138279.11	ANXA7	protein_coding	0.5	4	4	0.00288866	0.16513	0.140669	0.136423	0.169043	0.217944	8.14443e-06	0.425451	0.139097	5.27787	0.181009	1.30691e-07	0.383973	0.264062	0.147436	4.66484	3.08854e-06	9.76721e-06
ENSG00000138286.10	FAM149B1	protein_coding	0.5	6	6	0.0356147	0.251379	0.11143	0.289149	0.124889	0.346842	3.46958e-10	0.557802	0.0789131	7.21672	0.311143	5.32582e-13	0.582078	0.117544	0.338815	7.28409	3.23855e-13	1.11823e-08
ENSG00000138293.15	NCOA4	protein_coding	0.5	17	17	0.00455598	0.480124	0.156061	0.408795	0.178719	0.635747	1.03894e-22	0.731509	0.120968	10.9755	0.535105	5.01006e-28	0.628716	0.18635	0.395283	8.37132	5.69771e-17	4.14155e-12
ENSG00000138297.9	TIMM23	protein_coding	0.5	4	4	0.0195267	0.118645	0.193836	0.131552	0.205672	0.219366	5.49643e-06	0.429729	0.137198	5.3515	0.184667	8.72262e-08	0.418751	0.165688	0.175353	4.97569	6.50169e-07	0.000626286
ENSG00000138303.13	ASCC1	protein_coding	0.5	10	10	0.0100953	0.502518	0.157374	0.483937	0.13654	0.577593	3.69248e-22	0.730444	0.0941569	10.8663	0.533548	1.66792e-27	0.728132	0.0818758	0.530176	10.1111	4.93047e-24	4.89509e-17
ENSG00000138311.11	ZNF365	protein_coding	0.5	10	10	0.00254137	0.389148	0.103886	0.377286	0.260587	0.521774	1.91382e-15	0.652662	0.075007	8.97267	0.425967	2.89408e-19	0.667363	0.172436	0.445374	9.04684	1.47161e-19	4.68923e-14
ENSG00000138316.6	ADAMTS14	protein_coding	0.5	39	39	0.0108613	0.789683	0.0359028	0.755981	0.18951	0.891419	6.84675e-45	0.894057	0.0193288	16.4683	0.799338	6.20333e-61	0.892001	0.0776666	0.795665	16.1232	1.7533e-58	1.26538e-40
ENSG00000138326.14	RPS24	protein_coding	0.5	28	28	0.00189191	0.707284	0.11759	0.684985	0.197023	0.865071	1.80539e-39	0.863278	0.0502939	15.1924	0.74525	3.96835e-52	0.860831	0.0962018	0.74103	14.7364	3.76513e-49	8.41349e-35
ENSG00000138336.8	TET1	protein_coding	0.5	22	22	0.00189371	0.507354	0.20692	0.520429	0.138585	0.707554	3.87249e-24	0.737235	0.116662	11.3067	0.543516	1.21571e-29	0.771751	0.055583	0.595599	11.0876	1.44112e-28	2.45288e-20
ENSG00000138346.10	DNA2	protein_coding	0.5	10	10	0.0102988	0.544769	0.106144	0.54736	0.17751	0.625783	1.43469e-24	0.761096	0.0666478	11.5548	0.579266	6.97711e-31	0.774952	0.0988131	0.600551	11.4699	1.86782e-30	6.20451e-22
ENSG00000148426.8	PROSER2	protein_coding	0.5	39	39	0.0097431	0.850183	0.0266547	0.83382	0.0882831	0.933094	1.94125e-54	0.925405	0.0147913	18.5647	0.856374	6.20732e-77	0.922595	0.0467157	0.851181	18.2056	4.66161e-74	7.03912e-50
ENSG00000148429.10	USP6NL	protein_coding	0.5	25	25	0.00493127	0.632242	0.0778496	0.70714	0.091275	0.845407	6.62732e-28	0.795508	0.043651	12.4451	0.632833	1.4873e-35	0.85049	0.0634774	0.723334	13.8533	1.2155e-43	5.78535e-31
ENSG00000148444.11	COMMD3	protein_coding	0.5	9	9	0.02374	0.337536	0.202391	0.322321	0.306631	0.435146	1.66461e-12	0.574178	0.168558	7.79937	0.329681	6.22188e-15	0.625263	0.2251	0.390954	8.61837	6.79117e-18	2.41091e-13
ENSG00000148450.8	MSRB2	protein_coding	0.5	14	14	0.0112815	0.460179	0.150694	0.477011	0.300189	0.583025	1.42026e-19	0.705805	0.0843487	10.1776	0.49816	2.49695e-24	0.73498	0.143515	0.540196	10.756	5.55149e-27	8.63704e-20
ENSG00000148459.11	PDSS1	protein_coding	0.5	15	15	0.00824048	0.36348	0.131355	0.499807	0.119502	0.577643	5.17372e-13	0.617511	0.0514598	8.23153	0.38132	1.84833e-16	0.722235	0.0872682	0.521623	9.99526	1.59862e-23	1.13581e-16
ENSG00000148468.12	FAM171A1	protein_coding	0.5	23	23	0.00200745	0.564331	0.169471	0.594855	0.188858	0.765141	1.99428e-29	0.802203	0.0591921	12.7978	0.64353	1.68648e-37	0.787115	0.100224	0.619551	12.0013	3.49731e-33	3.78062e-24
ENSG00000148481.9	FAM188A	protein_coding	0.5	35	35	0.00462297	0.784765	0.0338725	0.778293	0.0545278	0.879628	9.12819e-44	0.889603	0.0199539	16.2148	0.791394	3.96393e-59	0.885182	0.0425914	0.783548	15.333	4.60573e-53	5.23074e-37
ENSG00000148482.7	SLC39A12	protein_coding	0.5	15	15	0.00982847	0.502955	0.0738617	0.393307	0.333823	0.595155	4.88051e-21	0.729899	0.051155	10.6332	0.532753	2.08717e-26	0.707782	0.152288	0.500955	10.176	2.5379e-24	7.04362e-18
ENSG00000148484.13	RSU1	protein_coding	0.5	35	35	0.00351297	0.778047	0.0746827	0.783321	0.0721254	0.895114	1.1816e-43	0.886133	0.0367091	16.1679	0.785232	8.49335e-59	0.88607	0.0554834	0.785119	15.4722	5.34808e-54	1.00064e-37
ENSG00000148488.11	ST8SIA6	protein_coding	0.5	27	27	0.00809206	0.670911	0.0718961	0.664565	0.163399	0.783246	5.91723e-32	0.825947	0.0366173	13.4525	0.682188	2.97708e-41	0.83755	0.113466	0.70149	13.9638	2.59225e-44	7.92358e-32
ENSG00000148498.11	PARD3	protein_coding	0.5	17	17	0.00194223	0.574334	0.115534	0.584812	0.143252	0.683434	2.38318e-25	0.765605	0.0782545	11.736	0.58615	8.32925e-32	0.772521	0.0878705	0.596789	11.3057	1.22968e-29	2.68922e-21
ENSG00000148516.17	ZEB1	protein_coding	0.5	7	7	0.00257324	0.322375	0.124844	0.265919	0.316913	0.388563	4.05754e-13	0.608404	0.111395	8.18309	0.370156	2.76648e-16	0.559824	0.223651	0.313403	7.33131	2.27919e-13	1.28994e-09
ENSG00000148541.8	FAM13C	protein_coding	0.5	33	33	0.00182129	0.747044	0.0621721	0.726901	0.120334	0.8719	7.68366e-40	0.869577	0.0358316	15.307	0.756165	6.86904e-53	0.875422	0.0543759	0.766364	15.0045	6.85923e-51	6.97185e-36
ENSG00000148572.10	NRBF2	protein_coding	0.5	20	20	0.0100688	0.628593	0.0991061	0.613885	0.210027	0.753477	1.72481e-28	0.798362	0.057951	12.5879	0.637382	2.46028e-36	0.789673	0.155243	0.623583	12.3216	6.9307e-35	1.66108e-25
ENSG00000148600.10	CDHR1	protein_coding	0.5	19	19	0.0023201	0.651727	0.136093	0.625887	0.137456	0.757026	7.60395e-32	0.81777	0.0640563	13.3827	0.668747	7.63505e-41	0.810887	0.0796749	0.657538	12.5709	3.05373e-36	4.77146e-26
ENSG00000148604.9	RGR	protein_coding	0.5	5	5	0.00967758	0.406704	0.105592	0.386093	0.271884	0.458728	4.59702e-17	0.683211	0.0399851	9.51614	0.466777	1.79739e-21	0.668635	0.200881	0.447073	9.43008	4.09785e-21	1.1208e-15
ENSG00000148606.8	POLR3A	protein_coding	0.5	28	28	0.00258128	0.524324	0.283001	0.529951	0.267226	0.82283	3.48854e-30	0.800862	0.0905815	12.9452	0.641379	2.50256e-38	0.797769	0.101503	0.636436	12.3521	4.74483e-35	2.35973e-25
ENSG00000148634.11	HERC4	protein_coding	0.5	6	6	0.0170844	0.182299	0.0905536	0.194077	0.174364	0.302946	4.5973e-07	0.470939	0.11165	5.90699	0.221784	3.48424e-09	0.469753	0.142409	0.220668	5.56985	2.54955e-08	7.67494e-05
ENSG00000148655.10	C10orf11	protein_coding	0.5	11	11	0.00687607	0.660537	0.0389702	0.644298	0.159392	0.716017	7.06807e-31	0.821038	0.0239951	13.2115	0.674104	7.53034e-40	0.816384	0.0952111	0.666483	12.8895	5.15775e-38	2.02112e-27
ENSG00000148660.16	CAMK2G	protein_coding	0.5	5	5	0.00662131	0.192689	0.0476857	0.139136	0.238556	0.251574	6.11702e-07	0.478746	0.0612226	5.94757	0.229198	2.72148e-09	0.406557	0.201303	0.165289	4.91377	8.93423e-07	0.000455651
ENSG00000148672.7	GLUD1	protein_coding	0.5	15	15	0.00452645	0.459339	0.190094	0.456146	0.25005	0.639585	1.15199e-19	0.70399	0.0993352	10.1842	0.495602	2.3335e-24	0.726336	0.130763	0.527564	10.5843	3.52449e-26	2.50422e-19
ENSG00000148677.6	ANKRD1	protein_coding	0.5	6	6	0.086665	0.185215	0.130683	0.166736	0.0955825	0.268714	3.8726e-08	0.503039	0.10928	6.37866	0.253048	1.78647e-10	0.457661	0.190947	0.209453	5.46875	4.53225e-08	6.9657e-05
ENSG00000148680.11	HTR7	protein_coding	0.5	16	16	0.00812135	0.534766	0.211251	0.619238	0.177887	0.670339	1.75933e-24	0.736027	0.163308	11.358	0.541736	6.76782e-30	0.788515	0.17019	0.621755	12.5308	5.06487e-36	1.69207e-26
ENSG00000148688.9	RPP30	protein_coding	0.5	10	10	0.0143744	0.349495	0.0993224	0.348785	0.140133	0.469415	2.07089e-12	0.60637	0.0603889	8.02848	0.367684	9.86883e-16	0.634568	0.108236	0.402677	8.17091	3.06079e-16	4.88752e-11
ENSG00000148690.10	FRA10AC1	protein_coding	0.5	9	9	0.0025404	0.460322	0.191444	0.480383	0.280481	0.599818	3.31644e-20	0.704418	0.12763	10.2859	0.496204	8.15949e-25	0.696625	0.183139	0.485287	10.509	7.85215e-26	1.28487e-19
ENSG00000148700.9	ADD3	protein_coding	0.5	18	18	0.0106708	0.484198	0.14987	0.437519	0.295855	0.551977	1.02149e-18	0.688371	0.117759	9.88253	0.473855	4.95635e-23	0.67543	0.229566	0.456206	9.67046	4.02577e-22	1.09856e-16
ENSG00000148704.8	VAX1	protein_coding	0.5	25	25	0.00424585	0.628406	0.116185	0.556093	0.202442	0.784799	3.21434e-30	0.80365	0.078836	12.9595	0.645854	2.07466e-38	0.791166	0.0884681	0.625944	11.96	5.75641e-33	8.95344e-24
ENSG00000148719.10	DNAJB12	protein_coding	0.5	19	19	0.0154193	0.494403	0.0898873	0.443208	0.241605	0.677036	5.19582e-20	0.716454	0.0620289	10.3353	0.513306	4.88097e-25	0.7095	0.147824	0.50339	10.0905	6.08631e-24	2.03354e-17
ENSG00000148730.6	EIF4EBP2	protein_coding	0.5	48	48	0.00582763	0.660931	0.114623	0.756522	0.148985	0.896717	7.35597e-32	0.817859	0.0666699	13.3965	0.668893	6.33427e-41	0.874728	0.0991012	0.765149	15.8824	8.39033e-57	5.13695e-40
ENSG00000148734.7	NPFFR1	protein_coding	0.5	51	50	0.00536421	0.835315	0.028697	0.84605	0.0471996	0.943108	3.64379e-54	0.924436	0.0178605	18.5069	0.854581	1.81545e-76	0.926348	0.0290411	0.85812	17.8001	7.04945e-71	1.20393e-47
ENSG00000148737.11	TCF7L2	protein_coding	0.5	19	19	0.0144073	0.485498	0.146571	0.489649	0.158961	0.672334	1.52917e-21	0.729659	0.0721023	10.7335	0.532403	7.08327e-27	0.730068	0.0950042	0.533	10.1887	2.22779e-24	2.49954e-17
ENSG00000148795.5	CYP17A1	protein_coding	0.5	5	5	0.00994778	0.205156	0.158738	0.246398	0.228301	0.25466	5.47255e-07	0.463967	0.136909	5.82839	0.215265	5.5965e-09	0.484418	0.216118	0.234661	6.18624	6.16144e-10	7.3015e-07
ENSG00000148798.5	INA	protein_coding	0.5	8	8	0.00228981	0.334789	0.138996	0.240402	0.275712	0.402699	1.57712e-12	0.590063	0.147321	7.91849	0.348174	2.40407e-15	0.539258	0.194898	0.290799	6.936	4.03345e-12	1.86043e-08
ENSG00000148803.7	FUOM	protein_coding	0.5	18	18	0.00268215	0.584144	0.205452	0.588977	0.135793	0.710463	7.18114e-28	0.769652	0.13015	12.2733	0.592364	1.26053e-34	0.812445	0.0757052	0.660066	12.5006	7.41329e-36	9.51489e-26
ENSG00000148814.13	LRRC27	protein_coding	0.5	93	70	0.0379265	0.3747	0.153612	0.404724	0.192496	0.842754	7.7248e-14	0.625022	0.0932523	8.4501	0.390652	2.91044e-17	0.657112	0.19543	0.431796	9.10399	8.7075e-20	1.27536e-14
ENSG00000148824.14	MTG1	protein_coding	0.5	16	16	0.00218225	0.653016	0.0795714	0.642412	0.142912	0.766185	3.48421e-31	0.819831	0.0446166	13.2655	0.672123	3.66806e-40	0.828398	0.0743887	0.686243	13.0948	3.52511e-39	5.38334e-28
ENSG00000148826.6	NKX6-2	protein_coding	0.5	29	29	0.00192859	0.631663	0.095805	0.670967	0.169494	0.81406	1.38982e-29	0.804696	0.0612082	12.8457	0.647535	9.09117e-38	0.849002	0.0695004	0.720804	14.0459	8.16628e-45	5.01801e-32
ENSG00000148832.10	PAOX	protein_coding	0.5	10	10	0.00251913	0.261858	0.237243	0.316459	0.294455	0.468275	1.28943e-12	0.610345	0.0559865	8.10093	0.372521	5.45404e-16	0.629201	0.13283	0.395894	8.21229	2.17001e-16	2.12505e-11
ENSG00000148834.8	GSTO1	protein_coding	0.5	18	18	0.00459888	0.447678	0.122915	0.558898	0.114848	0.648134	8.07282e-19	0.697828	0.0809736	9.96677	0.486964	2.13054e-23	0.78313	0.0794575	0.613293	11.6431	2.48664e-31	1.40753e-22
ENSG00000148835.9	TAF5	protein_coding	0.5	11	11	0.00218375	0.374305	0.17342	0.364608	0.267872	0.482857	9.42451e-17	0.655984	0.136268	9.25143	0.430315	2.21504e-20	0.615563	0.212397	0.378918	8.41433	3.95147e-17	1.11754e-12
ENSG00000148840.6	PPRC1	protein_coding	0.5	5	5	0.00893806	0.140424	0.101862	0.182843	0.167635	0.23991	1.22664e-05	0.434146	0.0821165	5.31943	0.188483	1.04093e-07	0.441448	0.192022	0.194876	5.30807	1.10791e-07	0.000126497
ENSG00000148841.11	ITPRIP	protein_coding	0.5	23	23	0.0133496	0.553641	0.0790231	0.606716	0.154563	0.730001	2.48116e-25	0.772888	0.0487586	11.7814	0.597356	4.86838e-32	0.802792	0.0801529	0.644475	12.3615	4.22275e-35	2.90413e-25
ENSG00000148842.13	CNNM2	protein_coding	0.5	8	8	0.0153364	0.371794	0.0938285	0.269482	0.417317	0.446375	2.5682e-14	0.636888	0.0744445	8.63393	0.405626	5.92777e-18	0.58617	0.211549	0.343595	7.70545	1.30378e-14	1.75609e-10
ENSG00000148843.9	PDCD11	protein_coding	0.5	12	12	0.00733139	0.423594	0.107129	0.423208	0.222261	0.548055	4.50198e-17	0.6781	0.0723353	9.47941	0.45982	2.55733e-21	0.690921	0.170053	0.477372	9.80393	1.08287e-22	8.68404e-17
ENSG00000148848.10	ADAM12	protein_coding	0.5	28	28	0.00191311	0.675809	0.0922362	0.678762	0.124716	0.826834	7.19007e-34	0.834505	0.0516369	13.9039	0.696398	5.99757e-44	0.84185	0.0675267	0.708711	13.5757	5.58225e-42	6.77384e-30
ENSG00000148908.10	RGS10	protein_coding	0.5	51	51	0.0149531	0.703371	0.111062	0.718049	0.100296	0.908113	1.12955e-37	0.858936	0.0382762	14.8075	0.73777	1.31046e-49	0.858545	0.0499842	0.737099	14.1815	1.19211e-45	2.28102e-32
ENSG00000150051.9	MKX	protein_coding	0.5	9	9	0.00305739	0.260074	0.15371	0.255536	0.210946	0.373	1.25372e-09	0.5282	0.132629	6.87614	0.278995	6.1495e-12	0.544867	0.192324	0.29688	7.05922	1.67437e-12	8.20503e-09
ENSG00000150054.14	MPP7	protein_coding	0.5	21	21	0.00361924	0.575055	0.12635	0.627212	0.150689	0.75879	1.00288e-25	0.768963	0.0774005	11.8467	0.591304	2.2384e-32	0.821162	0.0560393	0.674307	12.5871	2.48774e-36	6.76816e-26
ENSG00000150076.18	C10orf68	protein_coding	0.5	10	10	0.00218647	0.39367	0.175909	0.36776	0.194988	0.488721	3.47708e-16	0.660226	0.103471	9.17203	0.435899	4.64209e-20	0.623294	0.133759	0.388495	8.15177	3.58643e-16	3.09035e-11
ENSG00000150093.14	ITGB1	protein_coding	0.5	14	14	0.0174552	0.39837	0.224539	0.421305	0.220742	0.556883	4.17328e-16	0.64292	0.143209	9.03624	0.413347	1.62154e-19	0.694334	0.167096	0.482099	9.80348	1.08769e-22	1.36755e-16
ENSG00000150201.10	FXYD4	protein_coding	0.5	13	13	0.00353376	0.467688	0.146072	0.486616	0.130778	0.587105	4.76797e-18	0.685176	0.0833021	9.72726	0.469466	2.30735e-22	0.702563	0.0979771	0.493595	9.62548	6.24167e-22	1.45073e-15
ENSG00000150275.13	PCDH15	protein_coding	0.5	8	8	0.00242958	0.298278	0.0917549	0.24153	0.232466	0.395069	2.10651e-10	0.562747	0.0799095	7.29842	0.316684	2.91156e-13	0.504693	0.225631	0.254715	6.44095	1.18726e-10	2.18302e-07
ENSG00000150347.10	ARID5B	protein_coding	0.5	14	14	0.0168805	0.4235	0.123781	0.459197	0.192876	0.571606	4.19257e-17	0.672452	0.0889181	9.44537	0.452191	3.5415e-21	0.696038	0.137779	0.484468	9.62931	6.01332e-22	7.71143e-16
ENSG00000150593.11	PDCD4	protein_coding	0.5	8	8	0.00226639	0.193037	0.212201	0.270069	0.250789	0.361242	8.29878e-09	0.509052	0.144224	6.55541	0.259134	5.54877e-11	0.522165	0.200695	0.272657	6.67916	2.40315e-11	7.31318e-08
ENSG00000150594.5	ADRA2A	protein_coding	0.5	10	10	0.00887526	0.416013	0.17621	0.35045	0.217934	0.529868	5.16899e-17	0.656727	0.13653	9.32159	0.431291	1.14611e-20	0.671316	0.195849	0.450665	9.48603	2.40003e-21	7.43151e-16
ENSG00000150760.8	DOCK1	protein_coding	0.5	63	63	0.00264897	0.719925	0.109479	0.759983	0.132071	0.932815	2.41721e-38	0.856947	0.0588524	14.9243	0.734358	2.29028e-50	0.883196	0.0644767	0.780035	15.662	2.7492e-55	1.1415e-38
ENSG00000150867.9	PIP4K2A	protein_coding	0.5	7	7	0.00560315	0.362076	0.287388	0.363695	0.233347	0.472179	1.62278e-16	0.627634	0.187501	8.99762	0.393924	2.30659e-19	0.635106	0.171932	0.40336	8.6045	7.66527e-18	6.67542e-13
ENSG00000151023.12	ENKUR	protein_coding	0.5	23	23	0.00192435	0.603469	0.0552024	0.673602	0.1463	0.804293	5.32203e-28	0.796267	0.0482092	12.4737	0.634041	1.03932e-35	0.840433	0.0885141	0.706327	13.8243	1.81818e-43	3.53026e-31
ENSG00000151025.9	GPR158	protein_coding	0.5	28	28	0.0138326	0.602581	0.0925965	0.602807	0.209875	0.786897	3.32341e-30	0.808127	0.0609573	12.9898	0.65307	1.39842e-38	0.816364	0.126	0.66645	13.6556	1.87028e-42	7.37134e-31
ENSG00000151150.16	ANK3	protein_coding	0.5	12	12	0.00226255	0.423924	0.124943	0.42101	0.249587	0.537849	3.13091e-16	0.662187	0.0819594	9.19794	0.438491	3.6488e-20	0.683607	0.143585	0.467318	9.52077	1.71904e-21	1.44801e-15
ENSG00000151151.5	IPMK	protein_coding	0.5	7	7	0.00221871	0.210242	0.0701279	0.23912	0.147147	0.335245	5.09937e-07	0.477902	0.0773095	5.95693	0.228391	2.57014e-09	0.522108	0.150423	0.272597	6.42029	1.36012e-10	9.41182e-07
ENSG00000151208.12	DLG5	protein_coding	0.5	50	50	0.00152706	0.783583	0.0581159	0.812897	0.0924855	0.943975	3.68111e-45	0.892827	0.033539	16.5097	0.797141	3.12504e-61	0.912394	0.0509335	0.832464	17.2686	8.10301e-67	1.54636e-45
ENSG00000151224.8	MAT1A	protein_coding	0.5	24	24	0.00495425	0.67965	0.0806926	0.60954	0.232023	0.801742	1.60768e-31	0.822231	0.0400526	13.3422	0.676063	1.31524e-40	0.78651	0.159173	0.618598	12.6035	2.0187e-36	5.51846e-27
ENSG00000151240.11	DIP2C	protein_coding	0.5	14	14	0.0037576	0.418164	0.189997	0.38712	0.315634	0.587781	7.06511e-18	0.661998	0.135006	9.52827	0.438241	1.59924e-21	0.696475	0.180222	0.485077	9.93051	3.06674e-23	3.37698e-17
ENSG00000151461.15	UPF2	protein_coding	0.5	14	14	0.00631982	0.498022	0.125047	0.458862	0.218929	0.623698	2.03685e-20	0.715954	0.0810884	10.4125	0.51259	2.17529e-25	0.68496	0.157386	0.46917	9.58654	9.10893e-22	7.23391e-16
ENSG00000151465.9	CDC123	protein_coding	0.5	49	48	0.0115733	0.652976	0.109442	0.662648	0.138185	0.85376	3.96451e-34	0.832028	0.0611402	13.9274	0.69227	4.32053e-44	0.830347	0.0707687	0.689476	13.1354	2.06376e-39	3.04312e-28
ENSG00000151468.9	CCDC3	protein_coding	0.5	84	75	0.0158117	0.373109	0.190046	0.50189	0.364733	0.931863	3.05571e-16	0.653194	0.110314	9.13558	0.426662	6.50593e-20	0.735016	0.212622	0.540249	11.1514	7.04588e-29	1.18271e-21
ENSG00000151474.15	FRMD4A	protein_coding	0.5	68	67	0.00534466	0.834255	0.0855203	0.862199	0.0495429	0.97288	1.27675e-53	0.91744	0.0399684	18.354	0.841696	3.06489e-75	0.939381	0.0260912	0.882437	19.0428	7.53297e-81	3.19138e-53
ENSG00000151532.9	VTI1A	protein_coding	0.5	43	43	0.00151368	0.639512	0.0914631	0.709543	0.170446	0.898475	1.26437e-30	0.812184	0.0582555	13.0973	0.659642	3.41046e-39	0.863839	0.113651	0.746218	15.0879	1.94471e-51	1.85078e-36
ENSG00000151553.10	FAM160B1	protein_coding	0.5	19	19	0.0019737	0.467862	0.0820759	0.489864	0.137187	0.629525	4.63346e-19	0.705217	0.0613952	10.0663	0.497332	7.78757e-24	0.701067	0.098798	0.491495	9.52233	1.69331e-21	3.74274e-15
ENSG00000151632.12	AKR1C2	protein_coding	0.5	33	33	0.0109425	0.820318	0.067959	0.807632	0.138946	0.913089	1.39005e-51	0.912316	0.0382777	17.9087	0.83232	1.00832e-71	0.919113	0.0513677	0.844769	17.9478	4.99355e-72	1.4069e-48
ENSG00000151640.8	DPYSL4	protein_coding	0.5	31	31	0.0036961	0.757811	0.0318716	0.790345	0.0808392	0.864265	1.95779e-42	0.884594	0.0199441	15.9233	0.782506	4.37037e-57	0.884133	0.0689569	0.781691	15.4324	9.91073e-54	1.7367e-37
ENSG00000151650.7	VENTX	protein_coding	0.5	26	26	0.00463679	0.646299	0.154066	0.649525	0.173923	0.767859	1.06304e-30	0.79997	0.0999965	13.0474	0.639951	6.57411e-39	0.827545	0.100757	0.684831	13.3043	2.18497e-40	4.2587e-29
ENSG00000151651.11	ADAM8	protein_coding	0.5	10	10	0.00711572	0.248429	0.0795388	0.378038	0.124411	0.449021	9.1937e-09	0.520554	0.107674	6.6386	0.270977	3.16677e-11	0.615883	0.11046	0.379312	7.86073	3.81903e-15	3.34361e-10
ENSG00000151655.13	ITIH2	protein_coding	0.5	42	42	0.00236846	0.750242	0.0536738	0.816438	0.0886413	0.923614	7.73838e-41	0.872962	0.0421054	15.5338	0.762062	2.04802e-54	0.918288	0.0392983	0.843252	17.6016	2.39528e-69	4.75336e-47
ENSG00000151657.7	KIN	protein_coding	0.5	62	60	0.0161895	0.693982	0.0871955	0.634303	0.228618	0.922396	4.61392e-34	0.838511	0.0424099	13.9583	0.703101	2.80083e-44	0.834216	0.0956901	0.695917	13.6088	3.55043e-42	3.02461e-30
ENSG00000151892.10	GFRA1	protein_coding	0.5	12	12	0.00257681	0.625758	0.0944326	0.6077	0.138997	0.703352	8.97606e-28	0.794119	0.0484778	12.414	0.630625	2.1941e-35	0.819425	0.0486674	0.671457	12.5093	6.63967e-36	1.41249e-25
ENSG00000151893.10	CACUL1	protein_coding	0.5	39	39	0.00523127	0.807819	0.0573202	0.769988	0.131464	0.902204	2.10163e-49	0.90857	0.0268894	17.4685	0.825499	2.48779e-68	0.88368	0.0692702	0.78089	15.7655	5.3719e-56	4.55606e-39
ENSG00000151923.13	TIAL1	protein_coding	0.5	20	20	0.00939643	0.582875	0.125531	0.56323	0.21722	0.707825	4.74798e-27	0.779143	0.0807387	12.1651	0.607063	4.76661e-34	0.79193	0.102167	0.627152	12.0781	1.37929e-33	2.52396e-24
ENSG00000151929.5	BAG3	protein_coding	0.5	12	12	0.00204494	0.40018	0.0629816	0.425877	0.18723	0.530101	5.07347e-15	0.652284	0.0459418	8.88572	0.425474	6.35066e-19	0.681691	0.120959	0.464703	9.14005	6.24213e-20	5.34552e-14
ENSG00000152455.11	SUV39H2	protein_coding	0.5	21	21	0.00414807	0.568652	0.203436	0.525431	0.255266	0.741891	2.7263e-26	0.773054	0.0838659	11.972	0.597612	4.98045e-33	0.797637	0.099166	0.636224	12.2568	1.54502e-34	4.76303e-25
ENSG00000152457.13	DCLRE1C	protein_coding	0.5	20	20	0.00580752	0.638333	0.0348632	0.633028	0.142051	0.729736	7.06221e-29	0.806476	0.0200147	12.7126	0.650404	5.03252e-37	0.804606	0.070089	0.647391	12.1483	5.85414e-34	2.65165e-24
ENSG00000152463.10	OLAH	protein_coding	0.5	20	20	0.00332179	0.603856	0.132454	0.574319	0.23374	0.740284	4.09086e-28	0.791017	0.0734204	12.4627	0.625709	1.19311e-35	0.801474	0.0853814	0.64236	12.203	2.99558e-34	1.51599e-24
ENSG00000152464.10	RPP38	protein_coding	0.5	18	18	0.0050613	0.515201	0.105954	0.467934	0.396478	0.653339	9.3213e-22	0.73372	0.0735854	10.8093	0.538345	3.10878e-27	0.741686	0.166215	0.550098	11.0762	1.6362e-28	5.08736e-21
ENSG00000152465.13	NMT2	protein_coding	0.5	20	20	0.00401595	0.667966	0.0886109	0.687124	0.103415	0.764251	1.41829e-32	0.82512	0.0558973	13.5731	0.680823	5.78019e-42	0.843003	0.0580552	0.710653	13.4657	2.49089e-41	2.18824e-29
ENSG00000152726.14	FAM21B	protein_coding	0.5	10	10	0.0310728	0.60887	0.0815437	0.556902	0.260966	0.676051	1.19201e-28	0.798713	0.0566785	12.619	0.637943	1.65838e-36	0.78599	0.0965322	0.617781	11.721	9.95393e-32	8.33866e-23
ENSG00000152766.5	ANKRD22	protein_coding	0.5	14	14	0.0304713	0.440458	0.159794	0.435692	0.162085	0.603126	1.2576e-16	0.668249	0.0928613	9.32019	0.446557	1.16134e-20	0.712585	0.0748806	0.507777	9.72568	2.34344e-22	8.86661e-16
ENSG00000152778.7	IFIT5	protein_coding	0.5	15	15	0.00622863	0.588646	0.0949264	0.532487	0.228713	0.696716	1.50241e-27	0.795505	0.0266071	12.3761	0.632827	3.5219e-35	0.763327	0.124149	0.582668	11.2239	3.11401e-29	3.6974e-21
ENSG00000152779.12	SLC16A12	protein_coding	0.5	30	30	0.00419798	0.76528	0.068523	0.767053	0.0988268	0.87946	7.55301e-44	0.889152	0.026788	16.2381	0.790592	2.71042e-59	0.880119	0.0659842	0.774609	15.5403	1.85075e-54	3.89445e-38
ENSG00000152782.12	PANK1	protein_coding	0.5	25	25	0.00170039	0.685981	0.071807	0.700118	0.0928281	0.80225	2.17394e-34	0.841785	0.0329242	14.0416	0.708602	8.66793e-45	0.838822	0.0587475	0.703622	13.35	1.18487e-40	5.11771e-29
ENSG00000152804.6	HHEX	protein_coding	0.5	7	7	0.00243454	0.262948	0.158053	0.216644	0.292388	0.359978	2.76205e-09	0.513041	0.1839	6.66505	0.263211	2.64569e-11	0.519673	0.212784	0.27006	6.75225	1.45568e-11	3.14347e-08
ENSG00000154473.13	BUB3	protein_coding	0.5	16	16	0.00405947	0.44412	0.270352	0.479263	0.211511	0.609025	1.35879e-19	0.694397	0.134792	10.0897	0.482187	6.13265e-24	0.722411	0.147793	0.521878	10.3332	4.98826e-25	3.29334e-18
ENSG00000154478.3	GPR26	protein_coding	0.5	58	58	0.00147075	0.807423	0.0473182	0.760407	0.132278	0.951124	2.58994e-48	0.905479	0.0246597	17.2211	0.819892	1.84485e-66	0.895423	0.0609661	0.801783	16.4772	5.34852e-61	2.95446e-42
ENSG00000154485.4	MMP21	protein_coding	0.5	43	43	0.00808062	0.815902	0.0535841	0.759306	0.152087	0.919248	3.79346e-50	0.912506	0.020555	17.6316	0.832667	1.40867e-69	0.898361	0.0562364	0.807052	16.9895	9.82841e-65	1.68584e-44
ENSG00000154493.13	C10orf90	protein_coding	0.5	60	59	0.00700804	0.798578	0.0368693	0.834373	0.0435033	0.959884	1.96064e-45	0.895411	0.0252764	16.586	0.80176	8.79742e-62	0.929306	0.0185311	0.863609	17.8185	5.07589e-71	9.68343e-48
ENSG00000155229.16	MMS19	protein_coding	0.5	21	21	0.00186779	0.604814	0.101955	0.595765	0.147987	0.739935	3.33068e-27	0.785399	0.0641868	12.2405	0.616852	1.88757e-34	0.80138	0.0813547	0.64221	12.2166	2.53611e-34	1.05021e-24
ENSG00000155252.12	PI4K2A	protein_coding	0.5	13	13	0.0189509	0.42746	0.153043	0.400038	0.200177	0.5779	5.71187e-19	0.689836	0.11792	9.94661	0.475874	2.60913e-23	0.688722	0.145932	0.474339	9.51052	1.89704e-21	1.70596e-15
ENSG00000155254.8	MARVELD1	protein_coding	0.5	22	22	0.00567607	0.523203	0.116473	0.63082	0.0945378	0.749676	1.77692e-23	0.755437	0.0535762	11.2969	0.570685	1.35947e-29	0.81312	0.0572876	0.661165	12.3533	4.6734e-35	5.09561e-25
ENSG00000155256.13	ZFYVE27	protein_coding	0.5	15	15	0.0100442	0.32995	0.0603861	0.344739	0.255068	0.511823	2.57346e-12	0.604101	0.0562691	7.9927	0.364938	1.32016e-15	0.613612	0.200796	0.37652	8.05654	7.84865e-16	3.27638e-11
ENSG00000155265.6	GOLGA7B	protein_coding	0.5	16	16	0.0202476	0.405457	0.113441	0.345753	0.268847	0.576485	1.19157e-15	0.654946	0.0840651	9.02928	0.428954	1.72803e-19	0.683101	0.154016	0.466627	9.52628	1.63026e-21	1.16162e-15
ENSG00000155287.6	SLC25A28	protein_coding	0.5	5	5	0.010001	0.231802	0.233065	0.169477	0.424883	0.329626	2.83967e-10	0.521607	0.179013	6.95814	0.272074	3.448e-12	0.562381	0.189812	0.316272	7.21968	5.21111e-13	5.14501e-09
ENSG00000155629.10	PIK3AP1	protein_coding	0.5	23	23	0.0248105	0.540252	0.267386	0.604503	0.0992545	0.754512	3.88112e-27	0.76965	0.108226	12.1384	0.592361	6.61363e-34	0.807486	0.0645286	0.652034	12.2206	2.41368e-34	1.59838e-24
ENSG00000155640.5	C10orf12	protein_coding	0.5	10	10	0.0307044	0.313294	0.0793694	0.329022	0.151613	0.455179	5.23611e-12	0.601719	0.0282759	7.91417	0.362066	2.48914e-15	0.589548	0.12881	0.347567	7.42307	1.1444e-13	4.52149e-09
ENSG00000156026.10	MCU	protein_coding	0.5	11	11	0.00227463	0.380805	0.255281	0.381318	0.212019	0.5339	2.26299e-17	0.663982	0.141125	9.43432	0.440872	3.93527e-21	0.699537	0.108498	0.489352	9.64063	5.38571e-22	9.63117e-16
ENSG00000156042.13	TTC18	protein_coding	0.5	8	8	0.00231767	0.327543	0.142238	0.307501	0.234976	0.39966	5.25021e-12	0.58758	0.104105	7.81086	0.34525	5.68011e-15	0.600143	0.158067	0.360171	7.8099	5.7232e-15	1.99481e-10
ENSG00000156110.9	ADK	protein_coding	0.5	11	11	0.0171377	0.30063	0.121178	0.212591	0.4778	0.458787	5.25825e-12	0.581261	0.113742	7.76157	0.337865	8.38814e-15	0.584157	0.215302	0.341239	7.53851	4.75383e-14	7.66653e-10
ENSG00000156113.16	KCNMA1	protein_coding	0.5	20	20	0.00676774	0.563523	0.119885	0.527655	0.251957	0.725159	1.16252e-25	0.775971	0.0520552	11.8746	0.602131	1.60431e-32	0.754608	0.131028	0.569434	11.3278	9.55924e-30	6.76665e-22
ENSG00000156374.10	PCGF6	protein_coding	0.5	8	8	0.00804922	0.30223	0.0818755	0.3212	0.197461	0.398908	5.7221e-11	0.570654	0.0925057	7.47127	0.325646	7.94221e-14	0.591176	0.145491	0.349489	7.52453	5.29099e-14	1.83904e-09
ENSG00000156384.10	SFR1	protein_coding	0.5	8	8	0.00280583	0.310278	0.110147	0.195983	0.411648	0.42445	2.09856e-10	0.561403	0.085972	7.28709	0.315173	3.16725e-13	0.539363	0.204049	0.290912	7.02471	2.14506e-12	8.28597e-09
ENSG00000156395.8	SORCS3	protein_coding	0.5	9	9	0.00285833	0.300694	0.225554	0.293916	0.199566	0.440772	3.63721e-12	0.566796	0.162808	7.6876	0.321258	1.49915e-14	0.639752	0.134816	0.409283	8.54932	1.23821e-17	1.70148e-12
ENSG00000156398.8	SFXN2	protein_coding	0.5	5	5	0.00877264	0.208356	0.165245	0.183394	0.288892	0.274205	2.44742e-08	0.492486	0.155187	6.32956	0.242542	2.4586e-10	0.452695	0.256311	0.204933	5.77735	7.58885e-09	3.49371e-06
ENSG00000156502.9	SUPV3L1	protein_coding	0.5	17	17	0.00584376	0.461645	0.232923	0.520061	0.1404	0.67139	1.26446e-26	0.771909	0.0879566	12.0499	0.595844	1.94121e-33	0.748581	0.0845595	0.560373	10.7134	8.80641e-27	3.50517e-19
ENSG00000156510.11	HKDC1	protein_coding	0.5	33	33	0.0110484	0.727762	0.069692	0.735341	0.116409	0.856274	9.6703e-38	0.859738	0.0342016	14.8244	0.739149	1.01829e-49	0.87006	0.0626041	0.757005	14.6979	6.64491e-49	1.8419e-34
ENSG00000156515.17	HK1	protein_coding	0.5	26	26	0.00334374	0.646973	0.125518	0.694883	0.129025	0.816896	5.11139e-31	0.812493	0.0704307	13.189	0.660145	1.01484e-39	0.861043	0.0737265	0.741395	14.7266	4.34823e-49	1.10849e-34
ENSG00000156521.9	TYSND1	protein_coding	0.5	52	52	0.00147587	0.789846	0.0386365	0.762858	0.219654	0.936375	1.51958e-49	0.910582	0.0206301	17.4999	0.829159	1.43554e-68	0.884507	0.118934	0.782353	16.6843	1.70601e-62	2.88635e-43
ENSG00000156574.5	NODAL	protein_coding	0.5	24	24	0.00538801	0.712277	0.0583041	0.69204	0.156791	0.803289	4.70368e-35	0.845564	0.0316865	14.2005	0.714978	9.10065e-46	0.823745	0.097419	0.678556	13.4319	3.93088e-41	9.12201e-30
ENSG00000156650.8	KAT6B	protein_coding	0.5	11	11	0.00751635	0.392018	0.204709	0.397835	0.159752	0.473558	4.28699e-16	0.635073	0.144117	8.97675	0.403318	2.78895e-19	0.656072	0.120611	0.430431	8.72918	2.56533e-18	6.74704e-13
ENSG00000156671.8	SAMD8	protein_coding	0.5	13	13	0.00360416	0.309571	0.33879	0.453991	0.162371	0.564547	3.43625e-15	0.633313	0.132449	8.78491	0.401086	1.56484e-18	0.680661	0.1256	0.4633	9.3447	9.21487e-21	6.17928e-15
ENSG00000165309.9	ARMC3	protein_coding	0.5	10	10	0.00211865	0.361898	0.202624	0.419669	0.154258	0.507765	4.51835e-17	0.654585	0.13777	9.32121	0.428482	1.15016e-20	0.688208	0.122131	0.47363	9.40701	5.10461e-21	5.21181e-15
ENSG00000165312.5	OTUD1	protein_coding	0.5	17	17	0.0203176	0.461811	0.137269	0.491509	0.269741	0.688184	7.22106e-19	0.695951	0.0910944	9.96196	0.484348	2.2361e-23	0.753941	0.11634	0.568428	11.0239	2.93055e-28	1.8799e-20
ENSG00000165322.13	ARHGAP12	protein_coding	0.5	7	7	0.0436082	0.280181	0.112654	0.232966	0.211742	0.360582	1.4954e-10	0.568224	0.0629067	7.37051	0.322879	1.69974e-13	0.541109	0.199552	0.292799	6.88713	5.69276e-12	3.30351e-08
ENSG00000165338.12	HECTD2	protein_coding	0.5	14	14	0.00300596	0.466696	0.14517	0.453317	0.161662	0.607794	3.41573e-18	0.686734	0.0974448	9.76118	0.471604	1.65217e-22	0.694646	0.152728	0.482533	9.77921	1.38288e-22	1.76733e-16
ENSG00000165383.6	LRRC18	protein_coding	0.5	11	11	0.00259607	0.429367	0.0858861	0.396865	0.172889	0.504602	5.31769e-17	0.674782	0.0794895	9.44016	0.45533	3.72228e-21	0.597147	0.20426	0.356585	7.78917	6.745e-15	1.55022e-10
ENSG00000165406.11	MARCH8	protein_coding	0.5	15	15	0.0114265	0.440996	0.208727	0.505613	0.205876	0.669341	1.2135e-18	0.687937	0.115762	9.86287	0.473258	6.03e-23	0.714959	0.130802	0.511166	10.2437	1.26374e-24	4.62336e-18
ENSG00000165424.6	ZCCHC24	protein_coding	0.5	41	41	0.0039696	0.794316	0.0783351	0.829955	0.078947	0.920874	8.36529e-47	0.897397	0.0386384	16.8784	0.805322	6.48317e-64	0.921634	0.0451229	0.849409	17.8806	1.67011e-71	2.67304e-48
ENSG00000165443.7	PHYHIPL	protein_coding	0.5	19	19	0.00208687	0.586172	0.227202	0.546963	0.307215	0.699817	2.91005e-29	0.772471	0.143944	12.5654	0.596712	3.27321e-36	0.743198	0.157236	0.552343	11.0358	2.56658e-28	6.17726e-21
ENSG00000165449.7	SLC16A9	protein_coding	0.5	22	22	0.00198286	0.556257	0.235486	0.542349	0.161357	0.752311	1.58815e-26	0.766261	0.11328	11.974	0.587156	4.86459e-33	0.777086	0.0681279	0.603863	11.2546	2.19779e-29	6.20161e-21
ENSG00000165476.8	REEP3	protein_coding	0.5	6	6	0.00289033	0.244323	0.107378	0.190726	0.253286	0.331631	2.26496e-08	0.50781	0.108764	6.46328	0.257871	1.0246e-10	0.471589	0.234243	0.222396	5.90385	3.55105e-09	3.59719e-06
ENSG00000165507.8	C10orf10	protein_coding	0.5	8	8	0.0110699	0.309182	0.176807	0.246658	0.357059	0.432911	3.20195e-11	0.563446	0.141928	7.46061	0.317472	8.61204e-14	0.555219	0.19397	0.308269	7.03758	1.95612e-12	1.68398e-08
ENSG00000165511.4	C10orf25	protein_coding	0.5	21	21	0.00569687	0.575586	0.085402	0.496895	0.286269	0.687996	1.41012e-24	0.765944	0.0493198	11.584	0.58667	4.96964e-31	0.748951	0.139748	0.560928	11.0564	2.04104e-28	9.14653e-21
ENSG00000165512.4	ZNF22	protein_coding	0.5	7	7	0.00251108	0.290391	0.129418	0.317164	0.103759	0.400114	5.62456e-11	0.56343	0.116866	7.41727	0.317453	1.19557e-13	0.59415	0.106795	0.353014	7.49382	6.68969e-14	3.08337e-09
ENSG00000165568.13	AKR1E2	protein_coding	0.5	31	31	0.00929765	0.774786	0.0382547	0.714558	0.190609	0.867613	2.23385e-43	0.888682	0.0188406	16.139	0.789755	1.35792e-58	0.855023	0.124956	0.731064	14.9005	3.27005e-50	7.66864e-36
ENSG00000165609.8	NUDT5	protein_coding	0.5	44	44	0.00545626	0.806479	0.0840926	0.809593	0.137167	0.928587	3.61686e-51	0.906148	0.0445047	17.7934	0.821104	7.95127e-71	0.910778	0.0829766	0.829517	17.6979	4.35457e-70	1.22918e-47
ENSG00000165626.12	BEND7	protein_coding	0.5	30	30	0.00229255	0.71322	0.190253	0.75812	0.119874	0.875168	3.61907e-43	0.872573	0.0631319	15.9876	0.761384	1.55887e-57	0.877712	0.0579172	0.770378	15.3588	3.09037e-53	2.43283e-37
ENSG00000165629.15	ATP5C1	protein_coding	0.5	25	25	0.00193139	0.725475	0.144136	0.704349	0.112107	0.812693	2.2041e-42	0.875711	0.0547605	15.8626	0.76687	1.14978e-56	0.847243	0.084841	0.717821	13.9109	5.43713e-44	2.21439e-31
ENSG00000165630.9	PRPF18	protein_coding	0.5	49	49	0.00619193	0.720143	0.0808764	0.662466	0.197835	0.898161	5.24725e-38	0.858405	0.0473461	14.8736	0.736859	4.88802e-50	0.851154	0.0834504	0.724463	14.5166	9.50589e-48	3.59509e-34
ENSG00000165632.7	TAF3	protein_coding	0.5	14	14	0.00806183	0.57029	0.0258941	0.58452	0.167185	0.655759	7.52983e-24	0.763172	0.0213858	11.4211	0.582432	3.28204e-30	0.793321	0.0561845	0.629358	11.7519	6.90404e-32	7.82612e-23
ENSG00000165633.8	VSTM4	protein_coding	0.5	12	12	0.00468535	0.459923	0.159785	0.478355	0.142166	0.579695	4.07771e-19	0.693315	0.106568	9.99397	0.480686	1.61963e-23	0.706845	0.0996034	0.49963	9.66368	4.30138e-22	1.16525e-15
ENSG00000165637.9	VDAC2	protein_coding	0.5	10	10	0.0226001	0.350969	0.0967203	0.383435	0.152066	0.487788	9.25996e-13	0.608721	0.0834002	8.11359	0.370541	4.91478e-16	0.65713	0.130664	0.43182	8.73903	2.35129e-18	6.46712e-13
ENSG00000165644.6	COMTD1	protein_coding	0.5	12	12	0.00205108	0.389294	0.11075	0.389242	0.224779	0.531182	1.65865e-14	0.637924	0.0778828	8.67831	0.406947	4.01677e-18	0.67303	0.111934	0.45297	9.01158	2.03113e-19	1.11173e-13
ENSG00000165646.7	SLC18A2	protein_coding	0.5	28	28	0.00196766	0.706232	0.11143	0.584238	0.307462	0.832119	1.50548e-37	0.851934	0.0575252	14.7406	0.725792	3.53488e-49	0.816851	0.0967617	0.667246	13.044	6.87517e-39	3.41587e-28
ENSG00000165650.7	PDZD8	protein_coding	0.5	14	14	0.0023627	0.566626	0.12	0.556292	0.281852	0.689806	7.97595e-26	0.766874	0.0831785	11.8427	0.588096	2.34796e-32	0.764667	0.172647	0.584715	11.7312	8.81836e-32	1.6797e-23
ENSG00000165655.14	ZNF503	protein_coding	0.5	10	10	0.0337782	0.266285	0.152264	0.220032	0.327461	0.446126	3.58333e-11	0.570523	0.115634	7.50741	0.325497	6.03078e-14	0.539543	0.228082	0.291107	7.17562	7.19825e-13	1.90686e-09
ENSG00000165660.7	FAM175B	protein_coding	0.5	28	28	0.0142712	0.672398	0.0779553	0.713341	0.108895	0.827654	4.43615e-35	0.84881	0.00800826	14.2258	0.720478	6.3337e-46	0.855048	0.0575548	0.731107	14.0528	7.40707e-45	6.63513e-32
ENSG00000165669.9	FAM204A	protein_coding	0.5	20	20	0.00209197	0.586677	0.117302	0.565645	0.348928	0.745807	6.93351e-29	0.798549	0.0611821	12.6612	0.637681	9.69624e-37	0.773065	0.178809	0.59763	12.3155	7.47751e-35	7.1372e-26
ENSG00000165672.5	PRDX3	protein_coding	0.5	13	13	0.00232582	0.459767	0.1181	0.45123	0.27875	0.592022	1.86522e-19	0.709999	0.0621968	10.1782	0.504099	2.48101e-24	0.714995	0.156496	0.511218	10.3244	5.46484e-25	2.24472e-18
ENSG00000165678.15	GHITM	protein_coding	0.5	17	17	0.00195748	0.525401	0.0445457	0.4023	0.240639	0.656859	5.76699e-21	0.732776	0.0298974	10.6409	0.536961	1.92276e-26	0.724781	0.13113	0.525308	10.6308	2.14375e-26	2.07063e-19
ENSG00000165730.10	STOX1	protein_coding	0.5	21	21	0.00200883	0.644489	0.154498	0.568626	0.307067	0.772415	1.33762e-33	0.821137	0.0858165	13.7528	0.674267	4.89791e-43	0.793474	0.159968	0.629601	12.5683	3.15286e-36	1.46574e-26
ENSG00000165731.13	RET	protein_coding	0.5	11	11	0.00254352	0.325526	0.23788	0.401608	0.234335	0.516238	8.09666e-14	0.604621	0.156521	8.29278	0.365567	1.10629e-16	0.67665	0.169757	0.457855	9.49895	2.12014e-21	9.18901e-16
ENSG00000165732.8	DDX21	protein_coding	0.5	13	13	0.00235059	0.364475	0.23623	0.416983	0.267201	0.595288	4.90329e-15	0.633709	0.130559	8.75201	0.401588	2.09593e-18	0.684821	0.219354	0.46898	9.70188	2.95984e-22	1.5308e-16
ENSG00000165733.7	BMS1	protein_coding	0.5	8	8	0.00260151	0.282367	0.262659	0.172025	0.431229	0.415466	1.08722e-11	0.540161	0.213854	7.37127	0.291774	1.69011e-13	0.511519	0.21703	0.261652	6.40227	1.53085e-10	4.46761e-07
ENSG00000165752.12	STK32C	protein_coding	0.5	36	36	0.00154592	0.648979	0.179812	0.756263	0.139376	0.887766	2.10889e-39	0.845437	0.0794092	15.0722	0.714764	2.46765e-51	0.887372	0.059769	0.78743	15.7894	3.68079e-56	4.25588e-39
ENSG00000165757.8	KIAA1462	protein_coding	0.5	16	16	0.00732727	0.442202	0.0824195	0.491646	0.204229	0.653585	3.19096e-17	0.683084	0.0567067	9.54583	0.466604	1.35016e-21	0.725162	0.119534	0.52586	10.3343	4.92744e-25	3.82389e-18
ENSG00000165806.15	CASP7	protein_coding	0.5	16	16	0.0127458	0.622213	0.0805812	0.57822	0.19439	0.72653	1.2718e-28	0.800686	0.0461196	12.6253	0.641098	1.5321e-36	0.787095	0.117126	0.619519	12.0247	2.63385e-33	3.05612e-24
ENSG00000165813.12	C10orf118	protein_coding	0.5	19	19	0.00614809	0.6175	0.102756	0.621466	0.137977	0.753112	2.15169e-29	0.802363	0.0641239	12.7957	0.643787	1.73271e-37	0.821377	0.0743375	0.67466	12.8848	5.47958e-38	2.85363e-27
ENSG00000165816.8	VWA2	protein_coding	0.5	21	21	0.00411603	0.526753	0.164823	0.588599	0.0988272	0.727426	7.3489e-24	0.751779	0.0933921	11.3489	0.565172	7.50658e-30	0.796729	0.0592063	0.634776	11.8444	2.30158e-32	3.85897e-23
ENSG00000165832.4	TRUB1	protein_coding	0.5	14	14	0.00245245	0.423698	0.291118	0.458085	0.278983	0.606198	4.86346e-21	0.699717	0.139506	10.432	0.489605	1.77129e-25	0.653411	0.228765	0.426946	9.23496	2.58382e-20	2.73872e-15
ENSG00000165863.12	C10orf82	protein_coding	0.5	23	23	0.00295063	0.644356	0.0758431	0.638208	0.113778	0.779395	4.75571e-31	0.817563	0.0443193	13.2188	0.66841	6.83233e-40	0.818588	0.0661342	0.670087	12.6197	1.64525e-36	4.11499e-26
ENSG00000165868.8	HSPA12A	protein_coding	0.5	12	12	0.0126852	0.359067	0.121921	0.42541	0.154045	0.533339	9.31917e-14	0.620625	0.108377	8.40041	0.385176	4.44914e-17	0.664225	0.136031	0.441195	9.00512	2.15423e-19	7.06432e-14
ENSG00000165879.7	FRAT1	protein_coding	0.5	23	23	0.00689368	0.598741	0.174582	0.589323	0.239033	0.756541	1.49062e-28	0.780638	0.0989502	12.4854	0.609395	8.96539e-36	0.791787	0.124318	0.626926	12.5504	3.95514e-36	1.9764e-26
ENSG00000165886.4	UBTD1	protein_coding	0.5	32	32	0.00294859	0.555784	0.0715351	0.662925	0.0538248	0.809059	1.28333e-29	0.804405	0.057501	12.8474	0.647068	8.89125e-38	0.853857	0.0303327	0.729072	13.6704	1.52656e-42	4.28714e-30
ENSG00000165887.7	ANKRD2	protein_coding	0.5	18	18	0.0100599	0.486277	0.135749	0.48026	0.181808	0.65145	3.62793e-20	0.713072	0.080066	10.3425	0.508472	4.52807e-25	0.707515	0.151482	0.500577	9.95543	2.38796e-23	6.37376e-17
ENSG00000165983.10	PTER	protein_coding	0.5	26	26	0.0020337	0.594085	0.178826	0.660768	0.17304	0.778287	1.61234e-30	0.800273	0.0967546	12.9965	0.640437	1.28124e-38	0.806135	0.142699	0.649853	13.0229	9.0608e-39	2.09111e-28
ENSG00000165985.8	C1QL3	protein_coding	0.5	23	23	0.00189429	0.61197	0.138329	0.625065	0.226526	0.761518	2.84101e-29	0.803946	0.0523042	12.7856	0.646329	1.97384e-37	0.807531	0.112623	0.652106	12.8467	8.97137e-38	1.82046e-27
ENSG00000165995.14	CACNB2	protein_coding	0.5	14	14	0.0180743	0.471429	0.0785441	0.499442	0.196154	0.593014	1.39635e-18	0.701876	0.0452617	9.948	0.49263	2.5731e-23	0.702117	0.157723	0.492968	10.2046	1.89146e-24	3.8093e-18
ENSG00000165996.9	PTPLA	protein_coding	0.5	18	18	0.002239	0.51732	0.299786	0.610061	0.149339	0.71764	1.02095e-27	0.762136	0.136893	12.1879	0.580851	3.60438e-34	0.808257	0.0623774	0.653279	12.2441	1.80593e-34	1.24668e-24
ENSG00000165997.4	ARL5B	protein_coding	0.5	18	18	0.00266779	0.442102	0.196289	0.458376	0.250957	0.658865	3.68373e-19	0.690183	0.116707	9.9805	0.476353	1.85534e-23	0.691572	0.151172	0.478272	9.66345	4.31106e-22	4.46193e-16
ENSG00000166024.9	R3HCC1L	protein_coding	0.5	14	14	0.00540292	0.565633	0.123904	0.539391	0.205159	0.648728	1.1521e-25	0.778101	0.0374053	11.8822	0.605441	1.46433e-32	0.758911	0.133833	0.575946	11.3615	6.50414e-30	7.1005e-22
ENSG00000166033.7	HTRA1	protein_coding	0.5	9	9	0.00237508	0.320567	0.106396	0.315942	0.203487	0.391907	4.97013e-12	0.597659	0.063329	7.88743	0.357196	3.08475e-15	0.593368	0.168527	0.352086	7.60107	2.93701e-14	8.81952e-10
ENSG00000166135.9	HIF1AN	protein_coding	0.5	27	27	0.00191206	0.599501	0.153729	0.611336	0.185776	0.781819	1.06002e-28	0.79477	0.0803913	12.6027	0.631659	2.04046e-36	0.81361	0.100886	0.661961	12.8273	1.15367e-37	4.22913e-27
ENSG00000166136.11	NDUFB8	protein_coding	0.5	11	11	0.0119435	0.384564	0.156426	0.36749	0.278896	0.492365	5.68391e-14	0.617185	0.124018	8.41687	0.380918	3.86675e-17	0.63263	0.208587	0.400221	8.70119	3.28419e-18	1.82243e-13
ENSG00000166167.13	BTRC	protein_coding	0.5	13	13	0.00210568	0.344108	0.212458	0.438254	0.195703	0.552491	2.06478e-17	0.67894	0.0808505	9.55361	0.460959	1.2526e-21	0.681181	0.162727	0.464007	9.46422	2.95773e-21	1.84459e-15
ENSG00000166169.12	POLL	protein_coding	0.5	5	5	0.0196489	0.256287	0.111503	0.186443	0.264462	0.334855	2.57105e-09	0.536403	0.0898115	6.87706	0.287729	6.11001e-12	0.547328	0.149305	0.299567	6.82262	8.93936e-12	9.99123e-08
ENSG00000166171.8	DPCD	protein_coding	0.5	14	14	0.00215932	0.41397	0.079451	0.47548	0.180166	0.532519	2.98017e-15	0.654664	0.0528847	8.9489	0.428584	3.59052e-19	0.708897	0.114409	0.502535	9.84867	6.94559e-23	2.12431e-16
ENSG00000166189.6	HPS6	protein_coding	0.5	5	5	0.00259475	0.278323	0.185497	0.259106	0.238972	0.318708	3.52297e-11	0.54716	0.173475	7.32684	0.299384	2.35646e-13	0.521868	0.242642	0.272346	6.66252	2.69171e-11	5.05413e-08
ENSG00000166197.12	NOLC1	protein_coding	0.5	6	6	0.0233661	0.196523	0.176064	0.153231	0.3403	0.328093	1.22845e-07	0.475532	0.148828	6.05436	0.226131	1.40973e-09	0.469274	0.258897	0.220218	5.84472	5.07435e-09	2.34007e-06
ENSG00000166224.12	SGPL1	protein_coding	0.5	93	76	0.0306045	0.171408	0.355436	0.363073	0.280761	0.873194	2.617e-09	0.449611	0.30576	6.08437	0.20215	1.16952e-09	0.680381	0.105148	0.462919	9.06298	1.2693e-19	1.04236e-13
ENSG00000166228.4	PCBD1	protein_coding	0.5	36	36	0.00175763	0.767804	0.0562917	0.748868	0.118355	0.888526	5.17233e-43	0.884153	0.0356615	16.0369	0.781727	7.05532e-58	0.895963	0.0454018	0.80275	15.9416	3.26066e-57	1.29264e-39
ENSG00000166272.12	WBP1L	protein_coding	0.5	9	9	0.0168861	0.299739	0.144014	0.253796	0.261169	0.432022	6.20443e-12	0.571269	0.157331	7.661	0.326348	1.84496e-14	0.551824	0.206891	0.304509	7.19485	6.253e-13	3.35022e-09
ENSG00000166275.11	C10orf32	protein_coding	0.5	10	10	0.00512735	0.478115	0.0713684	0.451146	0.293573	0.607362	6.21599e-22	0.739825	0.0569471	10.8827	0.547341	1.39385e-27	0.718248	0.113144	0.515881	10.1045	5.27557e-24	2.55794e-17
ENSG00000166295.4	ANAPC16	protein_coding	0.5	12	12	0.00716963	0.456824	0.0673992	0.502104	0.114307	0.593724	3.19026e-18	0.696615	0.0545878	9.84345	0.485273	7.31576e-23	0.72304	0.082432	0.522787	9.98977	1.6897e-23	1.10374e-16
ENSG00000166321.9	NUDT13	protein_coding	0.5	6	6	0.0182887	0.290499	0.0765589	0.347756	0.210915	0.40817	3.45836e-12	0.599875	0.0719779	7.93489	0.35985	2.10681e-15	0.59488	0.1612	0.353883	7.65218	1.97597e-14	6.07495e-10
ENSG00000166343.5	MSS51	protein_coding	0.5	5	5	0.0396489	0.105206	0.0766983	0.132944	0.157888	0.236849	7.48304e-06	0.42509	0.139244	5.28581	0.180701	1.25149e-07	0.407897	0.167384	0.16638	4.80009	1.58592e-06	0.00130874
ENSG00000166348.13	USP54	protein_coding	0.5	3	3	0.00298422	0.162958	0.0386018	0.126937	0.230463	0.186854	4.41529e-05	0.419003	0.0526605	5.08283	0.175564	3.71844e-07	0.330317	0.295346	0.109109	4.11676	3.8423e-05	0.00171892
ENSG00000166507.12	NDST2	protein_coding	0.5	5	5	0.00278894	0.204601	0.158829	0.197047	0.184159	0.259388	6.91335e-07	0.460354	0.138663	5.77963	0.211926	7.48667e-09	0.450123	0.257829	0.202611	5.59317	2.22958e-08	4.44943e-06
ENSG00000168209.4	DDIT4	protein_coding	0.5	7	7	0.00779658	0.321054	0.169116	0.317996	0.192366	0.425888	3.47424e-13	0.610255	0.104612	8.2095	0.372411	2.22117e-16	0.572511	0.193754	0.327769	7.43611	1.03691e-13	1.17395e-09
ENSG00000168267.5	PTF1A	protein_coding	0.5	30	30	0.00609284	0.661667	0.21182	0.757163	0.0656119	0.852167	2.67272e-35	0.832197	0.100291	14.1674	0.692552	1.45833e-45	0.879403	0.0468172	0.773349	14.9919	8.28973e-51	1.20475e-35
ENSG00000168283.9	BMI1	protein_coding	0.5	12	12	0.0146004	0.412198	0.163855	0.381334	0.199098	0.491184	3.59508e-16	0.655178	0.102148	9.13646	0.429259	6.45297e-20	0.648058	0.155893	0.419979	8.82457	1.09885e-18	1.55699e-13
ENSG00000169126.11	ARMC4	protein_coding	0.5	22	22	0.00411881	0.584802	0.151465	0.62792	0.182827	0.742863	1.95833e-30	0.804986	0.0766382	13.012	0.648003	1.0456e-38	0.806857	0.104308	0.651018	12.6916	6.57959e-37	9.50401e-27
ENSG00000169129.10	AFAP1L2	protein_coding	0.5	13	13	0.0022084	0.416869	0.12185	0.405708	0.24026	0.556172	2.18943e-15	0.652268	0.0706232	8.95857	0.425453	3.2892e-19	0.683646	0.136364	0.467372	9.27359	1.79991e-20	1.59002e-14
ENSG00000169740.9	ZNF32	protein_coding	0.5	12	12	0.00510361	0.330194	0.184759	0.366352	0.224095	0.50495	1.36618e-12	0.587212	0.149114	7.91173	0.344818	2.53831e-15	0.626511	0.173729	0.392516	8.30853	9.68914e-17	6.19571e-12
ENSG00000169813.12	HNRNPF	protein_coding	0.5	15	15	0.0119039	0.474258	0.101413	0.436194	0.258272	0.594521	1.2156e-18	0.696613	0.0807838	9.92355	0.48527	3.28841e-23	0.704591	0.156155	0.496448	9.91768	3.48753e-23	7.08574e-17
ENSG00000169826.6	CSGALNACT2	protein_coding	0.5	14	14	0.00872276	0.671878	0.172129	0.68218	0.152282	0.77269	9.26982e-34	0.819772	0.10609	13.7771	0.672025	3.4994e-43	0.843198	0.102937	0.710982	13.9279	4.2877e-44	1.40866e-31
ENSG00000170312.11	CDK1	protein_coding	0.5	14	14	0.00246212	0.565546	0.122727	0.490199	0.297294	0.657874	1.97536e-26	0.775313	0.0733169	12.0171	0.60111	2.88978e-33	0.741074	0.172854	0.54919	11.2341	2.77443e-29	7.58776e-22
ENSG00000170324.15	FRMPD2	protein_coding	0.5	10	10	0.00795219	0.37801	0.108349	0.38341	0.162497	0.477076	1.36387e-15	0.649597	0.0972259	8.97872	0.421977	2.7393e-19	0.65885	0.133062	0.434083	8.7731	1.73813e-18	5.42788e-13
ENSG00000170370.10	EMX2	protein_coding	0.5	13	13	0.00226604	0.231354	0.312561	0.390288	0.237301	0.535839	3.5721e-15	0.648543	0.0779806	8.88786	0.420608	6.22987e-19	0.651692	0.102479	0.424702	8.48502	2.15676e-17	6.04079e-12
ENSG00000170430.9	MGMT	protein_coding	0.5	33	33	0.00450076	0.820008	0.0386216	0.82836	0.0829362	0.916496	1.26189e-49	0.910376	0.0213023	17.5163	0.828784	1.07583e-68	0.923423	0.0300335	0.85271	17.5859	3.15791e-69	8.75332e-47
ENSG00000170525.14	PFKFB3	protein_coding	0.5	17	17	0.0019552	0.565415	0.0548332	0.508406	0.103289	0.681825	2.69007e-23	0.752771	0.0550209	11.2393	0.566664	2.61303e-29	0.75366	0.0735627	0.568003	10.7003	1.01487e-26	4.78552e-19
ENSG00000170759.10	KIF5B	protein_coding	0.5	6	6	0.040428	0.163515	0.204229	0.212041	0.239846	0.354768	9.08846e-08	0.469209	0.194839	6.00756	0.220157	1.88332e-09	0.548659	0.237841	0.301027	7.17002	7.49849e-13	2.64565e-09
ENSG00000171160.13	MORN4	protein_coding	0.5	29	29	0.00193031	0.723268	0.143204	0.745529	0.15739	0.867858	4.22187e-42	0.877233	0.0480682	15.8144	0.769538	2.47427e-56	0.876157	0.0540111	0.767652	15.1038	1.52759e-51	2.95101e-36
ENSG00000171206.9	TRIM8	protein_coding	0.5	7	7	0.00252496	0.249297	0.110947	0.267508	0.237198	0.342929	1.48749e-11	0.592175	0.0366139	7.7524	0.350672	9.01748e-15	0.472357	0.348713	0.223121	5.92874	3.05259e-09	6.33125e-08
ENSG00000171224.7	C10orf35	protein_coding	0.5	45	45	0.0197931	0.525408	0.343883	0.610256	0.187918	0.849276	7.08164e-27	0.743854	0.201149	11.8832	0.553319	1.44685e-32	0.804791	0.131948	0.647688	13.1601	1.48853e-39	5.29372e-29
ENSG00000171307.14	ZDHHC16	protein_coding	0.5	13	13	0.0182477	0.405711	0.14985	0.406684	0.22387	0.5527	3.20812e-16	0.658667	0.0998257	9.1739	0.433842	4.56196e-20	0.669673	0.147344	0.448462	9.01857	1.90562e-19	8.31194e-14
ENSG00000171311.8	EXOSC1	protein_coding	0.5	25	25	0.0018193	0.67327	0.0259799	0.66531	0.177637	0.806076	4.95078e-33	0.83557	0.0181393	13.7313	0.698178	6.5923e-43	0.830701	0.0994421	0.690064	13.4874	1.85584e-41	7.2889e-30
ENSG00000171314.8	PGAM1	protein_coding	0.5	30	30	0.0016578	0.574299	0.166452	0.617983	0.193304	0.804093	2.70329e-26	0.782025	0.0483063	12.041	0.611564	2.16247e-33	0.801628	0.109071	0.642607	12.4359	1.66896e-35	1.02727e-25
ENSG00000171772.11	SYCE1	protein_coding	0.5	9	9	0.00624896	0.389094	0.255397	0.399654	0.134121	0.480275	1.21172e-16	0.656837	0.125768	9.24592	0.431435	2.33235e-20	0.682431	0.102724	0.465712	9.12298	7.30847e-20	7.02078e-14
ENSG00000171798.13	KNDC1	protein_coding	0.5	19	19	0.00656957	0.538409	0.133391	0.573993	0.0914418	0.70024	2.90964e-23	0.741198	0.0933834	11.154	0.549374	6.84796e-29	0.766662	0.0713097	0.587771	11.0028	3.70627e-28	4.59793e-20
ENSG00000171811.8	TTC40	protein_coding	0.5	45	45	0.00155094	0.747667	0.134598	0.788599	0.120868	0.917014	1.91532e-44	0.892106	0.0246642	16.369	0.795853	3.18575e-60	0.898029	0.0639317	0.806457	16.3826	2.54626e-60	9.97612e-42
ENSG00000171813.10	PWWP2B	protein_coding	0.5	24	24	0.00214159	0.670997	0.102149	0.649434	0.135129	0.784743	1.12122e-35	0.845147	0.0473731	14.3202	0.714274	1.63658e-46	0.832518	0.0595845	0.693087	13.0756	4.54167e-39	7.07043e-28
ENSG00000171862.5	PTEN	protein_coding	0.5	8	8	0.018767	0.183733	0.199627	0.210391	0.211471	0.323713	5.69293e-08	0.481486	0.162189	6.16415	0.231829	7.08638e-10	0.461182	0.206395	0.212688	5.7028	1.17853e-08	1.30634e-05
ENSG00000171988.13	JMJD1C	protein_coding	0.5	13	13	0.00212147	0.376681	0.0866785	0.382946	0.217713	0.543991	1.65213e-13	0.628002	0.0395033	8.40764	0.394386	4.18347e-17	0.674735	0.100836	0.455267	9.04704	1.46892e-19	8.91188e-14
ENSG00000172586.7	CHCHD1	protein_coding	0.5	8	8	0.0218072	0.319009	0.141262	0.264202	0.269814	0.364825	3.54235e-11	0.570287	0.103033	7.5116	0.325227	5.84073e-14	0.53662	0.235551	0.287961	6.85481	7.14087e-12	2.0811e-08
ENSG00000172661.13	FAM21C	protein_coding	0.5	8	8	0.00544905	0.415298	0.0553283	0.38077	0.16496	0.499633	1.23993e-14	0.646602	0.0416546	8.7676	0.418094	1.82508e-18	0.639042	0.125818	0.408375	8.40964	4.11286e-17	6.45137e-12
ENSG00000172671.15	ZFAND4	protein_coding	0.5	10	10	0.00897942	0.349873	0.210101	0.366705	0.185791	0.488642	4.28248e-17	0.663354	0.125026	9.37761	0.440039	6.74852e-21	0.643508	0.165428	0.414102	8.79885	1.3823e-18	1.38677e-13
ENSG00000172731.9	LRRC20	protein_coding	0.5	72	72	0.00483196	0.618356	0.127196	0.651547	0.216296	0.949369	4.17619e-32	0.816952	0.0784254	13.4223	0.66741	4.47883e-41	0.845321	0.0715754	0.714567	13.8475	1.3168e-43	3.99417e-31
ENSG00000172987.8	HPSE2	protein_coding	0.5	5	5	0.00275277	0.225894	0.110203	0.193306	0.248091	0.284039	4.40046e-08	0.501107	0.108427	6.35159	0.251108	2.131e-10	0.532448	0.2033	0.283501	6.66325	2.6783e-11	1.42653e-07
ENSG00000173088.8	C10orf131	protein_coding	0.5	16	16	0.0055912	0.47857	0.12964	0.502713	0.126651	0.63289	2.35858e-21	0.729326	0.0738519	10.6971	0.531916	1.0502e-26	0.761001	0.117744	0.579123	11.3711	5.82528e-30	8.31229e-22
ENSG00000173145.7	NOC3L	protein_coding	0.5	7	7	0.00252278	0.308101	0.122756	0.32452	0.128898	0.402339	8.9045e-13	0.601235	0.105884	8.06184	0.361484	7.51555e-16	0.619587	0.131236	0.383888	8.00405	1.20389e-15	1.03902e-10
ENSG00000173267.9	SNCG	protein_coding	0.5	11	11	0.00237181	0.482965	0.157484	0.475877	0.171191	0.554206	1.42744e-19	0.697761	0.105673	10.117	0.48687	4.64254e-24	0.704268	0.101113	0.495994	9.69062	3.30516e-22	8.16402e-16
ENSG00000173269.9	MMRN2	protein_coding	0.5	12	12	0.0127378	0.438188	0.191802	0.4128	0.216669	0.534303	1.04988e-18	0.684098	0.123653	9.85408	0.46799	6.58183e-23	0.682638	0.145855	0.465995	9.2626	1.99509e-20	1.51807e-14
ENSG00000173848.14	NET1	protein_coding	0.5	78	75	0.00946151	0.697591	0.0814663	0.823731	0.0836003	0.961417	1.71479e-39	0.86607	0.0443956	15.2164	0.750078	2.75247e-52	0.91376	0.04335	0.834957	17.1919	3.05599e-66	4.71127e-45
ENSG00000173876.9	TUBB8	protein_coding	0.5	10	10	0.00933131	0.356331	0.182365	0.354595	0.199253	0.485485	8.31111e-13	0.587196	0.152723	7.9576	0.3448	1.7541e-15	0.63825	0.133158	0.407363	8.42981	3.46232e-17	4.95648e-12
ENSG00000173915.8	USMG5	protein_coding	0.5	10	10	0.00235578	0.377889	0.147351	0.375997	0.138212	0.447031	5.52799e-15	0.638384	0.0988036	8.77863	0.407534	1.65482e-18	0.651626	0.0881956	0.424616	8.46333	2.59852e-17	7.61604e-12
ENSG00000174194.11	AGAP8	protein_coding	0.5	16	16	0.00404196	0.653264	0.0708923	0.650041	0.19746	0.77548	6.85333e-30	0.811055	0.0422875	12.9468	0.657809	2.44848e-38	0.816693	0.1289	0.666987	13.3018	2.26075e-40	2.42105e-29
ENSG00000174721.9	FGFBP3	protein_coding	0.5	10	10	0.00223493	0.322469	0.21671	0.378836	0.225861	0.48946	6.55715e-14	0.629893	0.0713263	8.50081	0.396765	1.88274e-17	0.641093	0.162411	0.411	8.62211	6.57305e-18	7.63691e-13
ENSG00000175029.12	CTBP2	protein_coding	0.5	17	17	0.00684625	0.597531	0.124276	0.542313	0.192847	0.699115	7.92623e-28	0.790921	0.0681439	12.4033	0.625557	2.50787e-35	0.780906	0.0784504	0.609815	11.6322	2.82836e-31	1.39544e-22
ENSG00000175395.11	ZNF25	protein_coding	0.5	5	5	0.00361594	0.36726	0.0609782	0.35558	0.117056	0.405489	1.29163e-12	0.610521	0.0562941	8.1011	0.372735	5.44662e-16	0.641582	0.105022	0.411627	8.31594	9.10257e-17	1.83311e-11
ENSG00000175470.14	PPP2R2D	protein_coding	0.5	71	69	0.0123294	0.665584	0.0840335	0.678068	0.162329	0.933126	6.51431e-32	0.826964	0.0314241	13.4553	0.683869	2.86618e-41	0.833976	0.0979967	0.695516	13.4583	2.75113e-41	1.67698e-29
ENSG00000175535.6	PNLIP	protein_coding	0.5	15	15	0.0114994	0.51377	0.0731784	0.471972	0.220673	0.609428	6.6783e-21	0.726992	0.0597543	10.5847	0.528518	3.50804e-26	0.730963	0.187063	0.534307	10.8561	1.86645e-27	1.70209e-20
ENSG00000176171.7	BNIP3	protein_coding	0.5	43	42	0.0140906	0.65607	0.115937	0.687264	0.0912882	0.8521	4.81464e-33	0.82561	0.0736986	13.6727	0.681631	1.47907e-42	0.85077	0.0525261	0.723809	13.721	7.60135e-43	2.36606e-30
ENSG00000176236.4	C10orf111	protein_coding	0.5	28	28	0.0138404	0.763257	0.0679674	0.712236	0.116488	0.848643	5.65045e-43	0.883552	0.0356432	16.0209	0.780664	9.12946e-58	0.854476	0.0654338	0.730129	14.1872	1.0991e-45	1.74529e-32
ENSG00000176244.6	ACBD7	protein_coding	0.5	39	39	0.0014831	0.751962	0.121127	0.792985	0.0760781	0.917164	5.76705e-43	0.875041	0.0650906	15.9599	0.765696	2.42971e-57	0.910713	0.0326082	0.829398	16.771	3.97863e-63	3.9761e-43
ENSG00000176273.10	SLC35G1	protein_coding	0.5	10	10	0.00235124	0.421906	0.263398	0.416177	0.225778	0.494126	1.04613e-17	0.65103	0.1987	9.39393	0.423841	5.7804e-21	0.639245	0.214901	0.408634	8.82974	1.04924e-18	6.82166e-14
ENSG00000176769.9	TCERG1L	protein_coding	0.5	49	49	0.00840978	0.878451	0.0151859	0.884521	0.0618721	0.956857	1.20681e-63	0.947431	0.00514933	20.5329	0.897626	1.09429e-93	0.943754	0.0315746	0.890672	19.7171	1.53831e-86	2.76677e-56
ENSG00000176986.10	SEC24C	protein_coding	0.5	3	3	0.00457515	0.0938259	0.12612	0.104508	0.134917	0.17444	4.44978e-05	0.40525	0.121816	4.95944	0.164227	7.06977e-07	0.372887	0.155925	0.139045	4.29277	1.76458e-05	0.00938349
ENSG00000177234.5	C10orf85	protein_coding	0.5	19	19	0.00469141	0.635057	0.120662	0.595371	0.214666	0.725256	2.34701e-30	0.806747	0.0698707	13.0079	0.65084	1.1039e-38	0.762147	0.174923	0.580869	11.8386	2.46668e-32	5.48927e-24
ENSG00000177283.4	FZD8	protein_coding	0.5	17	17	0.00883308	0.561282	0.0901658	0.536663	0.194332	0.671116	1.12894e-25	0.773901	0.0615993	11.8585	0.598923	1.94447e-32	0.785262	0.0875	0.616637	11.7641	5.97344e-32	4.15386e-23
ENSG00000177291.3	GJD4	protein_coding	0.5	15	15	0.0147911	0.524255	0.0916419	0.522116	0.282745	0.629847	4.08617e-23	0.75056	0.0606681	11.1889	0.563341	4.6211e-29	0.730371	0.183134	0.533442	11.0601	1.95873e-28	2.91502e-21
ENSG00000177613.7	CSTF2T	protein_coding	0.5	20	20	0.00204599	0.486532	0.177521	0.433804	0.289111	0.63607	9.29449e-24	0.749667	0.0773339	11.3158	0.562	1.09576e-29	0.69986	0.201665	0.489804	10.2186	1.63695e-24	1.82655e-18
ENSG00000177791.11	MYOZ1	protein_coding	0.5	6	6	0.00303933	0.18787	0.145584	0.189906	0.200095	0.332609	9.00375e-07	0.465728	0.100464	5.80782	0.216903	6.3292e-09	0.424302	0.291172	0.180032	5.30886	1.10314e-07	1.81789e-05
ENSG00000178217.9	SH2D4B	protein_coding	0.5	10	10	0.00244474	0.378395	0.214382	0.331813	0.27231	0.510072	3.09885e-16	0.640998	0.142	9.04786	0.410879	1.45797e-19	0.622273	0.159344	0.387224	8.17539	2.94912e-16	2.18428e-11
ENSG00000178363.3	CALML3	protein_coding	0.5	21	21	0.00836221	0.674262	0.0679812	0.582339	0.18368	0.755212	1.10994e-31	0.821657	0.0458737	13.3713	0.675121	8.89789e-41	0.795756	0.104365	0.633227	12.2426	1.8409e-34	5.40271e-25
ENSG00000178372.6	CALML5	protein_coding	0.5	41	41	0.0039891	0.731937	0.113241	0.73856	0.0843317	0.900252	5.82293e-41	0.873111	0.0429452	15.5497	0.762322	1.59899e-54	0.898189	0.0434769	0.806744	16.0997	2.56516e-58	2.53556e-40
ENSG00000178462.7	TUBAL3	protein_coding	0.5	37	37	0.0033436	0.799067	0.0941975	0.756372	0.16873	0.901677	4.1587e-48	0.896771	0.0535139	17.1389	0.804199	7.60306e-66	0.885123	0.086094	0.783442	16.5751	1.05524e-61	8.55693e-43
ENSG00000179133.7	C10orf67	protein_coding	0.5	11	11	0.00240401	0.413198	0.0986648	0.425213	0.203053	0.582968	9.59114e-16	0.661264	0.0606305	9.09728	0.43727	9.26214e-20	0.694019	0.128613	0.481663	9.61557	6.87299e-22	9.09386e-16
ENSG00000179774.7	ATOH7	protein_coding	0.5	8	8	0.00238295	0.302382	0.122286	0.282051	0.268174	0.355653	9.59003e-11	0.56111	0.109418	7.35342	0.314844	1.93205e-13	0.551838	0.186136	0.304525	6.97491	3.06072e-12	2.81342e-08
ENSG00000179988.9	PSTK	protein_coding	0.5	41	41	0.00144185	0.784447	0.0603124	0.750663	0.15252	0.899181	2.26097e-46	0.89794	0.0290282	16.7841	0.806297	3.19282e-63	0.892511	0.0815484	0.796577	16.5966	7.38062e-62	8.69934e-43
ENSG00000180525.9	PRR26	protein_coding	0.5	17	17	0.0180347	0.563421	0.107325	0.507334	0.143635	0.646766	3.78861e-25	0.767566	0.0695965	11.7147	0.589157	1.07213e-31	0.739113	0.100671	0.546288	10.4535	1.41207e-25	2.65876e-18
ENSG00000180592.12	SKIDA1	protein_coding	0.5	12	12	0.0121986	0.282574	0.163028	0.361813	0.240943	0.501566	4.4215e-11	0.563383	0.134206	7.43566	0.317401	1.04046e-13	0.632134	0.166901	0.399594	8.54437	1.29244e-17	9.96329e-13
ENSG00000180628.10	PCGF5	protein_coding	0.5	6	6	0.0352438	0.188552	0.169635	0.22474	0.154282	0.304929	5.83986e-07	0.456172	0.171475	5.745	0.208093	9.19233e-09	0.518085	0.141835	0.268412	6.29927	2.99044e-10	2.19946e-06
ENSG00000180644.6	PRF1	protein_coding	0.5	30	30	0.0152736	0.712976	0.115654	0.736577	0.119842	0.859488	7.84085e-38	0.853915	0.0544498	14.8065	0.729172	1.33061e-49	0.886789	0.0513085	0.786394	15.5133	2.82027e-54	6.85137e-38
ENSG00000180745.4	CLRN3	protein_coding	0.5	29	29	0.00611718	0.715632	0.0333145	0.715717	0.130542	0.827051	2.36661e-36	0.855545	0.0142608	14.5223	0.731957	8.75078e-48	0.862337	0.0747847	0.743626	14.5911	3.19914e-48	4.73177e-34
ENSG00000180817.7	PPA1	protein_coding	0.5	31	31	0.00168078	0.651154	0.181339	0.729566	0.0643853	0.860231	2.62097e-37	0.852622	0.0523762	14.6922	0.726965	7.23159e-49	0.870996	0.0464302	0.758633	14.6064	2.5566e-48	4.56156e-34
ENSG00000181192.7	DHTKD1	protein_coding	0.5	70	64	0.014909	0.54115	0.124079	0.653838	0.233282	0.922874	2.26116e-25	0.771659	0.0657671	11.7855	0.595458	4.63834e-32	0.845774	0.0673371	0.715334	13.8293	1.69674e-43	5.66179e-31
ENSG00000181274.5	FRAT2	protein_coding	0.5	22	22	0.00205626	0.640409	0.0858117	0.548	0.3559	0.775511	2.33673e-31	0.821627	0.0382915	13.3057	0.675071	2.14526e-40	0.761942	0.184228	0.580556	12.1385	6.59961e-34	1.5768e-25
ENSG00000181915.3	ADO	protein_coding	0.5	8	8	0.0101137	0.301928	0.125824	0.282868	0.291256	0.420197	6.39777e-12	0.586334	0.107299	7.78038	0.343787	7.2309e-15	0.57628	0.215183	0.332099	7.62131	2.51119e-14	2.37895e-10
ENSG00000182010.6	RTKN2	protein_coding	0.5	18	18	0.00799766	0.500896	0.0653177	0.459782	0.23884	0.667047	5.2731e-22	0.73891	0.0574071	10.888	0.545988	1.3145e-27	0.725421	0.1368	0.526236	10.4868	9.93791e-26	6.82684e-19
ENSG00000182022.13	CHST15	protein_coding	0.5	43	43	0.00639503	0.758142	0.111618	0.779483	0.137233	0.915707	1.6306e-44	0.883923	0.0603583	16.3332	0.78132	5.72628e-60	0.899372	0.0778101	0.808871	17.1087	1.27726e-65	5.22206e-45
ENSG00000182180.9	MRPS16	protein_coding	0.5	6	6	0.00244805	0.291368	0.113741	0.315209	0.205417	0.351987	1.84479e-11	0.590295	0.0408333	7.7196	0.348449	1.167e-14	0.562903	0.168806	0.31686	7.22836	4.88844e-13	5.61432e-09
ENSG00000182333.10	LIPF	protein_coding	0.5	18	18	0.00187801	0.533699	0.104704	0.470945	0.279771	0.637142	9.3028e-23	0.748738	0.0502959	11.1115	0.560608	1.10265e-28	0.721627	0.190103	0.520746	10.8378	2.2778e-27	1.39562e-20
ENSG00000182771.13	GRID1	protein_coding	0.5	18	18	0.00218654	0.515259	0.260482	0.560085	0.129306	0.668977	8.90116e-25	0.748308	0.125985	11.513	0.559966	1.13401e-30	0.757531	0.114077	0.573853	11.136	8.37529e-29	6.24781e-21
ENSG00000183049.8	CAMK1D	protein_coding	0.5	92	78	0.013583	0.692226	0.102563	0.591095	0.26022	0.958887	3.43934e-37	0.845397	0.0793996	14.6376	0.714697	1.61558e-48	0.836582	0.058746	0.69987	13.2472	4.68086e-40	1.43352e-28
ENSG00000183230.12	CTNNA3	protein_coding	0.5	15	15	0.0118857	0.40013	0.317182	0.43285	0.265368	0.629264	1.9493e-19	0.677148	0.159282	9.94006	0.458529	2.78655e-23	0.671494	0.166745	0.450905	9.37177	7.13269e-21	2.30558e-15
ENSG00000183346.6	C10orf107	protein_coding	0.5	9	9	0.00312325	0.535372	0.0888357	0.505689	0.155483	0.595427	1.2255e-21	0.734738	0.0578986	10.787	0.53984	3.96454e-27	0.726053	0.128261	0.527153	10.307	6.55164e-25	5.16094e-18
ENSG00000183605.12	SFXN4	protein_coding	0.5	14	14	0.00283425	0.841869	0.0515305	0.816992	0.0690716	0.872104	4.17444e-53	0.918954	0.0284234	18.2545	0.844477	1.90603e-74	0.922652	0.026419	0.851287	17.5013	1.39965e-68	1.78383e-46
ENSG00000183621.11	ZNF438	protein_coding	0.5	16	16	0.00214736	0.465242	0.254161	0.487654	0.130927	0.61314	6.47721e-20	0.690875	0.151377	10.1391	0.477308	3.70578e-24	0.741445	0.0766745	0.54974	10.3748	3.22881e-25	7.09854e-18
ENSG00000183675.10	PTPN20B	protein_coding	0.5	16	16	0.0174946	0.576089	0.118718	0.575289	0.211465	0.708036	3.68009e-27	0.781687	0.0827535	12.212	0.611035	2.68288e-34	0.804172	0.0841642	0.646693	12.3105	7.95602e-35	4.2123e-25
ENSG00000183748.4	MRC1L1	protein_coding	0.5	19	19	0.0113481	0.709386	0.0767701	0.689766	0.174895	0.801955	5.87044e-39	0.864222	0.0387599	15.0956	0.74688	1.73105e-51	0.864581	0.063122	0.7475	14.5614	4.93992e-48	6.11537e-34
ENSG00000184719.7	RNLS	protein_coding	0.5	39	39	0.0092091	0.587186	0.0881718	0.608995	0.200146	0.831425	1.5723e-28	0.797592	0.0549745	12.5895	0.636153	2.41059e-36	0.801749	0.106569	0.642802	12.5901	2.39422e-36	2.27362e-26
ENSG00000184923.8	NUTM2A	protein_coding	0.5	11	11	0.00276272	0.630913	0.149049	0.624772	0.137858	0.718443	7.91547e-32	0.815977	0.0805688	13.3707	0.665818	8.96823e-41	0.817365	0.0759339	0.668086	12.6271	1.49776e-36	3.29548e-26
ENSG00000185009.8	AP3M1	protein_coding	0.5	7	7	0.00935496	0.232714	0.108808	0.158473	0.406608	0.327575	1.87932e-08	0.514797	0.0917526	6.53538	0.265016	6.34474e-11	0.471968	0.289202	0.222754	6.15486	7.51418e-10	1.74224e-07
ENSG00000185267.5	CDNF	protein_coding	0.5	27	27	0.00178485	0.62655	0.083724	0.678855	0.124658	0.807114	1.04507e-30	0.819642	0.0257422	13.1672	0.671812	1.3547e-39	0.855678	0.0495408	0.732185	13.9079	5.67007e-44	3.72245e-31
ENSG00000185303.11	SFTPA2	protein_coding	0.5	20	20	0.0110259	0.516593	0.122081	0.548973	0.158317	0.684157	5.51745e-24	0.75628	0.0727315	11.4063	0.57196	3.89069e-30	0.730176	0.170188	0.533157	10.5798	3.69731e-26	3.52423e-19
ENSG00000185532.10	PRKG1	protein_coding	0.5	23	23	0.00453684	0.725738	0.091909	0.737867	0.143244	0.817392	2.69492e-40	0.867924	0.04434	15.4061	0.753293	1.48879e-53	0.872369	0.0735413	0.761028	15.2027	3.39246e-52	8.20768e-37
ENSG00000185736.11	ADARB2	protein_coding	0.5	26	26	0.0120717	0.693924	0.0715811	0.701846	0.117698	0.82123	5.25356e-36	0.849417	0.0388603	14.4127	0.721509	4.30643e-47	0.850741	0.0683175	0.723761	13.9934	1.71081e-44	1.04046e-31
ENSG00000185737.8	NRG3	protein_coding	0.5	37	37	0.00327538	0.71535	0.151578	0.696203	0.128124	0.879851	1.68857e-38	0.850747	0.0798187	14.924	0.723771	2.30199e-50	0.867191	0.0601087	0.75202	14.5559	5.35651e-48	7.28159e-34
ENSG00000185745.8	IFIT1	protein_coding	0.5	7	7	0.00651014	0.30103	0.325691	0.34129	0.138047	0.40712	6.88187e-15	0.587167	0.264714	8.32084	0.344766	8.7345e-17	0.614378	0.102447	0.377461	7.7805	7.22393e-15	6.57945e-10
ENSG00000185875.8	THNSL1	protein_coding	0.5	24	24	0.00205205	0.720787	0.0369357	0.697472	0.108568	0.812724	1.46052e-38	0.866871	0.0194462	15.0391	0.751465	4.0715e-51	0.839284	0.0683188	0.704397	13.4171	4.80069e-41	2.82161e-29
ENSG00000185933.6	CALHM1	protein_coding	0.5	16	16	0.00217613	0.449066	0.0434957	0.364226	0.348757	0.580478	2.77323e-16	0.673083	0.0246169	9.2868	0.45304	1.58992e-20	0.700698	0.157754	0.490978	9.91801	3.47602e-23	6.03384e-17
ENSG00000186188.6	FFAR4	protein_coding	0.5	10	10	0.00926387	0.369502	0.124473	0.311698	0.244335	0.484969	1.1994e-13	0.621347	0.0896099	8.38498	0.386072	5.07325e-17	0.614672	0.162106	0.377822	8.28314	1.19972e-16	4.71831e-12
ENSG00000186795.1	KCNK18	protein_coding	0.5	26	26	0.00212216	0.52399	0.190862	0.583885	0.131476	0.752333	3.90758e-23	0.727773	0.128371	11.0352	0.529653	2.58516e-28	0.778285	0.0726778	0.605728	11.3742	5.62225e-30	1.88483e-21
ENSG00000186862.13	PDZD7	protein_coding	0.5	10	10	0.00246648	0.361371	0.289123	0.341194	0.214193	0.516306	1.02677e-16	0.633076	0.166485	9.08533	0.400785	1.03383e-19	0.622558	0.178891	0.387578	8.27425	1.29271e-16	7.03397e-12
ENSG00000187021.10	PNLIPRP1	protein_coding	0.5	22	22	0.00440865	0.634893	0.152581	0.641411	0.117939	0.744081	2.38001e-30	0.798835	0.0976635	12.9637	0.638138	1.96643e-38	0.804091	0.0796937	0.646562	12.2223	2.36159e-34	1.15821e-24
ENSG00000187122.12	SLIT1	protein_coding	0.5	12	12	0.00240916	0.405734	0.160785	0.342189	0.141254	0.506072	1.97955e-16	0.661679	0.104547	9.23524	0.437819	2.577e-20	0.607074	0.106546	0.368539	7.70312	1.32787e-14	8.87888e-10
ENSG00000187134.8	AKR1C1	protein_coding	0.5	20	20	0.00223002	0.760511	0.095133	0.713753	0.23345	0.832274	2.73942e-44	0.881112	0.0466779	16.2683	0.776358	1.65827e-59	0.859674	0.106139	0.739039	14.8638	5.66286e-50	1.72564e-35
ENSG00000187164.13	KIAA1598	protein_coding	0.5	39	39	0.00779477	0.792236	0.0683713	0.787857	0.0927103	0.900225	2.5708e-48	0.903584	0.0311503	17.2156	0.816464	2.02676e-66	0.897295	0.0373579	0.805139	15.9404	3.32485e-57	1.32768e-39
ENSG00000187522.9	HSPA14	protein_coding	0.5	37	37	0.00690933	0.644123	0.139821	0.621526	0.225686	0.849113	5.06878e-31	0.809938	0.0823541	13.1707	0.656	1.29431e-39	0.804595	0.13447	0.647373	13.2249	6.29793e-40	2.63184e-29
ENSG00000187714.5	SLC18A3	protein_coding	0.5	12	12	0.0023591	0.230663	0.261453	0.0983301	0.701655	0.465081	1.24466e-12	0.591139	0.137388	7.95418	0.349445	1.80317e-15	0.539007	0.279513	0.290529	7.1926	6.35669e-13	5.49826e-10
ENSG00000187783.7	TMEM72	protein_coding	0.5	6	6	0.010672	0.251045	0.0984933	0.257574	0.221699	0.358934	2.12341e-08	0.514571	0.0837261	6.52408	0.264783	6.84201e-11	0.538752	0.200657	0.290254	6.90063	5.17732e-12	2.57982e-08
ENSG00000187908.11	DMBT1	protein_coding	0.5	14	14	0.00916953	0.488372	0.0968413	0.445851	0.232189	0.610205	2.35038e-19	0.708597	0.0662036	10.1499	0.50211	3.31535e-24	0.681935	0.133075	0.465035	9.33962	9.66848e-21	7.65093e-15
ENSG00000188199.6	NUTM2B	protein_coding	0.5	36	36	0.00165116	0.779146	0.0824565	0.789583	0.0832732	0.899545	1.23036e-45	0.894914	0.032827	16.6303	0.800872	4.20211e-62	0.909858	0.0352784	0.827841	16.7122	1.0684e-62	5.06368e-43
ENSG00000188234.9	AGAP4	protein_coding	0.5	12	12	0.00230889	0.429934	0.129126	0.47426	0.124649	0.579892	2.82605e-18	0.689213	0.0889106	9.80366	0.475014	1.08579e-22	0.691191	0.129617	0.477745	9.4982	2.13541e-21	2.7312e-15
ENSG00000188316.9	ENO4	protein_coding	0.5	14	14	0.00832924	0.469958	0.14274	0.434872	0.192133	0.587047	2.63475e-18	0.681185	0.105589	9.7513	0.464013	1.82126e-22	0.690502	0.12299	0.476793	9.44866	3.43197e-21	4.14007e-15
ENSG00000188385.7	JAKMIP3	protein_coding	0.5	42	42	0.00152067	0.88229	0.0376215	0.908996	0.0303932	0.959962	3.7532e-64	0.94567	0.0204791	20.6206	0.894292	1.79168e-94	0.955629	0.0165854	0.913226	20.5334	1.08267e-93	4.69901e-60
ENSG00000188611.10	ASAH2	protein_coding	0.5	7	7	0.00360459	0.60774	0.11662	0.603676	0.174196	0.688232	2.38974e-29	0.806164	0.048724	12.8107	0.6499	1.42813e-37	0.779795	0.117876	0.608081	11.8688	1.71846e-32	1.06632e-23
ENSG00000188613.5	NANOS1	protein_coding	0.5	24	24	0.0149362	0.662981	0.0812607	0.606331	0.162792	0.772327	4.31507e-31	0.817127	0.0516583	13.2275	0.667697	6.0895e-40	0.811781	0.103489	0.658988	12.7292	4.06735e-37	8.57918e-27
ENSG00000188649.7	CC2D2B	protein_coding	0.5	25	25	0.00204377	0.693651	0.0835534	0.68785	0.101858	0.80851	1.09768e-36	0.854555	0.0321413	14.5818	0.730264	3.66633e-48	0.845694	0.0644209	0.715198	13.731	6.62404e-43	1.7355e-30
ENSG00000188690.8	UROS	protein_coding	0.5	19	19	0.00376333	0.771865	0.0509562	0.750196	0.0914368	0.835711	2.11168e-42	0.882795	0.0265835	15.9017	0.779326	6.16809e-57	0.880492	0.0509967	0.775266	15.1664	5.90071e-52	2.59817e-36
ENSG00000188916.4	FAM196A	protein_coding	0.5	37	37	0.0040719	0.691097	0.0836623	0.671206	0.281783	0.881334	8.04195e-36	0.846906	0.0421238	14.3615	0.717249	9.03101e-47	0.860482	0.0990391	0.740429	14.8436	7.65266e-50	2.18764e-35
ENSG00000189129.9	PLAC9	protein_coding	0.5	22	22	0.0078974	0.559284	0.266495	0.612963	0.162508	0.7559	4.34924e-27	0.757257	0.135144	12.0272	0.573438	2.55757e-33	0.808606	0.0764188	0.653844	12.5316	5.0136e-36	5.18793e-26
ENSG00000189275.3	AL450307.1	protein_coding	0.5	52	51	0.0143113	0.736368	0.0555631	0.726278	0.132688	0.914963	3.74872e-39	0.868429	0.0281517	15.1668	0.754169	5.86864e-52	0.874068	0.0636402	0.763995	14.8984	3.37614e-50	2.3708e-35
ENSG00000189319.9	FAM53B	protein_coding	0.5	21	21	0.0105789	0.592705	0.11113	0.606861	0.205654	0.746678	1.33444e-26	0.783349	0.0570798	12.1067	0.613636	9.73461e-34	0.810476	0.136785	0.656872	13.0556	5.90402e-39	3.14165e-28
ENSG00000196072.7	BLOC1S2	protein_coding	0.5	16	16	0.00233632	0.632664	0.120861	0.499314	0.378204	0.772596	3.92824e-34	0.836451	0.0538797	13.9638	0.69965	2.59297e-44	0.737965	0.205962	0.544593	11.3206	1.03717e-29	2.18115e-22
ENSG00000196139.7	AKR1C3	protein_coding	0.5	36	36	0.00345128	0.704407	0.0945257	0.738925	0.183637	0.904996	5.72337e-39	0.863069	0.0450772	15.0926	0.744888	1.81052e-51	0.891505	0.0684524	0.794781	16.0198	9.29938e-58	4.87214e-40
ENSG00000196177.8	ACADSB	protein_coding	0.5	26	26	0.00971966	0.726751	0.060988	0.679121	0.153978	0.823906	1.98068e-36	0.853855	0.0304815	14.529	0.729069	7.94081e-48	0.835251	0.107272	0.697645	13.627	2.76775e-42	2.19863e-30
ENSG00000196233.7	LCOR	protein_coding	0.5	16	16	0.00815073	0.577641	0.100507	0.559896	0.132546	0.683031	7.82184e-26	0.77581	0.0588595	11.8996	0.601882	1.18987e-32	0.758196	0.101758	0.574861	10.931	8.18995e-28	5.97992e-20
ENSG00000196372.8	ASB13	protein_coding	0.5	45	45	0.00346956	0.830955	0.0605009	0.865508	0.0525699	0.945736	5.55353e-53	0.916352	0.0346391	18.2204	0.839701	3.55579e-74	0.936134	0.0223044	0.876347	18.5041	1.9123e-76	8.17589e-51
ENSG00000196693.10	ZNF33B	protein_coding	0.5	7	7	0.0081507	0.354217	0.130368	0.324313	0.178899	0.420601	1.55616e-13	0.609313	0.117652	8.27395	0.371262	1.29595e-16	0.600494	0.152415	0.360593	7.84495	4.33112e-15	1.49213e-10
ENSG00000196793.9	ZNF239	protein_coding	0.5	23	23	0.00201723	0.718779	0.0251089	0.73081	0.123618	0.806071	1.7027e-35	0.849313	0.0282234	14.3138	0.721332	1.79312e-46	0.854373	0.0735944	0.729953	14.1906	1.04733e-45	1.93819e-32
ENSG00000196865.4	NHLRC2	protein_coding	0.5	21	21	0.00187378	0.534133	0.264774	0.517938	0.289289	0.742504	1.18958e-28	0.770992	0.1601	12.4264	0.594429	1.87978e-35	0.798383	0.0525307	0.637415	11.8483	2.19594e-32	4.26518e-23
ENSG00000196932.7	TMEM26	protein_coding	0.5	19	19	0.0183391	0.540025	0.258743	0.608025	0.157763	0.736635	2.44162e-27	0.787849	0.0622865	12.2862	0.620706	1.07505e-34	0.802787	0.0825003	0.644467	12.3469	5.06334e-35	3.16634e-25
ENSG00000196968.6	FUT11	protein_coding	0.5	6	6	0.0149313	0.138945	0.491358	0.218506	0.177168	0.325925	1.06282e-09	0.489338	0.257258	6.53138	0.239452	6.51684e-11	0.507166	0.154217	0.257218	6.2138	5.17175e-10	2.53644e-06
ENSG00000197142.6	ACSL5	protein_coding	0.5	16	16	0.0105209	0.521202	0.081641	0.537186	0.185793	0.637386	1.27044e-19	0.714642	0.0508267	10.2484	0.510713	1.20345e-24	0.753131	0.135776	0.567206	11.088	1.43488e-28	8.28923e-21
ENSG00000197177.11	GPR123	protein_coding	0.5	27	27	0.0018504	0.586331	0.148988	0.614957	0.219301	0.810128	1.7472e-32	0.822632	0.0565491	13.5391	0.676724	9.19216e-42	0.814396	0.0919185	0.663241	12.7963	1.71917e-37	6.16413e-27
ENSG00000197321.10	SVIL	protein_coding	0.5	41	41	0.0053618	0.734527	0.0712285	0.762445	0.101017	0.892475	5.85026e-42	0.883358	0.0104933	15.8169	0.780321	2.37749e-56	0.906271	0.0271426	0.821327	16.2829	1.3057e-59	5.20687e-41
ENSG00000197430.6	OPALIN	protein_coding	0.5	11	11	0.0107555	0.263359	0.193803	0.329736	0.201581	0.483087	1.87604e-11	0.561579	0.163648	7.48716	0.31537	7.03801e-14	0.624096	0.169391	0.389496	8.23767	1.75603e-16	1.17065e-11
ENSG00000197444.5	OGDHL	protein_coding	0.5	16	16	0.00233077	0.467395	0.190974	0.478062	0.231913	0.63718	2.76057e-22	0.71383	0.15494	10.7626	0.509554	5.16866e-27	0.717039	0.150036	0.514145	10.1725	2.6301e-24	1.0432e-17
ENSG00000197467.9	COL13A1	protein_coding	0.5	56	54	0.00675959	0.78079	0.035995	0.795769	0.155971	0.946805	1.12789e-43	0.889184	0.0207096	16.1942	0.790648	5.54256e-59	0.907719	0.0725352	0.823954	17.5019	1.38468e-68	1.01157e-46
ENSG00000197604.4	AC022532.1	protein_coding	0.5	24	24	0.00307823	0.753869	0.0511173	0.719751	0.0916271	0.825657	3.62666e-40	0.873147	0.0288741	15.4023	0.762385	1.58018e-53	0.866669	0.045444	0.751116	14.3154	1.75393e-46	9.69861e-33
ENSG00000197746.9	PSAP	protein_coding	0.5	24	24	0.00555541	0.631028	0.109662	0.660826	0.123738	0.786987	2.39453e-31	0.82078	0.0444632	13.3074	0.67368	2.09541e-40	0.834839	0.0771426	0.696957	13.429	4.08637e-41	1.90999e-29
ENSG00000197748.8	WDR96	protein_coding	0.5	16	16	0.00207389	0.476218	0.190867	0.515285	0.194303	0.650979	1.25015e-20	0.716676	0.0980009	10.4587	0.513624	1.33612e-25	0.745678	0.111068	0.556036	10.7208	8.13224e-27	2.18479e-19
ENSG00000197771.8	MCMBP	protein_coding	0.5	22	22	0.00222096	0.497764	0.0812073	0.559516	0.190948	0.713092	1.76976e-22	0.741075	0.0738709	11.0043	0.549192	3.64234e-28	0.754828	0.127662	0.569765	11.2829	1.59343e-29	1.3969e-21
ENSG00000197889.5	MEIG1	protein_coding	0.5	35	35	0.00154461	0.757768	0.114335	0.72669	0.12415	0.875816	5.10459e-43	0.876687	0.0539227	15.9853	0.76858	1.61795e-57	0.879152	0.058734	0.772907	15.2091	3.079e-52	1.2028e-36
ENSG00000197893.9	NRAP	protein_coding	0.5	28	28	0.00195657	0.673532	0.0734324	0.655041	0.221647	0.817591	1.31606e-34	0.840439	0.0412878	14.0795	0.706338	5.08029e-45	0.820755	0.152313	0.673639	13.6896	1.1712e-42	4.07913e-31
ENSG00000198018.6	ENTPD7	protein_coding	0.5	10	10	0.00239109	0.418362	0.0839943	0.422219	0.365004	0.498498	4.61602e-16	0.666924	0.0520364	9.19965	0.444787	3.59122e-20	0.705075	0.175731	0.497131	10.0836	6.53034e-24	1.21698e-17
ENSG00000198035.9	AGAP9	protein_coding	0.5	6	6	0.00303777	0.165997	0.178434	0.187564	0.280124	0.296003	9.11252e-07	0.466473	0.102995	5.80897	0.217597	6.28602e-09	0.459452	0.252627	0.211096	5.79864	6.68534e-09	3.9152e-06
ENSG00000198060.5	MARCH5	protein_coding	0.5	18	18	0.00212817	0.526347	0.0980055	0.58068	0.137474	0.695066	7.9464e-22	0.740629	0.0417087	10.8669	0.548532	1.65654e-27	0.793199	0.0752267	0.629164	11.7837	4.73805e-32	6.70191e-23
ENSG00000198105.7	ZNF248	protein_coding	0.5	3	3	0.0147466	0.174499	0.0603225	0.186411	0.111473	0.202296	2.60442e-06	0.462625	0.0329628	5.69205	0.214022	1.25523e-08	0.459051	0.132059	0.210728	5.42933	5.65655e-08	0.000147889
ENSG00000198246.7	SLC29A3	protein_coding	0.5	49	49	0.00297385	0.811848	0.0728362	0.83988	0.0762309	0.940482	2.8919e-49	0.90661	0.0341298	17.4224	0.821943	5.58285e-68	0.932136	0.0228088	0.868877	18.1221	2.1341e-73	4.87626e-49
ENSG00000198298.8	ZNF485	protein_coding	0.5	8	8	0.0112915	0.256159	0.17264	0.281542	0.15631	0.355132	6.78297e-10	0.512743	0.166209	6.81467	0.262906	9.44788e-12	0.551358	0.137355	0.303995	6.81848	9.20071e-12	1.3611e-07
ENSG00000198408.9	MGEA5	protein_coding	0.5	7	7	0.00253753	0.240018	0.169682	0.245793	0.19876	0.36185	4.14376e-10	0.546071	0.128059	7.1059	0.298194	1.19541e-12	0.553162	0.174768	0.305988	6.98091	2.93264e-12	3.13862e-08
ENSG00000198546.10	ZNF511	protein_coding	0.5	11	11	0.00229831	0.37679	0.183206	0.291567	0.209459	0.491774	4.51576e-14	0.610444	0.149294	8.38366	0.372642	5.13063e-17	0.631036	0.11617	0.398206	8.19539	2.49786e-16	3.29192e-11
ENSG00000198682.8	PAPSS2	protein_coding	0.5	15	15	0.00464834	0.449622	0.142968	0.505474	0.11084	0.622	6.72674e-18	0.679465	0.109415	9.65729	0.461672	4.57808e-22	0.74992	0.04044	0.562379	10.4447	1.54917e-25	5.47519e-18
ENSG00000198728.6	LDB1	protein_coding	0.5	9	9	0.00234497	0.304666	0.165919	0.227834	0.245011	0.402302	2.64979e-11	0.560963	0.167718	7.44714	0.31468	9.53844e-14	0.530049	0.2184	0.280952	6.71027	1.94261e-11	7.32644e-08
ENSG00000198825.7	INPP5F	protein_coding	0.5	33	33	0.00164371	0.688524	0.110375	0.730515	0.0865026	0.871946	8.13114e-36	0.843674	0.0652786	14.3465	0.711786	1.12112e-46	0.861313	0.0589614	0.741859	14.2955	2.33288e-46	7.8174e-33
ENSG00000198873.10	GRK5	protein_coding	0.5	22	22	0.0057913	0.554387	0.160226	0.605215	0.222504	0.747045	1.099e-25	0.758194	0.0902845	11.7777	0.574858	5.08717e-32	0.797746	0.12505	0.636398	12.5516	3.89718e-36	2.17032e-26
ENSG00000198879.7	SFMBT2	protein_coding	0.5	62	61	0.00583974	0.770123	0.118212	0.829154	0.0669904	0.945752	5.04937e-48	0.900947	0.0372685	17.1427	0.811705	7.12354e-66	0.914309	0.0386987	0.835961	17.1867	3.34134e-66	4.82299e-45
ENSG00000198915.7	RASGEF1A	protein_coding	0.5	13	13	0.00859969	0.463003	0.159892	0.364877	0.284697	0.555441	1.01389e-17	0.674507	0.109	9.58261	0.45496	9.46203e-22	0.671101	0.115491	0.450376	8.98376	2.61677e-19	1.27156e-13
ENSG00000198924.3	DCLRE1A	protein_coding	0.5	33	33	0.00646764	0.754213	0.0791875	0.740765	0.107147	0.865839	7.15177e-43	0.883585	0.032442	15.9991	0.780723	1.29705e-57	0.8839	0.03493	0.781279	15.1229	1.14407e-51	3.84553e-36
ENSG00000198954.4	KIAA1279	protein_coding	0.5	8	8	0.00244656	0.322657	0.143402	0.279812	0.294618	0.412218	3.79738e-12	0.589447	0.11283	7.84899	0.347448	4.19388e-15	0.567967	0.165671	0.322586	7.20514	5.79847e-13	8.62131e-09
ENSG00000198964.9	SGMS1	protein_coding	0.5	11	11	0.0200923	0.420852	0.0578935	0.369974	0.202695	0.512073	5.62106e-17	0.682183	0.0330178	9.4897	0.465373	2.31701e-21	0.658469	0.135128	0.433581	8.77766	1.66908e-18	4.94604e-13
ENSG00000203772.6	SPRN	protein_coding	0.5	15	15	0.0068129	0.33412	0.187751	0.420866	0.210595	0.574086	6.86231e-15	0.640956	0.0930224	8.77585	0.410825	1.69623e-18	0.704719	0.118141	0.496629	9.73926	2.05052e-22	5.37413e-16
ENSG00000203780.6	FANK1	protein_coding	0.5	51	51	0.00347872	0.739261	0.0619475	0.753171	0.0889154	0.912751	2.1478e-39	0.868236	0.0317702	15.2121	0.753833	2.94006e-52	0.885553	0.0525657	0.784203	15.4854	4.35419e-54	1.09085e-37
ENSG00000203791.9	METTL10	protein_coding	0.5	31	31	0.00467254	0.758188	0.0579578	0.802886	0.0849309	0.899425	1.54526e-47	0.904647	0.0143544	17.0599	0.818387	2.94816e-65	0.898207	0.0695806	0.806777	16.6083	6.06818e-62	1.02458e-42
ENSG00000203805.6	PPAPDC1A	protein_coding	0.5	31	31	0.00849444	0.736818	0.112925	0.752094	0.186916	0.884228	3.96008e-41	0.871431	0.0592732	15.5842	0.759393	9.32445e-55	0.888581	0.0783563	0.789576	16.2783	1.4067e-59	2.2998e-41
ENSG00000203867.7	RBM20	protein_coding	0.5	13	13	0.0136183	0.538342	0.154615	0.435922	0.350783	0.645929	6.81582e-25	0.753971	0.107902	11.5766	0.568472	5.41367e-31	0.701306	0.181952	0.491831	10.1084	5.07117e-24	8.26057e-18
ENSG00000203876.5	RP11-451M19.3	protein_coding	0.5	9	9	0.00547555	0.363298	0.145203	0.262126	0.377547	0.450121	3.14538e-13	0.601492	0.116953	8.15808	0.361792	3.40385e-16	0.592661	0.211402	0.351247	7.82852	4.93642e-15	8.43181e-11
ENSG00000203942.3	C10orf62	protein_coding	0.5	17	17	0.012537	0.444142	0.084609	0.473254	0.0891262	0.599838	3.74724e-16	0.664683	0.0667957	9.20042	0.441804	3.56554e-20	0.713755	0.0699552	0.509447	9.71094	2.70823e-22	1.18526e-15
ENSG00000204022.5	LIPJ	protein_coding	0.5	7	7	0.0124676	0.292211	0.201723	0.322464	0.210029	0.382972	1.15304e-11	0.558408	0.187383	7.50113	0.311819	6.32688e-14	0.56652	0.17648	0.320945	7.30128	2.85042e-13	3.1359e-09
ENSG00000204033.5	LRIT2	protein_coding	0.5	21	21	0.00229551	0.652786	0.188964	0.691083	0.151592	0.82276	8.87459e-35	0.81524	0.112695	13.9531	0.664617	3.01193e-44	0.848731	0.093825	0.720345	14.2934	2.40621e-46	4.26543e-33
ENSG00000204130.8	RUFY2	protein_coding	0.5	10	10	0.0197232	0.40794	0.110577	0.318748	0.279647	0.491404	9.63249e-16	0.653536	0.093909	9.03778	0.42711	1.59888e-19	0.609767	0.168241	0.371816	8.18139	2.80591e-16	9.14981e-12
ENSG00000204147.5	ASAH2B	protein_coding	0.5	4	4	0.0070296	0.230942	0.283392	0.292863	0.174082	0.32132	1.51137e-11	0.546943	0.193467	7.39249	0.299147	1.44108e-13	0.583478	0.161377	0.340447	7.46439	8.3689e-14	1.99384e-09
ENSG00000204149.5	AGAP6	protein_coding	0.5	8	8	0.0488735	0.2829	0.19281	0.368018	0.197894	0.441425	1.90874e-11	0.582632	0.0802924	7.65796	0.33946	1.8891e-14	0.63683	0.156836	0.405553	8.46274	2.61159e-17	2.78132e-12
ENSG00000204152.6	TIMM23B	protein_coding	0.5	4	4	0.00266783	0.140682	0.177363	0.142493	0.128738	0.205098	3.72314e-06	0.420898	0.189341	5.29186	0.177155	1.21082e-07	0.383519	0.154578	0.147087	4.43516	9.20045e-06	0.00590883
ENSG00000204161.9	C10orf128	protein_coding	0.5	18	18	0.00202163	0.549297	0.15433	0.562761	0.173485	0.679811	3.97623e-27	0.786775	0.0572426	12.2358	0.619015	2.00223e-34	0.755398	0.116029	0.570626	11.2186	3.304e-29	2.87531e-21
ENSG00000204169.6	AGAP7	protein_coding	0.5	11	11	0.015964	0.553431	0.0931814	0.597766	0.106472	0.672747	4.82021e-23	0.745859	0.0822543	11.1431	0.556306	7.73898e-29	0.803273	0.0721051	0.645247	12.1473	5.93202e-34	2.38764e-24
ENSG00000204175.4	GPRIN2	protein_coding	0.5	4	4	0.0349946	0.164431	0.0521004	0.163382	0.236631	0.230023	4.77813e-07	0.484584	0.0387054	6.01703	0.234822	1.77642e-09	0.471542	0.231057	0.222352	5.82479	5.71853e-09	2.25827e-06
ENSG00000204176.9	SYT15	protein_coding	0.5	6	6	0.00253675	0.202898	0.209363	0.261427	0.194366	0.295517	7.63469e-08	0.479558	0.167679	6.12071	0.229976	9.31601e-10	0.521623	0.245765	0.272091	6.48949	8.61298e-11	1.19071e-07
ENSG00000204179.6	PTPN20A	protein_coding	0.5	12	12	0.0248388	0.532017	0.0446128	0.495559	0.137674	0.614621	8.12537e-21	0.731443	0.0247286	10.6009	0.535008	2.95226e-26	0.728803	0.0735219	0.531153	10.0618	8.1509e-24	7.9009e-17
ENSG00000204566.6	C10orf115	protein_coding	0.5	14	14	0.00221639	0.467016	0.146656	0.448187	0.266223	0.594701	1.60472e-20	0.70791	0.119598	10.374	0.501136	3.25746e-25	0.709499	0.155367	0.503389	10.1063	5.17779e-24	1.48386e-17
ENSG00000204682.5	CASC10	protein_coding	0.5	11	11	0.00232978	0.381901	0.130824	0.295416	0.338159	0.498552	6.65261e-17	0.669836	0.0960572	9.39134	0.44868	5.9243e-21	0.654476	0.149391	0.428339	8.81619	1.1842e-18	2.4039e-13
ENSG00000204740.5	C10orf112	protein_coding	0.5	21	21	0.00190617	0.664344	0.0771365	0.621793	0.184767	0.779801	8.42997e-32	0.82006	0.0531291	13.3899	0.672498	6.92928e-41	0.824798	0.075541	0.680292	12.9564	2.16235e-38	1.62325e-27
ENSG00000205740.1	AL359878.1	protein_coding	0.5	13	13	0.0108046	0.459652	0.196492	0.489431	0.0797151	0.597682	2.40838e-20	0.713101	0.100969	10.3797	0.508513	3.06716e-25	0.718519	0.0617355	0.51627	9.77018	1.51183e-22	8.53007e-16
ENSG00000212743.1	DKFZP667F0711	protein_coding	0.5	67	58	0.0176473	0.656844	0.0643672	0.693492	0.240082	0.911012	2.56644e-31	0.821509	0.0358219	13.2987	0.674876	2.35613e-40	0.838232	0.127269	0.702633	14.5483	5.98339e-48	2.10067e-34
ENSG00000213185.2	FAM24B	protein_coding	0.5	25	25	0.00303755	0.679718	0.159126	0.621364	0.33715	0.783049	9.72907e-37	0.837383	0.10283	14.4882	0.701211	1.43904e-47	0.824321	0.132186	0.679505	13.3517	1.15769e-40	2.18499e-29
ENSG00000213341.6	CHUK	protein_coding	0.5	16	16	0.0372001	0.402125	0.212662	0.417727	0.289105	0.60014	1.6051e-17	0.65673	0.175686	9.4016	0.431294	5.3741e-21	0.697786	0.13095	0.486905	9.58145	9.56962e-22	1.59895e-15
ENSG00000213390.6	ARHGAP19	protein_coding	0.5	22	22	0.00468832	0.656349	0.0903442	0.690038	0.0882062	0.758989	4.18392e-31	0.818212	0.0475259	13.2364	0.669471	5.41094e-40	0.83325	0.0647774	0.694306	13.139	1.96905e-39	3.84824e-28
ENSG00000213551.4	DNAJC9	protein_coding	0.5	10	10	0.0348116	0.363914	0.129909	0.369629	0.242523	0.506285	7.24084e-17	0.676955	0.0587309	9.43058	0.458268	4.07834e-21	0.629797	0.232475	0.396644	8.64758	5.26013e-18	2.16343e-13
ENSG00000214413.3	BBIP1	protein_coding	0.5	7	7	0.0254609	0.197291	0.164829	0.204945	0.389111	0.352979	5.25978e-10	0.518228	0.170768	6.8807	0.26856	5.95586e-12	0.549691	0.243736	0.30216	7.22632	4.96268e-13	1.88497e-09
ENSG00000214435.3	AS3MT	protein_coding	0.5	8	8	0.0247522	0.305479	0.110153	0.26801	0.201458	0.436666	1.05914e-11	0.588611	0.0829147	7.75275	0.346462	8.99233e-15	0.548287	0.150106	0.300619	6.86681	6.56555e-12	7.36544e-08
ENSG00000214562.9	NUTM2D	protein_coding	0.5	11	11	0.00216647	0.294641	0.251321	0.439374	0.234947	0.552409	2.56113e-16	0.660987	0.101294	9.20417	0.436904	3.44328e-20	0.690941	0.110279	0.477399	9.38021	6.58408e-21	8.96079e-15
ENSG00000214688.4	C10orf105	protein_coding	0.5	17	17	0.00208644	0.572118	0.084527	0.575278	0.146045	0.681661	2.21832e-24	0.763923	0.0537846	11.538	0.583578	8.48828e-31	0.761081	0.102826	0.579245	11.0823	1.52961e-28	1.42152e-20
ENSG00000216937.7	CCDC7	protein_coding	0.5	14	14	0.00447243	0.526497	0.0632353	0.475143	0.189522	0.626241	4.98346e-21	0.732249	0.0388209	10.6488	0.536189	1.7665e-26	0.737364	0.123685	0.543705	10.5273	6.46871e-26	1.08875e-18
ENSG00000225119.3	LINC00999	protein_coding	0.5	3	3	0.00283482	0.139968	0.0436541	0.0918331	0.115428	0.162483	9.1638e-05	0.405682	0.0628302	4.90583	0.164578	9.30331e-07	0.338313	0.135857	0.114456	3.83599	0.000125062	0.0420942
ENSG00000225830.6	ERCC6	protein_coding	0.5	11	11	0.00219874	0.359068	0.114435	0.342584	0.333951	0.453992	1.55769e-14	0.628615	0.119027	8.61351	0.395156	7.08569e-18	0.607534	0.217617	0.369097	8.34812	6.93608e-17	1.34427e-12
ENSG00000227268.3	KLLN	protein_coding	0.5	13	13	0.00257664	0.470797	0.197106	0.458033	0.205974	0.587717	6.27545e-20	0.693222	0.132395	10.1673	0.480556	2.77579e-24	0.71267	0.117356	0.507898	10.0086	1.39773e-23	5.67469e-17
ENSG00000227345.4	PARG	protein_coding	0.5	9	9	0.00249514	0.317326	0.118777	0.365894	0.147426	0.490017	7.75388e-12	0.585829	0.109006	7.7571	0.343195	8.68928e-15	0.610391	0.149708	0.372577	7.96066	1.71124e-15	8.06233e-11
ENSG00000228570.3	NUTM2E	protein_coding	0.5	34	34	0.00197017	0.878455	0.024253	0.867157	0.0698268	0.933731	6.57371e-61	0.941719	0.00750124	19.9513	0.886835	1.45943e-88	0.933807	0.0338933	0.871996	18.649	1.28561e-77	1.94493e-51
ENSG00000229644.4	NAMPTL	protein_coding	0.5	27	27	0.009263	0.483268	0.20246	0.536244	0.234216	0.728506	1.42171e-20	0.709957	0.110299	10.3999	0.504039	2.48262e-25	0.752455	0.143986	0.566188	11.423	3.2097e-30	2.52793e-22
ENSG00000235705.4	AL133481.1	protein_coding	0.5	20	20	0.00207538	0.490635	0.146624	0.493989	0.285683	0.710006	1.13374e-25	0.766116	0.0829792	11.8109	0.586933	3.43073e-32	0.762958	0.0987771	0.582105	11.3093	1.18058e-29	1.42778e-21
ENSG00000239665.4	RP11-295P9.3	protein_coding	0.5	51	51	0.00871826	0.655779	0.0999967	0.677563	0.180917	0.90126	1.02337e-32	0.829662	0.0392938	13.6321	0.688339	2.57889e-42	0.861754	0.0711835	0.74262	14.4051	4.80648e-47	2.82766e-33
ENSG00000241058.1	NSUN6	protein_coding	0.5	10	10	0.00282038	0.531824	0.145714	0.470754	0.443493	0.629834	4.43705e-23	0.737803	0.0948376	11.0958	0.544354	1.31409e-28	0.717458	0.211483	0.514745	10.5722	4.01074e-26	1.42031e-19
ENSG00000241935.4	HOGA1	protein_coding	0.5	31	31	0.00798742	0.748752	0.0556323	0.748173	0.0970898	0.870326	1.1061e-40	0.874031	0.0345403	15.5081	0.763931	3.05962e-54	0.875308	0.0482876	0.766164	14.8632	5.71668e-50	4.38761e-35
ENSG00000243251.4	PGBD3	protein_coding	0.5	13	13	0.00550701	0.459984	0.15897	0.48086	0.108422	0.573741	1.15187e-19	0.702007	0.107525	10.1661	0.492814	2.80904e-24	0.7324	0.0646669	0.53641	10.1534	3.1992e-24	3.556e-17
ENSG00000243660.5	ZNF487	protein_coding	0.5	14	14	0.00208873	0.339215	0.141277	0.358278	0.21752	0.485144	7.95547e-14	0.624794	0.0976854	8.44465	0.390368	3.04966e-17	0.613636	0.166172	0.376549	7.98709	1.38157e-15	7.41682e-11
ENSG00000253626.2	EIF5AL1	protein_coding	0.5	37	37	0.00155584	0.782858	0.0742488	0.775012	0.105459	0.893885	9.1697e-45	0.888493	0.0393701	16.4098	0.78942	1.6277e-60	0.886951	0.0612432	0.786683	15.7105	1.28235e-55	8.27831e-39
ENSG00000256574.2	OR13A1	protein_coding	0.5	8	8	0.00276054	0.362128	0.109755	0.334882	0.195146	0.415955	2.92782e-14	0.631328	0.0942686	8.58029	0.398575	9.46343e-18	0.595015	0.166989	0.354043	7.8954	2.8938e-15	7.11058e-11
ENSG00000269165.1	AC069547.1	protein_coding	0.5	4	4	0.00246533	0.228545	0.111815	0.151388	0.310619	0.25873	4.47498e-07	0.465556	0.144879	5.85814	0.216742	4.68091e-09	0.418701	0.282782	0.175311	5.50666	3.65706e-08	4.35501e-06
ENSG00000269783.1	GOLGA7B	protein_coding	0.5	20	20	0.00516069	0.527696	0.200748	0.558593	0.245589	0.743737	1.20667e-23	0.735429	0.135935	11.1912	0.540856	4.50406e-29	0.788558	0.119111	0.621824	12.2148	2.59276e-34	4.37654e-25
ENSG00000269948.1	RP11-248J23.6	protein_coding	0.5	13	13	0.00212357	0.502389	0.0217645	0.501435	0.132496	0.592565	3.82294e-19	0.711935	0.023555	10.1327	0.506852	3.95758e-24	0.726029	0.121292	0.527118	10.2961	7.33551e-25	6.31826e-18
ENSG00000002330.9	BAD	protein_coding	0.5	11	11	0.00235784	0.398991	0.0665821	0.337068	0.207718	0.51333	1.21995e-15	0.661897	0.0423542	9.07881	0.438107	1.09773e-19	0.628128	0.144693	0.394545	8.2895	1.13726e-16	9.64129e-12
ENSG00000005801.12	ZNF195	protein_coding	0.5	66	65	0.00828915	0.879963	0.0326335	0.856736	0.0719028	0.969016	9.88969e-66	0.948383	0.0200529	20.9438	0.89943	2.13867e-97	0.937463	0.0369275	0.878838	19.0266	1.02637e-80	3.1351e-53
ENSG00000006071.7	ABCC8	protein_coding	0.5	7	7	0.00332008	0.463314	0.0880609	0.413944	0.276363	0.552075	2.02888e-18	0.698893	0.0576041	9.89767	0.488452	4.26107e-23	0.644916	0.232475	0.415917	8.96638	3.06419e-19	2.19917e-14
ENSG00000006118.10	TMEM132A	protein_coding	0.5	17	17	0.00206563	0.497118	0.0842078	0.466906	0.219461	0.63035	8.36788e-21	0.728858	0.0456337	10.5816	0.531234	3.62555e-26	0.694046	0.155247	0.481701	9.77592	1.42847e-22	1.57332e-16
ENSG00000006534.11	ALDH3B1	protein_coding	0.5	13	13	0.00539511	0.291174	0.100628	0.381549	0.151899	0.560446	5.86895e-10	0.551607	0.0913764	7.12124	0.304271	1.0696e-12	0.666165	0.144742	0.443776	9.04807	1.4552e-19	4.96391e-14
ENSG00000006611.11	USH1C	protein_coding	0.5	10	10	0.0123736	0.376036	0.115013	0.32133	0.248454	0.468301	1.03466e-13	0.627503	0.0712739	8.44325	0.393759	3.08641e-17	0.616782	0.234875	0.380421	8.34203	7.30262e-17	2.12703e-12
ENSG00000007372.16	PAX6	protein_coding	0.5	9	9	0.00273186	0.371432	0.174344	0.390258	0.181304	0.477599	2.94662e-14	0.609865	0.138075	8.42538	0.371936	3.5957e-17	0.64973	0.134503	0.422149	8.65069	5.11872e-18	1.06045e-12
ENSG00000011347.5	SYT7	protein_coding	0.5	22	22	0.00186706	0.640701	0.114775	0.616953	0.14664	0.784504	5.41098e-30	0.806579	0.0660525	12.9468	0.650569	2.45026e-38	0.832255	0.0752728	0.692648	13.304	2.19357e-40	6.05553e-29
ENSG00000011405.9	PIK3C2A	protein_coding	0.5	10	10	0.00222323	0.392595	0.0946122	0.358351	0.3328	0.463957	9.41998e-15	0.6466	0.0582685	8.79209	0.418092	1.4681e-18	0.579894	0.297318	0.336277	7.89687	2.8599e-15	7.32761e-12
ENSG00000013725.10	CD6	protein_coding	0.5	14	14	0.0155209	0.470544	0.116217	0.482738	0.143405	0.584379	2.95718e-18	0.692675	0.0810708	9.8178	0.479799	9.43781e-23	0.706623	0.0977029	0.499316	9.75394	1.77449e-22	5.43119e-16
ENSG00000014138.4	POLA2	protein_coding	0.5	6	6	0.0126401	0.278244	0.0790362	0.243396	0.298574	0.347775	4.98708e-10	0.553665	0.0785048	7.15457	0.306545	8.3935e-13	0.549156	0.198736	0.301573	7.15848	8.15737e-13	4.21836e-09
ENSG00000014216.11	CAPN1	protein_coding	0.5	8	8	0.00230089	0.233123	0.0896298	0.287488	0.174202	0.41821	3.46847e-08	0.514464	0.0539036	6.48201	0.264673	9.05087e-11	0.617215	0.119419	0.380955	7.95289	1.82204e-15	1.48102e-10
ENSG00000019102.7	VSIG2	protein_coding	0.5	9	9	0.00680273	0.315336	0.196276	0.372846	0.231415	0.445338	6.9136e-12	0.57771	0.13448	7.70705	0.333749	1.28755e-14	0.603816	0.18429	0.364594	7.86605	3.66003e-15	1.2715e-10
ENSG00000019144.12	PHLDB1	protein_coding	0.5	25	25	0.00840819	0.629658	0.160931	0.630171	0.135982	0.783215	2.33013e-31	0.807041	0.0923069	13.2243	0.651315	6.35316e-40	0.82292	0.0684681	0.677198	12.7684	2.46182e-37	1.14322e-26
ENSG00000019485.8	PRDM11	protein_coding	0.5	22	22	0.00703632	0.593887	0.0758592	0.589601	0.176148	0.728234	2.43718e-26	0.780894	0.0551891	12.0439	0.609795	2.08762e-33	0.818197	0.0747278	0.669446	12.7087	5.28941e-37	1.50392e-26
ENSG00000019505.3	SYT13	protein_coding	0.5	24	24	0.00539945	0.47489	0.146202	0.434488	0.278039	0.674297	4.6548e-21	0.728914	0.0623352	10.6327	0.531316	2.09859e-26	0.709559	0.16077	0.503474	10.3852	2.89421e-25	9.1483e-19
ENSG00000020922.8	MRE11A	protein_coding	0.5	17	17	0.00589759	0.47943	0.23811	0.525262	0.31395	0.683648	2.45265e-21	0.712927	0.133923	10.5741	0.508264	3.92914e-26	0.722054	0.221855	0.521362	10.9659	5.57281e-28	3.43618e-21
ENSG00000021300.9	PLEKHB1	protein_coding	0.5	4	4	0.0052311	0.22707	0.153927	0.182141	0.198047	0.275611	4.16941e-08	0.482337	0.173826	6.19339	0.232649	5.88826e-10	0.481374	0.21043	0.231721	5.90569	3.51183e-09	5.92124e-06
ENSG00000021762.15	OSBPL5	protein_coding	0.5	36	36	0.00328179	0.60538	0.0840594	0.667791	0.128057	0.836759	2.37814e-30	0.814427	0.0428544	13.0601	0.663291	5.56568e-39	0.868672	0.0494994	0.754591	14.572	4.23332e-48	6.02583e-34
ENSG00000023171.10	GRAMD1B	protein_coding	0.5	15	15	0.0122662	0.477876	0.13437	0.428047	0.210541	0.614129	2.34846e-19	0.703882	0.0776633	10.118	0.49545	4.59889e-24	0.713054	0.136126	0.508446	10.0093	1.3876e-23	5.00085e-17
ENSG00000023191.12	RNH1	protein_coding	0.5	18	18	0.00224402	0.563622	0.229482	0.614091	0.21194	0.724057	1.00518e-29	0.782748	0.125606	12.7253	0.612694	4.27584e-37	0.794005	0.133307	0.630443	12.5053	6.98033e-36	3.02217e-26
ENSG00000023445.9	BIRC3	protein_coding	0.5	16	16	0.00618943	0.389313	0.285757	0.456949	0.183584	0.60682	8.25024e-19	0.678542	0.139387	9.83518	0.46042	7.94241e-23	0.731341	0.104266	0.534859	10.2929	7.58914e-25	8.66989e-18
ENSG00000025434.14	NR1H3	protein_coding	0.5	4	4	0.00929073	0.176543	0.123476	0.185165	0.173548	0.249442	6.39968e-06	0.426763	0.150463	5.30515	0.182127	1.1258e-07	0.472964	0.219118	0.223695	5.94811	2.71263e-09	2.86862e-06
ENSG00000026508.12	CD44	protein_coding	0.5	17	17	0.00230998	0.521167	0.0830628	0.521644	0.193432	0.656084	2.72974e-22	0.743458	0.0551231	10.9771	0.55273	4.9253e-28	0.743634	0.120417	0.552991	10.6813	1.24497e-26	3.18829e-19
ENSG00000030066.9	NUP160	protein_coding	0.5	5	5	0.00434594	0.212954	0.093873	0.196684	0.19178	0.254761	4.79039e-07	0.481643	0.0668202	5.99103	0.23198	2.08516e-09	0.483135	0.200444	0.233419	5.89855	3.66715e-09	8.04668e-06
ENSG00000033327.8	GAB2	protein_coding	0.5	13	13	0.010655	0.395051	0.141576	0.430593	0.151621	0.550611	1.17066e-16	0.664335	0.109125	9.29681	0.441342	1.44725e-20	0.68276	0.110193	0.466161	9.24975	2.25014e-20	1.8157e-14
ENSG00000036672.11	USP2	protein_coding	0.5	12	12	0.00253189	0.393117	0.233515	0.430463	0.20951	0.557063	4.05111e-18	0.677091	0.123017	9.6824	0.458452	3.58224e-22	0.670601	0.145859	0.449706	9.14389	6.02461e-20	2.36542e-14
ENSG00000042429.6	MED17	protein_coding	0.5	12	12	0.00265287	0.52604	0.0758622	0.485207	0.207992	0.59303	1.00391e-21	0.737227	0.0520546	10.8205	0.543504	2.75163e-27	0.702061	0.16096	0.49289	10.2371	1.35213e-24	2.03268e-18
ENSG00000043039.5	BARX2	protein_coding	0.5	38	38	0.00162024	0.690103	0.0816904	0.728202	0.162008	0.871436	1.58877e-35	0.847046	0.0402694	14.3061	0.717487	2.00508e-46	0.867018	0.0948267	0.75172	15.3868	2.00747e-53	9.90156e-38
ENSG00000048028.7	USP28	protein_coding	0.5	23	23	0.00191529	0.644439	0.0852251	0.661076	0.192268	0.800047	3.16215e-28	0.795291	0.0602955	12.5142	0.632488	6.24703e-36	0.835488	0.119552	0.698041	13.7112	8.70153e-43	1.14422e-30
ENSG00000048649.9	RSF1	protein_coding	0.5	11	11	0.00228617	0.398049	0.108815	0.307351	0.207993	0.47959	4.77515e-15	0.645851	0.0813175	8.84414	0.417124	9.2232e-19	0.597318	0.118792	0.356789	7.54516	4.51742e-14	2.29551e-09
ENSG00000049449.4	RCN1	protein_coding	0.5	11	11	0.00237844	0.381033	0.0704621	0.287666	0.336397	0.49119	2.81225e-13	0.620915	0.0628614	8.30895	0.385535	9.65554e-17	0.597344	0.257587	0.35682	8.21434	2.13333e-16	1.99114e-12
ENSG00000050165.13	DKK3	protein_coding	0.5	52	52	0.0069082	0.82713	0.069107	0.828315	0.07317	0.943058	3.12265e-52	0.914914	0.0347199	18.0743	0.837068	5.08399e-73	0.925267	0.0483271	0.85612	18.1342	1.71174e-73	2.82235e-49
ENSG00000051009.6	FAM160A2	protein_coding	0.5	23	23	0.00518846	0.672185	0.0737869	0.656165	0.167863	0.802556	4.14024e-34	0.83653	0.0516946	13.9553	0.699783	2.91869e-44	0.841287	0.088058	0.707764	13.772	3.75833e-43	7.25447e-31
ENSG00000052841.10	TTC17	protein_coding	0.5	17	17	0.0179221	0.518151	0.152466	0.54804	0.118582	0.65782	2.78446e-22	0.731172	0.100869	10.8888	0.534612	1.30319e-27	0.774742	0.0738473	0.600225	11.3187	1.06006e-29	2.64271e-21
ENSG00000052850.5	ALX4	protein_coding	0.5	24	24	0.00211011	0.724298	0.0565068	0.734137	0.0659072	0.809921	3.85965e-36	0.850051	0.0430879	14.4504	0.722587	2.49313e-47	0.869415	0.0278052	0.755883	14.3405	1.22184e-46	8.52644e-33
ENSG00000053918.11	KCNQ1	protein_coding	0.5	26	26	0.00195757	0.691194	0.0893125	0.714409	0.101631	0.833671	7.43172e-36	0.847576	0.0430372	14.3707	0.718386	7.90068e-47	0.854205	0.0581136	0.729666	13.9257	4.42177e-44	3.11145e-31
ENSG00000054938.11	CHRDL2	protein_coding	0.5	10	10	0.00271926	0.451008	0.20469	0.383416	0.317016	0.547929	4.1068e-18	0.674473	0.144818	9.6561	0.454913	4.63167e-22	0.642601	0.246202	0.412936	9.19436	3.77238e-20	2.2486e-15
ENSG00000054965.6	FAM168A	protein_coding	0.5	12	12	0.00246556	0.439764	0.10075	0.434032	0.228288	0.531807	1.7405e-17	0.681375	0.0813031	9.59007	0.464271	8.80295e-22	0.681438	0.142082	0.464358	9.46899	2.82576e-21	1.80919e-15
ENSG00000054967.8	RELT	protein_coding	0.5	7	7	0.00920286	0.229757	0.102101	0.241637	0.275123	0.365944	2.3741e-10	0.5624	0.0722741	7.28584	0.316294	3.19681e-13	0.542136	0.197742	0.293911	6.98142	2.92212e-12	1.58268e-08
ENSG00000060749.10	QSER1	protein_coding	0.5	17	17	0.00847901	0.578714	0.0416588	0.538254	0.263223	0.698758	3.43732e-24	0.765973	0.028075	11.5096	0.586715	1.18058e-30	0.771527	0.114393	0.595253	11.5316	9.14169e-31	2.63714e-22
ENSG00000062282.10	DGAT2	protein_coding	0.5	18	18	0.0100549	0.369915	0.187542	0.401705	0.28853	0.568232	3.62983e-16	0.649157	0.126811	9.09114	0.421405	9.8005e-20	0.653573	0.178835	0.427158	8.88324	6.49424e-19	1.16375e-13
ENSG00000064199.2	SPA17	protein_coding	0.5	23	23	0.00463226	0.60289	0.123671	0.5873	0.25129	0.772418	1.94041e-27	0.782074	0.0944869	12.2654	0.611639	1.38932e-34	0.834134	0.0715462	0.695779	13.4157	4.89199e-41	2.05539e-29
ENSG00000064201.11	TSPAN32	protein_coding	0.5	50	49	0.009766	0.685514	0.162966	0.734793	0.0650802	0.906118	8.36308e-38	0.846126	0.0756848	14.7511	0.715929	3.02534e-49	0.872188	0.0556262	0.760711	14.8622	5.79754e-50	3.64171e-35
ENSG00000064309.10	CDON	protein_coding	0.5	33	33	0.00349246	0.778584	0.112288	0.816286	0.0635701	0.908792	9.69528e-49	0.899215	0.0544799	17.2735	0.808587	7.45197e-67	0.911841	0.0344286	0.831454	16.7789	3.47955e-63	3.14798e-43
ENSG00000066382.12	MPPED2	protein_coding	0.5	9	9	0.00283497	0.323874	0.153945	0.30888	0.276345	0.407122	1.55833e-11	0.5628	0.157691	7.51757	0.316744	5.58057e-14	0.563186	0.232302	0.317178	7.46785	8.15162e-14	4.63355e-10
ENSG00000068831.14	RASGRP2	protein_coding	0.5	8	8	0.0240891	0.16291	0.19955	0.171564	0.31292	0.383814	1.10521e-07	0.467379	0.175885	5.992	0.218443	2.07276e-09	0.518924	0.203795	0.269282	6.75608	1.41775e-11	3.14854e-08
ENSG00000068971.9	PPP2R5B	protein_coding	0.5	9	9	0.00252611	0.292561	0.210556	0.361335	0.26292	0.460286	8.10983e-13	0.589967	0.143206	7.98374	0.348061	1.4197e-15	0.606764	0.192605	0.368162	8.24865	1.60187e-16	4.19391e-12
ENSG00000068976.9	PYGM	protein_coding	0.5	7	7	0.00707155	0.26233	0.0780809	0.209864	0.475106	0.36381	5.45348e-09	0.534217	0.0577802	6.79739	0.285388	1.06534e-11	0.544219	0.244412	0.296174	7.23546	4.63967e-13	1.29874e-09
ENSG00000069482.6	GAL	protein_coding	0.5	15	15	0.00208865	0.491401	0.134738	0.49819	0.128852	0.609364	2.15161e-24	0.750015	0.0852873	11.4444	0.562522	2.50914e-30	0.705101	0.104823	0.497167	9.66667	4.17743e-22	1.13703e-15
ENSG00000069696.6	DRD4	protein_coding	0.5	9	9	0.00267132	0.364471	0.141072	0.255825	0.474314	0.449161	2.87069e-13	0.608875	0.123499	8.21379	0.370728	2.14316e-16	0.569259	0.211374	0.324056	7.37446	1.65008e-13	1.44823e-09
ENSG00000070031.3	SCT	protein_coding	0.5	21	21	0.00473364	0.576137	0.0931679	0.520516	0.356203	0.739614	9.13023e-26	0.776168	0.0534204	11.8937	0.602436	1.27561e-32	0.780837	0.133976	0.609706	11.9184	9.4929e-33	6.83442e-24
ENSG00000070047.7	PHRF1	protein_coding	0.5	22	22	0.0166229	0.582279	0.187211	0.517998	0.373672	0.751982	1.23449e-29	0.794214	0.0966084	12.78	0.630776	2.12104e-37	0.798229	0.1048	0.637169	12.199	3.1479e-34	1.01718e-24
ENSG00000070081.11	NUCB2	protein_coding	0.5	10	10	0.0261702	0.352982	0.148754	0.372818	0.197235	0.487873	1.48052e-13	0.617446	0.0919989	8.34021	0.381239	7.41608e-17	0.61075	0.152437	0.373016	8.02344	1.02828e-15	4.42502e-11
ENSG00000070985.9	TRPM5	protein_coding	0.5	65	62	0.0149698	0.659753	0.0896564	0.71007	0.110254	0.926864	3.84637e-33	0.824277	0.0649849	13.6987	0.679433	1.03371e-42	0.858028	0.0577694	0.736212	14.0941	4.13081e-45	6.64569e-32
ENSG00000072518.16	MARK2	protein_coding	0.5	17	17	0.00215225	0.566167	0.143128	0.525333	0.250475	0.725327	1.74274e-29	0.802232	0.0671894	12.8173	0.643577	1.31135e-37	0.743886	0.133949	0.553366	10.8548	1.89264e-27	4.99122e-20
ENSG00000072952.14	MRVI1	protein_coding	0.5	46	46	0.00605905	0.714847	0.124445	0.766055	0.126002	0.914669	1.83707e-39	0.864904	0.0499859	15.2107	0.74806	3.00138e-52	0.892072	0.0643212	0.795793	16.2418	2.55242e-59	3.61719e-41
ENSG00000073921.13	PICALM	protein_coding	0.5	11	11	0.00549489	0.372909	0.20436	0.45318	0.175393	0.555175	4.24819e-16	0.651656	0.118748	9.09346	0.424655	9.59336e-20	0.705751	0.109034	0.498085	9.68091	3.63481e-22	8.85592e-16
ENSG00000074201.4	CLNS1A	protein_coding	0.5	8	8	0.00248202	0.19584	0.139261	0.0990006	0.363298	0.372625	1.10704e-07	0.493436	0.104011	6.20848	0.24348	5.35001e-10	0.478618	0.177331	0.229075	5.87306	4.27817e-09	8.82175e-06
ENSG00000074266.13	EED	protein_coding	0.5	6	6	0.00727794	0.320768	0.136408	0.308523	0.342192	0.373147	5.55315e-12	0.587166	0.0990343	7.80022	0.344764	6.18008e-15	0.502803	0.331522	0.252811	7.19416	6.28468e-13	8.4624e-11
ENSG00000074319.8	TSG101	protein_coding	0.5	25	25	0.0100374	0.648019	0.124206	0.690871	0.102273	0.794331	2.52328e-32	0.826762	0.049224	13.536	0.683535	9.59195e-42	0.834006	0.0712827	0.695567	13.4418	3.44043e-41	1.86577e-29
ENSG00000075239.9	ACAT1	protein_coding	0.5	14	14	0.0519806	0.3497	0.390325	0.412378	0.321122	0.606327	6.26699e-18	0.634819	0.230465	9.31448	0.402996	1.22557e-20	0.66875	0.230893	0.447226	9.59578	8.32871e-22	1.74898e-16
ENSG00000076043.5	REXO2	protein_coding	0.5	14	14	0.00285322	0.501001	0.0800358	0.52321	0.172705	0.618764	2.02719e-21	0.735708	0.0463585	10.7514	0.541267	5.83434e-27	0.744796	0.104579	0.554721	10.6123	2.6126e-26	6.91174e-19
ENSG00000076053.6	RBM7	protein_coding	0.5	11	11	0.0158032	0.385435	0.248595	0.408771	0.177815	0.528593	5.73215e-17	0.644906	0.162601	9.22584	0.415904	2.8134e-20	0.681291	0.134879	0.464158	9.30649	1.32125e-20	9.96312e-15
ENSG00000076706.10	MCAM	protein_coding	0.5	27	27	0.0100358	0.633796	0.111286	0.633776	0.197192	0.767009	1.87484e-30	0.810593	0.0554994	13.0557	0.657061	5.90012e-39	0.824013	0.120922	0.678997	13.5547	7.42998e-42	2.55628e-30
ENSG00000077458.8	FAM76B	protein_coding	0.5	12	12	0.00208879	0.449413	0.0813089	0.40883	0.203822	0.548297	2.09958e-16	0.670508	0.0572066	9.29302	0.449581	1.49971e-20	0.666512	0.162336	0.444238	9.29649	1.45153e-20	3.86357e-15
ENSG00000077514.4	POLD3	protein_coding	0.5	9	9	0.00533716	0.480186	0.125111	0.400726	0.196747	0.51162	1.66888e-18	0.692626	0.0889676	9.86704	0.47973	5.78472e-23	0.634153	0.19731	0.40215	8.72728	2.60867e-18	1.75564e-13
ENSG00000077616.6	NAALAD2	protein_coding	0.5	7	7	0.0110515	0.275396	0.0930514	0.21286	0.28132	0.385142	5.49434e-10	0.548158	0.10589	7.10007	0.300477	1.24692e-12	0.512714	0.211289	0.262876	6.4182	1.37892e-10	4.07263e-07
ENSG00000078124.7	ACER3	protein_coding	0.5	26	26	0.00333603	0.538033	0.211509	0.547766	0.248962	0.722946	1.56824e-24	0.752252	0.109675	11.4774	0.565883	1.71328e-30	0.759103	0.171174	0.576238	11.8728	1.63957e-32	2.89827e-24
ENSG00000078902.11	TOLLIP	protein_coding	0.5	39	39	0.0115784	0.425748	0.256887	0.451538	0.421156	0.805157	2.49675e-18	0.658889	0.176981	9.58347	0.434135	9.38358e-22	0.713212	0.210186	0.508671	11.2159	3.40583e-29	1.24039e-22
ENSG00000080854.10	IGSF9B	protein_coding	0.5	53	52	0.0030573	0.775187	0.0502019	0.742097	0.137259	0.924546	4.36496e-42	0.880907	0.0312482	15.8318	0.775998	1.87862e-56	0.887514	0.0575973	0.787681	15.6605	2.81835e-55	1.65588e-38
ENSG00000082175.10	PGR	protein_coding	0.5	11	11	0.0187931	0.412294	0.0865117	0.407992	0.197244	0.509716	2.19164e-16	0.672074	0.0451882	9.30011	0.451683	1.40298e-20	0.641691	0.185596	0.411768	8.76963	1.79246e-18	1.72329e-13
ENSG00000084207.11	GSTP1	protein_coding	0.5	7	7	0.0197369	0.296812	0.264099	0.328581	0.293738	0.488431	1.2387e-12	0.556483	0.227645	7.67035	0.309673	1.71533e-14	0.607213	0.209596	0.368708	8.0917	5.88361e-16	1.4671e-11
ENSG00000084234.12	APLP2	protein_coding	0.5	39	39	0.00171532	0.788448	0.0541203	0.793072	0.0757314	0.908185	4.54538e-48	0.904789	0.025418	17.1712	0.818644	4.36602e-66	0.89984	0.0418395	0.809712	16.205	4.65258e-59	8.80389e-41
ENSG00000085063.10	CD59	protein_coding	0.5	19	19	0.00193841	0.57352	0.0811518	0.527006	0.189927	0.695245	3.37001e-24	0.761331	0.0558932	11.4781	0.579625	1.69983e-30	0.763063	0.12268	0.582265	11.2864	1.53136e-29	1.84246e-21
ENSG00000085117.7	CD82	protein_coding	0.5	65	63	0.00804087	0.751544	0.152146	0.809867	0.0589735	0.949763	3.22869e-44	0.874118	0.0908494	16.2202	0.764082	3.62719e-59	0.911761	0.0320128	0.831308	16.753	5.38114e-63	3.82197e-43
ENSG00000085733.11	CTTN	protein_coding	0.5	5	5	0.0025818	0.192385	0.150274	0.154573	0.197881	0.257771	8.85317e-07	0.455785	0.138725	5.72339	0.20774	1.04421e-08	0.384944	0.248283	0.148182	4.68463	2.80471e-06	0.000592557
ENSG00000085741.8	WNT11	protein_coding	0.5	14	14	0.00214543	0.493331	0.188098	0.438231	0.203302	0.604543	1.02982e-21	0.715258	0.122467	10.6809	0.511594	1.25065e-26	0.69015	0.131451	0.476306	9.47902	2.56681e-21	3.02561e-15
ENSG00000086205.12	FOLH1	protein_coding	0.5	3	3	0.015022	0.192086	0.256644	0.187586	0.199845	0.270539	2.40885e-08	0.491049	0.169852	6.31014	0.241129	2.78788e-10	0.495786	0.157275	0.245804	6.01125	1.84099e-09	7.37863e-06
ENSG00000086827.4	ZW10	protein_coding	0.5	14	14	0.00471543	0.537924	0.0327381	0.504718	0.152442	0.641486	1.12116e-22	0.752328	0.0107942	11.1147	0.565997	1.06372e-28	0.738164	0.0837566	0.544887	10.3871	2.83888e-25	4.47536e-18
ENSG00000086848.10	ALG9	protein_coding	0.5	12	12	0.00232963	0.453691	0.118127	0.374351	0.234373	0.541936	5.37509e-18	0.688565	0.0747717	9.73728	0.474122	2.09068e-22	0.635579	0.136471	0.403961	8.34272	7.25997e-17	9.85031e-12
ENSG00000086991.8	NOX4	protein_coding	0.5	11	11	0.00249579	0.449083	0.219689	0.435209	0.242654	0.554027	9.93185e-18	0.674507	0.132068	9.58054	0.45496	9.65426e-22	0.675776	0.169918	0.456673	9.51226	1.8656e-21	9.58472e-16
ENSG00000087053.14	MTMR2	protein_coding	0.5	16	16	0.00204069	0.532714	0.0897168	0.49646	0.20928	0.608648	9.98792e-21	0.725303	0.06031	10.5431	0.526065	5.46567e-26	0.727137	0.122094	0.528728	10.3606	3.74588e-25	3.75139e-18
ENSG00000087365.10	SF3B2	protein_coding	0.5	7	7	0.0347018	0.293561	0.0791627	0.270542	0.16328	0.3576	1.3654e-11	0.585733	0.0888687	7.70933	0.343083	1.26484e-14	0.568693	0.152935	0.323412	7.13295	9.82424e-13	1.8279e-08
ENSG00000087884.10	AAMDC	protein_coding	0.5	10	10	0.0204338	0.420001	0.0393375	0.410108	0.163228	0.530093	1.16054e-15	0.663548	0.0309361	9.095	0.440296	9.45836e-20	0.665323	0.113619	0.442655	8.81953	1.14942e-18	4.82665e-13
ENSG00000089597.12	GANAB	protein_coding	0.5	12	12	0.0110913	0.435512	0.183474	0.425564	0.143712	0.57423	1.66734e-21	0.72403	0.098398	10.6933	0.524219	1.09382e-26	0.677944	0.0821777	0.459608	8.98578	2.56916e-19	1.9717e-13
ENSG00000095139.9	ARCN1	protein_coding	0.5	21	21	0.00203807	0.633931	0.133021	0.633513	0.148715	0.730267	1.00964e-29	0.803257	0.0709982	12.8639	0.645223	7.1869e-38	0.794672	0.106654	0.631504	12.1397	6.50532e-34	1.65235e-24
ENSG00000099834.14	CDHR5	protein_coding	0.5	15	15	0.00972411	0.517931	0.153549	0.556821	0.144698	0.629229	1.08212e-21	0.730958	0.0841593	10.7712	0.5343	4.70625e-27	0.777841	0.0778606	0.605037	11.4137	3.57053e-30	1.16378e-21
ENSG00000099849.10	RASSF7	protein_coding	0.5	18	18	0.00216747	0.662938	0.0380365	0.566882	0.205448	0.736852	9.98376e-31	0.821023	0.00993699	13.1794	0.674079	1.15377e-39	0.767206	0.151818	0.588605	12.1823	3.86423e-34	1.77888e-25
ENSG00000109832.8	DDX25	protein_coding	0.5	29	29	0.00377616	0.729217	0.172393	0.717028	0.173464	0.86851	2.19611e-43	0.858882	0.0952779	15.9511	0.737678	2.80136e-57	0.86064	0.0719895	0.7407	14.3945	5.60187e-47	2.30624e-33
ENSG00000109846.3	CRYAB	protein_coding	0.5	17	17	0.00220471	0.525325	0.137807	0.529819	0.138463	0.671948	1.37596e-23	0.746574	0.0866159	11.2683	0.557372	1.88153e-29	0.742091	0.0976728	0.550698	10.5535	4.89292e-26	1.17484e-18
ENSG00000109854.9	HTATIP2	protein_coding	0.5	36	36	0.00183019	0.866869	0.0566789	0.862661	0.0644493	0.934979	1.65548e-60	0.936853	0.0274538	19.8544	0.877693	1.00863e-87	0.933221	0.0359016	0.870901	18.6063	2.85501e-77	2.0407e-51
ENSG00000109861.11	CTSC	protein_coding	0.5	6	6	0.00267353	0.212858	0.178576	0.14012	0.280768	0.326198	7.34312e-08	0.477051	0.160059	6.11239	0.227577	9.81471e-10	0.45301	0.205109	0.205218	5.58876	2.28691e-08	2.20499e-05
ENSG00000109881.12	CCDC34	protein_coding	0.5	25	25	0.00510937	0.496929	0.214882	0.592025	0.150446	0.76723	5.12885e-24	0.743988	0.100824	11.3263	0.553517	9.72166e-30	0.799371	0.0731752	0.638994	12.0557	1.81014e-33	4.72009e-24
ENSG00000109906.9	ZBTB16	protein_coding	0.5	7	7	0.00894366	0.179915	0.114218	0.176567	0.337188	0.333772	2.426e-06	0.455052	0.0911583	5.63328	0.207072	1.76817e-08	0.522804	0.180422	0.273324	6.5002	8.02142e-11	4.09751e-07
ENSG00000109911.13	ELP4	protein_coding	0.5	12	12	0.0130979	0.395554	0.301442	0.425456	0.0997948	0.577691	7.41354e-18	0.678173	0.10918	9.64061	0.459918	5.38686e-22	0.67326	0.110788	0.453279	9.05894	1.3172e-19	6.93439e-14
ENSG00000109917.6	ZNF259	protein_coding	0.5	47	46	0.00499209	0.763108	0.0792887	0.770942	0.182537	0.919791	6.82382e-45	0.888032	0.0505589	16.4327	0.7886	1.1163e-60	0.898984	0.069627	0.808172	16.4403	9.84358e-61	7.53466e-42
ENSG00000109919.5	MTCH2	protein_coding	0.5	4	4	0.00279415	0.237132	0.160809	0.0983806	0.537846	0.264964	1.00528e-08	0.491941	0.183854	6.398	0.242006	1.57429e-10	0.463069	0.255572	0.214432	6.06982	1.28054e-09	5.21253e-07
ENSG00000109920.8	FNBP4	protein_coding	0.5	5	5	0.00410588	0.198033	0.10724	0.208708	0.275072	0.249659	1.83257e-07	0.487096	0.0939403	6.11826	0.237262	9.46007e-10	0.477594	0.267243	0.228096	6.23457	4.53024e-10	2.34625e-07
ENSG00000109927.5	TECTA	protein_coding	0.5	34	34	0.00249866	0.799959	0.0623686	0.749856	0.165099	0.894281	6.55045e-47	0.899649	0.0320893	16.909	0.809369	3.8616e-64	0.886506	0.0819509	0.785894	16.0856	3.2217e-58	1.57394e-40
ENSG00000109929.5	SC5D	protein_coding	0.5	20	20	0.0122605	0.569503	0.141988	0.628674	0.100442	0.740772	1.38241e-26	0.787738	0.0279258	12.1353	0.620531	6.86224e-34	0.801185	0.0733829	0.641898	12.1376	6.67275e-34	2.70131e-24
ENSG00000109943.4	CRTAM	protein_coding	0.5	53	53	0.0122877	0.698905	0.0548887	0.725724	0.161592	0.914742	6.64771e-36	0.852996	0.0149068	14.4163	0.727603	4.08655e-47	0.878476	0.0679562	0.77172	15.3808	2.20327e-53	1.89228e-37
ENSG00000109944.6	C11orf63	protein_coding	0.5	35	35	0.011675	0.695515	0.0851749	0.719835	0.0759652	0.858958	2.8592e-36	0.849413	0.0501493	14.4746	0.721503	1.7537e-47	0.866649	0.0381048	0.75108	14.2821	2.82744e-46	1.27195e-32
ENSG00000109956.8	B3GAT1	protein_coding	0.5	37	37	0.00172483	0.645136	0.0860513	0.684402	0.109491	0.860791	8.2963e-31	0.818777	0.0342503	13.1798	0.670396	1.1464e-39	0.860294	0.054121	0.740105	14.2449	4.82239e-46	1.67551e-32
ENSG00000109971.9	HSPA8	protein_coding	0.5	56	56	0.00937203	0.599723	0.0904852	0.587654	0.199356	0.88798	3.7502e-28	0.788545	0.0804373	12.4535	0.621802	1.33872e-35	0.786707	0.13081	0.618909	12.1943	3.33274e-34	5.34511e-25
ENSG00000110002.11	VWA5A	protein_coding	0.5	12	12	0.00239703	0.405467	0.200359	0.356634	0.348367	0.592109	9.36821e-20	0.701002	0.0977254	10.1902	0.491403	2.19368e-24	0.638737	0.280717	0.407985	9.66197	4.37368e-22	1.13913e-17
ENSG00000110011.9	DNAJC4	protein_coding	0.5	11	11	0.0214402	0.368396	0.130664	0.231101	0.279538	0.488251	3.44351e-15	0.649074	0.0811979	8.89507	0.421297	5.83832e-19	0.579265	0.14881	0.335548	7.35405	1.92284e-13	4.44485e-09
ENSG00000110013.8	SIAE	protein_coding	0.5	21	21	0.00799554	0.597226	0.160909	0.620387	0.102834	0.741745	7.94256e-27	0.772384	0.0981994	12.0892	0.596576	1.20382e-33	0.810991	0.0624355	0.657707	12.3632	4.13153e-35	3.69045e-25
ENSG00000110025.8	SNX15	protein_coding	0.5	5	5	0.00295846	0.367665	0.138492	0.407382	0.13055	0.463018	1.08001e-14	0.642588	0.067566	8.74989	0.412919	2.1357e-18	0.638196	0.152206	0.407294	8.43497	3.31279e-17	4.15451e-12
ENSG00000110031.8	LPXN	protein_coding	0.5	10	10	0.00218205	0.324324	0.125403	0.181642	0.456688	0.459777	2.54607e-12	0.584585	0.129409	7.84569	0.34174	4.30596e-15	0.54146	0.19378	0.293179	6.90036	5.18699e-12	2.90341e-08
ENSG00000110042.3	DTX4	protein_coding	0.5	9	9	0.00253628	0.364943	0.112121	0.267766	0.492067	0.44697	2.06617e-13	0.620891	0.077044	8.33505	0.385505	7.74674e-17	0.563962	0.348362	0.318053	7.84806	4.22516e-15	6.95882e-13
ENSG00000110046.8	ATG2A	protein_coding	0.5	7	7	0.00266914	0.181225	0.230645	0.284517	0.281812	0.398492	3.38051e-09	0.529035	0.10937	6.7942	0.279878	1.08917e-11	0.559378	0.187653	0.312904	7.15297	8.49174e-13	8.23304e-09
ENSG00000110047.13	EHD1	protein_coding	0.5	15	15	0.0118791	0.395868	0.329126	0.452691	0.2941	0.590777	3.29044e-19	0.642894	0.283623	9.58628	0.413313	9.13175e-22	0.690176	0.183229	0.476342	9.63458	5.71277e-22	4.75882e-16
ENSG00000110057.3	UNC93B1	protein_coding	0.5	8	8	0.00277095	0.343733	0.0608752	0.370876	0.276016	0.476519	4.26986e-12	0.598571	0.0706602	7.9067	0.358287	2.64305e-15	0.661455	0.157363	0.437523	9.03223	1.68207e-19	4.47018e-14
ENSG00000110060.4	PUS3	protein_coding	0.5	21	21	0.0020246	0.601285	0.120685	0.662832	0.113081	0.782161	1.65403e-29	0.797376	0.0764079	12.783	0.635809	2.03965e-37	0.837859	0.0637905	0.702008	13.2712	3.39893e-40	1.34253e-28
ENSG00000110063.4	DCPS	protein_coding	0.5	18	18	0.00218175	0.598231	0.0815336	0.504665	0.293095	0.694277	4.65679e-26	0.778625	0.0535359	11.9658	0.606256	5.36466e-33	0.766662	0.129492	0.58777	11.5614	6.46323e-31	1.35454e-22
ENSG00000110066.10	SUV420H1	protein_coding	0.5	16	16	0.00480717	0.445224	0.159719	0.405482	0.326266	0.583359	3.50608e-18	0.683694	0.0942132	9.74157	0.467438	2.00443e-22	0.636701	0.220267	0.405388	8.94122	3.84889e-19	1.87531e-14
ENSG00000110074.6	FOXRED1	protein_coding	0.5	28	28	0.00186014	0.78935	0.0379509	0.732269	0.177644	0.87181	3.6482e-44	0.89101	0.0221755	16.302	0.793899	9.55801e-60	0.892687	0.0548448	0.796891	15.9903	1.4932e-57	6.28601e-40
ENSG00000110075.10	PPP6R3	protein_coding	0.5	10	10	0.00234198	0.437646	0.113431	0.433521	0.217368	0.528045	2.6438e-19	0.706428	0.0686039	10.1245	0.49904	4.30388e-24	0.656276	0.162817	0.430698	8.99209	2.42578e-19	4.94434e-14
ENSG00000110076.14	NRXN2	protein_coding	0.5	16	16	0.00611633	0.505382	0.117002	0.45501	0.196071	0.630348	2.13772e-22	0.737515	0.0754441	10.9574	0.543928	6.1202e-28	0.720185	0.126367	0.518667	10.1098	5.00046e-24	2.50525e-17
ENSG00000110079.12	MS4A4A	protein_coding	0.5	14	14	0.00206939	0.464148	0.0855704	0.451705	0.350047	0.620874	3.55101e-19	0.706141	0.0664359	10.095	0.498635	5.81354e-24	0.706954	0.167654	0.499784	9.91519	3.57584e-23	8.18156e-17
ENSG00000110080.14	ST3GAL4	protein_coding	0.5	19	19	0.0153312	0.497155	0.210892	0.498641	0.28758	0.681972	6.61955e-22	0.720146	0.110212	10.7406	0.51861	6.55965e-27	0.773299	0.154015	0.597992	11.849	2.17839e-32	9.56862e-24
ENSG00000110090.8	CPT1A	protein_coding	0.5	11	11	0.00235308	0.371559	0.113973	0.286517	0.356925	0.515499	2.22917e-13	0.617344	0.0881827	8.30218	0.381113	1.02214e-16	0.569189	0.20699	0.323976	7.52948	5.09435e-14	3.69799e-10
ENSG00000110092.3	CCND1	protein_coding	0.5	30	30	0.00171695	0.761427	0.0848725	0.776168	0.0847589	0.869847	1.13888e-42	0.880419	0.0460975	15.9463	0.775138	3.02066e-57	0.886815	0.0562924	0.786441	15.4926	3.89284e-54	8.55982e-38
ENSG00000110104.7	CCDC86	protein_coding	0.5	23	23	0.00449989	0.596839	0.0946564	0.568673	0.315564	0.767692	9.62672e-27	0.781911	0.0600725	12.1281	0.611384	7.49735e-34	0.794172	0.126882	0.63071	12.3131	7.70435e-35	2.55872e-25
ENSG00000110107.4	PRPF19	protein_coding	0.5	23	23	0.0132258	0.560211	0.0711601	0.526421	0.222545	0.738587	3.60872e-24	0.759855	0.0601	11.4617	0.57738	2.05426e-30	0.766328	0.135719	0.587259	11.366	6.1762e-30	8.94265e-22
ENSG00000110108.5	TMEM109	protein_coding	0.5	10	10	0.00377478	0.373578	0.172717	0.338214	0.223667	0.484803	7.02662e-14	0.609632	0.134319	8.34555	0.371651	7.08852e-17	0.620878	0.182588	0.385489	8.49453	1.98744e-17	8.37437e-13
ENSG00000110148.5	CCKBR	protein_coding	0.5	41	41	0.00356933	0.817501	0.0651646	0.795577	0.126385	0.92157	1.5566e-50	0.911862	0.0291124	17.7118	0.831493	3.39865e-70	0.900796	0.0682657	0.811433	17.018	6.0424e-65	1.18215e-44
ENSG00000110169.6	HPX	protein_coding	0.5	12	12	0.010899	0.465486	0.0846133	0.444018	0.136967	0.56268	6.54374e-20	0.715257	0.065794	10.3097	0.511593	6.37307e-25	0.669506	0.103608	0.448238	8.92988	4.26482e-19	2.13558e-13
ENSG00000110171.14	TRIM3	protein_coding	0.5	52	52	0.00303744	0.481707	0.37474	0.685665	0.218083	0.906741	4.62098e-33	0.801159	0.131944	13.5128	0.641855	1.31453e-41	0.864524	0.0908438	0.747402	15.018	5.59593e-51	5.45255e-36
ENSG00000110172.7	CHORDC1	protein_coding	0.5	9	9	0.00243952	0.21376	0.139799	0.212211	0.304598	0.381215	2.84007e-08	0.505663	0.114685	6.42484	0.255695	1.3201e-10	0.537872	0.217002	0.289307	6.99282	2.69424e-12	9.65101e-09
ENSG00000110195.7	FOLR1	protein_coding	0.5	14	14	0.00713565	0.385496	0.169959	0.337513	0.263773	0.513808	1.8839e-16	0.655479	0.11563	9.19333	0.429652	3.80874e-20	0.639964	0.179749	0.409554	8.78068	1.62483e-18	1.45882e-13
ENSG00000110200.4	ANAPC15	protein_coding	0.5	13	13	0.0205118	0.297194	0.202924	0.274935	0.211282	0.49387	1.59435e-14	0.636347	0.0962324	8.66894	0.404937	4.36149e-18	0.622658	0.165872	0.387703	8.22394	1.96919e-16	1.19667e-11
ENSG00000110203.4	FOLR3	protein_coding	0.5	13	13	0.0091905	0.375183	0.295063	0.322968	0.350278	0.512839	3.05654e-15	0.601883	0.231205	8.52649	0.362263	1.5086e-17	0.635366	0.15635	0.403689	8.58548	9.0456e-18	8.71899e-13
ENSG00000110218.4	PANX1	protein_coding	0.5	9	9	0.00526761	0.413402	0.233614	0.350028	0.202177	0.482816	7.88945e-18	0.660982	0.171656	9.501	0.436897	2.07878e-21	0.62196	0.209298	0.386834	8.31184	9.42287e-17	3.96711e-12
ENSG00000110245.7	APOC3	protein_coding	0.5	43	43	0.0135595	0.744903	0.0806124	0.742992	0.129194	0.884661	1.69761e-38	0.862152	0.0443075	14.9984	0.743306	7.51663e-51	0.871646	0.0748765	0.759767	15.151	7.46568e-52	1.68954e-36
ENSG00000110274.10	CEP164	protein_coding	0.5	26	26	0.0136972	0.681974	0.0488463	0.679237	0.219853	0.812333	5.11212e-33	0.834368	0.0273488	13.7206	0.69617	7.64354e-43	0.826765	0.144391	0.68354	13.7857	3.10632e-43	2.14071e-31
ENSG00000110315.2	RNF141	protein_coding	0.5	35	35	0.00400231	0.718728	0.0692256	0.714696	0.179645	0.880502	2.7427e-39	0.868832	0.0310566	15.1984	0.754869	3.6228e-52	0.860848	0.0887686	0.741059	14.8915	3.74433e-50	1.4393e-35
ENSG00000110318.9	KIAA1377	protein_coding	0.5	15	15	0.00839821	0.49438	0.0959874	0.44195	0.369607	0.616754	6.27169e-19	0.701782	0.0756206	10.0174	0.492498	1.27766e-23	0.718931	0.194758	0.516862	10.5139	7.45477e-26	2.80461e-19
ENSG00000110321.11	EIF4G2	protein_coding	0.5	59	59	0.0104178	0.634664	0.129688	0.582189	0.386616	0.913427	3.10796e-32	0.817471	0.0739362	13.4547	0.668258	2.88952e-41	0.847158	0.0762414	0.717677	13.8987	6.44912e-44	2.19874e-31
ENSG00000110324.5	IL10RA	protein_coding	0.5	25	25	0.00193763	0.654489	0.0739118	0.680496	0.123559	0.787072	1.4585e-32	0.824772	0.0545774	13.5723	0.680249	5.8487e-42	0.850104	0.0496193	0.722676	13.6863	1.22652e-42	2.70143e-30
ENSG00000110328.5	GALNT18	protein_coding	0.5	65	63	0.00850235	0.75891	0.0879897	0.740807	0.194828	0.935559	1.20586e-43	0.881593	0.0558413	16.1439	0.777206	1.25273e-58	0.865607	0.0907773	0.749275	15.0307	4.62345e-51	5.22898e-36
ENSG00000110330.4	BIRC2	protein_coding	0.5	16	16	0.00217601	0.446921	0.243516	0.454882	0.224463	0.641094	2.97756e-24	0.684114	0.217847	10.9537	0.468013	6.3799e-28	0.719877	0.120869	0.518222	10.1627	2.91044e-24	1.44882e-17
ENSG00000110344.5	UBE4A	protein_coding	0.5	16	16	0.00645591	0.569842	0.13982	0.553506	0.192845	0.679675	1.58221e-24	0.757149	0.0867329	11.5219	0.573275	1.02317e-30	0.770781	0.129324	0.594103	11.6044	3.91232e-31	1.1441e-22
ENSG00000110367.7	DDX6	protein_coding	0.5	13	13	0.00223118	0.39906	0.218732	0.402085	0.204266	0.551081	1.31441e-15	0.63149	0.177846	8.83194	0.398779	1.02879e-18	0.668954	0.1807	0.447499	9.25621	2.11814e-20	7.09314e-15
ENSG00000110375.2	UPK2	protein_coding	0.5	20	20	0.0021404	0.566936	0.0719172	0.529971	0.306053	0.697067	1.52575e-24	0.765587	0.0541532	11.5815	0.586124	5.11357e-31	0.793318	0.0841511	0.629354	11.9222	9.0679e-33	1.43135e-23
ENSG00000110395.4	CBL	protein_coding	0.5	20	20	0.00204967	0.489234	0.400748	0.567425	0.301837	0.753019	5.00134e-25	0.73987	0.157791	11.4905	0.547407	1.47327e-30	0.785536	0.152346	0.617066	12.2668	1.36557e-34	1.80069e-25
ENSG00000110400.6	PVRL1	protein_coding	0.5	39	39	0.0016918	0.753247	0.0706616	0.753796	0.166615	0.925664	1.56785e-42	0.8827	0.0321946	15.9281	0.77916	4.04381e-57	0.906643	0.0611636	0.822001	17.0629	2.8043e-65	1.0294e-44
ENSG00000110422.7	HIPK3	protein_coding	0.5	22	22	0.0121906	0.673042	0.0165253	0.631323	0.142383	0.75935	4.74464e-31	0.823138	0.0126729	13.2576	0.677556	4.07544e-40	0.831149	0.072217	0.690808	13.2353	5.49136e-40	1.20197e-28
ENSG00000110427.10	KIAA1549L	protein_coding	0.5	28	28	0.00181164	0.608451	0.118203	0.596691	0.170627	0.804441	5.12264e-31	0.80549	0.0879218	13.1314	0.648814	2.1757e-39	0.808776	0.110033	0.654119	12.6348	1.3572e-36	1.86099e-26
ENSG00000110429.9	FBXO3	protein_coding	0.5	40	40	0.00340377	0.805142	0.0810436	0.799107	0.104786	0.91433	1.07673e-48	0.904427	0.0340712	17.2859	0.817988	6.00398e-67	0.907497	0.0414068	0.823551	16.7176	9.76422e-63	5.15415e-43
ENSG00000110435.7	PDHX	protein_coding	0.5	16	16	0.0121228	0.556504	0.0604626	0.486061	0.170112	0.646874	1.39365e-24	0.767195	0.0457935	11.5963	0.588589	4.3019e-31	0.740655	0.107358	0.54857	10.6636	1.50634e-26	3.07401e-19
ENSG00000110436.7	SLC1A2	protein_coding	0.5	35	35	0.0199391	0.348669	0.161642	0.558366	0.195838	0.797812	1.21379e-17	0.679708	0.0933763	9.60285	0.462003	7.77652e-22	0.756288	0.128074	0.571972	11.2939	1.4058e-29	1.13427e-21
ENSG00000110442.7	COMMD9	protein_coding	0.5	29	29	0.0062425	0.696975	0.107275	0.681403	0.200978	0.836736	5.62751e-37	0.850704	0.0591991	14.6226	0.723698	2.01456e-48	0.853858	0.0881238	0.729073	14.5019	1.17846e-47	6.08029e-34
ENSG00000110446.5	SLC15A3	protein_coding	0.5	36	36	0.00368482	0.536554	0.201812	0.600693	0.233926	0.843639	2.52669e-27	0.776073	0.100005	12.2071	0.602289	2.84723e-34	0.824266	0.107486	0.679415	13.4432	3.37688e-41	1.02843e-29
ENSG00000110448.6	CD5	protein_coding	0.5	7	7	0.00259051	0.321356	0.127234	0.296121	0.216529	0.373975	9.14735e-11	0.563961	0.103605	7.37843	0.318052	1.60168e-13	0.55393	0.186977	0.306838	7.06716	1.58139e-12	1.36861e-08
ENSG00000110455.9	ACCS	protein_coding	0.5	36	35	0.00440523	0.712847	0.0889277	0.744211	0.139346	0.870775	6.68135e-38	0.858731	0.0452517	14.8593	0.737418	6.05569e-50	0.874239	0.0920671	0.764294	15.4319	9.99265e-54	9.32396e-38
ENSG00000110492.11	MDK	protein_coding	0.5	15	15	0.00219845	0.499998	0.15459	0.494439	0.184283	0.587912	2.99059e-22	0.729566	0.0979681	10.8722	0.532266	1.56334e-27	0.703642	0.121963	0.495111	9.78372	1.32255e-22	3.13056e-16
ENSG00000110497.10	AMBRA1	protein_coding	0.5	9	9	0.0213811	0.286504	0.174231	0.323337	0.136085	0.427947	2.60561e-11	0.575524	0.111747	7.57354	0.331228	3.63192e-14	0.607108	0.120065	0.36858	7.74116	9.85115e-15	6.04746e-10
ENSG00000110514.14	MADD	protein_coding	0.5	3	3	0.0111716	0.116397	0.0973638	0.151543	0.181801	0.190245	1.26377e-05	0.4184	0.137809	5.18103	0.175058	2.20666e-07	0.420897	0.166519	0.177154	5.01457	5.31509e-07	0.000508414
ENSG00000110583.8	NAA40	protein_coding	0.5	13	13	0.018544	0.481503	0.135455	0.477537	0.171671	0.58717	9.40518e-20	0.703498	0.100268	10.1916	0.494909	2.16259e-24	0.684068	0.132944	0.467949	9.38155	6.50102e-21	5.23666e-15
ENSG00000110619.12	CARS	protein_coding	0.5	32	32	0.00621399	0.767631	0.113822	0.765332	0.14485	0.872545	5.75197e-46	0.881667	0.0589251	16.6043	0.777336	6.48273e-62	0.872329	0.0900197	0.760958	15.2803	1.03388e-52	3.1786e-37
ENSG00000110628.9	SLC22A18	protein_coding	0.5	66	66	0.00473745	0.738152	0.16699	0.777228	0.117658	0.957916	9.17597e-43	0.874379	0.0690893	15.9345	0.764539	3.65193e-57	0.899521	0.0593841	0.809139	16.459	7.22764e-61	5.76242e-42
ENSG00000110651.7	CD81	protein_coding	0.5	48	48	0.00486536	0.778111	0.0746149	0.7903	0.0968981	0.932882	8.41003e-44	0.886579	0.0362422	16.213	0.786022	4.08076e-59	0.896903	0.0474617	0.804435	16.0692	4.19729e-58	3.14119e-40
ENSG00000110660.10	SLC35F2	protein_coding	0.5	7	7	0.00348312	0.558483	0.0838712	0.588589	0.125591	0.63348	1.08608e-24	0.768352	0.0411984	11.6252	0.590364	3.07027e-31	0.763005	0.0830145	0.582177	11.002	3.73933e-28	3.39834e-20
ENSG00000110665.7	C11orf21	protein_coding	0.5	33	33	0.00338931	0.661899	0.0909458	0.606357	0.252789	0.853055	4.17819e-33	0.830436	0.0527611	13.7198	0.689625	7.72798e-43	0.860182	0.0565753	0.739913	14.2698	3.37433e-46	1.21401e-32
ENSG00000110675.8	ELMOD1	protein_coding	0.5	7	7	0.00275841	0.325486	0.164806	0.241721	0.242462	0.371208	1.71721e-11	0.561071	0.163223	7.49228	0.314801	6.76874e-14	0.548432	0.187447	0.300778	7.01736	2.26095e-12	1.54897e-08
ENSG00000110680.8	CALCA	protein_coding	0.5	8	8	0.00244556	0.312393	0.209735	0.248372	0.31569	0.402454	1.70709e-12	0.587485	0.131029	7.90189	0.345139	2.74703e-15	0.534156	0.265265	0.285323	7.33006	2.30054e-13	2.78443e-10
ENSG00000110693.11	SOX6	protein_coding	0.5	21	21	0.00188865	0.572734	0.0627482	0.579938	0.148162	0.729808	2.5057e-24	0.766005	0.036127	11.5365	0.586763	8.63722e-31	0.764439	0.0877179	0.584367	11.0976	1.28886e-28	1.37226e-20
ENSG00000110696.5	C11orf58	protein_coding	0.5	10	10	0.00267299	0.427227	0.117504	0.201532	0.458489	0.463788	4.75908e-15	0.64303	0.0968649	8.82587	0.413487	1.08613e-18	0.583237	0.255002	0.340165	7.93078	2.17766e-15	1.5788e-11
ENSG00000110697.8	PITPNM1	protein_coding	0.5	20	20	0.00199386	0.472336	0.135171	0.505328	0.224292	0.696037	9.704e-21	0.715537	0.0993571	10.4811	0.511993	1.05563e-25	0.729691	0.123882	0.532448	10.2901	7.80741e-25	7.52922e-18
ENSG00000110700.2	RPS13	protein_coding	0.5	9	9	0.00235753	0.251996	0.210881	0.186116	0.487928	0.426844	4.34543e-11	0.55627	0.146574	7.38157	0.309436	1.56428e-13	0.556674	0.252048	0.309886	7.53661	4.82345e-14	1.49851e-10
ENSG00000110711.5	AIP	protein_coding	0.5	12	12	0.00431792	0.464958	0.16007	0.38496	0.259288	0.537169	1.79095e-20	0.696249	0.131919	10.2905	0.484763	7.77624e-25	0.635227	0.198164	0.403513	8.70062	3.30068e-18	2.0958e-13
ENSG00000110713.11	NUP98	protein_coding	0.5	34	34	0.00455181	0.581358	0.118438	0.638562	0.145212	0.842508	1.35299e-28	0.796187	0.0575121	12.5899	0.633915	2.40033e-36	0.824236	0.0839893	0.679366	13.0271	8.57593e-39	8.86541e-28
ENSG00000110717.6	NDUFS8	protein_coding	0.5	9	9	0.00489769	0.343225	0.120116	0.393987	0.245177	0.488616	1.02365e-13	0.625334	0.0818511	8.43031	0.391043	3.4474e-17	0.67845	0.14739	0.460295	9.48148	2.50693e-21	1.38926e-15
ENSG00000110719.5	TCIRG1	protein_coding	0.5	6	6	0.00276448	0.219064	0.067754	0.212207	0.191385	0.290049	4.2111e-07	0.481287	0.0711467	6.00147	0.231637	1.95536e-09	0.477941	0.167553	0.228428	5.77837	7.54268e-09	1.9355e-05
ENSG00000110721.7	CHKA	protein_coding	0.5	8	8	0.0132834	0.155936	0.315137	0.262768	0.170277	0.382167	2.46643e-11	0.532591	0.209876	7.23901	0.283654	4.5198e-13	0.565865	0.112865	0.320203	7.04445	1.86198e-12	4.10807e-08
ENSG00000110723.7	EXPH5	protein_coding	0.5	11	11	0.0022588	0.339128	0.201718	0.279393	0.394135	0.51489	1.3162e-12	0.600604	0.105632	8.02288	0.360726	1.03293e-15	0.611533	0.250685	0.373973	8.89746	5.71411e-19	7.6995e-15
ENSG00000110756.13	HPS5	protein_coding	0.5	12	12	0.0172498	0.476091	0.1256	0.420782	0.178973	0.540003	2.46826e-19	0.702575	0.0951567	10.1048	0.493612	5.25798e-24	0.707726	0.124042	0.500877	9.82048	9.19064e-23	2.3977e-16
ENSG00000110768.7	GTF2H1	protein_coding	0.5	14	14	0.00236959	0.559097	0.15824	0.552134	0.140184	0.694507	1.82433e-25	0.757775	0.105466	11.7056	0.574223	1.19365e-31	0.778218	0.0768258	0.605624	11.4348	2.80306e-30	1.09271e-21
ENSG00000110777.7	POU2AF1	protein_coding	0.5	13	13	0.00198662	0.338807	0.149869	0.309832	0.213224	0.495165	7.29416e-14	0.626052	0.0852731	8.46319	0.391941	2.60158e-17	0.629307	0.14098	0.396028	8.26832	1.35859e-16	1.41888e-11
ENSG00000110786.13	PTPN5	protein_coding	0.5	14	14	0.00194949	0.499208	0.0819423	0.452796	0.19961	0.617347	1.00723e-20	0.725897	0.060227	10.546	0.526927	5.30075e-26	0.690232	0.130239	0.476421	9.52955	1.57965e-21	1.50885e-15
ENSG00000117984.8	CTSD	protein_coding	0.5	44	44	0.00693648	0.776298	0.030622	0.800075	0.0847337	0.920148	1.54812e-42	0.88572	0.0139128	15.949	0.7845	2.89462e-57	0.906635	0.0531905	0.821987	17.0895	1.77803e-65	6.93112e-45
ENSG00000118058.16	KMT2A	protein_coding	0.5	21	21	0.00195589	0.605992	0.142273	0.60141	0.129064	0.734239	6.00643e-32	0.812142	0.0923529	13.3744	0.659575	8.53079e-41	0.806995	0.0562936	0.651241	12.1646	4.79748e-34	2.51039e-24
ENSG00000118094.7	TREH	protein_coding	0.5	11	11	0.00234333	0.457835	0.140485	0.299656	0.369267	0.533399	2.24222e-18	0.682587	0.111869	9.77041	0.465925	1.50839e-22	0.634399	0.228086	0.402462	9.17814	4.38604e-20	1.67258e-15
ENSG00000118096.3	IFT46	protein_coding	0.5	26	26	0.00251242	0.657606	0.0914369	0.652988	0.187691	0.779196	3.37563e-32	0.821716	0.0545269	13.478	0.675217	2.10728e-41	0.840721	0.0955665	0.706812	13.8212	1.90009e-43	4.37384e-31
ENSG00000118113.7	MMP8	protein_coding	0.5	18	18	0.00887182	0.60779	0.161518	0.618852	0.140003	0.693874	1.22198e-30	0.803511	0.0926027	13.0447	0.645629	6.81313e-39	0.812826	0.077157	0.660686	12.4634	1.18191e-35	1.60886e-25
ENSG00000118137.5	APOA1	protein_coding	0.5	28	28	0.00552719	0.730501	0.023093	0.730583	0.096067	0.843108	2.01313e-36	0.856185	0.0142464	14.5441	0.733053	6.36822e-48	0.862308	0.0601999	0.743575	14.3578	9.51917e-47	4.31691e-33
ENSG00000118181.6	RPS25	protein_coding	0.5	12	12	0.002265	0.501821	0.0935729	0.417796	0.459285	0.5987	2.90568e-20	0.718729	0.0634646	10.4011	0.516571	2.45178e-25	0.735525	0.194662	0.540997	10.8952	1.21511e-27	1.87195e-20
ENSG00000118363.7	SPCS2	protein_coding	0.5	6	6	0.0244684	0.298117	0.18668	0.212957	0.226169	0.344092	6.12725e-12	0.578327	0.136212	7.71861	0.334463	1.17606e-14	0.493939	0.240308	0.243976	6.19288	5.90748e-10	8.58918e-07
ENSG00000118369.8	USP35	protein_coding	0.5	33	33	0.0105665	0.718047	0.0895476	0.722577	0.119699	0.858753	1.90852e-38	0.862511	0.0385425	14.9815	0.743926	9.69471e-51	0.880093	0.0614825	0.774565	15.3636	2.87035e-53	2.49983e-37
ENSG00000120451.6	SNX19	protein_coding	0.5	46	46	0.00176057	0.86288	0.0387522	0.856584	0.0541572	0.946892	5.25822e-59	0.935687	0.0205414	19.5425	0.875509	4.77965e-85	0.926365	0.0298082	0.858152	17.879	1.71889e-71	4.32836e-48
ENSG00000120457.7	KCNJ5	protein_coding	0.5	21	21	0.00214234	0.575153	0.0735118	0.525538	0.202737	0.696937	5.36933e-27	0.787848	0.0471171	12.2151	0.620705	2.58194e-34	0.742107	0.156004	0.550722	11.018	3.12791e-28	8.64008e-21
ENSG00000120458.5	MSANTD2	protein_coding	0.5	6	6	0.00287965	0.29764	0.156845	0.321101	0.160979	0.371171	1.50088e-10	0.55666	0.121902	7.27562	0.309871	3.44825e-13	0.587706	0.115479	0.345399	7.41441	1.22171e-13	4.35825e-09
ENSG00000120471.10	TP53AIP1	protein_coding	0.5	34	34	0.00177356	0.730627	0.100973	0.733765	0.124283	0.880622	3.90369e-41	0.869346	0.050127	15.5636	0.755762	1.2869e-54	0.868659	0.0548247	0.754569	14.62	2.09318e-48	3.55178e-34
ENSG00000121236.15	TRIM6	protein_coding	0.5	44	44	0.0116962	0.698751	0.196991	0.74181	0.110194	0.903621	3.03724e-40	0.864237	0.0697676	15.3579	0.746906	3.13659e-53	0.886852	0.0379879	0.786506	15.456	6.87062e-54	1.41881e-37
ENSG00000121653.7	MAPK8IP1	protein_coding	0.5	9	9	0.00598309	0.271733	0.273066	0.266537	0.240854	0.477817	1.76511e-13	0.591227	0.161657	8.12579	0.349549	4.44471e-16	0.57254	0.157055	0.327803	7.24383	4.36187e-13	8.65417e-09
ENSG00000121671.7	CRY2	protein_coding	0.5	4	4	0.0128009	0.142855	0.167545	0.118507	0.255603	0.237275	3.28412e-06	0.426938	0.183469	5.35291	0.182276	8.65501e-08	0.429171	0.272381	0.184188	5.28735	1.24099e-07	2.66361e-05
ENSG00000121680.11	PEX16	protein_coding	0.5	24	24	0.00593656	0.465635	0.219198	0.55368	0.167208	0.736725	3.28979e-23	0.723996	0.14549	11.0251	0.52417	2.89093e-28	0.775233	0.0881017	0.600986	11.4686	1.89599e-30	5.56326e-22
ENSG00000121690.5	DEPDC7	protein_coding	0.5	25	25	0.00209137	0.639934	0.139996	0.637624	0.172541	0.826665	4.51132e-35	0.837373	0.0639992	14.1487	0.701193	1.90296e-45	0.840845	0.0616723	0.70702	13.7211	7.58726e-43	9.93976e-31
ENSG00000121691.4	CAT	protein_coding	0.5	11	11	0.00882583	0.415039	0.127431	0.43889	0.211954	0.538019	4.36721e-16	0.660704	0.0804727	9.15813	0.43653	5.2806e-20	0.681857	0.155891	0.46493	9.41122	4.90396e-21	2.89957e-15
ENSG00000123444.9	KBTBD4	protein_coding	0.5	3	3	0.00316801	0.180409	0.119994	0.160253	0.183577	0.236477	1.03801e-05	0.388787	0.228826	4.86025	0.151155	1.17238e-06	0.33943	0.304099	0.115213	4.18315	2.87494e-05	0.000106022
ENSG00000123892.7	RAB38	protein_coding	0.5	14	14	0.00237057	0.493054	0.157412	0.467013	0.239892	0.621651	1.24458e-20	0.71272	0.0995387	10.4323	0.50797	1.76522e-25	0.703314	0.158602	0.494651	9.81093	1.01035e-22	1.85468e-16
ENSG00000123901.4	GPR83	protein_coding	0.5	6	6	0.00250924	0.247208	0.0924393	0.196301	0.267794	0.333698	3.53592e-08	0.509542	0.0843898	6.44011	0.259633	1.19385e-10	0.491908	0.248366	0.241974	6.33782	2.33046e-10	2.31369e-07
ENSG00000124920.9	MYRF	protein_coding	0.5	12	12	0.00962076	0.325093	0.0830394	0.290545	0.319117	0.480891	7.8584e-12	0.596177	0.0484294	7.83726	0.355427	4.60476e-15	0.60259	0.176497	0.363114	7.83952	4.52282e-15	1.47086e-10
ENSG00000124935.3	SCGB1D2	protein_coding	0.5	14	14	0.0101704	0.398854	0.101407	0.432017	0.2673	0.568756	4.81309e-16	0.667923	0.0463607	9.20416	0.446122	3.4436e-20	0.724038	0.150562	0.524231	10.5597	4.58156e-26	3.52735e-19
ENSG00000124942.9	AHNAK	protein_coding	0.5	7	7	0.00487647	0.183386	0.195047	0.25359	0.224443	0.364386	2.21673e-11	0.590152	0.0208633	7.70287	0.34828	1.33039e-14	0.575152	0.153113	0.3308	7.34475	2.06146e-13	4.03546e-09
ENSG00000126391.9	FRMD8	protein_coding	0.5	11	11	0.00236888	0.40481	0.259703	0.406999	0.206373	0.519427	4.55114e-18	0.671148	0.14394	9.63056	0.450439	5.94076e-22	0.678874	0.133457	0.460871	9.19681	3.68746e-20	2.31883e-14
ENSG00000126432.9	PRDX5	protein_coding	0.5	6	6	0.10356	0.0878098	0.459778	0.0822252	0.514677	0.345943	3.43967e-10	0.51457	0.203352	6.86718	0.264782	6.54852e-12	0.525319	0.183726	0.27596	6.62082	3.57219e-11	1.68247e-07
ENSG00000126500.3	FLRT1	protein_coding	0.5	9	9	0.00225731	0.331445	0.167427	0.335882	0.11714	0.417828	2.50645e-12	0.580401	0.141213	7.81626	0.336865	5.44169e-15	0.60205	0.0838824	0.362464	7.53164	5.0108e-14	3.53678e-09
ENSG00000129083.8	COPB1	protein_coding	0.5	6	6	0.01277	0.27675	0.145091	0.274039	0.270375	0.350691	2.35652e-10	0.552844	0.113174	7.21039	0.305637	5.57935e-13	0.585772	0.196895	0.343129	7.72105	1.15372e-14	1.76676e-10
ENSG00000129084.13	PSMA1	protein_coding	0.5	11	11	0.00216731	0.38856	0.225174	0.353032	0.300422	0.487073	6.71546e-17	0.653753	0.139399	9.27648	0.427393	1.75171e-20	0.6496	0.186511	0.42198	8.78067	1.62504e-18	2.22551e-13
ENSG00000129151.4	BBOX1	protein_coding	0.5	17	17	0.00258938	0.527549	0.103305	0.533961	0.182522	0.675519	5.89578e-24	0.756362	0.0730535	11.393	0.572084	4.53176e-30	0.749526	0.122726	0.561789	10.9425	7.22065e-28	3.12055e-20
ENSG00000129158.6	SERGEF	protein_coding	0.5	15	15	0.00237618	0.550966	0.0772281	0.433432	0.374201	0.665572	1.23343e-22	0.747869	0.0461683	11.0767	0.559307	1.62831e-28	0.72614	0.133415	0.52728	10.4687	1.2029e-25	1.07034e-18
ENSG00000129159.6	KCNC1	protein_coding	0.5	10	10	0.00231635	0.194146	0.389438	0.160993	0.261598	0.473031	2.37176e-12	0.579608	0.160068	7.80542	0.335945	5.93023e-15	0.559743	0.158393	0.313312	7.05181	1.76608e-12	2.44816e-08
ENSG00000129167.5	TPH1	protein_coding	0.5	17	17	0.00337306	0.620159	0.117347	0.574132	0.116237	0.708928	4.46074e-30	0.808108	0.0570164	12.9643	0.653039	1.949e-38	0.767607	0.07888	0.58922	11.0297	2.74819e-28	3.67246e-20
ENSG00000129170.4	CSRP3	protein_coding	0.5	19	19	0.00186482	0.57797	0.275725	0.596158	0.18285	0.694308	1.14708e-27	0.748886	0.195226	12.08	0.56083	1.3471e-33	0.770024	0.143916	0.592937	11.7347	8.45772e-32	2.3226e-23
ENSG00000129744.2	ART1	protein_coding	0.5	19	19	0.0098611	0.656854	0.118362	0.6283	0.208614	0.76576	2.18065e-31	0.807814	0.0938194	13.2318	0.652564	5.74932e-40	0.834103	0.0427594	0.695727	13.0074	1.11012e-38	1.49471e-27
ENSG00000129749.3	CHRNA10	protein_coding	0.5	40	40	0.00383193	0.82025	0.0387606	0.795386	0.0949072	0.913787	2.74996e-54	0.924648	0.0173342	18.529	0.854974	1.2049e-76	0.89528	0.0483966	0.801525	16.1646	8.95476e-59	1.14557e-40
ENSG00000129757.8	CDKN1C	protein_coding	0.5	47	47	0.00152661	0.783557	0.0938996	0.83109	0.0547226	0.931926	2.14774e-48	0.897334	0.0524279	17.1886	0.805208	3.23088e-66	0.917155	0.0274476	0.841173	17.0043	7.62846e-65	3.85717e-44
ENSG00000130413.11	STK33	protein_coding	0.5	18	18	0.00223719	0.621759	0.12089	0.558233	0.207356	0.751323	6.29228e-29	0.798102	0.0698794	12.6675	0.636966	8.94956e-37	0.799281	0.108408	0.63885	12.4492	1.41237e-35	7.99707e-26
ENSG00000130592.9	LSP1	protein_coding	0.5	33	33	0.0016487	0.769791	0.0962757	0.763792	0.131437	0.889639	3.35066e-47	0.885425	0.0607935	16.8764	0.783977	6.71509e-64	0.89023	0.0686873	0.792509	15.8933	7.05495e-57	1.72047e-39
ENSG00000130595.12	TNNT3	protein_coding	0.5	66	63	0.0109468	0.746406	0.103116	0.780268	0.0981325	0.951958	2.03734e-45	0.888878	0.0579381	16.5476	0.790104	1.66607e-61	0.901489	0.0426161	0.812683	16.3683	3.22314e-60	1.54784e-41
ENSG00000130598.11	TNNI2	protein_coding	0.5	11	11	0.0137843	0.43488	0.104355	0.411562	0.186901	0.526031	9.55925e-17	0.675679	0.0544904	9.39735	0.456542	5.5952e-21	0.637835	0.187627	0.406833	8.49344	2.00603e-17	1.97342e-12
ENSG00000131620.13	ANO1	protein_coding	0.5	52	50	0.0121156	0.730647	0.145183	0.742525	0.120932	0.910756	6.11693e-42	0.859709	0.0974599	15.6643	0.7391	2.65426e-55	0.871985	0.066611	0.760357	14.9497	1.56374e-50	1.50709e-35
ENSG00000131626.11	PPFIA1	protein_coding	0.5	32	32	0.00166403	0.663735	0.140821	0.698481	0.140127	0.857001	7.08478e-36	0.846257	0.0544127	14.3757	0.716151	7.3525e-47	0.855124	0.0652243	0.731236	14.0028	1.499e-44	1.46676e-31
ENSG00000132109.8	TRIM21	protein_coding	0.5	36	36	0.00166287	0.769761	0.0266202	0.732284	0.135757	0.884731	1.74677e-45	0.897787	0.0101262	16.6114	0.806021	5.76118e-62	0.863457	0.0792522	0.745557	15.0748	2.37316e-51	3.51401e-36
ENSG00000132254.8	ARFIP2	protein_coding	0.5	51	51	0.00446743	0.59316	0.127683	0.583675	0.270133	0.884629	2.34396e-30	0.807482	0.0680568	13.0171	0.652028	9.77747e-39	0.824029	0.0865618	0.679024	13.0452	6.76564e-39	5.15941e-28
ENSG00000132256.14	TRIM5	protein_coding	0.5	32	32	0.00417911	0.795763	0.0476526	0.742254	0.203059	0.893457	1.7128e-44	0.890932	0.0304904	16.3699	0.793761	3.13962e-60	0.878221	0.106263	0.771272	15.4884	4.15425e-54	6.22372e-38
ENSG00000132259.8	CNGA4	protein_coding	0.5	26	26	0.0160204	0.710483	0.0536283	0.70766	0.125182	0.817157	3.29824e-38	0.863392	0.0272451	14.9423	0.745446	1.74915e-50	0.854188	0.0620423	0.729637	13.9865	1.8843e-44	1.54711e-31
ENSG00000132274.11	TRIM22	protein_coding	0.5	46	45	0.00150171	0.739689	0.117239	0.71391	0.135296	0.906255	3.70089e-41	0.868239	0.0619549	15.5706	0.753839	1.15303e-54	0.864344	0.0688127	0.74709	14.6949	6.95467e-49	1.19942e-34
ENSG00000132275.6	RRP8	protein_coding	0.5	42	42	0.00373525	0.824512	0.079909	0.811053	0.0660719	0.914603	2.42265e-53	0.914379	0.0429752	18.2733	0.83609	1.34938e-74	0.910568	0.0289166	0.829135	16.607	6.20019e-62	2.30076e-42
ENSG00000132286.7	TIMM10B	protein_coding	0.5	60	59	0.0117802	0.591561	0.192008	0.662786	0.25774	0.916116	8.02878e-32	0.791453	0.119951	13.2057	0.626397	8.13345e-40	0.840666	0.128531	0.706719	14.4429	2.7798e-47	5.88239e-34
ENSG00000132740.4	IGHMBP2	protein_coding	0.5	23	23	0.00213979	0.75122	0.0668369	0.742559	0.0977753	0.835702	2.24611e-41	0.876717	0.0370401	15.6606	0.768633	2.81341e-55	0.861458	0.0559306	0.742111	14.263	3.71955e-46	1.16361e-32
ENSG00000132744.3	ACY3	protein_coding	0.5	12	12	0.0314977	0.347386	0.211379	0.386299	0.227354	0.539163	3.51516e-15	0.635033	0.126719	8.78847	0.403266	1.51605e-18	0.651864	0.169722	0.424927	8.78953	1.50193e-18	2.77313e-13
ENSG00000132749.6	MTL5	protein_coding	0.5	26	26	0.0017868	0.70033	0.086281	0.720513	0.141863	0.849473	5.00699e-38	0.860903	0.033423	14.8913	0.741153	3.7533e-50	0.879406	0.0689301	0.773355	15.6935	1.67676e-55	4.64824e-39
ENSG00000133315.6	MACROD1	protein_coding	0.5	7	7	0.0299445	0.159701	0.137419	0.157475	0.236684	0.334801	1.67396e-06	0.460357	0.0893043	5.71052	0.211928	1.1263e-08	0.418428	0.39836	0.175082	5.43122	5.59715e-08	7.96982e-08
ENSG00000133316.11	WDR74	protein_coding	0.5	13	13	0.00617446	0.45173	0.126745	0.344333	0.294213	0.586152	3.16158e-19	0.704596	0.0736936	10.0971	0.496455	5.69156e-24	0.642499	0.172949	0.412805	8.71637	2.87261e-18	3.36475e-13
ENSG00000133317.10	LGALS12	protein_coding	0.5	7	7	0.0108689	0.259737	0.0834954	0.258947	0.221912	0.356329	1.02395e-09	0.541599	0.0989816	6.99851	0.293329	2.587e-12	0.546258	0.191102	0.298398	6.93532	4.05317e-12	2.90743e-08
ENSG00000133321.6	RARRES3	protein_coding	0.5	11	11	0.00223116	0.393821	0.0614341	0.387637	0.2548	0.538514	4.45993e-16	0.668663	0.0416484	9.21449	0.44711	3.12762e-20	0.638012	0.18457	0.407059	8.81999	1.14466e-18	9.12838e-14
ENSG00000133328.3	HRASLS2	protein_coding	0.5	15	15	0.00211789	0.416425	0.128747	0.436469	0.241908	0.569127	6.86431e-19	0.69504	0.0865473	9.96256	0.483081	2.22255e-23	0.682942	0.153963	0.466409	9.54681	1.33755e-21	8.9022e-16
ENSG00000133789.10	SWAP70	protein_coding	0.5	16	16	0.00577609	0.527777	0.119772	0.499072	0.184737	0.623703	4.37949e-23	0.745458	0.07669	11.1513	0.555707	7.05991e-29	0.700462	0.147758	0.490647	9.7701	1.51306e-22	2.58756e-16
ENSG00000133794.13	ARNTL	protein_coding	0.5	28	28	0.00366239	0.709921	0.0510942	0.715691	0.0982194	0.83986	9.61103e-36	0.849687	0.0336474	14.3664	0.721967	8.40608e-47	0.855275	0.0523791	0.731495	13.9623	2.64923e-44	1.91652e-31
ENSG00000133800.4	LYVE1	protein_coding	0.5	11	11	0.01699	0.348798	0.160783	0.375563	0.250968	0.489779	1.37863e-14	0.626188	0.122606	8.60925	0.392111	7.35377e-18	0.675502	0.17183	0.456304	9.19948	3.59689e-20	1.69051e-14
ENSG00000133805.11	AMPD3	protein_coding	0.5	33	33	0.00535103	0.823651	0.057286	0.805743	0.162816	0.918164	1.04574e-50	0.911268	0.0296828	17.7315	0.83041	2.39422e-70	0.901085	0.0897597	0.811954	17.5208	9.94907e-69	5.95964e-47
ENSG00000133812.10	SBF2	protein_coding	0.5	17	17	0.00207759	0.493121	0.178292	0.490333	0.232992	0.6621	6.31864e-22	0.735463	0.0743458	10.8495	0.540906	2.00413e-27	0.729186	0.137697	0.531713	10.5344	5.99402e-26	5.52318e-19
ENSG00000133816.9	MICAL2	protein_coding	0.5	82	67	0.0298618	0.332569	0.289619	0.489776	0.369112	0.888946	3.43375e-19	0.693132	0.116904	10.0129	0.480432	1.33808e-23	0.793406	0.110623	0.629494	12.3082	8.18241e-35	2.75016e-25
ENSG00000133818.8	RRAS2	protein_coding	0.5	6	6	0.0230211	0.14754	0.27535	0.230881	0.216182	0.330553	1.66634e-09	0.53775	0.101411	6.92491	0.289175	4.36258e-12	0.51101	0.173919	0.261131	6.24587	4.2145e-10	2.01455e-06
ENSG00000133884.5	DPF2	protein_coding	0.5	6	6	0.00242182	0.168463	0.156254	0.169827	0.333053	0.308956	2.0882e-07	0.479262	0.117663	6.04277	0.229692	1.51487e-09	0.433293	0.307646	0.187743	5.8085	6.30367e-09	6.6811e-07
ENSG00000133895.10	MEN1	protein_coding	0.5	15	15	0.0180118	0.48035	0.0932524	0.491183	0.18751	0.617478	1.76555e-21	0.735885	0.0488501	10.7641	0.541527	5.08714e-27	0.73087	0.0935336	0.534171	10.3189	5.79118e-25	6.58198e-18
ENSG00000134333.9	LDHA	protein_coding	0.5	12	12	0.0134692	0.474609	0.241626	0.436537	0.328307	0.612229	1.30469e-22	0.728979	0.105771	10.9423	0.53141	7.23758e-28	0.723166	0.140992	0.522968	10.3232	5.53542e-25	3.57718e-18
ENSG00000134339.4	SAA2	protein_coding	0.5	25	25	0.0101195	0.601347	0.096463	0.573821	0.161601	0.737661	3.74087e-27	0.785612	0.0699222	12.232	0.617187	2.09676e-34	0.774978	0.12866	0.600591	11.8707	1.68044e-32	8.94068e-24
ENSG00000134343.8	ANO3	protein_coding	0.5	15	15	0.00214131	0.474771	0.24694	0.532368	0.134127	0.667473	3.56593e-21	0.707701	0.14492	10.498	0.500841	8.82754e-26	0.735347	0.101118	0.540735	10.3708	3.36746e-25	4.59832e-18
ENSG00000134569.5	LRP4	protein_coding	0.5	4	4	0.015681	0.19121	0.108638	0.115513	0.314754	0.24653	3.43741e-07	0.467325	0.135713	5.90161	0.218392	3.59967e-09	0.462282	0.236263	0.213705	5.7554	8.64374e-09	6.94268e-06
ENSG00000134575.5	ACP2	protein_coding	0.5	5	5	0.0137663	0.22991	0.185161	0.183597	0.264555	0.292705	1.79786e-08	0.499286	0.145416	6.41188	0.249287	1.4374e-10	0.473274	0.172605	0.223989	5.68025	1.34499e-08	3.33176e-05
ENSG00000134627.7	PIWIL4	protein_coding	0.5	39	39	0.00853168	0.661921	0.116105	0.73249	0.0823263	0.87591	4.55608e-33	0.825696	0.0695175	13.686	0.681774	1.23109e-42	0.864087	0.0432697	0.746647	14.236	5.48035e-46	1.75426e-32
ENSG00000134640.2	MTNR1B	protein_coding	0.5	24	24	0.00184333	0.551959	0.178031	0.650565	0.189492	0.790818	8.70439e-27	0.764505	0.0994423	12.041	0.584467	2.1638e-33	0.816852	0.121134	0.667247	12.9552	2.19618e-38	1.09173e-27
ENSG00000134780.5	DAGLA	protein_coding	0.5	4	4	0.0237609	0.123772	0.0658598	0.0222254	0.497606	0.21837	6.04421e-05	0.406982	0.0898318	4.95287	0.165634	7.31255e-07	0.374493	0.229412	0.140245	4.52498	6.04024e-06	0.00153008
ENSG00000134802.13	SLC43A3	protein_coding	0.5	10	10	0.0236322	0.31579	0.13048	0.253297	0.38557	0.462239	9.20245e-13	0.594488	0.131165	8.00556	0.353416	1.1892e-15	0.61088	0.173902	0.373174	8.08703	6.11378e-16	2.45551e-11
ENSG00000134809.4	TIMM10	protein_coding	0.5	10	10	0.00214731	0.55256	0.117498	0.470061	0.309253	0.636938	2.12685e-22	0.739447	0.0793664	10.9704	0.546782	5.30196e-28	0.711455	0.1932	0.506168	10.5489	5.13752e-26	1.45809e-19
ENSG00000134824.9	FADS2	protein_coding	0.5	7	7	0.00254753	0.266795	0.178079	0.273706	0.241302	0.348689	1.97196e-09	0.513324	0.184182	6.6992	0.263502	2.0956e-11	0.547812	0.216179	0.300098	7.06864	1.56459e-12	7.41285e-09
ENSG00000134825.9	TMEM258	protein_coding	0.5	15	15	0.00346035	0.439212	0.189502	0.531415	0.165472	0.633659	1.42045e-19	0.693413	0.10881	10.0917	0.480821	6.00992e-24	0.743643	0.122113	0.553005	10.7489	5.99416e-27	1.38441e-19
ENSG00000134909.14	ARHGAP32	protein_coding	0.5	20	20	0.00218319	0.706602	0.0541641	0.660964	0.184486	0.785299	1.30349e-36	0.852541	0.0385425	14.5539	0.726827	5.51891e-48	0.83365	0.104152	0.694973	13.7311	6.61442e-43	6.60877e-31
ENSG00000134910.8	STT3A	protein_coding	0.5	24	24	0.00175222	0.615982	0.0893983	0.576853	0.179054	0.742002	2.89998e-29	0.803065	0.0534814	12.7722	0.644914	2.34384e-37	0.779426	0.0966003	0.607505	11.526	9.75571e-31	3.87959e-22
ENSG00000134917.9	ADAMTS8	protein_coding	0.5	31	31	0.00206993	0.768211	0.0838067	0.782469	0.133764	0.893533	8.06724e-44	0.886604	0.0387288	16.2126	0.786066	4.10919e-59	0.892731	0.0614554	0.796968	16.0479	5.91298e-58	2.83819e-40
ENSG00000134940.9	ACRV1	protein_coding	0.5	28	28	0.00190707	0.542195	0.233338	0.555718	0.233159	0.761553	7.22549e-28	0.782299	0.0964012	12.3604	0.611992	4.27929e-35	0.774159	0.130278	0.599323	11.8161	3.22326e-32	1.68025e-23
ENSG00000134954.10	ETS1	protein_coding	0.5	22	22	0.00771824	0.653981	0.0875538	0.66563	0.113886	0.782484	5.45791e-33	0.828004	0.057435	13.6825	0.685591	1.29259e-42	0.811443	0.0900662	0.65844	12.7004	5.88281e-37	9.02198e-27
ENSG00000134955.7	SLC37A2	protein_coding	0.5	26	26	0.00882099	0.717915	0.0679314	0.677209	0.141236	0.827331	2.52832e-36	0.85228	0.0360769	14.4978	0.726381	1.25116e-47	0.865736	0.058287	0.749499	14.4366	3.04562e-47	2.5149e-33
ENSG00000135362.9	PRR5L	protein_coding	0.5	25	25	0.0208303	0.645291	0.0895298	0.609007	0.232611	0.802687	2.06451e-34	0.84044	0.0418121	14.0408	0.706339	8.76597e-45	0.804098	0.131903	0.646573	12.943	2.57392e-38	5.23656e-28
ENSG00000135363.7	LMO2	protein_coding	0.5	14	14	0.00224035	0.434147	0.174717	0.469417	0.16251	0.596132	1.29751e-17	0.680918	0.086246	9.60617	0.46365	7.53002e-22	0.7281	0.10599	0.530129	10.2146	1.7053e-24	1.6199e-17
ENSG00000135365.11	PHF21A	protein_coding	0.5	15	15	0.00304491	0.479535	0.147266	0.393912	0.375902	0.636908	5.44569e-20	0.709483	0.0935134	10.287	0.503366	8.06173e-25	0.63777	0.287166	0.40675	9.35453	8.39751e-21	2.52218e-16
ENSG00000135372.4	NAT10	protein_coding	0.5	15	15	0.002121	0.422449	0.13393	0.45049	0.240997	0.584924	1.08743e-17	0.692221	0.0301106	9.70326	0.47917	2.92012e-22	0.704015	0.153086	0.495638	10.0073	1.41524e-23	3.16183e-17
ENSG00000135373.8	EHF	protein_coding	0.5	37	37	0.00158156	0.7825	0.080399	0.780366	0.106128	0.893623	2.34817e-45	0.889982	0.0486576	16.5365	0.792068	2.00445e-61	0.890795	0.0625432	0.793516	15.9889	1.52769e-57	4.8434e-40
ENSG00000135378.3	PRRG4	protein_coding	0.5	10	10	0.00658012	0.441748	0.110968	0.381041	0.205529	0.470971	2.44639e-16	0.663167	0.0935266	9.22331	0.43979	2.88068e-20	0.626625	0.175439	0.392658	8.33046	8.05267e-17	5.44128e-12
ENSG00000135387.15	CAPRIN1	protein_coding	0.5	8	8	0.00267066	0.377089	0.123359	0.35099	0.219066	0.450082	6.52522e-15	0.643223	0.0778914	8.79921	0.413736	1.37782e-18	0.584278	0.19254	0.341381	7.6372	2.21992e-14	3.54996e-10
ENSG00000137474.15	MYO7A	protein_coding	0.5	29	29	0.00189746	0.745142	0.0552403	0.684322	0.275471	0.847885	2.81919e-38	0.863858	0.0301957	14.966	0.746251	1.22495e-50	0.875605	0.0739923	0.766685	15.1142	1.30592e-51	3.01106e-36
ENSG00000137478.10	FCHSD2	protein_coding	0.5	8	8	0.00240595	0.336223	0.168286	0.314132	0.209507	0.356742	2.0967e-12	0.584304	0.148502	7.85359	0.341411	4.04311e-15	0.579305	0.216524	0.335595	7.56096	4.0012e-14	4.71663e-10
ENSG00000137486.12	ARRB1	protein_coding	0.5	15	15	0.00596043	0.433456	0.0870065	0.407051	0.245603	0.567177	1.56483e-16	0.67103	0.0712375	9.32139	0.450281	1.14824e-20	0.713999	0.106462	0.509795	9.87283	5.46037e-23	2.31553e-16
ENSG00000137491.10	SLCO2B1	protein_coding	0.5	18	18	0.00233305	0.491068	0.238316	0.572235	0.0978203	0.689233	1.25967e-25	0.747793	0.147456	11.6629	0.559194	1.97218e-31	0.791987	0.0507837	0.627243	11.6419	2.52285e-31	2.63977e-22
ENSG00000137492.3	PRKRIR	protein_coding	0.5	10	10	0.00247729	0.370849	0.0476261	0.391517	0.194913	0.494267	1.23086e-12	0.612406	0.0434041	8.11892	0.375041	4.70341e-16	0.641727	0.14722	0.411813	8.73611	2.41265e-18	3.07725e-13
ENSG00000137494.9	ANKRD42	protein_coding	0.5	13	13	0.00269487	0.556303	0.115315	0.58635	0.127081	0.673968	1.46809e-24	0.759692	0.0728537	11.54	0.577132	8.28934e-31	0.794562	0.0800629	0.631329	11.9417	7.17622e-33	1.25735e-23
ENSG00000137496.13	IL18BP	protein_coding	0.5	11	11	0.00218043	0.404619	0.200092	0.362346	0.240968	0.523097	1.01675e-17	0.689407	0.0603322	9.69	0.475282	3.32522e-22	0.631641	0.16515	0.39897	8.43841	3.21683e-17	2.52172e-12
ENSG00000137497.13	NUMA1	protein_coding	0.5	12	12	0.00476517	0.227166	0.370691	0.361288	0.233123	0.49355	1.27976e-13	0.613262	0.125264	8.31602	0.376091	9.09635e-17	0.639665	0.187896	0.409172	8.51729	1.63337e-17	1.66981e-12
ENSG00000137500.5	CCDC90B	protein_coding	0.5	24	24	0.00204056	0.688496	0.0693165	0.646096	0.222666	0.803312	2.36292e-34	0.840944	0.0370203	14.0294	0.707186	1.02996e-44	0.815281	0.112699	0.664684	12.8486	8.76005e-38	3.26272e-27
ENSG00000137501.12	SYTL2	protein_coding	0.5	6	6	0.0081722	0.219107	0.15875	0.192545	0.294921	0.320459	2.52539e-09	0.530795	0.107258	6.83566	0.281743	8.16304e-12	0.49725	0.212709	0.247258	6.3276	2.48997e-10	4.20929e-07
ENSG00000137502.5	RAB30	protein_coding	0.5	28	28	0.00504093	0.583335	0.0941315	0.673926	0.0976427	0.820251	2.51125e-32	0.816247	0.074627	13.4663	0.66626	2.47024e-41	0.856053	0.0356937	0.732826	13.8367	1.53082e-43	7.94652e-31
ENSG00000137504.9	CREBZF	protein_coding	0.5	12	11	0.0260881	0.418875	0.154603	0.454332	0.164103	0.508849	1.13911e-15	0.639516	0.11942	8.93512	0.408981	4.06743e-19	0.676823	0.133827	0.45809	9.32729	1.08608e-20	5.48982e-15
ENSG00000137507.7	LRRC32	protein_coding	0.5	22	22	0.00184019	0.634742	0.0663661	0.631707	0.0858792	0.7357	1.15654e-28	0.803491	0.0305201	12.6511	0.645597	1.10296e-36	0.806871	0.0564671	0.651041	12.1554	5.37267e-34	2.65962e-24
ENSG00000137509.6	PRCP	protein_coding	0.5	7	7	0.00251946	0.220721	0.122291	0.164367	0.289831	0.311896	3.35274e-08	0.499847	0.119055	6.36598	0.249847	1.94049e-10	0.462009	0.230133	0.213453	5.65372	1.57008e-08	1.52115e-05
ENSG00000137513.5	NARS2	protein_coding	0.5	14	14	0.00605493	0.547776	0.173626	0.569323	0.265874	0.695552	9.97848e-27	0.773209	0.0933386	12.0679	0.597852	1.56127e-33	0.76506	0.16175	0.585317	12.2137	2.6282e-34	1.34704e-25
ENSG00000137522.13	RNF121	protein_coding	0.5	13	13	0.0126429	0.349891	0.218724	0.41271	0.14943	0.547484	1.26781e-14	0.616666	0.171937	8.52975	0.380277	1.46661e-17	0.688157	0.106176	0.47356	9.32391	1.12134e-20	1.29015e-14
ENSG00000137642.8	SORL1	protein_coding	0.5	28	28	0.00185198	0.668106	0.131587	0.667721	0.157655	0.82616	1.5134e-34	0.831343	0.0655799	14.0089	0.691131	1.3754e-44	0.839742	0.0527144	0.705166	13.2949	2.47666e-40	1.06502e-28
ENSG00000137656.7	BUD13	protein_coding	0.5	35	35	0.0034353	0.67126	0.196163	0.707411	0.150044	0.874992	2.51654e-35	0.825344	0.113225	14.1341	0.681192	2.34103e-45	0.864277	0.0646922	0.746975	14.6327	1.73753e-48	2.24361e-34
ENSG00000137672.8	TRPC6	protein_coding	0.5	24	24	0.01967	0.617302	0.18331	0.567295	0.291519	0.779404	8.29511e-29	0.773427	0.129681	12.4945	0.59819	8.00182e-36	0.766959	0.181849	0.588226	11.919	9.4222e-33	2.39614e-24
ENSG00000137691.8	C11orf70	protein_coding	0.5	14	14	0.0274296	0.35048	0.292853	0.464968	0.158018	0.609345	1.31834e-19	0.698602	0.111158	10.1283	0.488045	4.13811e-24	0.728617	0.0914354	0.530883	10.133	3.9419e-24	3.53964e-17
ENSG00000137692.7	DCUN1D5	protein_coding	0.5	13	13	0.0146134	0.406606	0.126512	0.4179	0.197976	0.558348	4.98438e-15	0.644101	0.0891423	8.82575	0.414866	1.08731e-18	0.651586	0.153061	0.424565	8.85716	8.20761e-19	1.54525e-13
ENSG00000137693.9	YAP1	protein_coding	0.5	15	15	0.00211681	0.456045	0.18475	0.414204	0.204533	0.617166	4.84972e-20	0.715666	0.066893	10.3365	0.512178	4.81628e-25	0.707564	0.10859	0.500647	9.77968	1.37651e-22	3.51478e-16
ENSG00000137699.12	TRIM29	protein_coding	0.5	51	51	0.00587717	0.66645	0.135375	0.602997	0.177397	0.900217	4.96765e-34	0.82789	0.078358	13.8908	0.685401	7.20625e-44	0.816541	0.0955394	0.66674	12.9154	3.68658e-38	1.56547e-27
ENSG00000137700.12	SLC37A4	protein_coding	0.5	12	12	0.00901152	0.439089	0.111728	0.40971	0.247546	0.539353	3.92799e-18	0.688215	0.0888435	9.76516	0.47364	1.58861e-22	0.661748	0.162019	0.43791	9.01842	1.90816e-19	4.98309e-14
ENSG00000137707.9	BTG4	protein_coding	0.5	6	6	0.005743	0.260891	0.120386	0.243357	0.147226	0.320903	1.27466e-08	0.511993	0.120417	6.5435	0.262137	6.00971e-11	0.506578	0.118512	0.256621	6.08114	1.19329e-09	8.1712e-06
ENSG00000137710.10	RDX	protein_coding	0.5	19	19	0.015303	0.588644	0.121311	0.570809	0.285689	0.714957	1.93948e-26	0.772885	0.0818278	12.0027	0.597352	3.43858e-33	0.748214	0.211868	0.559825	11.7295	8.99603e-32	5.63332e-24
ENSG00000137713.11	PPP2R1B	protein_coding	0.5	15	15	0.00694312	0.655525	0.0580029	0.679729	0.148137	0.749407	6.21482e-31	0.818794	0.0381237	13.2028	0.670423	8.45427e-40	0.834938	0.107704	0.697122	13.5466	8.29299e-42	5.48283e-30
ENSG00000137714.2	FDX1	protein_coding	0.5	14	14	0.00739322	0.357173	0.176101	0.441031	0.176349	0.570054	2.90709e-15	0.637721	0.120016	8.82574	0.406689	1.08742e-18	0.714864	0.0873524	0.51103	9.81985	9.24825e-23	4.09163e-16
ENSG00000137720.3	C11orf1	protein_coding	0.5	10	10	0.00244888	0.331445	0.184455	0.356896	0.196053	0.470443	1.30641e-12	0.601752	0.107619	8.02916	0.362106	9.81385e-16	0.588356	0.176118	0.346163	7.78502	6.97039e-15	1.285e-10
ENSG00000137726.11	FXYD6	protein_coding	0.5	28	28	0.00738878	0.552537	0.141226	0.569491	0.209902	0.762321	2.27968e-26	0.767993	0.0910113	11.9609	0.589813	5.69697e-33	0.756687	0.136614	0.572576	11.4809	1.64487e-30	1.76495e-22
ENSG00000137727.8	ARHGAP20	protein_coding	0.5	11	11	0.00349669	0.3925	0.15256	0.298251	0.496506	0.484158	2.2002e-15	0.633807	0.119609	8.82761	0.401712	1.06934e-18	0.672084	0.126375	0.451697	9.19204	3.85457e-20	2.05675e-14
ENSG00000137731.9	FXYD2	protein_coding	0.5	11	11	0.0105166	0.43023	0.0853354	0.408379	0.26587	0.549693	2.92055e-19	0.711286	0.0393289	10.1504	0.505928	3.30034e-24	0.644137	0.210453	0.414913	8.97555	2.81931e-19	2.62364e-14
ENSG00000137747.10	TMPRSS13	protein_coding	0.5	22	22	0.00543196	0.586657	0.0826135	0.598014	0.193685	0.72669	1.97442e-27	0.791745	0.048218	12.3283	0.62686	6.37589e-35	0.775674	0.122504	0.60167	11.6838	1.54198e-31	7.17571e-23
ENSG00000137752.18	CASP1	protein_coding	0.5	8	8	0.0076031	0.335989	0.0793168	0.260959	0.343171	0.377399	2.25809e-12	0.606587	0.0497644	8.02292	0.367948	1.03264e-15	0.514847	0.241102	0.265067	6.54252	6.0492e-11	1.2486e-07
ENSG00000137757.6	CASP5	protein_coding	0.5	7	7	0.00256853	0.218724	0.30592	0.271956	0.217255	0.436543	7.99988e-13	0.596204	0.13025	8.03275	0.355459	9.53104e-16	0.554458	0.192587	0.307424	7.10762	1.18063e-12	9.4687e-09
ENSG00000137760.10	ALKBH8	protein_coding	0.5	12	12	0.00255562	0.398206	0.178601	0.394372	0.203749	0.541941	3.90897e-17	0.65881	0.135041	9.35098	0.434031	8.68358e-21	0.651213	0.130688	0.424078	8.64999	5.15056e-18	1.10402e-12
ENSG00000142082.10	SIRT3	protein_coding	0.5	12	12	0.0103952	0.568702	0.0927084	0.581652	0.166978	0.661802	1.57964e-24	0.765239	0.0540727	11.5766	0.585591	5.4159e-31	0.783375	0.128863	0.613677	12.0165	2.91017e-33	3.11168e-24
ENSG00000142089.11	IFITM3	protein_coding	0.5	11	11	0.00249463	0.514065	0.0955252	0.511075	0.153546	0.59347	3.32568e-23	0.754749	0.0398884	11.2363	0.569646	2.70512e-29	0.738304	0.143382	0.545093	10.6701	1.40539e-26	2.72582e-19
ENSG00000142102.11	ATHL1	protein_coding	0.5	15	15	0.00258619	0.759253	0.0621146	0.761949	0.112573	0.826024	2.26268e-40	0.872025	0.0353108	15.4277	0.760427	1.06667e-53	0.877699	0.0605547	0.770356	15.235	2.06978e-52	7.5321e-37
ENSG00000142186.12	SCYL1	protein_coding	0.5	7	7	0.00263152	0.104171	0.250943	0.271106	0.275569	0.384069	1.41475e-07	0.446599	0.232625	5.77509	0.199451	7.69111e-09	0.515657	0.312554	0.265902	6.7822	1.18357e-11	2.91453e-09
ENSG00000146670.5	CDCA5	protein_coding	0.5	20	20	0.0111079	0.441219	0.112925	0.500512	0.235489	0.70512	4.14352e-17	0.677731	0.0717888	9.4848	0.45932	2.42841e-21	0.779144	0.0868483	0.607065	11.5751	5.51229e-31	2.39295e-22
ENSG00000148925.6	BTBD10	protein_coding	0.5	14	14	0.0176018	0.435212	0.14626	0.480993	0.111129	0.577456	3.88332e-18	0.685266	0.0984509	9.74352	0.469589	1.96622e-22	0.744406	0.0744756	0.55414	10.435	1.71586e-25	4.30359e-18
ENSG00000148926.5	ADM	protein_coding	0.5	15	15	0.00498119	0.463912	0.268182	0.485753	0.187082	0.612425	2.22546e-23	0.71268	0.185656	10.9829	0.507913	4.61758e-28	0.740047	0.0912929	0.54767	10.4347	1.72126e-25	3.60221e-18
ENSG00000148935.6	GAS2	protein_coding	0.5	24	24	0.0186633	0.563024	0.141273	0.5682	0.313243	0.756967	3.51969e-27	0.785687	0.0621733	12.2369	0.617303	1.97417e-34	0.811167	0.106045	0.657992	12.7612	2.7e-37	5.96918e-27
ENSG00000148942.10	SLC5A12	protein_coding	0.5	11	11	0.00270281	0.553978	0.161295	0.524087	0.273908	0.670316	1.47005e-24	0.748275	0.107425	11.4609	0.559915	2.07377e-30	0.738982	0.16517	0.546094	11.0085	3.47756e-28	7.31373e-21
ENSG00000148943.7	LIN7C	protein_coding	0.5	11	11	0.00254207	0.388822	0.14566	0.320327	0.279761	0.520508	3.87673e-15	0.638702	0.119883	8.80501	0.407941	1.30846e-18	0.631217	0.13381	0.398435	8.24757	1.6165e-16	1.76556e-11
ENSG00000148948.3	LRRC4C	protein_coding	0.5	13	13	0.00212412	0.502707	0.188134	0.503108	0.17245	0.615596	1.95464e-23	0.744097	0.0973619	11.2172	0.55368	3.35833e-29	0.742006	0.0896984	0.550573	10.5664	4.26768e-26	8.47313e-19
ENSG00000148950.5	IMMP1L	protein_coding	0.5	8	8	0.00233344	0.274996	0.145324	0.295974	0.21713	0.360167	1.30012e-09	0.528487	0.134373	6.87412	0.279298	6.23716e-12	0.548237	0.172553	0.300564	6.85857	6.95535e-12	6.95711e-08
ENSG00000148965.4	SAA4	protein_coding	0.5	23	23	0.00855919	0.60303	0.109369	0.619838	0.110847	0.747618	1.82832e-29	0.80186	0.0701846	12.8074	0.642979	1.4913e-37	0.795761	0.0655538	0.633236	11.8376	2.49391e-32	3.9024e-23
ENSG00000148985.15	PGAP2	protein_coding	0.5	27	27	0.00748378	0.696357	0.0824907	0.661085	0.187512	0.830181	8.51825e-37	0.852303	0.0428317	14.5885	0.72642	3.3262e-48	0.853159	0.0741311	0.72788	14.1533	1.78269e-45	1.98669e-32
ENSG00000149016.11	TUT1	protein_coding	0.5	12	12	0.00224387	0.441669	0.241727	0.392963	0.248605	0.569094	6.10047e-19	0.698434	0.0900867	9.99716	0.48781	1.56832e-23	0.677098	0.149532	0.458462	9.51632	1.79428e-21	9.9435e-16
ENSG00000149050.5	ZNF214	protein_coding	0.5	20	20	0.00252869	0.537982	0.0591947	0.433672	0.43451	0.695355	5.16959e-23	0.754316	0.0280452	11.1948	0.568993	4.32616e-29	0.72272	0.219147	0.522324	11.1521	6.99194e-29	6.42143e-22
ENSG00000149054.10	ZNF215	protein_coding	0.5	38	38	0.00935439	0.794184	0.0728863	0.81136	0.0560356	0.905258	2.56588e-46	0.895076	0.0406976	16.7537	0.801161	5.31955e-63	0.904595	0.0312248	0.818292	16.2811	1.34497e-59	5.70771e-41
ENSG00000149084.7	HSD17B12	protein_coding	0.5	37	37	0.00207686	0.896167	0.0313797	0.880088	0.0758147	0.952986	3.39275e-68	0.952558	0.0177623	21.4639	0.907367	3.38725e-102	0.954653	0.0246682	0.911362	20.8717	9.69235e-97	8.9731e-62
ENSG00000149089.8	APIP	protein_coding	0.5	19	19	0.0152751	0.850142	0.0186889	0.8522	0.0631902	0.9045	2.46417e-57	0.933613	0.00880337	19.1901	0.871632	4.47773e-82	0.933273	0.0316562	0.870998	18.6033	3.01924e-77	2.6127e-51
ENSG00000149090.7	PAMR1	protein_coding	0.5	19	19	0.0022488	0.622824	0.109616	0.525567	0.491122	0.74263	2.29874e-30	0.809412	0.0646489	13.0357	0.655147	7.66832e-39	0.820591	0.0936447	0.673369	13.0125	1.03931e-38	6.76789e-28
ENSG00000149091.11	DGKZ	protein_coding	0.5	9	9	0.00234907	0.329487	0.130204	0.272495	0.210483	0.441657	2.15041e-13	0.621113	0.0742957	8.33285	0.385782	7.89172e-17	0.576736	0.183817	0.332624	7.42981	1.08757e-13	1.75107e-09
ENSG00000149100.8	EIF3M	protein_coding	0.5	11	11	0.00933883	0.433009	0.166186	0.420858	0.182636	0.503827	3.44703e-17	0.666432	0.118423	9.4189	0.444131	4.55842e-21	0.654521	0.126248	0.428398	8.69218	3.55538e-18	9.11971e-13
ENSG00000149115.9	TNKS1BP1	protein_coding	0.5	5	5	0.0192342	0.190382	0.200418	0.170487	0.173355	0.238226	6.20275e-08	0.455202	0.211367	5.94259	0.207209	2.80559e-09	0.482112	0.16335	0.232432	5.85129	4.87778e-09	1.41447e-05
ENSG00000149131.11	SERPING1	protein_coding	0.5	5	5	0.00223656	0.252429	0.125737	0.194861	0.22552	0.30713	4.96791e-09	0.518147	0.116955	6.68048	0.268476	2.38163e-11	0.460397	0.230549	0.211965	5.66715	1.45193e-08	1.43766e-05
ENSG00000149136.3	SSRP1	protein_coding	0.5	15	15	0.00622974	0.495848	0.0741387	0.516017	0.197561	0.616871	2.73887e-20	0.723312	0.0408182	10.4391	0.52318	1.64384e-25	0.729963	0.120952	0.532846	10.4154	2.10986e-25	2.436e-18
ENSG00000149150.4	SLC43A1	protein_coding	0.5	3	3	0.00307461	0.170487	0.13238	0.169293	0.230111	0.228985	2.11464e-08	0.473242	0.217216	6.17023	0.223958	6.81899e-10	0.417228	0.276792	0.174079	5.28595	1.25057e-07	1.42008e-05
ENSG00000149179.9	C11orf49	protein_coding	0.5	7	7	0.0121008	0.253344	0.145538	0.33191	0.16097	0.385102	1.01113e-08	0.520053	0.0948694	6.63088	0.270455	3.33687e-11	0.613593	0.127904	0.376497	7.87778	3.33252e-15	2.4227e-10
ENSG00000149196.11	C11orf73	protein_coding	0.5	6	6	0.0235023	0.202307	0.154423	0.215468	0.14463	0.26171	5.05155e-09	0.489863	0.203731	6.43477	0.239966	1.23661e-10	0.51175	0.119915	0.261888	6.16143	7.20926e-10	5.4361e-06
ENSG00000149201.5	CCDC81	protein_coding	0.5	8	8	0.00240907	0.172394	0.170946	0.154449	0.357663	0.385403	4.69858e-09	0.526694	0.10536	6.7487	0.277406	1.49176e-11	0.517937	0.213228	0.268259	6.44858	1.12906e-10	3.94194e-07
ENSG00000149212.6	SESN3	protein_coding	0.5	12	12	0.00382884	0.345992	0.222195	0.428928	0.276223	0.541651	1.87182e-15	0.637237	0.147953	8.85157	0.40607	8.62949e-19	0.713297	0.14488	0.508792	10.3641	3.61273e-25	1.56953e-18
ENSG00000149218.4	ENDOD1	protein_coding	0.5	13	13	0.00231117	0.415718	0.109007	0.446539	0.199919	0.591645	8.42675e-18	0.686198	0.0783557	9.687	0.470868	3.42424e-22	0.710016	0.13714	0.504123	9.97353	1.99028e-23	5.69953e-17
ENSG00000149231.7	CCDC82	protein_coding	0.5	26	26	0.00195834	0.838542	0.0196855	0.832361	0.0597282	0.905687	3.54097e-52	0.919405	0.0136501	18.0758	0.845306	4.94718e-73	0.921731	0.0338778	0.849589	17.4632	2.73218e-68	3.40083e-46
ENSG00000149243.11	KLHL35	protein_coding	0.5	15	15	0.00534792	0.408195	0.163749	0.422119	0.2311	0.598875	9.41296e-18	0.682318	0.0816388	9.646	0.465558	5.11129e-22	0.674781	0.136604	0.45533	9.12063	7.46897e-20	4.16896e-14
ENSG00000149256.10	TENM4	protein_coding	0.5	24	24	0.00802425	0.556165	0.0993622	0.613961	0.115999	0.770059	5.15137e-25	0.769214	0.0494963	11.6946	0.591691	1.35763e-31	0.814278	0.0930595	0.663049	12.7237	4.36802e-37	1.0011e-26
ENSG00000149257.9	SERPINH1	protein_coding	0.5	12	12	0.00265177	0.369605	0.206573	0.379766	0.229705	0.578675	7.1417e-17	0.659131	0.122301	9.30301	0.434454	1.36518e-20	0.673385	0.176762	0.453448	9.39545	5.69742e-21	2.42039e-15
ENSG00000149260.10	CAPN5	protein_coding	0.5	11	11	0.00260817	0.303412	0.153715	0.263668	0.286144	0.484384	1.85565e-12	0.592848	0.120467	7.93666	0.351469	2.07699e-15	0.612566	0.149861	0.375237	7.99263	1.32087e-15	7.04098e-11
ENSG00000149262.12	INTS4	protein_coding	0.5	15	15	0.0154484	0.544943	0.0903639	0.498657	0.14636	0.636553	1.36552e-22	0.746764	0.0530371	11.0589	0.557657	1.98432e-28	0.743222	0.0919689	0.552379	10.5768	3.81941e-26	1.06913e-18
ENSG00000149269.5	PAK1	protein_coding	0.5	7	7	0.00248236	0.0935033	0.239175	0.0735625	0.383502	0.368139	3.18092e-09	0.488164	0.190517	6.47986	0.238304	9.18082e-11	0.43296	0.184448	0.187454	5.20262	1.96494e-07	0.000198945
ENSG00000149273.10	RPS3	protein_coding	0.5	11	11	0.0135274	0.355727	0.183737	0.368131	0.218614	0.491481	8.99644e-14	0.608135	0.146247	8.30505	0.369828	9.97744e-17	0.642201	0.169182	0.412422	8.75536	2.03453e-18	2.1824e-13
ENSG00000149289.6	ZC3H12C	protein_coding	0.5	19	19	0.0127858	0.478687	0.188801	0.56466	0.153635	0.688298	2.0981e-24	0.757146	0.0817651	11.4887	0.57327	1.50341e-30	0.794574	0.0987839	0.631348	12.0369	2.27338e-33	4.89781e-24
ENSG00000149292.12	TTC12	protein_coding	0.5	23	23	0.00218244	0.824688	0.0414707	0.803345	0.0819424	0.885035	1.7913e-49	0.908739	0.0263733	17.4736	0.825807	2.27536e-68	0.898804	0.0457522	0.807849	16.1939	5.56582e-59	8.73863e-41
ENSG00000149294.12	NCAM1	protein_coding	0.5	12	12	0.00544316	0.40301	0.071057	0.416359	0.100741	0.529514	2.12025e-15	0.653753	0.0747467	8.97197	0.427392	2.91265e-19	0.681223	0.078439	0.464065	8.99014	2.46913e-19	2.54626e-13
ENSG00000149295.9	DRD2	protein_coding	0.5	28	28	0.00674041	0.760403	0.0740881	0.718906	0.153298	0.861937	1.17953e-41	0.87824	0.0347954	15.7266	0.771306	9.94338e-56	0.877985	0.0590114	0.770858	15.3326	4.63235e-53	2.50982e-37
ENSG00000149300.5	C11orf52	protein_coding	0.5	14	14	0.00221735	0.435977	0.161646	0.386443	0.25865	0.572922	2.93399e-18	0.676806	0.127044	9.70529	0.458067	2.86258e-22	0.640472	0.159464	0.410205	8.57022	1.03289e-17	1.2323e-12
ENSG00000149305.2	HTR3B	protein_coding	0.5	19	19	0.00214066	0.495186	0.235423	0.520597	0.136832	0.691748	8.6459e-23	0.730536	0.119612	10.9829	0.533682	4.61962e-28	0.747163	0.0934413	0.558253	10.6306	2.14833e-26	7.21825e-19
ENSG00000149308.12	NPAT	protein_coding	0.5	9	9	0.00251955	0.418155	0.0895713	0.332744	0.270913	0.515729	2.36456e-16	0.669756	0.0574022	9.27725	0.448573	1.73916e-20	0.63719	0.156377	0.406011	8.51465	1.6709e-17	1.65624e-12
ENSG00000149311.13	ATM	protein_coding	0.5	5	5	0.0349722	0.182852	0.157931	0.174557	0.234184	0.276677	1.79613e-06	0.442622	0.151843	5.55003	0.195914	2.85627e-08	0.484744	0.227464	0.234977	6.11244	9.81215e-10	1.20992e-06
ENSG00000149313.6	AASDHPPT	protein_coding	0.5	9	9	0.0265297	0.353525	0.161268	0.344859	0.170439	0.453411	2.18979e-13	0.606259	0.123844	8.21984	0.367549	2.0377e-16	0.597184	0.138245	0.356629	7.63477	2.26231e-14	9.00452e-10
ENSG00000149328.10	GLB1L2	protein_coding	0.5	51	51	0.00186948	0.851002	0.0761524	0.875253	0.0580315	0.953928	2.65486e-58	0.926789	0.0417038	19.3371	0.858937	2.61617e-83	0.938254	0.0239443	0.88032	18.7463	2.0741e-78	6.89956e-52
ENSG00000149357.5	LAMTOR1	protein_coding	0.5	13	13	0.00809707	0.43023	0.118059	0.403337	0.157379	0.555744	2.91823e-18	0.689103	0.0888767	9.80017	0.474862	1.12398e-22	0.668047	0.11384	0.446287	8.99036	2.46426e-19	9.96271e-14
ENSG00000149380.7	P4HA3	protein_coding	0.5	16	16	0.0075906	0.450959	0.140374	0.349597	0.383229	0.599038	2.80772e-19	0.700724	0.0896487	10.078	0.491014	6.9092e-24	0.648555	0.255989	0.420624	9.39158	5.91049e-21	3.3484e-16
ENSG00000149403.7	GRIK4	protein_coding	0.5	30	30	0.0112547	0.758746	0.0978391	0.721796	0.129479	0.885172	7.52175e-44	0.882813	0.0537475	16.1969	0.779359	5.30431e-59	0.878226	0.0522267	0.771281	15.0314	4.57396e-51	7.95144e-36
ENSG00000149418.6	ST14	protein_coding	0.5	22	22	0.00929477	0.629265	0.141544	0.62201	0.159607	0.74945	8.35315e-30	0.797568	0.0851268	12.8428	0.636115	9.43769e-38	0.803434	0.0897959	0.645506	12.4339	1.70988e-35	1.17967e-25
ENSG00000149428.14	HYOU1	protein_coding	0.5	31	31	0.00515233	0.587228	0.18835	0.577856	0.169176	0.824343	7.48883e-28	0.777877	0.124568	12.3185	0.605093	7.20076e-35	0.801037	0.0843632	0.641661	12.2025	3.01292e-34	1.17119e-24
ENSG00000149476.10	DAK	protein_coding	0.5	37	37	0.00623479	0.642498	0.118374	0.696783	0.111623	0.853504	2.245e-33	0.83142	0.0465169	13.7739	0.691258	3.65815e-43	0.852198	0.0787569	0.726241	14.0893	4.42026e-45	3.99589e-32
ENSG00000149480.2	MTA2	protein_coding	0.5	13	13	0.00821751	0.264792	0.231355	0.406155	0.198757	0.529982	9.21119e-12	0.57717	0.138017	7.6712	0.333125	1.70388e-14	0.677582	0.108213	0.459118	9.04854	1.44896e-19	1.03347e-13
ENSG00000149483.7	TMEM138	protein_coding	0.5	12	12	0.00687356	0.373545	0.201234	0.339059	0.372351	0.512434	1.15923e-13	0.604535	0.142502	8.26077	0.365463	1.44733e-16	0.635492	0.253273	0.40385	8.92798	4.33853e-19	1.62575e-14
ENSG00000149485.12	FADS1	protein_coding	0.5	20	20	0.0138963	0.54951	0.0903357	0.576484	0.139649	0.725532	1.11772e-25	0.778168	0.0358445	11.8865	0.605546	1.3914e-32	0.769721	0.0857084	0.592471	11.2412	2.55971e-29	4.35227e-21
ENSG00000149489.4	ROM1	protein_coding	0.5	21	21	0.00204688	0.559473	0.115575	0.582154	0.169974	0.728172	3.32233e-25	0.767529	0.0720859	11.7206	0.589101	9.99801e-32	0.793889	0.0802289	0.63026	11.9456	6.84326e-33	1.22857e-23
ENSG00000149499.7	EML3	protein_coding	0.5	27	27	0.00173568	0.69538	0.0776222	0.676418	0.168746	0.830516	2.67451e-35	0.844613	0.0423584	14.2413	0.713371	5.07558e-46	0.847903	0.0800213	0.718939	14.004	1.47326e-44	8.87629e-32
ENSG00000149503.8	INCENP	protein_coding	0.5	19	19	0.00809938	0.622354	0.149212	0.609157	0.0918484	0.712067	1.42949e-29	0.792822	0.0958406	12.7659	0.628567	2.54081e-37	0.782561	0.0652913	0.612402	11.444	2.51866e-30	1.21513e-21
ENSG00000149506.6	ZP1	protein_coding	0.5	24	24	0.00168581	0.498929	0.327964	0.663019	0.179254	0.773848	1.11574e-26	0.762478	0.133843	11.9843	0.581373	4.29444e-33	0.82911	0.102269	0.687423	13.3753	8.432e-41	3.16663e-29
ENSG00000149532.11	CPSF7	protein_coding	0.5	6	6	0.00244124	0.303258	0.133418	0.34573	0.147953	0.388814	2.86984e-11	0.568536	0.133116	7.51026	0.323233	5.90111e-14	0.621966	0.105161	0.386841	7.97083	1.57617e-15	1.63992e-10
ENSG00000149541.5	B3GAT3	protein_coding	0.5	16	16	0.0066078	0.619281	0.0910751	0.542483	0.234877	0.721707	2.51576e-27	0.788627	0.05699	12.2882	0.621932	1.0475e-34	0.759761	0.133889	0.577237	11.3469	7.68267e-30	7.40985e-22
ENSG00000149547.10	EI24	protein_coding	0.5	48	48	0.0101699	0.615013	0.146274	0.576942	0.171613	0.845894	5.39416e-29	0.791046	0.0969367	12.6298	0.625753	1.44677e-36	0.794927	0.0934818	0.63191	12.0405	2.17697e-33	4.7395e-24
ENSG00000149548.10	CCDC15	protein_coding	0.5	24	24	0.00198335	0.653763	0.0920351	0.650176	0.189314	0.764727	1.76077e-32	0.825386	0.0523305	13.5591	0.681263	7.00067e-42	0.818107	0.0914369	0.6693	12.914	3.75305e-38	1.37497e-27
ENSG00000149554.8	CHEK1	protein_coding	0.5	19	19	0.00925375	0.591922	0.189114	0.599419	0.15003	0.709027	3.78215e-28	0.771928	0.136389	12.3461	0.595873	5.11129e-35	0.789947	0.0857866	0.624017	11.8669	1.75857e-32	2.10285e-23
ENSG00000149557.8	FEZ1	protein_coding	0.5	22	22	0.0115303	0.388402	0.322352	0.478752	0.260201	0.699455	2.57578e-20	0.684034	0.177983	10.1571	0.467902	3.07991e-24	0.720924	0.15037	0.519732	10.3401	4.64181e-25	2.63768e-18
ENSG00000149564.7	ESAM	protein_coding	0.5	32	32	0.00182853	0.720862	0.151762	0.701798	0.168467	0.862714	2.31259e-40	0.863489	0.0770705	15.3778	0.745614	2.30614e-53	0.874243	0.0531332	0.7643	15.0614	2.90466e-51	4.07139e-36
ENSG00000149571.6	KIRREL3	protein_coding	0.5	40	40	0.00445924	0.782957	0.104731	0.760341	0.18025	0.909567	6.96978e-49	0.902365	0.0460843	17.3199	0.814262	3.32675e-67	0.90108	0.058728	0.811945	16.7807	3.37691e-63	1.93951e-43
ENSG00000149573.4	MPZL2	protein_coding	0.5	26	26	0.0101651	0.660663	0.0729263	0.65771	0.170295	0.802978	2.02798e-32	0.827999	0.044871	13.5668	0.685582	6.29899e-42	0.828646	0.106057	0.686655	13.2964	2.42912e-40	5.3407e-29
ENSG00000149575.5	SCN2B	protein_coding	0.5	31	31	0.00200872	0.683705	0.119896	0.727163	0.129185	0.867137	5.86185e-35	0.839646	0.0604632	14.1444	0.705005	2.02109e-45	0.873938	0.0696272	0.763768	14.9566	1.41055e-50	1.20407e-35
ENSG00000149577.11	SIDT2	protein_coding	0.5	37	37	0.00168111	0.692659	0.08687	0.787771	0.108476	0.886448	1.15861e-35	0.845847	0.0503206	14.3235	0.715457	1.5604e-46	0.891544	0.070692	0.794851	16.2405	2.60698e-59	4.13464e-41
ENSG00000149582.11	TMEM25	protein_coding	0.5	13	13	0.00561398	0.346452	0.173647	0.435746	0.191116	0.580346	1.79434e-16	0.644781	0.155481	9.11644	0.415743	7.76348e-20	0.698879	0.115836	0.488432	9.59434	8.44531e-22	1.4182e-15
ENSG00000149591.12	TAGLN	protein_coding	0.5	22	22	0.00286104	0.623948	0.108786	0.59987	0.153251	0.75381	6.39199e-30	0.807319	0.0571904	12.9261	0.651764	3.20701e-38	0.769102	0.110426	0.591519	11.3303	9.28889e-30	1.44474e-21
ENSG00000149716.8	ORAOV1	protein_coding	0.5	24	24	0.00343515	0.608722	0.141556	0.626869	0.17843	0.776078	5.97294e-29	0.795449	0.0762108	12.6676	0.63274	8.94642e-37	0.805893	0.10357	0.649464	12.5963	2.21238e-36	2.22591e-26
ENSG00000149735.2	GPHA2	protein_coding	0.5	4	4	0.00231248	0.131268	0.0900158	0.0978888	0.249514	0.182082	4.40772e-05	0.403296	0.125305	4.94657	0.162648	7.55313e-07	0.423254	0.238304	0.179144	5.18422	2.16924e-07	9.99649e-05
ENSG00000149742.5	SLC22A9	protein_coding	0.5	11	11	0.0217011	0.41473	0.132771	0.365604	0.251669	0.546518	2.62605e-18	0.676069	0.118517	9.71292	0.457069	2.65619e-22	0.696979	0.148089	0.48578	9.76988	1.51631e-22	2.10203e-16
ENSG00000149743.9	TRPT1	protein_coding	0.5	7	7	0.00291375	0.374667	0.1186	0.314298	0.219898	0.4402	1.57352e-15	0.657547	0.057843	9.0247	0.432369	1.80185e-19	0.605093	0.196943	0.366138	7.9961	1.28425e-15	3.97416e-11
ENSG00000149781.8	FERMT3	protein_coding	0.5	15	15	0.0175858	0.458555	0.195392	0.444803	0.243457	0.609983	6.49661e-21	0.711282	0.115305	10.4773	0.505923	1.09791e-25	0.683403	0.12677	0.46704	9.26905	1.87819e-20	1.68521e-14
ENSG00000149782.7	PLCB3	protein_coding	0.5	18	18	0.0195082	0.453047	0.0993195	0.484198	0.208744	0.623859	2.0033e-18	0.692539	0.0805726	9.85065	0.47961	6.81011e-23	0.699903	0.14098	0.489864	9.73304	2.17977e-22	3.98138e-16
ENSG00000149792.4	MRPL49	protein_coding	0.5	5	5	0.00263619	0.237951	0.168967	0.158157	0.342846	0.301814	6.92751e-08	0.48141	0.162158	6.14395	0.231756	8.04929e-10	0.515116	0.189253	0.265345	6.49127	8.51174e-11	2.99341e-07
ENSG00000149798.3	CDC42EP2	protein_coding	0.5	9	9	0.0108751	0.290783	0.163589	0.289081	0.210363	0.410567	3.47062e-11	0.554864	0.136965	7.39883	0.307874	1.37387e-13	0.55405	0.179318	0.306972	7.07174	1.52998e-12	1.43501e-08
ENSG00000149806.6	FAU	protein_coding	0.5	11	11	0.00228387	0.354177	0.129637	0.371572	0.215665	0.485807	3.05179e-12	0.590476	0.116387	7.87452	0.348662	3.4206e-15	0.631602	0.154948	0.398922	8.29136	1.11958e-16	1.15444e-11
ENSG00000149809.10	TM7SF2	protein_coding	0.5	7	7	0.00933918	0.278758	0.201217	0.221867	0.221419	0.364584	4.88204e-10	0.524535	0.181845	6.91703	0.275137	4.61204e-12	0.551464	0.125256	0.304113	6.87413	6.23687e-12	8.35201e-08
ENSG00000149823.3	VPS51	protein_coding	0.5	18	18	0.00192808	0.535749	0.124053	0.573386	0.207727	0.68429	3.42998e-22	0.738256	0.0792847	10.9218	0.545022	9.06398e-28	0.756011	0.174952	0.571552	11.3803	5.2432e-30	4.69789e-22
ENSG00000149968.7	MMP3	protein_coding	0.5	21	21	0.00724932	0.586956	0.151188	0.672041	0.119572	0.756513	1.942e-29	0.794171	0.0956124	12.7477	0.630708	3.21159e-37	0.826074	0.0694055	0.682399	13.0197	9.44874e-39	7.82976e-28
ENSG00000149972.6	CNTN5	protein_coding	0.5	7	7	0.00261617	0.243595	0.157251	0.190945	0.324786	0.379474	1.4783e-11	0.577228	0.110437	7.63769	0.333193	2.21148e-14	0.524055	0.2492	0.274633	6.87882	6.03493e-12	9.83935e-09
ENSG00000150316.7	CWC15	protein_coding	0.5	17	17	0.00213572	0.637709	0.059255	0.612606	0.199383	0.714469	4.80885e-29	0.806885	0.0314507	12.7514	0.651063	3.0628e-37	0.790439	0.133807	0.624793	12.2626	1.43815e-34	2.84594e-25
ENSG00000150433.5	TMEM218	protein_coding	0.5	15	15	0.00227314	0.470179	0.145576	0.329675	0.345925	0.604311	9.33272e-19	0.688538	0.117213	9.89066	0.474085	4.57004e-23	0.653805	0.182426	0.427461	9.07116	1.17759e-19	1.69659e-14
ENSG00000150455.9	TIRAP	protein_coding	0.5	8	8	0.00714905	0.242507	0.364177	0.267975	0.300473	0.403202	3.36385e-12	0.551924	0.247028	7.52047	0.30462	5.45797e-14	0.546645	0.219069	0.298821	7.15509	8.36197e-13	3.70623e-09
ENSG00000150672.12	DLG2	protein_coding	0.5	5	5	0.0229033	0.162421	0.0798503	0.14837	0.208508	0.232776	0.000130835	0.396131	0.0848341	4.79129	0.15692	1.65715e-06	0.366755	0.238818	0.134509	4.33362	1.4668e-05	0.00204373
ENSG00000150687.7	PRSS23	protein_coding	0.5	9	9	0.00244589	0.364877	0.241246	0.428565	0.178279	0.509834	2.48225e-17	0.646603	0.167239	9.30108	0.418096	1.39023e-20	0.646743	0.156844	0.418276	8.61987	6.703e-18	1.01654e-12
ENSG00000150764.9	DIXDC1	protein_coding	0.5	7	7	0.00249229	0.307323	0.25795	0.33338	0.207967	0.414918	3.58089e-14	0.573568	0.243807	8.1098	0.32898	5.07017e-16	0.573897	0.179188	0.329358	7.45733	8.82901e-14	1.25323e-09
ENSG00000150768.11	DLAT	protein_coding	0.5	7	7	0.0122245	0.201576	0.168459	0.202206	0.291304	0.374885	8.83274e-10	0.52315	0.17498	6.85422	0.273686	7.17024e-12	0.541837	0.266152	0.293588	7.26714	3.67174e-13	7.059e-10
ENSG00000150773.6	PIH1D2	protein_coding	0.5	9	9	0.0142492	0.203308	0.241641	0.161492	0.414103	0.382404	3.40359e-10	0.500029	0.200769	6.77331	0.250029	1.25872e-11	0.495494	0.247008	0.245514	6.34395	2.23951e-10	2.52307e-07
ENSG00000150776.13	C11orf57	protein_coding	0.5	12	12	0.019936	0.351118	0.0532263	0.374656	0.124975	0.514611	5.07616e-12	0.598958	0.0587087	7.89687	0.358751	2.85996e-15	0.621251	0.140753	0.385952	8.08447	6.24343e-16	5.1127e-11
ENSG00000150779.7	TIMM8B	protein_coding	0.5	10	10	0.00912116	0.444826	0.182972	0.438696	0.175742	0.504806	2.83936e-19	0.699879	0.0985966	10.0704	0.48983	7.46789e-24	0.680689	0.14065	0.463338	9.25314	2.18002e-20	1.56314e-14
ENSG00000150782.7	IL18	protein_coding	0.5	8	8	0.00250458	0.29113	0.0767913	0.330493	0.225507	0.413605	5.60171e-10	0.555735	0.0627343	7.16073	0.308841	8.02507e-13	0.583862	0.194792	0.340895	7.56956	3.74489e-14	6.36011e-10
ENSG00000150783.5	TEX12	protein_coding	0.5	14	14	0.00595444	0.46326	0.0905368	0.419654	0.379743	0.585845	8.52626e-19	0.701267	0.0650208	9.98619	0.491776	1.75178e-23	0.656754	0.273772	0.431325	9.48093	2.52028e-21	1.51229e-16
ENSG00000150787.3	PTS	protein_coding	0.5	8	8	0.00258427	0.330282	0.125584	0.307585	0.292318	0.419216	3.09063e-12	0.593682	0.0986362	7.89764	0.352458	2.8423e-15	0.617896	0.174349	0.381796	8.2192	2.04861e-16	1.00532e-11
ENSG00000151116.12	UEVLD	protein_coding	0.5	21	21	0.00802547	0.632663	0.0719597	0.699423	0.119609	0.791649	4.92039e-29	0.802933	0.0537813	12.7223	0.644701	4.44668e-37	0.849267	0.0694569	0.721255	14.0099	1.35647e-44	8.24355e-32
ENSG00000151117.4	TMEM86A	protein_coding	0.5	13	13	0.0030629	0.420167	0.0943167	0.359662	0.31437	0.528168	8.23781e-16	0.66287	0.0517366	9.11893	0.439397	7.58724e-20	0.636727	0.18316	0.405421	8.67135	4.2703e-18	3.52968e-13
ENSG00000151348.9	EXT2	protein_coding	0.5	27	27	0.00235773	0.66668	0.105064	0.577131	0.28296	0.810775	6.29356e-33	0.826553	0.0590501	13.6504	0.68319	2.0083e-42	0.774845	0.128652	0.600385	11.9174	9.60951e-33	4.58376e-24
ENSG00000151364.11	KCTD14	protein_coding	0.5	24	24	0.00704991	0.66871	0.0687179	0.630536	0.174804	0.770555	1.86777e-32	0.825128	0.0508913	13.5479	0.680836	8.15512e-42	0.804327	0.128041	0.646942	12.6212	1.61393e-36	1.87993e-26
ENSG00000151365.2	THRSP	protein_coding	0.5	21	21	0.0124295	0.520801	0.124198	0.477735	0.287612	0.67381	3.1993e-22	0.7343	0.0791399	10.9022	0.539196	1.12543e-27	0.690241	0.210551	0.476433	10.0931	5.92652e-24	4.22444e-18
ENSG00000151366.8	NDUFC2	protein_coding	0.5	5	5	0.00981811	0.158456	0.0896601	0.193637	0.233216	0.258173	1.1525e-05	0.433418	0.0890579	5.32056	0.187851	1.03448e-07	0.501573	0.210689	0.251575	6.35343	2.10572e-10	4.53212e-07
ENSG00000151376.12	ME3	protein_coding	0.5	9	9	0.0100585	0.292242	0.165754	0.308168	0.185938	0.463733	3.25025e-15	0.639588	0.100802	8.83409	0.409073	1.00915e-18	0.620794	0.194918	0.385385	8.34404	7.17971e-17	2.95023e-12
ENSG00000151498.7	ACAD8	protein_coding	0.5	86	86	0.00270156	0.829421	0.0546333	0.856282	0.0754448	0.981888	1.63971e-53	0.919526	0.0262804	18.3451	0.845529	3.61499e-75	0.931428	0.0392204	0.867559	18.8124	5.97689e-79	2.19341e-52
ENSG00000151500.10	THYN1	protein_coding	0.5	22	22	0.00186849	0.659785	0.103786	0.556805	0.320942	0.775082	4.57068e-33	0.828448	0.0584465	13.6936	0.686326	1.10826e-42	0.785896	0.151177	0.617632	12.5726	2.98559e-36	7.22077e-27
ENSG00000151502.6	VPS26B	protein_coding	0.5	28	28	0.00184185	0.694135	0.139811	0.6694	0.190272	0.806982	1.48947e-38	0.848943	0.0842529	14.9347	0.720705	1.95896e-50	0.816355	0.11411	0.666436	13.0559	5.88219e-39	3.04156e-28
ENSG00000151503.8	NCAPD3	protein_coding	0.5	35	35	0.00753177	0.699466	0.0275198	0.767818	0.0795048	0.88075	9.89476e-38	0.862332	0.0206902	14.8418	0.743617	7.86598e-50	0.884556	0.0453927	0.78244	15.3379	4.26682e-53	4.56217e-37
ENSG00000151702.12	FLI1	protein_coding	0.5	19	19	0.00809923	0.594196	0.0999036	0.528628	0.30511	0.71559	3.90573e-27	0.787297	0.0512764	12.2378	0.619836	1.9531e-34	0.784659	0.0873091	0.615689	11.7382	8.11742e-32	5.37849e-23
ENSG00000151704.11	KCNJ1	protein_coding	0.5	8	8	0.00233973	0.330967	0.160648	0.264852	0.256759	0.435083	2.1817e-12	0.594858	0.110915	7.93386	0.353856	2.1244e-15	0.586701	0.129558	0.344218	7.43776	1.02404e-13	3.2191e-09
ENSG00000151715.3	TMEM45B	protein_coding	0.5	24	24	0.0107615	0.645074	0.111894	0.602492	0.226289	0.780046	1.31858e-31	0.81794	0.0594499	13.3322	0.669026	1.50299e-40	0.82913	0.0777445	0.687457	13.3399	1.35696e-40	2.80374e-29
ENSG00000152219.4	ARL14EP	protein_coding	0.5	6	6	0.00546522	0.370151	0.0485788	0.334065	0.212726	0.411438	1.45641e-12	0.610723	0.0403837	8.0916	0.372983	5.88849e-16	0.577458	0.158807	0.333458	7.45547	8.95474e-14	1.6568e-09
ENSG00000152270.4	PDE3B	protein_coding	0.5	21	21	0.0125509	0.463829	0.152267	0.51453	0.18389	0.697099	1.17575e-21	0.714179	0.122863	10.657	0.510051	1.61811e-26	0.725222	0.119425	0.525947	10.2213	1.59191e-24	1.16182e-17
ENSG00000152402.6	GUCY1A2	protein_coding	0.5	15	15	0.0140789	0.500151	0.140602	0.418684	0.312507	0.642923	4.32641e-21	0.722607	0.084756	10.5931	0.52216	3.20868e-26	0.73331	0.111063	0.537743	10.4803	1.06399e-25	1.65512e-18
ENSG00000152404.11	CWF19L2	protein_coding	0.5	4	4	0.00320734	0.150033	0.155565	0.148939	0.298778	0.255069	1.14184e-06	0.45927	0.1073	5.73552	0.210929	9.72141e-09	0.369285	0.272746	0.136371	4.48147	7.413e-06	0.000672383
ENSG00000152558.10	TMEM123	protein_coding	0.5	16	16	0.00408799	0.385217	0.116608	0.361248	0.497976	0.632671	1.70062e-18	0.697989	0.0582788	9.90491	0.487188	3.96338e-23	0.757529	0.101559	0.573851	10.9792	4.81091e-28	3.05721e-20
ENSG00000152578.8	GRIA4	protein_coding	0.5	7	7	0.00686825	0.233412	0.0320972	0.239874	0.176616	0.324971	4.58878e-09	0.537566	0.0427997	6.83863	0.288977	7.99561e-12	0.501065	0.175265	0.251066	6.10824	1.00733e-09	3.83082e-06
ENSG00000154096.9	THY1	protein_coding	0.5	17	17	0.00205305	0.426634	0.109288	0.432235	0.282172	0.616655	5.05617e-18	0.694038	0.0495357	9.78325	0.481689	1.32874e-22	0.701417	0.136246	0.491986	10.2165	1.67261e-24	2.6442e-18
ENSG00000154114.8	TBCEL	protein_coding	0.5	39	39	0.00500824	0.743565	0.0912773	0.822756	0.0739052	0.91527	2.58417e-40	0.868975	0.0467678	15.3962	0.755118	1.73458e-53	0.913557	0.0372918	0.834587	17.0174	6.1012e-65	2.34115e-44
ENSG00000154127.5	UBASH3B	protein_coding	0.5	37	37	0.00181912	0.738201	0.0849973	0.73797	0.0956407	0.882948	1.04465e-41	0.87619	0.0450267	15.7253	0.76771	1.01484e-55	0.859731	0.0633667	0.739137	14.2385	5.28695e-46	1.36003e-32
ENSG00000154133.10	ROBO4	protein_coding	0.5	17	17	0.00298869	0.554627	0.12236	0.566401	0.15572	0.659647	3.40759e-24	0.75507	0.0783013	11.4345	0.570131	2.81161e-30	0.740622	0.11029	0.548521	10.6443	1.85303e-26	3.71954e-19
ENSG00000154134.10	ROBO3	protein_coding	0.5	19	19	0.00864813	0.496421	0.140736	0.477734	0.288083	0.689836	2.78338e-20	0.710935	0.0867805	10.3542	0.505428	4.00326e-25	0.778385	0.111907	0.605884	11.7447	7.52113e-32	3.83728e-23
ENSG00000154143.2	PANX3	protein_coding	0.5	15	15	0.00201599	0.437557	0.139842	0.407839	0.247152	0.577363	2.49341e-20	0.708872	0.0983806	10.3482	0.5025	4.26398e-25	0.673047	0.168911	0.452992	9.58101	9.61032e-22	3.6179e-16
ENSG00000154144.8	TBRG1	protein_coding	0.5	24	24	0.00505557	0.647291	0.0929388	0.650484	0.0920269	0.784436	1.47612e-31	0.819456	0.055926	13.3387	0.671508	1.37844e-40	0.815626	0.0543579	0.665246	12.3903	2.94762e-35	4.3125e-25
ENSG00000154146.8	NRGN	protein_coding	0.5	11	11	0.00243169	0.402932	0.143032	0.445523	0.179324	0.552879	6.86262e-17	0.666978	0.094678	9.36688	0.44486	7.47079e-21	0.661877	0.186897	0.438081	8.98475	2.59316e-19	5.63443e-14
ENSG00000156587.11	UBE2L6	protein_coding	0.5	11	11	0.00755744	0.32651	0.128393	0.268909	0.357501	0.504789	3.75151e-12	0.590295	0.110525	7.85314	0.348448	4.05744e-15	0.643038	0.160103	0.413498	8.62346	6.49605e-18	8.70613e-13
ENSG00000156599.6	ZDHHC5	protein_coding	0.5	11	11	0.013621	0.323058	0.159468	0.345587	0.228754	0.47276	7.6489e-13	0.607009	0.0906404	8.11948	0.36846	4.68201e-16	0.63899	0.14912	0.408308	8.47371	2.37707e-17	2.9729e-12
ENSG00000156603.10	MED19	protein_coding	0.5	10	10	0.00289043	0.292904	0.173321	0.268056	0.36339	0.490596	1.74425e-12	0.589337	0.124837	7.91431	0.347318	2.48628e-15	0.606376	0.204708	0.367691	8.18834	2.64863e-16	5.51832e-12
ENSG00000156689.2	GLYATL2	protein_coding	0.5	7	7	0.00588652	0.184608	0.329797	0.349669	0.226279	0.434443	1.95508e-10	0.483971	0.277101	6.64504	0.234228	3.03143e-11	0.608236	0.17912	0.369951	8.07545	6.72275e-16	2.03679e-11
ENSG00000156738.13	MS4A1	protein_coding	0.5	6	6	0.0150534	0.229164	0.196682	0.242808	0.240294	0.317759	1.63813e-07	0.44947	0.205602	5.80387	0.202024	6.48032e-09	0.51503	0.193251	0.265256	6.54737	5.85592e-11	1.82279e-07
ENSG00000157570.7	TSPAN18	protein_coding	0.5	17	17	0.0090253	0.451485	0.254802	0.521103	0.0861364	0.660505	4.19808e-20	0.68416	0.161963	10.1293	0.468075	4.09422e-24	0.754111	0.0514489	0.568684	10.576	3.85119e-26	1.88519e-18
ENSG00000157613.6	CREB3L1	protein_coding	0.5	8	8	0.00247175	0.360028	0.0889423	0.379225	0.172561	0.434592	2.72802e-13	0.618781	0.0714808	8.29567	0.38289	1.07974e-16	0.626407	0.187021	0.392385	8.30344	1.01139e-16	6.48228e-12
ENSG00000158042.8	MRPL17	protein_coding	0.5	52	52	0.00163021	0.818099	0.0988689	0.811498	0.115763	0.934951	2.18507e-55	0.924409	0.0328384	18.7581	0.854532	1.66193e-78	0.913236	0.0606792	0.834	17.6047	2.26508e-69	3.85608e-47
ENSG00000158077.4	NLRP14	protein_coding	0.5	44	44	0.00152141	0.755825	0.0249818	0.771282	0.101175	0.909832	1.03799e-39	0.873047	0.0120851	15.3043	0.762212	7.15259e-53	0.913101	0.0341479	0.833754	17.0149	6.36356e-65	2.33948e-44
ENSG00000158483.11	FAM86C1	protein_coding	0.5	21	21	0.00831029	0.61696	0.0709429	0.56525	0.214199	0.742351	3.39175e-28	0.799641	0.0345202	12.535	0.639426	4.8012e-36	0.789666	0.123163	0.623573	12.2991	9.15736e-35	2.24126e-25
ENSG00000158555.10	GDPD5	protein_coding	0.5	7	7	0.0358233	0.206898	0.192205	0.229035	0.197121	0.285636	1.78112e-07	0.453315	0.204359	5.82529	0.205495	5.70122e-09	0.480688	0.219346	0.231061	6.05544	1.40031e-09	1.84477e-06
ENSG00000158636.12	C11orf30	protein_coding	0.5	23	23	0.0201869	0.605925	0.116757	0.540178	0.345435	0.736347	1.42901e-28	0.790695	0.083433	12.555	0.625199	3.73247e-36	0.771834	0.191021	0.595728	11.936	7.68553e-33	2.86461e-24
ENSG00000159063.8	ALG8	protein_coding	0.5	16	16	0.0207483	0.591492	0.179209	0.650618	0.181114	0.759225	2.54919e-30	0.796802	0.0930506	12.9377	0.634894	2.75893e-38	0.809863	0.10166	0.655878	12.8574	7.81541e-38	2.3783e-27
ENSG00000160584.11	SIK3	protein_coding	0.5	41	41	0.00635989	0.68111	0.111684	0.728896	0.142279	0.887256	1.83304e-38	0.851078	0.0631164	14.919	0.724333	2.47907e-50	0.873361	0.0756846	0.76276	15.5129	2.83883e-54	4.06031e-38
ENSG00000160588.5	MPZL3	protein_coding	0.5	15	15	0.00215893	0.501487	0.160227	0.464868	0.230677	0.591278	6.29556e-20	0.707778	0.101225	10.258	0.500949	1.0897e-24	0.667987	0.219159	0.446206	9.42481	4.30865e-21	8.88949e-16
ENSG00000160593.13	AMICA1	protein_coding	0.5	40	40	0.00264846	0.785091	0.0613696	0.751906	0.258763	0.901526	1.78979e-44	0.888351	0.0379482	16.3641	0.789167	3.44976e-60	0.891647	0.0871705	0.795035	16.3759	2.84321e-60	8.89977e-42
ENSG00000160613.8	PCSK7	protein_coding	0.5	28	28	0.00194415	0.727223	0.0354999	0.676693	0.245943	0.841811	4.5206e-37	0.859398	0.0174272	14.6941	0.738565	7.03666e-49	0.858505	0.0862121	0.73703	14.6508	1.33043e-48	1.70007e-34
ENSG00000160695.10	VPS11	protein_coding	0.5	15	15	0.0025868	0.670593	0.0995854	0.653065	0.231372	0.74752	9.41237e-34	0.833624	0.054214	13.8669	0.694929	1.00462e-43	0.828301	0.117156	0.686082	13.5355	9.65387e-42	4.62709e-30
ENSG00000160703.11	NLRX1	protein_coding	0.5	12	12	0.0105101	0.41085	0.184358	0.416869	0.124598	0.533625	5.09312e-18	0.670103	0.14632	9.61172	0.449038	7.13459e-22	0.676291	0.099884	0.457369	8.98351	2.62264e-19	1.93415e-13
ENSG00000161328.10	LRRC56	protein_coding	0.5	18	18	0.00195363	0.51477	0.198914	0.514427	0.265602	0.679992	3.65802e-23	0.726217	0.129655	11.0477	0.527391	2.24807e-28	0.755053	0.149622	0.570105	11.3247	9.90022e-30	7.77175e-22
ENSG00000162105.12	SHANK2	protein_coding	0.5	14	14	0.0020393	0.292014	0.287302	0.228903	0.578278	0.572152	1.04748e-13	0.598297	0.155269	8.22367	0.35796	1.9737e-16	0.634677	0.177663	0.402815	8.51905	1.60861e-17	1.32952e-12
ENSG00000162129.8	CLPB	protein_coding	0.5	10	10	0.00243799	0.378774	0.0716549	0.350535	0.209688	0.466316	1.2685e-13	0.628982	0.0525435	8.43762	0.395618	3.23864e-17	0.597564	0.191049	0.357083	7.7559	8.77204e-15	2.35099e-10
ENSG00000162139.5	NEU3	protein_coding	0.5	4	4	0.0116371	0.184259	0.114134	0.114661	0.223899	0.201332	5.31244e-06	0.42941	0.155919	5.34258	0.184393	9.16312e-08	0.387778	0.24703	0.150371	4.72581	2.29198e-06	0.000571123
ENSG00000162144.5	CYB561A3	protein_coding	0.5	21	21	0.00852167	0.531827	0.140278	0.5495	0.213904	0.759326	4.06157e-23	0.7471	0.0716986	11.1752	0.558159	5.39517e-29	0.805759	0.0529233	0.649247	12.1087	9.49471e-34	4.14866e-24
ENSG00000162148.6	PPP1R32	protein_coding	0.5	17	17	0.0131805	0.467967	0.160517	0.530485	0.124115	0.662184	1.75173e-20	0.721126	0.0673336	10.46	0.520023	1.31913e-25	0.748222	0.0714382	0.559836	10.5248	6.6372e-26	2.12602e-18
ENSG00000162174.8	ASRGL1	protein_coding	0.5	24	24	0.00179064	0.613789	0.154869	0.493784	0.39949	0.758674	1.41989e-33	0.823716	0.0859778	13.7586	0.678508	4.52493e-43	0.79522	0.118398	0.632375	12.7893	1.88104e-37	1.75168e-27
ENSG00000162188.5	GNG3	protein_coding	0.5	18	18	0.00215049	0.588776	0.122811	0.542447	0.204387	0.712728	2.82834e-25	0.765195	0.082503	11.7221	0.585523	9.81816e-32	0.746462	0.146561	0.557206	11.2318	2.84663e-29	1.29526e-21
ENSG00000162191.9	UBXN1	protein_coding	0.5	14	14	0.00233367	0.48521	0.0837982	0.426846	0.248077	0.60201	4.10395e-20	0.71504	0.0757809	10.3501	0.511283	4.18177e-25	0.641819	0.215054	0.411932	8.99326	2.39999e-19	1.64483e-14
ENSG00000162194.8	C11orf48	protein_coding	0.5	13	13	0.0125486	0.488582	0.171517	0.503595	0.188878	0.57472	1.09081e-19	0.693504	0.117138	10.1141	0.480947	4.7837e-24	0.723903	0.149897	0.524035	10.561	4.51834e-26	2.97158e-19
ENSG00000162222.9	TTC9C	protein_coding	0.5	18	18	0.00241033	0.552883	0.226368	0.615627	0.212621	0.718421	2.24325e-27	0.750045	0.135632	12.0692	0.562568	1.53629e-33	0.787495	0.143247	0.620149	12.6111	1.83499e-36	7.54651e-27
ENSG00000162227.3	TAF6L	protein_coding	0.5	22	22	0.00368125	0.598032	0.0437144	0.52299	0.300557	0.723945	7.84188e-29	0.801554	0.0497538	12.6713	0.642489	8.525e-37	0.762463	0.164292	0.581351	11.7781	5.05989e-32	8.91118e-24
ENSG00000162231.9	NXF1	protein_coding	0.5	23	23	0.00198227	0.553932	0.243336	0.628978	0.123084	0.771998	1.04951e-30	0.792164	0.119155	12.9798	0.627524	1.59333e-38	0.820451	0.0712421	0.673139	12.7069	5.4135e-37	1.72737e-26
ENSG00000162236.7	STX5	protein_coding	0.5	14	14	0.00832559	0.449689	0.127467	0.436433	0.165469	0.543223	6.10911e-17	0.667211	0.101439	9.37619	0.44517	6.8401e-21	0.699621	0.108135	0.48947	9.62778	6.10362e-22	1.22049e-15
ENSG00000162241.8	SLC25A45	protein_coding	0.5	7	7	0.00756275	0.312743	0.117855	0.306603	0.151412	0.390711	8.43944e-11	0.562327	0.116553	7.37115	0.316212	1.69161e-13	0.592167	0.13328	0.350662	7.51102	5.86691e-14	2.24209e-09
ENSG00000162298.12	SYVN1	protein_coding	0.5	8	8	0.00250659	0.175813	0.335148	0.195793	0.391774	0.39146	6.56488e-09	0.475632	0.231927	6.28837	0.226226	3.20824e-10	0.494537	0.388017	0.244567	6.95643	3.49007e-12	3.8523e-11
ENSG00000162300.7	ZFPL1	protein_coding	0.5	27	27	0.0105133	0.696277	0.0816588	0.681713	0.127919	0.81546	2.74135e-38	0.862759	0.0365099	14.96	0.744353	1.34006e-50	0.852447	0.0440957	0.726666	13.6893	1.17639e-42	3.40944e-30
ENSG00000162302.8	RPS6KA4	protein_coding	0.5	25	25	0.0078538	0.753055	0.0823929	0.760781	0.0679076	0.834934	3.54177e-41	0.872394	0.0551196	15.602	0.761072	7.05765e-55	0.884643	0.0500934	0.782593	15.3137	6.18962e-53	6.1304e-37
ENSG00000162337.7	LRP5	protein_coding	0.5	11	11	0.00726414	0.377706	0.17892	0.405319	0.147905	0.429207	1.79974e-14	0.615709	0.156104	8.49944	0.379098	1.90511e-17	0.649045	0.127464	0.421259	8.50806	1.7687e-17	4.09765e-12
ENSG00000162341.11	TPCN2	protein_coding	0.5	20	20	0.00597179	0.590101	0.123507	0.569859	0.146313	0.681182	1.62419e-25	0.767041	0.0807845	11.7808	0.588351	4.9036e-32	0.789426	0.0734568	0.623194	11.7084	1.15496e-31	1.2837e-22
ENSG00000165323.11	FAT3	protein_coding	0.5	11	11	0.00224131	0.253254	0.268316	0.319349	0.223755	0.500447	7.7581e-13	0.595616	0.140155	8.02401	0.354758	1.02346e-15	0.656096	0.132884	0.430462	8.78284	1.59391e-18	3.94826e-13
ENSG00000165325.9	CCDC67	protein_coding	0.5	3	3	0.0150316	0.168997	0.11597	0.157391	0.155001	0.211933	6.65127e-06	0.444011	0.0768305	5.45508	0.197146	4.89506e-08	0.446329	0.149739	0.199209	5.28539	1.25437e-07	0.00023119
ENSG00000165434.6	PGM2L1	protein_coding	0.5	6	6	0.0252626	0.207871	0.169302	0.204985	0.204784	0.309023	1.04358e-08	0.525631	0.067741	6.67303	0.276288	2.50576e-11	0.488587	0.261062	0.238717	6.19486	5.83386e-10	3.22696e-07
ENSG00000165457.9	FOLR2	protein_coding	0.5	5	5	0.00934403	0.262174	0.140288	0.265027	0.211112	0.325613	5.11398e-09	0.519689	0.127011	6.68552	0.270076	2.30112e-11	0.585117	0.180453	0.342362	7.49058	6.85683e-14	1.385e-09
ENSG00000165458.9	INPPL1	protein_coding	0.5	8	8	0.002551	0.273709	0.212433	0.295716	0.127779	0.387096	4.8643e-12	0.569454	0.157397	7.67259	0.324278	1.68561e-14	0.589042	0.132616	0.346971	7.60374	2.87694e-14	7.69987e-10
ENSG00000165478.6	HEPACAM	protein_coding	0.5	12	12	0.00239852	0.421215	0.103989	0.43973	0.276375	0.557203	4.08373e-18	0.691084	0.0744671	9.78119	0.477597	1.35604e-22	0.69171	0.17063	0.478462	9.7604	1.66502e-22	1.73896e-16
ENSG00000165490.8	C11orf82	protein_coding	0.5	13	13	0.00223031	0.472046	0.145192	0.455583	0.228147	0.564717	1.0011e-18	0.69037	0.113462	9.89364	0.476611	4.43614e-23	0.67559	0.183439	0.456422	9.4888	2.33709e-21	9.41498e-16
ENSG00000165494.6	PCF11	protein_coding	0.5	13	13	0.0128395	0.370087	0.0903143	0.416384	0.230545	0.545075	1.84722e-14	0.63744	0.0798376	8.66574	0.406329	4.48589e-18	0.63383	0.207028	0.40174	8.91804	4.74594e-19	2.73469e-14
ENSG00000165495.11	PKNOX2	protein_coding	0.5	16	16	0.00520441	0.624307	0.0984949	0.578028	0.208417	0.687695	3.10857e-27	0.788645	0.056267	12.2695	0.621961	1.32027e-34	0.790945	0.136332	0.625594	12.2368	1.9763e-34	4.08799e-25
ENSG00000165526.4	RPUSD4	protein_coding	0.5	37	37	0.00804585	0.708406	0.124438	0.70916	0.133959	0.864022	5.34307e-38	0.858168	0.0480635	14.8698	0.736452	5.1764e-50	0.864245	0.0717016	0.746919	14.6369	1.63316e-48	2.35626e-34
ENSG00000165895.13	ARHGAP42	protein_coding	0.5	11	11	0.00246746	0.420843	0.231676	0.390177	0.278899	0.536696	4.49337e-18	0.657004	0.175338	9.52287	0.431655	1.68463e-21	0.6244	0.220336	0.389875	8.67916	3.98688e-18	1.32019e-13
ENSG00000165905.12	GYLTL1B	protein_coding	0.5	5	5	0.0107798	0.209492	0.142667	0.228441	0.243156	0.249037	1.45474e-07	0.486371	0.112882	6.13069	0.236557	8.74992e-10	0.42257	0.309735	0.178565	5.2793	1.29678e-07	1.00147e-05
ENSG00000165912.11	PACSIN3	protein_coding	0.5	5	5	0.0121188	0.180626	0.0654748	0.181184	0.123237	0.23649	5.05021e-07	0.47407	0.0957981	5.92505	0.224742	3.12203e-09	0.485457	0.132512	0.235668	5.79681	6.75891e-09	2.87872e-05
ENSG00000165915.9	SLC39A13	protein_coding	0.5	2	2	0.00354289	0.128129	0.110582	0.114019	0.16725	0.177587	9.66611e-06	0.414154	0.171038	5.15705	0.171523	2.50871e-07	0.381441	0.226427	0.145497	4.57259	4.81743e-06	0.00120129
ENSG00000165916.4	PSMC3	protein_coding	0.5	4	4	0.00332308	0.266265	0.0517829	0.253506	0.176737	0.344114	8.88317e-09	0.529081	0.056345	6.71457	0.279926	1.88619e-11	0.526817	0.176999	0.277536	6.61896	3.61732e-11	1.86032e-07
ENSG00000165917.5	RAPSN	protein_coding	0.5	5	5	0.0152941	0.221201	0.307979	0.279465	0.243697	0.356982	3.04361e-11	0.568668	0.124211	7.50759	0.323384	6.02256e-14	0.560644	0.154045	0.314322	7.04553	1.84761e-12	2.64156e-08
ENSG00000165923.11	AGBL2	protein_coding	0.5	7	7	0.00261023	0.204595	0.109821	0.191179	0.202707	0.32028	1.02163e-07	0.489307	0.117401	6.1829	0.239421	6.29352e-10	0.535149	0.159669	0.286384	6.56448	5.22141e-11	4.61358e-07
ENSG00000165973.13	NELL1	protein_coding	0.5	27	27	0.00189377	0.773445	0.0606892	0.769318	0.0873142	0.862796	5.5511e-43	0.883195	0.0364377	16.0323	0.780033	7.60015e-58	0.889066	0.04782	0.790439	15.6022	7.03172e-55	3.72089e-38
ENSG00000166002.2	SMCO4	protein_coding	0.5	10	10	0.00221861	0.272275	0.236784	0.299948	0.313069	0.428132	1.40192e-11	0.559145	0.178737	7.49119	0.312643	6.8253e-14	0.542453	0.34305	0.294255	7.47587	7.66933e-14	2.37062e-11
ENSG00000166004.10	KIAA1731	protein_coding	0.5	12	12	0.00221674	0.443801	0.21858	0.492111	0.210576	0.554328	8.87071e-19	0.68644	0.123151	9.88218	0.4712	4.97375e-23	0.713267	0.138614	0.508751	10.1583	3.04198e-24	1.18869e-17
ENSG00000166012.10	TAF1D	protein_coding	0.5	20	20	0.00274912	0.473004	0.208053	0.525944	0.147818	0.679603	1.74508e-21	0.720172	0.117747	10.6579	0.518648	1.6017e-26	0.736545	0.0706615	0.542498	10.2496	1.18821e-24	1.90957e-17
ENSG00000166016.4	ABTB2	protein_coding	0.5	22	22	0.0030447	0.662445	0.12698	0.600939	0.298426	0.791998	2.61847e-32	0.819197	0.0732803	13.478	0.671085	2.10627e-41	0.826015	0.0816434	0.6823	13.2282	6.03272e-40	8.83224e-29
ENSG00000166025.13	AMOTL1	protein_coding	0.5	35	35	0.00178517	0.729435	0.0490572	0.757092	0.15917	0.888662	1.57428e-43	0.886629	0.0362916	16.155	0.786111	1.04709e-58	0.869368	0.0788788	0.7558	15.1493	7.65433e-52	1.33094e-36
ENSG00000166037.6	CEP57	protein_coding	0.5	4	4	0.00598398	0.187602	0.185579	0.183747	0.259438	0.301593	1.40741e-08	0.510492	0.125645	6.52142	0.260602	6.96427e-11	0.529476	0.178124	0.280345	6.60576	3.9548e-11	2.3965e-07
ENSG00000166086.8	JAM3	protein_coding	0.5	82	76	0.0118904	0.487075	0.223317	0.622674	0.205589	0.946482	8.62258e-28	0.790419	0.0690896	12.3906	0.624762	2.93659e-35	0.823932	0.115558	0.678863	13.2388	5.23551e-40	6.21397e-29
ENSG00000166105.11	GLB1L3	protein_coding	0.5	32	32	0.005273	0.729573	0.180259	0.787039	0.0741713	0.886436	5.19738e-43	0.868853	0.0805626	15.9528	0.754905	2.72444e-57	0.900057	0.040085	0.810102	16.1411	1.31089e-58	1.48333e-40
ENSG00000166106.2	ADAMTS15	protein_coding	0.5	25	25	0.0160368	0.612457	0.0999653	0.629056	0.125959	0.808295	6.84776e-29	0.799149	0.0622042	12.6655	0.63864	9.18827e-37	0.822149	0.0662656	0.675929	12.7827	2.04891e-37	8.69167e-27
ENSG00000166118.3	SPATA19	protein_coding	0.5	56	55	0.00816846	0.79104	0.0536915	0.802114	0.113141	0.947278	1.81301e-46	0.899924	0.0237937	16.8227	0.809863	1.66537e-63	0.905368	0.0517951	0.819691	16.5515	1.56165e-61	2.17995e-42
ENSG00000166181.8	API5	protein_coding	0.5	6	6	0.00253885	0.218112	0.11183	0.219485	0.195165	0.314942	8.10707e-09	0.516327	0.11672	6.62026	0.266593	3.58566e-11	0.540971	0.1475	0.29265	6.64914	2.9481e-11	3.21863e-07
ENSG00000166199.8	ALKBH3	protein_coding	0.5	18	18	0.00184156	0.700408	0.0512512	0.66385	0.155046	0.763327	3.2733e-34	0.841976	0.0277154	14.0104	0.708923	1.34643e-44	0.833088	0.075686	0.694035	13.2233	6.44049e-40	1.4631e-28
ENSG00000166250.7	CLMP	protein_coding	0.5	38	38	0.00221917	0.725591	0.0672633	0.717468	0.182228	0.884266	4.27384e-39	0.869513	0.0160944	15.158	0.756053	6.70606e-52	0.876599	0.11329	0.768426	15.8472	1.4704e-56	8.0787e-40
ENSG00000166257.4	SCN3B	protein_coding	0.5	28	28	0.00857643	0.761185	0.0821335	0.737519	0.089289	0.854398	5.35854e-44	0.889181	0.0259601	16.2611	0.790642	1.86247e-59	0.878068	0.0530141	0.771004	15.0283	4.79042e-51	9.1792e-36
ENSG00000166261.6	ZNF202	protein_coding	0.5	20	20	0.00195525	0.654219	0.124254	0.618882	0.162062	0.742993	1.87895e-30	0.81001	0.0637133	13.0609	0.656116	5.51072e-39	0.797746	0.108243	0.636398	12.4408	1.56858e-35	7.10306e-26
ENSG00000166266.9	CUL5	protein_coding	0.5	15	15	0.00229991	0.478404	0.182723	0.438671	0.228194	0.613753	5.72247e-21	0.718988	0.0989948	10.5476	0.516944	5.21271e-26	0.714632	0.128349	0.510699	10.0945	5.8438e-24	2.51332e-17
ENSG00000166311.5	SMPD1	protein_coding	0.5	32	32	0.00182729	0.787628	0.0631596	0.768932	0.0982202	0.888555	5.17742e-45	0.893448	0.0287611	16.4923	0.798249	4.1651e-61	0.90364	0.0372832	0.816565	16.2424	2.5289e-59	7.7834e-41
ENSG00000166313.14	APBB1	protein_coding	0.5	23	23	0.00202264	0.663122	0.127162	0.633168	0.164119	0.773241	4.56922e-34	0.826658	0.0740753	13.8809	0.683364	8.26546e-44	0.802108	0.101392	0.643377	12.4629	1.19008e-35	7.56842e-26
ENSG00000166323.8	C11orf65	protein_coding	0.5	6	6	0.0213882	0.247261	0.0703029	0.24527	0.162757	0.323217	1.93874e-07	0.490916	0.071732	6.14532	0.240998	7.98029e-10	0.483856	0.151903	0.234117	5.9067	3.49038e-09	1.0355e-05
ENSG00000166326.5	TRIM44	protein_coding	0.5	26	26	0.00363957	0.690206	0.112635	0.683233	0.112039	0.812072	1.02527e-34	0.835611	0.0708255	14.0793	0.698245	5.09355e-45	0.838969	0.0635619	0.703868	13.3927	6.66778e-41	3.82781e-29
ENSG00000166333.9	ILK	protein_coding	0.5	32	32	0.00172251	0.752654	0.108644	0.765495	0.0984606	0.88316	1.74031e-41	0.875193	0.050663	15.6772	0.765964	2.16538e-55	0.899912	0.046087	0.809841	16.4208	1.35705e-60	8.0621e-42
ENSG00000166337.5	TAF10	protein_coding	0.5	20	20	0.00224887	0.63209	0.0664435	0.655076	0.162609	0.769253	1.57932e-30	0.817372	0.0344545	13.1168	0.668097	2.63862e-39	0.824937	0.110412	0.680521	13.3629	9.96268e-41	1.93295e-29
ENSG00000166340.10	TPP1	protein_coding	0.5	29	29	0.00191723	0.722274	0.0977359	0.728961	0.145635	0.855904	6.72816e-40	0.866101	0.0524952	15.3025	0.750132	7.35714e-53	0.870414	0.0856828	0.757621	15.2761	1.10305e-52	3.75994e-37
ENSG00000166341.6	DCHS1	protein_coding	0.5	29	29	0.00186548	0.787985	0.075976	0.783224	0.102152	0.867877	3.03355e-48	0.900841	0.0397323	17.1824	0.811514	3.59575e-66	0.895119	0.054572	0.801238	16.0225	8.89428e-58	4.86956e-40
ENSG00000166349.5	RAG1	protein_coding	0.5	25	25	0.0116577	0.709991	0.0292866	0.713475	0.108465	0.806879	7.3104e-34	0.840912	0.0187967	13.9341	0.707133	3.932e-44	0.840294	0.0681623	0.706094	13.5812	5.17771e-42	5.93726e-30
ENSG00000166352.11	C11orf74	protein_coding	0.5	38	38	0.00158996	0.691344	0.106124	0.693776	0.16087	0.877571	1.30032e-37	0.851869	0.0614411	14.7491	0.725681	3.11642e-49	0.85734	0.077464	0.735032	14.365	8.58446e-47	3.62105e-33
ENSG00000166387.7	PPFIBP2	protein_coding	0.5	13	13	0.00234888	0.455569	0.205359	0.460554	0.228083	0.59899	2.95895e-20	0.70086	0.126752	10.2794	0.491205	8.72785e-25	0.703475	0.146641	0.494877	9.86649	5.81627e-23	1.22336e-16
ENSG00000166394.10	CYB5R2	protein_coding	0.5	37	37	0.0118386	0.707134	0.155351	0.788857	0.0733875	0.892112	2.13879e-37	0.842289	0.0991373	14.6533	0.709452	1.28271e-48	0.90198	0.0421502	0.813569	16.3058	8.98166e-60	2.67511e-41
ENSG00000166402.4	TUB	protein_coding	0.5	14	14	0.00239112	0.477806	0.0803442	0.335066	0.344047	0.630645	9.66168e-20	0.716262	0.048325	10.2807	0.513031	8.61329e-25	0.705834	0.165383	0.498202	10.2261	1.51438e-24	3.23069e-18
ENSG00000166405.10	RIC3	protein_coding	0.5	18	18	0.00328392	0.567287	0.0897511	0.475794	0.325974	0.69948	5.28161e-28	0.791332	0.0648881	12.4428	0.626206	1.53041e-35	0.716466	0.173647	0.513323	10.3647	3.58787e-25	1.66841e-18
ENSG00000166407.9	LMO1	protein_coding	0.5	27	27	0.00195966	0.620213	0.260969	0.661956	0.196219	0.823748	3.37155e-32	0.796969	0.140184	13.3048	0.635159	2.17073e-40	0.829654	0.120737	0.688326	13.6299	2.65819e-42	1.36443e-30
ENSG00000166435.11	XRRA1	protein_coding	0.5	15	15	0.00254893	0.873699	0.0237317	0.868409	0.0431842	0.898951	1.52608e-59	0.938395	0.011376	19.6677	0.880584	4.07658e-86	0.934317	0.0234925	0.872948	18.3826	1.81086e-75	2.82971e-50
ENSG00000166436.11	TRIM66	protein_coding	0.5	27	27	0.00184212	0.778085	0.0403054	0.702824	0.18856	0.855628	8.37602e-44	0.889452	0.0231553	16.2245	0.791125	3.38342e-59	0.867377	0.0816988	0.752343	15.0743	2.38921e-51	2.53869e-36
ENSG00000166439.5	RNF169	protein_coding	0.5	18	18	0.003741	0.564252	0.0829739	0.545989	0.246872	0.716846	1.65853e-25	0.775389	0.0437142	11.8334	0.601227	2.62298e-32	0.774849	0.129368	0.600392	11.6417	2.53049e-31	7.79028e-23
ENSG00000166441.8	RPL27A	protein_coding	0.5	20	20	0.013997	0.519974	0.0745549	0.481042	0.224525	0.651943	1.18731e-21	0.739858	0.0336574	10.8257	0.54739	2.6012e-27	0.726069	0.142463	0.527177	10.4095	2.2448e-25	1.86126e-18
ENSG00000166444.13	ST5	protein_coding	0.5	18	18	0.00201229	0.573014	0.210047	0.492138	0.249486	0.681317	9.75258e-28	0.754841	0.145286	12.1411	0.569786	6.3924e-34	0.723618	0.150868	0.523623	10.704	9.74691e-27	6.38013e-20
ENSG00000166452.7	AKIP1	protein_coding	0.5	18	18	0.00207536	0.525425	0.0620961	0.540325	0.122316	0.696403	8.69457e-23	0.750846	0.0417226	11.1293	0.56377	9.03164e-29	0.761867	0.0558643	0.580441	10.8302	2.47716e-27	2.06967e-19
ENSG00000166471.6	TMEM41B	protein_coding	0.5	8	8	0.0170012	0.0494922	0.550665	0.244635	0.360908	0.432639	1.19682e-11	0.522589	0.256363	7.20176	0.273099	5.94384e-13	0.530981	0.260965	0.281941	6.95131	3.61904e-12	6.92927e-09
ENSG00000166478.5	ZNF143	protein_coding	0.5	10	10	0.00241376	0.445859	0.151682	0.442963	0.19783	0.530395	2.90236e-18	0.686567	0.0924149	9.77735	0.471374	1.40853e-22	0.684749	0.131597	0.468882	9.3074	1.31003e-20	1.22062e-14
ENSG00000166483.6	WEE1	protein_coding	0.5	8	8	0.00255914	0.303319	0.132443	0.286767	0.218734	0.423707	1.29891e-12	0.60671	0.0824255	8.06935	0.368097	7.0671e-16	0.596976	0.172561	0.35638	7.85997	3.84235e-15	1.01963e-10
ENSG00000166575.12	TMEM135	protein_coding	0.5	14	14	0.013171	0.4935	0.0995034	0.447491	0.210058	0.588489	1.49422e-19	0.711949	0.0566681	10.2121	0.506871	1.75039e-24	0.670583	0.159643	0.449681	9.60825	7.37937e-22	2.90974e-16
ENSG00000166682.6	TMPRSS5	protein_coding	0.5	20	20	0.00808432	0.768417	0.0637863	0.771252	0.107819	0.841662	1.88203e-45	0.890306	0.0445465	16.5608	0.792644	1.33697e-61	0.88996	0.044365	0.792029	15.6377	4.03032e-55	1.7901e-38
ENSG00000166689.10	PLEKHA7	protein_coding	0.5	25	25	0.00168477	0.679731	0.0975162	0.702615	0.104997	0.802075	7.14013e-34	0.834086	0.0501753	13.8937	0.6957	6.91207e-44	0.832997	0.0736243	0.693884	13.2722	3.35456e-40	8.30508e-29
ENSG00000166736.7	HTR3A	protein_coding	0.5	24	24	0.00530539	0.598682	0.136601	0.618204	0.128297	0.725446	1.01994e-28	0.790507	0.0914176	12.5815	0.624902	2.66997e-36	0.793503	0.0980538	0.629647	11.9756	4.77051e-33	8.20247e-24
ENSG00000166741.3	NNMT	protein_coding	0.5	18	18	0.00210645	0.487162	0.119837	0.541441	0.159664	0.691935	7.26706e-24	0.7574	0.0568625	11.385	0.573654	4.96438e-30	0.766681	0.0753826	0.587799	11.0649	1.85602e-28	2.32231e-20
ENSG00000166788.5	SAAL1	protein_coding	0.5	21	21	0.00629409	0.693191	0.0595506	0.661211	0.124689	0.779925	1.58405e-34	0.84243	0.0355357	14.0712	0.709688	5.70719e-45	0.815603	0.0755405	0.665208	12.599	2.13873e-36	4.2216e-26
ENSG00000166793.6	YPEL4	protein_coding	0.5	6	6	0.0241978	0.209708	0.103589	0.184378	0.282431	0.285181	1.19525e-07	0.486592	0.129267	6.14225	0.236772	8.13611e-10	0.48454	0.212088	0.234779	6.06051	1.35694e-09	2.21262e-06
ENSG00000166796.7	LDHC	protein_coding	0.5	33	33	0.00176171	0.867019	0.0621916	0.90232	0.0490274	0.944911	3.91917e-60	0.936526	0.0283682	19.7749	0.87708	4.89363e-87	0.947625	0.0355759	0.897993	20.3333	6.53004e-92	2.34336e-59
ENSG00000166800.5	LDHAL6A	protein_coding	0.5	16	16	0.00232808	0.604212	0.0610611	0.603619	0.164929	0.685401	1.28894e-27	0.794674	0.0348883	12.3843	0.631508	3.1777e-35	0.777918	0.103279	0.605157	11.6143	3.48529e-31	1.56158e-22
ENSG00000166801.11	FAM111A	protein_coding	0.5	10	10	0.00252131	0.404632	0.0941129	0.319721	0.208506	0.494442	5.1202e-15	0.647534	0.0712153	8.84939	0.419301	8.80013e-19	0.621206	0.117679	0.385896	8.02249	1.03623e-15	9.16199e-11
ENSG00000166833.15	NAV2	protein_coding	0.5	11	11	0.00722492	0.462053	0.164577	0.469056	0.209074	0.579309	8.97731e-20	0.70953	0.0809489	10.2386	0.503432	1.33213e-24	0.712237	0.111525	0.507282	9.87826	5.1724e-23	2.01309e-16
ENSG00000166889.13	PATL1	protein_coding	0.5	12	12	0.0063318	0.419532	0.162106	0.389572	0.216225	0.551454	1.68593e-17	0.675525	0.0957329	9.54975	0.456334	1.30004e-21	0.6653	0.14898	0.442624	9.08698	1.01831e-19	3.48193e-14
ENSG00000166900.10	STX3	protein_coding	0.5	12	12	0.00595863	0.393279	0.188375	0.444436	0.149745	0.535563	1.15957e-15	0.640937	0.133735	8.92586	0.4108	4.42263e-19	0.673787	0.128888	0.453989	9.07068	1.18282e-19	6.24562e-14
ENSG00000166902.4	MRPL16	protein_coding	0.5	16	16	0.00582669	0.452331	0.188689	0.446657	0.32726	0.616676	9.26726e-19	0.684949	0.113791	9.86519	0.469155	5.89256e-23	0.684918	0.187295	0.469113	9.66652	4.18345e-22	2.563e-16
ENSG00000166927.8	MS4A7	protein_coding	0.5	10	10	0.00802738	0.349178	0.174332	0.360332	0.203364	0.440632	9.00939e-15	0.629152	0.111688	8.66992	0.395832	4.32408e-18	0.647055	0.142713	0.41868	8.57276	1.01031e-17	1.91664e-12
ENSG00000166928.6	MS4A14	protein_coding	0.5	8	8	0.0183257	0.386859	0.0880321	0.377398	0.215998	0.481392	7.21183e-15	0.647278	0.0599291	8.8183	0.418969	1.16214e-18	0.610623	0.183831	0.37286	7.99345	1.31214e-15	5.38999e-11
ENSG00000167244.13	IGF2	protein_coding	0.5	54	54	0.0071684	0.718876	0.083835	0.771867	0.110722	0.937058	5.49913e-39	0.86783	0.0259277	15.1295	0.753129	1.03458e-51	0.892794	0.042152	0.797081	15.6975	1.57427e-55	1.20309e-38
ENSG00000167257.6	RNF214	protein_coding	0.5	35	35	0.00868445	0.736095	0.111494	0.698404	0.191387	0.869231	9.39365e-39	0.857345	0.0645689	15.0179	0.73504	5.60893e-51	0.832178	0.145459	0.69252	14.3387	1.254e-46	1.37766e-33
ENSG00000167283.3	ATP5L	protein_coding	0.5	23	23	0.00806905	0.644837	0.0788442	0.632815	0.204894	0.752302	1.17487e-28	0.799427	0.0519197	12.6224	0.639084	1.58888e-36	0.823688	0.120283	0.678462	13.4293	4.07058e-41	9.63477e-30
ENSG00000167286.5	CD3D	protein_coding	0.5	18	18	0.0172071	0.552038	0.167333	0.598187	0.180284	0.702717	6.39657e-24	0.743224	0.113113	11.3086	0.552381	1.19016e-29	0.805536	0.133536	0.648889	12.8229	1.22069e-37	1.94138e-27
ENSG00000167311.9	ART5	protein_coding	0.5	19	19	0.0073191	0.735024	0.0736391	0.696029	0.324177	0.813182	1.36213e-38	0.863216	0.0400568	15.0234	0.745142	5.16072e-51	0.826893	0.230395	0.683752	14.6097	2.43598e-48	2.22985e-35
ENSG00000167323.5	STIM1	protein_coding	0.5	55	55	0.00259828	0.842045	0.0573211	0.848362	0.064236	0.957289	8.55455e-56	0.927382	0.0233536	18.85	0.860038	2.93594e-79	0.925675	0.0319088	0.856874	17.9282	7.10785e-72	3.25798e-48
ENSG00000167325.10	RRM1	protein_coding	0.5	44	44	0.00410187	0.80678	0.0657145	0.825924	0.0702003	0.934859	8.4069e-51	0.912911	0.0283818	17.7705	0.833407	1.19524e-70	0.917036	0.0365059	0.840956	17.4539	3.2159e-68	2.62276e-46
ENSG00000167332.7	OR51E2	protein_coding	0.5	24	24	0.00188881	0.622062	0.12167	0.653464	0.109554	0.778382	3.01765e-32	0.820356	0.0642217	13.4764	0.672985	2.15308e-41	0.830747	0.0607098	0.69014	13.0385	7.38998e-39	9.27016e-28
ENSG00000167333.8	TRIM68	protein_coding	0.5	51	51	0.00224708	0.85282	0.0307852	0.821094	0.116063	0.951688	7.89676e-57	0.930128	0.0214394	19.0652	0.865138	4.90951e-81	0.913258	0.0575484	0.83404	17.6443	1.12639e-69	3.00444e-47
ENSG00000167770.7	OTUB1	protein_coding	0.5	5	5	0.00560303	0.213176	0.181605	0.198914	0.227717	0.302035	2.58469e-08	0.486419	0.166997	6.27664	0.236604	3.45974e-10	0.464732	0.211179	0.215976	5.73139	9.96101e-09	1.19376e-05
ENSG00000167771.5	RCOR2	protein_coding	0.5	7	7	0.00423081	0.207118	0.143012	0.203295	0.27443	0.334321	1.83682e-07	0.474939	0.135472	6.01664	0.225567	1.7808e-09	0.487356	0.226356	0.237516	6.13161	8.69919e-10	1.24208e-06
ENSG00000167792.7	NDUFV1	protein_coding	0.5	19	19	0.0224511	0.500578	0.163273	0.524799	0.224941	0.695007	3.13857e-22	0.737923	0.0668271	10.9278	0.54453	8.4835e-28	0.713086	0.224127	0.508492	10.4141	2.13708e-25	5.00133e-19
ENSG00000167797.3	CDK2AP2	protein_coding	0.5	12	12	0.00255026	0.417471	0.177618	0.368392	0.19344	0.524856	7.24971e-17	0.659507	0.124201	9.30652	0.43495	1.32086e-20	0.665855	0.101157	0.443364	8.8145	1.20224e-18	5.42044e-13
ENSG00000167799.5	NUDT8	protein_coding	0.5	14	14	0.00238045	0.477814	0.0961989	0.421708	0.280827	0.577107	3.67904e-20	0.720805	0.0532459	10.3979	0.51956	2.53587e-25	0.632144	0.221504	0.399607	8.82833	1.06253e-18	4.59392e-14
ENSG00000167985.2	SDHAF2	protein_coding	0.5	18	18	0.0125331	0.468305	0.3058	0.400335	0.344699	0.6458	8.14671e-24	0.7381	0.138522	11.2339	0.544792	2.77888e-29	0.71984	0.146133	0.51817	10.2755	9.0906e-25	4.71243e-18
ENSG00000167986.9	DDB1	protein_coding	0.5	21	21	0.0096254	0.630915	0.0970963	0.574202	0.215148	0.74185	3.79855e-28	0.79454	0.0604901	12.4948	0.631294	7.96924e-36	0.775768	0.128058	0.601816	12.0001	3.54796e-33	2.1804e-24
ENSG00000167987.6	VPS37C	protein_coding	0.5	29	29	0.012508	0.588156	0.119558	0.658443	0.12703	0.757856	1.67373e-26	0.775088	0.0768204	12.0343	0.600762	2.34707e-33	0.823878	0.0736894	0.678776	12.9324	2.95629e-38	2.2066e-27
ENSG00000167992.8	VWCE	protein_coding	0.5	9	9	0.00251369	0.336845	0.249717	0.303054	0.17469	0.46289	1.50224e-13	0.603282	0.153813	8.22163	0.36395	2.00759e-16	0.588351	0.137512	0.346157	7.43361	1.05672e-13	3.71628e-09
ENSG00000167994.7	RAB3IL1	protein_coding	0.5	15	15	0.00203695	0.490776	0.105054	0.475921	0.217807	0.61633	9.85171e-21	0.723939	0.0638946	10.5315	0.524087	6.18593e-26	0.714574	0.127552	0.510616	10.0526	8.9504e-24	3.21348e-17
ENSG00000167995.11	BEST1	protein_coding	0.5	21	21	0.0146986	0.585587	0.171625	0.57074	0.153341	0.754088	3.25154e-30	0.796367	0.0896641	12.9185	0.6342	3.53938e-38	0.794924	0.0851905	0.631905	11.9212	9.17228e-33	1.50416e-23
ENSG00000167996.11	FTH1	protein_coding	0.5	16	16	0.0179822	0.447294	0.154459	0.488602	0.204643	0.60696	1.57877e-19	0.711246	0.0649983	10.2047	0.505871	1.88943e-24	0.755785	0.0839184	0.571212	10.8357	2.33263e-27	1.43877e-19
ENSG00000168000.10	BSCL2	protein_coding	0.5	15	15	0.00740701	0.395309	0.0537369	0.444576	0.14531	0.587846	8.58147e-17	0.677241	0.0503318	9.41871	0.458655	4.56657e-21	0.69156	0.101007	0.478255	9.31636	1.20404e-20	1.60958e-14
ENSG00000168002.7	POLR2G	protein_coding	0.5	15	15	0.00212333	0.438022	0.0857327	0.396476	0.165608	0.594408	7.95321e-18	0.686734	0.0837133	9.69066	0.471604	3.30372e-22	0.721893	0.0702809	0.521129	9.95638	2.36512e-23	1.66631e-16
ENSG00000168003.12	SLC3A2	protein_coding	0.5	13	13	0.0253423	0.484946	0.125197	0.452556	0.242806	0.59113	7.49337e-22	0.733783	0.0748696	10.8232	0.538438	2.67321e-27	0.713076	0.153333	0.508477	10.4116	2.1952e-25	9.66508e-19
ENSG00000168004.5	HRASLS5	protein_coding	0.5	12	12	0.00230551	0.364983	0.247189	0.411325	0.253976	0.587885	6.41207e-20	0.669007	0.170292	9.98525	0.447571	1.76854e-23	0.679309	0.130382	0.46146	9.26535	1.94434e-20	1.3522e-14
ENSG00000168005.4	C11orf84	protein_coding	0.5	5	5	0.0185522	0.24057	0.0858415	0.183291	0.191103	0.262289	7.47898e-09	0.526304	0.0799128	6.70773	0.276996	1.97682e-11	0.452594	0.250221	0.204841	5.67723	1.36893e-08	3.24449e-06
ENSG00000168010.6	ATG16L2	protein_coding	0.5	4	4	0.0028892	0.1532	0.128357	0.100706	0.350368	0.239407	3.03334e-06	0.44278	0.12875	5.51024	0.196054	3.58349e-08	0.446313	0.231789	0.199195	5.48375	4.16401e-08	2.63737e-05
ENSG00000168014.12	C2CD3	protein_coding	0.5	17	17	0.00748668	0.590898	0.142181	0.559548	0.207783	0.691183	2.40004e-28	0.785345	0.0966417	12.4745	0.616766	1.02889e-35	0.758378	0.142768	0.575137	11.3151	1.10489e-29	9.46123e-22
ENSG00000168040.4	FADD	protein_coding	0.5	36	36	0.00319998	0.792782	0.0314655	0.815011	0.114427	0.92225	5.95449e-47	0.90087	0.0237132	16.9213	0.811567	3.13341e-64	0.924857	0.0651632	0.85536	18.3928	1.50057e-75	1.40334e-50
ENSG00000168056.10	LTBP3	protein_coding	0.5	17	17	0.00993501	0.567905	0.0603071	0.503031	0.263521	0.651233	1.13806e-23	0.759981	0.037783	11.3658	0.577571	6.19188e-30	0.730737	0.0883315	0.533977	10.2163	1.67534e-24	1.77272e-17
ENSG00000168060.10	NAALADL1	protein_coding	0.5	13	13	0.00207828	0.437402	0.159395	0.386818	0.320817	0.569048	2.99787e-17	0.682422	0.0596099	9.5462	0.465699	1.34539e-21	0.64782	0.166218	0.419671	8.95686	3.34044e-19	4.81915e-14
ENSG00000168061.9	SAC3D1	protein_coding	0.5	6	6	0.0121034	0.2585	0.217576	0.256236	0.247653	0.353848	2.84677e-10	0.534242	0.157002	7.04767	0.285414	1.81938e-12	0.547316	0.201679	0.299555	7.08746	1.36591e-12	7.48815e-09
ENSG00000168062.5	BATF2	protein_coding	0.5	14	14	0.0126561	0.478685	0.207356	0.423994	0.311258	0.605954	8.06966e-20	0.694709	0.128022	10.1452	0.482621	3.48025e-24	0.681316	0.179762	0.464192	9.62324	6.37878e-22	3.62962e-16
ENSG00000168066.16	SF1	protein_coding	0.5	16	16	0.0235882	0.481179	0.179634	0.502306	0.1891	0.644975	4.67716e-22	0.737993	0.0681781	10.8938	0.544634	1.23341e-27	0.720744	0.114861	0.519472	10.2964	7.31597e-25	4.14756e-18
ENSG00000168067.7	MAP4K2	protein_coding	0.5	5	5	0.00268111	0.234504	0.179251	0.237853	0.301101	0.283242	2.28274e-08	0.474574	0.204535	6.18237	0.225221	6.31462e-10	0.512903	0.298754	0.26307	6.70696	1.98723e-11	7.21289e-09
ENSG00000168070.7	C11orf85	protein_coding	0.5	12	12	0.0103906	0.361127	0.147792	0.325894	0.222577	0.470653	1.06989e-13	0.623336	0.0878102	8.41143	0.388548	4.05048e-17	0.622311	0.172472	0.387271	8.41509	3.92577e-17	1.98906e-12
ENSG00000168071.17	CCDC88B	protein_coding	0.5	12	12	0.0110443	0.518543	0.127318	0.500338	0.220197	0.618198	1.26251e-21	0.729568	0.0796604	10.7495	0.53227	5.95751e-27	0.734587	0.0880817	0.539618	10.3011	6.96747e-25	9.82326e-18
ENSG00000168092.9	PAFAH1B2	protein_coding	0.5	33	33	0.00993723	0.758046	0.0586949	0.799448	0.0758571	0.884605	8.76703e-41	0.873977	0.0372943	15.5195	0.763836	2.55974e-54	0.891509	0.0582391	0.794788	15.9251	4.24619e-57	1.28186e-39
ENSG00000168439.12	STIP1	protein_coding	0.5	9	9	0.0132506	0.237059	0.207681	0.262939	0.274586	0.413252	1.66517e-09	0.511752	0.176147	6.71345	0.26189	1.90078e-11	0.519815	0.27138	0.270208	6.88328	5.84893e-12	5.46091e-09
ENSG00000168496.3	FEN1	protein_coding	0.5	14	14	0.00356275	0.50746	0.123307	0.454987	0.234071	0.606648	6.17526e-21	0.724817	0.0740809	10.5836	0.52536	3.55146e-26	0.743537	0.121306	0.552848	11.118	1.02599e-28	3.43868e-21
ENSG00000168539.3	CHRM1	protein_coding	0.5	22	22	0.00854841	0.540313	0.0529199	0.472719	0.187362	0.706356	8.01483e-23	0.752911	0.0223134	11.1469	0.566875	7.41396e-29	0.679348	0.14622	0.461514	9.34145	9.50249e-21	6.81664e-15
ENSG00000168569.7	TMEM223	protein_coding	0.5	17	17	0.00774164	0.568895	0.136264	0.606588	0.103756	0.687494	3.40208e-25	0.761787	0.089785	11.6852	0.580319	1.51682e-31	0.791934	0.0544667	0.62716	11.6595	2.05158e-31	2.14271e-22
ENSG00000168876.4	ANKRD49	protein_coding	0.5	9	9	0.0333853	0.27267	0.146773	0.222024	0.392416	0.444913	7.73007e-11	0.56384	0.115573	7.38982	0.317916	1.47028e-13	0.543495	0.252484	0.295387	7.14191	9.2046e-13	2.67648e-09
ENSG00000168959.10	GRM5	protein_coding	0.5	5	5	0.00638299	0.164998	0.079277	0.186538	0.219028	0.283309	1.50489e-05	0.42566	0.115026	5.22392	0.181186	1.75176e-07	0.500107	0.203027	0.250107	6.27986	3.38868e-10	7.85491e-07
ENSG00000169519.15	METTL15	protein_coding	0.5	10	10	0.0116784	0.370231	0.089416	0.233053	0.303761	0.469825	3.0972e-14	0.63769	0.0625534	8.62339	0.406648	6.49985e-18	0.575056	0.198697	0.330689	7.54089	4.6676e-14	5.13772e-10
ENSG00000169550.8	MUC15	protein_coding	0.5	22	22	0.0073189	0.602037	0.0629486	0.582806	0.252871	0.747359	1.53005e-27	0.792026	0.0446041	12.3532	0.627305	4.68351e-35	0.772226	0.149662	0.596333	11.7387	8.06836e-32	2.73498e-23
ENSG00000170145.4	SIK2	protein_coding	0.5	13	13	0.00216403	0.417385	0.169934	0.313435	0.328158	0.588969	1.9128e-19	0.698376	0.118839	10.0946	0.487729	5.83709e-24	0.632613	0.156099	0.4002	8.48462	2.16428e-17	1.79073e-12
ENSG00000170209.4	ANKK1	protein_coding	0.5	25	25	0.00494266	0.749838	0.0722909	0.727442	0.169457	0.826654	4.79251e-39	0.864426	0.0425871	15.1182	0.747233	1.2291e-51	0.877723	0.0958988	0.770397	15.8224	2.18002e-56	1.81052e-39
ENSG00000170242.13	USP47	protein_coding	0.5	42	42	0.00299534	0.753379	0.103604	0.788406	0.0920504	0.921617	6.28151e-44	0.882289	0.0538146	16.203	0.778434	4.8048e-59	0.908602	0.0510311	0.825558	17.454	3.21049e-68	1.09111e-46
ENSG00000170276.4	HSPB2	protein_coding	0.5	13	13	0.00942843	0.451394	0.0859802	0.421965	0.239681	0.534824	7.83611e-18	0.688779	0.073951	9.70845	0.474416	2.77523e-22	0.657886	0.18805	0.432814	9.22364	2.87185e-20	5.65697e-15
ENSG00000170290.3	SLN	protein_coding	0.5	11	11	0.00212726	0.422598	0.270001	0.508982	0.176313	0.57725	2.23926e-21	0.721738	0.112787	10.6451	0.520906	1.83697e-26	0.722857	0.108135	0.522523	10.1846	2.32252e-24	1.43103e-17
ENSG00000170322.10	NFRKB	protein_coding	0.5	23	23	0.00881999	0.635625	0.147769	0.680948	0.188999	0.807294	6.71414e-34	0.829363	0.0639168	13.8691	0.687843	9.74347e-44	0.833873	0.103969	0.695344	13.8007	2.52219e-43	3.35513e-31
ENSG00000170325.10	PRDM10	protein_coding	0.5	16	16	0.028354	0.387306	0.197183	0.436932	0.218724	0.609908	1.66179e-17	0.657473	0.168199	9.40533	0.432271	5.18679e-21	0.66249	0.152074	0.438894	9.03971	1.57089e-19	4.72572e-14
ENSG00000170647.2	TMEM133	protein_coding	0.5	14	14	0.0152658	0.448555	0.222937	0.427111	0.229883	0.611712	7.97114e-20	0.69173	0.130954	10.1241	0.47849	4.31966e-24	0.699969	0.105079	0.489957	9.55339	1.25525e-21	2.57231e-15
ENSG00000170743.12	SYT9	protein_coding	0.5	60	60	0.001439	0.769755	0.182187	0.80317	0.109067	0.957821	1.88367e-48	0.885451	0.0928692	17.1394	0.784023	7.53876e-66	0.916529	0.0560148	0.840025	17.694	4.66093e-70	2.15276e-47
ENSG00000170903.6	MSANTD4	protein_coding	0.5	12	12	0.00730423	0.467807	0.107432	0.451837	0.178452	0.549195	9.57216e-19	0.70056	0.0691284	9.97245	0.490785	2.01211e-23	0.687843	0.149652	0.473129	9.53035	1.56754e-21	1.38554e-15
ENSG00000170946.10	DNAJC24	protein_coding	0.5	8	8	0.0148241	0.31833	0.0769089	0.323638	0.232806	0.391697	5.07209e-12	0.596385	0.0699373	7.87597	0.355675	3.38115e-15	0.565895	0.216995	0.320237	7.54395	4.55946e-14	2.96507e-10
ENSG00000170955.9	PRKCDBP	protein_coding	0.5	41	41	0.00779513	0.699052	0.030872	0.718416	0.0998349	0.879983	4.63608e-36	0.853319	0.0224159	14.453	0.728153	2.39944e-47	0.869794	0.0623175	0.756541	14.8918	3.7263e-50	2.49376e-35
ENSG00000170959.10	DCDC1	protein_coding	0.5	7	7	0.00924469	0.301909	0.170054	0.314138	0.152392	0.380005	2.63758e-12	0.584292	0.129618	7.84674	0.341397	4.26995e-15	0.604304	0.11015	0.365184	7.65427	1.94414e-14	1.20144e-09
ENSG00000170962.8	PDGFD	protein_coding	0.5	10	10	0.00222389	0.355581	0.0644349	0.356685	0.115745	0.480308	2.38724e-13	0.626147	0.032937	8.36255	0.392061	6.13755e-17	0.633848	0.113988	0.401763	8.29983	1.04263e-16	1.28239e-11
ENSG00000171067.6	C11orf24	protein_coding	0.5	15	15	0.00203741	0.459645	0.16922	0.42775	0.281772	0.626993	5.03264e-21	0.723212	0.0817951	10.5867	0.523035	3.43546e-26	0.671846	0.174173	0.451377	9.26493	1.95202e-20	7.3034e-15
ENSG00000171202.2	TMEM126A	protein_coding	0.5	5	5	0.0107683	0.187486	0.0720746	0.232973	0.17241	0.282513	2.13436e-07	0.48961	0.0718992	6.12724	0.239718	8.94186e-10	0.474751	0.189693	0.225388	5.79375	6.88311e-09	1.33513e-05
ENSG00000171204.8	TMEM126B	protein_coding	0.5	8	8	0.00704318	0.252912	0.132533	0.257342	0.264303	0.371971	5.24022e-09	0.516726	0.141573	6.65425	0.267006	2.84745e-11	0.537673	0.27949	0.289092	7.04847	1.80891e-12	3.19393e-09
ENSG00000171219.8	CDC42BPG	protein_coding	0.5	8	8	0.00244737	0.340531	0.17892	0.349393	0.185859	0.391969	4.76035e-13	0.597736	0.130754	8.08894	0.357289	6.01875e-16	0.584352	0.174797	0.341468	7.57826	3.50216e-14	7.19904e-10
ENSG00000171533.7	MAP6	protein_coding	0.5	19	19	0.00455665	0.573091	0.197894	0.571148	0.249992	0.72069	4.51166e-25	0.749087	0.124452	11.5669	0.561131	6.06638e-31	0.780774	0.102898	0.609609	11.8079	3.55265e-32	2.59154e-23
ENSG00000171631.10	P2RY6	protein_coding	0.5	18	18	0.0146131	0.517115	0.118051	0.52792	0.164166	0.664301	3.15991e-22	0.733044	0.08453	10.8922	0.537353	1.25586e-27	0.763136	0.0918042	0.582377	11.1067	1.16359e-28	1.16128e-20
ENSG00000171714.10	ANO5	protein_coding	0.5	19	19	0.00222909	0.570938	0.114485	0.460921	0.431222	0.743001	1.01026e-25	0.775122	0.051584	11.8778	0.600814	1.54354e-32	0.738911	0.203671	0.545989	11.3882	4.78973e-30	1.11084e-22
ENSG00000172247.3	C1QTNF4	protein_coding	0.5	2	2	0.00422256	0.121458	0.0904768	0.11028	0.116422	0.140251	0.000198573	0.385306	0.0958317	4.66381	0.148461	3.10404e-06	0.369638	0.18052	0.136632	4.29714	1.73017e-05	0.00737048
ENSG00000172269.12	DPAGT1	protein_coding	0.5	5	5	0.0108589	0.129109	0.0615297	0.154285	0.263337	0.293196	0.000261556	0.388612	0.0473321	4.6709	0.151019	2.99877e-06	0.45414	0.225937	0.206243	5.59204	2.24414e-08	2.03472e-05
ENSG00000172273.8	HINFP	protein_coding	0.5	22	22	0.00199923	0.63267	0.160795	0.626497	0.176768	0.780892	1.18266e-31	0.811552	0.0873778	13.309	0.658616	2.05074e-40	0.808018	0.0973709	0.652892	12.8508	8.51276e-38	1.73615e-27
ENSG00000172350.5	ABCG4	protein_coding	0.5	27	27	0.00210561	0.641072	0.084197	0.596686	0.257774	0.820465	8.10396e-32	0.823749	0.0416708	13.4142	0.678562	4.99112e-41	0.829512	0.103601	0.68809	13.467	2.4467e-41	1.07566e-29
ENSG00000172375.8	C2CD2L	protein_coding	0.5	14	14	0.0143168	0.393516	0.195508	0.421958	0.224415	0.540577	2.73861e-19	0.687497	0.124081	9.99367	0.472653	1.62454e-23	0.651395	0.175644	0.424316	8.9856	2.57325e-19	3.73784e-14
ENSG00000172409.5	CLP1	protein_coding	0.5	7	7	0.00232925	0.200731	0.186623	0.121574	0.248531	0.286199	1.3328e-07	0.470517	0.158102	6.00823	0.221386	1.87562e-09	0.449475	0.227024	0.202027	5.50371	3.71883e-08	3.30909e-05
ENSG00000172425.6	TTC36	protein_coding	0.5	33	33	0.00174241	0.739465	0.070692	0.73354	0.0935242	0.881833	3.02398e-40	0.872437	0.034183	15.4085	0.761147	1.43441e-53	0.89104	0.0464458	0.793952	15.6935	1.67582e-55	1.33739e-38
ENSG00000172500.8	FIBP	protein_coding	0.5	7	7	0.00259977	0.241208	0.0927116	0.174193	0.305828	0.335546	3.17797e-10	0.555369	0.0901181	7.20612	0.308435	5.75707e-13	0.502174	0.232888	0.252179	6.32946	2.46023e-10	4.57293e-07
ENSG00000172508.6	CARNS1	protein_coding	0.5	14	14	0.00772779	0.426086	0.194106	0.45987	0.0856821	0.588428	1.87649e-18	0.677934	0.123807	9.75424	0.459595	1.76925e-22	0.722024	0.0713545	0.521318	9.90373	4.01045e-23	2.67276e-16
ENSG00000172531.10	PPP1CA	protein_coding	0.5	10	10	0.0188178	0.266852	0.0780806	0.265271	0.349559	0.425882	4.92317e-11	0.577614	0.0636568	7.53854	0.333638	4.75277e-14	0.581221	0.192546	0.337818	7.60742	2.79618e-14	3.97918e-10
ENSG00000172543.3	CTSW	protein_coding	0.5	13	13	0.0124082	0.256683	0.213569	0.315312	0.351454	0.567711	1.36708e-13	0.6239	0.0791111	8.393	0.389251	4.73888e-17	0.65279	0.124462	0.426135	8.62225	6.56534e-18	1.72147e-12
ENSG00000172613.3	RAD9A	protein_coding	0.5	5	5	0.00503639	0.384429	0.167914	0.332802	0.378584	0.47437	1.44884e-16	0.662231	0.106302	9.26207	0.438549	2.00509e-20	0.606482	0.272381	0.367821	8.48841	2.09489e-17	1.81063e-13
ENSG00000172638.8	EFEMP2	protein_coding	0.5	6	6	0.0364771	0.194114	0.131695	0.186304	0.16297	0.29198	1.49785e-06	0.453491	0.121766	5.66005	0.205654	1.51331e-08	0.472505	0.191858	0.223261	5.76232	8.29635e-09	1.54746e-05
ENSG00000172663.4	TMEM134	protein_coding	0.5	4	4	0.0148197	0.175	0.137186	0.147506	0.20789	0.210779	7.27802e-06	0.411263	0.180508	5.16013	0.169138	2.46774e-07	0.419329	0.260756	0.175837	5.36748	7.98438e-08	1.68572e-05
ENSG00000172725.9	CORO1B	protein_coding	0.5	11	11	0.00225569	0.342526	0.150553	0.347142	0.204173	0.467935	6.32526e-12	0.584214	0.116205	7.76166	0.341306	8.38278e-15	0.656978	0.105069	0.43162	8.61078	7.25625e-18	2.41791e-12
ENSG00000172732.7	MUS81	protein_coding	0.5	4	4	0.0104521	0.19758	0.136194	0.170824	0.244992	0.255073	3.27414e-07	0.458457	0.157101	5.83372	0.210183	5.42047e-09	0.510359	0.195194	0.260466	6.39188	1.63857e-10	5.17146e-07
ENSG00000172803.13	SNX32	protein_coding	0.5	3	3	0.0142768	0.229994	0.0934438	0.206999	0.177416	0.24759	5.167e-08	0.50042	0.103207	6.33406	0.25042	2.38794e-10	0.429626	0.295055	0.184578	5.47464	4.38392e-08	3.28974e-06
ENSG00000172818.5	OVOL1	protein_coding	0.5	9	9	0.00257303	0.406741	0.159832	0.351247	0.2752	0.476855	7.27878e-16	0.659501	0.082753	9.10635	0.434942	8.52031e-20	0.62059	0.228544	0.385132	8.58213	9.31288e-18	2.32055e-13
ENSG00000172830.8	SSH3	protein_coding	0.5	7	7	0.0143455	0.309702	0.0679635	0.286774	0.236895	0.368076	3.43635e-11	0.582139	0.0608339	7.60312	0.338886	2.89086e-14	0.530573	0.235376	0.281508	6.71788	1.84393e-11	5.30119e-08
ENSG00000172890.7	NADSYN1	protein_coding	0.5	16	16	0.00323122	0.532889	0.211685	0.630863	0.137482	0.721925	9.48732e-29	0.778946	0.129268	12.516	0.606756	6.10292e-36	0.814137	0.0675007	0.662819	12.5303	5.09701e-36	7.51644e-26
ENSG00000172893.11	DHCR7	protein_coding	0.5	13	13	0.00213518	0.421716	0.0949958	0.341631	0.266403	0.53141	1.92413e-15	0.655192	0.0680505	8.98988	0.429277	2.47502e-19	0.647329	0.156207	0.419034	8.61436	7.03306e-18	1.24447e-12
ENSG00000172922.4	RNASEH2C	protein_coding	0.5	14	14	0.00213238	0.464585	0.116498	0.425976	0.344932	0.596248	4.92505e-18	0.686371	0.0871918	9.7295	0.471105	2.2571e-22	0.721952	0.177936	0.521215	10.5619	4.47498e-26	2.89206e-19
ENSG00000172932.10	ANKRD13D	protein_coding	0.5	8	8	0.00290341	0.255811	0.128576	0.210356	0.282462	0.364638	4.53646e-10	0.544759	0.122684	7.08916	0.296763	1.34927e-12	0.50707	0.263405	0.25712	6.75419	1.43631e-11	1.04954e-08
ENSG00000172935.8	MRGPRF	protein_coding	0.5	17	17	0.00228854	0.515846	0.0612961	0.432498	0.400611	0.652001	3.91626e-21	0.734298	0.0336331	10.6858	0.539194	1.18619e-26	0.712665	0.212986	0.507891	10.4669	1.22653e-25	3.13444e-19
ENSG00000172977.8	KAT5	protein_coding	0.5	14	14	0.00823836	0.443081	0.0499893	0.426077	0.218708	0.546667	1.27223e-17	0.688559	0.0506353	9.66422	0.474114	4.27846e-22	0.703369	0.106262	0.494727	9.68779	3.39813e-22	7.86987e-16
ENSG00000173020.6	ADRBK1	protein_coding	0.5	10	10	0.00717713	0.366224	0.280979	0.401613	0.153513	0.51943	5.46133e-18	0.678997	0.116864	9.6662	0.461037	4.19677e-22	0.653782	0.122542	0.42743	8.67861	4.00651e-18	1.08706e-12
ENSG00000173113.2	TRMT112	protein_coding	0.5	24	24	0.0130078	0.672014	0.0980761	0.694141	0.107513	0.791878	2.6414e-34	0.835591	0.0597073	13.9901	0.698212	1.79094e-44	0.858276	0.0498295	0.736638	14.1663	1.47999e-45	2.58486e-32
ENSG00000173153.9	ESRRA	protein_coding	0.5	11	11	0.00204932	0.289802	0.149997	0.384175	0.214695	0.500609	1.37241e-13	0.613643	0.115914	8.31637	0.376558	9.06996e-17	0.646158	0.157167	0.41752	8.74415	2.24695e-18	3.47609e-13
ENSG00000173156.2	RHOD	protein_coding	0.5	9	9	0.00311833	0.408213	0.221985	0.463477	0.234505	0.554531	1.40119e-18	0.67412	0.15907	9.74061	0.454437	2.02342e-22	0.663336	0.218451	0.440015	9.40868	5.02404e-21	9.92356e-16
ENSG00000173227.9	SYT12	protein_coding	0.5	9	9	0.0298913	0.227423	0.158475	0.322566	0.187956	0.403238	2.00312e-11	0.566555	0.132196	7.536	0.320984	4.84605e-14	0.606846	0.157373	0.368261	7.88316	3.19206e-15	1.39702e-10
ENSG00000173264.9	GPR137	protein_coding	0.5	14	14	0.00469675	0.546162	0.0898733	0.48478	0.355432	0.633431	6.40409e-23	0.751306	0.0468165	11.158	0.564461	6.54485e-29	0.73846	0.212859	0.545323	11.1637	6.13672e-29	1.22816e-21
ENSG00000173327.3	MAP3K11	protein_coding	0.5	9	9	0.00237436	0.320376	0.0548133	0.342925	0.175522	0.451168	5.57447e-11	0.580132	0.0424408	7.54713	0.336553	4.44948e-14	0.599925	0.147968	0.35991	7.73187	1.05976e-14	4.24819e-10
ENSG00000173338.8	KCNK7	protein_coding	0.5	4	4	0.00294653	0.113906	0.179473	0.132545	0.221091	0.248586	9.94682e-07	0.444624	0.168007	5.61325	0.197691	1.98564e-08	0.401153	0.263278	0.160924	4.98429	6.21906e-07	0.000115694
ENSG00000173432.6	SAA1	protein_coding	0.5	24	24	0.00259699	0.677675	0.0481769	0.67364	0.123374	0.777485	8.92578e-33	0.831887	0.0350656	13.6593	0.692035	1.77609e-42	0.828514	0.0800867	0.686435	13.0781	4.39434e-39	6.38332e-28
ENSG00000173442.7	EHBP1L1	protein_coding	0.5	7	7	0.00264345	0.30616	0.146417	0.16521	0.333596	0.392016	7.3603e-12	0.580879	0.120433	7.72629	0.33742	1.10728e-14	0.47354	0.247567	0.22424	6.04424	1.5012e-09	1.10464e-06
ENSG00000173456.4	RNF26	protein_coding	0.5	14	14	0.00945612	0.364271	0.204667	0.366705	0.271819	0.529638	1.33717e-15	0.628458	0.159894	8.82147	0.39496	1.1297e-18	0.663694	0.163198	0.440489	9.0938	9.56336e-20	2.7549e-14
ENSG00000173457.6	PPP1R14B	protein_coding	0.5	13	13	0.0024489	0.486812	0.0813349	0.468649	0.246178	0.57758	6.71214e-19	0.703872	0.0603839	10.0262	0.495436	1.16975e-23	0.694738	0.164193	0.482661	9.73401	2.15907e-22	2.68452e-16
ENSG00000173465.3	SSSCA1	protein_coding	0.5	14	14	0.00509535	0.438953	0.177056	0.450313	0.124748	0.566559	2.94914e-18	0.683794	0.108346	9.75386	0.467574	1.77579e-22	0.745462	0.0751781	0.555714	10.5149	7.37733e-26	1.91143e-18
ENSG00000173486.8	FKBP2	protein_coding	0.5	19	19	0.00523669	0.556036	0.0566988	0.563198	0.195263	0.693524	1.01743e-23	0.76049	0.0337246	11.3769	0.578345	5.44839e-30	0.775939	0.102072	0.602081	11.5921	4.51876e-31	1.59945e-22
ENSG00000173511.5	VEGFB	protein_coding	0.5	11	11	0.00225092	0.373433	0.197898	0.33461	0.308754	0.499235	6.14082e-15	0.629057	0.13909	8.69343	0.395713	3.51657e-18	0.587207	0.21093	0.344812	7.69483	1.41685e-14	2.2482e-10
ENSG00000173599.9	PC	protein_coding	0.5	15	15	0.00213619	0.395707	0.232531	0.425829	0.230942	0.585154	1.0778e-16	0.663671	0.10509	9.29923	0.44046	1.41461e-20	0.664684	0.179221	0.441805	9.38837	6.09371e-21	1.59089e-15
ENSG00000173621.8	LRFN4	protein_coding	0.5	12	12	0.0023601	0.422392	0.137411	0.418794	0.219619	0.523815	1.02315e-16	0.673256	0.0669664	9.3733	0.453273	7.03005e-21	0.615803	0.189401	0.379214	8.16431	3.2328e-16	1.34406e-11
ENSG00000173653.3	RCE1	protein_coding	0.5	7	7	0.00279373	0.347115	0.178797	0.339781	0.190337	0.414662	5.64718e-13	0.604282	0.117905	8.12089	0.365157	4.62786e-16	0.64688	0.127857	0.418453	8.53731	1.37386e-17	2.91168e-12
ENSG00000173715.11	C11orf80	protein_coding	0.5	4	4	0.00287012	0.293981	0.117181	0.295817	0.234411	0.383437	1.22077e-10	0.562911	0.100775	7.34502	0.316869	2.05732e-13	0.583102	0.165928	0.340008	7.47013	8.01183e-14	1.81007e-09
ENSG00000173727.7	AP000769.1	protein_coding	0.5	8	8	0.00246035	0.305252	0.157276	0.138878	0.614763	0.422903	8.63955e-13	0.594192	0.125431	8.01202	0.353065	1.1284e-15	0.517118	0.335963	0.267411	7.22147	5.14278e-13	8.47975e-11
ENSG00000173825.6	TIGD3	protein_coding	0.5	10	10	0.0178544	0.294118	0.0934014	0.394061	0.157826	0.507322	5.60771e-12	0.59513	0.0794767	7.85674	0.35418	3.94268e-15	0.657023	0.135849	0.43168	8.70446	3.19103e-18	8.94049e-13
ENSG00000173898.7	SPTBN2	protein_coding	0.5	6	6	0.00258076	0.276542	0.0596381	0.191721	0.227069	0.316597	6.6019e-10	0.554983	0.0561567	7.14103	0.308006	9.26373e-13	0.504394	0.181129	0.254414	6.21447	5.14993e-10	1.87228e-06
ENSG00000173914.7	RBM4B	protein_coding	0.5	4	4	0.0181256	0.167542	0.247546	0.156333	0.295446	0.274339	2.3136e-07	0.461527	0.161869	5.88651	0.213007	3.94443e-09	0.457751	0.270465	0.209536	5.75257	8.78973e-09	2.64028e-06
ENSG00000173933.15	RBM4	protein_coding	0.5	5	5	0.00275546	0.262143	0.161384	0.271799	0.219911	0.350196	2.31449e-10	0.534041	0.149255	7.07137	0.2852	1.53408e-12	0.528506	0.179534	0.279319	6.53485	6.3674e-11	4.0948e-07
ENSG00000173992.4	CCS	protein_coding	0.5	8	8	0.0166191	0.252117	0.0802562	0.26239	0.273443	0.36058	8.52988e-10	0.546432	0.0979982	7.04832	0.298587	1.81095e-12	0.592149	0.232387	0.350641	7.78093	7.19905e-15	1.05234e-10
ENSG00000174080.6	CTSF	protein_coding	0.5	9	9	0.00746014	0.418629	0.106476	0.339834	0.233629	0.488027	1.26536e-15	0.653558	0.0845474	9.01472	0.427138	1.97376e-19	0.618203	0.162577	0.382175	8.29601	1.07665e-16	5.79224e-12
ENSG00000174165.3	ZDHHC24	protein_coding	0.5	5	5	0.00277364	0.194951	0.149203	0.181901	0.220667	0.275237	6.18427e-07	0.443557	0.194044	5.63976	0.196743	1.70284e-08	0.500626	0.229147	0.250627	6.34271	2.25758e-10	3.57299e-07
ENSG00000174276.5	ZNHIT2	protein_coding	0.5	9	9	0.0155144	0.283289	0.152085	0.289667	0.215752	0.453186	4.57403e-12	0.579288	0.125049	7.75766	0.335575	8.65088e-15	0.577055	0.259283	0.332992	7.73803	1.0097e-14	5.09729e-11
ENSG00000174370.5	C11orf45	protein_coding	0.5	28	28	0.00163594	0.696293	0.0988467	0.743378	0.045426	0.836889	1.24645e-33	0.83415	0.050777	13.8471	0.695806	1.32369e-43	0.87235	0.0323824	0.760994	14.5179	9.33323e-48	1.37899e-33
ENSG00000174483.15	BBS1	protein_coding	0.5	7	7	0.00217856	0.22907	0.205473	0.247714	0.18301	0.348836	5.94066e-11	0.55519	0.145108	7.34918	0.308236	1.9943e-13	0.541065	0.122027	0.292751	6.6267	3.43265e-11	4.4606e-07
ENSG00000174516.10	PELI3	protein_coding	0.5	5	5	0.00229713	0.120746	0.299137	0.195088	0.206573	0.279299	4.01901e-10	0.497614	0.217592	6.72695	0.24762	1.73259e-11	0.500479	0.186548	0.250479	6.11595	9.59829e-10	3.20868e-06
ENSG00000174547.9	MRPL11	protein_coding	0.5	8	8	0.00272527	0.25881	0.113915	0.265512	0.204359	0.409362	1.86623e-10	0.564281	0.07325	7.3209	0.318413	2.46315e-13	0.547691	0.159882	0.299965	6.86843	6.49133e-12	6.59173e-08
ENSG00000174576.4	NPAS4	protein_coding	0.5	11	11	0.0091824	0.198581	0.0734347	0.175377	0.41072	0.495304	7.92569e-08	0.499018	0.0869572	6.28636	0.249019	3.25006e-10	0.58878	0.233614	0.346662	8.09588	5.68496e-16	4.69459e-12
ENSG00000174669.7	SLC29A2	protein_coding	0.5	8	8	0.00246293	0.146552	0.272806	0.162059	0.310151	0.404858	1.80126e-09	0.473136	0.283739	6.3421	0.223858	2.26647e-10	0.48539	0.269022	0.235604	6.22178	4.91551e-10	2.67733e-07
ENSG00000174672.11	BRSK2	protein_coding	0.5	31	31	0.00227025	0.6437	0.136765	0.623723	0.151435	0.820674	3.24949e-35	0.833649	0.0864349	14.1624	0.694971	1.56539e-45	0.803689	0.106238	0.645916	12.7788	2.15369e-37	2.63184e-27
ENSG00000174684.6	B3GNT1	protein_coding	0.5	11	11	0.0026944	0.37926	0.0786148	0.410739	0.18128	0.540715	1.35348e-14	0.643588	0.0631724	8.73835	0.414205	2.3653e-18	0.682501	0.130502	0.465808	9.20969	3.27073e-20	2.58816e-14
ENSG00000174744.9	BRMS1	protein_coding	0.5	4	4	0.0110853	0.194563	0.136817	0.156176	0.194087	0.219388	1.36993e-06	0.43668	0.178356	5.51946	0.19069	3.40038e-08	0.456097	0.181263	0.208024	5.57917	2.41667e-08	3.15437e-05
ENSG00000174775.12	HRAS	protein_coding	0.5	13	13	0.00238041	0.435215	0.0908964	0.444222	0.229708	0.563768	1.07957e-18	0.693518	0.0910798	9.91317	0.480967	3.64873e-23	0.673535	0.211397	0.453649	9.32074	1.15536e-20	3.71971e-15
ENSG00000174791.6	RIN1	protein_coding	0.5	9	9	0.0168588	0.325037	0.131386	0.243219	0.179419	0.410893	1.23946e-10	0.556221	0.120018	7.29215	0.309382	3.05055e-13	0.561134	0.149698	0.314872	7.07645	1.47894e-12	2.21516e-08
ENSG00000174804.3	FZD4	protein_coding	0.5	14	14	0.0020838	0.454619	0.115213	0.415437	0.204154	0.558964	2.21222e-18	0.688575	0.0901404	9.81608	0.474135	9.60066e-23	0.664749	0.125685	0.441891	8.86526	7.63265e-19	2.74595e-13
ENSG00000174871.6	CNIH2	protein_coding	0.5	7	7	0.011872	0.285706	0.110192	0.225652	0.309918	0.361974	2.36936e-11	0.578346	0.0868604	7.60771	0.334484	2.78991e-14	0.526441	0.205747	0.27714	6.56462	5.2164e-11	2.34563e-07
ENSG00000174903.10	RAB1B	protein_coding	0.5	8	8	0.00204433	0.345049	0.118261	0.315404	0.222221	0.399405	3.7817e-11	0.574162	0.102703	7.5302	0.329662	5.06611e-14	0.567405	0.193276	0.321948	7.3499	1.98362e-13	1.91681e-09
ENSG00000174915.7	PTDSS2	protein_coding	0.5	14	14	0.0175851	0.4557	0.151563	0.49209	0.128451	0.630031	6.86813e-18	0.679152	0.107129	9.64842	0.461248	4.99177e-22	0.753534	0.0727439	0.567814	10.6651	1.48312e-26	6.79879e-19
ENSG00000174996.7	KLC2	protein_coding	0.5	8	8	0.0104845	0.240629	0.20892	0.329872	0.143896	0.400478	2.06115e-10	0.542249	0.14003	7.14174	0.294034	9.21539e-13	0.589223	0.116254	0.347184	7.39826	1.37981e-13	5.81065e-09
ENSG00000175104.10	TRAF6	protein_coding	0.5	24	24	0.0153263	0.508646	0.123294	0.487554	0.23515	0.697913	2.46046e-24	0.760973	0.0640751	11.5021	0.57908	1.28722e-30	0.727803	0.146337	0.529697	10.8621	1.74672e-27	2.18575e-20
ENSG00000175115.7	PACS1	protein_coding	0.5	12	12	0.00644219	0.458498	0.24685	0.479694	0.207459	0.605974	1.40988e-21	0.728104	0.0953936	10.729	0.530136	7.43848e-27	0.778622	0.0894708	0.606253	11.4783	1.69542e-30	7.00485e-22
ENSG00000175216.10	CKAP5	protein_coding	0.5	4	4	0.0116063	0.180034	0.127344	0.133138	0.300071	0.245481	3.01379e-06	0.4392	0.131629	5.48396	0.192897	4.15914e-08	0.398826	0.346198	0.159062	5.29152	1.21305e-07	1.25909e-06
ENSG00000175224.12	ATG13	protein_coding	0.5	4	4	0.0045409	0.0548673	0.27176	0.157563	0.202006	0.232735	1.04236e-06	0.412666	0.218467	5.34455	0.170293	9.06441e-08	0.418614	0.216177	0.175237	5.0421	4.60459e-07	0.000279096
ENSG00000175229.6	GAL3ST3	protein_coding	0.5	8	8	0.00228564	0.26375	0.141282	0.175609	0.201918	0.395045	3.96534e-09	0.526517	0.109701	6.76149	0.27722	1.36582e-11	0.477587	0.188844	0.228089	5.81181	6.18015e-09	1.2393e-05
ENSG00000175264.3	CHST1	protein_coding	0.5	12	12	0.00226349	0.451795	0.125252	0.383443	0.275405	0.55692	2.51332e-16	0.664269	0.0853096	9.23659	0.441253	2.54469e-20	0.662747	0.160741	0.439234	9.04694	1.47024e-19	4.19903e-14
ENSG00000175274.14	TP53I11	protein_coding	0.5	11	11	0.00356793	0.267696	0.174645	0.280007	0.264471	0.443643	2.69067e-12	0.5944	0.105268	7.91674	0.353311	2.43812e-15	0.622781	0.0969054	0.387856	7.93064	2.18027e-15	2.55859e-10
ENSG00000175294.5	CATSPER1	protein_coding	0.5	4	4	0.00283974	0.142261	0.113089	0.160485	0.204253	0.226973	3.92482e-06	0.450799	0.0842822	5.55544	0.203219	2.76919e-08	0.437561	0.203227	0.191459	5.26178	1.42664e-07	0.000142333
ENSG00000175315.2	CST6	protein_coding	0.5	4	4	0.00673281	0.160532	0.100448	0.169895	0.193956	0.250037	9.17028e-06	0.426433	0.122091	5.28093	0.181845	1.28527e-07	0.465939	0.252062	0.2171	5.80254	6.53165e-09	4.51851e-06
ENSG00000175348.6	TMEM9B	protein_coding	0.5	20	20	0.00220235	0.679079	0.109647	0.645574	0.160956	0.78482	2.768e-34	0.834495	0.0626972	13.9711	0.696382	2.34131e-44	0.827438	0.0791898	0.684653	13.2113	7.5557e-40	1.49335e-28
ENSG00000175352.6	NRIP3	protein_coding	0.5	8	8	0.00253133	0.305081	0.121335	0.305093	0.167169	0.406106	5.56454e-10	0.544474	0.114112	7.07126	0.296452	1.53536e-12	0.551193	0.167066	0.303814	6.94222	3.85994e-12	4.0679e-08
ENSG00000175356.8	SCUBE2	protein_coding	0.5	9	9	0.00266685	0.410295	0.184082	0.353814	0.254914	0.472403	4.95602e-16	0.646668	0.135495	9.04012	0.41818	1.56496e-19	0.606091	0.201196	0.367346	8.179	2.86209e-16	6.53359e-12
ENSG00000175376.4	EIF1AD	protein_coding	0.5	6	6	0.00283178	0.286813	0.11086	0.245444	0.140638	0.330296	7.78675e-10	0.53432	0.145902	6.95552	0.285498	3.51267e-12	0.501812	0.106763	0.251815	6.01052	1.84929e-09	1.18027e-05
ENSG00000175390.8	EIF3F	protein_coding	0.5	31	31	0.00180163	0.712962	0.141678	0.771574	0.103736	0.88584	4.20891e-41	0.875528	0.0329711	15.5946	0.76655	7.92078e-55	0.891385	0.0411482	0.794568	15.5949	7.88373e-55	4.06064e-38
ENSG00000175463.7	TBC1D10C	protein_coding	0.5	12	12	0.00948737	0.415471	0.168903	0.433329	0.160815	0.553727	1.42898e-16	0.652964	0.124774	9.19944	0.426363	3.59805e-20	0.728004	0.0852351	0.52999	10.1037	5.31734e-24	5.04653e-17
ENSG00000175467.10	SART1	protein_coding	0.5	8	8	0.0080843	0.377272	0.172065	0.318261	0.164207	0.393439	2.41631e-13	0.591359	0.155864	8.10022	0.349706	5.48583e-16	0.572279	0.152188	0.327503	7.28453	3.22802e-13	5.69735e-09
ENSG00000175482.4	POLD4	protein_coding	0.5	5	5	0.00304304	0.17964	0.0991154	0.171448	0.22358	0.29819	4.58376e-06	0.443002	0.104199	5.47766	0.196251	4.30982e-08	0.457014	0.225375	0.208861	5.63647	1.73569e-08	7.75117e-06
ENSG00000175505.9	CLCF1	protein_coding	0.5	7	7	0.00662904	0.248593	0.0960255	0.0895691	0.53149	0.373971	2.66758e-09	0.537931	0.0793874	6.88633	0.289369	5.72492e-12	0.540576	0.191148	0.292223	6.83743	8.06286e-12	5.02571e-08
ENSG00000175518.6	UBQLNL	protein_coding	0.5	33	33	0.00839598	0.719414	0.0571946	0.701911	0.155347	0.863635	9.46509e-39	0.866568	0.0286725	15.0746	0.750939	2.38077e-51	0.866366	0.0673545	0.750591	14.7526	2.95995e-49	7.30296e-35
ENSG00000175536.6	LIPT2	protein_coding	0.5	4	4	0.0307615	0.229708	0.101272	0.20906	0.133674	0.241705	6.72641e-07	0.47011	0.107577	5.86337	0.221004	4.53563e-09	0.509905	0.197742	0.260003	6.30019	2.97288e-10	1.03239e-06
ENSG00000175538.6	KCNE3	protein_coding	0.5	5	5	0.0342579	0.232262	0.0901861	0.154751	0.241051	0.291302	1.19534e-08	0.524048	0.0702497	6.64932	0.274626	2.94457e-11	0.478057	0.191616	0.228539	6.00311	1.93568e-09	3.02546e-06
ENSG00000175544.9	CABP4	protein_coding	0.5	15	15	0.00204881	0.478933	0.170164	0.43322	0.219497	0.6077	1.89335e-20	0.70067	0.129519	10.3101	0.490939	6.34441e-25	0.685209	0.137425	0.469511	9.42748	4.20057e-21	3.69399e-15
ENSG00000175550.3	DRAP1	protein_coding	0.5	6	6	0.00257069	0.274859	0.103165	0.263758	0.244178	0.342191	9.94209e-09	0.522251	0.0865986	6.65202	0.272746	2.89102e-11	0.541813	0.190242	0.293561	6.83611	8.13722e-12	5.24284e-08
ENSG00000175564.8	UCP3	protein_coding	0.5	15	15	0.015372	0.453616	0.123841	0.44943	0.197114	0.584885	3.10325e-18	0.689203	0.0870562	9.79412	0.475	1.19329e-22	0.719274	0.0982438	0.517354	9.98838	1.71354e-23	9.15593e-17
ENSG00000175567.4	UCP2	protein_coding	0.5	8	8	0.0186935	0.442623	0.215122	0.457195	0.150478	0.53883	4.20716e-20	0.690725	0.127542	10.1775	0.477101	2.49864e-24	0.716903	0.102264	0.51395	9.93767	2.85425e-23	1.2914e-16
ENSG00000175573.6	C11orf68	protein_coding	0.5	11	11	0.00216594	0.347458	0.0778513	0.357631	0.252397	0.515696	2.4747e-13	0.618593	0.0755698	8.30344	0.382657	1.01138e-16	0.566059	0.295316	0.320423	7.53182	5.0036e-14	4.41582e-11
ENSG00000175575.8	PAAF1	protein_coding	0.5	22	22	0.0255972	0.547996	0.170138	0.556498	0.163689	0.734209	5.53579e-25	0.768631	0.0597471	11.6867	0.590793	1.49008e-31	0.754672	0.142505	0.56953	11.396	4.37731e-30	3.35425e-22
ENSG00000175581.9	MRPL48	protein_coding	0.5	13	13	0.00243845	0.502923	0.0599426	0.456932	0.256836	0.602343	7.73834e-20	0.717783	0.0421793	10.3102	0.515213	6.3348e-25	0.699676	0.142123	0.489546	9.72908	2.26625e-22	3.89298e-16
ENSG00000175582.15	RAB6A	protein_coding	0.5	9	9	0.00256693	0.219549	0.40785	0.353884	0.187487	0.466649	4.33087e-13	0.613099	0.0855033	8.21386	0.37589	2.14191e-16	0.614763	0.124729	0.377934	7.93739	2.0648e-15	1.54408e-10
ENSG00000175591.7	P2RY2	protein_coding	0.5	6	6	0.011754	0.181301	0.118106	0.218718	0.165191	0.281867	2.41886e-06	0.444695	0.13824	5.54025	0.197754	3.02043e-08	0.515247	0.144096	0.265479	6.3057	2.8689e-10	1.7955e-06
ENSG00000175592.4	FOSL1	protein_coding	0.5	15	15	0.00568795	0.365085	0.153283	0.354918	0.368443	0.550988	7.91745e-18	0.694515	0.0302681	9.74813	0.482351	1.87888e-22	0.659246	0.206396	0.434605	8.93787	3.96743e-19	7.39658e-14
ENSG00000175602.2	CCDC85B	protein_coding	0.5	7	7	0.0025824	0.256857	0.0942832	0.266561	0.181781	0.363248	2.24955e-09	0.537956	0.090386	6.90045	0.289396	5.18373e-12	0.556579	0.225397	0.30978	7.12685	1.02689e-12	5.38162e-09
ENSG00000175634.10	RPS6KB2	protein_coding	0.5	11	11	0.0085086	0.313064	0.201704	0.275279	0.32311	0.462468	2.02196e-13	0.609072	0.120649	8.24733	0.370969	1.61975e-16	0.54037	0.265065	0.292	7.3098	2.67536e-13	4.06959e-10
ENSG00000175868.9	CALCB	protein_coding	0.5	15	15	0.0136416	0.44182	0.14164	0.464489	0.203334	0.616743	7.14329e-17	0.666587	0.113569	9.35572	0.444338	8.30307e-21	0.737333	0.0909042	0.543659	10.3526	4.07324e-25	6.42967e-18
ENSG00000176029.9	C11orf16	protein_coding	0.5	9	9	0.00611439	0.309226	0.165032	0.331428	0.12129	0.416364	1.33997e-11	0.574029	0.129193	7.61905	0.32951	2.5555e-14	0.615311	0.0986176	0.378608	7.80225	6.08153e-15	5.75237e-10
ENSG00000176102.7	CSTF3	protein_coding	0.5	18	18	0.0019712	0.439158	0.148795	0.4348	0.219967	0.646049	5.60513e-19	0.701116	0.0733356	10.0222	0.491564	1.21787e-23	0.700905	0.110185	0.491267	9.6728	3.93463e-22	7.73799e-16
ENSG00000176148.11	TCP11L1	protein_coding	0.5	12	12	0.00398067	0.49991	0.169031	0.467754	0.172515	0.613344	1.42966e-23	0.736068	0.127557	11.1824	0.541796	4.97228e-29	0.720456	0.138007	0.519057	10.3779	3.12515e-25	1.76115e-18
ENSG00000176340.3	COX8A	protein_coding	0.5	17	17	0.00211252	0.563582	0.056734	0.518542	0.196244	0.68602	3.91439e-25	0.774547	0.0318453	11.7565	0.599923	6.53555e-32	0.750902	0.0955117	0.563854	10.7271	7.59276e-27	3.2085e-19
ENSG00000176485.6	PLA2G16	protein_coding	0.5	12	12	0.00764719	0.376326	0.161062	0.410223	0.138562	0.517302	7.25215e-15	0.626962	0.142521	8.6678	0.393081	4.40558e-18	0.648595	0.0972164	0.420675	8.4482	2.9582e-17	7.50278e-12
ENSG00000176697.14	BDNF	protein_coding	0.5	19	19	0.00201439	0.530662	0.101591	0.509337	0.168724	0.693988	3.19454e-24	0.763555	0.0454777	11.4967	0.583016	1.37006e-30	0.762255	0.0673646	0.581032	10.8497	2.0009e-27	1.77494e-19
ENSG00000176971.2	FIBIN	protein_coding	0.5	16	16	0.0254614	0.417577	0.157552	0.476404	0.136502	0.595625	1.04795e-17	0.685178	0.0716144	9.65598	0.469469	4.63696e-22	0.723818	0.0855687	0.523912	10.0016	1.49921e-23	1.13835e-16
ENSG00000176973.7	FAM89B	protein_coding	0.5	6	6	0.00549762	0.213023	0.242117	0.239821	0.208229	0.322886	8.13478e-09	0.492637	0.195025	6.41529	0.242692	1.40557e-10	0.529406	0.176369	0.280271	6.61658	3.67605e-11	2.10028e-07
ENSG00000176984.2	AP000679.2	protein_coding	0.5	19	19	0.00215473	0.619737	0.0797212	0.615046	0.15677	0.741704	2.88132e-30	0.813174	0.0478516	13.0356	0.661253	7.67877e-39	0.808003	0.0788764	0.652868	12.5044	7.05949e-36	6.90635e-26
ENSG00000177030.12	DEAF1	protein_coding	0.5	18	18	0.00975758	0.571769	0.142979	0.57418	0.151587	0.683863	2.91271e-26	0.767154	0.0928174	11.9311	0.588525	8.14831e-33	0.76406	0.0976988	0.583787	11.2069	3.77259e-29	5.04466e-21
ENSG00000177042.10	TMEM80	protein_coding	0.5	30	30	0.00805308	0.731757	0.169496	0.81368	0.0851317	0.897132	4.23004e-42	0.861638	0.0864889	15.7059	0.74242	1.3779e-55	0.902328	0.0504909	0.814196	16.4667	6.36597e-61	5.64623e-42
ENSG00000177054.9	ZDHHC13	protein_coding	0.5	20	20	0.00650513	0.684376	0.0540381	0.658437	0.201753	0.787022	1.0216e-35	0.849521	0.0316058	14.3564	0.721687	9.71189e-47	0.812523	0.154012	0.660194	13.3728	8.72386e-41	7.94918e-30
ENSG00000177098.4	SCN4B	protein_coding	0.5	22	22	0.00804565	0.557934	0.153148	0.611596	0.103276	0.748185	7.15303e-27	0.784719	0.0532449	12.1719	0.615783	4.38968e-34	0.789909	0.0679432	0.623956	11.74	7.94562e-32	8.89971e-23
ENSG00000177103.9	DSCAML1	protein_coding	0.5	14	14	0.0156452	0.300141	0.348105	0.443451	0.163771	0.548325	3.81114e-13	0.571529	0.244016	7.86254	0.326646	3.76415e-15	0.678173	0.127975	0.459918	9.29997	1.40488e-20	7.84631e-15
ENSG00000177105.9	RHOG	protein_coding	0.5	25	25	0.00198192	0.649248	0.260767	0.706475	0.127131	0.802638	9.43489e-35	0.80321	0.171283	13.8475	0.645146	1.31778e-43	0.841697	0.0776367	0.708455	13.6675	1.58794e-42	2.12201e-30
ENSG00000177106.10	EPS8L2	protein_coding	0.5	22	22	0.00544942	0.630811	0.1476	0.675005	0.110309	0.788867	1.3234e-33	0.822144	0.0847864	13.7617	0.67592	4.33516e-43	0.829289	0.0600204	0.68772	12.9913	1.3712e-38	1.5599e-27
ENSG00000177156.6	TALDO1	protein_coding	0.5	23	23	0.0127881	0.649438	0.120512	0.677106	0.14347	0.777915	1.11835e-32	0.828407	0.0479573	13.6216	0.686258	2.98045e-42	0.828988	0.0938582	0.687222	13.4724	2.27313e-41	8.37021e-30
ENSG00000177225.12	PDDC1	protein_coding	0.5	26	26	0.00190155	0.538173	0.231329	0.630379	0.211588	0.774969	3.80951e-28	0.786549	0.0877984	12.4323	0.61866	1.74631e-35	0.794165	0.139907	0.630698	12.8978	4.63042e-38	6.48632e-28
ENSG00000177363.4	LRRN4CL	protein_coding	0.5	23	23	0.00531781	0.681062	0.0618926	0.69808	0.100293	0.792301	1.41195e-35	0.849926	0.0281374	14.3358	0.722374	1.30676e-46	0.856056	0.0611211	0.732832	14.1953	9.7904e-46	1.59431e-32
ENSG00000177542.6	SLC25A22	protein_coding	0.5	15	15	0.0040425	0.591235	0.13433	0.527476	0.154632	0.654201	1.87418e-29	0.799106	0.0728651	12.7786	0.638571	2.15992e-37	0.763042	0.0827061	0.582233	11.0244	2.91356e-28	2.8961e-20
ENSG00000177595.13	PIDD	protein_coding	0.5	30	30	0.0041235	0.695574	0.044565	0.662428	0.141055	0.824223	4.40966e-34	0.84156	0.0215685	13.9798	0.708224	2.07069e-44	0.851533	0.0493416	0.725109	13.764	4.19876e-43	1.38087e-30
ENSG00000177600.4	RPLP2	protein_coding	0.5	36	36	0.0018564	0.774061	0.062511	0.762863	0.0941858	0.882335	8.51659e-45	0.888435	0.0362901	16.4138	0.789316	1.52252e-60	0.891074	0.0517129	0.794012	15.9245	4.28171e-57	1.10982e-39
ENSG00000177666.11	PNPLA2	protein_coding	0.5	14	14	0.00215738	0.478997	0.0946766	0.369149	0.308909	0.591909	5.66095e-18	0.690822	0.0676332	9.74895	0.477235	1.86393e-22	0.667838	0.142388	0.446008	9.08386	1.04791e-19	4.19991e-14
ENSG00000177685.12	EFCAB4A	protein_coding	0.5	18	18	0.00201299	0.500697	0.0957964	0.47352	0.2221	0.647107	2.15563e-21	0.734571	0.049034	10.7373	0.539595	6.80175e-27	0.706839	0.120445	0.499622	9.89952	4.18294e-23	1.00204e-16
ENSG00000177697.13	CD151	protein_coding	0.5	16	16	0.00697363	0.632517	0.266495	0.672659	0.172061	0.772348	7.94142e-36	0.817357	0.150697	14.1574	0.668073	1.68168e-45	0.850249	0.0754678	0.722923	14.0103	1.34916e-44	8.38351e-32
ENSG00000177700.5	POLR2L	protein_coding	0.5	24	24	0.0134558	0.553989	0.161597	0.561006	0.159623	0.77478	2.87939e-27	0.779737	0.0806146	12.2155	0.607989	2.56821e-34	0.792433	0.0756806	0.62795	11.8725	1.64472e-32	2.40389e-23
ENSG00000177830.13	CHID1	protein_coding	0.5	8	8	0.0138751	0.227592	0.288923	0.191701	0.520459	0.443452	6.67037e-11	0.54703	0.168275	7.2663	0.299242	3.69456e-13	0.569427	0.232639	0.324247	7.72864	1.08704e-14	4.69675e-11
ENSG00000177951.13	BET1L	protein_coding	0.5	8	8	0.0203497	0.302279	0.117413	0.275573	0.222847	0.382276	4.65425e-12	0.59349	0.09168	7.85967	0.352231	3.85144e-15	0.566385	0.173004	0.320791	7.21301	5.47277e-13	7.3013e-09
ENSG00000177963.8	RIC8A	protein_coding	0.5	14	14	0.00235572	0.49403	0.131561	0.541575	0.206838	0.649855	4.76839e-20	0.712116	0.0867638	10.3139	0.50711	6.09591e-25	0.725928	0.142105	0.526972	10.3335	4.97363e-25	4.2445e-18
ENSG00000178105.5	DDX10	protein_coding	0.5	20	20	0.00189568	0.613273	0.124945	0.554472	0.376557	0.713394	4.81361e-28	0.78621	0.0869465	12.4227	0.618126	1.96799e-35	0.805185	0.119126	0.648323	12.6349	1.35528e-36	1.3428e-26
ENSG00000178202.8	KDELC2	protein_coding	0.5	20	20	0.0126125	0.569409	0.0849897	0.532383	0.15585	0.718057	2.01773e-27	0.793087	0.0383367	12.3363	0.628987	5.77395e-35	0.759601	0.10425	0.576994	11.1602	6.38336e-29	5.62455e-21
ENSG00000178301.3	AQP11	protein_coding	0.5	8	8	0.00385042	0.344014	0.175248	0.26853	0.288375	0.419545	5.48618e-14	0.605607	0.158588	8.33641	0.36676	7.65827e-17	0.594926	0.192741	0.353937	7.94992	1.86637e-15	2.93871e-11
ENSG00000179057.9	IGSF22	protein_coding	0.5	32	32	0.0018172	0.775411	0.0402798	0.758164	0.115868	0.886372	2.29936e-44	0.888096	0.0364047	16.3319	0.788714	5.85262e-60	0.888514	0.0578	0.789456	15.7717	4.87378e-56	5.48224e-39
ENSG00000179071.3	CCDC89	protein_coding	0.5	7	7	0.00935009	0.290824	0.0799063	0.267685	0.234923	0.36828	5.32966e-11	0.578491	0.055022	7.53849	0.334651	4.75447e-14	0.570992	0.180318	0.326032	7.2949	2.98887e-13	4.28774e-09
ENSG00000179119.10	SPTY2D1	protein_coding	0.5	18	18	0.00207166	0.52615	0.127453	0.539392	0.284542	0.684978	4.43126e-23	0.748174	0.0632629	11.1656	0.559765	6.00916e-29	0.692377	0.263695	0.479386	10.5426	5.49694e-26	3.35502e-20
ENSG00000179240.4	RP11-111M22.2	protein_coding	0.5	15	15	0.0180092	0.499739	0.0738098	0.560122	0.12286	0.617795	6.46919e-23	0.751926	0.038837	11.1597	0.565392	6.41959e-29	0.762232	0.0933071	0.580997	10.9966	3.97012e-28	3.69912e-20
ENSG00000179241.8	LDLRAD3	protein_coding	0.5	29	29	0.00190015	0.694266	0.134197	0.732929	0.137323	0.831682	1.01289e-36	0.847321	0.0657253	14.5434	0.717953	6.4358e-48	0.875429	0.0729232	0.766376	15.1972	3.68905e-52	1.12892e-36
ENSG00000179292.4	TMEM151A	protein_coding	0.5	4	4	0.00836968	0.202835	0.137129	0.171759	0.162343	0.264783	3.93681e-08	0.492189	0.142164	6.28653	0.24225	3.24645e-10	0.400459	0.304772	0.160367	4.84744	1.25063e-06	4.66303e-05
ENSG00000179331.2	RAB39A	protein_coding	0.5	7	7	0.0115956	0.269397	0.123533	0.242638	0.296028	0.351621	1.74959e-09	0.533675	0.106495	6.89104	0.284809	5.53858e-12	0.515537	0.252217	0.265779	6.65677	2.79913e-11	4.64555e-08
ENSG00000179431.5	FJX1	protein_coding	0.5	32	32	0.00296333	0.589227	0.176711	0.555974	0.326302	0.814236	3.09301e-31	0.790468	0.0988447	13.0859	0.624839	3.96242e-39	0.783572	0.172437	0.613985	12.7205	4.54877e-37	2.10649e-27
ENSG00000179532.8	DNHD1	protein_coding	0.5	28	28	0.00245519	0.716127	0.0925026	0.584746	0.385151	0.842401	5.50795e-38	0.858861	0.0428654	14.8824	0.737643	4.29062e-50	0.815831	0.144705	0.665581	13.4978	1.61125e-41	3.05822e-30
ENSG00000180176.10	TH	protein_coding	0.5	47	47	0.00399842	0.778224	0.0730545	0.753777	0.12699	0.899806	8.31891e-45	0.888176	0.0445524	16.4107	0.788857	1.60303e-60	0.873121	0.0949443	0.76234	15.3564	3.20757e-53	1.82263e-37
ENSG00000180210.10	F2	protein_coding	0.5	4	4	0.0030545	0.189318	0.161453	0.122805	0.2479	0.224732	2.60402e-07	0.464794	0.170572	5.88883	0.216033	3.8895e-09	0.37606	0.298071	0.141421	4.68492	2.80065e-06	0.000206272
ENSG00000180720.6	CHRM4	protein_coding	0.5	7	7	0.0149459	0.182459	0.145635	0.186256	0.241716	0.344512	7.25464e-08	0.480047	0.151754	6.13907	0.230445	8.30071e-10	0.563661	0.112648	0.317714	6.96841	3.20535e-12	7.32559e-08
ENSG00000180773.10	SLC36A4	protein_coding	0.5	8	8	0.0130087	0.286821	0.0711496	0.144089	0.331812	0.387369	5.79289e-11	0.581099	0.0277616	7.55131	0.337676	4.30896e-14	0.534029	0.209619	0.285187	6.77476	1.24613e-11	5.58253e-08
ENSG00000180785.8	OR51E1	protein_coding	0.5	19	19	0.00501168	0.560944	0.1193	0.532884	0.274687	0.720358	6.21655e-25	0.767602	0.0635108	11.6684	0.589212	1.84938e-31	0.785077	0.106012	0.616346	11.9054	1.10876e-32	9.66545e-24
ENSG00000180878.2	C11orf42	protein_coding	0.5	16	16	0.0160374	0.517229	0.13048	0.49124	0.176719	0.645537	2.98818e-23	0.739795	0.0959949	11.1427	0.547297	7.7766e-29	0.759251	0.0933766	0.576461	10.9958	4.00497e-28	3.10099e-20
ENSG00000181074.3	OR52N4	protein_coding	0.5	18	18	0.0132161	0.568443	0.0910245	0.496559	0.228658	0.668754	2.53475e-26	0.776343	0.0623282	12.0044	0.602709	3.36943e-33	0.754782	0.12544	0.569696	11.2303	2.89342e-29	2.29874e-21
ENSG00000181264.4	TMEM136	protein_coding	0.5	37	37	0.00188375	0.654229	0.0806552	0.682046	0.123272	0.846112	3.71224e-33	0.82811	0.0564646	13.7133	0.685766	8.45755e-43	0.846993	0.068884	0.717397	13.7517	4.97317e-43	1.25854e-30
ENSG00000181649.5	PHLDA2	protein_coding	0.5	87	80	0.0120778	0.685403	0.0872904	0.645903	0.282079	0.95685	6.28659e-36	0.848566	0.0408751	14.3913	0.720064	5.87181e-47	0.855441	0.116276	0.731779	14.9022	3.19108e-50	1.13432e-35
ENSG00000181908.4	AP003774.4	protein_coding	0.5	13	13	0.013649	0.417113	0.180775	0.417011	0.139841	0.509292	5.71842e-19	0.685164	0.127906	9.90521	0.469449	3.95141e-23	0.679861	0.117323	0.46221	9.11407	7.9346e-20	5.97548e-14
ENSG00000181924.6	COA4	protein_coding	0.5	9	9	0.0105092	0.2596	0.20575	0.29568	0.200206	0.412773	1.245e-10	0.561547	0.100205	7.33416	0.315335	2.2311e-13	0.592619	0.175155	0.351197	7.67555	1.64704e-14	4.30426e-10
ENSG00000182103.3	FAM181B	protein_coding	0.5	8	8	0.0147365	0.0627541	0.447299	0.278809	0.163395	0.397579	3.81234e-09	0.503697	0.16879	6.58242	0.25371	4.6284e-11	0.581067	0.148699	0.337639	7.40095	1.35216e-13	3.11411e-09
ENSG00000182208.8	MOB2	protein_coding	0.5	21	21	0.00822473	0.608722	0.101794	0.620983	0.176444	0.760127	1.65554e-31	0.823113	0.0400548	13.3485	0.677515	1.20811e-40	0.799276	0.0957042	0.638842	12.233	2.07107e-34	7.95604e-25
ENSG00000182255.6	KCNA4	protein_coding	0.5	17	17	0.00646768	0.511802	0.129396	0.466324	0.193063	0.656172	4.72835e-20	0.710303	0.103195	10.2999	0.504531	7.05221e-25	0.726204	0.109889	0.527372	10.1667	2.79282e-24	2.18636e-17
ENSG00000182272.7	B4GALNT4	protein_coding	0.5	7	7	0.00303435	0.301533	0.262697	0.262125	0.274551	0.472874	1.04417e-13	0.610655	0.141032	8.31007	0.3729	9.56427e-17	0.533088	0.219707	0.284183	6.79958	1.04928e-11	4.17773e-08
ENSG00000182359.10	KBTBD3	protein_coding	0.5	23	23	0.00680976	0.577652	0.185721	0.545298	0.23695	0.711977	6.63608e-27	0.7685	0.1059	12.0652	0.590592	1.61286e-33	0.750449	0.147199	0.563173	11.2118	3.5683e-29	1.98211e-21
ENSG00000182450.8	KCNK4	protein_coding	0.5	4	4	0.0536214	0.264133	0.0922033	0.276883	0.174733	0.308471	5.14483e-09	0.526352	0.100422	6.73862	0.277047	1.59893e-11	0.580763	0.169676	0.337286	7.40827	1.27959e-13	2.71031e-09
ENSG00000182667.10	NTM	protein_coding	0.5	30	30	0.00189774	0.757399	0.0362821	0.758177	0.119901	0.868981	1.11691e-41	0.880689	0.0243295	15.749	0.775614	6.98252e-56	0.900806	0.0484114	0.811452	16.2824	1.31499e-59	3.99634e-41
ENSG00000182704.6	TSKU	protein_coding	0.5	15	15	0.01289	0.544905	0.146117	0.507574	0.307626	0.656246	1.93212e-25	0.768307	0.0739142	11.7711	0.590295	5.49989e-32	0.71868	0.219067	0.516501	10.7185	8.33422e-27	3.57485e-20
ENSG00000182791.3	CCDC87	protein_coding	0.5	4	4	0.009131	0.0882483	0.204271	0.0815271	0.268518	0.206419	2.31531e-05	0.389704	0.208564	4.85472	0.151869	1.20557e-06	0.373549	0.243859	0.139539	4.48885	7.16087e-06	0.00125924
ENSG00000182919.10	C11orf54	protein_coding	0.5	14	14	0.0093271	0.709521	0.0728753	0.668452	0.154336	0.777123	4.86329e-36	0.849608	0.0375729	14.421	0.721834	3.81844e-47	0.835294	0.0801502	0.697716	13.4871	1.86164e-41	1.04716e-29
ENSG00000182934.7	SRPR	protein_coding	0.5	19	19	0.00716994	0.600278	0.121276	0.584698	0.155129	0.734378	3.31065e-29	0.796418	0.0820534	12.7154	0.634282	4.85711e-37	0.791084	0.104224	0.625814	12.0465	2.02335e-33	3.72516e-24
ENSG00000182985.12	CADM1	protein_coding	0.5	22	22	0.00349653	0.610941	0.14773	0.603874	0.154166	0.766763	1.6966e-28	0.784302	0.0927163	12.4931	0.61513	8.1399e-36	0.803613	0.0830514	0.645794	12.353	4.69299e-35	2.6923e-25
ENSG00000183020.9	AP2A2	protein_coding	0.5	31	30	0.0153668	0.673138	0.0688166	0.611358	0.225244	0.828126	2.05668e-35	0.844773	0.047588	14.2755	0.713641	3.10858e-46	0.832601	0.103023	0.693224	13.682	1.30145e-42	1.01926e-30
ENSG00000183134.4	PTGDR2	protein_coding	0.5	14	14	0.0129151	0.483799	0.158773	0.496345	0.136106	0.596762	1.73906e-19	0.702917	0.102656	10.137	0.494093	3.78548e-24	0.725139	0.10435	0.525827	10.1368	3.7951e-24	2.8896e-17
ENSG00000183161.3	FANCF	protein_coding	0.5	11	11	0.00721157	0.420024	0.119005	0.459284	0.182915	0.516768	2.54946e-16	0.664001	0.080933	9.22865	0.440897	2.74058e-20	0.659685	0.148558	0.435185	9.06245	1.27557e-19	3.34402e-14
ENSG00000183340.5	JRKL	protein_coding	0.5	19	19	0.00198838	0.590583	0.124824	0.573871	0.211078	0.747019	2.86465e-29	0.795144	0.0802737	12.7189	0.632254	4.64463e-37	0.782004	0.122424	0.61153	12.13	7.3221e-34	8.77249e-25
ENSG00000183562.2	AC131971.1	protein_coding	0.5	40	40	0.00160795	0.801532	0.0638859	0.792539	0.094854	0.922735	7.97498e-50	0.911277	0.0228993	17.5648	0.830426	4.58579e-69	0.917668	0.0292566	0.842115	17.1444	6.91836e-66	7.9508e-45
ENSG00000183644.9	C11orf88	protein_coding	0.5	11	11	0.0139607	0.323406	0.0720159	0.3075	0.250673	0.470191	1.73743e-13	0.618571	0.0895949	8.33214	0.382631	7.93917e-17	0.557942	0.206614	0.311299	7.25731	3.94863e-13	2.81043e-09
ENSG00000183715.9	OPCML	protein_coding	0.5	74	62	0.0240458	0.37903	0.159082	0.584836	0.215297	0.871037	6.59053e-15	0.646538	0.0717124	8.82146	0.418012	1.12973e-18	0.770382	0.134658	0.593488	11.5982	4.20982e-31	9.50432e-23
ENSG00000183734.4	ASCL2	protein_coding	0.5	32	32	0.00274762	0.789996	0.111688	0.806527	0.104766	0.904903	1.65328e-47	0.893469	0.0561884	17.0033	0.798286	7.76309e-65	0.903499	0.0508211	0.816311	16.6351	3.88094e-62	9.45982e-43
ENSG00000183801.3	OLFML1	protein_coding	0.5	25	25	0.0053298	0.6847	0.123635	0.640435	0.19766	0.776053	1.07522e-33	0.827563	0.0753347	13.8239	0.68486	1.82947e-43	0.805316	0.126715	0.648534	12.7084	5.31321e-37	6.56106e-27
ENSG00000183908.5	LRRC55	protein_coding	0.5	7	7	0.0139057	0.083642	0.176221	0.175584	0.28303	0.303004	2.93782e-06	0.441324	0.135476	5.49898	0.194767	3.82003e-08	0.492334	0.264205	0.242393	6.29506	3.07276e-10	2.9664e-07
ENSG00000184014.3	DENND5A	protein_coding	0.5	14	14	0.00459139	0.458241	0.0955932	0.493825	0.0883665	0.60849	1.27092e-18	0.701094	0.0587002	9.95297	0.491533	2.44779e-23	0.734155	0.0678354	0.538983	10.2013	1.9573e-24	2.48833e-17
ENSG00000184154.8	LRTOMT	protein_coding	0.5	14	14	0.00241994	0.514645	0.133509	0.459063	0.19471	0.624582	7.41066e-21	0.719247	0.0867455	10.5237	0.517317	6.71622e-26	0.717333	0.123082	0.514566	10.1964	2.05745e-24	1.05063e-17
ENSG00000184224.3	C11orf72	protein_coding	0.5	7	7	0.00248423	0.368757	0.0591379	0.309578	0.215978	0.422714	1.37688e-12	0.609422	0.0553837	8.08666	0.371396	6.13231e-16	0.546693	0.199745	0.298874	6.92207	4.45089e-12	3.26156e-08
ENSG00000184232.4	OAF	protein_coding	0.5	38	38	0.00168233	0.754119	0.0876752	0.733015	0.116352	0.870812	2.20424e-43	0.884973	0.0347934	16.1105	0.783176	2.15431e-58	0.885814	0.0380845	0.784667	15.3212	5.51986e-53	6.34849e-37
ENSG00000184281.10	TSSC4	protein_coding	0.5	63	62	0.0084751	0.695199	0.160972	0.715188	0.117377	0.920791	3.77056e-38	0.852918	0.0696909	14.8665	0.727469	5.43517e-50	0.847348	0.0698752	0.717998	13.7961	2.68861e-43	7.34764e-31
ENSG00000184350.8	MRGPRE	protein_coding	0.5	49	49	0.0017174	0.868735	0.0367796	0.879379	0.064404	0.955022	2.2057e-62	0.944086	0.0113344	20.2598	0.891298	2.91004e-91	0.946582	0.0259761	0.896017	19.7574	6.93478e-87	2.03377e-56
ENSG00000184363.5	PKP3	protein_coding	0.5	14	14	0.00224912	0.389012	0.270894	0.326445	0.492232	0.606799	1.2217e-17	0.649024	0.167883	9.3812	0.421232	6.52274e-21	0.659442	0.184372	0.434863	9.1642	4.99173e-20	9.85206e-15
ENSG00000184384.9	MAML2	protein_coding	0.5	24	24	0.0113648	0.624698	0.108377	0.62859	0.102944	0.775961	3.19023e-29	0.804726	0.0532592	12.7728	0.647584	2.32524e-37	0.82911	0.0462343	0.687423	12.8097	1.44607e-37	1.01356e-26
ENSG00000184524.5	CEND1	protein_coding	0.5	18	18	0.00216149	0.607759	0.16053	0.577273	0.132012	0.735361	7.92693e-29	0.783989	0.0967417	12.5568	0.614639	3.64902e-36	0.796571	0.0849566	0.634525	11.9858	4.21616e-33	9.85672e-24
ENSG00000184545.6	DUSP8	protein_coding	0.5	31	31	0.0015018	0.624777	0.174025	0.609247	0.207473	0.816471	3.52343e-34	0.830969	0.0811799	13.9381	0.69051	3.71934e-44	0.8346	0.0923448	0.696558	13.6746	1.44004e-42	1.07359e-30
ENSG00000184682.5	C11orf89	protein_coding	0.5	53	53	0.0018483	0.79493	0.15587	0.870893	0.0632418	0.951475	3.90411e-50	0.894479	0.0875972	17.5247	0.800092	9.29089e-69	0.935484	0.0330092	0.87513	18.8838	1.55034e-79	1.44784e-52
ENSG00000184743.8	ATL3	protein_coding	0.5	6	6	0.00638573	0.199988	0.126219	0.170786	0.194324	0.266272	5.59145e-09	0.49067	0.182875	6.44736	0.240757	1.13815e-10	0.441673	0.228837	0.195075	5.4267	5.74063e-08	2.74378e-05
ENSG00000184937.8	WT1	protein_coding	0.5	9	9	0.0064209	0.274699	0.201648	0.284805	0.293061	0.444349	8.00189e-12	0.576748	0.143756	7.68087	0.332638	1.58009e-14	0.586137	0.216005	0.343557	7.92733	2.239e-15	2.27802e-11
ENSG00000184956.11	MUC6	protein_coding	0.5	45	45	0.0119883	0.683248	0.163234	0.681578	0.111972	0.871406	7.15953e-39	0.844503	0.102886	14.9686	0.713186	1.17842e-50	0.858843	0.0574023	0.737612	14.2227	6.62551e-46	1.64702e-32
ENSG00000184999.7	SLC22A10	protein_coding	0.5	7	7	0.00246785	0.302288	0.0313427	0.241988	0.289456	0.353489	1.41251e-09	0.550438	0.0337775	7.04063	0.302982	1.91375e-12	0.497592	0.211257	0.247598	6.24065	4.35753e-10	8.8768e-07
ENSG00000185085.2	INTS5	protein_coding	0.5	14	14	0.0213	0.597206	0.0276157	0.54749	0.134049	0.641394	3.81326e-27	0.792526	0.0221493	12.2749	0.628098	1.23594e-34	0.758419	0.0906964	0.5752	10.8888	1.30299e-27	9.12888e-20
ENSG00000185101.8	ANO9	protein_coding	0.5	11	11	0.00643356	0.429002	0.106636	0.434777	0.208535	0.502902	2.6416e-17	0.67524	0.0988483	9.50624	0.455949	1.97676e-21	0.704792	0.137323	0.496732	9.80248	1.09853e-22	2.39615e-16
ENSG00000185187.8	SIGIRR	protein_coding	0.5	11	11	0.00265271	0.524735	0.10496	0.529389	0.171273	0.616678	4.88603e-21	0.720161	0.104695	10.5681	0.518632	4.19038e-26	0.75853	0.122319	0.575368	11.0605	1.95078e-28	1.40702e-20
ENSG00000185201.12	IFITM2	protein_coding	0.5	12	12	0.00921533	0.529243	0.152568	0.494305	0.332972	0.614066	2.89302e-22	0.735124	0.0930742	10.9196	0.540407	9.29452e-28	0.708211	0.229987	0.501563	10.9917	4.19131e-28	1.03561e-21
ENSG00000185238.8	PRMT3	protein_coding	0.5	56	56	0.00615083	0.790173	0.112036	0.795662	0.116449	0.935828	6.11132e-48	0.898335	0.046316	17.0977	0.807006	1.54307e-65	0.885617	0.0721766	0.784317	16.2228	3.4792e-59	4.05829e-41
ENSG00000185475.4	TMEM179B	protein_coding	0.5	22	22	0.00210952	0.582131	0.155991	0.50103	0.202986	0.668401	3.24657e-27	0.769968	0.107499	12.1376	0.592851	6.67641e-34	0.73572	0.140157	0.541283	10.6203	2.39843e-26	3.31743e-19
ENSG00000185507.15	IRF7	protein_coding	0.5	32	32	0.00177646	0.576459	0.239742	0.616354	0.229354	0.860827	6.09455e-34	0.828829	0.0652783	13.8735	0.686957	9.17441e-44	0.84021	0.106298	0.705953	13.9674	2.46384e-44	8.32351e-32
ENSG00000185522.4	C11orf35	protein_coding	0.5	19	19	0.00485206	0.501289	0.127943	0.559599	0.0883116	0.683492	2.47246e-22	0.728371	0.105847	10.8926	0.530524	1.2506e-27	0.777166	0.0707064	0.603988	11.2971	1.35554e-29	3.73726e-21
ENSG00000185627.13	PSMD13	protein_coding	0.5	4	4	0.00405174	0.468864	0.111531	0.414288	0.386949	0.530761	4.40189e-20	0.709694	0.0868939	10.3034	0.503666	6.79809e-25	0.686431	0.192738	0.471187	9.69353	3.2123e-22	2.10406e-16
ENSG00000185670.7	ZBTB3	protein_coding	0.5	8	8	0.00449981	0.183314	0.358043	0.193335	0.242356	0.370268	5.12144e-10	0.487191	0.258723	6.58879	0.237356	4.43429e-11	0.489146	0.222895	0.239264	6.20551	5.45185e-10	7.18665e-07
ENSG00000185742.6	C11orf87	protein_coding	0.5	8	8	0.00231132	0.272724	0.122952	0.299459	0.146934	0.376044	1.46274e-09	0.538628	0.105069	6.94223	0.29012	3.85961e-12	0.578116	0.0841799	0.334218	7.12657	1.02904e-12	4.07588e-08
ENSG00000185885.11	IFITM1	protein_coding	0.5	13	13	0.0070515	0.374308	0.165847	0.385069	0.222277	0.540276	1.94344e-16	0.66305	0.0922218	9.24651	0.439636	2.31946e-20	0.641431	0.177829	0.411434	8.6794	3.97862e-18	4.11026e-13
ENSG00000186104.6	CYP2R1	protein_coding	0.5	11	11	0.00536999	0.391114	0.1481	0.408182	0.188762	0.535452	2.84439e-14	0.632506	0.0890096	8.59461	0.400064	8.35462e-18	0.670761	0.153995	0.44992	9.17693	4.43576e-20	1.84972e-14
ENSG00000186166.4	CCDC84	protein_coding	0.5	15	15	0.00213822	0.448576	0.0863449	0.40324	0.284183	0.633086	1.03703e-18	0.700657	0.0632594	9.96672	0.49092	2.13142e-23	0.713135	0.167376	0.508561	10.3705	3.37783e-25	1.12257e-18
ENSG00000186174.8	BCL9L	protein_coding	0.5	13	13	0.00700452	0.44619	0.183789	0.476047	0.282853	0.586997	1.21596e-19	0.695399	0.113018	10.1151	0.48358	4.73535e-24	0.718429	0.169875	0.51614	10.5491	5.12806e-26	2.81827e-19
ENSG00000186280.5	KDM4D	protein_coding	0.5	12	12	0.00222508	0.361686	0.339285	0.401253	0.1443	0.567372	1.07962e-17	0.659585	0.154629	9.46526	0.435052	2.92831e-21	0.696341	0.137261	0.48489	9.75269	1.79648e-22	2.57182e-16
ENSG00000186318.12	BACE1	protein_coding	0.5	44	44	0.00379312	0.841719	0.0853703	0.849543	0.0809498	0.941887	5.91964e-58	0.926388	0.0433092	19.2694	0.858195	9.71356e-83	0.922002	0.0388291	0.850088	17.7564	1.53832e-70	1.72236e-47
ENSG00000186635.10	ARAP1	protein_coding	0.5	6	6	0.00267493	0.234693	0.246058	0.199134	0.286895	0.284703	2.09456e-09	0.493716	0.224778	6.5293	0.243755	6.60763e-11	0.489422	0.186895	0.239534	6.00761	1.88273e-09	4.82452e-06
ENSG00000186642.11	PDE2A	protein_coding	0.5	18	18	0.00205245	0.596158	0.111459	0.551049	0.167427	0.70594	2.23312e-28	0.789506	0.087184	12.5036	0.62332	7.13489e-36	0.745965	0.119152	0.556464	10.9422	7.23967e-28	2.25412e-20
ENSG00000186652.5	PRG2	protein_coding	0.5	8	8	0.0023832	0.351156	0.12374	0.332402	0.0779486	0.383544	1.85783e-12	0.595831	0.114629	7.95604	0.355015	1.7763e-15	0.610038	0.107218	0.372146	7.75353	8.93732e-15	6.63023e-10
ENSG00000186660.14	ZFP91	protein_coding	0.5	3	3	0.00299236	0.149477	0.116309	0.0849879	0.204293	0.171537	9.17901e-06	0.419227	0.151529	5.21336	0.175751	1.85454e-07	0.321295	0.256188	0.103231	3.83159	0.00012732	0.00737634
ENSG00000186907.3	RTN4RL2	protein_coding	0.5	6	6	0.00276955	0.315802	0.168756	0.146178	0.381108	0.364778	7.74517e-12	0.574813	0.134226	7.67411	0.33041	1.66574e-14	0.516356	0.291798	0.266624	6.9079	4.91876e-12	3.5951e-09
ENSG00000187049.5	TMEM216	protein_coding	0.5	16	16	0.019563	0.464911	0.152323	0.450198	0.223628	0.638919	4.55113e-21	0.72186	0.0880889	10.5829	0.521082	3.57583e-26	0.675835	0.144418	0.456753	9.26174	2.01128e-20	1.15676e-14
ENSG00000187079.10	TEAD1	protein_coding	0.5	35	35	0.00157272	0.747666	0.106553	0.752369	0.163601	0.888347	3.43375e-42	0.867642	0.0677285	15.7614	0.752803	5.73805e-56	0.885694	0.0825154	0.784454	16.3002	9.84445e-60	9.43228e-42
ENSG00000187151.3	ANGPTL5	protein_coding	0.5	15	15	0.00226948	0.544132	0.111465	0.53871	0.140159	0.621803	6.82489e-24	0.755673	0.0675319	11.3775	0.571041	5.41354e-30	0.743132	0.0850293	0.552245	10.4659	1.23888e-25	2.97506e-18
ENSG00000187240.9	DYNC2H1	protein_coding	0.5	22	22	0.00443425	0.674612	0.104263	0.704288	0.12664	0.798081	6.77849e-34	0.831649	0.0591026	13.878	0.691641	8.60649e-44	0.849667	0.062037	0.721933	13.9303	4.1481e-44	1.85842e-31
ENSG00000187398.7	LUZP2	protein_coding	0.5	17	17	0.0021988	0.450208	0.176415	0.345355	0.490877	0.652509	7.50225e-20	0.699086	0.136236	10.1776	0.488721	2.49606e-24	0.655374	0.262537	0.429515	9.50436	2.01288e-21	1.5455e-16
ENSG00000187479.4	C11orf96	protein_coding	0.5	34	34	0.00175261	0.778053	0.060411	0.80146	0.0692123	0.890519	4.75184e-45	0.891879	0.0305462	16.4883	0.795448	4.44976e-61	0.908435	0.0423016	0.825254	16.7299	7.93284e-63	5.38719e-43
ENSG00000187486.5	KCNJ11	protein_coding	0.5	17	17	0.00238353	0.613647	0.120853	0.628864	0.136474	0.760803	3.43211e-29	0.80631	0.0367536	12.774	0.650136	2.28976e-37	0.819965	0.0749368	0.672343	12.8693	6.70342e-38	2.77117e-27
ENSG00000187726.4	DNAJB13	protein_coding	0.5	8	8	0.0038772	0.304672	0.152601	0.259167	0.448443	0.430758	6.37143e-12	0.594124	0.0790498	7.83855	0.352984	4.55781e-15	0.585317	0.220746	0.342596	7.86317	3.74535e-15	4.06422e-11
ENSG00000188162.6	OTOG	protein_coding	0.5	11	11	0.00911829	0.337948	0.259171	0.318495	0.325717	0.479591	1.74728e-15	0.623176	0.189918	8.74422	0.388349	2.24565e-18	0.612534	0.195647	0.375198	8.19102	2.59023e-16	9.68703e-12
ENSG00000188211.4	NCR3LG1	protein_coding	0.5	6	6	0.00293619	0.2979	0.115531	0.253167	0.197545	0.36127	2.76289e-10	0.555977	0.093277	7.22292	0.309111	5.08824e-13	0.556401	0.136432	0.309583	6.94037	3.91061e-12	6.06068e-08
ENSG00000188486.3	H2AFX	protein_coding	0.5	33	33	0.00510509	0.752409	0.0701639	0.762789	0.0797148	0.846582	8.72517e-40	0.86668	0.0478125	15.2743	0.751135	1.13503e-52	0.880515	0.0446037	0.775306	15.0985	1.65674e-51	4.81956e-36
ENSG00000188487.7	INSC	protein_coding	0.5	11	11	0.00251403	0.352328	0.222051	0.336825	0.26221	0.494811	2.51929e-15	0.635964	0.128142	8.82592	0.404451	1.08568e-18	0.63205	0.160092	0.399488	8.30563	9.92883e-17	9.82292e-12
ENSG00000188997.3	KCTD21	protein_coding	0.5	17	17	0.00244207	0.635005	0.114545	0.646842	0.18436	0.750758	1.38867e-31	0.819436	0.0544374	13.3363	0.671475	1.42263e-40	0.81059	0.116944	0.657056	12.9629	1.98694e-38	6.7196e-28
ENSG00000196167.5	COLCA1	protein_coding	0.5	15	15	0.00252724	0.578652	0.0901835	0.520137	0.195393	0.64687	7.82471e-25	0.766847	0.0610101	11.6471	0.588055	2.37444e-31	0.701941	0.14158	0.492721	9.75825	1.70063e-22	3.42248e-16
ENSG00000196323.7	ZBTB44	protein_coding	0.5	35	35	0.00350668	0.760534	0.0682894	0.771765	0.0946689	0.876904	4.57681e-42	0.879066	0.0335678	15.8117	0.772757	2.58492e-56	0.894483	0.0621933	0.800099	16.2683	1.65617e-59	2.78094e-41
ENSG00000196371.2	FUT4	protein_coding	0.5	13	13	0.0212296	0.486215	0.117796	0.401329	0.266546	0.570509	2.63278e-19	0.707088	0.0671556	10.1281	0.499973	4.14753e-24	0.70183	0.18119	0.492565	10.2163	1.67701e-24	2.31083e-18
ENSG00000196565.8	HBG2	protein_coding	0.5	31	31	0.00809917	0.778121	0.057916	0.731635	0.134837	0.877882	3.22019e-42	0.880435	0.0357291	15.8601	0.775166	1.19792e-56	0.878692	0.0575431	0.7721	15.1196	1.20281e-51	2.84871e-36
ENSG00000196655.5	TRAPPC4	protein_coding	0.5	15	15	0.00240651	0.731068	0.0852065	0.71312	0.109561	0.77975	1.35438e-36	0.85329	0.039098	14.5566	0.728103	5.3062e-48	0.865155	0.0523462	0.748493	14.3482	1.09275e-46	5.87753e-33
ENSG00000196844.4	PATE2	protein_coding	0.5	21	21	0.0065414	0.611876	0.0687499	0.565812	0.172835	0.721148	2.24959e-26	0.783189	0.046229	12.0602	0.613385	1.71405e-33	0.785598	0.0695479	0.617164	11.5318	9.12555e-31	5.61659e-22
ENSG00000196914.4	ARHGEF12	protein_coding	0.5	20	20	0.00981463	0.575065	0.176111	0.590035	0.163623	0.728486	1.77554e-29	0.803274	0.0639778	12.8154	0.645249	1.34367e-37	0.785651	0.106124	0.617247	11.8969	1.22877e-32	1.24313e-23
ENSG00000196954.8	CASP4	protein_coding	0.5	6	6	0.00749057	0.123467	0.235054	0.234253	0.22822	0.331759	5.26052e-06	0.399907	0.242074	5.03747	0.159926	4.71716e-07	0.560385	0.128038	0.314031	6.95109	3.62465e-12	6.85246e-08
ENSG00000197345.8	MRPL21	protein_coding	0.5	25	25	0.00201628	0.873945	0.0703288	0.865851	0.100648	0.918796	2.39259e-60	0.932153	0.0407837	19.7976	0.868909	3.1196e-87	0.943334	0.0385476	0.889879	19.8706	7.3182e-88	3.06677e-57
ENSG00000197580.7	BCO2	protein_coding	0.5	9	9	0.0038907	0.464235	0.136253	0.515062	0.131038	0.596204	1.53692e-23	0.75976	0.0275704	11.337	0.577236	8.60372e-30	0.769482	0.0572467	0.592102	11.0445	2.32996e-28	3.18883e-20
ENSG00000197601.8	FAR1	protein_coding	0.5	11	11	0.00767676	0.237855	0.302656	0.279616	0.312952	0.484498	1.51498e-13	0.577417	0.202733	8.02543	0.33341	1.01173e-15	0.618214	0.203606	0.382188	8.58438	9.13283e-18	2.46307e-13
ENSG00000197629.5	MPEG1	protein_coding	0.5	17	17	0.0109306	0.533435	0.151954	0.500348	0.15868	0.644881	1.3273e-25	0.768605	0.0788461	11.8096	0.590754	3.48215e-32	0.716478	0.122963	0.51334	10.0463	9.5341e-24	4.03996e-17
ENSG00000197702.7	PARVA	protein_coding	0.5	38	38	0.00840986	0.718813	0.0667365	0.74922	0.176143	0.88658	3.57751e-37	0.856541	0.0354431	14.691	0.733663	7.36544e-49	0.893927	0.0746325	0.799105	16.4019	1.85316e-60	6.35125e-42
ENSG00000197798.4	FAM118B	protein_coding	0.5	17	17	0.0189696	0.429907	0.108495	0.434118	0.135732	0.628606	9.01513e-20	0.715612	0.0552626	10.2836	0.512101	8.35328e-25	0.666484	0.101299	0.444201	8.77568	1.69876e-18	8.71107e-13
ENSG00000197901.7	SLC22A6	protein_coding	0.5	16	16	0.00954159	0.521361	0.118249	0.312873	0.700232	0.632328	1.01244e-22	0.743653	0.0770954	11.0664	0.553019	1.82647e-28	0.731709	0.171544	0.535398	10.9168	9.58444e-28	1.31025e-20
ENSG00000198168.4	SVIP	protein_coding	0.5	17	17	0.00200194	0.442358	0.180577	0.483613	0.242441	0.648884	1.81049e-18	0.694473	0.0790094	9.87459	0.482293	5.36515e-23	0.728621	0.155911	0.530889	10.6154	2.52831e-26	2.54431e-19
ENSG00000198331.6	HYLS1	protein_coding	0.5	22	22	0.00206602	0.674329	0.0471045	0.644043	0.0877973	0.766431	2.45851e-31	0.822184	0.0335754	13.3064	0.675986	2.12573e-40	0.82977	0.0511924	0.688518	12.9241	3.29097e-38	3.14533e-27
ENSG00000198382.4	UVRAG	protein_coding	0.5	16	16	0.00214793	0.525396	0.113555	0.47188	0.166019	0.636394	3.5145e-22	0.739121	0.0623057	10.9256	0.546299	8.6964e-28	0.704799	0.10965	0.496742	9.76533	1.5859e-22	3.8467e-16
ENSG00000198730.3	CTR9	protein_coding	0.5	21	21	0.00246654	0.585739	0.152046	0.596168	0.172623	0.714538	6.48735e-29	0.801679	0.0587368	12.6938	0.642689	6.39762e-37	0.776218	0.118992	0.602515	11.8829	1.45291e-32	9.44113e-24
ENSG00000198851.5	CD3E	protein_coding	0.5	34	34	0.0136353	0.435604	0.24519	0.371284	0.484328	0.761485	8.68052e-21	0.701896	0.121219	10.3926	0.492657	2.68044e-25	0.702309	0.181977	0.493237	10.0353	1.06603e-23	1.82891e-17
ENSG00000204361.7	NXPE2	protein_coding	0.5	20	20	0.00614525	0.516278	0.188426	0.552151	0.129814	0.675379	3.64289e-24	0.752312	0.0869006	11.415	0.565973	3.5172e-30	0.776792	0.0662512	0.603405	11.2784	1.67771e-29	4.86292e-21
ENSG00000204370.4	SDHD	protein_coding	0.5	7	7	0.0399254	0.320746	0.114353	0.279411	0.285525	0.408718	1.01661e-12	0.598905	0.10428	8.03553	0.358688	9.31754e-16	0.553978	0.296752	0.306891	7.47578	7.67448e-14	1.0994e-10
ENSG00000204381.7	LAYN	protein_coding	0.5	11	11	0.0364513	0.411709	0.276415	0.406587	0.18684	0.556121	3.01992e-18	0.669817	0.1637	9.64578	0.448655	5.12215e-22	0.662279	0.10289	0.438614	8.69417	3.49383e-18	1.48409e-12
ENSG00000204397.3	CARD16	protein_coding	0.5	7	7	0.0190864	0.334753	0.130245	0.282087	0.173675	0.367034	2.49907e-11	0.574299	0.110326	7.56882	0.32982	3.76631e-14	0.621281	0.136526	0.38599	8.06397	7.38584e-16	5.97438e-11
ENSG00000204403.5	CASP12	protein_coding	0.5	14	14	0.00229813	0.433679	0.169655	0.482717	0.280592	0.605951	9.43842e-18	0.684991	0.0812395	9.66449	0.469213	4.26759e-22	0.689571	0.194567	0.475509	9.97721	1.91785e-23	1.46418e-17
ENSG00000204571.4	KRTAP5-11	protein_coding	0.5	19	19	0.00456897	0.573797	0.12562	0.519426	0.229757	0.746828	3.60234e-26	0.779573	0.0521044	11.9936	0.607734	3.83706e-33	0.765937	0.0944568	0.58666	11.2357	2.72386e-29	3.44422e-21
ENSG00000204572.5	KRTAP5-10	protein_coding	0.5	17	17	0.00238378	0.689768	0.10043	0.627201	0.182332	0.753839	1.47017e-35	0.842799	0.0527594	14.2817	0.71031	2.84577e-46	0.824225	0.0816315	0.679346	13.1068	3.01108e-39	2.81702e-28
ENSG00000204922.4	C11orf83	protein_coding	0.5	11	11	0.0433063	0.39923	0.207337	0.296803	0.302845	0.527121	9.54143e-18	0.654581	0.191832	9.42837	0.428476	4.16507e-21	0.645555	0.167081	0.416741	8.68419	3.81455e-18	5.06742e-13
ENSG00000204950.2	LRRC10B	protein_coding	0.5	14	14	0.00988778	0.409518	0.204161	0.432212	0.200686	0.596323	6.56876e-18	0.681491	0.103643	9.6683	0.46443	4.11155e-22	0.690953	0.126484	0.477416	9.48254	2.48177e-21	2.73064e-15
ENSG00000205106.2	CTD-2210P24.4	protein_coding	0.5	24	24	0.00884558	0.649059	0.0405092	0.687188	0.13986	0.800797	3.16904e-30	0.816056	0.0232025	13.0449	0.665948	6.79265e-39	0.84661	0.0792997	0.716749	13.8483	1.30235e-43	4.34873e-31
ENSG00000205177.5	C11orf91	protein_coding	0.5	9	9	0.00590432	0.375244	0.17532	0.368056	0.227953	0.445407	2.36156e-15	0.622277	0.147198	8.74807	0.387228	2.17037e-18	0.632752	0.213106	0.400375	8.58481	9.09867e-18	5.1833e-13
ENSG00000205213.9	LGR4	protein_coding	0.5	9	9	0.00260015	0.00796582	0.730634	0.240359	0.322341	0.493308	6.39441e-14	0.599986	0.184509	8.26777	0.359983	1.36483e-16	0.588702	0.148941	0.34657	7.56104	3.99874e-14	1.18965e-09
ENSG00000205339.5	IPO7	protein_coding	0.5	9	9	0.00278852	0.444438	0.132305	0.348422	0.264487	0.521141	4.8872e-18	0.685256	0.0924315	9.72224	0.469575	2.42392e-22	0.619095	0.237903	0.383278	8.51686	1.63943e-17	4.72534e-13
ENSG00000205531.8	NAP1L4	protein_coding	0.5	45	45	0.00166488	0.824548	0.0461842	0.806579	0.17095	0.953489	8.94395e-53	0.919051	0.0255827	18.2011	0.844654	5.06076e-74	0.90666	0.0976683	0.822032	18.0992	3.23121e-73	2.06367e-49
ENSG00000205869.2	KRTAP5-1	protein_coding	0.5	41	41	0.00675283	0.760915	0.0745462	0.725241	0.124839	0.902722	3.06765e-43	0.884095	0.0394023	16.0821	0.781625	3.40601e-58	0.880058	0.0683453	0.774503	15.4353	9.4691e-54	1.1308e-37
ENSG00000211450.5	C11orf31	protein_coding	0.5	10	10	0.00256943	0.223124	0.321145	0.318505	0.21967	0.486933	1.01651e-11	0.587851	0.0819852	7.7515	0.345569	9.08165e-15	0.636334	0.162994	0.404921	8.51124	1.7208e-17	1.68495e-12
ENSG00000213402.2	PTPRCAP	protein_coding	0.5	13	13	0.00245627	0.621484	0.136584	0.643267	0.136119	0.705883	1.51655e-31	0.812832	0.0771404	13.2894	0.660696	2.66689e-40	0.817325	0.0778718	0.668019	12.7959	1.72732e-37	6.16976e-27
ENSG00000213445.4	SIPA1	protein_coding	0.5	21	21	0.00204951	0.601266	0.128571	0.541549	0.249275	0.727392	9.77631e-27	0.781773	0.0635201	12.1249	0.611169	7.79476e-34	0.791608	0.132487	0.626643	12.2914	1.00789e-34	3.0595e-25
ENSG00000213465.3	ARL2	protein_coding	0.5	12	12	0.00220866	0.32033	0.212377	0.258074	0.319421	0.494251	7.00213e-15	0.636652	0.107805	8.74794	0.405326	2.17284e-18	0.551272	0.213023	0.303901	7.09141	1.32748e-12	8.00369e-09
ENSG00000213593.5	TMX2	protein_coding	0.5	4	4	0.00280657	0.162515	0.16091	0.218582	0.165966	0.249123	1.00365e-07	0.476361	0.163968	6.07099	0.226919	1.27128e-09	0.492975	0.218208	0.243024	6.02935	1.64624e-09	2.53011e-06
ENSG00000213619.5	NDUFS3	protein_coding	0.5	6	6	0.0102043	0.196449	0.12593	0.200901	0.214538	0.291595	1.65925e-06	0.450447	0.134307	5.62153	0.202903	1.89271e-08	0.448584	0.221742	0.201227	5.61913	1.91925e-08	1.36071e-05
ENSG00000213931.1	HBE1	protein_coding	0.5	43	43	0.0102144	0.775978	0.0977235	0.780718	0.0802969	0.909995	1.69596e-43	0.879221	0.0559024	16.1005	0.773029	2.53156e-58	0.907077	0.0423016	0.822789	16.5886	8.43286e-62	1.92544e-42
ENSG00000214026.6	MRPL23	protein_coding	0.5	120	81	0.0347788	0.351463	0.188121	0.385195	0.439496	0.905775	2.06331e-15	0.638258	0.114785	8.86323	0.407373	7.77258e-19	0.684127	0.190795	0.468029	9.77852	1.39235e-22	7.66184e-17
ENSG00000214063.6	TSPAN4	protein_coding	0.5	13	13	0.00719668	0.411491	0.243277	0.457344	0.327585	0.583417	2.29666e-20	0.693336	0.162018	10.24	0.480715	1.31204e-24	0.747456	0.11406	0.558691	10.7894	3.86308e-27	1.15354e-19
ENSG00000214290.3	COLCA2	protein_coding	0.5	10	10	0.0130794	0.422197	0.187367	0.471282	0.202027	0.538576	4.04418e-16	0.645246	0.131729	9.05344	0.416342	1.38528e-19	0.701973	0.174541	0.492767	9.83511	7.94796e-23	1.37995e-16
ENSG00000214376.5	VSTM5	protein_coding	0.5	11	11	0.0114927	0.388283	0.0802366	0.335718	0.279678	0.504644	3.44875e-15	0.647843	0.0798922	8.88609	0.419701	6.32957e-19	0.659723	0.151714	0.435235	8.91501	4.87755e-19	1.20294e-13
ENSG00000214517.4	PPME1	protein_coding	0.5	18	18	0.003019	0.556757	0.127676	0.579172	0.191392	0.738608	2.7652e-26	0.775063	0.0736843	11.9872	0.600723	4.14679e-33	0.81286	0.0899109	0.660741	12.6067	1.93969e-36	2.88116e-26
ENSG00000214530.3	STARD10	protein_coding	0.5	9	9	0.00826452	0.589577	0.110053	0.612262	0.125753	0.676341	1.95569e-26	0.779305	0.0611298	12.0452	0.607317	2.0546e-33	0.782154	0.0924059	0.611764	11.6122	3.57102e-31	1.84826e-22
ENSG00000214753.2	HNRNPUL2	protein_coding	0.5	12	12	0.00230045	0.35961	0.216355	0.443747	0.182567	0.572569	5.96824e-19	0.684551	0.123186	9.91061	0.468611	3.7436e-23	0.683875	0.152893	0.467685	9.46908	2.82319e-21	2.06229e-15
ENSG00000214756.3	METTL12	protein_coding	0.5	19	19	0.0176031	0.402958	0.0461	0.413033	0.2373	0.636952	1.16708e-15	0.664533	0.0174274	9.10174	0.441603	8.88967e-20	0.71397	0.134764	0.509754	10.067	7.72903e-24	2.90648e-17
ENSG00000214787.4	MS4A4E	protein_coding	0.5	16	16	0.0104256	0.523125	0.0911287	0.51094	0.225525	0.608526	1.92429e-21	0.732856	0.0572664	10.7346	0.537079	7.00218e-27	0.706151	0.151417	0.498649	10.1969	2.0471e-24	4.88326e-18
ENSG00000214872.4	SMTNL1	protein_coding	0.5	12	12	0.00253255	0.560263	0.136457	0.509821	0.317634	0.670736	1.19846e-25	0.77192	0.0670301	11.8403	0.595861	2.41589e-32	0.7513	0.175382	0.564452	11.5642	6.25845e-31	4.86822e-23
ENSG00000215504.2	AP000974.1	protein_coding	0.5	11	11	0.00352524	0.401556	0.146239	0.347693	0.265241	0.519151	1.28568e-17	0.680998	0.0932933	9.61079	0.463758	7.19969e-22	0.637544	0.162102	0.406463	8.43666	3.26541e-17	3.67519e-12
ENSG00000219435.3	TEX40	protein_coding	0.5	16	16	0.00691913	0.534209	0.189506	0.507181	0.222182	0.645699	7.00208e-24	0.742691	0.110834	11.2896	0.551591	1.4764e-29	0.732467	0.168977	0.536507	11.1981	4.16682e-29	6.71227e-22
ENSG00000221968.4	FADS3	protein_coding	0.5	21	21	0.00177252	0.506641	0.286988	0.468262	0.356383	0.73321	2.70546e-27	0.779803	0.0882798	12.2222	0.608092	2.36682e-34	0.766461	0.112934	0.587462	11.393	4.52906e-30	7.3685e-22
ENSG00000223609.3	HBD	protein_coding	0.5	29	29	0.0153821	0.663768	0.15375	0.657054	0.151482	0.821382	3.22831e-35	0.8273	0.0893911	14.1188	0.684425	2.90732e-45	0.826375	0.0966034	0.682895	13.1033	3.15134e-39	3.99754e-28
ENSG00000223953.3	C1QTNF5	protein_coding	0.5	28	28	0.00176211	0.658637	0.117188	0.660519	0.186219	0.813806	8.41139e-32	0.822004	0.053506	13.3948	0.675691	6.48292e-41	0.848359	0.0879179	0.719713	14.0172	1.22375e-44	7.57099e-32
ENSG00000229859.4	PGA3	protein_coding	0.5	15	15	0.00222841	0.429259	0.163447	0.390143	0.3555	0.600762	6.18973e-17	0.666304	0.107732	9.36748	0.443962	7.4282e-21	0.68719	0.164615	0.47223	9.64835	4.9952e-22	4.10706e-16
ENSG00000233436.3	BTBD18	protein_coding	0.5	9	9	0.00207628	0.3243	0.161044	0.343301	0.193885	0.414335	2.70477e-13	0.604446	0.122356	8.18891	0.365355	2.63613e-16	0.582603	0.174163	0.339426	7.5186	5.53666e-14	9.81439e-10
ENSG00000235718.3	MFRP	protein_coding	0.5	27	27	0.004315	0.619889	0.0812965	0.699022	0.111709	0.81955	1.13348e-28	0.803198	0.0335741	12.6498	0.645127	1.1221e-36	0.840722	0.0670729	0.706814	13.4999	1.56518e-41	1.23288e-29
ENSG00000236287.3	ZBED5	protein_coding	0.5	36	36	0.00223719	0.795323	0.0474004	0.770129	0.160447	0.912815	9.16679e-47	0.901321	0.017746	16.8862	0.812379	5.68426e-64	0.908412	0.0489165	0.825212	16.9679	1.41833e-64	4.89696e-44
ENSG00000239306.4	RBM14	protein_coding	0.5	5	5	0.00472141	0.226374	0.185882	0.237348	0.260379	0.283315	1.29643e-08	0.496323	0.169126	6.40952	0.246337	1.45977e-10	0.508	0.272459	0.258064	6.85996	6.888e-12	3.99869e-09
ENSG00000241233.1	KRTAP5-8	protein_coding	0.5	12	12	0.00261709	0.449758	0.162338	0.413308	0.265205	0.562786	3.9258e-17	0.667564	0.122031	9.41455	0.445641	4.7513e-21	0.670766	0.147855	0.449927	9.09541	9.42273e-20	4.29431e-14
ENSG00000244242.1	IFITM10	protein_coding	0.5	53	53	0.00249835	0.814763	0.0481277	0.82882	0.0771449	0.95585	3.04079e-52	0.919547	0.0138604	18.0897	0.845567	3.83924e-73	0.924171	0.0357344	0.854092	17.6761	6.40696e-70	3.14325e-47
ENSG00000244411.2	KRTAP5-7	protein_coding	0.5	20	20	0.0101035	0.599362	0.135605	0.662573	0.138295	0.774617	5.10196e-28	0.786762	0.0852219	12.4118	0.618995	2.25638e-35	0.828772	0.0858491	0.686864	13.2806	2.99794e-40	7.40303e-29
ENSG00000244734.2	HBB	protein_coding	0.5	42	42	0.0017142	0.766461	0.100168	0.763134	0.109776	0.911187	3.33555e-44	0.885999	0.0487732	16.2876	0.784994	1.20861e-59	0.888301	0.0650005	0.789078	15.9731	1.96755e-57	6.15964e-40
ENSG00000248712.3	CCDC153	protein_coding	0.5	16	16	0.00916878	0.525954	0.18413	0.541484	0.174637	0.634165	1.33114e-23	0.740932	0.106007	11.2327	0.54898	2.8183e-29	0.739131	0.143921	0.546315	10.6843	1.20574e-26	2.23056e-19
ENSG00000254469.3	RP11-849H4.2	protein_coding	0.5	21	21	0.00926616	0.631818	0.118694	0.599488	0.206517	0.750399	1.17616e-31	0.815777	0.0705648	13.3266	0.665491	1.62212e-40	0.808628	0.113254	0.653878	12.713	5.00946e-37	9.62807e-27
ENSG00000254470.2	AP5B1	protein_coding	0.5	8	8	0.0341998	0.300097	0.164479	0.228367	0.218776	0.378627	9.99177e-13	0.597857	0.127849	8.0212	0.357433	1.04718e-15	0.512572	0.16044	0.26273	6.32236	2.57591e-10	1.25613e-06
ENSG00000254598.2	CSNK2A3	protein_coding	0.5	44	44	0.00636394	0.797616	0.0895982	0.84007	0.0776546	0.930778	1.8596e-48	0.905501	0.02803	17.253	0.819933	1.06153e-66	0.923021	0.0341341	0.851968	17.5332	7.99028e-69	1.66941e-46
ENSG00000254614.1	AP003068.23	protein_coding	0.5	9	9	0.0266018	0.569533	0.115916	0.600184	0.157862	0.664524	2.33413e-25	0.767832	0.0691387	11.7529	0.589566	6.82344e-32	0.787025	0.100823	0.619408	11.9754	4.78187e-33	5.73475e-24
ENSG00000254667.1	AP000783.1	protein_coding	0.5	28	28	0.00200445	0.657682	0.11792	0.71093	0.117253	0.828685	8.36594e-34	0.830206	0.0707375	13.8466	0.689242	1.33465e-43	0.8561	0.062903	0.732908	14.0681	5.96406e-45	6.79939e-32
ENSG00000254772.5	EEF1G	protein_coding	0.5	18	18	0.00193287	0.469782	0.110018	0.391431	0.405144	0.6263	3.99226e-20	0.713533	0.0725814	10.3392	0.509129	4.68389e-25	0.709337	0.1552	0.503159	10.0323	1.09978e-23	3.09486e-17
ENSG00000254827.1	SLC22A18AS	protein_coding	0.5	43	43	0.00303094	0.750217	0.0705159	0.783803	0.131688	0.923776	5.32141e-42	0.882798	0.0201106	15.8262	0.779332	2.05347e-56	0.903383	0.0786719	0.816102	17.23	1.58035e-66	1.05902e-45
ENSG00000254943.1	RP11-664I21.6	protein_coding	0.5	23	23	0.0123735	0.544997	0.163497	0.577501	0.238065	0.771037	9.72173e-28	0.79137	0.0651782	12.3876	0.626267	3.0516e-35	0.802129	0.110201	0.64341	12.5853	2.54397e-36	2.18207e-26
ENSG00000254986.3	DPP3	protein_coding	0.5	15	15	0.00756753	0.478793	0.125224	0.507852	0.115881	0.601167	1.69078e-21	0.731413	0.0730112	10.738	0.534965	6.74896e-27	0.736965	0.0886925	0.543118	10.3264	5.35191e-25	9.05141e-18
ENSG00000254997.2	KRTAP5-9	protein_coding	0.5	19	19	0.0112474	0.630243	0.159161	0.62795	0.185996	0.786624	6.13085e-32	0.820734	0.0644093	13.4131	0.673604	5.07046e-41	0.83717	0.0582818	0.700853	13.2724	3.34909e-40	9.85142e-29
ENSG00000255038.1	RP11-1167A19.2	protein_coding	0.5	17	17	0.00558466	0.464004	0.196346	0.448046	0.263415	0.623577	6.45566e-22	0.71141	0.137677	10.6944	0.506104	1.08105e-26	0.747859	0.132929	0.559293	11.0949	1.32871e-28	4.89851e-21
ENSG00000255062.1	RP11-712L6.5	protein_coding	0.5	12	12	0.00214292	0.314809	0.128226	0.281595	0.265593	0.473003	5.19869e-12	0.594106	0.0754925	7.85752	0.352962	3.91799e-15	0.60245	0.206103	0.362946	8.12897	4.32958e-16	9.03268e-12
ENSG00000255284.1	AP006621.5	protein_coding	0.5	18	18	0.00568898	0.685366	0.105772	0.688428	0.191787	0.812095	3.85471e-35	0.842088	0.0583861	14.2013	0.709112	8.98879e-46	0.849645	0.112141	0.721897	14.273	3.22634e-46	5.06415e-33
ENSG00000255384.1	RP11-770J1.4	protein_coding	0.5	29	29	0.0018819	0.722613	0.0755769	0.711397	0.133922	0.83744	2.19222e-38	0.862971	0.0343465	14.9864	0.744719	9.01652e-51	0.846566	0.0839469	0.716674	13.9606	2.71082e-44	1.08563e-31
ENSG00000255537.1	AP000708.1	protein_coding	0.5	27	27	0.00177506	0.715337	0.0911003	0.715982	0.171639	0.842122	5.02242e-39	0.860295	0.050162	15.089	0.740108	1.91439e-51	0.865111	0.0818905	0.748416	14.7401	3.56088e-49	9.85422e-35
ENSG00000255561.2	FDXACB1	protein_coding	0.5	10	10	0.0050474	0.419657	0.180146	0.408206	0.200896	0.516539	7.36803e-18	0.670501	0.127936	9.58003	0.449572	9.70155e-22	0.6586	0.140242	0.433753	8.91825	4.73727e-19	1.22305e-13
ENSG00000255823.1	MTRNR2L8	protein_coding	0.5	20	20	0.00329248	0.512855	0.0759201	0.400827	0.320023	0.673456	8.74072e-21	0.724049	0.0665548	10.5446	0.524247	5.38088e-26	0.688732	0.174655	0.474351	10.1882	2.2391e-24	2.17042e-18
ENSG00000256269.2	HMBS	protein_coding	0.5	19	19	0.0022048	0.665432	0.146103	0.594551	0.183993	0.759771	3.70304e-36	0.830231	0.0734028	14.329	0.689284	1.44208e-46	0.80765	0.0939014	0.652298	12.5788	2.76211e-36	3.8593e-26
ENSG00000261594.3	TPBGL	protein_coding	0.5	13	13	0.0110017	0.366516	0.170797	0.37418	0.229968	0.491511	2.05335e-13	0.606642	0.118649	8.23779	0.368014	1.75418e-16	0.638908	0.229034	0.408203	8.89261	5.96912e-19	3.04281e-14
ENSG00000268403.1	AC132192.1	protein_coding	0.5	6	6	0.0160463	0.196452	0.182126	0.183724	0.196629	0.318852	1.23755e-09	0.522844	0.172818	6.81671	0.273365	9.31506e-12	0.51413	0.168547	0.26433	6.28684	3.23985e-10	1.69387e-06
ENSG00000269089.1	AP003733.1	protein_coding	0.5	21	21	0.0133333	0.581689	0.102834	0.596934	0.217757	0.718269	1.06658e-28	0.793958	0.0847791	12.5988	0.63037	2.14471e-36	0.801579	0.159403	0.642529	12.876	6.14339e-38	7.42423e-28
ENSG00000002016.12	RAD52	protein_coding	0.5	27	27	0.00565795	0.71273	0.158406	0.751163	0.0729857	0.851273	3.80278e-41	0.876716	0.0316886	15.6121	0.768631	6.01905e-55	0.886695	0.0405138	0.786229	15.3244	5.25328e-53	5.39899e-37
ENSG00000003056.3	M6PR	protein_coding	0.5	12	12	0.00816546	0.42897	0.0951665	0.425577	0.22308	0.528578	8.03401e-17	0.675546	0.0686231	9.41311	0.456362	4.81651e-21	0.647353	0.181388	0.419066	8.83795	9.74906e-19	1.24771e-13
ENSG00000004478.5	FKBP4	protein_coding	0.5	52	52	0.00612417	0.834844	0.0582251	0.85029	0.0951538	0.953032	1.02507e-53	0.920381	0.0300101	18.3883	0.847101	1.63053e-75	0.92258	0.0586458	0.851154	18.3117	6.67982e-75	3.07211e-50
ENSG00000004700.11	RECQL	protein_coding	0.5	11	11	0.0130406	0.348464	0.210442	0.317263	0.381681	0.508091	1.80149e-17	0.655247	0.152039	9.40072	0.429349	5.41889e-21	0.652271	0.184904	0.425457	8.93682	4.00519e-19	6.1874e-14
ENSG00000005175.5	RPAP3	protein_coding	0.5	16	16	0.00255063	0.341132	0.198218	0.257058	0.492585	0.510884	5.35366e-14	0.625621	0.0979067	8.48471	0.391401	2.16251e-17	0.639985	0.262957	0.409581	8.95469	3.40702e-19	1.30319e-14
ENSG00000006831.9	ADIPOR2	protein_coding	0.5	60	58	0.0128812	0.548414	0.0938474	0.597986	0.151642	0.875296	2.7965e-25	0.775218	0.0364063	11.7916	0.600962	4.31276e-32	0.819016	0.0837538	0.670786	12.9332	2.9243e-38	1.5666e-27
ENSG00000008394.8	MGST1	protein_coding	0.5	17	17	0.00633403	0.585848	0.18244	0.543305	0.329521	0.707772	3.09876e-29	0.79271	0.093255	12.6924	0.62839	6.51521e-37	0.816116	0.111284	0.666046	13.3161	1.86641e-40	1.71086e-29
ENSG00000008405.7	CRY1	protein_coding	0.5	11	11	0.0181805	0.437426	0.219777	0.398478	0.206778	0.534016	8.20776e-18	0.656429	0.164159	9.47082	0.430899	2.77653e-21	0.649984	0.173679	0.422479	8.7863	1.54562e-18	2.31937e-13
ENSG00000010219.9	DYRK4	protein_coding	0.5	32	32	0.00352974	0.784756	0.0833039	0.749876	0.117828	0.873175	4.72307e-46	0.889261	0.0566967	16.6762	0.790786	1.95362e-62	0.882202	0.0597901	0.77828	15.4819	4.59336e-54	9.45509e-38
ENSG00000010278.7	CD9	protein_coding	0.5	46	46	0.00712673	0.674857	0.132734	0.740456	0.102419	0.905038	3.72933e-38	0.852676	0.0560233	14.8695	0.727056	5.19715e-50	0.866578	0.0621137	0.750958	14.8077	1.30679e-49	6.08668e-35
ENSG00000010292.8	NCAPD2	protein_coding	0.5	11	11	0.00258376	0.482922	0.175399	0.485387	0.106413	0.546631	4.10174e-20	0.699063	0.129078	10.2339	0.488689	1.39795e-24	0.69162	0.0808543	0.478338	9.30894	1.29119e-20	1.68976e-14
ENSG00000010295.15	IFFO1	protein_coding	0.5	10	10	0.0105038	0.329953	0.220142	0.318896	0.238074	0.449409	2.7515e-14	0.598801	0.188958	8.33165	0.358563	7.97218e-17	0.589499	0.222245	0.347509	8.01653	1.08774e-15	1.25549e-11
ENSG00000010379.11	SLC6A13	protein_coding	0.5	18	18	0.00200918	0.588015	0.0773148	0.594159	0.121482	0.72163	2.75591e-25	0.77346	0.045702	11.778	0.59824	5.07066e-32	0.777168	0.100946	0.60399	11.573	5.64811e-31	2.03628e-22
ENSG00000010610.5	CD4	protein_coding	0.5	16	16	0.0119226	0.592452	0.127322	0.563233	0.233113	0.693845	1.18137e-28	0.787289	0.091632	12.5419	0.619823	4.40175e-36	0.778754	0.127426	0.606457	11.8575	1.96802e-32	1.24755e-23
ENSG00000010626.10	LRRC23	protein_coding	0.5	16	16	0.00943352	0.51321	0.0852615	0.533604	0.167287	0.669747	1.29324e-22	0.746725	0.0577186	11.0659	0.557598	1.8353e-28	0.782734	0.0785602	0.612673	11.514	1.12099e-30	5.53593e-22
ENSG00000011105.7	TSPAN9	protein_coding	0.5	36	36	0.00652076	0.676139	0.152399	0.718865	0.131902	0.875082	7.03394e-37	0.833145	0.0875524	14.4859	0.694131	1.48737e-47	0.866974	0.0751745	0.751644	14.8544	6.51214e-50	2.67232e-35
ENSG00000011465.12	DCN	protein_coding	0.5	7	7	0.01384	0.302273	0.178719	0.2762	0.212857	0.37585	7.56986e-12	0.573261	0.15059	7.65852	0.328628	1.88081e-14	0.563063	0.20736	0.31704	7.32681	2.35692e-13	1.89866e-09
ENSG00000012822.11	CALCOCO1	protein_coding	0.5	14	14	0.0109939	0.479973	0.139853	0.508605	0.233212	0.620693	8.26164e-21	0.723264	0.07088	10.5443	0.523111	5.39921e-26	0.741463	0.126707	0.549767	10.6494	1.75522e-26	3.30122e-19
ENSG00000013503.5	POLR3B	protein_coding	0.5	19	19	0.00203722	0.610926	0.0656723	0.535032	0.184063	0.687409	3.73332e-27	0.789502	0.043428	12.2579	0.623314	1.52385e-34	0.769395	0.0683144	0.591969	11.1384	8.15296e-29	1.2123e-20
ENSG00000013573.12	DDX11	protein_coding	0.5	33	33	0.00165591	0.877314	0.057429	0.883882	0.0739118	0.939731	3.59454e-63	0.940963	0.0311195	20.4015	0.885411	1.622e-92	0.949477	0.0275712	0.901507	20.2116	7.73997e-91	1.02166e-58
ENSG00000013583.4	HEBP1	protein_coding	0.5	46	46	0.0122787	0.743546	0.0543874	0.736361	0.149414	0.915552	3.43471e-41	0.879322	0.0186382	15.6408	0.773208	3.84144e-55	0.888118	0.0608188	0.788754	15.7978	3.22143e-56	3.10586e-39
ENSG00000013588.5	GPRC5A	protein_coding	0.5	36	36	0.00823021	0.725629	0.0770166	0.70589	0.12721	0.870269	2.38919e-39	0.862387	0.056874	15.1755	0.743711	5.14211e-52	0.863188	0.0458466	0.745094	14.2555	4.14515e-46	1.44441e-32
ENSG00000015153.10	YAF2	protein_coding	0.5	16	16	0.0020992	0.426356	0.252229	0.416825	0.278073	0.658284	1.3032e-19	0.704085	0.105458	10.1669	0.495735	2.78584e-24	0.736308	0.0966823	0.542149	10.3646	3.59247e-25	5.3792e-18
ENSG00000017427.11	IGF1	protein_coding	0.5	10	10	0.0026695	0.399952	0.213195	0.320214	0.23176	0.511504	5.05231e-17	0.663482	0.132792	9.3634	0.440209	7.72077e-21	0.613649	0.139029	0.376565	7.95108	1.84896e-15	1.09127e-10
ENSG00000018236.10	CNTN1	protein_coding	0.5	7	7	0.00259374	0.277042	0.157918	0.29573	0.263254	0.409806	4.59092e-11	0.572708	0.0939985	7.5054	0.327994	6.12418e-14	0.551703	0.252148	0.304376	7.30627	2.74668e-13	9.37846e-10
ENSG00000022840.11	RNF10	protein_coding	0.5	10	10	0.00512052	0.411179	0.166369	0.310201	0.256099	0.517824	2.28536e-15	0.634275	0.137026	8.81943	0.402305	1.15041e-18	0.625809	0.181572	0.391637	8.38029	5.27991e-17	3.43055e-12
ENSG00000023697.8	DERA	protein_coding	0.5	30	30	0.00462454	0.582239	0.0826869	0.620164	0.192113	0.772383	6.23885e-26	0.776544	0.0524333	11.9267	0.60302	8.59551e-33	0.794652	0.129151	0.631472	12.381	3.30992e-35	1.11195e-25
ENSG00000023734.6	STRAP	protein_coding	0.5	31	31	0.0112016	0.736429	0.0570223	0.641513	0.172391	0.845646	2.4789e-38	0.862906	0.0362839	14.9714	0.744607	1.12874e-50	0.823116	0.106141	0.677521	13.2789	3.06835e-40	5.98761e-29
ENSG00000025423.7	HSD17B6	protein_coding	0.5	9	9	0.00264881	0.392769	0.184737	0.389147	0.250729	0.479276	2.20212e-14	0.620496	0.14385	8.52208	0.385016	1.56711e-17	0.645019	0.16154	0.416049	8.97878	2.73777e-19	2.64558e-14
ENSG00000028203.13	VEZT	protein_coding	0.5	31	31	0.00646166	0.667833	0.0905781	0.718893	0.129724	0.843182	1.5479e-31	0.819337	0.0629625	13.3309	0.671312	1.52962e-40	0.862533	0.0699128	0.743963	14.8162	1.15091e-49	2.54428e-35
ENSG00000029153.10	ARNTL2	protein_coding	0.5	17	17	0.0154488	0.455043	0.250314	0.492052	0.259774	0.639519	3.79992e-20	0.693718	0.155261	10.2	0.481244	1.98346e-24	0.71765	0.175629	0.515021	10.3699	3.39944e-25	1.41993e-18
ENSG00000033030.9	ZCCHC8	protein_coding	0.5	12	12	0.00229974	0.364855	0.121896	0.360422	0.186791	0.490468	5.19641e-15	0.635528	0.125113	8.75997	0.403896	1.95302e-18	0.617526	0.139726	0.381339	7.99994	1.24483e-15	8.57107e-11
ENSG00000037897.12	METTL1	protein_coding	0.5	15	15	0.00550946	0.414428	0.0543563	0.436531	0.170586	0.558628	1.85881e-16	0.669124	0.0649845	9.29348	0.447726	1.49318e-20	0.676562	0.124731	0.457736	9.07048	1.18492e-19	8.15641e-14
ENSG00000047617.10	ANO2	protein_coding	0.5	26	26	0.00187847	0.623765	0.164926	0.52012	0.308427	0.755135	9.79375e-29	0.787896	0.109034	12.5627	0.620781	3.38551e-36	0.734229	0.203399	0.539092	11.4164	3.46291e-30	6.81852e-23
ENSG00000047621.7	C12orf4	protein_coding	0.5	61	61	0.00663751	0.808238	0.100448	0.841081	0.0823811	0.960282	1.62695e-52	0.910641	0.0545729	18.1008	0.829268	3.14283e-73	0.924385	0.0442264	0.854488	18.2173	3.76434e-74	1.2374e-49
ENSG00000048540.10	LMO3	protein_coding	0.5	10	10	0.00385256	0.359348	0.141941	0.26578	0.317457	0.479457	2.55348e-13	0.608659	0.123772	8.22342	0.370465	1.97782e-16	0.583971	0.17596	0.341022	7.62162	2.50508e-14	4.36441e-10
ENSG00000049130.9	KITLG	protein_coding	0.5	5	5	0.00385733	0.142259	0.246914	0.159215	0.346464	0.24303	1.8053e-06	0.424407	0.206696	5.38382	0.180121	7.29218e-08	0.43629	0.300598	0.190349	5.38753	7.14331e-08	5.76123e-06
ENSG00000050405.9	LIMA1	protein_coding	0.5	9	9	0.017113	0.258324	0.128685	0.306955	0.217064	0.406113	2.58981e-11	0.580286	0.0775881	7.61433	0.336732	2.65067e-14	0.592273	0.16457	0.350787	7.68129	1.57489e-14	4.1981e-10
ENSG00000050426.11	LETMD1	protein_coding	0.5	4	4	0.00930708	0.142041	0.139911	0.132417	0.251329	0.245616	5.91844e-06	0.435618	0.11971	5.39353	0.189763	6.90876e-08	0.468911	0.225773	0.219877	5.82752	5.62565e-09	6.29533e-06
ENSG00000050438.12	SLC4A8	protein_coding	0.5	5	5	0.00264775	0.235706	0.115852	0.216189	0.240711	0.304867	2.34003e-08	0.509267	0.103952	6.47201	0.259353	9.67079e-11	0.473759	0.206956	0.224447	5.89379	3.77426e-09	4.97176e-06
ENSG00000051825.10	MPHOSPH9	protein_coding	0.5	8	8	0.0216445	0.348823	0.102226	0.341501	0.188688	0.437537	1.44756e-13	0.628764	0.0408297	8.42465	0.395344	3.61828e-17	0.616027	0.135604	0.379489	8.00803	1.16558e-15	7.77787e-11
ENSG00000052126.10	PLEKHA5	protein_coding	0.5	8	8	0.0062584	0.279855	0.168943	0.316127	0.256181	0.42076	1.09221e-11	0.574341	0.137512	7.63819	0.329868	2.20291e-14	0.607572	0.206559	0.369144	8.08201	6.37058e-16	1.61812e-11
ENSG00000053702.10	NRIP2	protein_coding	0.5	23	23	0.00219956	0.751465	0.105035	0.762094	0.0959534	0.838836	2.09602e-40	0.864998	0.0623177	15.3892	0.748221	1.93282e-53	0.887482	0.0521774	0.787624	15.6628	2.71478e-55	1.48412e-38
ENSG00000057294.9	PKP2	protein_coding	0.5	5	5	0.0290748	0.214481	0.22097	0.218708	0.125777	0.310445	9.77805e-10	0.514187	0.200527	6.76621	0.264388	1.32199e-11	0.518668	0.155582	0.269017	6.41225	1.43391e-10	7.94881e-07
ENSG00000057704.6	TMCC3	protein_coding	0.5	36	36	0.00164257	0.577359	0.104179	0.57509	0.192415	0.8388	1.6288e-25	0.768963	0.0729766	11.8025	0.591304	3.78876e-32	0.806163	0.0849603	0.649898	12.4813	9.44415e-36	7.78544e-26
ENSG00000058272.11	PPP1R12A	protein_coding	0.5	9	9	0.002586	0.288884	0.174902	0.302152	0.184329	0.442307	2.23999e-12	0.603688	0.0652448	8.00167	0.36444	1.22742e-15	0.622465	0.106576	0.387463	8.02609	1.00629e-15	9.4737e-11
ENSG00000059758.3	CDK17	protein_coding	0.5	32	32	0.00182873	0.651673	0.152742	0.619566	0.291666	0.837288	5.17532e-36	0.840724	0.0679718	14.358	0.706816	9.49705e-47	0.823437	0.121723	0.678048	13.5442	8.56893e-42	2.74479e-30
ENSG00000059804.11	SLC2A3	protein_coding	0.5	17	17	0.00830439	0.565419	0.128034	0.566181	0.144061	0.681493	1.69812e-26	0.784735	0.0438864	12.0991	0.61581	1.06721e-33	0.737418	0.103575	0.543785	10.447	1.512e-25	2.48459e-18
ENSG00000060138.8	YBX3	protein_coding	0.5	7	7	0.00248814	0.254344	0.174325	0.234529	0.259898	0.36392	2.13677e-10	0.561202	0.0880704	7.28502	0.314948	3.21624e-13	0.547019	0.206715	0.299229	6.97935	2.96549e-12	1.88084e-08
ENSG00000060140.4	STYK1	protein_coding	0.5	26	26	0.00171567	0.736417	0.0588437	0.65776	0.250127	0.833392	1.2035e-39	0.871666	0.0232021	15.2873	0.759802	9.29332e-53	0.844246	0.0989997	0.712752	13.861	1.09069e-43	3.41608e-31
ENSG00000060237.12	WNK1	protein_coding	0.5	35	35	0.00189238	0.750187	0.0731565	0.748696	0.126853	0.891078	5.80041e-40	0.869013	0.0416699	15.3259	0.755184	5.13645e-53	0.879313	0.058635	0.773192	15.4064	1.48245e-53	1.59637e-37
ENSG00000060709.9	RIMBP2	protein_coding	0.5	34	34	0.00555482	0.558195	0.0780273	0.550566	0.235405	0.851667	1.74284e-25	0.775769	0.0441105	11.8364	0.601817	2.53004e-32	0.804691	0.13857	0.647527	13.2785	3.08386e-40	2.17578e-29
ENSG00000060982.10	BCAT1	protein_coding	0.5	19	19	0.00896107	0.520394	0.156846	0.514987	0.251059	0.635411	4.06874e-22	0.727779	0.111107	10.8315	0.529662	2.44201e-27	0.755172	0.138611	0.570285	11.3938	4.48854e-30	3.80663e-22
ENSG00000061273.13	HDAC7	protein_coding	0.5	11	11	0.0137193	0.333326	0.17469	0.363534	0.233685	0.470376	4.20324e-13	0.603325	0.126894	8.13865	0.364	3.9972e-16	0.619032	0.187603	0.383201	8.20912	2.22811e-16	1.12768e-11
ENSG00000061794.8	MRPS35	protein_coding	0.5	9	9	0.00235273	0.299165	0.191772	0.267334	0.218609	0.397262	1.16737e-11	0.569874	0.14362	7.59793	0.324756	3.00894e-14	0.591906	0.164989	0.350353	7.72585	1.11105e-14	2.94229e-10
ENSG00000061936.5	SFSWAP	protein_coding	0.5	37	37	0.00975091	0.678876	0.14172	0.736605	0.127485	0.890342	5.51667e-37	0.851179	0.0555302	14.6293	0.724506	1.8258e-48	0.873294	0.0514866	0.762643	14.7357	3.80154e-49	1.45213e-34
ENSG00000061987.10	MON2	protein_coding	0.5	19	19	0.00197519	0.592093	0.125627	0.586872	0.161545	0.698732	1.14217e-25	0.770389	0.0801041	11.8333	0.5935	2.62541e-32	0.799298	0.0893488	0.638877	12.1208	8.19922e-34	2.49316e-24
ENSG00000062485.14	CS	protein_coding	0.5	14	14	0.00220617	0.463879	0.133759	0.469324	0.216715	0.645807	2.142e-20	0.713578	0.0861656	10.3925	0.509194	2.68365e-25	0.724024	0.122247	0.524211	10.3546	3.98733e-25	3.08604e-18
ENSG00000063046.13	EIF4B	protein_coding	0.5	11	11	0.0188772	0.357948	0.0729626	0.363939	0.173339	0.495098	1.0528e-12	0.611186	0.0563199	8.12271	0.373549	4.55906e-16	0.672481	0.110904	0.452231	9.10292	8.79319e-20	5.09035e-14
ENSG00000064102.10	ASUN	protein_coding	0.5	24	24	0.00204841	0.566748	0.17981	0.581917	0.193265	0.78695	1.07561e-25	0.759756	0.103352	11.7674	0.577229	5.74827e-32	0.800563	0.089437	0.640902	12.1747	4.24006e-34	1.76291e-24
ENSG00000064115.6	TM7SF3	protein_coding	0.5	22	22	0.00454991	0.614953	0.0547253	0.577016	0.158762	0.747295	2.11191e-27	0.792175	0.0383642	12.3237	0.627541	6.75536e-35	0.807926	0.0665854	0.652744	12.3062	8.38692e-35	5.66933e-25
ENSG00000064763.6	FAR2	protein_coding	0.5	13	13	0.015346	0.534969	0.12835	0.497572	0.103351	0.603208	1.15918e-22	0.7358	0.0997059	11.0068	0.541401	3.54375e-28	0.727986	0.0685618	0.529964	10.0378	1.03972e-23	9.19731e-17
ENSG00000065357.15	DGKA	protein_coding	0.5	12	12	0.0192988	0.364167	0.170078	0.325156	0.3588	0.527268	1.5548e-17	0.658553	0.166057	9.42738	0.433692	4.20442e-21	0.627814	0.183198	0.394151	8.41629	3.88596e-17	2.52432e-12
ENSG00000065361.10	ERBB3	protein_coding	0.5	4	4	0.0027716	0.222567	0.134753	0.131043	0.287341	0.284272	7.82437e-09	0.523794	0.0858636	6.68477	0.27436	2.31288e-11	0.443408	0.272873	0.19661	5.73686	9.64497e-09	2.55446e-06
ENSG00000065970.4	FOXJ2	protein_coding	0.5	11	11	0.00544215	0.229639	0.439093	0.431585	0.167223	0.533998	2.53394e-13	0.602106	0.153933	8.16714	0.362531	3.15787e-16	0.710891	0.122242	0.505366	9.84376	7.29301e-23	2.50619e-16
ENSG00000066084.8	DIP2B	protein_coding	0.5	10	10	0.00787108	0.371954	0.0937296	0.306802	0.221157	0.436744	1.07468e-12	0.609449	0.0727193	8.10856	0.371429	5.12228e-16	0.632883	0.170561	0.40054	8.44469	3.04849e-17	2.7914e-12
ENSG00000066117.10	SMARCD1	protein_coding	0.5	11	11	0.0117541	0.318177	0.29953	0.383712	0.223978	0.492414	1.90711e-15	0.646923	0.111941	8.93016	0.418509	4.25385e-19	0.626103	0.19842	0.392004	8.5888	8.7885e-18	3.45885e-13
ENSG00000067182.3	TNFRSF1A	protein_coding	0.5	12	12	0.0121942	0.45789	0.11561	0.418126	0.164417	0.541754	1.46506e-17	0.68141	0.0876298	9.60333	0.464319	7.74055e-22	0.692927	0.112598	0.480147	9.591	8.72362e-22	1.01245e-15
ENSG00000067715.9	SYT1	protein_coding	0.5	14	14	0.00230302	0.388425	0.0704605	0.494298	0.127723	0.63886	1.07072e-17	0.685333	0.0770432	9.6563	0.469682	4.62271e-22	0.728929	0.0835792	0.531338	10.1017	5.42846e-24	5.39426e-17
ENSG00000067798.9	NAV3	protein_coding	0.5	10	10	0.00431998	0.387843	0.237852	0.37689	0.309233	0.51782	3.4126e-18	0.655616	0.152985	9.54768	0.429832	1.32639e-21	0.657547	0.18552	0.432368	9.09124	9.79161e-20	1.52768e-14
ENSG00000069431.6	ABCC9	protein_coding	0.5	7	7	0.0209807	0.357957	0.0866191	0.304512	0.1983	0.417023	2.86713e-14	0.64211	0.0221039	8.66225	0.412305	4.62536e-18	0.599785	0.16197	0.359742	7.87643	3.36858e-15	1.06962e-10
ENSG00000069493.10	CLEC2D	protein_coding	0.5	22	22	0.00681935	0.591607	0.101999	0.584582	0.195353	0.756851	9.68829e-27	0.783374	0.058685	12.1354	0.613674	6.85944e-34	0.781771	0.133315	0.611166	11.9548	6.12829e-33	5.91304e-24
ENSG00000070018.4	LRP6	protein_coding	0.5	32	32	0.00171421	0.723262	0.105666	0.720563	0.0907368	0.867638	1.38274e-40	0.863395	0.0727301	15.43	0.74545	1.02805e-53	0.854922	0.0591834	0.730891	14.0656	6.18148e-45	5.85073e-32
ENSG00000070019.3	GUCY2C	protein_coding	0.5	15	15	0.0157146	0.531882	0.157682	0.50721	0.134746	0.614061	1.39398e-23	0.742741	0.110903	11.2271	0.551664	3.00228e-29	0.744964	0.086201	0.554971	10.6052	2.81715e-26	7.66957e-19
ENSG00000070961.10	ATP2B1	protein_coding	0.5	6	6	0.0281938	0.0644568	0.162073	0.0597288	0.23245	0.22606	1.56043e-05	0.425313	0.099107	5.22597	0.180891	1.73246e-07	0.406588	0.249639	0.165313	5.05674	4.26483e-07	0.000102825
ENSG00000072041.12	SLC6A15	protein_coding	0.5	6	6	0.0223705	0.219468	0.109301	0.193697	0.22301	0.303153	2.54651e-08	0.49661	0.137876	6.3631	0.246621	1.97717e-10	0.52118	0.215029	0.271628	6.56988	5.03545e-11	7.2265e-08
ENSG00000072609.13	CHFR	protein_coding	0.5	6	6	0.0122772	0.213924	0.114856	0.242002	0.164543	0.322689	1.25061e-08	0.516384	0.100748	6.58337	0.266652	4.59888e-11	0.541584	0.154731	0.293314	6.83064	8.45394e-12	6.5919e-08
ENSG00000072657.4	TRHDE	protein_coding	0.5	10	10	0.00226039	0.392909	0.0726479	0.282441	0.260719	0.463458	3.75549e-14	0.635951	0.0609663	8.59324	0.404433	8.45524e-18	0.576765	0.233661	0.332657	7.67084	1.7087e-14	1.30932e-10
ENSG00000073060.11	SCARB1	protein_coding	0.5	63	62	0.00774701	0.644234	0.180434	0.71581	0.158631	0.911319	4.40605e-32	0.807036	0.107336	13.3703	0.651307	9.01398e-41	0.87307	0.0658491	0.762251	15.115	1.28979e-51	2.45312e-36
ENSG00000073614.7	KDM5A	protein_coding	0.5	11	11	0.00228021	0.332531	0.137529	0.399489	0.310358	0.561917	9.13818e-15	0.644711	0.064458	8.78016	0.415652	1.63238e-18	0.687257	0.156451	0.472322	9.61868	6.66832e-22	5.7444e-16
ENSG00000074527.7	NTN4	protein_coding	0.5	15	15	0.0138722	0.470203	0.106918	0.467424	0.154319	0.634545	1.63421e-19	0.70662	0.0838352	10.1714	0.499312	2.66075e-24	0.713221	0.161194	0.508685	10.4335	1.74409e-25	6.7415e-19
ENSG00000074590.9	NUAK1	protein_coding	0.5	20	20	0.00726684	0.562526	0.163939	0.542534	0.224113	0.6781	1.59683e-28	0.77929	0.100631	12.4666	0.607293	1.13567e-35	0.7573	0.136865	0.573503	11.4467	2.44303e-30	2.68095e-22
ENSG00000075035.5	WSCD2	protein_coding	0.5	15	15	0.0033674	0.454595	0.0960391	0.491723	0.134167	0.621438	7.24068e-19	0.703418	0.0586507	10.0165	0.494796	1.2901e-23	0.716289	0.083136	0.51307	9.77802	1.39924e-22	7.1526e-16
ENSG00000075089.5	ACTR6	protein_coding	0.5	13	13	0.010134	0.425213	0.164544	0.427039	0.236871	0.548409	3.4571e-18	0.687956	0.0821602	9.77305	0.473283	1.46958e-22	0.650474	0.208537	0.423116	8.98257	2.64507e-19	3.16266e-14
ENSG00000075188.4	NUP37	protein_coding	0.5	11	11	0.00228384	0.371809	0.0705271	0.385381	0.225027	0.514068	9.33068e-16	0.665885	0.0170753	9.1306	0.443403	6.81176e-20	0.646537	0.173133	0.41801	8.83987	9.58272e-19	1.28588e-13
ENSG00000075415.8	SLC25A3	protein_coding	0.5	18	18	0.0179401	0.593622	0.149867	0.556124	0.186608	0.728229	1.12755e-27	0.775444	0.102581	12.2718	0.601314	1.28391e-34	0.781175	0.141607	0.610234	12.4591	1.24802e-35	2.71546e-26
ENSG00000075856.7	SART3	protein_coding	0.5	18	18	0.00206493	0.634885	0.124801	0.646367	0.141742	0.744915	1.17975e-31	0.813346	0.0870028	13.3163	0.661532	1.86088e-40	0.806924	0.101834	0.651126	12.5	7.46114e-36	6.6917e-26
ENSG00000076067.7	RBMS2	protein_coding	0.5	4	4	0.00544009	0.163801	0.107582	0.125896	0.151449	0.19755	4.07094e-05	0.40878	0.115899	4.99731	0.167101	5.81361e-07	0.360812	0.210799	0.130185	4.14918	3.33663e-05	0.00648013
ENSG00000076108.7	BAZ2A	protein_coding	0.5	5	5	0.00274538	0.19514	0.223985	0.202312	0.146747	0.252192	5.56377e-09	0.509921	0.163381	6.58881	0.260019	4.43359e-11	0.443977	0.164681	0.197115	5.27532	1.32525e-07	0.000207385
ENSG00000076248.6	UNG	protein_coding	0.5	29	29	0.00173829	0.680868	0.0329415	0.654452	0.0921078	0.802981	2.92143e-34	0.841097	0.0356199	14.0187	0.707444	1.19735e-44	0.821336	0.0624193	0.674594	12.6703	8.6353e-37	2.45215e-26
ENSG00000076555.11	ACACB	protein_coding	0.5	19	19	0.00213899	0.53627	0.151911	0.515826	0.202271	0.698565	8.71388e-27	0.777753	0.0837214	12.1017	0.604899	1.03465e-33	0.743302	0.125834	0.552497	10.7385	6.71347e-27	1.39192e-19
ENSG00000078237.4	C12orf5	protein_coding	0.5	60	60	0.00128304	0.826642	0.0368719	0.885803	0.0574347	0.967499	4.4822e-52	0.919196	0.0134785	18.056	0.844921	7.08292e-73	0.947176	0.0271651	0.897142	19.8258	1.78467e-87	6.95898e-57
ENSG00000078246.11	TULP3	protein_coding	0.5	69	66	0.00689543	0.859714	0.0398336	0.863655	0.0672291	0.971042	7.15173e-56	0.927655	0.0222158	18.8753	0.860544	1.81916e-79	0.935504	0.0346232	0.875167	18.8606	2.40249e-79	1.85586e-52
ENSG00000079337.11	RAPGEF3	protein_coding	0.5	10	10	0.00229795	0.407972	0.11978	0.360203	0.312995	0.501498	2.8199e-15	0.648284	0.0841814	8.90658	0.420272	5.26301e-19	0.624586	0.193691	0.390108	8.56246	1.10488e-17	5.44049e-13
ENSG00000079387.9	SENP1	protein_coding	0.5	19	19	0.0134695	0.534081	0.159969	0.406489	0.496393	0.679537	2.25598e-24	0.761941	0.0627807	11.5214	0.580554	1.02899e-30	0.76827	0.114288	0.590239	11.5861	4.84889e-31	1.36991e-22
ENSG00000080371.4	RAB21	protein_coding	0.5	10	10	0.00238729	0.345659	0.188655	0.258449	0.28459	0.450889	1.14986e-14	0.625854	0.13913	8.61815	0.391693	6.80427e-18	0.516678	0.216393	0.266956	6.77975	1.20385e-11	2.00547e-08
ENSG00000081760.12	AACS	protein_coding	0.5	50	50	0.00569608	0.735018	0.0750451	0.673882	0.192853	0.906313	5.23468e-39	0.862051	0.0449723	15.0976	0.743132	1.67819e-51	0.833607	0.127332	0.6949	13.8492	1.28708e-43	1.55185e-31
ENSG00000082805.15	ERC1	protein_coding	0.5	32	32	0.00340328	0.765334	0.128027	0.718949	0.228742	0.876391	6.42281e-45	0.88334	0.0696665	16.4131	0.780289	1.54082e-60	0.86579	0.102368	0.749592	15.1412	8.65832e-52	1.25171e-36
ENSG00000084112.10	SSH1	protein_coding	0.5	27	27	0.0106956	0.56637	0.180088	0.671141	0.141072	0.793446	2.31433e-28	0.784358	0.090456	12.4748	0.615218	1.02479e-35	0.828607	0.0789755	0.68659	13.4102	5.27151e-41	1.5182e-29
ENSG00000084444.9	KIAA1467	protein_coding	0.5	31	31	0.00175718	0.633403	0.141112	0.709788	0.23919	0.881588	1.71688e-36	0.848547	0.0579119	14.5125	0.720031	1.0096e-47	0.846743	0.129822	0.716974	14.9728	1.10547e-50	3.72567e-36
ENSG00000084453.12	SLCO1A2	protein_coding	0.5	11	11	0.00244995	0.356143	0.181395	0.377616	0.271414	0.501311	1.8329e-14	0.613797	0.158672	8.48488	0.376746	2.15937e-17	0.614279	0.20986	0.377339	8.61396	7.05775e-18	1.38429e-13
ENSG00000084463.3	WBP11	protein_coding	0.5	7	7	0.00235819	0.334286	0.247852	0.264174	0.436672	0.467258	3.87844e-15	0.619069	0.195431	8.64225	0.383246	5.51184e-18	0.615326	0.21138	0.378626	8.46015	2.67032e-17	7.02839e-13
ENSG00000086159.8	AQP6	protein_coding	0.5	4	4	0.00849124	0.188018	0.150069	0.149852	0.190551	0.22331	6.80858e-07	0.451431	0.156144	5.70835	0.20379	1.14074e-08	0.441052	0.232335	0.194526	5.42277	5.86832e-08	3.61227e-05
ENSG00000086598.6	TMED2	protein_coding	0.5	14	14	0.00735928	0.472691	0.141289	0.3987	0.377159	0.614516	3.28363e-20	0.716163	0.0775849	10.3771	0.512889	3.15193e-25	0.701184	0.167558	0.491659	10.0146	1.31537e-23	2.47348e-17
ENSG00000087448.5	KLHL42	protein_coding	0.5	9	9	0.00538793	0.318458	0.157063	0.272373	0.24612	0.432226	6.66232e-12	0.586392	0.101091	7.77669	0.343856	7.44496e-15	0.599189	0.193505	0.359027	8.19929	2.4181e-16	3.48264e-12
ENSG00000087470.13	DNM1L	protein_coding	0.5	15	15	0.00213425	0.425117	0.106962	0.452268	0.221306	0.585458	2.36421e-16	0.66731	0.0728654	9.2585	0.445302	2.07321e-20	0.729452	0.102284	0.5321	10.3376	4.76335e-25	4.66955e-18
ENSG00000087494.11	PTHLH	protein_coding	0.5	10	10	0.0353802	0.38841	0.103462	0.271336	0.318731	0.484748	2.09244e-14	0.637027	0.0757633	8.65132	0.405803	5.09081e-18	0.567694	0.317845	0.322277	8.12878	4.33625e-16	4.59159e-13
ENSG00000087502.13	ERGIC2	protein_coding	0.5	11	11	0.00231642	0.403016	0.295655	0.324125	0.370799	0.546583	2.38687e-17	0.634968	0.216566	9.20049	0.403185	3.56317e-20	0.661653	0.18281	0.437784	9.31459	1.22421e-20	2.4137e-15
ENSG00000088986.6	DYNLL1	protein_coding	0.5	14	14	0.0175387	0.419188	0.285687	0.389182	0.290145	0.600502	3.25693e-19	0.684054	0.148349	9.94064	0.46793	2.77028e-23	0.667034	0.163898	0.444934	9.35029	8.74042e-21	2.17168e-15
ENSG00000088992.13	TESC	protein_coding	0.5	31	31	0.00453008	0.60337	0.134215	0.427306	0.612144	0.794323	7.29628e-28	0.78212	0.086871	12.3488	0.611711	4.94605e-35	0.809574	0.127833	0.65541	13.3538	1.12598e-40	8.87536e-30
ENSG00000089022.9	MAPKAPK5	protein_coding	0.5	8	8	0.0205455	0.182704	0.407733	0.302004	0.211177	0.386016	1.98723e-10	0.53073	0.204119	7.02532	0.281674	2.1358e-12	0.546017	0.176234	0.298135	6.89831	5.26239e-12	4.38358e-08
ENSG00000089041.12	P2RX7	protein_coding	0.5	6	6	0.00667519	0.244246	0.139282	0.187939	0.227109	0.316576	8.82105e-09	0.515762	0.127213	6.60362	0.266011	4.01228e-11	0.496566	0.165503	0.246578	6.05374	1.4152e-09	5.16407e-06
ENSG00000089053.8	ANAPC5	protein_coding	0.5	20	20	0.0102259	0.486717	0.269777	0.595496	0.178622	0.717576	7.09317e-24	0.738975	0.131474	11.2628	0.546083	2.00401e-29	0.797142	0.103604	0.635435	12.2396	1.90922e-34	6.27892e-25
ENSG00000089060.7	SLC8B1	protein_coding	0.5	11	11	0.0024974	0.429623	0.184365	0.435816	0.176209	0.546393	7.9936e-18	0.683713	0.0971857	9.66676	0.467464	4.17399e-22	0.674277	0.115482	0.45465	8.98675	2.54653e-19	1.55852e-13
ENSG00000089094.12	KDM2B	protein_coding	0.5	9	9	0.0207849	0.312072	0.20587	0.339665	0.276315	0.462746	6.2132e-14	0.609242	0.139002	8.35089	0.371176	6.77497e-17	0.652275	0.164974	0.425463	8.90497	5.34013e-19	8.4923e-14
ENSG00000089127.8	OAS1	protein_coding	0.5	10	10	0.0087906	0.364198	0.0868691	0.383988	0.190451	0.513278	3.07135e-14	0.63259	0.0816911	8.586	0.40017	9.0046e-18	0.651967	0.141271	0.425061	8.75831	1.98203e-18	3.98398e-13
ENSG00000089154.6	GCN1L1	protein_coding	0.5	9	9	0.00255436	0.328724	0.158918	0.3127	0.200121	0.426105	7.63393e-12	0.574509	0.139757	7.67124	0.33006	1.70344e-14	0.561258	0.231362	0.315011	7.42836	1.0995e-13	4.63904e-10
ENSG00000089157.11	RPLP0	protein_coding	0.5	18	18	0.0113729	0.61906	0.126656	0.621611	0.145712	0.697191	1.30556e-28	0.793679	0.0732618	12.574	0.629927	2.93396e-36	0.796917	0.111295	0.635077	12.3369	5.72892e-35	2.22461e-25
ENSG00000089159.11	PXN	protein_coding	0.5	9	9	0.00976501	0.428629	0.228618	0.416655	0.240445	0.520948	1.39492e-18	0.678785	0.148447	9.7761	0.460749	1.42602e-22	0.702373	0.185618	0.493327	10.0224	1.21482e-23	1.95825e-17
ENSG00000089163.4	SIRT4	protein_coding	0.5	20	20	0.00199201	0.399072	0.302834	0.381186	0.442913	0.709998	1.80367e-20	0.67942	0.164352	10.1702	0.461612	2.69312e-24	0.690715	0.207861	0.477088	10.3538	4.02331e-25	3.68952e-19
ENSG00000089169.10	RPH3A	protein_coding	0.5	13	13	0.00570111	0.332641	0.0617922	0.300201	0.293731	0.541218	7.08042e-13	0.618284	0.0228198	8.21041	0.382276	2.20443e-16	0.626253	0.150447	0.392193	8.2473	1.62016e-16	1.3555e-11
ENSG00000089220.4	PEBP1	protein_coding	0.5	31	31	0.00192825	0.780854	0.0931298	0.790508	0.101273	0.894306	9.23764e-47	0.894672	0.0450464	16.8586	0.800438	9.06428e-64	0.900654	0.0556344	0.811178	16.5356	2.03406e-61	2.37766e-42
ENSG00000089234.11	BRAP	protein_coding	0.5	2	2	0.0033796	0.0993293	0.132703	0.100707	0.252518	0.165177	4.44122e-05	0.391787	0.16713	4.83571	0.153497	1.3267e-06	0.347057	0.297192	0.120449	4.30769	1.64971e-05	0.000467635
ENSG00000089248.6	ERP29	protein_coding	0.5	4	4	0.00475272	0.132008	0.188365	0.159605	0.264438	0.279776	6.20424e-07	0.434262	0.212991	5.55229	0.188584	2.81947e-08	0.414526	0.244289	0.171832	5.12305	3.00626e-07	0.000100107
ENSG00000089250.14	NOS1	protein_coding	0.5	21	21	0.00208353	0.638001	0.145597	0.625915	0.464967	0.787104	4.6716e-34	0.82503	0.0823757	13.8743	0.680675	9.07197e-44	0.827865	0.167627	0.68536	14.4993	1.22439e-47	1.02569e-34
ENSG00000089692.4	LAG3	protein_coding	0.5	24	24	0.0063653	0.687658	0.0664391	0.662136	0.170672	0.770241	6.33428e-35	0.843613	0.0384158	14.1626	0.711683	1.56146e-45	0.826535	0.086005	0.683161	13.1076	2.97716e-39	3.60855e-28
ENSG00000089693.6	MLF2	protein_coding	0.5	25	25	0.00233756	0.600266	0.140102	0.65431	0.182281	0.782337	1.92152e-28	0.795994	0.061451	12.5551	0.633606	3.72482e-36	0.815561	0.0996128	0.665139	12.9322	2.96077e-38	1.2987e-27
ENSG00000089818.12	NECAP1	protein_coding	0.5	10	10	0.00238667	0.366093	0.111453	0.278551	0.246491	0.446469	1.79923e-13	0.620267	0.0806639	8.34184	0.384732	7.31464e-17	0.617011	0.224246	0.380702	8.29693	1.06841e-16	2.99211e-12
ENSG00000090376.4	IRAK3	protein_coding	0.5	14	14	0.00210203	0.485871	0.10829	0.475033	0.297891	0.61074	1.58617e-20	0.720977	0.0697713	10.473	0.519808	1.14991e-25	0.717056	0.156439	0.51417	10.4351	1.71498e-25	8.49073e-19
ENSG00000090382.2	LYZ	protein_coding	0.5	22	22	0.00220212	0.585759	0.225057	0.547281	0.498763	0.766365	6.12223e-30	0.802017	0.082096	12.9049	0.643231	4.22331e-38	0.785536	0.211247	0.617067	12.6805	7.58136e-37	1.86552e-27
ENSG00000090612.16	ZNF268	protein_coding	0.5	13	13	0.00866315	0.397871	0.193287	0.433454	0.218023	0.53724	1.43939e-16	0.648704	0.133672	9.16822	0.420817	4.80913e-20	0.685259	0.142063	0.469579	9.42167	4.43953e-21	3.30101e-15
ENSG00000090615.8	GOLGA3	protein_coding	0.5	11	11	0.0136102	0.395322	0.162232	0.458575	0.173083	0.535464	6.33795e-16	0.640935	0.150462	8.97601	0.410798	2.80774e-19	0.65816	0.14255	0.433175	8.78879	1.51181e-18	4.26069e-13
ENSG00000090975.8	PITPNM2	protein_coding	0.5	6	6	0.00219087	0.175553	0.112689	0.231514	0.107971	0.30385	2.53048e-06	0.454606	0.0955477	5.62412	0.206667	1.86458e-08	0.498535	0.12454	0.248537	5.9617	2.49625e-09	1.44899e-05
ENSG00000091039.12	OSBPL8	protein_coding	0.5	18	18	0.00181572	0.588008	0.10815	0.489499	0.254421	0.714072	1.04041e-26	0.776917	0.0758495	12.0864	0.6036	1.2459e-33	0.741867	0.147423	0.550366	11.0168	3.17288e-28	8.87567e-21
ENSG00000092841.14	MYL6	protein_coding	0.5	8	8	0.0502546	0.239323	0.136144	0.229404	0.168621	0.38101	1.69707e-08	0.496397	0.165858	6.38656	0.24641	1.69664e-10	0.575988	0.131111	0.331762	7.20485	5.8106e-13	1.5802e-08
ENSG00000094914.8	AAAS	protein_coding	0.5	10	10	0.00241044	0.355994	0.164759	0.356278	0.222864	0.480328	2.72443e-14	0.63333	0.080681	8.60188	0.401107	7.84181e-18	0.595248	0.181412	0.354321	7.86179	3.78683e-15	8.77983e-11
ENSG00000094916.9	CBX5	protein_coding	0.5	13	13	0.00784175	0.373863	0.0941069	0.443	0.203146	0.561638	3.34962e-14	0.632751	0.0893194	8.57839	0.400374	9.62072e-18	0.714844	0.102343	0.511002	9.88268	4.94914e-23	2.0403e-16
ENSG00000102189.12	EEA1	protein_coding	0.5	10	10	0.0373846	0.276339	0.0953698	0.336213	0.242125	0.426078	9.06545e-10	0.549985	0.068508	7.07485	0.302483	1.49609e-12	0.614347	0.204576	0.377423	8.34548	7.09239e-17	1.99397e-12
ENSG00000110799.9	VWF	protein_coding	0.5	35	35	0.00979715	0.721722	0.0978445	0.729477	0.0885046	0.873755	1.43065e-41	0.86941	0.0651026	15.6465	0.755874	3.5106e-55	0.862499	0.0724933	0.743904	14.5881	3.34148e-48	3.63453e-34
ENSG00000110801.9	PSMD9	protein_coding	0.5	8	8	0.00252401	0.237235	0.168686	0.279465	0.292554	0.400105	1.09506e-09	0.543509	0.100499	7.00373	0.295402	2.49239e-12	0.566999	0.214962	0.321488	7.50369	6.20452e-14	4.47358e-10
ENSG00000110841.9	PPFIBP1	protein_coding	0.5	16	16	0.00211666	0.459429	0.234352	0.456867	0.285817	0.630734	1.83372e-23	0.732226	0.127359	11.1447	0.536155	7.59696e-29	0.700412	0.269193	0.490577	10.3561	3.92448e-25	2.63496e-19
ENSG00000110844.9	PRPF40B	protein_coding	0.5	6	6	0.014462	0.183958	0.0418441	0.185278	0.229511	0.278249	5.08128e-07	0.479796	0.066003	5.97323	0.230204	2.32598e-09	0.500158	0.190833	0.250158	6.15763	7.38403e-10	2.35845e-06
ENSG00000110848.4	CD69	protein_coding	0.5	17	17	0.00190402	0.492871	0.141736	0.507462	0.201978	0.675134	2.49637e-21	0.728772	0.0697017	10.6839	0.531109	1.21043e-26	0.749184	0.131661	0.561276	10.969	5.38446e-28	2.07676e-20
ENSG00000110851.7	PRDM4	protein_coding	0.5	12	12	0.0168519	0.339194	0.367129	0.340495	0.412101	0.556551	2.68359e-18	0.642841	0.239961	9.43047	0.413245	4.08274e-21	0.659809	0.191766	0.435348	9.11821	7.63764e-20	1.56366e-14
ENSG00000110852.4	CLEC2B	protein_coding	0.5	14	14	0.00193827	0.436408	0.16273	0.289905	0.367081	0.533458	3.45416e-19	0.698848	0.0840895	10.0507	0.488389	9.12007e-24	0.609758	0.215821	0.371805	8.27154	1.32244e-16	3.13067e-12
ENSG00000110871.10	COQ5	protein_coding	0.5	8	8	0.00606647	0.388639	0.161817	0.439507	0.160832	0.503911	1.21854e-16	0.653901	0.123661	9.22048	0.427587	2.95787e-20	0.669089	0.1248	0.44768	8.91003	5.10187e-19	2.49222e-13
ENSG00000110876.8	SELPLG	protein_coding	0.5	18	18	0.0119785	0.541024	0.127868	0.486092	0.319756	0.68476	5.21694e-25	0.768413	0.0610403	11.6923	0.590458	1.39485e-31	0.705788	0.214638	0.498137	10.4326	1.75983e-25	3.61917e-19
ENSG00000110880.6	CORO1C	protein_coding	0.5	30	30	0.00204141	0.620934	0.157607	0.724675	0.0592065	0.834111	7.77177e-31	0.807137	0.0829509	13.1146	0.651471	2.71433e-39	0.876493	0.0310836	0.76824	14.6684	1.0273e-48	3.76089e-34
ENSG00000110881.7	ASIC1	protein_coding	0.5	8	8	0.00283676	0.352578	0.151385	0.349998	0.160962	0.430422	1.86614e-13	0.602258	0.143585	8.20088	0.362714	2.38641e-16	0.62083	0.134219	0.38543	8.0921	5.86435e-16	4.69058e-11
ENSG00000110887.3	DAO	protein_coding	0.5	10	10	0.00217924	0.282651	0.143089	0.319951	0.245886	0.438567	1.35807e-08	0.511134	0.128933	6.52697	0.261258	6.7114e-11	0.627352	0.198115	0.39357	8.57729	9.7137e-18	5.12739e-13
ENSG00000110888.13	CAPRIN2	protein_coding	0.5	11	11	0.00470806	0.455103	0.0980269	0.389923	0.304294	0.557851	2.6472e-19	0.705046	0.0780455	10.1171	0.49709	4.6383e-24	0.714514	0.13291	0.510531	10.1148	4.75013e-24	1.96404e-17
ENSG00000110900.10	TSPAN11	protein_coding	0.5	34	34	0.00387616	0.842749	0.0362179	0.854369	0.0624505	0.911339	6.38024e-54	0.923775	0.0166835	18.4528	0.853361	4.94938e-76	0.932692	0.0296526	0.869914	18.3549	3.01441e-75	3.85845e-50
ENSG00000110906.8	KCTD10	protein_coding	0.5	9	9	0.0023945	0.32128	0.13081	0.335839	0.166317	0.443953	9.41723e-12	0.586092	0.100398	7.74437	0.343504	9.60605e-15	0.612107	0.183867	0.374675	8.10668	5.20214e-16	2.02632e-11
ENSG00000110911.10	SLC11A2	protein_coding	0.5	9	9	0.0107722	0.236834	0.212977	0.26427	0.174119	0.399115	3.30127e-11	0.558521	0.153938	7.42028	0.311945	1.16871e-13	0.581503	0.132029	0.338146	7.28314	3.26144e-13	1.00993e-08
ENSG00000110917.3	MLEC	protein_coding	0.5	17	17	0.0022402	0.545954	0.166089	0.594098	0.170311	0.659796	2.27933e-24	0.747441	0.118472	11.4245	0.558668	3.15438e-30	0.77457	0.0994043	0.599959	11.703	1.22977e-31	4.62567e-23
ENSG00000110921.7	MVK	protein_coding	0.5	20	20	0.00501252	0.539286	0.136851	0.560363	0.153376	0.689809	1.3861e-24	0.763213	0.0609999	11.5694	0.582494	5.89254e-31	0.74829	0.13163	0.559937	10.8644	1.70376e-27	6.28756e-20
ENSG00000110925.2	CSRNP2	protein_coding	0.5	6	6	0.00256041	0.279626	0.0388613	0.264527	0.147838	0.321349	3.28181e-09	0.54182	0.0352984	6.90087	0.293569	5.16839e-12	0.573063	0.126104	0.328401	7.1903	6.46485e-13	1.58726e-08
ENSG00000110931.14	CAMKK2	protein_coding	0.5	15	15	0.00543278	0.415714	0.224944	0.532249	0.203492	0.675582	7.35667e-18	0.663525	0.163439	9.52821	0.440266	1.60011e-21	0.768271	0.11736	0.590241	11.4609	2.07373e-30	4.93929e-22
ENSG00000110934.6	BIN2	protein_coding	0.5	6	6	0.00251627	0.284809	0.219184	0.286402	0.169351	0.376346	2.28919e-12	0.572236	0.171143	7.75323	0.327454	8.95875e-15	0.525449	0.163266	0.276096	6.49291	8.41928e-11	5.62016e-07
ENSG00000110944.4	IL23A	protein_coding	0.5	17	17	0.00200682	0.569971	0.184824	0.555317	0.190219	0.710865	8.37348e-28	0.785285	0.0914493	12.3654	0.616672	4.02318e-35	0.7613	0.10907	0.579578	11.2178	3.33326e-29	3.0181e-21
ENSG00000110958.11	PTGES3	protein_coding	0.5	12	12	0.0116256	0.411103	0.104744	0.362592	0.219947	0.520081	4.13566e-16	0.66369	0.0740397	9.18575	0.440484	4.08667e-20	0.633156	0.15641	0.400886	8.42663	3.55763e-17	3.66287e-12
ENSG00000110975.4	SYT10	protein_coding	0.5	9	9	0.00802293	0.411769	0.324479	0.406014	0.175287	0.525677	3.76672e-19	0.668037	0.200786	9.79926	0.446273	1.13416e-22	0.66635	0.152122	0.444023	9.0806	1.07976e-19	4.06202e-14
ENSG00000110987.4	BCL7A	protein_coding	0.5	16	16	0.0107031	0.400778	0.0580502	0.377404	0.352735	0.635612	1.41274e-15	0.660199	0.0525791	9.05475	0.435862	1.36887e-19	0.648395	0.211577	0.420416	9.31934	1.17066e-20	8.84753e-16
ENSG00000111011.13	RSRC2	protein_coding	0.5	8	8	0.0242819	0.335521	0.152765	0.198971	0.535395	0.410022	3.42516e-12	0.594416	0.0958081	7.89723	0.353331	2.85177e-15	0.550595	0.292795	0.303155	7.39341	1.43109e-13	9.63108e-11
ENSG00000111012.5	CYP27B1	protein_coding	0.5	8	8	0.0024876	0.231186	0.157504	0.284555	0.238601	0.400516	7.8927e-09	0.515939	0.124762	6.61703	0.266193	3.6648e-11	0.550471	0.16989	0.303019	6.90102	5.16316e-12	5.52911e-08
ENSG00000111046.3	MYF6	protein_coding	0.5	13	13	0.00902506	0.278616	0.263165	0.374867	0.188611	0.489489	4.12108e-14	0.616179	0.141054	8.43536	0.379676	3.30184e-17	0.648559	0.128595	0.420629	8.57572	9.84677e-18	2.13991e-12
ENSG00000111052.3	LIN7A	protein_coding	0.5	17	17	0.0127744	0.591154	0.0259424	0.528054	0.194678	0.690254	2.04911e-26	0.786703	0.0230372	12.0933	0.618901	1.14533e-33	0.757565	0.115773	0.573905	11.0905	1.39504e-28	1.11843e-20
ENSG00000111057.6	KRT18	protein_coding	0.5	15	15	0.00495442	0.369153	0.266419	0.385416	0.271048	0.575527	3.95991e-20	0.701043	0.114506	10.2511	0.491461	1.17039e-24	0.686212	0.132309	0.470887	9.45806	3.13723e-21	2.86848e-15
ENSG00000111058.3	ACSS3	protein_coding	0.5	7	7	0.0101961	0.280496	0.114163	0.20841	0.247964	0.356734	1.24588e-09	0.543256	0.0945323	6.99276	0.295127	2.69533e-12	0.512218	0.220497	0.262367	6.54674	5.88075e-11	1.36494e-07
ENSG00000111077.13	TENC1	protein_coding	0.5	15	15	0.00231958	0.54422	0.13568	0.619563	0.0996449	0.714172	9.66652e-24	0.750788	0.0839299	11.3128	0.563683	1.13392e-29	0.806177	0.06067	0.649921	12.1444	6.14329e-34	3.09025e-24
ENSG00000111110.7	PPM1H	protein_coding	0.5	20	20	0.00199258	0.528639	0.139397	0.547282	0.181217	0.679168	9.03533e-26	0.768606	0.0822279	11.8461	0.590756	2.25331e-32	0.774788	0.0750304	0.600297	11.3032	1.26481e-29	3.14305e-21
ENSG00000111142.9	METAP2	protein_coding	0.5	34	34	0.00950695	0.696987	0.0395479	0.710299	0.138807	0.863301	2.16983e-36	0.854236	0.0295931	14.5264	0.729719	8.24853e-48	0.867553	0.0541749	0.752648	14.4933	1.33588e-47	1.3218e-33
ENSG00000111144.5	LTA4H	protein_coding	0.5	30	30	0.003107	0.702406	0.0946887	0.712298	0.123944	0.845118	1.89045e-35	0.842669	0.0620523	14.263	0.710091	3.71918e-46	0.868119	0.0574842	0.75363	14.5192	9.15075e-48	1.11864e-33
ENSG00000111145.3	ELK3	protein_coding	0.5	15	15	0.00696211	0.376215	0.130427	0.242424	0.569943	0.557802	1.79641e-15	0.656827	0.0627995	9.01085	0.431422	2.04474e-19	0.645925	0.155047	0.417219	8.70937	3.05557e-18	4.2136e-13
ENSG00000111181.8	SLC6A12	protein_coding	0.5	5	5	0.0303131	0.150885	0.208656	0.178907	0.19846	0.303577	7.53747e-08	0.449217	0.250408	5.83382	0.201796	5.41719e-09	0.44155	0.291821	0.194967	5.55519	2.77316e-08	4.7036e-06
ENSG00000111186.8	WNT5B	protein_coding	0.5	61	58	0.0137024	0.455421	0.186359	0.457614	0.442706	0.897023	4.77313e-22	0.722811	0.12539	10.7822	0.522455	4.17645e-27	0.819015	0.0769702	0.670786	12.7737	2.29864e-37	8.884e-27
ENSG00000111196.5	MAGOHB	protein_coding	0.5	12	12	0.0300485	0.371766	0.15019	0.39719	0.0907873	0.524634	9.95286e-15	0.636567	0.107836	8.70947	0.405217	3.05308e-18	0.660653	0.130338	0.436463	8.79363	1.44799e-18	4.67374e-13
ENSG00000111199.6	TRPV4	protein_coding	0.5	10	10	0.0127147	0.3507	0.144859	0.331576	0.252217	0.46757	1.61465e-14	0.635293	0.089054	8.66105	0.403598	4.67457e-18	0.611162	0.174103	0.373519	8.10708	5.18525e-16	1.85078e-11
ENSG00000111203.7	ITFG2	protein_coding	0.5	14	14	0.00212587	0.461367	0.174783	0.476557	0.18319	0.58734	8.70331e-19	0.683917	0.133085	9.86524	0.467742	5.88956e-23	0.746231	0.0889553	0.55686	10.574	3.93559e-26	1.20273e-18
ENSG00000111206.8	FOXM1	protein_coding	0.5	30	30	0.00190846	0.591551	0.0649266	0.60606	0.160425	0.813387	1.72863e-31	0.82137	0.0434419	13.3338	0.674649	1.47271e-40	0.816694	0.0692688	0.666989	12.5608	3.46598e-36	6.57236e-26
ENSG00000111215.7	PRR4	protein_coding	0.5	15	15	0.00231856	0.604363	0.0842926	0.572357	0.17562	0.699726	1.98756e-25	0.770819	0.0639125	11.7863	0.594162	4.59168e-32	0.783782	0.0951828	0.614314	11.5856	4.87317e-31	3.03639e-22
ENSG00000111218.7	PRMT8	protein_coding	0.5	50	50	0.00398678	0.709086	0.121401	0.699345	0.138988	0.915119	1.7684e-37	0.848768	0.0666404	14.7153	0.720406	5.13914e-49	0.829101	0.146614	0.687409	13.9755	2.2004e-44	3.20983e-32
ENSG00000111224.9	PARP11	protein_coding	0.5	27	27	0.00244503	0.693214	0.0943373	0.693676	0.138506	0.833033	1.40281e-34	0.837985	0.0506149	14.0548	0.702219	7.20208e-45	0.848733	0.0852406	0.720347	13.9045	5.94508e-44	2.92456e-31
ENSG00000111229.11	ARPC3	protein_coding	0.5	10	10	0.00225657	0.307074	0.132288	0.35897	0.217504	0.47332	2.67511e-14	0.640361	0.0496178	8.65743	0.410062	4.82531e-18	0.673205	0.181677	0.453205	9.45219	3.31813e-21	1.08546e-15
ENSG00000111237.14	VPS29	protein_coding	0.5	7	7	0.00248662	0.286024	0.179587	0.284483	0.128912	0.401954	1.37436e-11	0.558106	0.155402	7.49934	0.311482	6.41381e-14	0.540525	0.142815	0.292167	6.6457	3.01773e-11	3.41953e-07
ENSG00000111247.10	RAD51AP1	protein_coding	0.5	39	39	0.00886015	0.806081	0.0999054	0.788119	0.1538	0.916333	2.00181e-49	0.902508	0.0537558	17.4377	0.81452	4.26711e-68	0.912852	0.0377589	0.833299	16.9339	2.53214e-64	8.03139e-44
ENSG00000111249.9	CUX2	protein_coding	0.5	8	8	0.00245867	0.301481	0.125146	0.183132	0.285752	0.370204	8.71725e-12	0.589763	0.0831582	7.78112	0.34782	7.18877e-15	0.509036	0.171818	0.259118	6.26893	3.63548e-10	1.55301e-06
ENSG00000111252.6	SH2B3	protein_coding	0.5	7	7	0.00232788	0.151401	0.112191	0.157756	0.261556	0.369956	1.68715e-06	0.454826	0.114679	5.66186	0.206866	1.49743e-08	0.533221	0.209825	0.284325	6.91935	4.53721e-12	1.50205e-08
ENSG00000111254.3	AKAP3	protein_coding	0.5	21	21	0.0021495	0.670729	0.0675871	0.559208	0.324557	0.783044	4.7131e-33	0.833518	0.0321152	13.7227	0.694753	7.41981e-43	0.812063	0.100882	0.659446	13.0082	1.09934e-38	4.96238e-28
ENSG00000111261.9	MANSC1	protein_coding	0.5	46	46	0.00794262	0.697221	0.0693925	0.694278	0.120056	0.89124	1.41831e-34	0.842235	0.0401327	14.0839	0.70936	4.76724e-45	0.86108	0.0580652	0.741459	14.2917	2.4658e-46	8.91429e-33
ENSG00000111262.4	KCNA1	protein_coding	0.5	12	12	0.0179315	0.400166	0.0522779	0.343927	0.227489	0.49515	5.43063e-15	0.651407	0.0452658	8.87333	0.424331	7.09929e-19	0.647905	0.126039	0.419781	8.55976	1.13107e-17	2.35213e-12
ENSG00000111266.4	DUSP16	protein_coding	0.5	19	19	0.00716199	0.566219	0.062841	0.579823	0.139845	0.720404	1.28548e-25	0.774711	0.053165	11.8527	0.600177	2.08428e-32	0.78422	0.0869663	0.615001	11.6762	1.68755e-31	1.19271e-22
ENSG00000111269.2	CREBL2	protein_coding	0.5	30	30	0.0018371	0.731358	0.130273	0.78689	0.0580015	0.882039	8.89039e-44	0.874999	0.0719492	16.1333	0.765623	1.48965e-58	0.909074	0.0208772	0.826415	16.3855	2.42707e-60	1.92973e-41
ENSG00000111271.10	ACAD10	protein_coding	0.5	5	5	0.0499517	0.257771	0.164835	0.254538	0.199527	0.3098	6.86075e-10	0.53945	0.115487	7.01743	0.291006	2.25981e-12	0.480235	0.28193	0.230626	6.03937	1.54716e-09	6.05039e-07
ENSG00000111275.8	ALDH2	protein_coding	0.5	6	6	0.00218252	0.283474	0.0809031	0.264997	0.299174	0.359973	1.15951e-11	0.591607	0.0596806	7.76936	0.349999	7.88854e-15	0.537423	0.222156	0.288824	7.10137	1.23522e-12	3.47801e-09
ENSG00000111276.6	CDKN1B	protein_coding	0.5	31	31	0.00200642	0.737921	0.103401	0.669386	0.193699	0.863259	3.11476e-42	0.873405	0.0681106	15.82	0.762836	2.26424e-56	0.845285	0.0974391	0.714508	14.2641	3.66105e-46	4.44401e-33
ENSG00000111291.4	GPRC5D	protein_coding	0.5	26	26	0.00192129	0.704014	0.0840414	0.691565	0.142652	0.838397	9.18656e-37	0.856334	0.0280706	14.6107	0.733307	2.40148e-48	0.845175	0.0750835	0.71432	13.7774	3.48724e-43	8.20926e-31
ENSG00000111300.5	NAA25	protein_coding	0.5	4	4	0.0148284	0.218446	0.165747	0.252923	0.185197	0.288721	7.21465e-08	0.483949	0.148511	6.16592	0.234207	7.00753e-10	0.494286	0.233538	0.244318	6.25114	4.07459e-10	5.89579e-07
ENSG00000111305.14	GSG1	protein_coding	0.5	51	51	0.00854171	0.729329	0.0658959	0.72985	0.101253	0.917963	3.60531e-41	0.874294	0.0396268	15.6069	0.764391	6.53623e-55	0.880514	0.0514209	0.775304	15.122	1.15999e-51	3.71514e-36
ENSG00000111319.8	SCNN1A	protein_coding	0.5	38	38	0.00161642	0.756317	0.123911	0.803583	0.101736	0.910548	3.54374e-44	0.877274	0.0631801	16.2398	0.76961	2.63899e-59	0.898421	0.0610551	0.807161	16.4482	8.6417e-61	6.90993e-42
ENSG00000111321.6	LTBR	protein_coding	0.5	12	12	0.00729776	0.707757	0.0588997	0.633104	0.228776	0.758762	1.2168e-35	0.845198	0.0474154	14.3153	0.71436	1.75622e-46	0.825558	0.0995282	0.681545	13.5019	1.5248e-41	6.38591e-30
ENSG00000111325.12	OGFOD2	protein_coding	0.5	4	4	0.0439247	0.156	0.076467	0.159724	0.158061	0.221586	2.27636e-06	0.458952	0.0791126	5.67072	0.210637	1.42202e-08	0.440901	0.19015	0.194394	5.26434	1.40691e-07	0.000163628
ENSG00000111328.2	CDK2AP1	protein_coding	0.5	13	13	0.00231021	0.443144	0.171693	0.467861	0.338251	0.600049	1.23631e-18	0.685505	0.116149	9.8415	0.469917	7.45911e-23	0.681519	0.225792	0.464468	10.2216	1.5878e-24	5.90727e-19
[truncated: 13,762 more rows]
