# Supplementary material for: Hippocampal transcriptome-wide association study and neurobiological pathway analysis for Alzheimer’s disease
Source: PLoS Genet. 2021 Feb 25;17(2):e1009363. doi: 10.1371/journal.pgen.1009363 (PMC7906391; doi:10.1371/journal.pgen.1009363)
Supplement: S12 Table — (XLSX) [file pgen.1009363.s012.xlsx]

## Sheet: Sheet1
gene_id	gene_name	gene_type	alpha	n_snps_in_window	n_snps_in_model	lambda_min_mse	test_R2_avg	test_R2_sd	cv_R2_avg	cv_R2_sd	in_sample_R2	nested_cv_fisher_pval	rho_avg	rho_se	rho_zscore	rho_avg_squared	zscore_pval	cv_rho_avg	cv_rho_se	cv_rho_avg_squared	cv_zscore_est	cv_zscore_pval	cv_pval_est
ENSG00000012779.6	ALOX5	protein_coding	0.5	7	7	0.00266743	0.295156	0.186267	0.314811	0.174898	0.41756	6.64031e-11	0.595826	0.0940016	7.47567	0.355009	7.68138e-14	0.626182	0.149106	0.392104	7.79145	6.6243e-15	2.9184e-10
ENSG00000014919.8	COX15	protein_coding	0.5	9	9	0.00263673	0.402277	0.0934636	0.294995	0.289655	0.463494	1.44557e-13	0.654103	0.0567812	8.44365	0.427851	3.07584e-17	0.611158	0.173373	0.373515	7.6472	2.05404e-14	4.75834e-10
ENSG00000015171.14	ZMYND11	protein_coding	0.5	8	8	0.00415215	0.228231	0.27986	0.149576	0.339869	0.404897	2.71033e-09	0.545283	0.146396	6.76736	0.297334	1.31153e-11	0.50664	0.213597	0.256684	5.95708	2.5678e-09	5.0455e-06
ENSG00000019995.6	ZRANB1	protein_coding	0.5	35	35	0.00172412	0.787011	0.070335	0.816686	0.052224	0.912389	5.56131e-39	0.887906	0.0298194	15.2964	0.788376	8.0745e-53	0.923591	0.0315357	0.853021	16.5446	1.75157e-61	3.32874e-41
ENSG00000023041.7	ZDHHC6	protein_coding	0.5	19	19	0.0175106	0.664399	0.115184	0.627326	0.143887	0.748982	5.73513e-29	0.822674	0.0707224	12.7912	0.676792	1.83534e-37	0.809934	0.0934431	0.655993	11.826	2.86641e-32	5.96979e-23
ENSG00000026025.9	VIM	protein_coding	0.5	32	32	0.0072486	0.784956	0.101805	0.759691	0.183596	0.908372	1.5231e-41	0.886542	0.0620458	15.8339	0.785957	1.81648e-56	0.885476	0.0811665	0.784068	14.9768	1.04098e-50	4.6595e-35
ENSG00000026103.15	FAS	protein_coding	0.5	15	15	0.00234502	0.698625	0.126162	0.721433	0.171588	0.807445	1.9112e-34	0.859978	0.05915	14.174	0.739562	1.32796e-45	0.889831	0.0614661	0.791799	14.9864	9.00474e-51	5.2928e-35
ENSG00000035403.12	VCL	protein_coding	0.5	5	5	0.00340545	0.298636	0.188511	0.204646	0.265505	0.388057	3.19078e-10	0.549283	0.181322	6.99472	0.301712	2.65783e-12	0.407259	0.28288	0.16586	5.00494	5.58781e-07	6.11962e-05
ENSG00000042286.10	AIFM2	protein_coding	0.5	39	39	0.0017359	0.736825	0.0813474	0.760193	0.114306	0.89726	7.1408e-38	0.875032	0.0554381	14.9894	0.765681	8.61667e-51	0.870156	0.0720255	0.757171	14.0528	7.40637e-45	2.56996e-31
ENSG00000043591.4	ADRB1	protein_coding	0.5	46	46	0.00815279	0.673275	0.0785857	0.638587	0.212653	0.866634	2.49308e-30	0.836657	0.0521147	13.1636	0.699995	1.42091e-39	0.833498	0.0836233	0.694719	12.6023	2.05151e-36	8.76214e-26
ENSG00000047056.10	WDR37	protein_coding	0.5	42	41	0.0158256	0.729614	0.119643	0.784418	0.0799915	0.916542	9.69316e-35	0.855313	0.0713741	14.2109	0.731561	7.83865e-46	0.895674	0.0469622	0.802231	14.9568	1.40705e-50	9.42819e-35
ENSG00000048740.13	CELF2	protein_coding	0.5	31	31	0.00285202	0.457735	0.267159	0.567324	0.320916	0.818771	9.51301e-22	0.733367	0.158417	10.6978	0.537827	1.04182e-26	0.831934	0.108119	0.692114	12.9276	3.14326e-38	3.13087e-27
ENSG00000052749.9	RRP12	protein_coding	0.5	11	11	0.00569806	0.58063	0.166756	0.566787	0.150026	0.681601	2.33819e-24	0.774438	0.100061	11.5194	0.599755	1.05401e-30	0.773467	0.106342	0.598251	10.819	2.79751e-27	1.87851e-19
ENSG00000055950.12	MRPL43	protein_coding	0.5	19	19	0.00216316	0.541745	0.229927	0.656735	0.116713	0.777791	7.49172e-24	0.760264	0.1124	11.3271	0.578001	9.63475e-30	0.839975	0.072554	0.705558	12.7392	3.57835e-37	3.09464e-26
ENSG00000057608.12	GDI2	protein_coding	0.5	50	50	0.00654076	0.803529	0.0641196	0.842115	0.0750155	0.953171	7.99577e-42	0.898761	0.0343388	15.9601	0.807772	2.42351e-57	0.923901	0.0351109	0.853593	16.7249	8.63932e-63	5.3424e-42
ENSG00000059573.4	ALDH18A1	protein_coding	0.5	12	12	0.00621419	0.371181	0.168591	0.360164	0.324223	0.532916	5.08751e-13	0.635484	0.100232	8.19957	0.40384	2.41244e-16	0.645417	0.142177	0.416563	8.05261	8.10485e-16	7.01541e-11
ENSG00000059915.12	PSD	protein_coding	0.5	5	5	0.0103563	0.268563	0.0717418	0.256518	0.253818	0.3317	3.42229e-08	0.538977	0.0568593	6.49294	0.290496	8.41761e-11	0.531433	0.219041	0.282421	6.55433	5.58907e-11	1.20404e-07
ENSG00000060339.9	CCAR1	protein_coding	0.5	13	13	0.0336385	0.337711	0.212087	0.334914	0.203116	0.496286	1.2282e-12	0.60054	0.173762	7.87378	0.360649	3.44095e-15	0.585375	0.22414	0.342664	7.23511	4.65139e-13	3.94972e-09
ENSG00000062650.13	WAPAL	protein_coding	0.5	5	5	0.0146759	0.0986253	0.387896	0.0559575	0.444949	0.312384	2.86964e-09	0.437891	0.374791	5.7426	0.191749	9.32336e-09	0.366304	0.395371	0.134179	4.84329	1.27705e-06	5.83473e-06
ENSG00000065154.7	OAT	protein_coding	0.5	34	34	0.0127634	0.645847	0.163964	0.637288	0.376827	0.885528	6.28774e-30	0.815663	0.0931586	12.957	0.665305	2.14426e-38	0.843706	0.114423	0.71184	13.7706	3.83184e-43	1.20278e-30
ENSG00000065613.9	SLK	protein_coding	0.5	11	11	0.00317947	0.434095	0.0535544	0.379125	0.326908	0.52947	1.09979e-14	0.674973	0.0381308	8.8218	0.455589	1.12637e-18	0.666421	0.159143	0.444117	8.56786	1.05425e-17	1.68592e-12
ENSG00000065618.12	COL17A1	protein_coding	0.5	17	17	0.00226061	0.542717	0.207588	0.518946	0.257932	0.662189	3.66711e-22	0.746956	0.133882	10.875	0.557944	1.51709e-27	0.75969	0.142611	0.577129	10.9006	1.14529e-27	4.17151e-20
ENSG00000065621.10	GSTO2	protein_coding	0.5	4	4	0.00352604	0.281178	0.130014	0.229644	0.34832	0.386786	1.25597e-10	0.591379	0.0855058	7.38645	0.349729	1.50803e-13	0.584558	0.149664	0.341708	7.00843	2.41003e-12	3.83397e-08
ENSG00000065665.16	SEC61A2	protein_coding	0.5	51	49	0.00629319	0.803478	0.043114	0.828237	0.0946386	0.948821	3.49224e-42	0.902518	0.02456	16.057	0.814538	5.10947e-58	0.909265	0.0575993	0.826762	15.8415	1.61043e-56	2.2049e-38
ENSG00000065675.10	PRKCQ	protein_coding	0.5	101	82	0.0162422	0.0882874	0.36027	0.364456	0.288171	0.943296	6.77105e-09	0.559078	0.0399671	6.78883	0.312568	1.13049e-11	0.678468	0.126621	0.460319	8.71659	2.86711e-18	8.4333e-13
ENSG00000065809.9	FAM107B	protein_coding	0.5	13	13	0.0182437	0.386407	0.299338	0.440999	0.148737	0.583697	4.40975e-18	0.724299	0.0360728	9.86657	0.524609	5.81172e-23	0.699067	0.10519	0.488695	8.96588	3.07807e-19	2.31238e-13
ENSG00000066468.16	FGFR2	protein_coding	0.5	47	46	0.0119332	0.663605	0.0560016	0.607347	0.264745	0.882512	2.02608e-28	0.823962	0.0416782	12.6832	0.678913	7.33085e-37	0.810885	0.140807	0.657535	12.4883	8.65038e-36	8.40792e-26
ENSG00000067057.12	PFKP	protein_coding	0.5	34	34	0.00820202	0.689213	0.0831496	0.720133	0.129549	0.876993	9.44851e-32	0.8449	0.0463325	13.5153	0.713856	1.27091e-41	0.880039	0.0525014	0.774468	14.2345	5.59278e-46	6.64683e-32
ENSG00000067064.6	IDI1	protein_coding	0.5	30	30	0.00401673	0.711402	0.114585	0.720614	0.165934	0.842529	1.35029e-33	0.85283	0.0610452	13.9532	0.727319	3.00771e-44	0.862815	0.103666	0.74445	14.3438	1.16483e-46	9.41124e-33
ENSG00000067082.10	KLF6	protein_coding	0.5	43	43	0.00163192	0.809736	0.0702507	0.820298	0.162	0.937196	5.32988e-45	0.907086	0.0415315	16.6798	0.822805	1.83794e-62	0.909286	0.0909369	0.826801	16.7549	5.21734e-63	1.89524e-42
ENSG00000068383.14	INPP5A	protein_coding	0.5	40	40	0.00628359	0.807717	0.0752607	0.800844	0.128449	0.925104	1.80712e-44	0.908454	0.0341045	16.5745	0.825289	1.06497e-61	0.910484	0.0591664	0.828981	16.4577	7.38298e-61	4.37825e-41
ENSG00000070748.13	CHAT	protein_coding	0.5	7	7	0.0496988	0.215602	0.140681	0.12661	0.359584	0.374053	7.9811e-09	0.546943	0.100488	6.68368	0.299146	2.33019e-11	0.532311	0.20677	0.283355	6.3841	1.7241e-10	5.31859e-07
ENSG00000072401.10	UBE2D1	protein_coding	0.5	11	11	0.0467225	0.36852	0.150903	0.38665	0.217762	0.509811	7.18552e-16	0.661311	0.137786	8.98622	0.437332	2.55869e-19	0.672468	0.156289	0.452213	8.74274	2.27518e-18	4.61274e-13
ENSG00000072422.12	RHOBTB1	protein_coding	0.5	16	16	0.00210827	0.474061	0.174688	0.450613	0.291067	0.670173	6.12694e-19	0.708981	0.126058	9.95153	0.502654	2.48328e-23	0.711467	0.13384	0.506185	9.34212	9.44245e-21	1.17271e-14
ENSG00000075073.10	TACR2	protein_coding	0.5	22	22	0.00218389	0.616922	0.204168	0.566458	0.249089	0.753508	6.84854e-30	0.803639	0.133371	12.8728	0.645835	6.40237e-38	0.811818	0.0899336	0.659049	11.8607	1.89311e-32	4.66356e-23
ENSG00000075290.7	WNT8B	protein_coding	0.5	13	13	0.00232767	0.477535	0.136712	0.42227	0.248003	0.595938	2.68516e-17	0.701948	0.0914119	9.5554	0.49273	1.23106e-21	0.70896	0.143464	0.502624	9.50226	2.05391e-21	2.30915e-15
ENSG00000075407.13	ZNF37A	protein_coding	0.5	3	3	0.0136185	0.054366	0.181542	0.100324	0.20042	0.202509	0.000246767	0.411279	0.0402838	4.69623	0.16915	2.65012e-06	0.375301	0.220125	0.140851	4.16309	3.13963e-05	0.00843605
ENSG00000075826.12	SEC31B	protein_coding	0.5	13	13	0.00227074	0.436958	0.121335	0.311434	0.405877	0.589545	4.65861e-16	0.691722	0.0705859	9.22332	0.47848	2.88029e-20	0.664842	0.209197	0.442015	8.90907	5.14606e-19	5.60271e-14
ENSG00000076685.14	NT5C2	protein_coding	0.5	5	5	0.0024693	0.221404	0.122706	0.138066	0.245207	0.274153	4.59884e-07	0.497857	0.108946	5.94442	0.247861	2.77435e-09	0.451756	0.206741	0.204084	5.13659	2.79761e-07	0.0002547
ENSG00000077147.10	TM9SF3	protein_coding	0.5	7	7	0.00276922	0.30158	0.139971	0.20698	0.429731	0.415089	1.21818e-09	0.554919	0.13601	6.91455	0.307935	4.69335e-12	0.483477	0.274766	0.23375	5.91546	3.3095e-09	1.75284e-06
ENSG00000077327.11	SPAG6	protein_coding	0.5	12	12	0.00181287	0.465471	0.296901	0.472634	0.277153	0.636479	1.21345e-21	0.722616	0.174114	10.6072	0.522174	2.76019e-26	0.711731	0.167568	0.506562	9.93759	2.85653e-23	4.06536e-17
ENSG00000077420.11	APBB1IP	protein_coding	0.5	5	5	0.00277347	0.220734	0.316151	0.246207	0.34744	0.366249	5.09722e-10	0.546687	0.175292	6.93372	0.298866	4.09917e-12	0.53729	0.228392	0.288681	6.61698	3.66618e-11	8.54171e-08
ENSG00000077943.7	ITGA8	protein_coding	0.5	8	8	0.00374268	0.353828	0.123379	0.32828	0.337995	0.486454	3.28363e-13	0.643694	0.0730043	8.29838	0.414342	1.05543e-16	0.608408	0.169936	0.37016	7.57783	3.51371e-14	7.84575e-10
ENSG00000078114.14	NEBL	protein_coding	0.5	9	9	0.00218704	0.358231	0.171556	0.329571	0.256627	0.424193	2.82459e-13	0.609993	0.188976	8.06799	0.372092	7.14642e-16	0.57067	0.321728	0.325664	7.17598	7.17915e-13	3.16628e-10
ENSG00000078403.12	MLLT10	protein_coding	0.5	7	7	0.0070829	0.176536	0.272963	0.303945	0.252923	0.375423	1.80235e-08	0.526802	0.139535	6.45831	0.277521	1.05882e-10	0.589821	0.184695	0.347889	7.37395	1.65644e-13	1.88882e-09
ENSG00000079332.10	SAR1A	protein_coding	0.5	38	38	0.0015252	0.679954	0.0835194	0.745252	0.0927549	0.8963	1.02909e-31	0.848795	0.0306209	13.5293	0.720454	1.04979e-41	0.87179	0.0513124	0.760018	13.7233	7.36208e-43	7.63149e-30
ENSG00000079393.16	DUSP13	protein_coding	0.5	7	7	0.00244591	0.198525	0.221569	0.303756	0.162619	0.367482	8.76556e-08	0.513387	0.121559	6.21502	0.263566	5.13196e-10	0.579667	0.159915	0.336014	6.99876	2.5823e-12	3.23061e-08
ENSG00000086475.10	SEPHS1	protein_coding	0.5	47	47	0.00976494	0.795289	0.114751	0.833363	0.107325	0.951414	2.5659e-46	0.915585	0.0318889	17.0048	0.838296	7.56169e-65	0.92527	0.0478864	0.856125	17.0526	3.34088e-65	1.96559e-43
ENSG00000089876.7	DHX32	protein_coding	0.5	32	32	0.00168205	0.678983	0.0480698	0.743735	0.137952	0.869641	2.10446e-29	0.833264	0.0326682	12.9469	0.694329	2.44497e-38	0.877754	0.0614838	0.770452	14.1098	3.30336e-45	2.07014e-31
ENSG00000095464.9	PDE6C	protein_coding	0.5	20	20	0.00462763	0.609621	0.104529	0.53361	0.15744	0.763687	5.77981e-27	0.809867	0.0599899	12.2889	0.655885	1.03869e-34	0.797293	0.100545	0.635676	11.5081	1.20027e-30	7.29774e-22
ENSG00000095485.12	CWF19L1	protein_coding	0.5	15	15	0.00266437	0.715394	0.0394934	0.72432	0.103116	0.801655	9.71882e-35	0.867312	0.0282282	14.2788	0.75223	2.96625e-46	0.861252	0.063694	0.741755	13.5038	1.48478e-41	4.17806e-29
ENSG00000095539.11	SEMA4G	protein_coding	0.5	13	13	0.00232502	0.468093	0.228177	0.47847	0.310973	0.658594	2.22432e-19	0.722848	0.112472	10.1321	0.522509	3.98155e-24	0.768526	0.105517	0.590632	10.6174	2.47309e-26	1.03102e-18
ENSG00000095564.9	BTAF1	protein_coding	0.5	13	13	0.0139	0.385398	0.263288	0.43958	0.19065	0.583766	8.64684e-17	0.688787	0.110467	9.36112	0.474427	7.88932e-21	0.692062	0.106757	0.47895	8.78141	1.61443e-18	9.02427e-13
ENSG00000095574.7	IKZF5	protein_coding	0.5	44	44	0.00154757	0.828769	0.0415073	0.84066	0.099913	0.952414	1.03931e-46	0.919212	0.0188462	17.1077	0.844951	1.30086e-65	0.9289	0.0508868	0.862856	17.8227	4.70941e-71	8.52018e-47
ENSG00000095585.12	BLNK	protein_coding	0.5	18	18	0.00550942	0.67329	0.1784	0.637201	0.28134	0.753935	1.40698e-32	0.837705	0.0873607	13.649	0.70175	2.04777e-42	0.814397	0.179363	0.663242	12.6149	1.7489e-36	2.39799e-26
ENSG00000095587.8	TLL2	protein_coding	0.5	15	15	0.014518	0.507503	0.116347	0.474311	0.244055	0.649313	3.76064e-18	0.717892	0.0771443	9.83972	0.515369	7.59227e-23	0.681474	0.193441	0.464407	9.02506	1.79604e-19	4.44564e-14
ENSG00000095596.7	CYP26A1	protein_coding	0.5	13	13	0.012907	0.444749	0.186781	0.423341	0.18547	0.593329	1.6785e-16	0.678889	0.137892	9.22986	0.460891	2.70991e-20	0.674968	0.130496	0.455582	8.50606	1.79943e-17	4.73436e-12
ENSG00000095637.16	SORBS1	protein_coding	0.5	13	13	0.0213308	0.490976	0.131738	0.479179	0.181458	0.620886	2.97112e-17	0.701495	0.0861319	9.54431	0.492096	1.3702e-21	0.71554	0.168671	0.511997	9.58508	9.23841e-22	1.28634e-15
ENSG00000095713.9	CRTAC1	protein_coding	0.5	20	20	0.00284569	0.627962	0.107453	0.628571	0.10726	0.751256	2.81338e-26	0.803218	0.0619724	12.1031	0.64516	1.01755e-33	0.827244	0.053819	0.684333	11.9969	3.6877e-33	2.60591e-23
ENSG00000095739.7	BAMBI	protein_coding	0.5	4	4	0.00294079	0.143132	0.245532	0.158928	0.291562	0.268733	5.4452e-06	0.439826	0.18294	5.26166	0.193447	1.4276e-07	0.448907	0.272345	0.201517	5.40787	6.37795e-08	1.83214e-05
ENSG00000095777.10	MYO3A	protein_coding	0.5	14	14	0.0086143	0.604826	0.0665473	0.611454	0.136609	0.719293	4.11493e-29	0.823675	0.060954	12.8294	0.67844	1.12216e-37	0.794201	0.0919878	0.630755	11.239	2.62289e-29	8.70692e-21
ENSG00000095787.17	WAC	protein_coding	0.5	22	22	0.0056021	0.690287	0.0436234	0.69892	0.178673	0.801194	4.27461e-35	0.869845	0.0252646	14.369	0.75663	8.10248e-47	0.846011	0.0970281	0.715735	13.1923	9.7208e-40	4.39575e-28
ENSG00000095794.15	CREM	protein_coding	0.5	10	10	0.00270359	0.36576	0.3204	0.351596	0.335109	0.515183	1.61039e-17	0.691388	0.133874	9.53169	0.478017	1.54741e-21	0.650372	0.116041	0.422984	7.98237	1.43552e-15	1.74402e-10
ENSG00000096717.7	SIRT1	protein_coding	0.5	3	3	0.0188887	0.128537	0.0512984	0.110855	0.170382	0.178449	0.000104261	0.4222	0.0729164	4.86285	0.178253	1.15706e-06	0.402769	0.170394	0.162223	4.41287	1.0201e-05	0.00599543
ENSG00000096746.13	HNRNPH3	protein_coding	0.5	6	6	0.0410113	0.251434	0.145351	0.233604	0.239713	0.309999	1.02428e-08	0.528394	0.152776	6.52091	0.279201	6.98805e-11	0.523117	0.23432	0.273652	6.37842	1.78928e-10	3.14597e-07
ENSG00000099194.5	SCD	protein_coding	0.5	19	19	0.00204807	0.452509	0.140353	0.413907	0.321067	0.709313	4.17802e-19	0.721547	0.0982525	10.068	0.520631	7.65465e-24	0.711122	0.129679	0.505694	9.46737	2.8697e-21	3.68017e-15
ENSG00000099204.14	ABLIM1	protein_coding	0.5	22	22	0.0109174	0.570164	0.146851	0.602694	0.170089	0.730406	2.65339e-25	0.785212	0.1007	11.7847	0.616558	4.68217e-32	0.812572	0.0926856	0.660273	12.1506	5.69121e-34	2.82859e-24
ENSG00000099246.12	RAB18	protein_coding	0.5	8	8	0.00495755	0.270646	0.10213	0.232584	0.277993	0.367051	1.51067e-08	0.544383	0.0813264	6.60672	0.296352	3.92931e-11	0.560963	0.227925	0.31468	6.89935	5.22418e-12	2.30596e-08
ENSG00000099250.13	NRP1	protein_coding	0.5	12	12	0.00223595	0.434131	0.139622	0.371803	0.479341	0.57205	3.4804e-18	0.718817	0.0702914	9.85384	0.516698	6.59722e-23	0.68608	0.193839	0.470705	9.02293	1.83126e-19	5.43603e-14
ENSG00000099256.14	PRTFDC1	protein_coding	0.5	61	58	0.0113974	0.600237	0.0759994	0.609754	0.180825	0.905861	6.54857e-25	0.794863	0.0501676	11.7611	0.631807	6.19159e-32	0.807108	0.0927927	0.651424	11.8417	2.37535e-32	4.51722e-23
ENSG00000099282.5	TSPAN15	protein_coding	0.5	38	37	0.0125534	0.66802	0.0893604	0.724702	0.109633	0.896037	9.2992e-33	0.855424	0.0303646	13.7896	0.73175	2.94343e-43	0.87059	0.0599196	0.757927	13.8423	1.4162e-43	2.18546e-30
ENSG00000099284.9	H2AFY2	protein_coding	0.5	48	48	0.00181467	0.819381	0.100129	0.867323	0.07154	0.950765	1.76819e-48	0.916489	0.0438121	17.4682	0.839953	2.50431e-68	0.942346	0.0343069	0.888015	18.6851	6.54046e-78	2.17688e-50
ENSG00000099290.11	FAM21A	protein_coding	0.5	18	18	0.00693864	0.796624	0.0809086	0.799546	0.117178	0.854313	3.92507e-42	0.897427	0.0447929	16.0182	0.805376	9.52955e-58	0.898606	0.0540798	0.807493	15.5311	2.13614e-54	3.20314e-37
ENSG00000107438.4	PDLIM1	protein_coding	0.5	17	17	0.00802986	0.533685	0.0878745	0.529437	0.257029	0.688774	8.78468e-20	0.744674	0.0409596	10.3582	0.554539	3.84071e-25	0.732429	0.142909	0.536452	10.3323	5.03474e-25	2.7416e-18
ENSG00000107443.11	CCNJ	protein_coding	0.5	5	5	0.0169465	0.301509	0.0983983	0.234777	0.250559	0.345194	4.96973e-08	0.533559	0.0621326	6.41907	0.284685	1.37109e-10	0.561927	0.195269	0.315762	6.91439	4.69896e-12	2.60032e-08
ENSG00000107485.11	GATA3	protein_coding	0.5	27	27	0.00861686	0.701254	0.035813	0.730401	0.179075	0.859473	9.54408e-32	0.850796	0.0218667	13.5475	0.723854	8.19523e-42	0.842808	0.115785	0.710326	13.3894	6.97115e-41	5.13939e-29
ENSG00000107518.12	ATRNL1	protein_coding	0.5	6	6	0.0206142	0.171834	0.114935	0.224958	0.255178	0.345582	5.34866e-08	0.504854	0.166721	6.19142	0.254878	5.96261e-10	0.550375	0.242098	0.302912	6.94765	3.71414e-12	9.01447e-09
ENSG00000107521.14	HPS1	protein_coding	0.5	15	15	0.00981585	0.538982	0.126941	0.584007	0.200744	0.684439	6.90755e-21	0.74903	0.0730903	10.6221	0.561046	2.35238e-26	0.767343	0.161347	0.588816	11.0474	2.25634e-28	1.33851e-20
ENSG00000107537.9	PHYH	protein_coding	0.5	31	31	0.00192254	0.691351	0.133948	0.75116	0.130606	0.877974	1.60552e-33	0.856489	0.0434261	13.9585	0.733573	2.79363e-44	0.879578	0.0704876	0.773658	14.5879	3.35367e-48	1.83097e-33
ENSG00000107551.16	RASSF4	protein_coding	0.5	17	17	0.00497952	0.56121	0.0956678	0.567533	0.173647	0.703839	5.31378e-23	0.778907	0.0403897	11.257	0.606696	2.13834e-29	0.775701	0.0953742	0.601712	10.7639	5.09581e-27	3.60337e-19
ENSG00000107554.11	DNMBP	protein_coding	0.5	17	17	0.00910144	0.457534	0.184716	0.465455	0.285347	0.594846	2.90203e-17	0.678489	0.17153	9.38338	0.460347	6.3891e-21	0.732734	0.169068	0.536899	10.26	1.06674e-24	4.99489e-18
ENSG00000107560.6	RAB11FIP2	protein_coding	0.5	11	11	0.0199733	0.318374	0.202358	0.341088	0.337334	0.553846	5.51314e-13	0.618124	0.151555	8.06957	0.382077	7.05479e-16	0.656106	0.1655	0.430475	8.30796	9.73637e-17	1.06752e-11
ENSG00000107562.12	CXCL12	protein_coding	0.5	8	8	0.0271581	0.318918	0.173099	0.284057	0.283682	0.429503	1.91598e-11	0.60199	0.111767	7.63305	0.362392	2.29261e-14	0.562179	0.25169	0.316045	7.02653	2.11727e-12	7.09782e-09
ENSG00000107566.9	ERLIN1	protein_coding	0.5	17	17	0.0020817	0.6401	0.139988	0.567883	0.343378	0.733075	1.11764e-27	0.804379	0.0886868	12.4093	0.647026	2.32805e-35	0.788745	0.140724	0.622119	11.5942	4.41006e-31	1.92733e-22
ENSG00000107581.8	EIF3A	protein_coding	0.5	7	7	0.00268709	0.305822	0.224847	0.33585	0.22691	0.387596	1.59857e-11	0.579767	0.182285	7.48503	0.33613	7.15281e-14	0.586596	0.228806	0.344095	7.41437	1.22205e-13	9.10508e-10
ENSG00000107593.15	PKD2L1	protein_coding	0.5	19	19	0.0152803	0.580665	0.04839	0.470412	0.419816	0.736765	4.40755e-23	0.780194	0.0381083	11.2821	0.608702	1.60821e-29	0.745726	0.20099	0.556107	11.0444	2.33389e-28	4.31886e-21
ENSG00000107611.10	CUBN	protein_coding	0.5	28	28	0.00163734	0.748549	0.0946657	0.727268	0.15508	0.856397	1.33222e-34	0.865325	0.0336258	14.2385	0.748787	5.28228e-46	0.864731	0.111102	0.74776	14.3844	6.48553e-47	6.68868e-33
ENSG00000107614.17	TRDMT1	protein_coding	0.5	18	18	0.00508448	0.565384	0.116079	0.548915	0.249506	0.717101	1.92763e-22	0.768823	0.0631397	11.0758	0.591089	1.64431e-28	0.779661	0.136556	0.607871	11.2393	2.61506e-29	4.03173e-21
ENSG00000107618.4	RBP3	protein_coding	0.5	8	8	0.0315161	0.211425	0.134365	0.243034	0.237035	0.404195	7.55904e-08	0.521914	0.104279	6.29028	0.272394	3.16898e-10	0.569014	0.194304	0.323777	6.90206	5.12527e-12	3.92014e-08
ENSG00000107623.4	GDF10	protein_coding	0.5	7	7	0.00296595	0.265714	0.271154	0.342463	0.207929	0.448564	1.09173e-13	0.583288	0.253161	7.95566	0.340225	1.78172e-15	0.616839	0.204248	0.38049	7.80912	5.7589e-15	1.26456e-10
ENSG00000107625.8	DDX50	protein_coding	0.5	17	17	0.00205443	0.526951	0.140706	0.489912	0.299743	0.698013	1.26727e-21	0.756551	0.0771964	10.8255	0.57237	2.60591e-27	0.756637	0.11323	0.5725	10.4413	1.60562e-25	3.17648e-18
ENSG00000107643.11	MAPK8	protein_coding	0.5	11	11	0.0028983	0.531278	0.0823715	0.517461	0.174957	0.623917	2.92802e-19	0.736468	0.052066	10.1951	0.542385	2.08524e-24	0.717215	0.158557	0.514397	9.6329	5.80665e-22	9.35586e-16
ENSG00000107651.8	SEC23IP	protein_coding	0.5	29	29	0.00229847	0.796262	0.0502058	0.744808	0.164333	0.893107	2.95823e-42	0.902095	0.0266413	16.07	0.813776	4.13784e-58	0.881571	0.078463	0.777167	14.8954	3.52926e-50	8.92016e-35
ENSG00000107669.13	ATE1	protein_coding	0.5	18	18	0.00267016	0.535495	0.177789	0.607011	0.174153	0.766422	1.40646e-21	0.739303	0.105799	10.7128	0.546569	8.86739e-27	0.803903	0.0630135	0.64626	11.3604	6.58708e-30	4.37803e-21
ENSG00000107672.10	NSMCE4A	protein_coding	0.5	17	17	0.00710028	0.665797	0.0768373	0.647637	0.19849	0.791687	1.13555e-30	0.836132	0.0611907	13.2335	0.699116	5.62194e-40	0.851057	0.0894197	0.724298	13.2605	3.92347e-40	2.84638e-28
ENSG00000107679.10	PLEKHA1	protein_coding	0.5	12	12	0.00236264	0.555202	0.127045	0.535089	0.187527	0.656513	3.63367e-21	0.749991	0.0832168	10.687	0.562487	1.17105e-26	0.707761	0.218514	0.500926	9.84653	7.0951e-23	6.13077e-17
ENSG00000107719.8	PALD1	protein_coding	0.5	66	66	0.00674722	0.697722	0.0876198	0.663053	0.196607	0.950973	5.84978e-34	0.861989	0.0343592	14.0827	0.743026	4.85278e-45	0.829343	0.104313	0.68781	12.8073	1.49167e-37	9.21742e-27
ENSG00000107731.8	UNC5B	protein_coding	0.5	12	12	0.00216878	0.590273	0.0822953	0.56325	0.107764	0.66609	4.0639e-23	0.779492	0.0437638	11.2854	0.607608	1.54858e-29	0.767394	0.0716696	0.588894	10.3806	3.04007e-25	9.95347e-18
ENSG00000107736.15	CDH23	protein_coding	0.5	30	30	0.00675999	0.711325	0.0706896	0.679456	0.153846	0.855825	1.09955e-30	0.839176	0.0472057	13.2545	0.704216	4.24905e-40	0.839289	0.0950517	0.704406	13.0205	9.34963e-39	1.78892e-27
ENSG00000107738.15	C10orf54	protein_coding	0.5	15	15	0.00447232	0.455633	0.25101	0.453717	0.33342	0.613449	4.31946e-19	0.707773	0.137871	9.97392	0.500943	1.98254e-23	0.67605	0.229392	0.457044	9.66379	4.29656e-22	7.46758e-17
ENSG00000107742.8	SPOCK2	protein_coding	0.5	12	12	0.00616193	0.506674	0.143397	0.46937	0.192557	0.632152	8.09041e-19	0.725702	0.0723297	10.0334	0.526644	1.08753e-23	0.725099	0.150086	0.525768	9.77751	1.40632e-22	3.57938e-16
ENSG00000107758.11	PPP3CB	protein_coding	0.5	5	5	0.0126451	0.138132	0.144468	0.165769	0.144374	0.261706	1.10061e-05	0.450306	0.117458	5.28757	0.202775	1.2395e-07	0.376535	0.233362	0.141778	4.18106	2.90156e-05	0.00117832
ENSG00000107771.11	CCSER2	protein_coding	0.5	7	7	0.0102543	0.350146	0.123215	0.420761	0.271653	0.428434	1.07994e-10	0.589339	0.0929448	7.38767	0.347321	1.49418e-13	0.631301	0.228828	0.398541	8.12411	4.50667e-16	1.29638e-11
ENSG00000107779.7	BMPR1A	protein_coding	0.5	14	14	0.0022587	0.499159	0.107225	0.468432	0.288344	0.628277	1.60834e-17	0.711152	0.0712804	9.66182	0.505738	4.38005e-22	0.717414	0.19735	0.514683	9.98408	1.78961e-23	2.92955e-17
ENSG00000107789.11	MINPP1	protein_coding	0.5	11	11	0.00232011	0.542793	0.103254	0.39109	0.446589	0.632932	3.44083e-21	0.76131	0.0363627	10.7621	0.579593	5.19963e-27	0.677007	0.231868	0.458339	9.16799	4.81926e-20	7.52086e-15
ENSG00000107796.8	ACTA2	protein_coding	0.5	22	22	0.010191	0.605087	0.107372	0.586357	0.183115	0.755063	1.46723e-24	0.787727	0.0647133	11.6436	0.620513	2.47297e-31	0.791331	0.0993073	0.626205	11.2764	1.71534e-29	5.25979e-21
ENSG00000107798.13	LIPA	protein_coding	0.5	12	12	0.00263442	0.454562	0.16218	0.485964	0.202987	0.644653	2.49081e-18	0.712942	0.0940596	9.84783	0.508286	7.0038e-23	0.763099	0.104463	0.58232	11.0014	3.76282e-28	2.05212e-20
ENSG00000107816.13	LZTS2	protein_coding	0.5	11	11	0.00232871	0.415058	0.136925	0.350043	0.381259	0.570232	2.22584e-15	0.670923	0.106857	8.94166	0.450138	3.83357e-19	0.664883	0.161437	0.442069	8.57342	1.00459e-17	1.47406e-12
ENSG00000107819.9	SFXN3	protein_coding	0.5	14	14	0.00238057	0.527804	0.049625	0.517996	0.16357	0.66973	3.02483e-19	0.736742	0.051558	10.1936	0.542789	2.1186e-24	0.736478	0.153554	0.542399	10.3286	5.2305e-25	3.27794e-18
ENSG00000107821.10	KAZALD1	protein_coding	0.5	9	9	0.0130283	0.39008	0.137952	0.376704	0.259608	0.50731	2.54606e-14	0.658544	0.0940366	8.63348	0.433681	5.95137e-18	0.68185	0.169279	0.46492	8.83063	1.0409e-18	2.95356e-13
ENSG00000107829.9	FBXW4	protein_coding	0.5	10	10	0.00242746	0.343315	0.135741	0.354135	0.273966	0.468419	1.24575e-12	0.632608	0.0817503	8.0982	0.400192	5.57806e-16	0.625909	0.204149	0.391762	7.94283	1.97625e-15	5.90763e-11
ENSG00000107831.8	FGF8	protein_coding	0.5	4	4	0.00382164	0.100159	0.262338	0.155477	0.246593	0.243439	8.12695e-05	0.422727	0.0965403	4.88758	0.178698	1.02085e-06	0.491576	0.182095	0.241647	5.619	1.92063e-08	4.18777e-05
ENSG00000107833.6	NPM3	protein_coding	0.5	8	8	0.00783914	0.343413	0.218988	0.272376	0.291136	0.444854	6.19516e-11	0.570917	0.179662	7.295	0.325946	2.98651e-13	0.551054	0.219741	0.30366	6.70283	2.04418e-11	8.17571e-08
ENSG00000107854.5	TNKS2	protein_coding	0.5	5	5	0.00280161	0.174503	0.177893	0.130644	0.394661	0.267466	7.62415e-06	0.434037	0.19213	5.17848	0.188388	2.23701e-07	0.427969	0.310087	0.183158	5.09845	3.42441e-07	1.80872e-05
ENSG00000107863.12	ARHGAP21	protein_coding	0.5	10	10	0.00682806	0.44286	0.0599582	0.445952	0.143281	0.534401	4.38171e-16	0.693878	0.0570115	9.24407	0.481467	2.3729e-20	0.686124	0.103222	0.470766	8.67936	3.98007e-18	1.76311e-12
ENSG00000107864.10	CPEB3	protein_coding	0.5	5	5	0.00283718	0.172748	0.28003	0.183354	0.274732	0.268048	2.61027e-07	0.434077	0.280803	5.46687	0.188423	4.58055e-08	0.406142	0.330912	0.164951	4.81048	1.5057e-06	5.78694e-05
ENSG00000107874.6	CUEDC2	protein_coding	0.5	6	6	0.00865539	0.252547	0.153844	0.248091	0.192114	0.339621	1.84183e-09	0.535266	0.173195	6.73151	0.28651	1.67915e-11	0.532091	0.178491	0.283121	6.2744	3.50986e-10	1.45972e-06
ENSG00000107882.7	SUFU	protein_coding	0.5	9	9	0.0130164	0.302026	0.193933	0.320282	0.248937	0.390983	3.67734e-11	0.577171	0.189556	7.37812	0.333127	1.60536e-13	0.578659	0.218304	0.334846	7.32623	2.36717e-13	1.41848e-09
ENSG00000107890.12	ANKRD26	protein_coding	0.5	15	15	0.0196107	0.455699	0.150623	0.52413	0.192027	0.638405	1.63424e-18	0.717655	0.08952	9.91636	0.515029	3.53399e-23	0.718791	0.141405	0.516661	9.61097	7.18701e-22	1.3146e-15
ENSG00000107897.14	ACBD5	protein_coding	0.5	7	7	0.0126932	0.245753	0.266568	0.372351	0.184742	0.434692	2.30509e-10	0.576218	0.121027	7.22162	0.332027	5.13706e-13	0.623982	0.147209	0.389354	7.72062	1.15766e-14	4.91545e-10
ENSG00000107902.9	LHPP	protein_coding	0.5	40	40	0.00397727	0.752187	0.0887867	0.761265	0.107981	0.906423	2.31759e-38	0.881926	0.0446808	15.1313	0.777794	1.00638e-51	0.887497	0.0441496	0.787652	14.4215	3.78804e-47	1.43316e-32
ENSG00000107929.10	LARP4B	protein_coding	0.5	21	21	0.0135057	0.504847	0.119913	0.484288	0.347453	0.708685	3.31837e-19	0.732134	0.0646641	10.1569	0.53602	3.08797e-24	0.741059	0.151713	0.549168	10.4933	9.26916e-26	8.52783e-19
ENSG00000107937.14	GTPBP4	protein_coding	0.5	16	16	0.019316	0.497979	0.290686	0.511425	0.281922	0.690673	1.55293e-21	0.740939	0.136757	10.7021	0.548991	9.95001e-27	0.748957	0.170974	0.560937	10.5798	3.69904e-26	4.95819e-19
ENSG00000107938.13	C10orf137	protein_coding	0.5	15	15	0.00219078	0.48625	0.286325	0.486933	0.15466	0.671831	3.57742e-20	0.700322	0.191241	10.1471	0.490451	3.41193e-24	0.712043	0.116277	0.507005	9.30618	1.32507e-20	1.76637e-14
ENSG00000107949.12	BCCIP	protein_coding	0.5	71	60	0.034768	0.338518	0.166179	0.3851	0.242152	0.820785	8.40883e-13	0.618537	0.134235	8.03762	0.382588	9.16001e-16	0.648575	0.185035	0.42065	8.34095	7.3699e-17	5.22676e-12
ENSG00000107951.8	MTPAP	protein_coding	0.5	26	26	0.00532083	0.74597	0.0568348	0.738805	0.122474	0.863803	6.2855e-37	0.876454	0.0358591	14.7963	0.768172	1.54706e-49	0.879338	0.0579073	0.773236	14.3119	1.84329e-46	2.94657e-32
ENSG00000107954.6	NEURL	protein_coding	0.5	15	15	0.0127649	0.530816	0.0911333	0.496177	0.218892	0.650348	4.23801e-20	0.745909	0.0532254	10.4337	0.55638	1.73902e-25	0.741955	0.113382	0.550498	9.9529	2.44946e-23	1.6485e-16
ENSG00000107957.12	SH3PXD2A	protein_coding	0.5	7	7	0.00257063	0.190481	0.185532	0.213984	0.196144	0.354256	1.50938e-07	0.464756	0.200303	5.80426	0.215998	6.46508e-09	0.530703	0.193309	0.281645	6.21941	4.99039e-10	1.95515e-06
ENSG00000107959.11	PITRM1	protein_coding	0.5	25	25	0.00203596	0.765022	0.112984	0.803428	0.0758005	0.89363	2.15298e-38	0.880233	0.0530855	15.1284	0.77481	1.05189e-51	0.911628	0.0235561	0.831065	15.5541	1.49264e-54	4.65378e-37
ENSG00000107960.6	OBFC1	protein_coding	0.5	8	8	0.00922616	0.255937	0.117598	0.27553	0.195281	0.40129	3.9279e-09	0.554647	0.0935446	6.80716	0.307633	9.95456e-12	0.557364	0.169858	0.310655	6.62706	3.42447e-11	2.5719e-07
ENSG00000107968.5	MAP3K8	protein_coding	0.5	10	10	0.00816389	0.443381	0.0784518	0.45756	0.171862	0.525454	4.07152e-15	0.680411	0.0513149	8.94923	0.462959	3.57981e-19	0.713036	0.107793	0.50842	9.21239	3.18947e-20	4.46548e-14
ENSG00000107984.5	DKK1	protein_coding	0.5	7	7	0.0026283	0.361622	0.135482	0.355214	0.190856	0.443796	2.09894e-12	0.627522	0.0876331	8.0145	0.393784	1.10587e-15	0.583054	0.139834	0.339952	6.96722	3.23257e-12	5.23439e-08
ENSG00000108001.9	EBF3	protein_coding	0.5	57	54	0.0184162	0.563199	0.151405	0.665193	0.177082	0.895689	1.33189e-22	0.775121	0.0396479	11.1487	0.600812	7.2654e-29	0.838219	0.0908237	0.702611	12.9436	2.5527e-38	3.67926e-27
ENSG00000108010.7	GLRX3	protein_coding	0.5	29	29	0.00908172	0.73506	0.0847736	0.720539	0.177009	0.85585	2.86207e-36	0.869894	0.0482044	14.6195	0.756716	2.10871e-48	0.864834	0.0876542	0.747937	14.0062	1.42759e-44	3.13869e-31
ENSG00000108018.11	SORCS1	protein_coding	0.5	17	17	0.0022901	0.648803	0.157581	0.616822	0.127199	0.774882	7.25846e-31	0.834037	0.0775613	13.2616	0.695617	3.86542e-40	0.827383	0.048709	0.684563	12.0227	2.69844e-33	2.0495e-23
ENSG00000108021.15	FAM208B	protein_coding	0.5	56	54	0.00390439	0.707126	0.130482	0.720404	0.177749	0.943915	4.0207e-35	0.860787	0.0694154	14.3223	0.740955	1.58857e-46	0.883712	0.0654459	0.780948	14.5261	8.2791e-48	4.13148e-33
ENSG00000108039.13	XPNPEP1	protein_coding	0.5	7	7	0.0110692	0.338407	0.241737	0.303778	0.218982	0.429493	1.41238e-11	0.561522	0.250572	7.33252	0.315307	2.25858e-13	0.602261	0.193954	0.362719	7.37423	1.65303e-13	3.01035e-09
ENSG00000108055.9	SMC3	protein_coding	0.5	17	17	0.00580275	0.53906	0.182049	0.559633	0.215455	0.708025	9.20698e-24	0.770088	0.100463	11.3649	0.593035	6.25097e-30	0.767623	0.129899	0.589246	10.7803	4.26723e-27	1.96462e-19
ENSG00000108061.7	SHOC2	protein_coding	0.5	25	25	0.011193	0.577962	0.190057	0.638966	0.184361	0.815248	4.75713e-27	0.806113	0.0746656	12.2846	0.649818	1.09531e-34	0.839277	0.0958231	0.704386	12.8256	1.17797e-37	1.22454e-26
ENSG00000108064.6	TFAM	protein_coding	0.5	19	19	0.002057	0.538325	0.14783	0.584535	0.181738	0.741597	2.75251e-22	0.756223	0.112134	10.961	0.571874	5.88613e-28	0.786547	0.0985606	0.618657	11.4822	1.62068e-30	5.80589e-22
ENSG00000108091.10	CCDC6	protein_coding	0.5	15	15	0.00509733	0.485648	0.241167	0.492522	0.257156	0.58901	1.34779e-19	0.720213	0.129649	10.1596	0.518707	3.00305e-24	0.666705	0.286874	0.444495	9.46724	2.87349e-21	1.76352e-16
ENSG00000108094.10	CUL2	protein_coding	0.5	21	21	0.0258743	0.508782	0.291557	0.460998	0.401002	0.742906	1.00613e-23	0.747951	0.163188	11.2117	0.559431	3.57271e-29	0.750002	0.213227	0.562504	11.0948	1.32991e-28	2.98314e-21
ENSG00000108100.13	CCNY	protein_coding	0.5	6	6	0.0024284	0.27108	0.156389	0.285461	0.292714	0.351223	2.07481e-09	0.56423	0.0890498	6.93298	0.318356	4.12058e-12	0.565291	0.232362	0.319554	6.88545	5.76064e-12	2.85358e-08
ENSG00000108175.12	ZMIZ1	protein_coding	0.5	17	17	0.00212737	0.422326	0.392093	0.518932	0.182654	0.648633	1.3365e-19	0.700576	0.175001	10.0297	0.490806	1.12848e-23	0.745719	0.130239	0.556097	10.0655	7.84952e-24	6.42961e-17
ENSG00000108176.10	DNAJC12	protein_coding	0.5	11	11	0.00992136	0.443503	0.172989	0.395875	0.283813	0.54299	1.14635e-14	0.649119	0.149637	8.63723	0.421356	5.75947e-18	0.686842	0.159625	0.471752	8.95472	3.40593e-19	1.24972e-13
ENSG00000108179.9	PPIF	protein_coding	0.5	13	13	0.0152306	0.477101	0.0784145	0.45801	0.276317	0.62623	8.42559e-17	0.707081	0.0351235	9.48284	0.499963	2.47446e-21	0.684699	0.206283	0.468812	9.23505	2.58169e-20	6.81177e-15
ENSG00000108187.11	PBLD	protein_coding	0.5	13	13	0.00222798	0.406218	0.312153	0.531591	0.218898	0.706371	2.78936e-20	0.732345	0.10423	10.3878	0.536329	2.8181e-25	0.781111	0.127516	0.610134	11.0473	2.25814e-28	2.79419e-20
ENSG00000108219.10	TSPAN14	protein_coding	0.5	8	8	0.00634009	0.204121	0.577428	0.324625	0.313957	0.452201	1.1923e-14	0.606939	0.254022	8.31447	0.368375	9.21657e-17	0.564218	0.234503	0.318342	7.12767	1.02083e-12	3.80228e-09
ENSG00000108231.7	LGI1	protein_coding	0.5	25	25	0.0102963	0.501639	0.256212	0.51417	0.30087	0.735884	4.0666e-20	0.720084	0.154616	10.2642	0.518522	1.02212e-24	0.767683	0.129549	0.589337	10.8278	2.54327e-27	1.25311e-19
ENSG00000108239.8	TBC1D12	protein_coding	0.5	9	9	0.0119856	0.348375	0.101008	0.351146	0.200262	0.467373	9.6489e-13	0.63093	0.0973001	8.10976	0.398072	5.07189e-16	0.649726	0.0973015	0.422143	7.91177	2.53762e-15	3.30686e-10
ENSG00000119906.7	FAM178A	protein_coding	0.5	5	5	0.00783321	0.201282	0.221588	0.0728086	0.38872	0.291381	2.18347e-07	0.482852	0.183469	5.89103	0.233146	3.83793e-09	0.51907	0.257512	0.269434	6.26163	3.80966e-10	5.76632e-07
ENSG00000119912.11	IDE	protein_coding	0.5	11	11	0.00254434	0.4239	0.218366	0.423541	0.200335	0.558507	3.17938e-17	0.690106	0.122736	9.46212	0.476246	3.0176e-21	0.670513	0.132865	0.449588	8.51187	1.71149e-17	3.67694e-12
ENSG00000119913.4	TECTB	protein_coding	0.5	37	37	0.00479631	0.824264	0.040418	0.835795	0.0877071	0.925706	3.38989e-46	0.916825	0.0226749	16.986	0.840567	1.04251e-64	0.921469	0.0401828	0.849105	16.7377	6.95694e-63	4.18353e-42
ENSG00000119917.9	IFIT3	protein_coding	0.5	19	19	0.00218935	0.649562	0.130736	0.626442	0.22396	0.803831	3.11466e-32	0.839866	0.0759979	13.5883	0.705375	4.7013e-42	0.833807	0.106307	0.695234	13.0082	1.09927e-38	1.54124e-27
ENSG00000119919.9	NKX2-3	protein_coding	0.5	8	8	0.00260372	0.470434	0.0491689	0.44825	0.314879	0.523478	4.21467e-15	0.677694	0.0622039	8.92854	0.45927	4.31654e-19	0.705975	0.193635	0.498401	9.52608	1.63342e-21	1.29287e-15
ENSG00000119927.9	GPAM	protein_coding	0.5	12	12	0.00271347	0.486747	0.169666	0.529313	0.233833	0.627875	5.9064e-19	0.722681	0.101763	10.0398	0.522267	1.019e-23	0.728645	0.129519	0.530923	9.80968	1.02296e-22	3.32987e-16
ENSG00000119929.8	CUTC	protein_coding	0.5	11	11	0.00233378	0.46797	0.122047	0.268599	0.500799	0.56141	1.81917e-18	0.709791	0.109907	9.85597	0.503803	6.45907e-23	0.633701	0.257921	0.401577	8.5741	9.98616e-18	2.09847e-13
ENSG00000119938.8	PPP1R3C	protein_coding	0.5	3	3	0.00955664	0.0818994	0.144327	0.112577	0.19523	0.193523	5.21827e-05	0.392431	0.211702	4.66833	0.154002	3.03665e-06	0.381349	0.207406	0.145427	4.29707	1.73072e-05	0.00498909
ENSG00000119943.6	PYROXD2	protein_coding	0.5	10	10	0.00507419	0.470761	0.217313	0.513389	0.303018	0.591408	2.50841e-18	0.691985	0.148663	9.70935	0.478843	2.75083e-22	0.743092	0.145634	0.552185	10.2871	8.05973e-25	6.75915e-18
ENSG00000119946.9	CNNM1	protein_coding	0.5	21	21	0.00202306	0.658979	0.091589	0.678347	0.168357	0.810579	1.2938e-31	0.843493	0.0512884	13.4778	0.71148	2.11382e-41	0.837226	0.0898146	0.700948	12.7344	3.80748e-37	2.7836e-26
ENSG00000119950.16	MXI1	protein_coding	0.5	14	14	0.00203583	0.473828	0.0660392	0.445395	0.227893	0.635362	1.29182e-16	0.704935	0.0314406	9.42934	0.496934	4.12678e-21	0.741984	0.125075	0.55054	10.0512	9.07778e-24	6.35372e-17
ENSG00000119953.8	SMNDC1	protein_coding	0.5	29	29	0.00872303	0.654131	0.111961	0.651841	0.151993	0.824029	8.33863e-29	0.823376	0.0600893	12.7614	0.677947	2.6922e-37	0.809547	0.103638	0.655366	11.9443	6.94973e-33	1.80956e-23
ENSG00000119965.8	C10orf88	protein_coding	0.5	51	50	0.00734059	0.819031	0.0732176	0.811243	0.0639513	0.950645	2.97474e-47	0.917469	0.0372771	17.2132	0.84175	2.11485e-66	0.919064	0.0492478	0.844679	16.6497	3.03966e-62	9.15885e-42
ENSG00000119969.10	HELLS	protein_coding	0.5	10	10	0.00224794	0.406701	0.155753	0.351411	0.27599	0.518496	2.06735e-15	0.671756	0.10307	8.95492	0.451256	3.39975e-19	0.624572	0.170496	0.390091	7.79302	6.54244e-15	2.45465e-10
ENSG00000119973.3	PRLHR	protein_coding	0.5	15	15	0.00220762	0.594546	0.0763924	0.491567	0.410037	0.700476	1.28399e-23	0.78342	0.0518285	11.4157	0.613747	3.49082e-30	0.789368	0.0843663	0.623102	11.2274	2.99092e-29	7.96295e-21
ENSG00000119977.16	TCTN3	protein_coding	0.5	13	13	0.0285129	0.462414	0.147885	0.427398	0.225157	0.594101	1.62479e-17	0.708456	0.074985	9.64491	0.50191	5.16584e-22	0.726137	0.0919154	0.527275	9.45561	3.21153e-21	8.80992e-15
ENSG00000119979.11	FAM45A	protein_coding	0.5	10	10	0.00438792	0.450615	0.109287	0.437154	0.199143	0.542543	2.2883e-16	0.691223	0.0894044	9.28584	0.47779	1.60441e-20	0.670204	0.212869	0.449174	8.69969	3.32804e-18	4.50028e-13
ENSG00000119986.6	AVPI1	protein_coding	0.5	25	25	0.00211674	0.531739	0.177114	0.578351	0.22689	0.774676	1.1761e-22	0.743037	0.128769	10.9638	0.552104	5.70405e-28	0.796042	0.137828	0.633683	11.7668	5.78539e-32	5.05094e-23
ENSG00000120008.11	WDR11	protein_coding	0.5	19	19	0.00667739	0.736257	0.131065	0.703891	0.276004	0.850273	1.12143e-36	0.868002	0.0686944	14.6942	0.753427	7.02455e-49	0.870783	0.0842787	0.758262	13.9969	1.62745e-44	4.52422e-31
ENSG00000120029.8	C10orf76	protein_coding	0.5	5	5	0.00848917	0.321054	0.179817	0.302054	0.171725	0.384914	5.70631e-12	0.596226	0.147991	7.70648	0.355485	1.29333e-14	0.602825	0.147612	0.363398	7.25968	3.87995e-13	1.02078e-08
ENSG00000120051.10	CCDC147	protein_coding	0.5	3	3	0.00272192	0.177765	0.144069	0.1679	0.224283	0.18824	3.30997e-05	0.403433	0.218973	4.7846	0.162758	1.71329e-06	0.426634	0.254214	0.182017	4.93776	7.90254e-07	0.000264594
ENSG00000120053.9	GOT1	protein_coding	0.5	7	7	0.0377146	0.189929	0.151217	0.230896	0.16246	0.357637	1.74648e-07	0.514663	0.0871222	6.16148	0.264878	7.20678e-10	0.502556	0.152127	0.252563	5.70303	1.177e-08	3.93439e-05
ENSG00000120055.5	C10orf95	protein_coding	0.5	8	8	0.0115405	0.383239	0.174349	0.340974	0.284042	0.456224	2.59545e-13	0.632104	0.134197	8.23465	0.399555	1.80086e-16	0.613433	0.217999	0.376301	7.69917	1.36953e-14	2.59131e-10
ENSG00000120057.4	SFRP5	protein_coding	0.5	9	9	0.00274066	0.362909	0.25733	0.394646	0.161149	0.489365	1.65057e-15	0.677729	0.0999396	9.01202	0.459317	2.02298e-19	0.641659	0.108175	0.411726	7.8067	5.87069e-15	5.66293e-10
ENSG00000120539.10	MASTL	protein_coding	0.5	10	10	0.00764353	0.3633	0.135611	0.403562	0.270618	0.551576	1.85415e-13	0.643781	0.0890228	8.35203	0.414454	6.70989e-17	0.659069	0.167065	0.434372	8.35411	6.59281e-17	7.93847e-12
ENSG00000120549.11	KIAA1217	protein_coding	0.5	16	16	0.00218328	0.554051	0.111275	0.530988	0.240966	0.682764	1.7019e-20	0.746087	0.0732758	10.5191	0.556645	7.05157e-26	0.753623	0.155041	0.567947	10.6522	1.70203e-26	3.26284e-19
ENSG00000120594.12	PLXDC2	protein_coding	0.5	21	21	0.00205393	0.69179	0.0701075	0.583099	0.431713	0.780432	1.65624e-31	0.848898	0.0256041	13.4856	0.720627	1.90162e-41	0.829612	0.114905	0.688256	12.636	1.33708e-36	4.91893e-26
ENSG00000120616.11	EPC1	protein_coding	0.5	8	8	0.00344321	0.211157	0.260416	0.160793	0.514438	0.415457	3.78371e-09	0.556133	0.0978819	6.81857	0.309284	9.19483e-12	0.537272	0.227201	0.288661	6.43824	1.20863e-10	3.61414e-07
ENSG00000121898.8	CPXM2	protein_coding	0.5	8	8	0.0027465	0.377946	0.197473	0.394472	0.2014	0.497847	9.45031e-15	0.639505	0.160286	8.59519	0.408966	8.31289e-18	0.620956	0.163327	0.385586	7.79267	6.56066e-15	2.16754e-10
ENSG00000122359.13	ANXA11	protein_coding	0.5	14	14	0.00309092	0.562898	0.0992466	0.556492	0.207293	0.695983	4.43939e-22	0.76957	0.0449383	11.0027	0.592238	3.71013e-28	0.765276	0.130334	0.585647	10.6897	1.13769e-26	4.18233e-19
ENSG00000122367.15	LDB3	protein_coding	0.5	10	10	0.00412595	0.545126	0.0283283	0.550653	0.123983	0.639494	5.60642e-21	0.760462	0.0214248	10.7117	0.578302	8.97275e-27	0.778293	0.0571007	0.60574	10.584	3.53616e-26	2.39538e-18
ENSG00000122375.7	OPN4	protein_coding	0.5	13	13	0.00774363	0.655013	0.097121	0.637865	0.1133	0.757721	1.0672e-27	0.819554	0.0383411	12.5032	0.671668	7.17419e-36	0.834274	0.0832603	0.696013	12.6418	1.24106e-36	6.14736e-26
ENSG00000122376.7	FAM35A	protein_coding	0.5	6	6	0.00495039	0.293556	0.169023	0.241564	0.275352	0.416061	2.01311e-11	0.606415	0.0915843	7.66074	0.36774	1.8487e-14	0.533788	0.299302	0.28493	6.764	1.34236e-11	6.20489e-09
ENSG00000122378.9	FAM213A	protein_coding	0.5	23	23	0.00420427	0.702401	0.0550655	0.724196	0.153252	0.831135	2.34498e-32	0.852556	0.0350166	13.6875	0.726851	1.20594e-42	0.864862	0.077973	0.747986	13.9518	3.06625e-44	5.51302e-31
ENSG00000122852.10	SFTPA1	protein_coding	0.5	14	14	0.0180481	0.575195	0.100626	0.49865	0.236447	0.677492	1.58674e-24	0.79328	0.039834	11.6696	0.629293	1.82238e-31	0.755746	0.123645	0.571152	10.3502	4.17622e-25	7.01223e-18
ENSG00000122862.4	SRGN	protein_coding	0.5	49	48	0.00785184	0.669957	0.0998614	0.689802	0.203548	0.92753	3.97528e-28	0.820263	0.0526709	12.5986	0.672832	2.15048e-36	0.837158	0.114982	0.700833	13.1378	2.00001e-39	4.85148e-28
ENSG00000122863.5	CHST3	protein_coding	0.5	20	20	0.00536435	0.481975	0.171584	0.571982	0.186073	0.712166	3.21996e-19	0.724683	0.107172	10.1081	0.525166	5.08851e-24	0.804835	0.0780492	0.647759	11.5676	6.01086e-31	6.00884e-22
ENSG00000122870.7	BICC1	protein_coding	0.5	8	8	0.0196108	0.257333	0.156289	0.24761	0.261937	0.373307	1.98281e-09	0.550162	0.144692	6.83032	0.302678	8.47273e-12	0.524017	0.196549	0.274594	6.31651	2.67539e-10	6.75628e-07
ENSG00000122873.7	CISD1	protein_coding	0.5	15	15	0.0107607	0.495894	0.109112	0.526548	0.242591	0.665158	8.44214e-21	0.751992	0.0607461	10.6214	0.565493	2.36904e-26	0.772188	0.108234	0.596274	10.8763	1.49449e-27	1.02128e-19
ENSG00000122877.9	EGR2	protein_coding	0.5	19	19	0.00199399	0.448031	0.185097	0.546176	0.170012	0.686678	6.79704e-19	0.722399	0.0813913	10.0298	0.52186	1.12771e-23	0.738081	0.107125	0.544764	9.8429	7.35601e-23	3.94644e-16
ENSG00000122882.6	ECD	protein_coding	0.5	14	14	0.00244969	0.512868	0.0951498	0.562143	0.115738	0.654211	2.96927e-22	0.77332	0.0271699	11.0633	0.598024	1.88976e-28	0.796431	0.0810878	0.634302	11.2463	2.41443e-29	9.15494e-21
ENSG00000122912.10	SLC25A16	protein_coding	0.5	5	5	0.0183486	0.20417	0.205807	0.205294	0.223747	0.332222	3.60008e-08	0.508573	0.165056	6.25831	0.258646	3.89182e-10	0.454435	0.263512	0.206511	5.32581	1.00505e-07	3.10526e-05
ENSG00000122952.12	ZWINT	protein_coding	0.5	4	4	0.022904	0.201522	0.161042	0.221155	0.188196	0.287576	1.7815e-08	0.531681	0.137468	6.48964	0.282685	8.60414e-11	0.520562	0.136266	0.270985	5.97905	2.24439e-09	1.07423e-05
ENSG00000122958.10	VPS26A	protein_coding	0.5	17	17	0.00447071	0.507918	0.11495	0.504087	0.205514	0.663094	4.95846e-20	0.745807	0.0487	10.4187	0.556228	2.03787e-25	0.739338	0.114066	0.546621	9.89166	4.5246e-23	2.60241e-16
ENSG00000123240.12	OPTN	protein_coding	0.5	41	41	0.00745051	0.656983	0.114452	0.650212	0.248065	0.890021	8.5472e-30	0.836865	0.0271561	13.0513	0.700344	6.24924e-39	0.848701	0.114786	0.720293	13.3192	1.79017e-40	1.34545e-28
ENSG00000123243.10	ITIH5	protein_coding	0.5	63	59	0.0144406	0.639894	0.242598	0.722156	0.108073	0.929058	1.46618e-32	0.835101	0.0946557	13.6296	0.697394	2.67039e-42	0.861552	0.0544483	0.742271	13.3901	6.90788e-41	1.32652e-28
ENSG00000127884.4	ECHS1	protein_coding	0.5	21	21	0.00204973	0.60513	0.140006	0.6002	0.196236	0.769426	9.14888e-26	0.795761	0.0745007	11.9489	0.633236	6.58288e-33	0.789852	0.127838	0.623866	11.508	1.20301e-30	4.87256e-22
ENSG00000128802.3	GDF2	protein_coding	0.5	3	3	0.00318919	0.124256	0.17353	0.108952	0.142085	0.19548	2.08792e-05	0.419006	0.186435	4.96951	0.175566	6.71238e-07	0.341068	0.262843	0.116327	3.83597	0.000125067	0.00147356
ENSG00000128805.10	ARHGAP22	protein_coding	0.5	6	6	0.00940956	0.275526	0.0529891	0.215134	0.195804	0.330469	7.67736e-09	0.55659	0.0527833	6.75857	0.309792	1.39359e-11	0.540525	0.210754	0.292167	6.53922	6.18424e-11	2.11129e-07
ENSG00000128815.13	WDFY4	protein_coding	0.5	7	7	0.011488	0.329528	0.218325	0.321582	0.221309	0.44112	1.39146e-11	0.596312	0.156521	7.61147	0.355589	2.70989e-14	0.59613	0.151533	0.355371	7.17794	7.07679e-13	1.50836e-08
ENSG00000130640.9	TUBGCP2	protein_coding	0.5	24	24	0.00193931	0.632967	0.173347	0.670482	0.0667009	0.817178	3.77383e-29	0.810117	0.11955	12.7515	0.65629	3.05609e-37	0.840703	0.0427496	0.706782	12.3844	3.17542e-35	1.08606e-24
ENSG00000130643.4	CALY	protein_coding	0.5	22	22	0.00414866	0.652375	0.124176	0.649208	0.169667	0.784339	6.00298e-27	0.805977	0.0679401	12.2631	0.649599	1.4291e-34	0.828478	0.0774765	0.686375	12.3234	6.77713e-35	1.09405e-24
ENSG00000130649.5	CYP2E1	protein_coding	0.5	11	11	0.00255682	0.46204	0.155668	0.425351	0.195829	0.548931	5.31424e-18	0.700581	0.114081	9.69858	0.490814	3.05739e-22	0.686621	0.138828	0.471449	8.85513	8.35891e-19	3.31383e-13
ENSG00000132334.12	PTPRE	protein_coding	0.5	75	72	0.0078842	0.748639	0.123661	0.753492	0.220766	0.970378	2.06548e-36	0.865125	0.0788824	14.6204	0.748441	2.08195e-48	0.882933	0.129186	0.779571	15.6601	2.83373e-55	3.67133e-38
ENSG00000133661.11	SFTPD	protein_coding	0.5	21	21	0.00203269	0.732877	0.123615	0.735088	0.163257	0.836829	1.53273e-38	0.877075	0.0544474	15.1433	0.76926	8.38603e-52	0.868522	0.0992139	0.75433	14.8533	6.61948e-50	7.28002e-35
ENSG00000133665.8	DYDC2	protein_coding	0.5	9	9	0.00305483	0.675403	0.0717204	0.640504	0.175979	0.710997	2.5379e-29	0.828741	0.0465146	12.9039	0.686811	4.28112e-38	0.816946	0.140263	0.667401	12.5566	3.65658e-36	5.62419e-26
ENSG00000133678.9	TMEM254	protein_coding	0.5	27	27	0.00844163	0.769593	0.101043	0.756464	0.133066	0.831893	9.87147e-39	0.877334	0.0627641	15.1845	0.769715	4.47719e-52	0.892142	0.0710365	0.795917	15.094	1.77416e-51	1.9559e-35
ENSG00000134452.15	FBXO18	protein_coding	0.5	40	40	0.00339519	0.861064	0.054273	0.861092	0.0757023	0.950388	5.43043e-53	0.934675	0.0298234	18.52	0.873618	1.42519e-76	0.938022	0.0395163	0.879885	17.9536	4.50052e-72	3.3716e-47
ENSG00000134453.11	RBM17	protein_coding	0.5	93	69	0.0439902	0.153519	0.243496	0.231717	0.248238	0.843702	9.60089e-10	0.559881	0.131354	6.97128	0.313467	3.1406e-12	0.552255	0.177065	0.304985	6.56567	5.17995e-11	3.30351e-07
ENSG00000134461.11	ANKRD16	protein_coding	0.5	34	34	0.0069123	0.785153	0.11018	0.791317	0.0998118	0.899506	1.97019e-44	0.900649	0.0578158	16.5238	0.811169	2.47168e-61	0.906518	0.0300684	0.821775	15.3495	3.56809e-53	2.93101e-36
ENSG00000134463.10	ECHDC3	protein_coding	0.5	65	62	0.0109704	0.845121	0.0448506	0.809038	0.179671	0.965157	6.62289e-51	0.931551	0.0201913	18.0621	0.867787	6.33227e-73	0.922702	0.0612781	0.851378	17.4811	1.99569e-68	2.13228e-45
ENSG00000134470.15	IL15RA	protein_coding	0.5	70	63	0.0247902	0.557398	0.0702472	0.582352	0.144013	0.901141	1.27706e-21	0.763184	0.050137	10.8658	0.58245	1.67703e-27	0.807218	0.0957302	0.651601	11.5924	4.50153e-31	5.07201e-22
ENSG00000136738.10	STAM	protein_coding	0.5	22	22	0.00571234	0.751927	0.0694902	0.69098	0.214394	0.845591	2.08634e-36	0.875563	0.0314651	14.6802	0.76661	8.63252e-49	0.844276	0.108267	0.712802	13.3374	1.40293e-40	9.3898e-29
ENSG00000136750.7	GAD2	protein_coding	0.5	10	10	0.00246739	0.383368	0.1028	0.241937	0.471621	0.524108	5.84567e-13	0.641879	0.0617552	8.23244	0.412009	1.83446e-16	0.612656	0.190201	0.375348	7.55933	4.05163e-14	9.97182e-10
ENSG00000136754.12	ABI1	protein_coding	0.5	30	30	0.00158658	0.736818	0.0678212	0.681506	0.234531	0.848068	1.64506e-34	0.862014	0.0436135	14.2005	0.743069	9.09217e-46	0.855036	0.0976448	0.731086	13.6985	1.03692e-42	4.2834e-30
ENSG00000136758.14	YME1L1	protein_coding	0.5	12	12	0.00607729	0.405416	0.122346	0.35414	0.24332	0.551876	1.1673e-13	0.653361	0.074102	8.45721	0.426881	2.7384e-17	0.689434	0.123421	0.47532	8.79874	1.38362e-18	6.54461e-13
ENSG00000136770.6	DNAJC1	protein_coding	0.5	14	14	0.00436627	0.534373	0.230496	0.552555	0.188331	0.663687	1.70911e-21	0.736816	0.132049	10.6719	0.542898	1.37839e-26	0.78017	0.0980327	0.608666	11.1347	8.50255e-29	1.25139e-20
ENSG00000138107.7	ACTR1A	protein_coding	0.5	9	9	0.0104414	0.397956	0.183302	0.308563	0.284264	0.492876	1.77676e-15	0.657849	0.143371	8.87488	0.432765	7.00084e-19	0.627582	0.122056	0.393859	7.61989	2.53894e-14	1.49322e-09
ENSG00000138111.10	TMEM180	protein_coding	0.5	5	5	0.0143278	0.246422	0.0625526	0.201551	0.226592	0.285556	2.38403e-07	0.512369	0.0764525	6.11684	0.262522	9.54514e-10	0.476435	0.207787	0.226991	5.53022	3.19828e-08	3.88745e-05
ENSG00000138115.9	CYP2C8	protein_coding	0.5	8	8	0.0024952	0.194467	0.245083	0.273321	0.189643	0.399469	4.32174e-08	0.490358	0.218464	6.08505	0.240451	1.16455e-09	0.582638	0.170588	0.339467	7.03534	1.9877e-12	2.58565e-08
ENSG00000138119.12	MYOF	protein_coding	0.5	25	25	0.00954703	0.488705	0.283154	0.667627	0.125176	0.78039	1.68979e-23	0.745483	0.140719	11.1583	0.555744	6.5219e-29	0.844705	0.0779201	0.713526	12.9905	1.38443e-38	3.16989e-27
ENSG00000138131.3	LOXL4	protein_coding	0.5	13	13	0.0119318	0.529134	0.139138	0.477168	0.195719	0.594024	2.18607e-19	0.727368	0.0994389	10.1628	0.529064	2.90689e-24	0.700823	0.143372	0.491152	9.14997	5.69494e-20	4.14733e-14
ENSG00000138134.7	STAMBPL1	protein_coding	0.5	14	14	0.0120739	0.557544	0.115049	0.502763	0.167729	0.650177	4.46621e-21	0.752187	0.0673032	10.6825	0.565785	1.22928e-26	0.729127	0.104364	0.531626	9.64802	5.01132e-22	1.64526e-15
ENSG00000138135.5	CH25H	protein_coding	0.5	10	10	0.00564748	0.332511	0.120093	0.354541	0.153826	0.482185	2.92863e-11	0.604149	0.0886257	7.61006	0.364996	2.73965e-14	0.664215	0.136041	0.441182	8.33883	7.50278e-17	1.29366e-11
ENSG00000138138.9	ATAD1	protein_coding	0.5	16	16	0.00643333	0.515441	0.0547449	0.45214	0.286369	0.673725	4.93175e-18	0.723701	0.0361202	9.85236	0.523743	6.6952e-23	0.703593	0.175351	0.495043	9.41024	4.95007e-21	3.74498e-15
ENSG00000138152.7	BTBD16	protein_coding	0.5	18	18	0.0117581	0.519026	0.0958929	0.528109	0.117699	0.679707	8.04478e-21	0.751424	0.0649888	10.6222	0.564638	2.3497e-26	0.764232	0.0655196	0.584051	10.2581	1.08832e-24	2.77573e-17
ENSG00000138160.4	KIF11	protein_coding	0.5	14	14	0.00222813	0.541934	0.158617	0.519633	0.199177	0.672247	2.05983e-21	0.748391	0.10035	10.7284	0.560089	7.4902e-27	0.729303	0.123522	0.531882	9.74224	1.99122e-22	6.55495e-16
ENSG00000138161.8	CUZD1	protein_coding	0.5	33	33	0.00832956	0.646058	0.138187	0.676965	0.14327	0.859362	3.65301e-32	0.840249	0.0664452	13.577	0.706018	5.48583e-42	0.861967	0.0570053	0.742987	13.3951	6.45706e-41	1.28176e-28
ENSG00000138162.13	TACC2	protein_coding	0.5	24	24	0.00184342	0.486062	0.303438	0.609763	0.157608	0.788797	6.33847e-21	0.711998	0.181217	10.385	0.506942	2.90094e-25	0.803286	0.102599	0.645268	11.6371	2.67013e-31	2.72057e-22
ENSG00000138166.5	DUSP5	protein_coding	0.5	17	17	0.0020672	0.461947	0.154595	0.508707	0.204018	0.661703	2.07047e-20	0.73087	0.116566	10.4045	0.534172	2.36534e-25	0.719895	0.1382	0.518248	9.68686	3.4292e-22	6.90073e-16
ENSG00000138172.6	CALHM2	protein_coding	0.5	6	6	0.00276556	0.149255	0.320249	0.164791	0.356258	0.325684	6.49783e-08	0.475892	0.215226	5.95445	0.226473	2.60945e-09	0.51319	0.258537	0.263364	6.26184	3.8045e-10	4.47279e-07
ENSG00000138175.8	ARL3	protein_coding	0.5	6	6	0.00250686	0.239393	0.120727	0.233834	0.148837	0.298491	1.96106e-07	0.505508	0.126089	6.07693	0.255539	1.22506e-09	0.461575	0.184847	0.213052	5.21939	1.79518e-07	0.000231429
ENSG00000138182.10	KIF20B	protein_coding	0.5	34	34	0.00179603	0.75588	0.0507336	0.760041	0.124747	0.887058	3.03743e-37	0.88008	0.029884	14.8835	0.774541	4.22115e-50	0.883853	0.0759209	0.781196	14.7846	1.84242e-49	3.03662e-34
ENSG00000138185.12	ENTPD1	protein_coding	0.5	10	10	0.0131302	0.415071	0.160312	0.376791	0.219066	0.520856	1.15901e-14	0.666115	0.0860326	8.75712	0.44371	2.003e-18	0.703744	0.104792	0.495256	9.03739	1.60455e-19	1.48173e-13
ENSG00000138190.12	EXOC6	protein_coding	0.5	12	12	0.00217454	0.496884	0.148723	0.410723	0.180432	0.587975	1.01247e-18	0.723278	0.0794331	9.99665	0.523131	1.57647e-23	0.704194	0.103146	0.495889	9.00381	2.18013e-19	2.05806e-13
ENSG00000138193.10	PLCE1	protein_coding	0.5	9	9	0.0234242	0.279252	0.326507	0.266366	0.480301	0.547124	6.21995e-13	0.601455	0.204732	7.92714	0.361749	2.24251e-15	0.623244	0.282714	0.388433	8.71241	2.97479e-18	3.0167e-14
ENSG00000138207.8	RBP4	protein_coding	0.5	27	27	0.00854412	0.571493	0.103311	0.549681	0.210785	0.837502	1.36418e-26	0.812603	0.031041	12.2257	0.660324	2.26641e-34	0.811274	0.0899349	0.658166	11.8377	2.49177e-32	5.69409e-23
ENSG00000138286.10	FAM149B1	protein_coding	0.5	4	4	0.00278038	0.0713205	0.2057	0.163376	0.215317	0.257806	8.23536e-05	0.406076	0.157314	4.74608	0.164897	2.07396e-06	0.416318	0.229704	0.173321	4.82104	1.4281e-06	0.000517682
ENSG00000138293.15	NCOA4	protein_coding	0.5	8	8	0.0192005	0.338855	0.158374	0.342475	0.210919	0.48273	8.35271e-13	0.61346	0.166433	7.99209	0.376333	1.32673e-15	0.591758	0.244893	0.350177	7.44864	9.43047e-14	7.47588e-10
ENSG00000138297.9	TIMM23	protein_coding	0.5	4	4	0.00283335	0.176934	0.160628	0.15633	0.17675	0.211199	1.93715e-05	0.411009	0.200969	4.91472	0.168928	8.89111e-07	0.378102	0.277401	0.142961	4.29632	1.73656e-05	0.00201305
ENSG00000138303.13	ASCC1	protein_coding	0.5	14	14	0.00583627	0.478849	0.194182	0.496825	0.185346	0.634449	1.27963e-17	0.693912	0.141422	9.56498	0.481514	1.12224e-21	0.703858	0.107621	0.495416	9.0045	2.1666e-19	1.99437e-13
ENSG00000138311.11	ZNF365	protein_coding	0.5	18	18	0.00207553	0.570525	0.188805	0.37038	0.475722	0.707882	1.02266e-24	0.770629	0.118366	11.5719	0.593869	5.72121e-31	0.729416	0.146986	0.532048	10.0435	9.81088e-24	3.60708e-17
ENSG00000138316.6	ADAMTS14	protein_coding	0.5	71	70	0.00540119	0.851071	0.0630422	0.895623	0.0692701	0.981075	5.07959e-49	0.924437	0.0295271	17.6251	0.854585	1.57952e-69	0.951119	0.0290948	0.904628	19.1372	1.23754e-81	3.02108e-52
ENSG00000138326.14	RPS24	protein_coding	0.5	34	34	0.00178101	0.810224	0.125065	0.818798	0.116517	0.92229	2.07043e-49	0.921319	0.0401632	17.6912	0.848829	4.90553e-70	0.934963	0.0360982	0.874155	17.7143	3.25126e-70	3.45206e-46
ENSG00000138336.8	TET1	protein_coding	0.5	13	13	0.0163037	0.408756	0.104473	0.430427	0.156305	0.533745	1.8649e-13	0.647063	0.0875356	8.37078	0.418691	5.7237e-17	0.671005	0.115777	0.450247	8.39332	4.72604e-17	1.14117e-11
ENSG00000138346.10	DNA2	protein_coding	0.5	10	10	0.00273411	0.509677	0.168703	0.514532	0.235181	0.62678	5.07979e-21	0.749734	0.0836882	10.6533	0.562101	1.68246e-26	0.774918	0.144955	0.600497	11.1045	1.19258e-28	1.15593e-20
ENSG00000148426.8	PROSER2	protein_coding	0.5	25	25	0.00413766	0.7341	0.0665581	0.670507	0.219774	0.853426	1.38205e-33	0.857028	0.0418414	13.9755	0.734498	2.19989e-44	0.843422	0.103699	0.711361	13.0998	3.30219e-39	9.63306e-28
ENSG00000148429.10	USP6NL	protein_coding	0.5	47	47	0.00910217	0.842325	0.0681067	0.857463	0.0467253	0.946733	9.44351e-49	0.92138	0.0377768	17.5517	0.84894	5.77459e-69	0.932676	0.0285721	0.869884	17.1528	5.9902e-66	9.95885e-44
ENSG00000148444.11	COMMD3	protein_coding	0.5	3	3	0.0191559	0.100932	0.193343	0.151075	0.191705	0.196804	1.11908e-05	0.392753	0.264688	4.79409	0.154255	1.63414e-06	0.431091	0.225175	0.185839	4.86519	1.14349e-06	0.000674196
ENSG00000148450.8	MSRB2	protein_coding	0.5	8	8	0.00265471	0.316419	0.151698	0.353669	0.222232	0.420652	5.20741e-12	0.607777	0.133023	7.79088	0.369392	6.65454e-15	0.584738	0.17459	0.341918	7.32478	2.39297e-13	2.38128e-09
ENSG00000148459.11	PDSS1	protein_coding	0.5	20	20	0.00205289	0.575428	0.191233	0.636173	0.152263	0.789598	1.01332e-27	0.816328	0.0554528	12.4888	0.666391	8.59482e-36	0.841555	0.0946305	0.708214	13.2664	3.62538e-40	1.73048e-28
ENSG00000148468.12	FAM171A1	protein_coding	0.5	28	28	0.0122226	0.735666	0.10013	0.738786	0.147757	0.855357	1.30905e-35	0.863597	0.05852	14.4434	0.7458	2.75923e-47	0.863824	0.0763218	0.746193	13.9804	2.05305e-44	3.96294e-31
ENSG00000148481.9	FAM188A	protein_coding	0.5	9	9	0.00884757	0.443743	0.126773	0.403007	0.293072	0.516149	1.14545e-17	0.718263	0.0398776	9.73965	0.515902	2.04267e-22	0.671106	0.200779	0.450383	8.77636	1.68856e-18	2.58084e-13
ENSG00000148482.7	SLC39A12	protein_coding	0.5	7	7	0.0190263	0.348221	0.207527	0.36946	0.198422	0.466309	4.79779e-13	0.624333	0.146614	8.12212	0.389792	4.58107e-16	0.612353	0.170984	0.374976	7.55568	4.1669e-14	1.11497e-09
ENSG00000148484.13	RSU1	protein_coding	0.5	38	38	0.00355468	0.762951	0.0842117	0.703675	0.160688	0.905993	1.93138e-39	0.88855	0.0331612	15.3979	0.789521	1.69188e-53	0.860719	0.0762584	0.740837	13.9501	3.14072e-44	4.66492e-31
ENSG00000148488.11	ST8SIA6	protein_coding	0.5	20	20	0.00394833	0.564413	0.164632	0.587179	0.112421	0.732777	5.50383e-25	0.791482	0.0677426	11.7567	0.626444	6.52697e-32	0.789611	0.0852363	0.623486	11.0594	1.97426e-28	4.04356e-20
ENSG00000148498.11	PARD3	protein_coding	0.5	15	15	0.00671451	0.495705	0.229255	0.571929	0.204725	0.693129	1.13591e-23	0.728085	0.203566	11.0681	0.530108	1.79146e-28	0.767124	0.149822	0.588479	11.2824	1.60297e-29	1.442e-21
ENSG00000148516.17	ZEB1	protein_coding	0.5	29	29	0.00200843	0.740222	0.161121	0.797892	0.183941	0.889609	1.89306e-37	0.862081	0.103049	14.8219	0.743183	1.05828e-49	0.90835	0.0777432	0.8251	16.25	2.23419e-59	3.22094e-40
ENSG00000148541.8	FAM13C	protein_coding	0.5	25	25	0.00163997	0.620054	0.111018	0.590368	0.233588	0.811131	5.20536e-27	0.80872	0.0641082	12.292	0.654028	9.99986e-35	0.829972	0.105998	0.688853	12.8051	1.53482e-37	9.65931e-27
ENSG00000148572.10	NRBF2	protein_coding	0.5	6	6	0.0145994	0.105101	0.204018	0.187873	0.391412	0.379133	6.453e-06	0.395197	0.276014	4.8427	0.156181	1.28085e-06	0.531692	0.179022	0.282696	6.22548	4.8007e-10	2.10647e-06
ENSG00000148600.10	CDHR1	protein_coding	0.5	9	9	0.00220802	0.470813	0.0440251	0.437098	0.261026	0.53083	4.34696e-16	0.697249	0.0322639	9.26708	0.486156	1.9132e-20	0.686542	0.152035	0.47134	9.11347	7.97863e-20	2.96732e-14
ENSG00000148604.9	RGR	protein_coding	0.5	16	16	0.00238918	0.652139	0.149598	0.638095	0.259096	0.769886	1.07839e-30	0.83012	0.0847858	13.2021	0.6891	8.53064e-40	0.814489	0.128134	0.663392	12.2519	1.64145e-34	1.04429e-24
ENSG00000148606.8	POLR3A	protein_coding	0.5	14	14	0.00255615	0.610267	0.0513777	0.602259	0.123155	0.732934	2.2401e-24	0.79266	0.0360299	11.6338	0.62831	2.77321e-31	0.810669	0.0709923	0.657184	11.6214	3.20867e-31	4.6848e-22
ENSG00000148634.11	HERC4	protein_coding	0.5	7	7	0.0367204	0.259136	0.125801	0.217554	0.270761	0.360264	5.70596e-09	0.537588	0.146854	6.64165	0.289001	3.1018e-11	0.542928	0.236463	0.29477	6.60775	3.90211e-11	1.10939e-07
ENSG00000148655.10	C10orf11	protein_coding	0.5	10	10	0.00249058	0.413085	0.158425	0.442441	0.20218	0.566082	6.18627e-15	0.662896	0.107007	8.79462	0.439431	1.43532e-18	0.677921	0.145215	0.459576	8.70426	3.19643e-18	8.62788e-13
ENSG00000148660.16	CAMK2G	protein_coding	0.5	4	4	0.00350892	0.316994	0.188076	0.148228	0.478493	0.345299	1.86581e-10	0.558323	0.186484	7.10123	0.311725	1.23648e-12	0.526438	0.255488	0.277137	6.43852	1.2064e-10	1.94066e-07
ENSG00000148672.7	GLUD1	protein_coding	0.5	14	14	0.00736275	0.510479	0.0862712	0.514945	0.170412	0.623767	3.97062e-19	0.735701	0.0483595	10.1619	0.541256	2.93282e-24	0.735891	0.139351	0.541536	9.95559	2.38412e-23	1.13034e-16
ENSG00000148677.6	ANKRD1	protein_coding	0.5	18	18	0.0101173	0.553132	0.117048	0.557613	0.120925	0.712787	5.64588e-22	0.760046	0.0823699	10.9211	0.57767	9.13954e-28	0.802266	0.107357	0.64363	11.8437	2.31998e-32	3.44752e-23
ENSG00000148680.11	HTR7	protein_coding	0.5	16	16	0.00806392	0.539842	0.120233	0.529527	0.163459	0.650287	1.28323e-20	0.751059	0.0579797	10.5765	0.56409	3.83137e-26	0.763253	0.127079	0.582555	10.6133	2.58505e-26	7.98741e-19
ENSG00000148688.9	RPP30	protein_coding	0.5	6	6	0.00496042	0.26646	0.286433	0.242231	0.286811	0.349972	1.77151e-10	0.523622	0.283345	6.80644	0.27418	1.00042e-11	0.539309	0.248344	0.290854	6.64398	3.05316e-11	6.62007e-08
ENSG00000148690.10	FRA10AC1	protein_coding	0.5	5	5	0.0444446	0.36123	0.259227	0.319257	0.382059	0.460152	4.97738e-14	0.615088	0.21427	8.25395	0.378333	1.53246e-16	0.608344	0.274297	0.370082	7.92052	2.3652e-15	1.52643e-11
ENSG00000148700.9	ADD3	protein_coding	0.5	9	9	0.0155347	0.32758	0.327083	0.329577	0.318381	0.45031	9.49352e-13	0.592947	0.213616	7.82728	0.351586	4.98537e-15	0.609407	0.215797	0.371377	7.72691	1.10192e-14	1.76266e-10
ENSG00000148704.8	VAX1	protein_coding	0.5	24	24	0.00195993	0.633691	0.103984	0.63745	0.127879	0.786535	1.0032e-25	0.80186	0.052887	11.9766	0.64298	4.713e-33	0.829387	0.0717971	0.687882	12.3292	6.31043e-35	1.08731e-24
ENSG00000148719.10	DNAJB12	protein_coding	0.5	28	28	0.00497982	0.723508	0.104495	0.736701	0.0974646	0.840059	2.19181e-35	0.863147	0.0667166	14.3918	0.745023	5.83007e-47	0.864913	0.0663845	0.748074	13.6502	2.01402e-42	1.14218e-29
ENSG00000148734.7	NPFFR1	protein_coding	0.5	79	77	0.00928351	0.565013	0.192619	0.697122	0.117596	0.955006	1.40112e-26	0.80335	0.0667681	12.169	0.645372	4.54791e-34	0.852338	0.0744671	0.72648	13.2674	3.57999e-40	2.89159e-28
ENSG00000148737.11	TCF7L2	protein_coding	0.5	42	41	0.00435533	0.876585	0.0465639	0.891329	0.0635081	0.950255	2.78798e-54	0.937292	0.0261508	18.8067	0.878516	6.65247e-79	0.950231	0.0299292	0.902939	19.004	1.58165e-80	1.15174e-51
ENSG00000148795.5	CYP17A1	protein_coding	0.5	11	11	0.00253229	0.497346	0.144952	0.337854	0.43052	0.558987	1.73084e-18	0.719571	0.0935357	9.92046	0.517782	3.39202e-23	0.636737	0.264895	0.405434	8.60331	7.74467e-18	1.77687e-13
ENSG00000148798.5	INA	protein_coding	0.5	11	11	0.00238495	0.412685	0.167595	0.325232	0.356616	0.53766	1.80995e-14	0.651886	0.107291	8.62479	0.424956	6.42121e-18	0.597483	0.22445	0.356986	7.8389	4.54513e-15	3.77175e-11
ENSG00000148803.7	FUOM	protein_coding	0.5	20	20	0.00707239	0.574735	0.187369	0.662443	0.151473	0.762514	1.84407e-24	0.772193	0.105869	11.528	0.596282	9.5319e-31	0.795402	0.102421	0.632664	11.3907	4.65376e-30	2.07798e-21
ENSG00000148814.13	LRRC27	protein_coding	0.5	50	50	0.00483219	0.86446	0.0319497	0.88376	0.0378616	0.966509	2.77104e-52	0.934895	0.0185781	18.3716	0.874029	2.21712e-75	0.952296	0.0207476	0.906867	18.9297	6.48925e-80	2.73363e-51
ENSG00000148824.14	MTG1	protein_coding	0.5	19	19	0.00905648	0.743697	0.160563	0.771773	0.108337	0.855247	4.24131e-39	0.884215	0.0492436	15.3007	0.781836	7.5639e-53	0.888901	0.0596735	0.790145	14.9804	9.86592e-51	5.41017e-35
ENSG00000148826.6	NKX6-2	protein_coding	0.5	19	19	0.00204812	0.553444	0.111845	0.521972	0.25363	0.684513	1.22186e-23	0.76536	0.0932345	11.3137	0.585777	1.12275e-29	0.741824	0.164671	0.550303	10.629	2.18378e-26	2.29381e-19
ENSG00000148832.10	PAOX	protein_coding	0.5	9	9	0.00769961	0.366787	0.138913	0.363335	0.216822	0.489663	2.88682e-14	0.655895	0.112281	8.59984	0.430198	7.98294e-18	0.628502	0.145211	0.395014	7.7599	8.49934e-15	4.29128e-10
ENSG00000148834.8	GSTO1	protein_coding	0.5	9	9	0.00708334	0.418825	0.183294	0.401356	0.37935	0.52939	4.84877e-14	0.638095	0.140468	8.4344	0.407165	3.32916e-17	0.656469	0.200841	0.430951	8.63348	5.9513e-18	4.9572e-13
ENSG00000148835.9	TAF5	protein_coding	0.5	12	12	0.00230262	0.458609	0.0946388	0.381663	0.205974	0.552337	1.28456e-16	0.699078	0.0744134	9.39035	0.48871	5.98004e-21	0.65576	0.160263	0.430021	8.29363	1.09841e-16	1.21608e-11
ENSG00000148840.6	PPRC1	protein_coding	0.5	7	7	0.0027976	0.269145	0.119318	0.0437497	0.512794	0.35484	2.16268e-08	0.539845	0.0843643	6.54022	0.291432	6.14288e-11	0.43572	0.3296	0.189852	5.36134	8.26057e-08	4.10957e-06
ENSG00000148841.11	ITPRIP	protein_coding	0.5	6	6	0.00273819	0.273323	0.123554	0.313265	0.230575	0.372327	3.71947e-10	0.585813	0.0643088	7.24682	0.343177	4.26684e-13	0.559199	0.224463	0.312704	6.82958	8.51624e-12	3.91188e-08
ENSG00000148842.13	CNNM2	protein_coding	0.5	11	11	0.00221412	0.352769	0.37771	0.355662	0.271984	0.55919	1.37877e-15	0.665958	0.146245	8.94502	0.4435	3.71891e-19	0.714404	0.122123	0.510373	9.47618	2.63758e-21	3.99345e-15
ENSG00000148843.9	PDCD11	protein_coding	0.5	7	7	0.00306247	0.334945	0.264598	0.283368	0.404464	0.472936	2.68637e-12	0.584301	0.20248	7.67961	0.341407	1.59575e-14	0.568329	0.291188	0.322997	7.61081	2.7238e-14	4.54977e-11
ENSG00000148848.10	ADAM12	protein_coding	0.5	44	44	0.00820589	0.605291	0.102752	0.677687	0.183065	0.886698	1.19009e-24	0.791999	0.0520278	11.6886	0.627262	1.45789e-31	0.836623	0.0836047	0.699938	12.7435	3.38923e-37	2.50662e-26
ENSG00000148908.10	RGS10	protein_coding	0.5	28	28	0.00188521	0.709027	0.123985	0.726811	0.105965	0.85746	2.42728e-34	0.857478	0.0573779	14.1387	0.735269	2.19356e-45	0.864278	0.0709632	0.746977	13.6288	2.69911e-42	1.36402e-29
ENSG00000150051.9	MKX	protein_coding	0.5	20	20	0.00867892	0.571929	0.0669573	0.587753	0.205561	0.750284	1.52124e-22	0.77515	0.0371659	11.1364	0.600858	8.34068e-29	0.826039	0.0932209	0.68234	12.3741	3.6089e-35	5.79334e-25
ENSG00000150054.14	MPP7	protein_coding	0.5	23	23	0.00199315	0.600324	0.108668	0.605704	0.23754	0.765951	8.13677e-24	0.780329	0.0721431	11.4391	0.608913	2.66752e-30	0.789099	0.161966	0.622678	11.5643	6.24978e-31	2.39419e-22
ENSG00000150076.18	C10orf68	protein_coding	0.5	5	5	0.00398848	0.226724	0.0922541	0.232695	0.241222	0.279116	5.55425e-08	0.523858	0.102397	6.33621	0.274427	2.35483e-10	0.548953	0.22906	0.301349	6.55332	5.62721e-11	2.12092e-07
ENSG00000150093.14	ITGB1	protein_coding	0.5	9	9	0.00780541	0.410358	0.230238	0.476123	0.171178	0.553189	7.2784e-15	0.642356	0.169465	8.63309	0.412621	5.97169e-18	0.722897	0.124322	0.52258	9.54355	1.38024e-21	3.11294e-15
ENSG00000150201.10	FXYD4	protein_coding	0.5	8	8	0.00280921	0.354923	0.112939	0.334265	0.223381	0.454257	7.28899e-12	0.620222	0.069443	7.8506	0.384676	4.14061e-15	0.616992	0.179032	0.380679	7.67324	1.677e-14	4.78553e-10
ENSG00000150275.13	PCDH15	protein_coding	0.5	9	9	0.0247577	0.311657	0.205429	0.345846	0.21435	0.470525	4.36761e-12	0.60105	0.153766	7.75887	0.361261	8.56919e-15	0.655945	0.187259	0.430264	8.43788	3.23145e-17	2.97407e-12
ENSG00000150347.10	ARID5B	protein_coding	0.5	7	7	0.00507915	0.231459	0.291525	0.304834	0.196506	0.428387	2.41471e-10	0.542942	0.211211	6.96384	0.294786	3.31119e-12	0.61904	0.13969	0.38321	7.54821	4.41268e-14	1.80841e-09
ENSG00000150593.11	PDCD4	protein_coding	0.5	17	17	0.0105603	0.534376	0.0949561	0.492503	0.33374	0.720333	6.51304e-21	0.753714	0.0582812	10.6562	0.568085	1.63082e-26	0.757467	0.155542	0.573757	11.0357	2.56934e-28	9.80173e-21
ENSG00000150594.5	ADRA2A	protein_coding	0.5	7	7	0.00658289	0.362836	0.131386	0.297395	0.237361	0.414113	6.83484e-12	0.611593	0.104388	7.79688	0.374046	6.34559e-15	0.560273	0.213823	0.313906	6.69803	2.11247e-11	1.25496e-07
ENSG00000150760.8	DOCK1	protein_coding	0.5	42	42	0.00873886	0.718522	0.0764257	0.690693	0.247428	0.927254	7.29466e-33	0.85461	0.0388289	13.8074	0.730359	2.3008e-43	0.882311	0.0715946	0.778473	14.6331	1.72719e-48	1.31145e-33
ENSG00000150867.9	PIP4K2A	protein_coding	0.5	6	6	0.00682757	0.266218	0.11916	0.25366	0.1683	0.349542	2.55056e-09	0.563576	0.0789559	6.91041	0.317618	4.83252e-12	0.551193	0.117509	0.303813	6.3247	2.53733e-10	2.68048e-06
ENSG00000151023.12	ENKUR	protein_coding	0.5	14	14	0.00223727	0.42254	0.157052	0.454503	0.243782	0.613627	5.63482e-17	0.704897	0.0630479	9.50597	0.49688	1.98199e-21	0.715335	0.130528	0.511704	9.43571	3.88345e-21	5.92988e-15
ENSG00000151025.9	GPR158	protein_coding	0.5	23	23	0.00483132	0.759941	0.0629284	0.695595	0.193217	0.850853	4.59126e-38	0.88291	0.0328583	15.0739	0.779531	2.40523e-51	0.861561	0.0627956	0.742287	13.6327	2.56047e-42	1.17544e-29
ENSG00000151150.16	ANK3	protein_coding	0.5	15	15	0.0138562	0.571695	0.0931191	0.468352	0.263433	0.658676	7.00315e-22	0.763004	0.0671575	10.9198	0.582175	9.27471e-28	0.751519	0.12879	0.564781	10.4804	1.06247e-25	1.66863e-18
ENSG00000151151.5	IPMK	protein_coding	0.5	6	6	0.0534821	0.124621	0.234232	0.15978	0.257383	0.340555	1.18689e-06	0.447386	0.213534	5.45666	0.200154	4.85172e-08	0.503925	0.23202	0.253941	5.93644	2.9127e-09	4.67999e-06
ENSG00000151208.12	DLG5	protein_coding	0.5	14	14	0.00807369	0.444918	0.148577	0.441825	0.258761	0.617829	5.77201e-17	0.705448	0.0591127	9.5074	0.497657	1.95492e-21	0.701336	0.134495	0.491873	9.30359	1.35777e-20	1.06282e-14
ENSG00000151224.8	MAT1A	protein_coding	0.5	11	11	0.00232626	0.461081	0.124619	0.432862	0.212406	0.583882	6.24321e-17	0.700873	0.0773643	9.47038	0.491222	2.78833e-21	0.707295	0.16652	0.500266	9.42732	4.20681e-21	3.92614e-15
ENSG00000151240.11	DIP2C	protein_coding	0.5	6	6	0.0178979	0.261043	0.131707	0.25953	0.229645	0.335572	3.38945e-08	0.530804	0.0993054	6.4326	0.281753	1.25436e-10	0.510684	0.245434	0.260798	6.06357	1.33133e-09	1.39608e-06
ENSG00000151461.15	UPF2	protein_coding	0.5	37	37	0.00269932	0.578459	0.155144	0.561092	0.398647	0.839592	1.8414e-25	0.797712	0.0592671	11.8957	0.636344	1.24637e-32	0.787303	0.1847	0.619847	11.726	9.379e-32	4.13727e-23
ENSG00000151465.9	CDC123	protein_coding	0.5	63	59	0.00670547	0.811946	0.0765018	0.819705	0.157722	0.966957	8.39136e-44	0.904649	0.0391833	16.4124	0.81839	1.56004e-60	0.913383	0.0911161	0.834269	17.0427	3.95828e-65	1.1972e-43
ENSG00000151468.9	CCDC3	protein_coding	0.5	62	60	0.00697622	0.792164	0.0375052	0.806348	0.0585721	0.959996	2.5781e-41	0.894933	0.0383571	15.8313	0.800905	1.89129e-56	0.918993	0.025392	0.844549	16.1078	2.25049e-58	2.33403e-39
ENSG00000151474.15	FRMD4A	protein_coding	0.5	108	78	0.0309911	0.320637	0.0914804	0.475719	0.248349	0.923274	1.6223e-11	0.610353	0.0863509	7.70733	0.372531	1.28473e-14	0.729878	0.122219	0.532721	9.73896	2.05648e-22	6.96045e-16
ENSG00000151532.9	VTI1A	protein_coding	0.5	18	18	0.0190158	0.469622	0.231194	0.50975	0.172463	0.691508	7.98751e-19	0.701861	0.175614	9.86317	0.492608	6.01223e-23	0.738945	0.120593	0.54604	10.0523	8.97585e-24	5.57093e-17
ENSG00000151553.10	FAM160B1	protein_coding	0.5	8	8	0.00262599	0.246678	0.216107	0.278658	0.258712	0.397004	2.3929e-09	0.559959	0.098174	6.88951	0.313554	5.59847e-12	0.580868	0.229867	0.337408	7.1977	6.12361e-13	4.26928e-09
ENSG00000151632.12	AKR1C2	protein_coding	0.5	47	44	0.0189439	0.659801	0.184441	0.7328	0.180838	0.920932	6.4686e-34	0.850571	0.0826902	14.0064	0.72347	1.42431e-44	0.872218	0.0924652	0.760764	14.5988	2.85878e-48	1.1344e-33
ENSG00000151640.8	DPYSL4	protein_coding	0.5	39	39	0.00632138	0.838446	0.0141276	0.817178	0.107146	0.936146	1.86645e-46	0.918827	0.0162493	17.0517	0.844243	3.3951e-65	0.915622	0.0524091	0.838364	16.3442	4.78387e-60	1.76852e-40
ENSG00000151650.7	VENTX	protein_coding	0.5	33	33	0.00159736	0.717564	0.119569	0.768356	0.107434	0.902872	2.37023e-34	0.856693	0.0675202	14.1353	0.733924	2.30196e-45	0.883993	0.080178	0.781443	14.7824	1.90163e-49	3.09875e-34
ENSG00000151651.11	ADAM8	protein_coding	0.5	7	7	0.0178235	0.402082	0.110099	0.412266	0.166374	0.509444	7.1789e-15	0.665464	0.104146	8.7956	0.442842	1.42286e-18	0.70272	0.0966574	0.493815	8.97196	2.91273e-19	2.6222e-13
ENSG00000151655.13	ITIH2	protein_coding	0.5	46	46	0.00847204	0.788895	0.043325	0.789435	0.0828128	0.921655	1.32531e-42	0.9057	0.0131116	16.1637	0.820293	9.09723e-59	0.915607	0.0403496	0.838335	16.0273	8.24113e-58	4.50547e-39
ENSG00000151657.7	KIN	protein_coding	0.5	46	46	0.00503061	0.805727	0.083992	0.749259	0.215509	0.918957	3.08313e-45	0.90741	0.0456574	16.7317	0.823393	7.69628e-63	0.897023	0.0696971	0.80465	15.635	4.2078e-55	1.02028e-37
ENSG00000151892.10	GFRA1	protein_coding	0.5	12	12	0.0151139	0.500599	0.186025	0.539038	0.240818	0.654144	6.33864e-20	0.724588	0.117136	10.2615	0.525028	1.05113e-24	0.768938	0.137196	0.591266	10.7998	3.44927e-27	1.67999e-19
ENSG00000151893.10	CACUL1	protein_coding	0.5	27	27	0.00630792	0.692885	0.108664	0.653973	0.128642	0.828714	3.32688e-36	0.869881	0.0472899	14.6055	0.756692	2.58985e-48	0.83326	0.057501	0.694322	12.25	1.68098e-34	2.86408e-24
ENSG00000151923.13	TIAL1	protein_coding	0.5	13	13	0.014466	0.44787	0.137364	0.492016	0.144615	0.617021	9.57757e-17	0.696472	0.0895305	9.40078	0.485074	5.41576e-21	0.750085	0.105324	0.562628	10.2587	1.08194e-24	1.36174e-17
ENSG00000151929.5	BAG3	protein_coding	0.5	3	3	0.0306067	0.171211	0.0702957	0.0941732	0.276362	0.218949	0.000128305	0.417459	0.0830947	4.80419	0.174272	1.55375e-06	0.372089	0.336687	0.13845	4.62151	3.80959e-06	4.57723e-05
ENSG00000152455.11	SUV39H2	protein_coding	0.5	27	27	0.00178607	0.649893	0.182645	0.763888	0.0764904	0.864621	1.50668e-31	0.835717	0.0721171	13.4191	0.698423	4.67477e-41	0.885338	0.0487265	0.783823	14.6508	1.33217e-48	1.29331e-33
ENSG00000152457.13	DCLRE1C	protein_coding	0.5	53	53	0.0059583	0.767831	0.038811	0.775082	0.143749	0.943431	2.81511e-38	0.886165	0.0221021	15.137	0.785289	9.22992e-52	0.890127	0.0788178	0.792326	15.3347	4.48118e-53	1.54645e-36
ENSG00000152463.10	OLAH	protein_coding	0.5	22	22	0.00918746	0.595001	0.279951	0.609196	0.157467	0.779519	2.84906e-28	0.791865	0.153249	12.4502	0.627051	1.39547e-35	0.808446	0.0771167	0.653586	11.6619	1.99425e-31	2.83451e-22
ENSG00000152464.10	RPP38	protein_coding	0.5	22	22	0.00182147	0.602449	0.180618	0.604279	0.188886	0.784988	2.3859e-26	0.79306	0.0969252	12.0567	0.628944	1.78844e-33	0.802008	0.0920338	0.643216	11.5717	5.73427e-31	4.96108e-22
ENSG00000152465.13	NMT2	protein_coding	0.5	35	35	0.00167958	0.754997	0.149188	0.730546	0.145904	0.885789	4.16376e-40	0.88724	0.0549553	15.5314	0.787195	2.12547e-54	0.881136	0.0832113	0.776401	14.8344	8.7781e-50	1.607e-34
ENSG00000152726.14	FAM21B	protein_coding	0.5	8	8	0.00303607	0.611292	0.0801099	0.591878	0.193197	0.666944	5.95563e-24	0.785797	0.0529466	11.5016	0.617477	1.29428e-30	0.817338	0.106758	0.668041	12.0719	1.4871e-33	7.32886e-24
ENSG00000152766.5	ANKRD22	protein_coding	0.5	19	19	0.0119918	0.561267	0.121348	0.599542	0.164412	0.721575	9.52277e-24	0.782878	0.0591931	11.4402	0.612898	2.63367e-30	0.817652	0.0570988	0.668555	11.7303	8.91489e-32	2.26681e-22
ENSG00000152778.7	IFIT5	protein_coding	0.5	21	21	0.00188669	0.69816	0.0363452	0.666991	0.18825	0.809039	4.0455e-31	0.8464	0.0259538	13.3885	0.716392	7.05469e-41	0.863582	0.106102	0.745774	14.0503	7.67285e-45	1.83279e-31
ENSG00000152779.12	SLC16A12	protein_coding	0.5	18	18	0.00224192	0.549618	0.147942	0.419423	0.250145	0.675999	6.1527e-21	0.747432	0.0939933	10.6197	0.558654	2.41439e-26	0.725976	0.117877	0.527042	9.73728	2.09067e-22	6.00161e-16
ENSG00000152782.12	PANK1	protein_coding	0.5	5	5	0.00286058	0.244409	0.196014	0.216684	0.196393	0.324908	2.92153e-09	0.532808	0.16883	6.6706	0.283885	2.54758e-11	0.488536	0.142116	0.238667	5.51248	3.53816e-08	9.62999e-05
ENSG00000152804.6	HHEX	protein_coding	0.5	12	12	0.0101313	0.469349	0.0494804	0.464245	0.17723	0.542708	8.7879e-16	0.69265	0.0335151	9.17185	0.479764	4.64976e-20	0.695578	0.144552	0.483829	9.1354	6.51679e-20	3.74228e-14
ENSG00000154473.13	BUB3	protein_coding	0.5	51	50	0.0131659	0.78644	0.0733147	0.81671	0.0560995	0.946827	6.86384e-43	0.90026	0.0424651	16.1947	0.810468	5.49333e-59	0.910451	0.0264998	0.828921	15.4776	4.91508e-54	9.57146e-37
ENSG00000154478.3	GPR26	protein_coding	0.5	36	36	0.00153753	0.609946	0.200838	0.705587	0.117948	0.878413	6.96386e-29	0.814424	0.0872322	12.7254	0.663287	4.27063e-37	0.850638	0.0653468	0.723585	13.0363	7.60279e-39	2.6802e-27
ENSG00000154485.4	MMP21	protein_coding	0.5	41	40	0.0127563	0.579088	0.178379	0.5973	0.227344	0.858061	4.28699e-27	0.807908	0.0630219	12.3061	0.652715	8.3965e-35	0.786086	0.142854	0.61793	11.7311	8.83244e-32	4.47012e-23
ENSG00000154493.13	C10orf90	protein_coding	0.5	22	22	0.00211452	0.553603	0.36679	0.653309	0.136948	0.774988	8.73906e-28	0.774066	0.176572	12.2367	0.599179	1.9799e-34	0.828807	0.0811706	0.686921	12.3435	5.27844e-35	9.0597e-25
ENSG00000155229.16	MMS19	protein_coding	0.5	8	8	0.0199039	0.205622	0.146488	0.331791	0.166983	0.432485	1.39007e-08	0.547332	0.0687741	6.63668	0.299573	3.20823e-11	0.643953	0.136822	0.414676	7.98714	1.38103e-15	1.19089e-10
ENSG00000155252.12	PI4K2A	protein_coding	0.5	18	18	0.0262045	0.547111	0.0674122	0.492837	0.34396	0.700667	5.77803e-21	0.754002	0.0601244	10.669	0.56852	1.42081e-26	0.783971	0.103442	0.614611	11.0548	2.07821e-28	3.16163e-20
ENSG00000155254.8	MARVELD1	protein_coding	0.5	24	24	0.00180957	0.696616	0.104657	0.612796	0.225585	0.825032	1.80393e-32	0.849272	0.0529589	13.6928	0.721262	1.12036e-42	0.816811	0.128128	0.66718	12.7386	3.61034e-37	9.64124e-27
ENSG00000155256.13	ZFYVE27	protein_coding	0.5	21	21	0.0153731	0.540165	0.302533	0.560548	0.27765	0.772072	1.00825e-29	0.80552	0.115448	12.8522	0.648863	8.35509e-38	0.757887	0.150634	0.574392	10.5898	3.32276e-26	7.23322e-19
ENSG00000155287.6	SLC25A28	protein_coding	0.5	13	13	0.00382102	0.453719	0.139646	0.514183	0.181389	0.611372	2.9514e-19	0.725948	0.0918012	10.1279	0.527	4.15648e-24	0.736947	0.122484	0.543091	9.78783	1.26991e-22	6.00116e-16
ENSG00000155629.10	PIK3AP1	protein_coding	0.5	16	16	0.00979055	0.626003	0.054721	0.575632	0.110885	0.700244	7.4056e-25	0.798836	0.0222845	11.7735	0.638139	5.34782e-32	0.767554	0.0875409	0.589139	10.4768	1.10365e-25	3.91385e-18
ENSG00000155640.5	C10orf12	protein_coding	0.5	13	13	0.00705413	0.492511	0.0819748	0.444002	0.22821	0.581033	1.2824e-16	0.700303	0.0612788	9.40002	0.490424	5.45551e-21	0.706458	0.181943	0.499083	9.62557	6.23629e-22	5.5982e-16
ENSG00000156026.10	MCU	protein_coding	0.5	7	7	0.0138796	0.302086	0.0775491	0.340352	0.196939	0.377871	7.9982e-10	0.574557	0.083891	7.09564	0.330116	1.28754e-12	0.63645	0.142946	0.405069	7.92084	2.35913e-15	1.5031e-10
ENSG00000156110.9	ADK	protein_coding	0.5	7	7	0.00257124	0.239247	0.108948	0.0663784	0.543097	0.34594	1.42033e-06	0.481715	0.110243	5.71914	0.232049	1.07067e-08	0.462493	0.310961	0.2139	5.94664	2.737e-09	2.67794e-07
ENSG00000156113.16	KCNMA1	protein_coding	0.5	13	13	0.00301695	0.401768	0.0961375	0.32342	0.627331	0.602819	7.40124e-15	0.670968	0.0761286	8.83168	0.450199	1.03113e-18	0.644253	0.294872	0.415062	8.44084	3.15071e-17	3.31125e-13
ENSG00000156374.10	PCGF6	protein_coding	0.5	7	7	0.00300893	0.288931	0.318866	0.33927	0.247574	0.442782	3.70264e-13	0.578548	0.251043	7.80726	0.334718	5.84455e-15	0.596118	0.181806	0.355356	7.31236	2.62489e-13	4.22313e-09
ENSG00000156395.8	SORCS3	protein_coding	0.5	16	16	0.00781532	0.502036	0.185829	0.484654	0.321177	0.691172	5.00464e-21	0.744046	0.0980994	10.6197	0.553605	2.41282e-26	0.789635	0.105961	0.623523	11.234	2.77522e-29	7.21972e-21
ENSG00000156502.9	SUPV3L1	protein_coding	0.5	20	20	0.0049941	0.618702	0.116354	0.651334	0.216317	0.734498	8.07001e-28	0.804137	0.088914	12.4386	0.646636	1.61328e-35	0.821139	0.123324	0.67427	12.6757	8.06323e-37	2.22231e-26
ENSG00000156510.11	HKDC1	protein_coding	0.5	26	26	0.00337659	0.774035	0.0700159	0.791513	0.0757205	0.883658	2.86132e-39	0.885638	0.0420886	15.3454	0.784355	3.80056e-53	0.906113	0.0318911	0.821041	15.3727	2.49502e-53	2.27378e-36
ENSG00000156515.17	HK1	protein_coding	0.5	32	32	0.00497926	0.703661	0.0903	0.745465	0.143327	0.889014	5.62029e-33	0.854605	0.0394794	13.8317	0.73035	1.64128e-43	0.89078	0.0562792	0.793489	15.0308	4.61109e-51	3.55059e-35
ENSG00000156521.9	TYSND1	protein_coding	0.5	59	58	0.00346754	0.851218	0.0549021	0.860862	0.0572053	0.969835	1.88515e-49	0.925272	0.028755	17.7209	0.856128	2.89258e-70	0.936307	0.0339318	0.876671	17.8399	3.46084e-71	1.00913e-46
ENSG00000156574.5	NODAL	protein_coding	0.5	26	26	0.00204503	0.765875	0.124339	0.741152	0.233366	0.882779	2.17686e-40	0.879642	0.0715222	15.5497	0.77377	1.59971e-54	0.884548	0.0793319	0.782425	14.9245	2.28445e-50	7.5998e-35
ENSG00000156650.8	KAT6B	protein_coding	0.5	13	13	0.005159	0.555817	0.142472	0.522224	0.25916	0.639942	9.06302e-23	0.756277	0.112224	11.0675	0.571955	1.80441e-28	0.746128	0.139922	0.556708	10.3734	3.27489e-25	3.48812e-18
ENSG00000156671.8	SAMD8	protein_coding	0.5	8	8	0.00250992	0.315132	0.163694	0.290277	0.13196	0.410892	6.10456e-10	0.559668	0.151419	7.00722	0.313229	2.43108e-12	0.553983	0.12465	0.306897	6.40933	1.46161e-10	1.51189e-06
ENSG00000165309.9	ARMC3	protein_coding	0.5	8	8	0.0170462	0.24848	0.314274	0.336635	0.266331	0.465188	2.72578e-12	0.612379	0.133643	7.88303	0.375008	3.1954e-15	0.620043	0.161828	0.384453	7.68613	1.51649e-14	5.28777e-10
ENSG00000165312.5	OTUD1	protein_coding	0.5	16	16	0.0137951	0.506652	0.190093	0.493228	0.179857	0.669456	8.63535e-19	0.720056	0.0898319	9.99152	0.51848	1.6602e-23	0.71272	0.141856	0.507969	9.40474	5.21586e-21	6.7488e-15
ENSG00000165322.13	ARHGAP12	protein_coding	0.5	8	8	0.00273526	0.355321	0.135271	0.342549	0.290281	0.453375	5.37658e-12	0.617258	0.102423	7.85492	0.381007	4.00038e-15	0.59159	0.284376	0.349979	7.69471	1.41814e-14	6.39773e-11
ENSG00000165338.12	HECTD2	protein_coding	0.5	15	15	0.00218175	0.445391	0.230058	0.446475	0.222318	0.664834	3.21395e-19	0.707668	0.138268	10.002	0.500794	1.49277e-23	0.709456	0.152659	0.503328	9.33736	9.87656e-21	1.04258e-14
ENSG00000165388.8	ZNF488	protein_coding	0.5	2	2	0.00498942	0.229826	0.132225	0.223854	0.182859	0.25707	1.18145e-07	0.51489	0.104519	6.19922	0.265112	5.67436e-10	0.481534	0.178189	0.231875	5.53498	3.1127e-08	5.33156e-05
ENSG00000165406.11	MARCH8	protein_coding	0.5	7	7	0.0178629	0.364633	0.196597	0.445389	0.148526	0.508759	6.0971e-14	0.639177	0.136948	8.41955	0.408547	3.77939e-17	0.668177	0.126541	0.44646	8.35381	6.60955e-17	1.38626e-11
ENSG00000165424.6	ZCCHC24	protein_coding	0.5	16	16	0.00207285	0.494804	0.219837	0.484883	0.27284	0.684625	1.62601e-21	0.741817	0.105591	10.713	0.550293	8.84754e-27	0.720974	0.178138	0.519803	9.98929	1.69796e-23	3.64138e-17
ENSG00000165443.7	PHYHIPL	protein_coding	0.5	8	8	0.0238701	0.308365	0.156562	0.262865	0.227144	0.401806	9.66239e-10	0.561755	0.126591	6.98402	0.315569	2.86843e-12	0.636258	0.125108	0.404824	7.83923	4.53324e-15	3.2283e-10
ENSG00000165449.7	SLC16A9	protein_coding	0.5	22	22	0.00500329	0.596621	0.166004	0.613322	0.188412	0.783117	4.65519e-24	0.782764	0.0719964	11.5055	0.61272	1.23733e-30	0.829968	0.0904345	0.688847	12.4773	9.93501e-36	2.52455e-25
ENSG00000165476.8	REEP3	protein_coding	0.5	9	9	0.0118897	0.333905	0.157815	0.306568	0.222049	0.464014	1.4027e-11	0.610978	0.0880371	7.72535	0.373294	1.11548e-14	0.623568	0.149616	0.388838	7.69811	1.38092e-14	5.8353e-10
ENSG00000165507.8	C10orf10	protein_coding	0.5	18	18	0.00206945	0.626995	0.0673691	0.559505	0.170665	0.724377	8.4726e-26	0.801136	0.0493544	11.9891	0.641818	4.05208e-33	0.761394	0.105118	0.579721	10.5535	4.89223e-26	1.37846e-18
ENSG00000165511.4	C10orf25	protein_coding	0.5	7	7	0.0200519	0.244476	0.27062	0.312548	0.260154	0.408801	3.16723e-10	0.531764	0.226996	6.85425	0.282773	7.16886e-12	0.616924	0.125962	0.380595	7.43549	1.04184e-13	4.5166e-09
ENSG00000165512.4	ZNF22	protein_coding	0.5	8	8	0.00589516	0.367802	0.229929	0.312524	0.264931	0.452719	1.1134e-12	0.609501	0.172026	7.93662	0.371491	2.07761e-15	0.631072	0.116713	0.398251	7.65844	1.88209e-14	1.26474e-09
ENSG00000165568.13	AKR1E2	protein_coding	0.5	21	21	0.00260018	0.612122	0.127672	0.627435	0.155529	0.772357	7.08088e-27	0.806035	0.0664164	12.2481	0.649692	1.72069e-34	0.804367	0.102633	0.647006	11.7705	5.54155e-32	7.81549e-23
ENSG00000165609.8	NUDT5	protein_coding	0.5	40	40	0.0067901	0.679154	0.166651	0.672081	0.198487	0.889715	9.02208e-33	0.841199	0.081234	13.7104	0.707616	8.79351e-43	0.868788	0.0777835	0.754792	14.0641	6.31025e-45	2.13856e-31
ENSG00000165626.12	BEND7	protein_coding	0.5	19	19	0.011169	0.698448	0.12825	0.627637	0.235008	0.800349	3.18277e-32	0.842423	0.0726894	13.6004	0.709676	3.98275e-42	0.803427	0.134603	0.645494	12.1849	3.74004e-34	1.20332e-24
ENSG00000165629.15	ATP5C1	protein_coding	0.5	30	30	0.00538738	0.627539	0.109005	0.71461	0.136024	0.845893	4.33475e-26	0.802354	0.0585698	12.058	0.643772	1.76058e-33	0.876295	0.0691182	0.767893	14.2113	7.7939e-46	6.94713e-32
ENSG00000165630.9	PRPF18	protein_coding	0.5	58	58	0.00697327	0.734671	0.0579689	0.777807	0.172063	0.952761	1.9958e-35	0.869747	0.03809	14.4386	0.75646	2.95705e-47	0.893738	0.0873003	0.798768	15.9229	4.39614e-57	4.59022e-39
ENSG00000165632.7	TAF3	protein_coding	0.5	56	55	0.00482719	0.760899	0.0796769	0.790786	0.143433	0.951962	7.32103e-40	0.886324	0.0497168	15.4749	0.78557	5.12821e-54	0.90554	0.0784201	0.820002	16.2023	4.85393e-59	4.60998e-40
ENSG00000165633.8	VSTM4	protein_coding	0.5	22	22	0.00738665	0.565016	0.14373	0.620838	0.177009	0.78904	1.36008e-22	0.770112	0.069078	11.1151	0.593072	1.05877e-28	0.797093	0.132094	0.635357	11.6816	1.58238e-31	1.23464e-22
ENSG00000165637.9	VDAC2	protein_coding	0.5	12	12	0.0023083	0.32208	0.238898	0.358765	0.37534	0.539497	2.55507e-13	0.628464	0.137649	8.21376	0.394967	2.14371e-16	0.626631	0.224149	0.392667	8.14265	3.86711e-16	9.20367e-12
ENSG00000165644.6	COMTD1	protein_coding	0.5	13	13	0.0061393	0.356147	0.210598	0.366101	0.314689	0.568507	5.11996e-17	0.701957	0.0862923	9.49375	0.492743	2.22862e-21	0.657462	0.138076	0.432256	8.20691	2.26949e-16	3.07573e-11
ENSG00000165646.7	SLC18A2	protein_coding	0.5	37	37	0.00311732	0.857553	0.029898	0.834071	0.100611	0.935986	6.63417e-52	0.934831	0.0151919	18.291	0.873909	9.75825e-75	0.926685	0.0411782	0.858745	17.1283	9.12332e-66	9.70365e-44
ENSG00000165650.7	PDZD8	protein_coding	0.5	51	51	0.00177392	0.658517	0.113205	0.749666	0.109704	0.93621	5.71011e-33	0.838631	0.0830272	13.7392	0.703303	5.91171e-43	0.882116	0.0703829	0.778128	14.7373	3.71505e-49	4.56298e-34
ENSG00000165655.14	ZNF503	protein_coding	0.5	7	7	0.025678	0.316364	0.129788	0.249756	0.283143	0.404575	2.4411e-10	0.583282	0.096391	7.26666	0.340218	3.68495e-13	0.565789	0.228329	0.320117	6.86556	6.62295e-12	3.04597e-09
ENSG00000165660.7	FAM175B	protein_coding	0.5	17	17	0.0132527	0.621052	0.10603	0.58366	0.235071	0.747728	7.85155e-26	0.800358	0.0597436	11.9907	0.640573	3.97394e-33	0.764632	0.13869	0.584663	10.8348	2.35558e-27	9.90298e-20
ENSG00000165669.9	FAM204A	protein_coding	0.5	32	32	0.00185863	0.51531	0.407452	0.634501	0.150202	0.844346	5.37217e-28	0.806263	0.0936231	12.4874	0.650059	8.74494e-36	0.829777	0.0759665	0.68853	12.309	8.1052e-35	1.33939e-24
ENSG00000165672.5	PRDX3	protein_coding	0.5	20	20	0.00205155	0.718198	0.0906261	0.699213	0.199916	0.822339	3.72592e-32	0.844644	0.0627328	13.599	0.713424	4.05669e-42	0.860275	0.087832	0.740073	13.794	2.77013e-43	2.13255e-30
ENSG00000165678.15	GHITM	protein_coding	0.5	11	11	0.00234614	0.550359	0.105726	0.488206	0.239097	0.637622	3.90819e-19	0.726269	0.0955788	10.1015	0.527466	5.44067e-24	0.705181	0.170203	0.49728	9.75315	1.78833e-22	1.69787e-16
ENSG00000165730.10	STOX1	protein_coding	0.5	7	7	0.0027313	0.352626	0.128635	0.297731	0.220373	0.43647	3.85633e-12	0.61803	0.093949	7.89581	0.381962	2.88437e-15	0.609507	0.17559	0.371499	7.52098	5.43691e-14	1.31054e-09
ENSG00000165731.13	RET	protein_coding	0.5	10	10	0.00661578	0.436629	0.128504	0.379908	0.179082	0.497331	3.3031e-14	0.656817	0.10116	8.59548	0.431409	8.29208e-18	0.651685	0.145611	0.424693	8.17701	2.90984e-16	3.04725e-11
ENSG00000165732.8	DDX21	protein_coding	0.5	11	11	0.012844	0.35745	0.138087	0.380846	0.219582	0.529215	8.83635e-13	0.637095	0.0697942	8.16163	0.40589	3.30546e-16	0.6449	0.166739	0.415897	8.21344	2.14946e-16	1.49372e-11
ENSG00000165733.7	BMS1	protein_coding	0.5	15	15	0.00190926	0.324684	0.427475	0.180955	0.68156	0.59448	5.81571e-17	0.699543	0.0866935	9.46762	0.48936	2.86293e-21	0.664317	0.160826	0.441317	8.52836	1.48443e-17	2.15653e-12
ENSG00000165752.12	STK32C	protein_coding	0.5	32	32	0.0105219	0.677312	0.18277	0.738666	0.121227	0.883296	4.36955e-34	0.858921	0.0504214	14.0922	0.737745	4.23978e-45	0.875319	0.0766163	0.766184	14.421	3.81885e-47	8.02178e-33
ENSG00000165757.8	KIAA1462	protein_coding	0.5	25	25	0.00184074	0.729662	0.0976224	0.713253	0.153421	0.845824	3.57954e-34	0.856982	0.0580839	14.0997	0.734418	3.81576e-45	0.860078	0.0662544	0.739735	13.4792	2.07335e-41	5.04651e-29
ENSG00000165806.15	CASP7	protein_coding	0.5	7	7	0.0032946	0.335053	0.363104	0.42706	0.230391	0.524204	1.65117e-15	0.659189	0.145733	8.88848	0.434529	6.19497e-19	0.716862	0.128166	0.513891	9.51549	1.80863e-21	3.06009e-15
ENSG00000165813.12	C10orf118	protein_coding	0.5	19	19	0.00458991	0.605717	0.170348	0.625374	0.206459	0.76321	8.52875e-31	0.838419	0.0575766	13.273	0.702946	3.31825e-40	0.812789	0.110723	0.660626	12.0408	2.16732e-33	8.02395e-24
ENSG00000165816.8	VWA2	protein_coding	0.5	38	38	0.00589583	0.708782	0.131492	0.743604	0.0913633	0.879702	7.89104e-36	0.866809	0.0599591	14.5073	0.751357	1.08916e-47	0.868012	0.0499387	0.753445	13.5504	7.88263e-42	3.61495e-29
ENSG00000165828.9	PRAP1	protein_coding	0.5	7	7	0.0380271	0.284129	0.123096	0.291815	0.201872	0.361626	4.6311e-10	0.56571	0.131267	7.08214	0.320028	1.41947e-12	0.582724	0.168259	0.339567	6.99881	2.5815e-12	3.54124e-08
ENSG00000165832.4	TRUB1	protein_coding	0.5	10	10	0.00251413	0.434082	0.126308	0.40458	0.225036	0.521937	2.37854e-14	0.659411	0.082649	8.64822	0.434823	5.23075e-18	0.648633	0.181474	0.420725	8.16774	3.14226e-16	2.46024e-11
ENSG00000165863.12	C10orf82	protein_coding	0.5	10	10	0.00217845	0.382743	0.29221	0.457573	0.121862	0.564106	1.34572e-15	0.643846	0.194225	8.79439	0.414538	1.43824e-18	0.695993	0.103723	0.484406	8.89071	6.07189e-19	4.01167e-13
ENSG00000165868.8	HSPA12A	protein_coding	0.5	46	46	0.00622957	0.571	0.181552	0.528614	0.347313	0.881236	1.17246e-25	0.78657	0.10219	11.8691	0.618692	1.7125e-32	0.758441	0.20771	0.575233	11.3487	7.53126e-30	3.89548e-22
ENSG00000165879.7	FRAT1	protein_coding	0.5	18	18	0.00741768	0.568366	0.227082	0.624258	0.123803	0.738741	1.58868e-23	0.760424	0.138272	11.2476	0.578245	2.37956e-29	0.790099	0.0970584	0.624257	11.1966	4.23615e-29	1.07815e-20
ENSG00000165886.4	UBTD1	protein_coding	0.5	11	11	0.00686572	0.409706	0.239716	0.441612	0.187223	0.569691	5.3365e-18	0.707132	0.108372	9.73712	0.500035	2.09405e-22	0.711603	0.110387	0.506379	9.19303	3.81916e-20	4.97699e-14
ENSG00000165887.7	ANKRD2	protein_coding	0.5	18	18	0.00200657	0.636769	0.100211	0.583642	0.21304	0.70962	4.27789e-27	0.809521	0.0597135	12.3155	0.655324	7.47238e-35	0.779472	0.100126	0.607576	10.8696	1.60827e-27	1.53653e-19
ENSG00000165983.10	PTER	protein_coding	0.5	22	22	0.00207798	0.636212	0.0725988	0.616731	0.229606	0.773235	6.3757e-29	0.819441	0.0736856	12.7634	0.671484	2.62458e-37	0.822383	0.0963342	0.676315	12.6209	1.62011e-36	4.30554e-26
ENSG00000165985.8	C1QL3	protein_coding	0.5	30	30	0.00185079	0.686786	0.060358	0.657271	0.154494	0.849185	2.37344e-30	0.839843	0.0329451	13.1871	0.705336	1.04071e-39	0.831916	0.104527	0.692084	12.7327	3.89274e-37	2.16242e-26
ENSG00000165995.14	CACNB2	protein_coding	0.5	34	34	0.00773225	0.654952	0.126264	0.680809	0.118968	0.864809	2.19488e-32	0.838852	0.0657438	13.6173	0.703672	3.16061e-42	0.851303	0.064134	0.724716	13.1394	1.95887e-39	9.97212e-28
ENSG00000165996.9	PTPLA	protein_coding	0.5	11	11	0.00220849	0.190693	0.0992697	0.355793	0.223682	0.47637	9.44107e-08	0.521891	0.0873395	6.27223	0.272371	3.55913e-10	0.621374	0.161886	0.386106	7.62676	2.4072e-14	9.28851e-10
ENSG00000165997.4	ARL5B	protein_coding	0.5	17	17	0.00201418	0.504263	0.126084	0.457155	0.333085	0.65722	3.44994e-19	0.728192	0.0811729	10.1278	0.530264	4.15804e-24	0.72983	0.180785	0.532652	10.2119	1.75386e-24	6.56367e-18
ENSG00000166024.9	R3HCC1L	protein_coding	0.5	7	7	0.00237037	0.239588	0.177763	0.245472	0.24352	0.363233	2.26771e-10	0.564947	0.151927	7.14124	0.319165	9.24909e-13	0.538271	0.227144	0.289735	6.55358	5.61754e-11	1.53552e-07
ENSG00000166033.7	HTRA1	protein_coding	0.5	23	23	0.0163411	0.610691	0.0794164	0.53184	0.266322	0.77554	2.05182e-25	0.801695	0.0372568	11.9096	0.642716	1.05457e-32	0.767884	0.150087	0.589646	10.8758	1.50311e-27	7.40666e-20
ENSG00000166135.9	HIF1AN	protein_coding	0.5	15	15	0.00964262	0.527937	0.141444	0.576995	0.114639	0.652743	1.76395e-20	0.744887	0.0750054	10.5087	0.554857	7.87636e-26	0.766692	0.069484	0.587817	10.3281	5.26101e-25	1.58948e-17
ENSG00000166136.11	NDUFB8	protein_coding	0.5	19	19	0.002829	0.522639	0.138396	0.610291	0.141816	0.755276	9.12878e-23	0.773943	0.0576065	11.1761	0.598988	5.3387e-29	0.817088	0.0819468	0.667633	11.8634	1.83415e-32	5.8336e-23
ENSG00000166167.13	BTRC	protein_coding	0.5	6	6	0.00329639	0.263893	0.11787	0.257701	0.231756	0.321505	5.3295e-08	0.52171	0.115926	6.32216	0.272182	2.57925e-10	0.521638	0.190922	0.272106	6.26846	3.64626e-10	9.28828e-07
ENSG00000166169.12	POLL	protein_coding	0.5	10	10	0.00231625	0.393843	0.272856	0.220768	0.567056	0.550134	1.67537e-17	0.674599	0.179956	9.41068	0.455083	4.92931e-21	0.59347	0.273338	0.352207	7.84409	4.36115e-15	1.85569e-11
ENSG00000166171.8	DPCD	protein_coding	0.5	13	13	0.0373737	0.302856	0.29242	0.302742	0.324504	0.547388	1.96778e-14	0.648922	0.1275	8.59211	0.4211	8.53869e-18	0.674345	0.204865	0.454742	9.2667	1.91988e-20	3.30979e-15
ENSG00000166189.6	HPS6	protein_coding	0.5	6	6	0.00263932	0.271832	0.0506311	0.240781	0.222446	0.336642	1.08687e-08	0.554143	0.0374044	6.70956	0.307074	1.95207e-11	0.526623	0.169487	0.277332	6.20537	5.45692e-10	2.09197e-06
ENSG00000166224.12	SGPL1	protein_coding	0.5	23	23	0.00175564	0.677247	0.106675	0.690308	0.120674	0.783729	1.05323e-28	0.818907	0.0725213	12.7135	0.670608	4.97772e-37	0.843475	0.0596918	0.71145	12.7922	1.81176e-37	2.18479e-26
ENSG00000166228.4	PCBD1	protein_coding	0.5	42	42	0.00145808	0.709296	0.0638939	0.726152	0.148146	0.909501	1.34673e-37	0.878618	0.0431573	14.9505	0.77197	1.54683e-50	0.881242	0.0697531	0.776588	14.5959	2.98311e-48	1.82244e-33
ENSG00000166272.12	WBP1L	protein_coding	0.5	6	6	0.0534183	0.184311	0.178804	0.180467	0.202826	0.337416	1.03753e-06	0.481885	0.120531	5.75069	0.232214	8.88813e-09	0.543792	0.239288	0.29571	6.7568	1.41077e-11	3.38985e-08
ENSG00000166275.11	C10orf32	protein_coding	0.5	13	13	0.023061	0.498635	0.125242	0.481448	0.131259	0.620192	6.28296e-18	0.716866	0.0692693	9.78575	0.513897	1.29631e-22	0.726345	0.086749	0.527578	9.50707	1.96111e-21	5.58604e-15
ENSG00000166317.7	SYNPO2L	protein_coding	0.5	3	3	0.0904409	0.159618	0.0838035	0.107516	0.175629	0.175218	4.41145e-05	0.419121	0.147547	4.91101	0.175662	9.06066e-07	0.394649	0.263704	0.155748	4.55787	5.16754e-06	0.000953532
ENSG00000166321.9	NUDT13	protein_coding	0.5	6	6	0.0056442	0.349329	0.0853374	0.309074	0.270529	0.444982	6.22206e-11	0.603086	0.060465	7.53361	0.363713	4.93579e-14	0.606345	0.176912	0.367655	7.51631	5.63451e-14	1.17654e-09
ENSG00000166343.5	MSS51	protein_coding	0.5	3	3	0.0111654	0.144071	0.172572	0.10078	0.216361	0.220385	1.81626e-05	0.39103	0.247444	4.74656	0.152904	2.06905e-06	0.374501	0.228021	0.140251	4.18253	2.88281e-05	0.00702761
ENSG00000166348.13	USP54	protein_coding	0.5	6	6	0.00262253	0.293122	0.118205	0.2112	0.192597	0.358242	1.85712e-09	0.562515	0.0979726	6.9315	0.316423	4.16389e-12	0.51196	0.205851	0.262103	5.99982	1.97535e-09	4.65579e-06
ENSG00000166507.12	NDST2	protein_coding	0.5	5	5	0.0283305	0.253574	0.0982748	0.255554	0.292162	0.34651	3.46635e-09	0.560997	0.0742572	6.86403	0.314718	6.69431e-12	0.541221	0.279041	0.29292	6.86795	6.51324e-12	5.33539e-09
ENSG00000168209.4	DDIT4	protein_coding	0.5	17	17	0.00190803	0.491873	0.126883	0.505567	0.233751	0.697151	1.63803e-18	0.722759	0.0763224	9.94777	0.522381	2.57908e-23	0.778928	0.0870697	0.606728	10.9108	1.02382e-27	1.03976e-19
ENSG00000168267.5	PTF1A	protein_coding	0.5	7	7	0.00618524	0.3439	0.164501	0.318206	0.280112	0.445379	3.2226e-12	0.611814	0.127499	7.86554	0.374316	3.67515e-15	0.60222	0.188065	0.362669	7.44398	9.76983e-14	1.74791e-09
ENSG00000168283.9	BMI1	protein_coding	0.5	10	10	0.00749942	0.430585	0.220134	0.466456	0.194404	0.585061	8.32298e-17	0.670739	0.172039	9.23591	0.449891	2.56109e-20	0.69984	0.118713	0.489776	9.05372	1.38185e-19	1.0348e-13
ENSG00000169126.11	ARMC4	protein_coding	0.5	19	19	0.00393203	0.54499	0.16377	0.463804	0.298301	0.68809	1.66138e-23	0.765938	0.0978157	11.2866	0.586661	1.52898e-29	0.752839	0.138899	0.566767	10.3745	3.23863e-25	4.65966e-18
ENSG00000169129.10	AFAP1L2	protein_coding	0.5	9	9	0.0102245	0.377359	0.131807	0.261396	0.426928	0.469966	1.68398e-12	0.624203	0.105983	8.01172	0.389629	1.13113e-15	0.556373	0.333354	0.309551	7.23842	4.53929e-13	1.6345e-10
ENSG00000169740.9	ZNF32	protein_coding	0.5	6	6	0.005012	0.279075	0.229643	0.298974	0.249609	0.358511	1.29495e-09	0.523704	0.207371	6.67429	0.274266	2.48424e-11	0.595239	0.207993	0.35431	7.36994	1.70701e-13	2.15394e-09
ENSG00000169813.12	HNRNPF	protein_coding	0.5	13	13	0.00903563	0.385224	0.0984665	0.438194	0.233514	0.596018	1.51231e-13	0.652887	0.0597763	8.43162	0.426262	3.40917e-17	0.683966	0.136476	0.46781	8.88741	6.25526e-19	2.2131e-13
ENSG00000169826.6	CSGALNACT2	protein_coding	0.5	5	5	0.00660372	0.502714	0.0911889	0.474219	0.114089	0.56112	7.43312e-19	0.728708	0.0633569	10.06	0.531015	8.29745e-24	0.726236	0.107944	0.527418	9.4835	2.45888e-21	6.57811e-15
ENSG00000170312.11	CDK1	protein_coding	0.5	12	12	0.00226108	0.402196	0.215154	0.482455	0.243687	0.584184	1.97818e-16	0.694536	0.0749998	9.32232	0.48238	1.13823e-20	0.698745	0.216498	0.488244	9.63384	5.754e-22	3.04432e-16
ENSG00000170324.15	FRMPD2	protein_coding	0.5	6	6	0.00301753	0.227318	0.162311	0.228731	0.231622	0.308321	8.53091e-08	0.492197	0.183944	6.05149	0.242258	1.43512e-09	0.528422	0.207179	0.27923	6.41567	1.40207e-10	3.51465e-07
ENSG00000170370.10	EMX2	protein_coding	0.5	26	26	0.0184031	0.522015	0.208711	0.618382	0.179039	0.810896	3.92789e-22	0.743673	0.121063	10.8546	0.553049	1.89596e-27	0.833435	0.0834272	0.694614	12.6283	1.47517e-36	6.76689e-26
ENSG00000170430.9	MGMT	protein_coding	0.5	66	64	0.0165185	0.595973	0.180528	0.614288	0.296919	0.935599	7.65301e-28	0.807015	0.0886354	12.4592	0.651273	1.2462e-35	0.875081	0.0525019	0.765767	13.9611	2.69211e-44	8.22238e-31
ENSG00000170525.14	PFKFB3	protein_coding	0.5	51	51	0.00152189	0.811192	0.0279045	0.825911	0.113931	0.961211	7.10935e-45	0.913895	0.0139218	16.6899	0.835204	1.55206e-62	0.921511	0.0467143	0.849183	16.9046	4.1582e-64	7.56395e-43
ENSG00000170759.10	KIF5B	protein_coding	0.5	7	7	0.0185381	0.223963	0.18629	0.233083	0.21797	0.375658	1.48607e-08	0.529864	0.130293	6.50201	0.280756	7.92559e-11	0.482433	0.249674	0.232742	5.83254	5.45914e-09	3.88814e-06
ENSG00000170788.9	DYDC1	protein_coding	0.5	26	26	0.0118933	0.706473	0.121619	0.697717	0.158969	0.834063	8.43089e-34	0.844036	0.0708093	13.949	0.712396	3.18831e-44	0.871007	0.0582179	0.758653	13.8986	6.46051e-44	1.27155e-30
ENSG00000171160.13	MORN4	protein_coding	0.5	33	33	0.0122068	0.798897	0.0313076	0.828807	0.0553874	0.920602	7.72896e-41	0.897147	0.0230771	15.742	0.804872	7.79503e-56	0.912506	0.0319901	0.832668	15.7692	5.06817e-56	5.43428e-38
ENSG00000171206.9	TRIM8	protein_coding	0.5	5	5	0.00848176	0.278056	0.0747117	0.238498	0.215994	0.333023	3.40509e-08	0.537353	0.0692114	6.48086	0.288748	9.12037e-11	0.529736	0.198721	0.280621	6.29533	3.06738e-10	1.01094e-06
ENSG00000171224.7	C10orf35	protein_coding	0.5	48	48	0.00465598	0.804522	0.0658671	0.82233	0.0482533	0.941269	8.84358e-44	0.902176	0.0454607	16.3941	0.813921	2.10611e-60	0.916461	0.0240284	0.839901	15.8595	1.20924e-56	2.60426e-38
ENSG00000171307.14	ZDHHC16	protein_coding	0.5	24	24	0.00533753	0.526609	0.37548	0.663799	0.18536	0.825288	1.13303e-28	0.814907	0.0836351	12.683	0.664074	7.34847e-37	0.821268	0.111895	0.674482	12.4223	1.97819e-35	2.79185e-25
ENSG00000171311.8	EXOSC1	protein_coding	0.5	15	15	0.0227643	0.575397	0.117157	0.493419	0.257844	0.667541	8.77873e-24	0.772676	0.0838024	11.3876	0.597029	4.82094e-30	0.714045	0.161228	0.50986	9.64724	5.04949e-22	6.99978e-16
ENSG00000171314.8	PGAM1	protein_coding	0.5	27	27	0.00917648	0.656216	0.101016	0.646193	0.111976	0.785977	7.32478e-28	0.815374	0.065187	12.5129	0.664835	6.35012e-36	0.831752	0.0641857	0.691812	12.4168	2.11928e-35	5.17235e-25
ENSG00000171772.11	SYCE1	protein_coding	0.5	14	14	0.00406992	0.483056	0.157852	0.520945	0.157735	0.628927	1.65755e-19	0.736029	0.07052	10.2445	0.541738	1.25232e-24	0.761317	0.0748306	0.579604	10.2302	1.45173e-24	3.12668e-17
ENSG00000171798.13	KNDC1	protein_coding	0.5	16	16	0.00554964	0.571605	0.134236	0.544523	0.196884	0.691537	1.25962e-23	0.777529	0.079513	11.3807	0.604552	5.2176e-30	0.765883	0.0844108	0.586576	10.4761	1.11205e-25	3.67976e-18
ENSG00000171811.8	TTC40	protein_coding	0.5	31	31	0.00485517	0.749834	0.0766715	0.735912	0.148737	0.862659	4.28247e-36	0.870689	0.0442254	14.5865	0.7581	3.42118e-48	0.863341	0.0879985	0.745358	13.9261	4.39826e-44	6.54126e-31
ENSG00000171813.10	PWWP2B	protein_coding	0.5	14	14	0.00231404	0.510958	0.147815	0.483477	0.230418	0.647917	1.03177e-21	0.756826	0.0776475	10.8466	0.572785	2.06998e-27	0.716258	0.152023	0.513026	9.61187	7.12457e-22	1.12098e-15
ENSG00000171862.5	PTEN	protein_coding	0.5	7	7	0.021508	0.340662	0.15746	0.299756	0.240013	0.420201	4.87073e-11	0.588268	0.131614	7.4484	0.346059	9.44759e-14	0.568785	0.235167	0.323516	6.9758	3.04136e-12	1.4386e-08
ENSG00000171988.13	JMJD1C	protein_coding	0.5	6	6	0.00716399	0.29083	0.139093	0.24491	0.27788	0.372047	6.09532e-10	0.569471	0.118434	7.08157	0.324297	1.42531e-12	0.570642	0.19462	0.325632	6.99521	2.64871e-12	1.93592e-08
ENSG00000172650.8	AGAP5	protein_coding	0.5	4	4	0.00284588	0.173608	0.126625	0.157159	0.171955	0.212494	2.41102e-05	0.394977	0.242596	4.72624	0.156007	2.28713e-06	0.428674	0.212233	0.183761	4.83738	1.31561e-06	0.00057703
ENSG00000172661.13	FAM21C	protein_coding	0.5	10	10	0.0307484	0.328962	0.217681	0.319891	0.356597	0.551048	8.264e-15	0.661793	0.105756	8.76016	0.43797	1.94966e-18	0.680754	0.153281	0.463426	8.81571	1.18927e-18	3.46385e-13
ENSG00000172671.15	ZFAND4	protein_coding	0.5	7	7	0.00545762	0.36588	0.123607	0.299365	0.409976	0.469798	1.50529e-11	0.614572	0.0688897	7.74405	0.377699	9.6296e-15	0.646326	0.198732	0.417738	8.22918	1.88497e-16	1.18519e-11
ENSG00000172731.9	LRRC20	protein_coding	0.5	29	29	0.00198677	0.712806	0.103991	0.743061	0.206736	0.892087	2.84743e-37	0.876865	0.0438668	14.8715	0.768892	5.04663e-50	0.867338	0.119869	0.752275	14.7871	1.77355e-49	1.2801e-34
ENSG00000172987.8	HPSE2	protein_coding	0.5	4	4	0.00319347	0.148556	0.101183	0.122385	0.22613	0.240623	8.88081e-05	0.414032	0.123369	4.80905	0.171423	1.51649e-06	0.416316	0.20169	0.173319	4.61671	3.89872e-06	0.00191351
ENSG00000173088.8	C10orf131	protein_coding	0.5	13	13	0.00212102	0.39315	0.251115	0.430125	0.272064	0.590786	2.12013e-14	0.647394	0.146502	8.56751	0.419119	1.05748e-17	0.673012	0.186295	0.452945	8.90115	5.52689e-19	9.76219e-14
ENSG00000173145.7	NOC3L	protein_coding	0.5	13	13	0.00253843	0.51622	0.0463949	0.519683	0.233771	0.661671	1.15129e-20	0.756043	0.0315341	10.6175	0.5716	2.47014e-26	0.75239	0.111364	0.56609	10.5071	8.0145e-26	1.41072e-18
ENSG00000173267.9	SNCG	protein_coding	0.5	30	30	0.00168116	0.760736	0.117927	0.698935	0.194769	0.867348	1.80508e-40	0.884941	0.0595388	15.5965	0.783121	7.69216e-55	0.853387	0.0720534	0.72827	13.444	3.34019e-41	5.25929e-29
ENSG00000173269.9	MMRN2	protein_coding	0.5	7	7	0.00903825	0.25505	0.171424	0.257261	0.251038	0.351371	1.22594e-08	0.535163	0.125078	6.55695	0.286399	5.49203e-11	0.541673	0.280526	0.29341	6.94889	3.68176e-12	4.5521e-09
ENSG00000173848.14	NET1	protein_coding	0.5	22	22	0.00206483	0.667047	0.113915	0.672609	0.162531	0.809162	3.42398e-31	0.84283	0.043928	13.3838	0.710363	7.52131e-41	0.847649	0.0880827	0.718509	13.2217	6.5725e-40	3.59751e-28
ENSG00000173876.9	TUBB8	protein_coding	0.5	4	4	0.0339321	0.232791	0.123531	0.0511941	0.214698	0.258439	5.98488e-07	0.49619	0.095218	5.91051	0.246205	3.41045e-09	0.313975	0.268201	0.0985805	3.59522	0.000324123	0.00311494
ENSG00000173915.8	USMG5	protein_coding	0.5	4	4	0.0141371	0.189861	0.136737	0.147304	0.289549	0.249942	2.55528e-06	0.456949	0.164165	5.46908	0.208803	4.52373e-08	0.441909	0.211791	0.195284	5.01999	5.16753e-07	0.000356863
ENSG00000174194.11	AGAP8	protein_coding	0.5	13	13	0.00552945	0.713418	0.0696235	0.674127	0.111722	0.768602	2.43382e-33	0.855825	0.0469029	13.9157	0.732436	5.0858e-44	0.845066	0.0674337	0.714137	12.9561	2.17041e-38	4.60374e-27
ENSG00000174196.5	FAM21D	protein_coding	0.5	11	11	0.0218767	0.390832	0.150661	0.350213	0.164518	0.492862	1.5132e-13	0.649443	0.0799593	8.40738	0.421776	4.19274e-17	0.6111	0.170767	0.373443	7.44922	9.38909e-14	2.63326e-09
ENSG00000174721.9	FGFBP3	protein_coding	0.5	8	8	0.00283504	0.357935	0.0947617	0.360899	0.233182	0.462947	2.62889e-12	0.631186	0.0564046	8.02018	0.398395	1.05589e-15	0.624417	0.173625	0.389897	7.75075	9.13496e-15	3.46461e-10
ENSG00000175029.12	CTBP2	protein_coding	0.5	7	7	0.00273994	0.303175	0.158017	0.267391	0.224902	0.392374	3.06955e-09	0.546481	0.135215	6.76716	0.298642	1.31331e-11	0.595172	0.150253	0.35423	7.08704	1.37006e-12	3.08819e-08
ENSG00000175395.11	ZNF25	protein_coding	0.5	6	6	0.0107049	0.416177	0.146432	0.420288	0.211711	0.450299	2.183e-13	0.639154	0.106212	8.30374	0.408518	1.00884e-16	0.686139	0.181626	0.470786	9.03613	1.62311e-19	5.18753e-14
ENSG00000175470.14	PPP2R2D	protein_coding	0.5	53	52	0.00409493	0.825597	0.0740805	0.861932	0.117518	0.958518	1.80638e-48	0.919622	0.0344763	17.4831	0.845704	1.92858e-68	0.936082	0.0560708	0.876249	18.0819	4.42793e-73	8.11903e-48
ENSG00000175535.6	PNLIP	protein_coding	0.5	4	4	0.00287041	0.163619	0.0818922	0.0373307	0.362922	0.224834	2.79569e-05	0.443897	0.0810246	5.15374	0.197044	2.55344e-07	0.304637	0.326629	0.0928036	3.62006	0.000294531	0.00345435
ENSG00000176171.7	BNIP3	protein_coding	0.5	61	59	0.0102845	0.713758	0.116339	0.75115	0.0886335	0.946448	5.42003e-36	0.866874	0.056922	14.5431	0.751471	6.46169e-48	0.870392	0.059655	0.757581	13.8682	9.87651e-44	1.67279e-30
ENSG00000176236.4	C10orf111	protein_coding	0.5	20	20	0.00198101	0.680377	0.197931	0.668289	0.224112	0.799088	7.13764e-33	0.828331	0.11689	13.6552	0.686133	1.87961e-42	0.83264	0.12764	0.693289	12.9699	1.81182e-38	2.01242e-27
ENSG00000176244.6	ACBD7	protein_coding	0.5	17	17	0.00940479	0.554549	0.14517	0.522953	0.32793	0.712051	1.44518e-21	0.754013	0.083851	10.7975	0.568536	3.53642e-27	0.776116	0.117016	0.602356	10.892	1.25875e-27	1.02373e-19
ENSG00000176273.10	SLC35G1	protein_coding	0.5	20	20	0.00227422	0.631036	0.114402	0.632206	0.175589	0.773269	8.77945e-26	0.793974	0.0808349	11.9418	0.630394	7.16277e-33	0.79786	0.100008	0.63658	11.4936	1.42049e-30	8.6303e-22
ENSG00000176769.9	TCERG1L	protein_coding	0.5	44	44	0.0132164	0.627226	0.11089	0.659084	0.208967	0.889146	2.99227e-26	0.798254	0.0761904	12.0679	0.637209	1.56098e-33	0.860115	0.0989565	0.739798	14.3953	5.53776e-47	5.01596e-33
ENSG00000176986.10	SEC24C	protein_coding	0.5	4	4	0.00194968	0.17477	0.197659	0.0720045	0.132619	0.2478	3.79741e-07	0.476255	0.180357	5.79138	0.226819	6.98104e-09	0.394007	0.193154	0.155242	4.35724	1.31715e-05	0.00568194
ENSG00000177234.5	C10orf85	protein_coding	0.5	11	11	0.0133801	0.417272	0.193707	0.318003	0.329967	0.544112	4.28401e-17	0.688156	0.114546	9.42471	0.473559	4.31285e-21	0.60856	0.217997	0.370346	7.97051	1.58019e-15	1.9947e-11
ENSG00000177283.4	FZD8	protein_coding	0.5	14	14	0.0230299	0.394043	0.265193	0.421428	0.216984	0.580324	2.12574e-14	0.625458	0.196556	8.41188	0.391197	4.03477e-17	0.684148	0.146447	0.468058	8.82426	1.10186e-18	3.80775e-13
ENSG00000177613.7	CSTF2T	protein_coding	0.5	17	17	0.00209859	0.587988	0.09984	0.556516	0.184285	0.702565	1.37946e-25	0.79366	0.0790274	11.8977	0.629896	1.21723e-32	0.786604	0.0968642	0.618746	11.1377	8.2183e-29	1.62731e-20
ENSG00000177791.11	MYOZ1	protein_coding	0.5	4	4	0.0202492	0.224689	0.129368	0.24267	0.203819	0.308541	2.91461e-08	0.521574	0.148222	6.36989	0.272039	1.89159e-10	0.516096	0.171998	0.266355	5.95762	2.55943e-09	9.14474e-06
ENSG00000178217.9	SH2D4B	protein_coding	0.5	8	8	0.00590755	0.373015	0.111041	0.356942	0.148613	0.444339	2.28644e-12	0.626218	0.086922	7.99848	0.392149	1.25968e-15	0.606687	0.135887	0.368069	7.23386	4.69454e-13	1.54418e-08
ENSG00000178363.3	CALML3	protein_coding	0.5	104	45	0.0955316	0.209601	0.139589	0.347354	0.242043	0.720757	1.18034e-07	0.518294	0.0897003	6.22537	0.268629	4.80407e-10	0.558314	0.190761	0.311715	6.94881	3.68389e-12	1.70601e-08
ENSG00000178372.6	CALML5	protein_coding	0.5	63	56	0.0196447	0.765799	0.024593	0.770485	0.0983949	0.938905	1.09596e-36	0.879439	0.0155094	14.7613	0.773413	2.60183e-49	0.875446	0.0697073	0.766405	14.244	4.88307e-46	4.81437e-32
ENSG00000179133.7	C10orf67	protein_coding	0.5	4	4	0.00621154	0.148699	0.150422	0.121399	0.268096	0.214222	3.48391e-06	0.443137	0.183297	5.33313	0.196371	9.65321e-08	0.471839	0.211304	0.222632	5.47874	4.28366e-08	4.70145e-05
ENSG00000179774.7	ATOH7	protein_coding	0.5	17	17	0.0180312	0.630992	0.105296	0.53844	0.374795	0.713645	9.96456e-27	0.806633	0.0695242	12.2185	0.650657	2.47712e-34	0.762324	0.182883	0.581138	11.1559	6.70394e-29	3.38244e-21
ENSG00000179988.9	PSTK	protein_coding	0.5	10	10	0.00256918	0.331689	0.34327	0.483165	0.208726	0.555463	2.42487e-15	0.595516	0.234797	8.42241	0.354639	3.68832e-17	0.718445	0.137124	0.516163	9.66365	4.30259e-22	8.05113e-16
ENSG00000180525.9	PRR26	protein_coding	0.5	13	13	0.0160532	0.351333	0.243275	0.442423	0.147325	0.576678	1.07011e-12	0.592855	0.226047	7.80408	0.351477	5.99358e-15	0.680646	0.132479	0.463278	8.64989	5.15481e-18	1.65797e-12
ENSG00000180592.12	SKIDA1	protein_coding	0.5	12	12	0.0024313	0.385623	0.236589	0.391297	0.240089	0.590444	4.86632e-15	0.657214	0.134611	8.7755	0.43193	1.70149e-18	0.627982	0.166898	0.394361	8.0351	9.35051e-16	3.45531e-11
ENSG00000180628.10	PCGF5	protein_coding	0.5	7	7	0.0277477	0.267261	0.159818	0.275068	0.186774	0.432114	1.32537e-10	0.594451	0.0735028	7.40221	0.353372	1.33939e-13	0.591266	0.124227	0.349595	6.99243	2.70169e-12	6.3109e-08
ENSG00000180644.6	PRF1	protein_coding	0.5	42	42	0.00698824	0.775865	0.100519	0.832633	0.0821247	0.946106	1.94049e-41	0.889372	0.0641533	15.8259	0.790983	2.06282e-56	0.913022	0.0682429	0.833609	16.4596	7.15483e-61	4.75413e-41
ENSG00000180745.4	CLRN3	protein_coding	0.5	90	72	0.0220651	0.58343	0.141278	0.604441	0.160928	0.937968	1.01854e-23	0.783224	0.0549158	11.4363	0.613439	2.75469e-30	0.787009	0.0973314	0.619383	11.2134	3.50543e-29	7.99158e-21
ENSG00000180817.7	PPA1	protein_coding	0.5	70	64	0.0121074	0.759706	0.0846749	0.731261	0.16897	0.951312	6.79046e-39	0.883259	0.0467834	15.2522	0.780147	1.59101e-52	0.88278	0.0887987	0.7793	15.2678	1.25377e-52	2.15029e-36
ENSG00000181192.7	DHTKD1	protein_coding	0.5	44	44	0.00347441	0.85287	0.091701	0.872992	0.0630615	0.957381	1.63852e-54	0.928429	0.0447423	18.809	0.861981	6.37256e-79	0.929924	0.0449613	0.864759	17.6592	8.63958e-70	4.81685e-46
ENSG00000181274.5	FRAT2	protein_coding	0.5	20	20	0.0148873	0.541953	0.182522	0.537669	0.295502	0.758071	3.28168e-21	0.744268	0.0994468	10.6611	0.553934	1.54835e-26	0.785002	0.117671	0.616229	11.078	1.60362e-28	2.54713e-20
ENSG00000181915.3	ADO	protein_coding	0.5	12	12	0.00221553	0.48106	0.158691	0.426799	0.187215	0.588912	1.42684e-17	0.706609	0.0881767	9.64414	0.499296	5.20438e-22	0.694419	0.127775	0.482218	9.01149	2.03267e-19	1.16727e-13
ENSG00000182010.6	RTKN2	protein_coding	0.5	5	5	0.00263465	0.202282	0.0726488	0.188839	0.149088	0.248581	8.27277e-07	0.489115	0.114857	5.82293	0.239233	5.78255e-09	0.464724	0.14011	0.215969	5.25945	1.44485e-07	0.000237273
ENSG00000182022.13	CHST15	protein_coding	0.5	60	60	0.00118004	0.774853	0.020451	0.798725	0.152925	0.962388	1.40701e-39	0.892241	0.0215773	15.4472	0.796095	7.88118e-54	0.899816	0.0797565	0.80967	16.0857	3.21235e-58	1.16618e-39
ENSG00000182180.9	MRPS16	protein_coding	0.5	4	4	0.00343163	0.148432	0.163892	0.160032	0.232132	0.248978	8.50439e-06	0.411424	0.237785	4.97806	0.169269	6.42263e-07	0.406945	0.308652	0.165605	4.9735	6.57545e-07	2.77568e-05
ENSG00000182333.10	LIPF	protein_coding	0.5	13	13	0.0023249	0.544974	0.0757217	0.58002	0.116935	0.663067	2.24934e-23	0.777341	0.0623548	11.3276	0.604259	9.58322e-30	0.771381	0.0757032	0.595029	10.4927	9.3318e-26	4.07869e-18
ENSG00000182771.13	GRID1	protein_coding	0.5	11	11	0.00528901	0.492114	0.169018	0.426556	0.217005	0.533738	1.49946e-18	0.713287	0.118688	9.89154	0.508778	4.53008e-23	0.7053	0.147073	0.497448	9.52095	1.71605e-21	1.62831e-15
ENSG00000183049.8	CAMK1D	protein_coding	0.5	59	58	0.0141611	0.63702	0.114193	0.688373	0.143398	0.933127	1.38988e-32	0.850849	0.0497322	13.726	0.723943	7.09415e-43	0.858274	0.0752846	0.736635	13.6514	1.9809e-42	8.26742e-30
ENSG00000183128.7	CALHM3	protein_coding	0.5	8	8	0.00253774	0.315869	0.0859664	0.312121	0.269471	0.473986	1.11736e-09	0.573107	0.0727931	7.05518	0.328452	1.72378e-12	0.585898	0.207311	0.343276	7.26341	3.77441e-13	3.62635e-09
ENSG00000183230.12	CTNNA3	protein_coding	0.5	6	6	0.00674457	0.2412	0.132097	0.25767	0.214457	0.334238	5.69907e-09	0.531754	0.154223	6.60273	0.282763	4.03641e-11	0.551894	0.166056	0.304587	6.52173	6.95e-11	4.88084e-07
ENSG00000183346.6	C10orf107	protein_coding	0.5	20	20	0.00378111	0.621303	0.124606	0.562679	0.462401	0.825544	2.74512e-28	0.819049	0.0587903	12.6261	0.670841	1.51556e-36	0.835992	0.105224	0.698882	12.7067	5.42669e-37	3.34033e-26
ENSG00000183605.12	SFXN4	protein_coding	0.5	28	28	0.00209218	0.810746	0.0983918	0.825869	0.0759711	0.915164	2.40466e-48	0.916234	0.0525475	17.4376	0.839484	4.2778e-68	0.923333	0.0318725	0.852545	16.4803	5.08166e-61	6.3389e-41
ENSG00000183621.11	ZNF438	protein_coding	0.5	5	5	0.00657772	0.252571	0.154041	0.208697	0.271514	0.340011	8.0789e-08	0.504214	0.156705	6.14899	0.254231	7.79803e-10	0.480597	0.218845	0.230973	5.66425	1.47672e-08	1.61629e-05
ENSG00000183675.10	PTPN20B	protein_coding	0.5	10	10	0.014914	0.3465	0.190634	0.360777	0.216193	0.458305	4.60434e-13	0.633682	0.112605	8.19491	0.401552	2.50784e-16	0.622836	0.162337	0.387925	7.77096	7.78907e-15	2.85887e-10
ENSG00000183748.4	MRC1L1	protein_coding	0.5	15	15	0.0133243	0.48925	0.326279	0.570861	0.229072	0.716118	1.87445e-24	0.75623	0.150409	11.4234	0.571884	3.1954e-30	0.757373	0.136661	0.573614	10.5922	3.23997e-26	7.27523e-19
ENSG00000184719.7	RNLS	protein_coding	0.5	7	7	0.00971169	0.337493	0.115366	0.304031	0.245947	0.402672	4.11119e-11	0.597495	0.104739	7.5311	0.357001	5.03158e-14	0.53986	0.240794	0.291449	6.68206	2.35608e-11	5.25048e-08
ENSG00000184923.8	NUTM2A	protein_coding	0.5	22	22	0.0123816	0.820805	0.0413807	0.800328	0.0982461	0.868905	4.75478e-46	0.914882	0.0300945	16.9443	0.837009	2.11934e-64	0.896262	0.0660833	0.803285	15.3306	4.7727e-53	2.16459e-36
ENSG00000185009.8	AP3M1	protein_coding	0.5	6	6	0.0284295	0.261487	0.258439	0.265588	0.281771	0.377679	1.27518e-09	0.514183	0.22854	6.59939	0.264384	4.12861e-11	0.473237	0.359689	0.223953	6.18235	6.31539e-10	2.46103e-08
ENSG00000185267.5	CDNF	protein_coding	0.5	33	33	0.00909343	0.521742	0.161334	0.63574	0.133949	0.840254	1.98686e-23	0.780319	0.0547251	11.3568	0.608897	6.86129e-30	0.832714	0.0727346	0.693412	12.3725	3.67993e-35	8.23285e-25
ENSG00000185303.11	SFTPA2	protein_coding	0.5	15	15	0.00231319	0.589319	0.0960869	0.600658	0.144224	0.71514	1.03468e-26	0.804536	0.0678991	12.2039	0.647278	2.96453e-34	0.800267	0.102065	0.640427	11.4897	1.4864e-30	9.92403e-22
ENSG00000185532.10	PRKG1	protein_coding	0.5	12	12	0.00245126	0.543431	0.217525	0.602848	0.190984	0.706328	1.48936e-22	0.767378	0.0794069	11.0895	0.588868	1.4113e-28	0.799772	0.107351	0.639635	11.5084	1.19663e-30	7.98928e-22
ENSG00000185736.11	ADARB2	protein_coding	0.5	28	28	0.0017882	0.58275	0.23441	0.693351	0.127504	0.817105	4.79722e-27	0.784117	0.114421	12.1548	0.614839	5.40918e-34	0.8491	0.0679743	0.72097	13.0224	9.12588e-39	2.86098e-27
ENSG00000185737.8	NRG3	protein_coding	0.5	12	12	0.00226019	0.41237	0.174798	0.409694	0.322772	0.608921	1.89852e-14	0.65166	0.131588	8.60979	0.42466	7.31942e-18	0.736192	0.123947	0.541979	9.93808	2.84263e-23	1.42027e-16
ENSG00000185745.8	IFIT1	protein_coding	0.5	17	17	0.00217659	0.658675	0.117587	0.649346	0.187936	0.769294	3.03239e-30	0.830519	0.0635012	13.1109	0.689762	2.85155e-39	0.830859	0.107934	0.690327	12.8471	8.9327e-38	6.61245e-27
ENSG00000185875.8	THNSL1	protein_coding	0.5	44	44	0.00159394	0.812147	0.107303	0.8849	0.0624713	0.959678	1.76491e-47	0.911597	0.0517023	17.2298	0.831008	1.58688e-66	0.946535	0.0390313	0.895928	18.978	2.59211e-80	1.26865e-51
ENSG00000185933.6	CALHM1	protein_coding	0.5	6	6	0.00727978	0.289693	0.169325	0.262251	0.215053	0.384122	3.3331e-10	0.575537	0.107872	7.18442	0.331242	6.74908e-13	0.561615	0.193646	0.315412	6.95558	3.51123e-12	1.82635e-08
ENSG00000186188.6	FFAR4	protein_coding	0.5	9	9	0.00383026	0.491193	0.0734604	0.529049	0.109138	0.577623	2.47988e-18	0.725933	0.0450941	9.93054	0.526979	3.06587e-23	0.732961	0.0796922	0.537232	9.59222	8.62126e-22	3.44635e-15
ENSG00000186795.1	KCNK18	protein_coding	0.5	16	16	0.00233044	0.560975	0.2794	0.604628	0.145203	0.690567	6.5782e-25	0.752989	0.180937	11.4909	0.566992	1.466e-30	0.776267	0.0955602	0.602591	10.9325	8.05637e-28	7.35784e-20
ENSG00000186862.13	PDZD7	protein_coding	0.5	15	15	0.012803	0.622047	0.101792	0.615229	0.202313	0.738512	1.01224e-25	0.802071	0.0444458	11.9779	0.643318	4.6396e-33	0.816986	0.0785025	0.667466	11.9382	7.4868e-33	2.82181e-23
ENSG00000187021.10	PNLIPRP1	protein_coding	0.5	19	19	0.00228672	0.603684	0.126918	0.627245	0.133338	0.73776	5.21633e-26	0.79794	0.0701887	12.0147	0.636708	2.97525e-33	0.808876	0.0843786	0.65428	11.6176	3.35534e-31	4.38468e-22
ENSG00000187122.12	SLIT1	protein_coding	0.5	21	21	0.0246076	0.520855	0.192035	0.639638	0.160857	0.760779	2.25642e-22	0.748712	0.135538	10.9305	0.56057	8.23547e-28	0.804261	0.100105	0.646836	11.8232	2.96231e-32	4.67917e-23
ENSG00000187134.8	AKR1C1	protein_coding	0.5	60	59	0.00880635	0.59914	0.169722	0.690466	0.182102	0.926525	1.53391e-24	0.768166	0.124264	11.5178	0.590079	1.07311e-30	0.844726	0.111247	0.713562	13.2775	3.12838e-40	1.72185e-28
ENSG00000187164.13	KIAA1598	protein_coding	0.5	34	34	0.00310435	0.791394	0.0697775	0.748279	0.123377	0.903432	8.42158e-41	0.893383	0.0379634	15.7135	0.798133	1.22237e-55	0.873117	0.0739308	0.762333	14.3134	1.80482e-46	2.14786e-32
ENSG00000187522.9	HSPA14	protein_coding	0.5	22	22	0.00726802	0.582527	0.118168	0.569856	0.210984	0.749616	1.42131e-24	0.785917	0.0747286	11.635	0.617666	2.73527e-31	0.78295	0.104254	0.613011	11.0599	1.96377e-28	2.86916e-20
ENSG00000187714.5	SLC18A3	protein_coding	0.5	11	11	0.0155294	0.430518	0.145743	0.390157	0.231226	0.568758	9.65339e-17	0.689391	0.107963	9.35464	0.475259	8.38852e-21	0.63034	0.227346	0.397328	8.22589	1.93747e-16	5.09074e-12
ENSG00000187783.7	TMEM72	protein_coding	0.5	14	14	0.00507294	0.421694	0.202605	0.525085	0.193656	0.648903	3.13329e-16	0.678257	0.12084	9.17162	0.460032	4.65969e-20	0.744414	0.0887716	0.554152	9.86611	5.83865e-23	4.39176e-16
ENSG00000187908.11	DMBT1	protein_coding	0.5	26	26	0.0060962	0.700641	0.103659	0.674707	0.204561	0.835502	2.56468e-31	0.838214	0.0650702	13.3836	0.702603	7.53617e-41	0.823342	0.131042	0.677892	12.8496	8.64346e-38	4.29193e-27
ENSG00000188199.6	NUTM2B	protein_coding	0.5	30	30	0.00173063	0.8036	0.045403	0.790828	0.13227	0.915589	2.23714e-42	0.903412	0.0248805	16.1029	0.816153	2.43615e-58	0.898455	0.0687322	0.807222	15.5065	3.13379e-54	4.0076e-37
ENSG00000188234.9	AGAP4	protein_coding	0.5	8	8	0.00325409	0.424405	0.168837	0.465585	0.191963	0.601806	2.60897e-16	0.676787	0.133257	9.17644	0.458041	4.45578e-20	0.685486	0.164645	0.46989	8.89403	5.89316e-19	1.98547e-13
ENSG00000188316.9	ENO4	protein_coding	0.5	29	29	0.00179148	0.749665	0.111602	0.824192	0.0930704	0.907765	4.15842e-40	0.891249	0.0379809	15.5542	0.794325	1.49077e-54	0.914845	0.0544024	0.836942	16.2939	1.09092e-59	2.84658e-40
ENSG00000188385.7	JAKMIP3	protein_coding	0.5	41	41	0.0030849	0.890714	0.0686273	0.866206	0.151839	0.962495	1.6322e-60	0.947978	0.0335017	20.1787	0.898663	1.50692e-90	0.946474	0.0731992	0.895813	20.72	2.28881e-95	1.70572e-59
ENSG00000188611.10	ASAH2	protein_coding	0.5	8	8	0.00346547	0.495215	0.142895	0.475136	0.222757	0.59837	3.41216e-18	0.711219	0.103075	9.80518	0.505833	1.06955e-22	0.739192	0.130884	0.546405	10.2185	1.63846e-24	1.14001e-17
ENSG00000188613.5	NANOS1	protein_coding	0.5	12	12	0.0104543	0.450338	0.266691	0.459187	0.193226	0.60026	1.36181e-17	0.688736	0.145421	9.52799	0.474357	1.60361e-21	0.719413	0.104769	0.517555	9.39595	5.67045e-21	1.10356e-14
ENSG00000188649.7	CC2D2B	protein_coding	0.5	10	10	0.00699863	0.421204	0.144469	0.37608	0.212682	0.488935	5.07534e-14	0.647566	0.108005	8.49731	0.419342	1.94035e-17	0.649405	0.180214	0.421727	8.46437	2.57544e-17	1.832e-12
ENSG00000188690.8	UROS	protein_coding	0.5	36	36	0.0018829	0.908914	0.0277811	0.889444	0.0794494	0.959903	1.41121e-64	0.958885	0.0166269	21.0922	0.919461	9.38402e-99	0.947571	0.0440182	0.89789	19.4652	2.16783e-84	8.53617e-54
ENSG00000188916.4	FAM196A	protein_coding	0.5	59	59	0.00337285	0.853416	0.0562906	0.865125	0.111129	0.972073	4.99024e-53	0.934435	0.0258524	18.5268	0.873169	1.25646e-76	0.942355	0.0354513	0.888032	18.6093	2.7009e-77	4.7621e-50
ENSG00000189129.9	PLAC9	protein_coding	0.5	15	15	0.00794801	0.46686	0.141929	0.528862	0.178913	0.636819	6.40834e-20	0.739282	0.0744587	10.3535	0.546538	4.03534e-25	0.758558	0.115237	0.57541	10.5035	8.32346e-26	1.90502e-18
ENSG00000189319.9	FAM53B	protein_coding	0.5	35	35	0.00182328	0.804626	0.0617264	0.816493	0.0589353	0.927397	3.89516e-45	0.911276	0.0300383	16.7313	0.830424	7.7504e-63	0.914187	0.0337449	0.835738	15.8691	1.03767e-56	2.12229e-38
ENSG00000196072.7	BLOC1S2	protein_coding	0.5	11	11	0.00922508	0.529494	0.155204	0.50331	0.230106	0.674527	4.12616e-20	0.73511	0.0966957	10.3676	0.540387	3.48257e-25	0.780595	0.0878399	0.609329	10.8024	3.35321e-27	3.15292e-19
ENSG00000196139.7	AKR1C3	protein_coding	0.5	55	54	0.0121826	0.801826	0.0623932	0.830992	0.0610923	0.948998	3.51396e-42	0.900357	0.0319806	16.0448	0.810642	6.22074e-58	0.919978	0.0287969	0.846359	16.2333	2.93282e-59	6.78159e-40
ENSG00000196177.8	ACADSB	protein_coding	0.5	28	28	0.00883852	0.697475	0.0414295	0.66924	0.196905	0.834688	3.39761e-33	0.85825	0.0332812	13.8985	0.736593	6.46394e-44	0.866819	0.0590309	0.751375	13.7033	9.70197e-43	7.39451e-30
ENSG00000196233.7	LCOR	protein_coding	0.5	6	6	0.00984269	0.316955	0.147118	0.283658	0.275968	0.378166	3.50539e-10	0.574149	0.106321	7.17149	0.329647	7.41876e-13	0.550712	0.201097	0.303284	6.70792	1.97424e-11	8.59074e-08
ENSG00000196372.8	ASB13	protein_coding	0.5	25	25	0.00532621	0.788248	0.0783788	0.752663	0.17668	0.861619	3.38917e-43	0.901961	0.0368774	16.2694	0.813534	1.62781e-59	0.860247	0.153053	0.740025	15.0302	4.6584e-51	7.19127e-36
ENSG00000196693.10	ZNF33B	protein_coding	0.5	6	6	0.00877582	0.332967	0.0500827	0.25923	0.362694	0.414831	1.20231e-12	0.63866	0.0500662	8.14339	0.407886	3.8436e-16	0.590244	0.250079	0.348388	7.5725	3.66122e-14	2.29355e-10
ENSG00000196793.9	ZNF239	protein_coding	0.5	20	20	0.00840738	0.595474	0.172573	0.616651	0.233123	0.779172	2.09453e-26	0.800778	0.0812789	12.1143	0.641245	8.86935e-34	0.807829	0.0968939	0.652588	11.7132	1.09039e-31	1.61101e-22
ENSG00000196865.4	NHLRC2	protein_coding	0.5	53	53	0.00773534	0.807823	0.0562152	0.824049	0.102337	0.962433	2.6954e-45	0.911459	0.0294045	16.7663	0.830758	4.30144e-63	0.935166	0.0324537	0.874536	17.7127	3.34799e-70	3.55161e-46
ENSG00000196932.7	TMEM26	protein_coding	0.5	19	19	0.0230126	0.58863	0.192929	0.497682	0.326827	0.738236	1.30121e-27	0.79176	0.134795	12.3133	0.626884	7.677e-35	0.743471	0.175789	0.55275	10.6136	2.57543e-26	2.71101e-19
ENSG00000196968.6	FUT11	protein_coding	0.5	7	7	0.00224455	0.186674	0.36291	0.328924	0.167799	0.395459	1.07958e-09	0.522943	0.219066	6.67801	0.27347	2.42215e-11	0.562358	0.161208	0.316246	6.6459	3.01372e-11	2.80781e-07
ENSG00000197142.6	ACSL5	protein_coding	0.5	6	6	0.0447547	0.19767	0.178532	0.202894	0.166789	0.317934	3.11218e-06	0.447189	0.18041	5.37395	0.199978	7.70282e-08	0.533163	0.123988	0.284263	6.08878	1.13777e-09	7.96397e-06
ENSG00000197177.11	GPR123	protein_coding	0.5	27	27	0.00745986	0.705141	0.0893317	0.693485	0.121241	0.836865	1.01691e-32	0.856485	0.0242393	13.7872	0.733566	3.04229e-43	0.85777	0.0696935	0.73577	13.5237	1.13349e-41	2.9086e-29
ENSG00000197321.10	SVIL	protein_coding	0.5	36	36	0.00514337	0.753861	0.0650929	0.770938	0.119066	0.904881	2.28789e-36	0.874871	0.0354909	14.6677	0.7654	1.03818e-48	0.911637	0.0271805	0.831082	15.5787	1.0156e-54	3.62029e-37
ENSG00000197430.6	OPALIN	protein_coding	0.5	27	27	0.00196089	0.711424	0.0582701	0.711298	0.13329	0.837009	1.76583e-31	0.847618	0.0314248	13.4724	0.718456	2.27331e-41	0.853817	0.0586704	0.729004	13.09	3.75614e-39	1.83248e-27
ENSG00000197444.5	OGDHL	protein_coding	0.5	9	9	0.0175602	0.256841	0.149849	0.229449	0.170836	0.41216	1.37163e-08	0.541507	0.0989305	6.594	0.29323	4.28133e-11	0.523599	0.125751	0.274156	5.97164	2.34879e-09	1.32753e-05
ENSG00000197467.9	COL13A1	protein_coding	0.5	38	38	0.00749521	0.808197	0.0299247	0.760068	0.147126	0.904668	5.79479e-44	0.910661	0.0143158	16.4791	0.829303	5.18552e-61	0.887193	0.0632874	0.787111	14.6779	8.92527e-49	1.05117e-33
ENSG00000197604.4	AC022532.1	protein_coding	0.5	52	52	0.0051966	0.81489	0.0881956	0.830173	0.0783367	0.952446	8.05387e-46	0.908118	0.0500168	16.859	0.824678	9.00252e-64	0.919326	0.0431226	0.84516	16.5252	2.41527e-61	3.32306e-41
ENSG00000197746.9	PSAP	protein_coding	0.5	14	14	0.0122781	0.42147	0.169938	0.421079	0.249427	0.60266	9.3172e-17	0.701582	0.0662113	9.43758	0.492217	3.81504e-21	0.663466	0.184503	0.440187	8.65037	5.13329e-18	6.29053e-13
ENSG00000197748.8	WDR96	protein_coding	0.5	3	3	0.0033692	0.197746	0.0882493	0.160832	0.174112	0.245235	8.08826e-07	0.479618	0.133979	5.75743	0.230033	8.54047e-09	0.390129	0.22302	0.1522	4.33391	1.46486e-05	0.00363164
ENSG00000197771.8	MCMBP	protein_coding	0.5	23	23	0.0135469	0.672154	0.114387	0.660369	0.151335	0.81241	1.24049e-31	0.839462	0.0619967	13.4589	0.704697	2.73123e-41	0.821981	0.110437	0.675653	12.3456	5.14725e-35	6.13216e-25
ENSG00000197889.5	MEIG1	protein_coding	0.5	46	46	0.0017305	0.685524	0.0902864	0.693279	0.156569	0.91552	3.20865e-33	0.855914	0.0407581	13.8909	0.732588	7.18917e-44	0.846994	0.0730231	0.717399	12.9696	1.82063e-38	4.357e-27
ENSG00000197893.9	NRAP	protein_coding	0.5	23	23	0.0107918	0.675503	0.106918	0.62311	0.15255	0.810171	4.92546e-30	0.830446	0.0583349	13.0657	0.689641	5.17188e-39	0.814265	0.0815601	0.663027	11.7787	5.02473e-32	1.17292e-22
ENSG00000198018.6	ENTPD7	protein_coding	0.5	4	4	0.00267533	0.188482	0.102282	0.211339	0.165971	0.236733	9.32736e-07	0.481869	0.125429	5.75997	0.232198	8.41297e-09	0.454216	0.219057	0.206312	5.18078	2.20964e-07	0.000190049
ENSG00000198035.9	AGAP9	protein_coding	0.5	8	8	0.00602251	0.28399	0.184839	0.205956	0.489562	0.453819	1.07323e-11	0.613255	0.084534	7.76686	0.376081	8.04555e-15	0.552599	0.287328	0.305366	7.10756	1.18111e-12	1.27579e-09
ENSG00000198060.5	MARCH5	protein_coding	0.5	12	12	0.00248709	0.345577	0.341722	0.371551	0.275864	0.568209	2.26971e-16	0.663604	0.18796	9.08678	0.440371	1.02014e-19	0.697353	0.138157	0.486302	9.1337	6.61957e-20	4.20953e-14
ENSG00000198105.7	ZNF248	protein_coding	0.5	3	3	0.0102462	0.170621	0.106731	0.142508	0.289946	0.229147	1.65222e-06	0.472023	0.131606	5.63188	0.222805	1.78254e-08	0.439426	0.265704	0.193095	5.21833	1.80545e-07	5.97676e-05
ENSG00000198246.7	SLC29A3	protein_coding	0.5	38	37	0.0107243	0.681009	0.096227	0.743719	0.0961458	0.86703	2.50271e-29	0.830667	0.0436502	12.9158	0.690008	3.66676e-38	0.869417	0.0697328	0.755886	14.0431	8.49235e-45	2.7485e-31
ENSG00000198298.8	ZNF485	protein_coding	0.5	8	8	0.00484527	0.332918	0.142429	0.301718	0.273162	0.44272	1.36729e-11	0.609774	0.100428	7.71699	0.371824	1.19113e-14	0.580334	0.197136	0.336787	7.26813	3.645e-13	2.87557e-09
ENSG00000198408.9	MGEA5	protein_coding	0.5	6	6	0.00989045	0.25354	0.150066	0.236259	0.193787	0.329625	6.44914e-09	0.542474	0.133551	6.66513	0.294278	2.64438e-11	0.539951	0.156348	0.291547	6.29124	3.14932e-10	1.93521e-06
ENSG00000198546.10	ZNF511	protein_coding	0.5	10	10	0.00230107	0.436228	0.10666	0.422372	0.246757	0.527682	6.59848e-15	0.670807	0.0822188	8.84066	0.449982	9.51571e-19	0.627827	0.218665	0.394167	8.28497	1.18144e-16	2.85393e-12
ENSG00000198682.8	PAPSS2	protein_coding	0.5	13	13	0.00231584	0.443261	0.194485	0.432927	0.355405	0.612795	1.86046e-18	0.714311	0.114126	9.87784	0.51024	5.19417e-23	0.72161	0.148325	0.52072	9.63336	5.78105e-22	1.17484e-15
ENSG00000198728.6	LDB1	protein_coding	0.5	10	10	0.00238432	0.469339	0.120483	0.333255	0.299657	0.551669	1.3241e-15	0.676595	0.0918234	9.02962	0.457781	1.72272e-19	0.688309	0.124291	0.47377	8.77526	1.70509e-18	7.6892e-13
ENSG00000198739.6	LRRTM3	protein_coding	0.5	6	6	0.0192947	0.162132	0.205189	0.206946	0.16812	0.330597	3.60211e-07	0.506138	0.0812678	6.03215	0.256175	1.61793e-09	0.482316	0.143497	0.232629	5.41885	5.99832e-08	0.000147751
ENSG00000198825.7	INPP5F	protein_coding	0.5	9	9	0.0151267	0.352422	0.139659	0.311838	0.445422	0.499247	8.80352e-13	0.63113	0.0963163	8.12046	0.398325	4.6442e-16	0.600676	0.30512	0.360811	7.82158	5.21644e-15	1.06303e-11
ENSG00000198873.10	GRK5	protein_coding	0.5	23	23	0.00207949	0.670962	0.0557159	0.681413	0.132383	0.804349	9.79648e-29	0.828947	0.0327447	12.7791	0.687152	2.1452e-37	0.863568	0.0551241	0.745749	13.4885	1.82759e-41	5.45405e-29
ENSG00000198879.7	SFMBT2	protein_coding	0.5	25	25	0.0106334	0.675012	0.115981	0.643852	0.200055	0.820797	4.54029e-29	0.824294	0.0686672	12.8223	0.679461	1.23065e-37	0.822932	0.090833	0.677217	12.3396	5.54307e-35	7.10188e-25
ENSG00000198915.7	RASGEF1A	protein_coding	0.5	17	17	0.00588548	0.613194	0.120262	0.602617	0.174736	0.742052	2.76371e-24	0.783121	0.0750462	11.5565	0.613279	6.84322e-31	0.7994	0.0880701	0.63904	11.4231	3.20652e-30	1.87415e-21
ENSG00000198924.3	DCLRE1A	protein_coding	0.5	15	15	0.00213862	0.552253	0.132449	0.484354	0.286731	0.659235	2.47664e-22	0.76022	0.0898701	10.9992	0.577934	3.85486e-28	0.733339	0.187564	0.537787	10.2882	7.96335e-25	3.60029e-18
ENSG00000198954.4	KIAA1279	protein_coding	0.5	45	43	0.013032	0.682265	0.101351	0.665122	0.206593	0.874997	1.99572e-30	0.835551	0.0555545	13.1782	0.698145	1.17135e-39	0.821906	0.131746	0.675529	12.8579	7.76113e-38	3.70628e-27
ENSG00000198964.9	SGMS1	protein_coding	0.5	12	12	0.00227976	0.452343	0.165	0.392477	0.326913	0.604836	3.21223e-19	0.714914	0.130663	10.0457	0.511102	9.59794e-24	0.697387	0.169303	0.486348	9.35067	8.70966e-21	5.08963e-15
ENSG00000203772.6	SPRN	protein_coding	0.5	14	14	0.00207855	0.459799	0.0555767	0.496005	0.259647	0.611788	3.0441e-17	0.712094	0.0443351	9.60935	0.507078	7.30093e-22	0.705768	0.205697	0.498109	9.65618	4.62782e-22	3.54794e-16
ENSG00000203780.6	FANK1	protein_coding	0.5	34	34	0.00721222	0.777781	0.135727	0.809089	0.0960872	0.912855	4.94715e-42	0.888907	0.0743903	15.9486	0.790155	2.91309e-57	0.913278	0.0670418	0.834077	16.4611	6.98493e-61	4.74654e-41
ENSG00000203791.9	METTL10	protein_coding	0.5	25	25	0.00209228	0.726333	0.0960839	0.707623	0.162933	0.842167	1.45595e-36	0.870519	0.052763	14.6853	0.757803	8.0104e-49	0.859954	0.0877334	0.739521	13.8312	1.65347e-43	1.45003e-30
ENSG00000203805.6	PPAPDC1A	protein_coding	0.5	6	6	0.0491721	0.277861	0.144835	0.278925	0.317807	0.437731	3.55551e-09	0.554446	0.104001	6.81283	0.30741	9.57002e-12	0.532618	0.286348	0.283682	7.1773	7.11035e-13	3.97999e-10
ENSG00000203867.7	RBM20	protein_coding	0.5	18	18	0.0112584	0.582143	0.135404	0.53912	0.209593	0.699793	5.80285e-25	0.787051	0.090265	11.723	0.619449	9.71924e-32	0.793066	0.101336	0.628954	11.2316	2.85305e-29	8.70517e-21
ENSG00000203876.5	RP11-451M19.3	protein_coding	0.5	10	10	0.00246569	0.346454	0.138853	0.337474	0.250852	0.506598	7.41485e-12	0.615471	0.0945022	7.81449	0.378805	5.51854e-15	0.623543	0.186828	0.388806	7.88226	3.21518e-15	9.94941e-11
ENSG00000203942.3	C10orf62	protein_coding	0.5	22	22	0.00521657	0.678772	0.0969152	0.634551	0.182073	0.784386	1.57975e-29	0.823924	0.0797365	12.9176	0.67885	3.57969e-38	0.811724	0.111351	0.658895	12.1083	9.54796e-34	3.9501e-24
ENSG00000204022.5	LIPJ	protein_coding	0.5	20	20	0.0250579	0.580782	0.0453776	0.520857	0.360751	0.74264	2.85165e-22	0.772841	0.0350839	11.0639	0.597283	1.87701e-28	0.759942	0.140949	0.577511	10.7396	6.63023e-27	1.9819e-19
ENSG00000204033.5	LRIT2	protein_coding	0.5	14	14	0.0021387	0.611529	0.130104	0.642847	0.175869	0.741794	1.8046e-26	0.801628	0.0695932	12.1352	0.642607	6.87059e-34	0.793078	0.125162	0.628972	11.4914	1.45704e-30	6.64266e-22
ENSG00000204130.8	RUFY2	protein_coding	0.5	5	5	0.00327406	0.250419	0.310324	0.255394	0.287002	0.349611	3.48561e-11	0.543962	0.23959	7.14626	0.295894	8.91715e-13	0.53101	0.196312	0.281972	6.27901	3.40741e-10	1.2321e-06
ENSG00000204147.5	ASAH2B	protein_coding	0.5	21	21	0.00965139	0.669377	0.0558956	0.673162	0.202567	0.814012	2.22026e-30	0.835918	0.0460033	13.1713	0.698758	1.2841e-39	0.825383	0.125798	0.681258	12.738	3.63809e-37	1.44599e-26
ENSG00000204149.5	AGAP6	protein_coding	0.5	11	11	0.00300686	0.427326	0.0948512	0.376371	0.144038	0.500149	8.88862e-15	0.671075	0.0681589	8.81588	0.450341	1.18747e-18	0.6326	0.100559	0.400183	7.62507	2.4391e-14	1.87784e-09
ENSG00000204152.6	TIMM23B	protein_coding	0.5	23	23	0.00486781	0.528853	0.196791	0.570569	0.223628	0.717744	3.91271e-21	0.74607	0.106394	10.6522	0.55662	1.70336e-26	0.758152	0.165645	0.574795	10.911	1.02136e-27	3.22453e-20
ENSG00000204161.9	C10orf128	protein_coding	0.5	7	7	0.00260572	0.24651	0.1257	0.179258	0.262498	0.358031	8.12487e-08	0.527323	0.0661328	6.32743	0.278069	2.49285e-10	0.48123	0.297877	0.231583	5.80285	6.51984e-09	1.11072e-06
ENSG00000204169.6	AGAP7	protein_coding	0.5	10	10	0.00298353	0.537858	0.132704	0.541123	0.251688	0.683321	3.24892e-23	0.771239	0.0818421	11.2555	0.59481	2.17596e-29	0.782388	0.102766	0.612131	10.9783	4.85741e-28	6.14457e-20
ENSG00000204176.9	SYT15	protein_coding	0.5	3	3	0.00322721	0.224923	0.0972519	0.213806	0.201246	0.269502	2.65373e-07	0.51528	0.0465547	6.12973	0.265514	8.80301e-10	0.404787	0.290865	0.163852	4.79272	1.64538e-06	5.816e-05
ENSG00000204179.6	PTPN20A	protein_coding	0.5	14	14	0.0023687	0.580719	0.108913	0.59336	0.151192	0.683088	1.13366e-22	0.772923	0.0599779	11.1495	0.59741	7.20427e-29	0.775546	0.0824698	0.601472	10.6214	2.36883e-26	1.42679e-18
ENSG00000204566.6	C10orf115	protein_coding	0.5	18	18	0.00230654	0.542523	0.132394	0.550176	0.165294	0.697947	3.65441e-22	0.761525	0.084458	10.9704	0.57992	5.30421e-28	0.787407	0.114333	0.620009	11.3194	1.05136e-29	2.80586e-21
ENSG00000204682.5	CASC10	protein_coding	0.5	9	9	0.00234921	0.311925	0.0667782	0.273774	0.256078	0.479847	4.03045e-10	0.585594	0.063032	7.23745	0.34292	4.57204e-13	0.591378	0.190773	0.349727	7.26516	3.72595e-13	4.92873e-09
ENSG00000204740.5	C10orf112	protein_coding	0.5	13	13	0.00338457	0.516888	0.0472829	0.553897	0.177102	0.655546	2.65856e-18	0.726985	0.0383107	9.93044	0.528507	3.06884e-23	0.75559	0.108786	0.570916	10.2166	1.67161e-24	2.56635e-17
ENSG00000205740.1	AL359878.1	protein_coding	0.5	19	19	0.0162656	0.434877	0.224941	0.536921	0.171306	0.720485	5.34272e-18	0.690499	0.118755	9.63902	0.476789	5.47102e-22	0.75312	0.148663	0.56719	10.6134	2.58057e-26	4.72192e-19
ENSG00000212743.1	DKFZP667F0711	protein_coding	0.5	95	53	0.0658148	0.448242	0.093161	0.514097	0.0982218	0.836814	5.77717e-16	0.693183	0.0465723	9.21456	0.480503	3.12564e-20	0.740566	0.0713899	0.548438	9.66803	4.12234e-22	2.41937e-15
ENSG00000213185.2	FAM24B	protein_coding	0.5	19	19	0.00198021	0.682031	0.187857	0.705195	0.14499	0.80054	2.14343e-33	0.850393	0.074421	13.895	0.723169	6.79564e-44	0.865437	0.055058	0.748981	13.5713	5.92448e-42	2.60108e-29
ENSG00000213341.6	CHUK	protein_coding	0.5	16	16	0.0117785	0.549181	0.171995	0.561356	0.175168	0.72887	1.36114e-25	0.781991	0.104917	11.8294	0.611509	2.75259e-32	0.757596	0.115284	0.573951	10.4131	2.16005e-25	4.30089e-18
ENSG00000213390.6	ARHGAP19	protein_coding	0.5	52	51	0.0131982	0.672748	0.12155	0.778221	0.152125	0.930946	1.19336e-31	0.839524	0.0621482	13.4628	0.704801	2.58896e-41	0.893516	0.0794842	0.798371	15.3914	1.86859e-53	1.013e-36
ENSG00000213551.4	DNAJC9	protein_coding	0.5	4	4	0.00255154	0.145249	0.190026	0.0491432	0.379245	0.223252	1.08025e-05	0.397671	0.24257	4.85555	0.158142	1.20053e-06	0.316745	0.346817	0.100327	3.68549	0.00022826	0.00218861
ENSG00000214413.3	BBIP1	protein_coding	0.5	22	22	0.0125061	0.660464	0.127687	0.659408	0.159846	0.780072	6.56835e-30	0.832859	0.0509009	13.0525	0.693654	6.15031e-39	0.830883	0.0948731	0.690367	12.855	8.06742e-38	6.29727e-27
ENSG00000214435.3	AS3MT	protein_coding	0.5	7	7	0.0149711	0.342891	0.108749	0.260735	0.269963	0.414155	1.00736e-12	0.628101	0.103208	8.08712	0.394511	6.10937e-16	0.604236	0.17907	0.365102	7.43311	1.06073e-13	2.16705e-09
ENSG00000214562.9	NUTM2D	protein_coding	0.5	20	20	0.00501082	0.667179	0.10073	0.698457	0.111513	0.779785	6.00868e-31	0.839213	0.0523292	13.3108	0.704279	2.00238e-40	0.840871	0.064512	0.707065	12.7421	3.4499e-37	3.16826e-26
ENSG00000214688.4	C10orf105	protein_coding	0.5	22	22	0.00189001	0.5557	0.108883	0.552335	0.262798	0.755885	7.49743e-23	0.77829	0.0346936	11.2214	0.605735	3.20308e-29	0.802855	0.0966165	0.644576	11.5873	4.7772e-31	4.38286e-22
ENSG00000216937.7	CCDC7	protein_coding	0.5	12	12	0.00255322	0.446481	0.175584	0.419472	0.299305	0.588526	5.49822e-16	0.679456	0.111649	9.12637	0.46166	7.08335e-20	0.635388	0.232839	0.403718	8.58083	9.41898e-18	2.58905e-13
ENSG00000224474.2	AL355490.1	protein_coding	0.5	34	34	0.00170188	0.786655	0.0720156	0.788653	0.0955025	0.91565	4.20934e-40	0.889206	0.042197	15.542	0.790687	1.80159e-54	0.901236	0.0500736	0.812227	15.4325	9.90304e-54	9.83593e-37
ENSG00000225119.3	LINC00999	protein_coding	0.5	4	4	0.0102051	0.14713	0.149567	0.232314	0.216867	0.275418	2.02654e-05	0.433488	0.140304	5.09854	0.187912	3.42292e-07	0.519071	0.197028	0.269435	6.14024	8.2399e-10	2.23507e-06
ENSG00000225830.6	ERCC6	protein_coding	0.5	8	8	0.00615668	0.352963	0.16931	0.307972	0.30841	0.447655	2.11757e-12	0.616038	0.118911	7.93622	0.379503	2.08439e-15	0.586237	0.257803	0.343674	7.57659	3.5476e-14	1.81573e-10
ENSG00000227268.3	KLLN	protein_coding	0.5	14	14	0.0135198	0.449221	0.105883	0.457808	0.187821	0.594979	4.41589e-17	0.707824	0.0588743	9.54695	0.501015	1.33569e-21	0.707281	0.148771	0.500246	9.33062	1.05252e-20	1.02496e-14
ENSG00000227345.4	PARG	protein_coding	0.5	5	5	0.00277822	0.214806	0.156302	0.191191	0.395538	0.298092	4.3035e-07	0.503844	0.082121	5.99827	0.253859	1.99428e-09	0.534067	0.338576	0.285227	6.69149	2.20914e-11	4.16536e-09
ENSG00000228570.3	NUTM2E	protein_coding	0.5	28	28	0.0046126	0.79734	0.0869168	0.827818	0.110003	0.902264	5.03718e-43	0.900576	0.0414178	16.2251	0.811038	3.34996e-59	0.927395	0.0328293	0.860061	16.8246	1.61204e-63	2.25693e-42
ENSG00000229544.6	NKX1-2	protein_coding	0.5	65	64	0.0119887	0.649999	0.089065	0.612981	0.229358	0.936138	1.54992e-31	0.846753	0.0380077	13.4795	0.71699	2.06448e-41	0.809035	0.123205	0.654538	12.3496	4.89558e-35	3.1876e-25
ENSG00000229644.4	NAMPTL	protein_coding	0.5	16	16	0.0315328	0.494696	0.149445	0.388258	0.433542	0.687382	1.77914e-21	0.748144	0.101714	10.7407	0.55972	6.55374e-27	0.691879	0.300304	0.478696	9.71977	2.4834e-22	2.6518e-17
ENSG00000239665.4	RP11-295P9.3	protein_coding	0.5	50	49	0.0102378	0.697117	0.177504	0.762023	0.147589	0.928202	1.56802e-35	0.856977	0.0915253	14.3859	0.734409	6.34704e-47	0.871525	0.0899943	0.759556	14.4719	1.82447e-47	3.96162e-33
ENSG00000241935.4	HOGA1	protein_coding	0.5	26	26	0.00183395	0.782848	0.0517007	0.777011	0.119789	0.858841	1.18411e-39	0.89068	0.0289028	15.4547	0.79331	7.01574e-54	0.881463	0.0843786	0.776976	15.0402	4.00579e-51	2.04021e-35
ENSG00000243251.4	PGBD3	protein_coding	0.5	21	21	0.00889002	0.567288	0.114505	0.571131	0.193905	0.698144	2.39633e-22	0.763621	0.0752676	11.0242	0.583117	2.92074e-28	0.750854	0.129208	0.563782	10.5635	4.3989e-26	7.32632e-19
ENSG00000243660.5	ZNF487	protein_coding	0.5	12	12	0.00692651	0.47732	0.11563	0.496062	0.176961	0.585035	2.90704e-18	0.716625	0.0879229	9.85515	0.513551	6.51194e-23	0.711916	0.166084	0.506825	9.55486	1.23747e-21	1.47885e-15
ENSG00000253626.2	EIF5AL1	protein_coding	0.5	17	17	0.00294424	0.535644	0.0924665	0.563602	0.208754	0.684741	4.93799e-21	0.747918	0.0843828	10.6458	0.559381	1.8233e-26	0.784247	0.103129	0.615043	11.0707	1.74013e-28	2.74893e-20
ENSG00000254636.1	ARMS2	protein_coding	0.5	48	48	0.00204367	0.782458	0.0399226	0.783209	0.0843411	0.93999	6.82898e-39	0.889541	0.018093	15.2865	0.791282	9.4092e-53	0.890195	0.0519436	0.792446	14.725	4.45197e-49	7.58704e-34
ENSG00000256574.2	OR13A1	protein_coding	0.5	3	3	0.00942354	0.190423	0.161075	0.190626	0.183325	0.242145	1.08736e-06	0.477831	0.137804	5.71143	0.228323	1.12034e-08	0.466543	0.222421	0.217662	5.48494	4.13615e-08	3.36175e-05
ENSG00000269165.1	AC069547.1	protein_coding	0.5	10	10	0.0145172	0.361974	0.194198	0.214481	0.653262	0.513627	4.35774e-13	0.640521	0.0823744	8.24943	0.410267	1.5915e-16	0.658383	0.212154	0.433468	8.65469	4.94252e-18	4.11486e-13
ENSG00000269783.1	GOLGA7B	protein_coding	0.5	8	8	0.031731	0.304869	0.193077	0.351664	0.226311	0.413549	5.82036e-11	0.601841	0.0751141	7.52983	0.362212	5.08064e-14	0.627702	0.165877	0.39401	7.89726	2.85106e-15	1.14956e-10
ENSG00000269948.1	RP11-248J23.6	protein_coding	0.5	25	25	0.00199703	0.666614	0.108533	0.645548	0.144337	0.788328	1.00756e-30	0.83875	0.0506734	13.26	0.703501	3.94672e-40	0.837923	0.0770249	0.702114	12.7102	5.18961e-37	3.73001e-26
ENSG00000002330.9	BAD	protein_coding	0.5	7	7	0.0104458	0.209383	0.182343	0.138651	0.65185	0.410186	7.88293e-09	0.545475	0.111428	6.67193	0.297543	2.52458e-11	0.558734	0.267844	0.312183	6.92313	4.41781e-12	9.11328e-09
ENSG00000005801.12	ZNF195	protein_coding	0.5	62	62	0.00223936	0.780036	0.0852839	0.77802	0.160505	0.962656	5.336e-40	0.886499	0.0474342	15.5054	0.785881	3.18937e-54	0.902651	0.0594804	0.814778	15.672	2.35199e-55	9.14583e-38
ENSG00000006071.7	ABCC8	protein_coding	0.5	11	11	0.00213502	0.518211	0.125968	0.568449	0.123319	0.641321	1.49642e-20	0.745824	0.0766438	10.5294	0.556254	6.32484e-26	0.749004	0.0845495	0.561008	10.0595	8.33905e-24	8.86451e-17
ENSG00000006118.10	TMEM132A	protein_coding	0.5	25	25	0.00190813	0.651457	0.0684975	0.646954	0.177763	0.809384	1.15258e-29	0.836361	0.0264599	13.0205	0.699499	9.35343e-39	0.816593	0.111507	0.666824	12.5824	2.63828e-36	4.67594e-26
ENSG00000006534.11	ALDH3B1	protein_coding	0.5	8	8	0.00212385	0.381171	0.0741578	0.33563	0.199265	0.437138	6.27659e-13	0.64528	0.0369583	8.24872	0.416386	1.60094e-16	0.633436	0.125962	0.401242	7.70501	1.30836e-14	9.10583e-10
ENSG00000006611.11	USH1C	protein_coding	0.5	15	15	0.0112156	0.508175	0.159947	0.500775	0.175421	0.636964	5.04985e-20	0.736998	0.0897488	10.3604	0.543166	3.75531e-25	0.763548	0.0921503	0.583005	10.4011	2.45208e-25	6.65588e-18
ENSG00000007372.16	PAX6	protein_coding	0.5	15	15	0.00917169	0.524367	0.142686	0.536685	0.168139	0.63582	4.61493e-20	0.739582	0.0877736	10.3838	0.546981	2.93777e-25	0.740486	0.116954	0.54832	10.0186	1.26233e-23	8.27099e-17
ENSG00000011347.5	SYT7	protein_coding	0.5	8	8	0.00250236	0.33987	0.229378	0.229205	0.301096	0.412216	6.64032e-12	0.59366	0.158299	7.67061	0.352432	1.71185e-14	0.533235	0.257547	0.284339	6.73358	1.65536e-11	2.24174e-08
ENSG00000011405.9	PIK3C2A	protein_coding	0.5	10	10	0.020936	0.351626	0.117422	0.356958	0.165703	0.460172	1.04117e-13	0.635959	0.119385	8.35435	0.404444	6.57953e-17	0.622502	0.133801	0.387509	7.53244	4.98016e-14	2.44449e-09
ENSG00000013725.10	CD6	protein_coding	0.5	5	5	0.0452083	0.172227	0.126576	0.159454	0.268521	0.339343	1.92011e-08	0.527051	0.137125	6.45401	0.277783	1.08929e-10	0.45104	0.254583	0.203437	5.32082	1.03302e-07	4.92939e-05
ENSG00000014138.4	POLA2	protein_coding	0.5	10	10	0.00275476	0.389136	0.198503	0.40154	0.156791	0.523492	6.69652e-14	0.623648	0.178992	8.29799	0.388937	1.05887e-16	0.670734	0.110653	0.449884	8.3602	6.26103e-17	1.53524e-11
ENSG00000014216.11	CAPN1	protein_coding	0.5	10	10	0.00496906	0.356087	0.177338	0.390771	0.389389	0.530839	4.61073e-13	0.622695	0.148321	8.11575	0.387749	4.8281e-16	0.684325	0.176111	0.468301	9.04478	1.49961e-19	4.57475e-14
ENSG00000019102.7	VSIG2	protein_coding	0.5	25	25	0.00605353	0.706994	0.0652056	0.708289	0.171742	0.826252	8.29302e-34	0.859846	0.0381171	14.0385	0.739335	9.06656e-45	0.858179	0.0594086	0.736472	13.2168	7.01877e-40	6.33373e-28
ENSG00000019144.12	PHLDB1	protein_coding	0.5	15	15	0.00428093	0.438954	0.133164	0.428673	0.184873	0.601335	4.91491e-16	0.686108	0.0862976	9.18267	0.470745	4.20531e-20	0.667284	0.132759	0.445269	8.55821	1.14636e-17	2.09742e-12
ENSG00000019485.8	PRDM11	protein_coding	0.5	17	17	0.01142	0.545479	0.119693	0.561276	0.181076	0.696968	2.03426e-22	0.770495	0.0585615	11.0805	0.593663	1.55957e-28	0.792899	0.104588	0.628689	11.4059	3.90573e-30	1.59661e-21
ENSG00000019505.3	SYT13	protein_coding	0.5	13	13	0.00232306	0.435104	0.108649	0.427649	0.21959	0.573007	2.403e-15	0.676353	0.0951467	8.96856	0.457453	3.00408e-19	0.721744	0.0935641	0.520914	9.41625	4.67507e-21	1.0407e-14
ENSG00000020922.8	MRE11A	protein_coding	0.5	11	11	0.00250001	0.529271	0.158341	0.564267	0.105216	0.647418	1.21192e-21	0.746712	0.116526	10.7652	0.557579	5.02773e-27	0.771054	0.0626297	0.594524	10.4162	2.09182e-25	8.46913e-18
ENSG00000021300.9	PLEKHB1	protein_coding	0.5	6	6	0.00785775	0.162587	0.274475	0.170236	0.336044	0.320606	1.79807e-08	0.501122	0.222962	6.24165	0.251123	4.32989e-10	0.512725	0.213766	0.262887	6.06192	1.34504e-09	2.86044e-06
ENSG00000021762.15	OSBPL5	protein_coding	0.5	23	23	0.00399153	0.709949	0.112718	0.648709	0.237313	0.810574	2.67086e-32	0.845734	0.0650734	13.6357	0.715266	2.45751e-42	0.811732	0.139556	0.658908	12.3936	2.83101e-35	2.21443e-25
ENSG00000023171.10	GRAMD1B	protein_coding	0.5	32	32	0.00182265	0.765313	0.0795391	0.741292	0.177807	0.886439	8.23178e-38	0.879049	0.0458199	14.9983	0.772727	7.53662e-51	0.873858	0.0878251	0.763628	14.5641	4.75055e-48	1.74686e-33
ENSG00000023191.12	RNH1	protein_coding	0.5	17	17	0.00190305	0.530624	0.195419	0.604039	0.127453	0.716428	9.67942e-23	0.753339	0.12241	11.0416	0.56752	2.40675e-28	0.800959	0.0828029	0.641535	11.4051	3.94312e-30	2.41374e-21
ENSG00000023445.9	BIRC3	protein_coding	0.5	6	6	0.00260357	0.316121	0.0866756	0.212504	0.374796	0.412069	1.67479e-09	0.569512	0.0707598	6.99201	0.324344	2.70982e-12	0.480515	0.330208	0.230895	6.40152	1.53835e-10	1.47465e-08
ENSG00000026508.12	CD44	protein_coding	0.5	22	22	0.00760421	0.626705	0.107609	0.616895	0.129932	0.767156	1.32194e-26	0.806881	0.0596249	12.1947	0.651057	3.31863e-34	0.780709	0.0781595	0.609506	10.759	5.37627e-27	4.88392e-19
ENSG00000030066.9	NUP160	protein_coding	0.5	5	5	0.00282967	0.234058	0.115147	0.187025	0.26503	0.279428	9.6247e-08	0.51732	0.106002	6.23565	0.26762	4.49897e-10	0.517885	0.264519	0.268205	6.27338	3.53294e-10	3.72434e-07
ENSG00000033327.8	GAB2	protein_coding	0.5	20	20	0.00204066	0.487171	0.105657	0.556155	0.157157	0.688923	1.00984e-21	0.760709	0.0694279	10.8717	0.578678	1.57282e-27	0.757904	0.110391	0.574419	10.6513	1.72019e-26	4.59361e-19
ENSG00000036672.11	USP2	protein_coding	0.5	16	16	0.012201	0.634462	0.0947665	0.591585	0.158041	0.69327	1.1058e-25	0.80026	0.0592338	11.9578	0.640416	5.90902e-33	0.770405	0.113716	0.593524	10.758	5.43444e-27	2.88374e-19
ENSG00000042429.6	MED17	protein_coding	0.5	9	9	0.0261841	0.417144	0.0446342	0.388255	0.163273	0.506104	4.97346e-14	0.664847	0.0326313	8.61485	0.442021	7.0036e-18	0.669611	0.135226	0.448379	8.57033	1.03187e-17	2.06853e-12
ENSG00000043039.5	BARX2	protein_coding	0.5	21	21	0.00204944	0.559883	0.149574	0.659939	0.140081	0.730816	8.44638e-23	0.764373	0.0899098	11.1248	0.584266	9.50198e-29	0.822929	0.0887776	0.677212	12.1952	3.29794e-34	2.93587e-24
ENSG00000048028.7	USP28	protein_coding	0.5	9	9	0.00596313	0.342418	0.296935	0.243461	0.341561	0.455458	1.44784e-11	0.583587	0.173862	7.52274	0.340573	5.36403e-14	0.591196	0.196783	0.349513	7.35178	1.95586e-13	2.2659e-09
ENSG00000048649.9	RSF1	protein_coding	0.5	10	10	0.00239883	0.445318	0.0994425	0.391585	0.270393	0.525298	1.30246e-14	0.671097	0.0583446	8.78005	0.450372	1.63398e-18	0.673768	0.196871	0.453963	8.96467	3.11218e-19	5.3658e-14
ENSG00000049449.4	RCN1	protein_coding	0.5	4	4	0.02384	-0.103385	0.845413	0.171718	0.29809	0.248099	2.76332e-06	0.462257	0.150797	5.50182	0.213682	3.75899e-08	0.441092	0.251828	0.194562	5.1349	2.82287e-07	0.000114002
ENSG00000050165.13	DKK3	protein_coding	0.5	66	64	0.00378911	0.76779	0.0481362	0.810496	0.10308	0.958307	7.96758e-39	0.886522	0.0313147	15.2557	0.785922	1.5083e-52	0.910233	0.0562344	0.828525	16.2062	4.5616e-59	5.64691e-40
ENSG00000051009.6	FAM160A2	protein_coding	0.5	17	17	0.00836267	0.66962	0.112411	0.682583	0.129617	0.792048	3.1638e-29	0.821094	0.084723	12.8361	0.674196	1.02917e-37	0.835437	0.0758585	0.697955	12.4549	1.3149e-35	4.12008e-25
ENSG00000052841.10	TTC17	protein_coding	0.5	7	7	0.00274232	0.315473	0.12467	0.363796	0.181398	0.438789	4.92585e-10	0.572	0.110632	7.12191	0.327184	1.06444e-12	0.618119	0.142417	0.382071	7.67975	1.59401e-14	5.54003e-10
ENSG00000052850.5	ALX4	protein_coding	0.5	29	29	0.00384006	0.711025	0.0663443	0.654508	0.243175	0.84614	2.60403e-33	0.857481	0.0365487	13.9191	0.735273	4.84892e-44	0.828131	0.116187	0.685801	12.5984	2.15527e-36	6.63549e-26
ENSG00000053918.11	KCNQ1	protein_coding	0.5	14	14	0.00236726	0.406856	0.198487	0.474594	0.184758	0.620349	4.50173e-18	0.69487	0.156594	9.66537	0.482845	4.23075e-22	0.725826	0.119131	0.526824	9.62225	6.44088e-22	1.73826e-15
ENSG00000054938.11	CHRDL2	protein_coding	0.5	5	5	0.00774088	0.154833	0.262175	0.190352	0.243104	0.27582	7.95761e-07	0.482073	0.147329	5.76665	0.232394	8.08617e-09	0.514496	0.20554	0.264706	6.06964	1.282e-09	3.0606e-06
ENSG00000054965.6	FAM168A	protein_coding	0.5	8	8	0.00666116	0.337993	0.234835	0.285904	0.386652	0.456028	2.24701e-13	0.638118	0.117646	8.29068	0.407195	1.12603e-16	0.632908	0.174304	0.400572	8.11202	4.97848e-16	2.10239e-11
ENSG00000054967.8	RELT	protein_coding	0.5	11	11	0.0021715	0.387886	0.126871	0.402769	0.28373	0.523476	8.77833e-16	0.675477	0.113052	9.05726	0.456269	1.33764e-19	0.674811	0.176259	0.45537	8.81485	1.19847e-18	2.41625e-13
ENSG00000060749.10	QSER1	protein_coding	0.5	15	15	0.00246585	0.614011	0.100774	0.569171	0.184241	0.70044	1.49129e-26	0.805027	0.0711753	12.1714	0.648069	4.41642e-34	0.768601	0.0989655	0.590747	10.5128	7.54243e-26	2.84217e-18
ENSG00000062282.10	DGAT2	protein_coding	0.5	15	15	0.0077073	0.461812	0.209133	0.529329	0.162964	0.668156	6.2847e-18	0.684545	0.163821	9.57133	0.468602	1.05537e-21	0.759677	0.108238	0.57711	10.401	2.45337e-25	5.40004e-18
ENSG00000064199.2	SPA17	protein_coding	0.5	23	23	0.0113791	0.735436	0.168965	0.777931	0.0967003	0.854	3.60332e-37	0.876	0.0485144	14.8446	0.767376	7.54331e-50	0.893448	0.0496076	0.798249	14.9861	9.05589e-51	6.33343e-35
ENSG00000064201.11	TSPAN32	protein_coding	0.5	24	24	0.00492574	0.701605	0.0621543	0.717184	0.166534	0.855699	1.47749e-30	0.840427	0.0386329	13.2343	0.706317	5.56257e-40	0.868293	0.0595847	0.753932	13.8253	1.79251e-43	2.33621e-30
ENSG00000064309.10	CDON	protein_coding	0.5	22	22	0.0051036	0.752755	0.178194	0.766486	0.142945	0.867762	4.18173e-42	0.894757	0.0520035	15.9978	0.80059	1.32462e-57	0.883814	0.0762861	0.781128	15.0197	5.45624e-51	2.82649e-35
ENSG00000066336.7	SPI1	protein_coding	0.5	5	5	0.0451866	0.069124	0.361797	0.020791	0.37246	0.280323	2.36321e-06	0.462666	0.138061	5.52967	0.21406	3.20833e-08	0.328582	0.267603	0.107966	3.74405	0.00018108	0.0122584
ENSG00000066382.12	MPPED2	protein_coding	0.5	3	3	0.00763062	0.106151	0.193239	0.0983258	0.195199	0.220328	1.04452e-05	0.430672	0.180355	5.13041	0.185478	2.89114e-07	0.355646	0.271668	0.126484	4.04094	5.32378e-05	0.00522648
ENSG00000068831.14	RASGRP2	protein_coding	0.5	6	6	0.00287248	0.25011	0.143676	0.293816	0.213885	0.409414	2.28719e-09	0.564352	0.0828306	6.92535	0.318493	4.34886e-12	0.576483	0.16077	0.332333	6.91845	4.56613e-12	5.48582e-08
ENSG00000068971.9	PPP2R5B	protein_coding	0.5	16	16	0.0185594	0.535336	0.031777	0.369919	0.35216	0.65345	9.99486e-20	0.745283	0.0312034	10.3501	0.555447	4.18105e-25	0.663601	0.217914	0.440367	8.90531	5.32376e-19	5.19803e-14
ENSG00000068976.9	PYGM	protein_coding	0.5	15	15	0.00384181	0.459743	0.170537	0.466041	0.22282	0.675008	2.24609e-17	0.697839	0.119126	9.54107	0.486979	1.41371e-21	0.71796	0.144357	0.515466	9.59283	8.57041e-22	1.47944e-15
ENSG00000069482.6	GAL	protein_coding	0.5	26	26	0.00700063	0.66565	0.100379	0.639257	0.235632	0.832863	3.19329e-30	0.834472	0.0584294	13.1279	0.696343	2.27897e-39	0.828096	0.111386	0.685743	12.7537	2.97448e-37	1.45639e-26
ENSG00000069696.6	DRD4	protein_coding	0.5	15	15	0.00214436	0.534796	0.100495	0.507129	0.223914	0.683024	2.09645e-20	0.746247	0.0612443	10.5021	0.556884	8.44782e-26	0.776746	0.092193	0.603334	10.9071	1.06599e-27	9.66157e-20
ENSG00000070047.7	PHRF1	protein_coding	0.5	22	22	0.00294296	0.62371	0.165297	0.626198	0.182433	0.757127	2.00507e-28	0.813667	0.0936643	12.6203	0.662055	1.63269e-36	0.827299	0.118554	0.684423	12.671	8.55717e-37	3.10599e-26
ENSG00000070081.11	NUCB2	protein_coding	0.5	10	10	0.0109508	0.418166	0.178194	0.412575	0.26587	0.582841	7.99901e-15	0.649818	0.147183	8.6784	0.422263	4.01385e-18	0.646794	0.192038	0.418342	8.56753	1.0573e-17	6.13137e-13
ENSG00000070985.9	TRPM5	protein_coding	0.5	63	62	0.00722402	0.734165	0.169826	0.837838	0.0599307	0.963039	5.84268e-38	0.868029	0.0887435	14.9658	0.753474	1.22837e-50	0.925735	0.019863	0.856985	16.4345	1.08253e-60	1.13249e-40
ENSG00000072518.16	MARK2	protein_coding	0.5	11	11	0.00241277	0.499846	0.0788523	0.431963	0.134436	0.573234	1.48073e-16	0.700793	0.0573946	9.38937	0.491111	6.03603e-21	0.693643	0.097661	0.48114	8.82194	1.12495e-18	6.84862e-13
ENSG00000072952.14	MRVI1	protein_coding	0.5	25	25	0.00405166	0.717197	0.153938	0.740546	0.157533	0.865625	1.3759e-35	0.856039	0.0912768	14.3932	0.732802	5.71123e-47	0.861463	0.0850231	0.742118	13.7633	4.23516e-43	3.07006e-30
ENSG00000073921.13	PICALM	protein_coding	0.5	10	10	0.0153752	0.344352	0.201978	0.301755	0.289419	0.490066	5.16904e-12	0.615532	0.106563	7.8475	0.37888	4.24404e-15	0.654426	0.117275	0.428273	8.16131	3.31414e-16	4.3173e-11
ENSG00000074201.4	CLNS1A	protein_coding	0.5	19	19	0.00484774	0.621461	0.133068	0.50723	0.41791	0.758367	2.09942e-29	0.828732	0.0544329	12.9207	0.686797	3.4389e-38	0.772946	0.109881	0.597445	10.8413	2.1936e-27	1.47148e-19
ENSG00000074266.13	EED	protein_coding	0.5	13	13	0.00263259	0.406899	0.15896	0.43089	0.244889	0.583295	3.14301e-13	0.631764	0.111451	8.22247	0.399126	1.99358e-16	0.675303	0.14522	0.456034	8.72517	2.65772e-18	6.37117e-13
ENSG00000074319.8	TSG101	protein_coding	0.5	20	20	0.0109817	0.589921	0.113331	0.602803	0.142776	0.739053	8.45684e-26	0.799857	0.0560136	11.9815	0.639772	4.44153e-33	0.816388	0.0628322	0.66649	11.8398	2.4295e-32	7.33029e-23
ENSG00000075239.9	ACAT1	protein_coding	0.5	15	15	0.0155629	0.465317	0.100345	0.400607	0.248062	0.63348	2.64137e-16	0.688762	0.0875603	9.25831	0.474394	2.07703e-20	0.698397	0.125644	0.487758	8.98547	2.57632e-19	1.77284e-13
ENSG00000076043.5	REXO2	protein_coding	0.5	27	27	0.00203702	0.680784	0.143722	0.669741	0.150279	0.824971	3.02719e-33	0.841018	0.0784239	13.8122	0.707311	2.15234e-43	0.85865	0.0805018	0.737279	13.7606	4.39939e-43	2.80478e-30
ENSG00000076053.6	RBM7	protein_coding	0.5	11	11	0.0026051	0.508005	0.192473	0.522254	0.125967	0.614029	7.20889e-20	0.718894	0.130718	10.2122	0.516809	1.74923e-24	0.751151	0.0534581	0.564227	9.89779	4.25595e-23	4.65628e-16
ENSG00000076706.10	MCAM	protein_coding	0.5	17	17	0.00283169	0.437397	0.326783	0.4862	0.254324	0.694962	8.51925e-21	0.720678	0.146767	10.4217	0.519377	1.9736e-25	0.730891	0.138901	0.534202	10.2597	1.07073e-24	5.15125e-18
ENSG00000077458.8	FAM76B	protein_coding	0.5	25	25	0.00175212	0.583289	0.148263	0.597868	0.186523	0.767342	2.01871e-23	0.778832	0.0639869	11.3458	0.606579	7.78493e-30	0.806414	0.126908	0.650303	11.8489	2.17941e-32	3.73123e-23
ENSG00000077514.4	POLD3	protein_coding	0.5	7	7	0.00241385	0.305899	0.146224	0.236899	0.319258	0.354486	2.05414e-10	0.578206	0.123345	7.24421	0.334322	4.34968e-13	0.561256	0.239751	0.315008	7.07954	1.44634e-12	4.79614e-09
ENSG00000077616.6	NAALAD2	protein_coding	0.5	10	10	0.00761328	0.463765	0.108578	0.457377	0.23542	0.554515	1.66142e-16	0.694237	0.0830736	9.33586	0.481966	1.00176e-20	0.686574	0.174363	0.471384	9.00091	2.23847e-19	7.60078e-14
ENSG00000078124.7	ACER3	protein_coding	0.5	9	9	0.0114102	0.317485	0.185144	0.389142	0.26547	0.498619	9.12753e-14	0.637174	0.130233	8.37034	0.40599	5.7454e-17	0.645625	0.192788	0.416831	8.33239	7.92249e-17	4.76048e-12
ENSG00000078902.11	TOLLIP	protein_coding	0.5	37	37	0.00784117	0.700304	0.173363	0.625412	0.159077	0.871941	3.99235e-36	0.853314	0.100328	14.4922	0.728145	1.35789e-47	0.821009	0.10759	0.674056	12.3617	4.2136e-35	5.05318e-25
ENSG00000080854.10	IGSF9B	protein_coding	0.5	47	47	0.00400552	0.797866	0.0614015	0.822128	0.176057	0.929617	2.05797e-41	0.897288	0.0338606	15.8648	0.805126	1.11024e-56	0.911485	0.12212	0.830806	17.4831	1.92857e-68	1.11575e-45
ENSG00000082175.10	PGR	protein_coding	0.5	16	16	0.00231245	0.571446	0.0839899	0.582683	0.182243	0.709677	7.74094e-24	0.786859	0.0419734	11.4838	0.619146	1.59164e-30	0.818596	0.0761338	0.670099	11.869	1.71441e-32	5.96907e-23
ENSG00000084207.11	GSTP1	protein_coding	0.5	8	8	0.00304104	0.4302	0.148153	0.366768	0.246287	0.517604	2.01172e-15	0.671511	0.108067	8.95449	0.450927	3.41296e-19	0.639841	0.15106	0.409397	8.04111	8.90288e-16	5.90936e-11
ENSG00000084234.12	APLP2	protein_coding	0.5	28	28	0.00204974	0.7804	0.0383848	0.735932	0.195356	0.883483	2.12115e-39	0.890276	0.0258601	15.3986	0.792592	1.67237e-53	0.870739	0.109511	0.758187	14.744	3.36245e-49	2.36391e-34
ENSG00000085063.10	CD59	protein_coding	0.5	12	12	0.0355892	0.379388	0.146878	0.343265	0.363675	0.563589	2.73076e-14	0.657451	0.0964789	8.61957	0.432242	6.72088e-18	0.63488	0.169647	0.403072	7.92635	2.25672e-15	1.198e-10
ENSG00000085117.7	CD82	protein_coding	0.5	42	42	0.00156018	0.727498	0.168892	0.769513	0.108644	0.911876	1.52148e-39	0.882299	0.0536976	15.3855	0.778451	2.04915e-53	0.883803	0.0637112	0.781109	14.8031	1.3983e-49	2.55871e-34
ENSG00000085733.11	CTTN	protein_coding	0.5	27	27	0.00480551	0.568491	0.11084	0.582363	0.228594	0.803862	8.42082e-25	0.792463	0.0586996	11.723	0.627997	9.71196e-32	0.792444	0.157571	0.627968	11.9982	3.63305e-33	4.20737e-24
ENSG00000085741.8	WNT11	protein_coding	0.5	29	29	0.0171133	0.720185	0.0339089	0.663825	0.156124	0.83195	9.96187e-35	0.865151	0.0367461	14.2645	0.748486	3.64121e-46	0.824155	0.103135	0.679232	12.3891	2.99206e-35	4.49213e-25
ENSG00000086205.12	FOLH1	protein_coding	0.5	3	3	0.00343354	0.115062	0.203555	0.157968	0.156371	0.245781	5.14364e-05	0.422491	0.12829	4.92561	0.178498	8.40956e-07	0.468168	0.177847	0.219181	5.30796	1.10861e-07	0.000164554
ENSG00000086827.4	ZW10	protein_coding	0.5	15	15	0.00451494	0.57248	0.0819263	0.58422	0.0771679	0.676906	3.50713e-22	0.768254	0.0504717	11.0173	0.590215	3.1536e-28	0.785441	0.0481728	0.616918	10.7012	1.00487e-26	1.0897e-18
ENSG00000086848.10	ALG9	protein_coding	0.5	6	6	0.0028742	0.0600856	0.237574	0.22625	0.138301	0.319958	1.7266e-05	0.417474	0.193236	4.97665	0.174285	6.46938e-07	0.496982	0.119941	0.246991	5.57384	2.49182e-08	9.15762e-05
ENSG00000086991.8	NOX4	protein_coding	0.5	5	5	0.0135719	0.268546	0.154797	0.250984	0.142512	0.321898	1.40269e-09	0.549029	0.151042	6.85659	0.301433	7.05221e-12	0.558268	0.0982205	0.311663	6.39756	1.57876e-10	2.12539e-06
ENSG00000087053.14	MTMR2	protein_coding	0.5	26	26	0.00187049	0.463174	0.232232	0.431566	0.407191	0.74588	5.4691e-19	0.719021	0.112633	10.0235	0.516992	1.20192e-23	0.740245	0.133784	0.547962	10.096	5.75671e-24	3.7574e-17
ENSG00000087365.10	SF3B2	protein_coding	0.5	5	5	0.00994494	0.367047	0.232647	0.267586	0.330849	0.418666	9.47736e-13	0.594393	0.236319	7.81657	0.353303	5.42827e-15	0.58543	0.178361	0.342729	7.11255	1.13917e-12	1.47296e-08
ENSG00000087884.10	AAMDC	protein_coding	0.5	10	10	0.0198137	0.397801	0.206137	0.402779	0.189515	0.49125	3.36847e-14	0.63521	0.154945	8.44723	0.403492	2.98303e-17	0.632418	0.166412	0.399952	7.86274	3.75834e-15	1.90693e-10
ENSG00000089597.12	GANAB	protein_coding	0.5	11	11	0.00273282	0.425226	0.251135	0.452186	0.267916	0.602216	2.81569e-20	0.704833	0.176775	10.2038	0.496789	1.90757e-24	0.712286	0.112473	0.507351	9.24013	2.46207e-20	3.31183e-14
ENSG00000091664.7	SLC17A6	protein_coding	0.5	9	9	0.0111935	0.415589	0.102039	0.406609	0.207633	0.515388	7.68084e-14	0.657239	0.0668682	8.52283	0.431964	1.55705e-17	0.676638	0.118506	0.457839	8.62731	6.28117e-18	1.78227e-12
ENSG00000095139.9	ARCN1	protein_coding	0.5	26	26	0.00451111	0.726351	0.0456615	0.687436	0.228026	0.850842	4.00738e-34	0.865781	0.0154376	14.1391	0.749577	2.18168e-45	0.851279	0.10082	0.724676	13.4679	2.41716e-41	3.57358e-29
ENSG00000099834.14	CDHR5	protein_coding	0.5	20	20	0.00209121	0.611695	0.0761176	0.58428	0.160925	0.754257	8.83516e-27	0.804946	0.0692794	12.2208	0.647938	2.4074e-34	0.792088	0.0951201	0.627403	11.2862	1.53457e-29	4.99409e-21
ENSG00000099849.10	RASSF7	protein_coding	0.5	15	15	0.0105233	0.566864	0.105105	0.563444	0.19529	0.685241	2.06707e-24	0.78995	0.0568001	11.6243	0.62402	3.09991e-31	0.781763	0.127725	0.611154	11.2082	3.71722e-29	6.12377e-21
ENSG00000109832.8	DDX25	protein_coding	0.5	31	31	0.00186495	0.657198	0.155482	0.707358	0.203067	0.8604	2.18043e-30	0.826663	0.0790312	13.1186	0.683372	2.57514e-39	0.865358	0.0907957	0.748845	14.2655	3.58949e-46	2.37922e-32
ENSG00000109846.3	CRYAB	protein_coding	0.5	14	14	0.00213872	0.544314	0.0649094	0.556439	0.158668	0.643434	3.10613e-19	0.739181	0.033502	10.2066	0.546389	1.85211e-24	0.753062	0.0926206	0.567103	10.1181	4.59179e-24	6.02354e-17
ENSG00000109854.9	HTATIP2	protein_coding	0.5	46	46	0.00839156	0.805057	0.0432441	0.765682	0.136489	0.925838	7.10468e-42	0.900811	0.0254748	15.9822	0.811461	1.69917e-57	0.881714	0.0776856	0.77742	15.0541	3.24456e-51	1.81172e-35
ENSG00000109861.11	CTSC	protein_coding	0.5	18	18	0.0021654	0.550102	0.109259	0.479483	0.216643	0.676039	1.31629e-22	0.772683	0.0529529	11.1349	0.597038	8.483e-29	0.712375	0.141438	0.507478	9.58649	9.11335e-22	1.23888e-15
ENSG00000109906.9	ZBTB16	protein_coding	0.5	20	20	0.00206128	0.567663	0.181435	0.524932	0.250737	0.722686	6.50968e-26	0.774444	0.0992569	11.8591	0.599764	1.93055e-32	0.766702	0.11409	0.587832	10.6107	2.65879e-26	9.91517e-19
ENSG00000109911.13	ELP4	protein_coding	0.5	9	9	0.00267787	0.359487	0.0813271	0.264766	0.323898	0.437674	1.99088e-11	0.612027	0.0689584	7.70068	0.374577	1.35349e-14	0.597245	0.180178	0.356702	7.27493	3.46595e-13	6.12951e-09
ENSG00000109917.6	ZNF259	protein_coding	0.5	17	17	0.00668963	0.57601	0.166994	0.571682	0.147196	0.691256	1.10485e-23	0.768034	0.117813	11.3312	0.589876	9.19528e-30	0.763395	0.081252	0.582772	10.2974	7.2359e-25	1.79809e-17
ENSG00000109919.5	MTCH2	protein_coding	0.5	2	2	0.00402778	0.261839	0.0738328	0.256428	0.23475	0.302391	1.4631e-08	0.540638	0.0903409	6.58478	0.29229	4.55546e-11	0.553496	0.175161	0.306357	6.59374	4.28879e-11	2.78463e-07
ENSG00000109920.8	FNBP4	protein_coding	0.5	7	7	0.00562465	0.294795	0.135974	0.205163	0.241595	0.392379	4.40865e-11	0.584231	0.149727	7.42591	0.341325	1.1201e-13	0.510628	0.194646	0.260741	6.003	1.93701e-09	4.65434e-06
ENSG00000109927.5	TECTA	protein_coding	0.5	9	9	0.00248531	0.211668	0.332199	0.358613	0.250182	0.521251	6.14108e-10	0.515538	0.22823	6.68568	0.265779	2.29848e-11	0.642197	0.168397	0.412417	8.19131	2.5839e-16	1.60781e-11
ENSG00000109929.5	SC5D	protein_coding	0.5	19	19	0.00214034	0.579128	0.228647	0.632852	0.221504	0.763764	7.20529e-27	0.805368	0.072663	12.2417	0.648617	1.85992e-34	0.806237	0.135496	0.650019	12.0386	2.22808e-33	5.68847e-24
ENSG00000109943.4	CRTAM	protein_coding	0.5	8	8	0.01175	0.372475	0.123856	0.346963	0.370563	0.497845	2.94197e-13	0.646112	0.0708744	8.32384	0.417461	8.51612e-17	0.632279	0.194484	0.399777	8.19048	2.60187e-16	9.30227e-12
ENSG00000109944.6	C11orf63	protein_coding	0.5	7	7	0.021731	0.288663	0.158056	0.264141	0.267196	0.387806	3.25358e-10	0.57338	0.118687	7.16988	0.328764	7.50635e-13	0.557783	0.238103	0.311122	6.96784	3.21853e-12	1.07905e-08
ENSG00000109956.8	B3GAT1	protein_coding	0.5	32	32	0.00596961	0.757653	0.0390943	0.746546	0.113899	0.885048	3.68239e-35	0.868769	0.0337808	14.3767	0.754759	7.24931e-47	0.886282	0.0582035	0.785496	14.7311	4.07205e-49	5.95068e-34
ENSG00000109971.9	HSPA8	protein_coding	0.5	26	26	0.00190405	0.664534	0.219573	0.711634	0.089183	0.850813	6.16505e-35	0.864158	0.051145	14.3027	0.746769	2.10612e-46	0.868973	0.0460433	0.755115	13.6673	1.59275e-42	1.18275e-29
ENSG00000110002.11	VWA5A	protein_coding	0.5	24	24	0.00254929	0.517098	0.235766	0.552141	0.253006	0.774188	2.73065e-23	0.774641	0.0722274	11.2926	0.600069	1.42732e-29	0.779984	0.129304	0.608375	11.2086	3.70113e-29	5.62121e-21
ENSG00000110011.9	DNAJC4	protein_coding	0.5	12	12	0.0129708	0.29555	0.428325	0.332452	0.244309	0.545244	4.00365e-14	0.619762	0.199495	8.31364	0.384105	9.28102e-17	0.599457	0.167333	0.359348	7.31595	2.55564e-13	5.08183e-09
ENSG00000110013.8	SIAE	protein_coding	0.5	12	12	0.00246354	0.474407	0.095243	0.316219	0.39794	0.590995	9.6477e-18	0.712587	0.0798279	9.71781	0.50778	2.53156e-22	0.656629	0.185715	0.431162	8.67549	4.11766e-18	3.68859e-13
ENSG00000110025.8	SNX15	protein_coding	0.5	7	7	0.0145015	0.451704	0.0899447	0.484687	0.246422	0.557216	1.33523e-14	0.661418	0.107726	8.70973	0.437473	3.04598e-18	0.710231	0.155872	0.504428	9.54534	1.35659e-21	1.56088e-15
ENSG00000110031.8	LPXN	protein_coding	0.5	7	7	0.00786083	0.284648	0.269298	0.224168	0.374969	0.401685	6.98804e-11	0.560362	0.201225	7.20421	0.314006	5.83817e-13	0.535846	0.24769	0.287131	6.47968	9.19171e-11	2.14301e-07
ENSG00000110042.3	DTX4	protein_coding	0.5	4	4	0.00288603	0.147306	0.192352	0.130145	0.39671	0.253579	2.40341e-06	0.445746	0.212319	5.36616	0.198689	8.04313e-08	0.458066	0.267148	0.209825	5.39376	6.90002e-08	2.3093e-05
ENSG00000110048.7	OSBP	protein_coding	0.5	14	14	0.00217861	0.448058	0.0475064	0.390891	0.208775	0.591687	8.28021e-15	0.677301	0.035813	8.86339	0.458737	7.76145e-19	0.698464	0.107542	0.487852	9.03588	1.62687e-19	1.18198e-13
ENSG00000110057.3	UNC93B1	protein_coding	0.5	13	13	0.00578067	0.450928	0.199239	0.415042	0.233949	0.595029	3.45261e-18	0.700832	0.15077	9.72756	0.491166	2.30034e-22	0.694412	0.125309	0.482209	9.04523	1.49345e-19	8.63706e-14
ENSG00000110060.4	PUS3	protein_coding	0.5	20	20	0.00859956	0.643568	0.256596	0.683217	0.0918177	0.788393	4.28673e-31	0.825415	0.108046	13.2581	0.68131	4.05277e-40	0.826975	0.0784478	0.683887	12.2322	2.09267e-34	2.49603e-24
ENSG00000110063.4	DCPS	protein_coding	0.5	31	31	0.00188597	0.717332	0.154148	0.71889	0.194447	0.886609	9.64891e-39	0.873551	0.0809129	15.1639	0.763092	6.13617e-52	0.875338	0.066768	0.766217	14.1528	1.79399e-45	1.20006e-31
ENSG00000110066.10	SUV420H1	protein_coding	0.5	15	15	0.0224837	0.554924	0.0688426	0.504833	0.202035	0.656869	4.04461e-21	0.758964	0.0462195	10.7326	0.576026	7.15785e-27	0.731701	0.125102	0.535386	10.0211	1.2312e-23	5.3242e-17
ENSG00000110074.6	FOXRED1	protein_coding	0.5	31	31	0.00329579	0.818828	0.0472633	0.807786	0.105159	0.908286	4.41447e-44	0.909313	0.0253205	16.4969	0.826849	3.86461e-61	0.904454	0.0528743	0.818036	15.7988	3.17098e-56	2.7569e-38
ENSG00000110075.10	PPP6R3	protein_coding	0.5	6	6	0.0160134	0.291705	0.274971	0.195954	0.440646	0.404858	5.16786e-13	0.620826	0.150633	8.09207	0.385425	5.86584e-16	0.558106	0.284438	0.311482	6.93448	4.07731e-12	5.70218e-09
ENSG00000110076.14	NRXN2	protein_coding	0.5	13	13	0.00828498	0.454758	0.0870484	0.434975	0.236887	0.581136	7.86293e-17	0.702314	0.0682839	9.4579	0.493245	3.14198e-21	0.688214	0.17035	0.473638	8.98077	2.68887e-19	9.94287e-14
ENSG00000110077.10	MS4A6A	protein_coding	0.5	12	12	0.0205155	0.284106	0.394757	0.436436	0.127859	0.586937	2.47714e-13	0.601704	0.210635	8.01754	0.362048	1.07886e-15	0.694008	0.0742792	0.481648	8.68149	3.90629e-18	2.58979e-12
ENSG00000110079.12	MS4A4A	protein_coding	0.5	14	14	0.0259985	0.515932	0.235174	0.457628	0.267083	0.60769	2.94569e-21	0.718637	0.153706	10.5094	0.516438	7.8184e-26	0.687123	0.216252	0.472139	9.30817	1.30049e-20	3.69229e-15
ENSG00000110080.14	ST3GAL4	protein_coding	0.5	36	36	0.00171928	0.785455	0.0956573	0.801378	0.114359	0.920082	7.99984e-42	0.892928	0.0503153	15.9283	0.79732	4.03209e-57	0.90666	0.0626851	0.822032	15.9079	5.58137e-57	9.92415e-39
ENSG00000110090.8	CPT1A	protein_coding	0.5	9	9	0.00488981	0.439966	0.142021	0.435304	0.173358	0.547606	2.21741e-14	0.652691	0.104605	8.61022	0.426006	7.29218e-18	0.698459	0.106377	0.487845	8.89437	5.87515e-19	4.29127e-13
ENSG00000110092.3	CCND1	protein_coding	0.5	40	40	0.00154814	0.676868	0.229152	0.735706	0.176433	0.886079	6.40101e-34	0.829445	0.134459	13.8812	0.687978	8.23186e-44	0.873395	0.0948468	0.762818	14.343	1.1786e-46	1.55347e-32
ENSG00000110104.7	CCDC86	protein_coding	0.5	10	10	0.00235078	0.380699	0.119698	0.407594	0.142879	0.48476	2.35175e-15	0.675395	0.0844056	8.96813	0.456159	3.01601e-19	0.612996	0.122326	0.375764	7.35261	1.94379e-13	7.81631e-09
ENSG00000110107.4	PRPF19	protein_coding	0.5	20	20	0.00898105	0.597404	0.125295	0.615556	0.110113	0.733593	4.99896e-26	0.803194	0.0556949	12.0494	0.645121	1.95319e-33	0.821859	0.0654661	0.675453	12.0444	2.07672e-33	1.27089e-23
ENSG00000110108.5	TMEM109	protein_coding	0.5	10	10	0.00512946	0.455569	0.114272	0.444303	0.194931	0.521566	2.75216e-16	0.690227	0.0888454	9.26228	0.476413	2.00115e-20	0.675111	0.151086	0.455775	8.66886	4.36455e-18	1.027e-12
ENSG00000110148.5	CCKBR	protein_coding	0.5	42	42	0.00170987	0.536327	0.178326	0.621465	0.084544	0.874791	5.09303e-24	0.783628	0.063338	11.5032	0.614073	1.27152e-30	0.834922	0.0458375	0.697094	12.2316	2.10853e-34	3.73954e-24
ENSG00000110169.6	HPX	protein_coding	0.5	15	15	0.00237445	0.481021	0.214345	0.528513	0.066952	0.651315	1.29601e-20	0.722372	0.138996	10.3937	0.521821	2.64758e-25	0.772471	0.0487616	0.596712	10.3579	3.85473e-25	1.59178e-17
ENSG00000110171.14	TRIM3	protein_coding	0.5	29	29	0.00747293	0.68478	0.100778	0.723475	0.0975598	0.848797	3.32226e-33	0.849238	0.0662074	13.8492	0.721204	1.28606e-43	0.867646	0.0508132	0.75281	13.6102	3.48458e-42	1.95939e-29
ENSG00000110172.7	CHORDC1	protein_coding	0.5	5	5	0.00276273	0.129321	0.303426	0.190678	0.243832	0.289643	1.31272e-06	0.432726	0.253126	5.31329	0.187252	1.07664e-07	0.505583	0.238469	0.255614	6.04535	1.49086e-09	2.0829e-06
ENSG00000110195.7	FOLR1	protein_coding	0.5	12	12	0.0025742	0.426982	0.170297	0.362892	0.377563	0.506477	2.0755e-15	0.663263	0.13503	8.89431	0.439918	5.87828e-19	0.67547	0.231076	0.45626	9.08668	1.02105e-19	1.54512e-14
ENSG00000110200.4	ANAPC15	protein_coding	0.5	18	18	0.0179176	0.38892	0.174298	0.450677	0.290232	0.62823	4.08371e-13	0.62873	0.127804	8.17244	0.395301	3.02226e-16	0.74541	0.0889663	0.555637	9.90061	4.13749e-23	3.3239e-16
ENSG00000110203.4	FOLR3	protein_coding	0.5	8	8	0.0320639	0.316419	0.170928	0.283111	0.233725	0.481362	3.89797e-11	0.592533	0.124722	7.49954	0.351095	6.40439e-14	0.614317	0.146751	0.377386	7.41948	1.17578e-13	4.29761e-09
ENSG00000110218.4	PANX1	protein_coding	0.5	9	9	0.00222569	0.419556	0.135952	0.390929	0.29249	0.524214	1.2229e-14	0.66791	0.0760154	8.76453	0.446103	1.87553e-18	0.676506	0.128222	0.45766	8.79388	1.44481e-18	3.81458e-13
ENSG00000110237.3	ARHGEF17	protein_coding	0.5	13	13	0.0031629	0.34434	0.101599	0.263833	0.291214	0.510224	2.03428e-11	0.611365	0.0747061	7.69323	0.373767	1.43467e-14	0.604392	0.161919	0.36529	7.36739	1.74006e-13	4.14372e-09
ENSG00000110245.7	APOC3	protein_coding	0.5	31	31	0.00405848	0.797735	0.0843042	0.756584	0.135533	0.89171	2.63829e-44	0.905953	0.0407257	16.5261	0.820751	2.38174e-61	0.879425	0.0645519	0.773389	14.6198	2.09887e-48	1.32953e-33
ENSG00000110274.10	CEP164	protein_coding	0.5	32	32	0.0019511	0.780725	0.101957	0.768289	0.126847	0.882019	1.02179e-40	0.885362	0.0614234	15.6512	0.783866	3.25822e-55	0.891032	0.0721057	0.793938	15.2612	1.38739e-52	3.42845e-36
ENSG00000110315.2	RNF141	protein_coding	0.5	39	39	0.00833797	0.768984	0.0706052	0.767665	0.122463	0.897889	7.41335e-40	0.889416	0.0371359	15.491	0.791061	3.98974e-54	0.888762	0.0694925	0.789897	14.8639	5.6549e-50	1.71771e-34
ENSG00000110318.9	KIAA1377	protein_coding	0.5	10	10	0.00892949	0.410737	0.0969354	0.428632	0.195161	0.535149	2.45036e-14	0.666282	0.0613455	8.68933	0.443932	3.64577e-18	0.664362	0.138764	0.441377	8.39748	4.56146e-17	7.67173e-12
ENSG00000110321.11	EIF4G2	protein_coding	0.5	18	18	0.017171	0.572723	0.164034	0.583018	0.226512	0.728456	1.73104e-24	0.784794	0.0713318	11.6108	0.615902	3.63183e-31	0.780194	0.130768	0.608703	11.2998	1.31562e-29	2.34154e-21
ENSG00000110324.5	IL10RA	protein_coding	0.5	19	19	0.00670752	0.591549	0.13	0.554959	0.212651	0.726533	3.96222e-26	0.804726	0.0538501	12.08	0.647583	1.34796e-33	0.798477	0.114222	0.637566	11.7666	5.80478e-32	6.06044e-23
ENSG00000110328.5	GALNT18	protein_coding	0.5	57	57	0.00964213	0.62786	0.0491244	0.555459	0.299695	0.904781	7.42536e-28	0.821859	0.0352479	12.55	0.675452	3.97365e-36	0.802717	0.12292	0.644355	11.9432	7.04224e-33	1.28169e-23
ENSG00000110330.4	BIRC2	protein_coding	0.5	9	9	0.00515918	0.333798	0.166488	0.339808	0.190125	0.444313	1.58139e-12	0.617634	0.130592	7.97014	0.381471	1.58499e-15	0.615665	0.139115	0.379044	7.52649	5.2124e-14	1.88814e-09
ENSG00000110344.5	UBE4A	protein_coding	0.5	30	30	0.00493366	0.743804	0.0945005	0.762796	0.0864306	0.876892	2.45428e-36	0.875275	0.0297793	14.6637	0.766106	1.10144e-48	0.893703	0.0454976	0.798705	14.9055	3.03556e-50	1.44988e-34
ENSG00000110367.7	DDX6	protein_coding	0.5	14	14	0.00972201	0.555151	0.0349663	0.554945	0.195914	0.63126	7.86513e-22	0.766279	0.0493103	10.9293	0.587184	8.34487e-28	0.760458	0.122212	0.578296	10.5269	6.49419e-26	1.6296e-18
ENSG00000110375.2	UPK2	protein_coding	0.5	28	28	0.00194793	0.761406	0.0794595	0.664362	0.190669	0.853281	5.69621e-39	0.884372	0.0423654	15.2748	0.782113	1.1257e-52	0.822849	0.169195	0.67708	13.1496	1.71002e-39	1.88098e-28
ENSG00000110395.4	CBL	protein_coding	0.5	34	34	0.00171879	0.758005	0.097427	0.77377	0.107836	0.904441	5.94081e-38	0.880656	0.0413469	15.0374	0.775554	4.1736e-51	0.897787	0.0538941	0.806021	15.5133	2.82137e-54	3.70058e-37
ENSG00000110400.6	PVRL1	protein_coding	0.5	22	22	0.00210761	0.656031	0.134643	0.646939	0.205638	0.784787	1.05971e-28	0.818549	0.0759186	12.7103	0.670022	5.1808e-37	0.822273	0.127166	0.676134	12.8342	1.05427e-37	4.8456e-27
ENSG00000110422.7	HIPK3	protein_coding	0.5	12	12	0.00534376	0.459815	0.0779738	0.310093	0.652991	0.574482	3.81099e-15	0.680247	0.054267	8.95437	0.462736	3.41679e-19	0.666366	0.186556	0.444044	8.78762	1.52764e-18	2.05025e-13
ENSG00000110427.10	KIAA1549L	protein_coding	0.5	20	20	0.00562556	0.483682	0.171527	0.579748	0.199569	0.727441	8.12262e-21	0.740235	0.109399	10.5488	0.547948	5.14573e-26	0.811437	0.0861551	0.65843	11.746	7.40821e-32	1.40944e-22
ENSG00000110429.9	FBXO3	protein_coding	0.5	17	17	0.00227713	0.579243	0.160099	0.562845	0.171466	0.72422	7.71675e-23	0.767254	0.0863028	11.1501	0.588679	7.15417e-29	0.751233	0.130432	0.564351	10.3793	3.07963e-25	4.27071e-18
ENSG00000110435.7	PDHX	protein_coding	0.5	24	24	0.00199952	0.629441	0.0881289	0.675448	0.194605	0.812022	3.15958e-26	0.805358	0.0517162	12.1051	0.648601	9.92864e-34	0.849553	0.0899295	0.72174	13.407	5.49908e-41	6.19346e-29
ENSG00000110436.7	SLC1A2	protein_coding	0.5	16	16	0.00415748	0.52208	0.0781362	0.358912	0.512993	0.694534	1.55446e-19	0.740034	0.0537421	10.2758	0.54765	9.0585e-25	0.739723	0.194738	0.547189	10.3109	6.28886e-25	3.66496e-18
ENSG00000110442.7	COMMD9	protein_coding	0.5	38	38	0.00168885	0.772368	0.0320218	0.63333	0.410457	0.924017	3.35008e-36	0.875865	0.0247119	14.6381	0.767139	1.6056e-48	0.861134	0.117974	0.741552	14.5086	1.06816e-47	1.60809e-33
ENSG00000110446.5	SLC15A3	protein_coding	0.5	22	22	0.0044897	0.594269	0.0920799	0.558507	0.371846	0.783414	5.49594e-25	0.798997	0.0314723	11.802	0.638397	3.80945e-32	0.846146	0.0790693	0.715963	13.1029	3.16746e-39	1.10947e-27
ENSG00000110448.6	CD5	protein_coding	0.5	19	19	0.00465862	0.526922	0.17617	0.568455	0.2494	0.727262	1.97477e-20	0.741179	0.0907838	10.4737	0.549346	1.14082e-25	0.789337	0.108964	0.623052	11.248	2.36887e-29	6.18261e-21
ENSG00000110455.9	ACCS	protein_coding	0.5	45	44	0.00697231	0.855979	0.0568422	0.829381	0.0900443	0.95246	2.43917e-50	0.927205	0.0302282	17.9192	0.859708	8.34559e-72	0.924116	0.0382569	0.853991	16.7234	8.8529e-63	5.46243e-42
ENSG00000110492.11	MDK	protein_coding	0.5	6	6	0.00379268	0.201981	0.147491	0.153622	0.198691	0.31923	3.16469e-07	0.499408	0.120537	5.9899	0.249409	2.09974e-09	0.471174	0.146571	0.222005	5.30703	1.11428e-07	0.000211936
ENSG00000110497.10	AMBRA1	protein_coding	0.5	7	7	0.00261008	0.325709	0.211356	0.380324	0.113692	0.435498	3.07887e-14	0.635885	0.141928	8.46597	0.404349	2.54034e-17	0.617755	0.116875	0.381621	7.40367	1.32472e-13	6.30588e-09
ENSG00000110514.14	MADD	protein_coding	0.5	4	4	0.0179327	0.174145	0.212403	0.106495	0.531	0.269106	2.17394e-08	0.522583	0.147568	6.40803	0.273093	1.47413e-10	0.458937	0.264755	0.210623	5.48519	4.13022e-08	1.04275e-05
ENSG00000110583.8	NAA40	protein_coding	0.5	7	7	0.0493736	0.294013	0.0542273	0.259617	0.198565	0.356734	7.62759e-09	0.557249	0.0465484	6.7643	0.310526	1.33957e-11	0.535327	0.179408	0.286575	6.37039	1.88553e-10	7.76917e-07
ENSG00000110619.12	CARS	protein_coding	0.5	51	48	0.0230604	0.444551	0.142411	0.492816	0.289379	0.853969	4.42396e-19	0.733517	0.0580749	10.1379	0.538047	3.75046e-24	0.718035	0.19715	0.515574	9.79372	1.1981e-22	1.80649e-16
ENSG00000110628.9	SLC22A18	protein_coding	0.5	63	61	0.0208851	0.617202	0.112207	0.634112	0.19229	0.922682	2.99345e-26	0.805712	0.050751	12.1122	0.649172	9.09983e-34	0.831501	0.0728344	0.691394	12.3018	8.85283e-35	1.55864e-24
ENSG00000110651.7	CD81	protein_coding	0.5	53	53	0.00144187	0.861405	0.0441037	0.86365	0.0814149	0.959708	7.32636e-52	0.931407	0.0267449	18.2639	0.867519	1.60414e-74	0.938094	0.0393991	0.88002	18.1064	2.83503e-73	7.01007e-48
ENSG00000110660.10	SLC35F2	protein_coding	0.5	15	15	0.00266666	0.725756	0.050654	0.702061	0.136556	0.788287	3.78917e-33	0.857938	0.0295406	13.887	0.736057	7.59896e-44	0.853644	0.0758467	0.728709	13.3304	1.54015e-40	1.63553e-28
ENSG00000110665.7	C11orf21	protein_coding	0.5	85	58	0.0381908	0.471314	0.136185	0.515902	0.181627	0.880049	4.14675e-18	0.719047	0.0685481	9.83847	0.517029	7.68695e-23	0.730243	0.114663	0.533255	9.81149	1.00479e-22	3.66939e-16
ENSG00000110675.8	ELMOD1	protein_coding	0.5	14	14	0.00223213	0.58382	0.108416	0.558842	0.202654	0.684961	1.12346e-22	0.773375	0.0577843	11.1531	0.598109	6.91289e-29	0.751996	0.128126	0.565499	10.4299	1.81064e-25	2.75972e-18
ENSG00000110693.11	SOX6	protein_coding	0.5	9	9	0.0326174	0.399731	0.0827597	0.292135	0.340693	0.491443	1.05876e-13	0.659689	0.0279392	8.5105	0.435189	1.73192e-17	0.5846	0.153243	0.341757	6.96078	3.38398e-12	5.58807e-08
ENSG00000110697.8	PITPNM1	protein_coding	0.5	6	6	0.00395083	0.211725	0.208335	0.247839	0.21891	0.346449	3.30492e-09	0.549955	0.12379	6.78555	0.30245	1.15643e-11	0.54776	0.142885	0.300041	6.3914	1.64372e-10	1.27367e-06
ENSG00000110700.2	RPS13	protein_coding	0.5	21	21	0.00967644	0.560127	0.0529026	0.612928	0.0519784	0.742716	3.36316e-21	0.761972	0.0311475	10.7683	0.580601	4.85648e-27	0.819288	0.044083	0.671233	11.6768	1.67435e-31	4.15364e-22
ENSG00000110711.5	AIP	protein_coding	0.5	7	7	0.00541914	0.209391	0.28197	0.268311	0.31951	0.362895	1.23287e-08	0.481951	0.279024	6.10375	0.232277	1.03609e-09	0.503953	0.302537	0.253968	6.22258	4.89051e-10	2.70819e-07
ENSG00000110713.11	NUP98	protein_coding	0.5	37	37	0.0124495	0.695664	0.0979223	0.729724	0.0891776	0.864651	6.27857e-31	0.838043	0.0581346	13.2997	0.702316	2.32301e-40	0.862253	0.0513787	0.74348	13.3646	9.73442e-41	1.76927e-28
ENSG00000110717.6	NDUFS8	protein_coding	0.5	8	8	0.00241786	0.397432	0.0841638	0.334827	0.22311	0.462217	2.73246e-14	0.664511	0.0707196	8.66649	0.441575	4.45663e-18	0.615549	0.126844	0.378901	7.46807	8.13773e-14	3.22393e-09
ENSG00000110719.5	TCIRG1	protein_coding	0.5	11	11	0.00503273	0.399938	0.169527	0.435912	0.184133	0.534939	2.806e-15	0.664637	0.125951	8.87611	0.441743	6.92415e-19	0.681402	0.105441	0.464308	8.6224	6.55651e-18	2.37883e-12
ENSG00000110721.7	CHKA	protein_coding	0.5	11	11	0.0121124	0.253942	0.385808	0.378119	0.174527	0.513549	1.28516e-13	0.650569	0.0761487	8.4311	0.42324	3.42428e-17	0.622682	0.12534	0.387733	7.58081	3.4341e-14	1.67869e-09
ENSG00000110723.7	EXPH5	protein_coding	0.5	9	9	0.00930623	0.376618	0.218296	0.437659	0.130042	0.513625	7.52341e-16	0.662141	0.132217	8.98871	0.43843	2.50141e-19	0.692018	0.0840529	0.478888	8.70599	3.14817e-18	1.87154e-12
ENSG00000110756.13	HPS5	protein_coding	0.5	30	30	0.00187108	0.741215	0.0839427	0.801085	0.0967602	0.905805	8.71945e-38	0.876209	0.0546537	14.9771	0.767743	1.03717e-50	0.907779	0.0484096	0.824062	15.8012	3.05297e-56	3.13746e-38
ENSG00000110768.7	GTF2H1	protein_coding	0.5	27	27	0.00303407	0.81359	0.0757151	0.802877	0.101116	0.889271	9.66013e-44	0.904313	0.0413975	16.3974	0.817783	1.99591e-60	0.906637	0.0470486	0.82199	15.7938	3.43258e-56	3.2176e-38
ENSG00000110777.7	POU2AF1	protein_coding	0.5	14	14	0.00222065	0.402162	0.359971	0.461754	0.372411	0.62293	6.47113e-20	0.707705	0.185258	10.1342	0.500846	3.89455e-24	0.727026	0.225064	0.528567	10.3555	3.95316e-25	1.12508e-18
ENSG00000110786.13	PTPN5	protein_coding	0.5	36	36	0.010471	0.695054	0.0731971	0.729911	0.124573	0.894739	1.21073e-32	0.852156	0.0438358	13.7465	0.726169	5.34685e-43	0.868792	0.0594978	0.7548	13.9021	6.1523e-44	1.10999e-30
ENSG00000117984.8	CTSD	protein_coding	0.5	43	43	0.00162993	0.724313	0.14697	0.742576	0.154552	0.913005	5.87794e-40	0.878913	0.0652765	15.4545	0.772488	7.03048e-54	0.867311	0.0812819	0.752228	14.3217	1.6007e-46	1.50251e-32
ENSG00000118058.16	KMT2A	protein_coding	0.5	14	14	0.00468038	0.40538	0.218556	0.498484	0.299225	0.599467	1.10577e-16	0.683187	0.134006	9.29668	0.466744	1.44898e-20	0.706342	0.203723	0.498919	9.81548	9.65779e-23	8.52605e-17
ENSG00000118094.7	TREH	protein_coding	0.5	9	9	0.0127519	0.340013	0.196507	0.337429	0.290134	0.488276	9.02958e-14	0.637209	0.134128	8.37013	0.406035	5.75565e-17	0.628326	0.191565	0.394794	7.89475	2.90887e-15	1.06983e-10
ENSG00000118096.3	IFT46	protein_coding	0.5	15	15	0.0126684	0.546272	0.173451	0.581493	0.160402	0.70285	9.53633e-25	0.770294	0.12251	11.5754	0.593352	5.49369e-31	0.791704	0.0667922	0.626795	10.972	5.21031e-28	1.05837e-19
ENSG00000118113.7	MMP8	protein_coding	0.5	10	10	0.0203193	0.424471	0.111735	0.5043	0.141787	0.571315	3.4933e-15	0.675707	0.0768901	8.93272	0.45658	4.1566e-19	0.735886	0.105964	0.541529	9.76539	1.58507e-22	7.41453e-16
ENSG00000118137.5	APOA1	protein_coding	0.5	48	48	0.00150264	0.848156	0.0722965	0.863311	0.069473	0.959323	5.79199e-50	0.925035	0.0340195	17.8282	0.85569	4.27288e-71	0.936121	0.0393778	0.876323	17.6854	5.43718e-70	4.88384e-46
ENSG00000118181.6	RPS25	protein_coding	0.5	21	21	0.0145078	0.744586	0.0918551	0.713192	0.162054	0.843966	2.08372e-37	0.877837	0.039607	14.9061	0.770597	3.00989e-50	0.876105	0.0684115	0.76756	14.4177	4.00657e-47	8.69736e-33
ENSG00000118363.7	SPCS2	protein_coding	0.5	4	4	0.00480765	0.208108	0.08985	0.233732	0.147501	0.278533	9.54777e-07	0.490153	0.0983401	5.82044	0.24025	5.86945e-09	0.479825	0.176017	0.230233	5.45979	4.76702e-08	8.76123e-05
ENSG00000118369.8	USP35	protein_coding	0.5	9	9	0.00284104	0.455895	0.141475	0.495045	0.14416	0.577585	2.23061e-19	0.727606	0.0834924	10.1661	0.529411	2.80848e-24	0.705642	0.113908	0.497931	9.08975	9.92666e-20	9.75334e-14
ENSG00000120451.6	SNX19	protein_coding	0.5	25	25	0.00210029	0.771655	0.103476	0.773918	0.18028	0.877251	7.534e-42	0.88803	0.0672075	15.9062	0.788598	5.73966e-57	0.881044	0.113685	0.776239	15.2429	1.83586e-52	2.4195e-36
ENSG00000120457.7	KCNJ5	protein_coding	0.5	26	26	0.00653054	0.657613	0.109905	0.676334	0.137309	0.824789	3.2944e-29	0.825683	0.0518265	12.8623	0.681753	7.33489e-38	0.844123	0.07382	0.712544	12.8454	9.12668e-38	1.30478e-26
ENSG00000120458.5	MSANTD2	protein_coding	0.5	12	12	0.00209916	0.390575	0.04989	0.42821	0.232957	0.524964	2.26497e-12	0.63294	0.0538501	8.04583	0.400613	8.56608e-16	0.685276	0.169427	0.469603	9.02193	1.848e-19	6.06383e-14
ENSG00000120471.10	TP53AIP1	protein_coding	0.5	36	36	0.0128507	0.684533	0.119339	0.677325	0.266843	0.877446	2.97801e-31	0.837739	0.0637449	13.3673	0.701807	9.38904e-41	0.850209	0.144629	0.722855	14.4513	2.45827e-47	1.60255e-33
ENSG00000121236.15	TRIM6	protein_coding	0.5	23	23	0.00225329	0.689623	0.130372	0.746001	0.0638088	0.841421	4.66986e-31	0.833321	0.0720966	13.3002	0.694424	2.30955e-40	0.878793	0.0333463	0.772277	13.8956	6.73386e-44	1.89864e-30
ENSG00000121621.6	KIF18A	protein_coding	0.5	12	12	0.0036448	0.350466	0.192443	0.372296	0.389576	0.563795	5.34075e-13	0.63188	0.101502	8.17336	0.399272	2.99916e-16	0.669806	0.220368	0.448639	8.86795	7.45057e-19	9.21108e-14
ENSG00000121653.7	MAPK8IP1	protein_coding	0.5	4	4	0.00422238	0.202303	0.0539645	0.191866	0.176349	0.267761	1.30375e-05	0.458975	0.0621733	5.34249	0.210658	9.16785e-08	0.463319	0.190645	0.214664	5.27129	1.35466e-07	0.000166908
ENSG00000121671.7	CRY2	protein_coding	0.5	16	16	0.00201625	0.374634	0.306719	0.440968	0.232641	0.654036	3.42519e-20	0.74521	0.0647953	10.4485	0.555337	1.48807e-25	0.73691	0.0832165	0.543037	9.67523	3.84229e-22	1.88658e-15
ENSG00000121680.11	PEX16	protein_coding	0.5	14	14	0.00192002	0.490369	0.155405	0.481465	0.259696	0.619646	6.53694e-21	0.737782	0.103175	10.5578	0.544323	4.67373e-26	0.712652	0.187364	0.507873	9.72072	2.46033e-22	2.96701e-16
ENSG00000121690.5	DEPDC7	protein_coding	0.5	14	14	0.00885921	0.533674	0.10862	0.574334	0.200488	0.664047	1.80421e-21	0.755223	0.0805181	10.7836	0.570362	4.1134e-27	0.767421	0.137972	0.588935	10.9024	1.123e-27	5.89205e-20
ENSG00000121691.4	CAT	protein_coding	0.5	29	29	0.00187412	0.71886	0.131207	0.697955	0.182092	0.882675	2.28517e-37	0.874764	0.0549244	14.8798	0.765212	4.46072e-50	0.873396	0.0765699	0.76282	14.3054	2.02354e-46	2.34656e-32
ENSG00000123892.7	RAB38	protein_coding	0.5	10	10	0.00553035	0.422613	0.0305537	0.369994	0.318028	0.512464	5.8307e-14	0.663478	0.0359053	8.59085	0.440203	8.63254e-18	0.584184	0.294877	0.341271	7.79114	6.64093e-15	1.82793e-11
ENSG00000123901.4	GPR83	protein_coding	0.5	16	16	0.0044087	0.578914	0.116311	0.572244	0.155752	0.687522	7.76629e-25	0.786221	0.0898113	11.6909	0.618144	1.41909e-31	0.801191	0.0792901	0.641907	11.4182	3.39189e-30	2.16235e-21
ENSG00000124920.9	MYRF	protein_coding	0.5	13	13	0.00670142	0.507744	0.103101	0.458747	0.29982	0.62185	6.01902e-21	0.753831	0.0611681	10.664	0.568261	1.49997e-26	0.724139	0.176641	0.524377	9.77093	1.50061e-22	3.2181e-16
ENSG00000124935.3	SCGB1D2	protein_coding	0.5	23	23	0.0106381	0.635667	0.0894907	0.60181	0.189034	0.754098	2.68178e-28	0.817333	0.0708957	12.6172	0.668033	1.6975e-36	0.767029	0.114798	0.588334	10.6958	1.0645e-26	4.47572e-19
ENSG00000124942.9	AHNAK	protein_coding	0.5	11	11	0.00261718	0.502551	0.209992	0.494971	0.24313	0.593256	7.8822e-18	0.697607	0.145777	9.63123	0.486656	5.90172e-22	0.725732	0.177909	0.526687	10.052	9.00361e-24	2.50309e-17
ENSG00000126391.9	FRMD8	protein_coding	0.5	8	8	0.00266152	0.415068	0.114553	0.368015	0.250366	0.463921	9.76979e-14	0.649432	0.0941786	8.44719	0.421762	2.98399e-17	0.679837	0.159963	0.462178	8.92176	4.58946e-19	1.24093e-13
ENSG00000126432.9	PRDX5	protein_coding	0.5	12	12	0.00607716	0.399895	0.172842	0.293543	0.347209	0.55729	1.58868e-14	0.665508	0.0806512	8.72377	0.442901	2.69088e-18	0.626548	0.20738	0.392563	7.88918	3.04176e-15	9.37555e-11
ENSG00000126500.3	FLRT1	protein_coding	0.5	13	13	0.00503068	0.418389	0.187272	0.485988	0.201335	0.619525	1.52201e-17	0.702312	0.0998757	9.61045	0.493243	7.22323e-22	0.715132	0.174155	0.511413	9.58802	8.97942e-22	1.20234e-15
ENSG00000129083.8	COPB1	protein_coding	0.5	10	10	0.0170743	0.440317	0.173004	0.466418	0.12454	0.545504	2.5315e-15	0.668289	0.119964	8.90928	0.44661	5.13645e-19	0.716626	0.0930227	0.513552	9.25877	2.06794e-20	3.53952e-14
ENSG00000129084.13	PSMA1	protein_coding	0.5	6	6	0.00786685	0.222531	0.160625	0.173455	0.347992	0.365163	3.17253e-07	0.49626	0.137896	5.96131	0.246274	2.50217e-09	0.472622	0.236575	0.223372	5.53012	3.20015e-08	2.81273e-05
ENSG00000129151.4	BBOX1	protein_coding	0.5	14	14	0.0359647	0.494879	0.155893	0.38129	0.308956	0.629777	1.39474e-19	0.726502	0.105892	10.1995	0.527805	1.99259e-24	0.673008	0.220901	0.45294	9.45877	3.11585e-21	4.74114e-16
ENSG00000129158.6	SERGEF	protein_coding	0.5	11	11	0.0224668	0.42799	0.200245	0.433435	0.241539	0.593904	5.21361e-18	0.708303	0.117422	9.74285	0.501692	1.97923e-22	0.660562	0.192149	0.436343	8.6018	7.84788e-18	8.23842e-13
ENSG00000129159.6	KCNC1	protein_coding	0.5	28	28	0.00449708	0.76583	0.053088	0.802119	0.0387064	0.863448	2.64835e-37	0.879225	0.0343449	14.8914	0.773037	3.74647e-50	0.907951	0.0359291	0.824375	15.5032	3.29857e-54	6.5641e-37
ENSG00000129167.5	TPH1	protein_coding	0.5	15	15	0.00235979	0.618212	0.186844	0.59944	0.206804	0.707158	1.87321e-27	0.802982	0.103866	12.3492	0.64478	4.91982e-35	0.795883	0.136661	0.63343	11.5984	4.20015e-31	2.58053e-22
ENSG00000129170.4	CSRP3	protein_coding	0.5	29	29	0.00365566	0.69074	0.0737215	0.702471	0.159018	0.849897	6.59984e-32	0.849583	0.0356659	13.5748	0.721791	5.65326e-42	0.858964	0.0812383	0.737819	13.6436	2.20394e-42	9.12426e-30
ENSG00000129749.3	CHRNA10	protein_coding	0.5	32	32	0.00208923	0.83691	0.0439198	0.765864	0.18347	0.918825	8.27756e-48	0.920031	0.0286045	17.3451	0.846456	2.14979e-67	0.892766	0.070115	0.797032	15.3164	5.94048e-53	2.12514e-36
ENSG00000129757.8	CDKN1C	protein_coding	0.5	92	81	0.0135414	0.559187	0.183537	0.62019	0.180086	0.955763	1.25818e-22	0.751531	0.119749	11.0076	0.5648	3.51145e-28	0.796194	0.113755	0.633924	11.7445	7.53321e-32	6.78415e-23
ENSG00000130413.11	STK33	protein_coding	0.5	25	25	0.0063928	0.670431	0.0861216	0.52041	0.57348	0.839345	2.04167e-27	0.815868	0.0502152	12.4209	0.66564	2.0139e-35	0.76652	0.241031	0.587553	11.992	3.91489e-33	8.81643e-25
ENSG00000130592.9	LSP1	protein_coding	0.5	91	81	0.0121436	0.524455	0.103786	0.549022	0.139587	0.955029	1.34916e-20	0.745343	0.0834293	10.5352	0.555537	5.9474e-26	0.772378	0.112749	0.596567	10.7593	5.35782e-27	3.11604e-19
ENSG00000130595.12	TNNT3	protein_coding	0.5	49	49	0.00571785	0.682357	0.176451	0.738536	0.133351	0.936232	3.1959e-35	0.844439	0.100493	14.2509	0.713076	4.4246e-46	0.876463	0.058018	0.768187	14.2133	7.57354e-46	6.96059e-32
ENSG00000130598.11	TNNI2	protein_coding	0.5	44	44	0.00151297	0.761446	0.0507948	0.773818	0.0984398	0.918265	1.7436e-37	0.881856	0.0256899	14.9447	0.777669	1.68735e-50	0.904562	0.0492183	0.818232	15.5097	2.98422e-54	5.2255e-37
ENSG00000131620.13	ANO1	protein_coding	0.5	36	36	0.0104368	0.692261	0.0641692	0.558134	0.374294	0.879322	4.90852e-30	0.835057	0.0518265	13.0915	0.69732	3.6838e-39	0.83065	0.0932801	0.68998	12.6307	1.43083e-36	5.72116e-26
ENSG00000131626.11	PPFIA1	protein_coding	0.5	27	27	0.00186391	0.723623	0.202981	0.753689	0.166962	0.857037	4.07972e-39	0.858847	0.112107	15.1596	0.737619	6.54626e-52	0.872536	0.0814662	0.761319	14.444	2.73485e-47	5.57139e-33
ENSG00000132109.8	TRIM21	protein_coding	0.5	22	22	0.00209021	0.740278	0.0970936	0.688903	0.179063	0.811157	1.05526e-39	0.883064	0.0541248	15.4234	0.779802	1.13958e-53	0.849804	0.10616	0.722168	13.3798	7.93788e-41	7.9274e-29
ENSG00000132254.8	ARFIP2	protein_coding	0.5	21	21	0.00669799	0.528067	0.123824	0.575698	0.173829	0.713836	2.99623e-20	0.74121	0.0720153	10.4379	0.549392	1.66503e-25	0.801475	0.10575	0.642362	11.7399	7.96023e-32	9.18061e-23
ENSG00000132256.14	TRIM5	protein_coding	0.5	32	32	0.00466275	0.690293	0.106023	0.561388	0.410588	0.858594	1.43354e-31	0.843724	0.0527558	13.4692	0.711871	2.37382e-41	0.835475	0.0669402	0.698018	12.5233	5.56843e-36	2.13843e-25
ENSG00000132259.8	CNGA4	protein_coding	0.5	12	12	0.0222896	0.524833	0.146247	0.515602	0.113472	0.600809	2.86605e-20	0.737634	0.0910973	10.4181	0.544104	2.04949e-25	0.73102	0.0790567	0.53439	9.48928	2.32641e-21	8.21248e-15
ENSG00000132274.11	TRIM22	protein_coding	0.5	32	32	0.00192322	0.711	0.117434	0.719488	0.158788	0.883504	1.88784e-35	0.86496	0.0538729	14.417	0.748156	4.04505e-47	0.872442	0.068732	0.761155	14.0557	7.11036e-45	2.77969e-31
ENSG00000132275.6	RRP8	protein_coding	0.5	18	18	0.0146163	0.487189	0.12773	0.468205	0.305002	0.672641	1.42397e-18	0.715295	0.10062	9.91354	0.511646	3.63529e-23	0.715916	0.194663	0.512536	9.68131	3.6203e-22	4.67027e-16
ENSG00000132286.7	TIMM10B	protein_coding	0.5	41	41	0.0056625	0.711234	0.0703743	0.73512	0.14004	0.899598	3.14768e-31	0.845486	0.0314382	13.4069	0.714846	5.51135e-41	0.892813	0.0679275	0.797115	15.2457	1.75819e-52	4.36913e-36
ENSG00000132740.4	IGHMBP2	protein_coding	0.5	13	13	0.00403136	0.583575	0.0850616	0.535182	0.276009	0.707458	1.61989e-23	0.778588	0.065229	11.3652	0.606199	6.23224e-30	0.798652	0.103592	0.637844	11.4996	1.32506e-30	8.36297e-22
ENSG00000132744.3	ACY3	protein_coding	0.5	9	9	0.0022329	0.334618	0.0702754	0.275678	0.380434	0.466436	1.39872e-11	0.620206	0.0296987	7.79061	0.384655	6.66884e-15	0.631179	0.149074	0.398387	7.7387	1.00438e-14	5.68387e-10
ENSG00000132749.6	MTL5	protein_coding	0.5	22	22	0.00485774	0.642802	0.0556042	0.628635	0.167884	0.779995	1.79375e-26	0.813125	0.0180551	12.2034	0.661173	2.98187e-34	0.814777	0.11416	0.663862	12.0921	1.16295e-33	5.26178e-24
ENSG00000133315.6	MACROD1	protein_coding	0.5	7	7	0.00244492	0.306535	0.124092	0.260821	0.27345	0.397549	8.72533e-10	0.567002	0.113369	7.03148	0.321491	2.0435e-12	0.415301	0.426687	0.172475	5.4075	6.39119e-08	4.44013e-08
ENSG00000133316.11	WDR74	protein_coding	0.5	13	13	0.0147637	0.356195	0.150002	0.121402	0.566837	0.514153	3.54515e-11	0.593973	0.110054	7.52346	0.352804	5.33454e-14	0.578678	0.278568	0.334868	7.59067	3.18255e-14	9.48477e-11
ENSG00000133317.10	LGALS12	protein_coding	0.5	13	13	0.00796234	0.370767	0.12915	0.369247	0.268086	0.587214	1.76434e-15	0.67589	0.093039	8.99707	0.456827	2.31817e-19	0.656693	0.169059	0.431245	8.40351	4.33317e-17	4.59977e-12
ENSG00000133318.9	RTN3	protein_coding	0.5	11	11	0.00265344	0.288407	0.336078	0.433117	0.159383	0.539543	1.27879e-14	0.654799	0.115573	8.67331	0.428762	4.1974e-18	0.707206	0.109204	0.500141	9.12333	7.28504e-20	7.7803e-14
ENSG00000133321.6	RARRES3	protein_coding	0.5	11	11	0.0051857	0.434826	0.112066	0.351966	0.206899	0.538646	6.19082e-16	0.687867	0.0709212	9.1735	0.473161	4.57901e-20	0.672496	0.0846455	0.452251	8.29012	1.13132e-16	3.27806e-11
ENSG00000133328.3	HRASLS2	protein_coding	0.5	9	9	0.0135033	0.363656	0.0747205	0.372208	0.23204	0.489724	3.33727e-12	0.628185	0.0609812	7.9778	0.394616	1.48961e-15	0.625441	0.187229	0.391177	7.8476	4.24089e-15	1.44311e-10
ENSG00000133789.10	SWAP70	protein_coding	0.5	20	20	0.0018643	0.42081	0.152023	0.40659	0.361384	0.656017	2.55075e-15	0.673578	0.0984048	8.946	0.453708	3.68602e-19	0.698437	0.200036	0.487814	9.55108	1.28354e-21	6.98718e-16
ENSG00000133794.13	ARNTL	protein_coding	0.5	20	20	0.012879	0.653611	0.127644	0.646083	0.115308	0.748814	1.08375e-28	0.819224	0.0713802	12.7127	0.671127	5.02914e-37	0.802721	0.118228	0.644361	11.7773	5.1112e-32	6.53025e-23
ENSG00000133800.4	LYVE1	protein_coding	0.5	24	24	0.0212937	0.678386	0.0986409	0.675865	0.223022	0.826664	5.9059e-29	0.831027	0.0295259	12.8381	0.690606	1.00286e-37	0.835727	0.112009	0.698439	13.0237	8.97577e-39	1.42106e-27
ENSG00000133805.11	AMPD3	protein_coding	0.5	9	9	0.0211257	0.512588	0.162737	0.466105	0.373767	0.622589	2.82688e-22	0.742985	0.108942	10.8859	0.552027	1.34608e-27	0.692569	0.213434	0.479651	9.37694	6.79128e-21	2.54188e-15
ENSG00000133812.10	SBF2	protein_coding	0.5	12	12	0.0058447	0.456582	0.172084	0.533242	0.128093	0.612271	2.38486e-18	0.7155	0.0878786	9.86804	0.511941	5.72704e-23	0.765701	0.0643224	0.586297	10.2852	8.2212e-25	2.29879e-17
ENSG00000133816.9	MICAL2	protein_coding	0.5	24	24	0.00335275	0.720343	0.0295957	0.651436	0.167194	0.828754	1.34541e-32	0.856661	0.0173066	13.7623	0.733869	4.29743e-43	0.823279	0.096088	0.677789	12.6197	1.64349e-36	4.54175e-26
ENSG00000133818.8	RRAS2	protein_coding	0.5	13	13	0.00282232	0.559998	0.190418	0.421418	0.54834	0.648959	2.53876e-24	0.774738	0.118905	11.5076	0.60022	1.20798e-30	0.721646	0.160537	0.520773	10.0176	1.27538e-23	3.09581e-17
ENSG00000133884.5	DPF2	protein_coding	0.5	9	9	0.0241473	0.345393	0.179839	0.321018	0.22595	0.498541	1.34289e-13	0.633253	0.142434	8.30385	0.401009	1.0079e-16	0.658387	0.13675	0.433474	8.36173	6.18053e-17	8.15062e-12
ENSG00000133895.10	MEN1	protein_coding	0.5	4	4	0.00279488	0.0677294	0.437107	0.17828	0.259716	0.253263	1.0917e-05	0.4207	0.226731	5.01748	0.176989	5.2354e-07	0.439327	0.241879	0.193009	5.22737	1.71934e-07	6.75145e-05
ENSG00000134333.9	LDHA	protein_coding	0.5	37	37	0.00169638	0.810097	0.0335805	0.620593	0.330667	0.91782	3.33361e-44	0.91123	0.0169474	16.5331	0.830341	2.11896e-61	0.86003	0.10759	0.739651	13.9665	2.49722e-44	3.60411e-31
ENSG00000134339.4	SAA2	protein_coding	0.5	9	9	0.00542158	0.336039	0.067495	0.339647	0.280046	0.479667	4.03611e-12	0.62826	0.0541127	7.96026	0.39471	1.71684e-15	0.629904	0.187975	0.396779	8.03364	9.46237e-16	3.43074e-11
ENSG00000134343.8	ANO3	protein_coding	0.5	14	14	0.00457901	0.501647	0.15026	0.424831	0.364766	0.633445	2.60767e-20	0.72656	0.112396	10.3593	0.527889	3.79788e-25	0.70701	0.171296	0.499863	9.68516	3.48662e-22	3.48066e-16
ENSG00000134569.5	LRP4	protein_coding	0.5	4	4	0.00522735	0.205634	0.0919557	0.234461	0.218966	0.310208	2.14502e-09	0.554964	0.1178	6.86357	0.307985	6.71609e-12	0.519668	0.187615	0.270055	6.08909	1.13553e-09	3.58196e-06
ENSG00000134571.6	MYBPC3	protein_coding	0.5	5	5	0.00630652	0.240854	0.0749689	0.20682	0.198508	0.29858	5.65132e-07	0.500805	0.077133	5.95114	0.250805	2.66289e-09	0.395334	0.312812	0.156289	4.70867	2.49334e-06	0.000222411
ENSG00000134627.7	PIWIL4	protein_coding	0.5	18	18	0.00276487	0.42545	0.244408	0.540028	0.14665	0.650168	1.11152e-15	0.668486	0.136531	8.98497	0.446874	2.58806e-19	0.76501	0.0678139	0.58524	10.253	1.14709e-24	3.003e-17
ENSG00000134640.2	MTNR1B	protein_coding	0.5	18	18	0.00903069	0.545581	0.0892379	0.584094	0.172102	0.716955	1.52415e-20	0.747372	0.0673835	10.538	0.558566	5.77376e-26	0.779344	0.108298	0.607378	10.9248	8.77372e-28	8.83814e-20
ENSG00000134780.5	DAGLA	protein_coding	0.5	8	8	0.00244697	0.278297	0.117627	0.240119	0.352708	0.432528	2.76397e-09	0.563867	0.0723842	6.90545	0.317946	5.00445e-12	0.564718	0.192773	0.318906	6.90387	5.06048e-12	3.24729e-08
ENSG00000134802.13	SLC43A3	protein_coding	0.5	15	15	0.02404	0.518803	0.121839	0.512814	0.242307	0.663019	1.22535e-19	0.732231	0.0873392	10.2489	0.536162	1.19691e-24	0.714966	0.233909	0.511176	10.1163	4.67658e-24	6.10387e-18
ENSG00000134809.4	TIMM10	protein_coding	0.5	10	10	0.00280037	0.47779	0.278156	0.517789	0.302713	0.636805	8.24332e-24	0.764808	0.10711	11.3446	0.584931	7.88808e-30	0.740427	0.191586	0.548233	10.5922	3.23721e-26	2.69218e-19
ENSG00000134817.9	APLNR	protein_coding	0.5	5	5	0.020812	0.20671	0.172482	0.243077	0.220692	0.308636	1.84002e-06	0.449938	0.209248	5.42587	0.202444	5.76717e-08	0.486249	0.214641	0.236438	5.72628	1.02658e-08	1.2779e-05
ENSG00000134824.9	FADS2	protein_coding	0.5	16	16	0.00219106	0.44197	0.0541888	0.324217	0.570479	0.608815	2.1563e-16	0.699538	0.049758	9.34666	0.489353	9.04586e-21	0.69689	0.160384	0.485656	9.22781	2.76217e-20	1.59092e-14
ENSG00000134825.9	TMEM258	protein_coding	0.5	16	16	0.0102051	0.4133	0.165078	0.472679	0.192258	0.632186	1.13893e-16	0.702743	0.0523927	9.42682	0.493848	4.22716e-21	0.695178	0.166938	0.483272	9.30324	1.36233e-20	7.13417e-15
ENSG00000134909.14	ARHGAP32	protein_coding	0.5	28	28	0.003798	0.660013	0.160571	0.615602	0.288494	0.833479	1.09823e-31	0.843559	0.0559523	13.4929	0.711593	1.7217e-41	0.837545	0.0908835	0.701481	12.8478	8.84789e-38	9.20707e-27
ENSG00000134910.8	STT3A	protein_coding	0.5	28	28	0.00173101	0.714996	0.0705172	0.619094	0.25934	0.841965	1.71661e-32	0.853746	0.030937	13.7233	0.728882	7.3626e-43	0.850903	0.0746491	0.724035	13.1167	2.64334e-39	1.20779e-27
ENSG00000134917.9	ADAMTS8	protein_coding	0.5	55	52	0.0175562	0.370652	0.486729	0.589045	0.218961	0.869028	2.10196e-20	0.737199	0.10163	10.4427	0.543463	1.58243e-25	0.787872	0.0920981	0.620743	11.2064	3.7924e-29	8.97364e-21
ENSG00000134940.9	ACRV1	protein_coding	0.5	15	15	0.00448212	0.579131	0.188416	0.598834	0.254004	0.709283	9.33613e-25	0.778441	0.113198	11.6247	0.60597	3.08588e-31	0.787156	0.142858	0.619615	11.4031	4.0339e-30	1.12964e-21
ENSG00000134954.10	ETS1	protein_coding	0.5	21	21	0.00207938	0.632277	0.135454	0.649311	0.0923942	0.77606	7.91993e-27	0.797762	0.0929949	12.1875	0.636424	3.62468e-34	0.808904	0.0649632	0.654326	11.543	8.00941e-31	9.33611e-22
ENSG00000134955.7	SLC37A2	protein_coding	0.5	13	13	0.00246715	0.525291	0.16049	0.600343	0.185201	0.680654	6.29736e-21	0.745308	0.0803296	10.6088	0.555484	2.71096e-26	0.782324	0.123852	0.612031	11.1201	1.00162e-28	1.48566e-20
ENSG00000135362.9	PRR5L	protein_coding	0.5	6	6	0.00251713	0.326342	0.178046	0.309688	0.235919	0.394175	2.13878e-11	0.592219	0.150306	7.54696	0.350724	4.45543e-14	0.539604	0.225142	0.291172	6.61334	3.75749e-11	1.00636e-07
ENSG00000135363.7	LMO2	protein_coding	0.5	7	7	0.0043179	0.28365	0.120372	0.287776	0.23788	0.409144	7.40051e-10	0.571842	0.0965624	7.08366	0.327003	1.40393e-12	0.606841	0.137812	0.368256	7.33679	2.18781e-13	6.55033e-09
ENSG00000135372.4	NAT10	protein_coding	0.5	15	15	0.00220873	0.465583	0.105274	0.49384	0.198485	0.625816	3.27881e-17	0.695665	0.104795	9.49656	0.483949	2.16946e-21	0.732579	0.125594	0.536672	9.91982	3.41375e-23	1.4339e-16
ENSG00000135373.8	EHF	protein_coding	0.5	12	12	0.00842667	0.303859	0.231751	0.438349	0.202054	0.579813	7.99904e-14	0.651053	0.0949752	8.4762	0.42387	2.32671e-17	0.685225	0.157808	0.469534	8.86414	7.70953e-19	2.66141e-13
ENSG00000135378.3	PRRG4	protein_coding	0.5	16	16	0.00663934	0.542979	0.132645	0.433909	0.351359	0.677378	4.39179e-22	0.757509	0.0877567	10.93	0.573819	8.28763e-28	0.75247	0.133034	0.566211	10.3922	2.69049e-25	3.96952e-18
ENSG00000135387.15	CAPRIN1	protein_coding	0.5	24	24	0.00205878	0.61625	0.191415	0.584395	0.219755	0.770133	4.50745e-26	0.788181	0.113988	11.9652	0.62123	5.40591e-33	0.78918	0.114511	0.622806	11.4014	4.11452e-30	1.37763e-21
ENSG00000137474.15	MYO7A	protein_coding	0.5	11	11	0.00235876	0.369963	0.158738	0.320083	0.329499	0.500854	3.9713e-13	0.638981	0.0928556	8.24695	0.408297	1.62487e-16	0.641497	0.140323	0.411519	7.97269	1.55256e-15	1.19889e-10
ENSG00000137478.10	FCHSD2	protein_coding	0.5	13	13	0.00221184	0.444532	0.170151	0.487198	0.211309	0.606733	8.02788e-19	0.720393	0.0968874	9.99866	0.518966	1.54469e-23	0.714076	0.138702	0.509904	9.46542	2.92386e-21	4.15633e-15
ENSG00000137486.12	ARRB1	protein_coding	0.5	10	10	0.0062164	0.455764	0.0889586	0.424652	0.175011	0.535241	4.70028e-16	0.692142	0.0656434	9.22582	0.479061	2.814e-20	0.659219	0.149087	0.434569	8.3955	4.63932e-17	5.99598e-12
ENSG00000137491.10	SLCO2B1	protein_coding	0.5	13	13	0.0092969	0.324474	0.145321	0.398868	0.21059	0.550671	3.61285e-11	0.599212	0.104237	7.55456	0.359055	4.2027e-14	0.645877	0.157466	0.417157	8.32029	8.77483e-17	6.2995e-12
ENSG00000137492.3	PRKRIR	protein_coding	0.5	9	9	0.0155357	0.334929	0.157206	0.318855	0.273053	0.479851	1.43744e-12	0.622821	0.120328	8.01431	0.387906	1.10759e-15	0.569801	0.244298	0.324673	7.38018	1.58074e-13	5.26423e-10
ENSG00000137494.9	ANKRD42	protein_coding	0.5	6	6	0.00276044	0.330422	0.0950916	0.265539	0.168642	0.382235	1.41871e-10	0.589369	0.0965779	7.3586	0.347355	1.85845e-13	0.537379	0.155112	0.288776	6.26026	3.84332e-10	2.23607e-06
ENSG00000137496.13	IL18BP	protein_coding	0.5	21	21	0.0130584	0.539075	0.182825	0.500031	0.235658	0.732421	5.14408e-24	0.768551	0.115324	11.4077	0.590671	3.82757e-30	0.769432	0.12494	0.592026	10.8363	2.31671e-27	1.26474e-19
ENSG00000137497.13	NUMA1	protein_coding	0.5	8	8	0.00417877	0.317644	0.152804	0.388968	0.163889	0.470911	7.70217e-11	0.582331	0.137664	7.3635	0.33911	1.79154e-13	0.661657	0.105322	0.43779	8.23742	1.75967e-16	3.11686e-11
ENSG00000137500.5	CCDC90B	protein_coding	0.5	13	13	0.00273318	0.404527	0.187194	0.419893	0.303522	0.636361	4.03718e-18	0.714315	0.0939157	9.8087	0.510246	1.03289e-22	0.671203	0.193883	0.450514	9.09974	9.05492e-20	1.39382e-14
ENSG00000137501.12	SYTL2	protein_coding	0.5	6	6	0.00298054	0.333366	0.16279	0.293056	0.237183	0.383637	2.40673e-12	0.605679	0.163325	7.84142	0.366847	4.45493e-15	0.566455	0.206487	0.320871	6.75773	1.40174e-11	1.04218e-07
ENSG00000137502.5	RAB30	protein_coding	0.5	9	9	0.00242402	0.402592	0.0783743	0.280142	0.334911	0.480273	5.9291e-13	0.645778	0.0361289	8.25741	0.41703	1.48869e-16	0.549121	0.228198	0.301534	6.81114	9.68266e-12	2.92455e-08
ENSG00000137504.9	CREBZF	protein_coding	0.5	7	7	0.00339961	0.27467	0.120057	0.178019	0.351996	0.36526	2.04679e-08	0.530773	0.135583	6.47025	0.28172	9.7841e-11	0.512846	0.23912	0.263011	6.34659	2.20143e-10	2.555e-07
ENSG00000137507.7	LRRC32	protein_coding	0.5	7	7	0.00262609	0.291098	0.298635	0.202036	0.384004	0.390442	2.56481e-12	0.596047	0.172775	7.77335	0.355272	7.64371e-15	0.530031	0.254839	0.280932	6.65277	2.87619e-11	3.98148e-08
ENSG00000137509.6	PRCP	protein_coding	0.5	26	26	0.00188164	0.717497	0.123018	0.72343	0.113476	0.841512	1.23211e-34	0.861676	0.0486638	14.2252	0.742486	6.39111e-46	0.8628	0.0707527	0.744423	13.7611	4.36549e-43	3.41313e-30
ENSG00000137513.5	NARS2	protein_coding	0.5	18	18	0.00583001	0.62222	0.133308	0.639639	0.167443	0.759678	8.1599e-25	0.786647	0.0780786	11.6911	0.618813	1.41583e-31	0.820541	0.115134	0.673287	12.4001	2.60911e-35	3.33087e-25
ENSG00000137522.13	RNF121	protein_coding	0.5	17	17	0.00571331	0.614674	0.102933	0.534018	0.318575	0.731343	1.67802e-24	0.785384	0.066218	11.6178	0.616827	3.34537e-31	0.762562	0.214376	0.581501	11.6897	1.43956e-31	1.65676e-23
ENSG00000137642.8	SORL1	protein_coding	0.5	15	15	0.0260875	0.458599	0.116618	0.440602	0.266933	0.63705	6.74448e-16	0.687061	0.0778185	9.15902	0.472053	5.23714e-20	0.710394	0.12653	0.50466	9.35825	8.10718e-21	9.87049e-15
ENSG00000137656.7	BUD13	protein_coding	0.5	22	22	0.00306605	0.571331	0.170702	0.629246	0.187449	0.759578	1.93272e-23	0.771863	0.090824	11.3064	0.595772	1.21985e-29	0.819195	0.102005	0.67108	12.955	2.2018e-38	1.35749e-27
ENSG00000137672.8	TRPC6	protein_coding	0.5	8	8	0.0220373	0.475312	0.148899	0.521892	0.115525	0.58554	3.40749e-18	0.706012	0.119105	9.77083	0.498453	1.50211e-22	0.762889	0.0672547	0.582	10.2713	9.49518e-25	2.3035e-17
ENSG00000137691.8	C11orf70	protein_coding	0.5	11	11	0.0181126	0.528932	0.164319	0.484335	0.186235	0.565934	1.25099e-20	0.735602	0.119156	10.4785	0.54111	1.08502e-25	0.720261	0.135206	0.518776	9.54767	1.32652e-21	2.5717e-15
ENSG00000137692.7	DCUN1D5	protein_coding	0.5	5	5	0.00277481	0.212608	0.179051	0.0527816	0.471422	0.306205	6.85947e-07	0.477901	0.159116	5.75044	0.228389	8.9013e-09	0.471579	0.260806	0.222386	5.59177	2.24762e-08	9.91136e-06
ENSG00000137693.9	YAP1	protein_coding	0.5	18	18	0.00268953	0.56102	0.134176	0.51745	0.307575	0.720358	3.76959e-24	0.770657	0.0992281	11.4533	0.593912	2.26451e-30	0.77522	0.120579	0.600967	11.0872	1.44733e-28	1.494e-20
ENSG00000137699.12	TRIM29	protein_coding	0.5	12	12	0.0041682	0.444558	0.0564649	0.40912	0.283496	0.590523	1.33293e-15	0.687632	0.0505981	9.10039	0.472838	9.00087e-20	0.67911	0.120813	0.46119	8.57245	1.01304e-17	3.23186e-12
ENSG00000137700.12	SLC37A4	protein_coding	0.5	14	14	0.0160152	0.594056	0.13441	0.557476	0.124016	0.689073	1.90644e-25	0.792138	0.0769328	11.8591	0.627482	1.92929e-32	0.774331	0.0740997	0.599588	10.5326	6.11387e-26	3.19281e-18
ENSG00000137710.10	RDX	protein_coding	0.5	20	20	0.00331409	0.563425	0.13145	0.394835	0.708103	0.691188	6.05667e-23	0.773305	0.0658316	11.2105	0.598001	3.62332e-29	0.699908	0.255992	0.489871	9.78132	1.35426e-22	5.92022e-17
ENSG00000137713.11	PPP2R1B	protein_coding	0.5	21	21	0.00207118	0.764923	0.03269	0.718192	0.169486	0.852235	8.38058e-37	0.879928	0.0156443	14.7889	0.774274	1.72866e-49	0.85841	0.123389	0.736867	14.0129	1.29996e-44	2.01786e-31
ENSG00000137714.2	FDX1	protein_coding	0.5	12	12	0.00256496	0.324019	0.192604	0.331969	0.299482	0.581529	5.22706e-11	0.578914	0.149898	7.37673	0.335142	1.62225e-13	0.662546	0.114255	0.438967	8.27107	1.32761e-16	2.35049e-11
ENSG00000137720.3	C11orf1	protein_coding	0.5	9	9	0.00278373	0.3676	0.170061	0.333488	0.248666	0.489495	1.58827e-12	0.619891	0.116312	7.98877	0.384264	1.36295e-15	0.607504	0.159036	0.369061	7.40145	1.34705e-13	3.58739e-09
ENSG00000137726.11	FXYD6	protein_coding	0.5	36	36	0.00876102	0.788241	0.116136	0.795893	0.157643	0.913954	3.21629e-42	0.89085	0.0663566	15.9999	0.793614	1.27979e-57	0.897902	0.081306	0.806228	16.1677	8.52451e-59	4.63243e-40
ENSG00000137727.8	ARHGAP20	protein_coding	0.5	14	14	0.00301297	0.495625	0.0749205	0.43354	0.289647	0.594608	2.38464e-18	0.716603	0.0873499	9.87434	0.51352	5.37882e-23	0.676085	0.212173	0.457091	8.96452	3.11629e-19	5.39916e-14
ENSG00000137731.9	FXYD2	protein_coding	0.5	16	16	0.00230477	0.576168	0.185296	0.626541	0.186576	0.714208	3.35209e-26	0.78264	0.107265	11.965	0.612525	5.41932e-33	0.797803	0.166044	0.63649	12.0389	2.21927e-33	3.43956e-24
ENSG00000137747.10	TMPRSS13	protein_coding	0.5	28	28	0.00194423	0.613438	0.291486	0.73771	0.124499	0.84484	4.06861e-33	0.801456	0.203858	13.5265	0.642332	1.09122e-41	0.877942	0.0824529	0.770782	14.3458	1.1315e-46	1.89797e-32
ENSG00000137752.18	CASP1	protein_coding	0.5	3	3	0.0205077	0.168986	0.182697	0.155324	0.253226	0.242718	3.48018e-06	0.435719	0.197521	5.27437	0.189851	1.33215e-07	0.409872	0.274465	0.167995	4.65554	3.23139e-06	0.000386154
ENSG00000137757.6	CASP5	protein_coding	0.5	5	5	0.00255831	0.162828	0.180398	0.150198	0.254863	0.270027	5.27581e-06	0.440027	0.179147	5.2696	0.193624	1.36725e-07	0.426133	0.218162	0.181589	4.85021	1.23334e-06	0.000658118
ENSG00000137760.10	ALKBH8	protein_coding	0.5	10	10	0.00238515	0.29865	0.271724	0.24708	0.481955	0.484736	1.51563e-11	0.587561	0.171194	7.54291	0.345228	4.59585e-14	0.617055	0.146366	0.380757	7.53502	4.88246e-14	1.81585e-09
ENSG00000142082.10	SIRT3	protein_coding	0.5	10	10	0.00284318	0.588291	0.106901	0.577423	0.15244	0.662794	2.21296e-23	0.775441	0.0721069	11.3171	0.601309	1.08036e-29	0.737726	0.126699	0.544239	10.0082	1.40245e-23	7.83889e-17
ENSG00000142089.11	IFITM3	protein_coding	0.5	12	12	0.0393888	0.393883	0.166686	0.404068	0.277927	0.54336	6.70134e-14	0.652932	0.0916855	8.50564	0.42632	1.80589e-17	0.640031	0.197469	0.40964	8.25555	1.51199e-16	7.20326e-12
ENSG00000142102.11	ATHL1	protein_coding	0.5	19	19	0.00224321	0.711292	0.15601	0.711412	0.187597	0.836176	3.49847e-33	0.839671	0.0967915	13.7876	0.705048	3.02498e-43	0.860837	0.117459	0.74104	14.6402	1.55698e-48	4.21643e-34
ENSG00000142186.12	SCYL1	protein_coding	0.5	9	9	0.021752	0.302695	0.147894	0.274044	0.335749	0.441846	2.90092e-09	0.55329	0.124417	6.81888	0.30613	9.17557e-12	0.58478	0.186854	0.341967	7.18498	6.72194e-13	7.49934e-09
ENSG00000146670.5	CDCA5	protein_coding	0.5	6	6	0.0238101	0.286934	0.0494799	0.236362	0.258145	0.37533	6.53086e-09	0.554475	0.0759987	6.75776	0.307442	1.40137e-11	0.503507	0.217613	0.253519	5.94787	2.71661e-09	4.62678e-06
ENSG00000148925.6	BTBD10	protein_coding	0.5	12	12	0.00252073	0.430632	0.0432843	0.404372	0.449431	0.637443	7.5661e-15	0.6765	0.0449711	8.86665	0.457652	7.53766e-19	0.70602	0.185534	0.498465	9.68196	3.59744e-22	3.15271e-16
ENSG00000148926.5	ADM	protein_coding	0.5	24	23	0.012489	0.671476	0.0631838	0.650689	0.12272	0.819029	8.87272e-31	0.843334	0.0306609	13.2983	0.711212	2.36926e-40	0.810443	0.0630764	0.656817	11.4999	1.32086e-30	1.52122e-21
ENSG00000148935.6	GAS2	protein_coding	0.5	11	11	0.0047841	0.441376	0.0836886	0.413583	0.236345	0.555705	2.95282e-15	0.682354	0.0518514	8.99189	0.465607	2.4301e-19	0.701461	0.139045	0.492047	9.1896	3.94321e-20	3.01447e-14
ENSG00000148942.10	SLC5A12	protein_coding	0.5	7	7	0.00277381	0.428728	0.164755	0.393236	0.338294	0.467272	5.23336e-15	0.662353	0.121359	8.80304	0.438712	1.33161e-18	0.660774	0.265642	0.436623	9.29096	1.52897e-20	9.19176e-16
ENSG00000148943.7	LIN7C	protein_coding	0.5	11	11	0.0105452	0.502691	0.072587	0.423048	0.329575	0.589426	2.22668e-17	0.71308	0.0494138	9.64469	0.508483	5.17681e-22	0.694133	0.135758	0.481821	8.90173	5.49807e-19	3.03819e-13
ENSG00000148948.3	LRRC4C	protein_coding	0.5	20	20	0.00951521	0.680206	0.124428	0.622726	0.139161	0.761733	5.90179e-30	0.825804	0.0749315	13.0212	0.681952	9.27107e-39	0.805021	0.0732075	0.64806	11.4404	2.62597e-30	2.09217e-21
ENSG00000148950.5	IMMP1L	protein_coding	0.5	10	10	0.00702283	0.445205	0.173582	0.487612	0.152209	0.531428	3.88485e-15	0.67064	0.101107	8.88682	0.449757	6.28813e-19	0.714684	0.119185	0.510773	9.44763	3.46589e-21	5.34485e-15
ENSG00000148965.4	SAA4	protein_coding	0.5	4	4	0.00268396	0.177866	0.120823	0.188335	0.185901	0.231404	2.67344e-06	0.465742	0.133925	5.53736	0.216915	3.07057e-08	0.445638	0.203319	0.198593	5.16029	2.46561e-07	0.000174251
ENSG00000148985.15	PGAP2	protein_coding	0.5	47	45	0.0196568	0.581927	0.237811	0.608861	0.1844	0.878669	4.59068e-27	0.782783	0.130074	12.147	0.612749	5.94992e-34	0.820143	0.0972263	0.672634	12.6285	1.46997e-36	3.60559e-26
ENSG00000149016.11	TUT1	protein_coding	0.5	13	13	0.00210672	0.317272	0.315132	0.374407	0.259458	0.589644	4.05555e-15	0.650899	0.149751	8.75053	0.423669	2.12357e-18	0.638735	0.149056	0.407983	7.9317	2.16166e-15	1.4775e-10
ENSG00000149050.5	ZNF214	protein_coding	0.5	20	20	0.00842885	0.679732	0.101724	0.592559	0.238211	0.77949	5.1608e-31	0.839694	0.0575402	13.327	0.705085	1.61277e-40	0.787624	0.133835	0.620351	11.68	1.61234e-31	8.12396e-23
ENSG00000149054.10	ZNF215	protein_coding	0.5	50	50	0.00829452	0.850127	0.0615401	0.789808	0.118792	0.950434	1.90792e-52	0.93334	0.0257819	18.3977	0.871124	1.37024e-75	0.916351	0.0483351	0.8397	16.6929	1.47538e-62	5.22048e-42
ENSG00000149084.7	HSD17B12	protein_coding	0.5	26	26	0.00397289	0.858812	0.0437508	0.823759	0.109576	0.921658	2.65345e-50	0.928266	0.028399	17.917	0.861678	8.68542e-72	0.921502	0.044147	0.849165	16.7381	6.91596e-63	4.16133e-42
ENSG00000149089.8	APIP	protein_coding	0.5	36	36	0.0200258	0.75157	0.0438409	0.722945	0.229795	0.902011	7.72138e-38	0.883236	0.0264907	15.0276	0.780105	4.83958e-51	0.883868	0.0933158	0.781223	15.2769	1.09022e-52	2.04003e-36
ENSG00000149090.7	PAMR1	protein_coding	0.5	37	35	0.00569358	0.738231	0.0740297	0.738043	0.08475	0.899979	2.7878e-35	0.867989	0.0394641	14.3981	0.753405	5.31997e-47	0.895778	0.0489849	0.802418	14.9128	2.7204e-50	1.47251e-34
ENSG00000149091.11	DGKZ	protein_coding	0.5	7	7	0.0124716	0.278914	0.117087	0.257979	0.278358	0.415189	2.36413e-09	0.561753	0.0891083	6.90453	0.315566	5.03712e-12	0.538565	0.219027	0.290052	6.70448	2.0212e-11	4.77951e-08
ENSG00000149100.8	EIF3M	protein_coding	0.5	15	15	0.021142	0.525344	0.166654	0.484049	0.218203	0.603127	4.27412e-21	0.734813	0.117447	10.5776	0.53995	3.78372e-26	0.718083	0.175859	0.515643	9.98892	1.70432e-23	3.22102e-17
ENSG00000149115.9	TNKS1BP1	protein_coding	0.5	6	6	0.015376	0.264822	0.17486	0.235038	0.33412	0.321126	2.72652e-08	0.51921	0.141674	6.36656	0.269579	1.9332e-10	0.499118	0.241314	0.249119	6.0055	1.9074e-09	2.16062e-06
ENSG00000149131.11	SERPING1	protein_coding	0.5	6	6	0.00282271	0.288165	0.063922	0.286703	0.207865	0.325675	2.70248e-09	0.564951	0.0711097	6.91457	0.31917	4.69289e-12	0.499205	0.227488	0.249205	6.09531	1.09227e-09	1.16271e-06
ENSG00000149136.3	SSRP1	protein_coding	0.5	7	7	0.00876226	0.339974	0.362503	0.27123	0.24587	0.404926	1.68644e-16	0.597914	0.34809	8.57212	0.357502	1.01594e-17	0.584649	0.169765	0.341815	7.14664	8.89258e-13	1.11362e-08
ENSG00000149150.4	SLC43A1	protein_coding	0.5	8	8	0.0111403	0.417474	0.15393	0.44249	0.152909	0.519061	9.72657e-16	0.6735	0.102499	9.03913	0.453602	1.57924e-19	0.706534	0.124097	0.499191	9.1041	8.69859e-20	8.61087e-14
ENSG00000149177.8	PTPRJ	protein_coding	0.5	2	2	0.00329935	0.17473	0.155423	0.109517	0.152202	0.181014	3.01546e-06	0.441645	0.200837	5.32619	0.195051	1.00296e-07	0.331169	0.241845	0.109673	3.68784	0.000226162	0.0224895
ENSG00000149182.10	ARFGAP2	protein_coding	0.5	5	5	0.00439018	0.194176	0.144891	0.185607	0.155157	0.271559	1.06394e-06	0.478572	0.132095	5.72169	0.229031	1.05469e-08	0.427887	0.14176	0.183087	4.68856	2.7514e-06	0.0028504
ENSG00000149187.13	CELF1	protein_coding	0.5	5	5	0.0159732	0.183012	0.220062	0.159892	0.326515	0.314214	2.20812e-07	0.493791	0.155356	5.97623	0.24383	2.28367e-09	0.563233	0.194225	0.317231	6.78306	1.17653e-11	8.20702e-08
ENSG00000149196.11	C11orf73	protein_coding	0.5	8	8	0.00235396	0.341658	0.113145	0.269155	0.27287	0.448017	8.07728e-12	0.615549	0.0903231	7.80752	0.3789	5.8324e-15	0.5452	0.200632	0.297243	6.57066	5.0094e-11	2.10103e-07
ENSG00000149201.5	CCDC81	protein_coding	0.5	11	11	0.00886661	0.424743	0.126564	0.346078	0.216131	0.527445	4.1229e-15	0.670149	0.103074	8.87752	0.449099	6.83677e-19	0.705921	0.152355	0.498325	9.38572	6.24908e-21	5.74257e-15
ENSG00000149212.6	SESN3	protein_coding	0.5	30	30	0.0172237	0.565653	0.16919	0.536921	0.278632	0.834066	2.80156e-25	0.777345	0.109619	11.7342	0.604266	8.5166e-32	0.76503	0.192556	0.585271	11.8042	3.71208e-32	6.92132e-24
ENSG00000149218.4	ENDOD1	protein_coding	0.5	26	26	0.0159209	0.597937	0.129652	0.615562	0.156992	0.772203	2.55029e-25	0.789658	0.0857768	11.8163	0.62356	3.2168e-32	0.793824	0.107136	0.630156	11.511	1.16161e-30	5.98003e-22
ENSG00000149231.7	CCDC82	protein_coding	0.5	18	18	0.0133838	0.744274	0.0590629	0.743732	0.10179	0.838813	4.10775e-35	0.867679	0.0350707	14.3606	0.752866	9.13725e-47	0.86823	0.0716837	0.753823	13.9674	2.46472e-44	5.54229e-31
ENSG00000149243.11	KLHL35	protein_coding	0.5	12	12	0.00226784	0.421296	0.151858	0.411643	0.276706	0.528745	1.30807e-16	0.695478	0.0735674	9.36839	0.483689	7.3647e-21	0.696788	0.134543	0.485514	9.07955	1.09021e-19	6.81813e-14
ENSG00000149256.10	TENM4	protein_coding	0.5	54	53	0.00410495	0.826067	0.0701651	0.800309	0.162322	0.952437	2.44848e-52	0.925183	0.0340893	18.3325	0.855964	4.55432e-75	0.914443	0.0598704	0.836206	16.8834	5.96263e-64	6.74867e-43
ENSG00000149257.9	SERPINH1	protein_coding	0.5	14	14	0.00192505	0.543742	0.190514	0.486862	0.26156	0.673469	1.05785e-22	0.744557	0.15099	10.9737	0.554365	5.11521e-28	0.725317	0.146108	0.526085	10.0051	1.44791e-23	4.35067e-17
ENSG00000149260.10	CAPN5	protein_coding	0.5	10	10	0.00243982	0.430601	0.0883463	0.365292	0.37094	0.529209	6.64455e-15	0.676307	0.0539789	8.87708	0.457392	6.86358e-19	0.622731	0.284403	0.387794	8.21636	2.09767e-16	2.54762e-12
ENSG00000149262.12	INTS4	protein_coding	0.5	8	8	0.00363141	0.401312	0.168485	0.306229	0.311269	0.483193	2.19725e-14	0.650517	0.116238	8.5947	0.423172	8.34823e-18	0.602576	0.230884	0.363098	7.69265	1.44115e-14	1.5782e-10
ENSG00000149269.5	PAK1	protein_coding	0.5	10	10	0.0181277	0.280657	0.319363	0.274375	0.119906	0.509078	3.40405e-12	0.595554	0.150505	7.75338	0.354685	8.94771e-15	0.603128	0.117509	0.363763	7.16613	7.71489e-13	2.50559e-08
ENSG00000149273.10	RPS3	protein_coding	0.5	5	5	0.00432536	0.233546	0.0532242	0.260081	0.21055	0.308057	1.07186e-08	0.5451	0.0975708	6.64228	0.297134	3.08873e-11	0.504757	0.147262	0.25478	5.72291	1.04713e-08	3.77422e-05
ENSG00000149289.6	ZC3H12C	protein_coding	0.5	7	7	0.00238289	0.100352	0.367591	0.194153	0.244604	0.35767	1.47557e-08	0.466501	0.304429	5.91651	0.217623	3.28835e-09	0.509501	0.194102	0.259591	6.00837	1.87402e-09	4.2918e-06
ENSG00000149292.12	TTC12	protein_coding	0.5	27	27	0.0067708	0.747488	0.0907271	0.795811	0.116162	0.873696	4.41952e-37	0.873028	0.0523197	14.8096	0.762178	1.27069e-49	0.905592	0.0491659	0.820097	15.7553	6.31948e-56	4.53138e-38
ENSG00000149294.12	NCAM1	protein_coding	0.5	11	11	0.0187094	0.415744	0.109559	0.421065	0.295917	0.568586	1.72341e-14	0.670106	0.0529862	8.74753	0.449042	2.18083e-18	0.713316	0.186902	0.50882	9.61085	7.19523e-22	8.34971e-16
ENSG00000149295.9	DRD2	protein_coding	0.5	31	31	0.00182855	0.69902	0.0758116	0.664086	0.211005	0.853001	4.17975e-32	0.850742	0.032675	13.6239	0.723761	2.88616e-42	0.83499	0.15059	0.697208	13.4875	1.85257e-41	1.21524e-29
ENSG00000149300.5	C11orf52	protein_coding	0.5	11	11	0.0161346	0.40611	0.187833	0.363054	0.215522	0.577106	2.97912e-16	0.675938	0.123206	9.16231	0.456892	5.07999e-20	0.639564	0.216623	0.409042	8.18055	2.82556e-16	1.19857e-11
ENSG00000149305.2	HTR3B	protein_coding	0.5	20	20	0.00531587	0.577796	0.101827	0.604931	0.150501	0.724385	3.17454e-24	0.779721	0.0862216	11.5224	0.607964	1.01709e-30	0.809441	0.0947726	0.655194	11.8745	1.6067e-32	3.63084e-23
ENSG00000149308.12	NPAT	protein_coding	0.5	13	13	0.0214405	0.284838	0.595566	0.253375	0.917458	0.658462	6.24646e-19	0.710462	0.145406	9.95017	0.504756	2.51756e-23	0.71269	0.206979	0.507927	9.83952	7.60749e-23	8.64801e-17
ENSG00000149311.13	ATM	protein_coding	0.5	13	13	0.00299972	0.464154	0.154134	0.510817	0.120422	0.628342	5.27616e-17	0.693609	0.104059	9.43883	0.481093	3.76952e-21	0.740855	0.0623126	0.548865	9.65109	4.86365e-22	2.90752e-15
ENSG00000149313.6	AASDHPPT	protein_coding	0.5	15	15	0.00899475	0.387813	0.440772	0.479425	0.236898	0.640737	4.09261e-21	0.72561	0.159959	10.5139	0.526509	7.45574e-26	0.748649	0.129588	0.560476	10.2896	7.85172e-25	8.93211e-18
ENSG00000149328.10	GLB1L2	protein_coding	0.5	25	25	0.00406354	0.677617	0.177115	0.712006	0.159324	0.856177	5.94307e-38	0.871577	0.0551403	14.9883	0.759646	8.75091e-51	0.874102	0.0816879	0.764054	14.6158	2.22751e-48	1.06173e-33
ENSG00000149357.5	LAMTOR1	protein_coding	0.5	9	9	0.00268018	0.405393	0.083517	0.397213	0.219128	0.529325	5.35319e-14	0.663502	0.0404693	8.59897	0.440235	8.04325e-18	0.690768	0.179885	0.47716	9.32856	1.07316e-20	4.41973e-15
ENSG00000149380.7	P4HA3	protein_coding	0.5	5	5	0.00258136	0.19553	0.181248	0.0449959	0.372431	0.306498	4.15263e-07	0.460749	0.228116	5.64236	0.21229	1.67736e-08	0.407677	0.286259	0.1662	4.80796	1.52478e-06	0.000168494
ENSG00000149403.7	GRIK4	protein_coding	0.5	19	19	0.00380401	0.479621	0.165005	0.525943	0.335749	0.73643	3.54075e-18	0.724537	0.0428702	9.88847	0.524954	4.67133e-23	0.773783	0.177713	0.598741	11.2439	2.48301e-29	2.48156e-21
ENSG00000149418.6	ST14	protein_coding	0.5	32	32	0.0120328	0.658323	0.11722	0.642704	0.183201	0.843627	1.13823e-29	0.826812	0.0727303	12.9652	0.683618	1.92645e-38	0.847891	0.100464	0.71892	13.902	6.15911e-44	4.03214e-31
ENSG00000149428.14	HYOU1	protein_coding	0.5	18	18	0.00213581	0.487999	0.120511	0.362783	0.386641	0.723258	1.9411e-18	0.726087	0.0553612	9.95374	0.527202	2.4288e-23	0.744169	0.109819	0.553787	10.1044	5.27968e-24	4.43013e-17
ENSG00000149476.10	DAK	protein_coding	0.5	14	14	0.00224503	0.417239	0.0990275	0.555612	0.141407	0.649132	3.17624e-16	0.67484	0.11962	9.15101	0.45541	5.64025e-20	0.767857	0.108393	0.589604	10.642	1.90059e-26	7.86738e-19
ENSG00000149480.2	MTA2	protein_coding	0.5	12	12	0.00733512	0.426761	0.24803	0.434544	0.211354	0.578907	1.81164e-17	0.694683	0.133545	9.53882	0.482585	1.44465e-21	0.663904	0.167884	0.440769	8.60033	7.94855e-18	1.08981e-12
ENSG00000149483.7	TMEM138	protein_coding	0.5	14	14	0.00681053	0.446812	0.0717145	0.436984	0.207166	0.574807	7.62147e-16	0.693605	0.0328996	9.19131	0.481089	3.88098e-20	0.707583	0.126384	0.500673	9.21615	3.07945e-20	3.22491e-14
ENSG00000149485.12	FADS1	protein_coding	0.5	16	16	0.00538688	0.602847	0.182466	0.610784	0.180422	0.761192	2.11459e-28	0.81403	0.0759108	12.6209	0.662644	1.61947e-36	0.827296	0.0806898	0.684418	12.3211	6.97599e-35	1.05593e-24
ENSG00000149489.4	ROM1	protein_coding	0.5	19	19	0.00310213	0.629178	0.125174	0.659149	0.110905	0.766664	3.22296e-26	0.800842	0.0725265	12.0756	0.641349	1.42162e-33	0.830947	0.0683623	0.690472	12.3791	3.39221e-35	7.18055e-25
ENSG00000149499.7	EML3	protein_coding	0.5	17	17	0.00399352	0.684298	0.0612419	0.675077	0.145196	0.747022	1.12476e-29	0.834519	0.0375463	13.0122	0.696422	1.04342e-38	0.846321	0.0835931	0.716259	13.1973	9.09863e-40	4.35673e-28
ENSG00000149503.8	INCENP	protein_coding	0.5	14	14	0.0244829	0.388416	0.177781	0.404541	0.304698	0.627605	4.93519e-16	0.673506	0.136293	9.0938	0.453611	9.56343e-20	0.74525	0.136919	0.555398	10.3054	6.66273e-25	6.43687e-18
ENSG00000149506.6	ZP1	protein_coding	0.5	7	7	0.0029236	0.231808	0.299734	0.37297	0.202892	0.437874	1.56284e-13	0.647966	0.084853	8.39441	0.41986	4.68253e-17	0.601693	0.195274	0.362034	7.42202	1.15344e-13	1.9776e-09
ENSG00000149532.11	CPSF7	protein_coding	0.5	4	4	0.00767496	0.239303	0.220749	0.265607	0.185545	0.298838	6.84648e-09	0.509307	0.204606	6.41247	0.259394	1.43181e-10	0.541533	0.147296	0.293258	6.33042	2.44489e-10	1.57495e-06
ENSG00000149541.5	B3GAT3	protein_coding	0.5	12	12	0.00300316	0.593204	0.0925312	0.551662	0.188504	0.678559	1.27727e-22	0.770563	0.0589812	11.1253	0.593767	9.45033e-29	0.756219	0.119679	0.571868	10.4736	1.14239e-25	2.25513e-18
ENSG00000149547.10	EI24	protein_coding	0.5	24	24	0.00276162	0.645355	0.100091	0.604777	0.306004	0.819548	6.0515e-29	0.829797	0.0362386	12.8287	0.688563	1.13204e-37	0.857894	0.0757971	0.735982	13.6756	1.42066e-42	6.37801e-30
ENSG00000149548.10	CCDC15	protein_coding	0.5	17	17	0.00198216	0.689717	0.0630571	0.680685	0.152836	0.776345	1.41694e-31	0.850479	0.0145408	13.5091	0.723315	1.38196e-41	0.829662	0.123128	0.688339	12.7167	4.77911e-37	2.17422e-26
ENSG00000149554.8	CHEK1	protein_coding	0.5	24	24	0.0195094	0.681336	0.0942547	0.649002	0.144852	0.800381	4.91895e-31	0.84058	0.0536033	13.3367	0.706574	1.4155e-40	0.808454	0.114285	0.653598	12.2512	1.65505e-34	8.35736e-25
ENSG00000149557.8	FEZ1	protein_coding	0.5	11	11	0.00245255	0.421299	0.246655	0.341733	0.455549	0.554725	7.9544e-17	0.656668	0.192002	9.14711	0.431213	5.84754e-20	0.653097	0.260782	0.426536	8.9286	4.3143e-19	1.98743e-14
ENSG00000149564.7	ESAM	protein_coding	0.5	12	12	0.010995	0.518373	0.0884708	0.520083	0.118917	0.614069	1.09981e-21	0.760829	0.0613241	10.8655	0.57886	1.68239e-27	0.748859	0.0601419	0.560789	9.83687	7.81011e-23	7.36866e-16
ENSG00000149571.6	KIRREL3	protein_coding	0.5	26	26	0.00181257	0.755554	0.0604748	0.709267	0.14818	0.861486	3.67247e-39	0.890139	0.0242091	15.347	0.792348	3.71088e-53	0.84994	0.0934931	0.722397	13.3098	2.0309e-40	1.64596e-28
ENSG00000149573.4	MPZL2	protein_coding	0.5	25	25	0.00186098	0.712868	0.0936076	0.61373	0.342916	0.811854	2.8729e-34	0.856727	0.0516752	14.1197	0.733981	2.87382e-45	0.858676	0.114246	0.737324	13.8514	1.24735e-43	1.05239e-30
ENSG00000149575.5	SCN2B	protein_coding	0.5	15	15	0.0105975	0.535039	0.177911	0.541588	0.151299	0.663699	2.19433e-22	0.756932	0.107216	10.988	0.572946	4.36411e-28	0.773107	0.102528	0.597694	10.7973	3.54319e-27	2.29654e-19
ENSG00000149577.11	SIDT2	protein_coding	0.5	33	33	0.00929027	0.778964	0.125062	0.75724	0.219352	0.914337	8.19102e-42	0.89063	0.0590721	15.9131	0.793222	5.14023e-57	0.860503	0.147057	0.740465	14.7933	1.6173e-49	8.07408e-35
ENSG00000149582.11	TMEM25	protein_coding	0.5	18	18	0.00223492	0.635164	0.0861869	0.450232	0.731679	0.736735	7.41987e-25	0.788695	0.0702271	11.7127	0.62204	1.09728e-31	0.773314	0.231256	0.598015	11.7446	7.52844e-32	1.40176e-23
ENSG00000149591.12	TAGLN	protein_coding	0.5	41	41	0.0208581	0.701965	0.101484	0.695127	0.180005	0.903099	1.23233e-33	0.856967	0.0472515	13.9853	0.734392	1.91552e-44	0.852292	0.101802	0.726402	13.7882	2.99963e-43	1.53186e-30
ENSG00000149716.8	ORAOV1	protein_coding	0.5	20	20	0.00712338	0.684765	0.0745471	0.66617	0.200401	0.791174	1.93194e-29	0.830475	0.0461046	12.9389	0.689689	2.71659e-38	0.840905	0.106681	0.707121	13.0949	3.52332e-39	8.97204e-28
ENSG00000149735.2	GPHA2	protein_coding	0.5	9	9	0.0406099	0.310872	0.104458	0.301081	0.129252	0.450465	9.67795e-10	0.567556	0.106169	7.02672	0.32212	2.11442e-12	0.566186	0.123853	0.320567	6.5596	5.39511e-11	7.51867e-07
ENSG00000149742.5	SLC22A9	protein_coding	0.5	17	17	0.00895588	0.509541	0.18522	0.520818	0.111049	0.653916	7.831e-21	0.73499	0.110411	10.5228	0.54021	6.78369e-26	0.74254	0.114578	0.551366	9.98698	1.73788e-23	1.22682e-16
ENSG00000149743.9	TRPT1	protein_coding	0.5	13	13	0.00906296	0.462437	0.184864	0.549325	0.162473	0.633323	2.76547e-19	0.727352	0.090112	10.1424	0.529041	3.5801e-24	0.745354	0.128524	0.555552	10.1579	3.05617e-24	2.67811e-17
ENSG00000149761.4	NUDT22	protein_coding	0.5	9	9	0.0391998	0.353567	0.0852048	0.362322	0.0963311	0.506638	3.97622e-12	0.627605	0.0592336	7.95705	0.393888	1.76191e-15	0.683055	0.0829888	0.466565	8.52662	1.5068e-17	6.34653e-12
ENSG00000149781.8	FERMT3	protein_coding	0.5	11	11	0.00934132	0.36523	0.139428	0.425296	0.214171	0.50985	1.20689e-16	0.697042	0.0830721	9.38298	0.485868	6.41312e-21	0.650373	0.177327	0.422985	8.21383	2.14241e-16	1.80004e-11
ENSG00000149782.7	PLCB3	protein_coding	0.5	15	15	0.00224255	0.550875	0.116464	0.500355	0.329454	0.662423	5.0836e-21	0.754231	0.0668357	10.6815	0.568865	1.24313e-26	0.742921	0.170904	0.551931	10.5011	8.53608e-26	7.94569e-19
ENSG00000149792.4	MRPL49	protein_coding	0.5	7	7	0.00267792	0.182923	0.195188	0.262645	0.178567	0.399765	2.70177e-08	0.529579	0.120284	6.44086	0.280454	1.18797e-10	0.513093	0.160189	0.263265	5.91596	3.2994e-09	1.17946e-05
ENSG00000149798.3	CDC42EP2	protein_coding	0.5	9	9	0.0120959	0.343676	0.227411	0.401546	0.167689	0.467461	4.47429e-15	0.635845	0.184698	8.63527	0.404298	5.8589e-18	0.670427	0.148558	0.449473	8.44652	3.00123e-17	6.17037e-12
ENSG00000149809.10	TM7SF2	protein_coding	0.5	8	8	0.0160104	0.269677	0.228699	0.252609	0.265996	0.441388	4.50702e-12	0.608811	0.128392	7.81347	0.370651	5.5634e-15	0.588059	0.148781	0.345814	7.06187	1.64273e-12	2.84551e-08
ENSG00000149823.3	VPS51	protein_coding	0.5	5	5	0.00230807	0.204041	0.080265	0.209939	0.264052	0.2835	2.50059e-07	0.503823	0.115929	6.04494	0.253837	1.49463e-09	0.467816	0.225318	0.218852	5.3885	7.10476e-08	7.02586e-05
ENSG00000149972.6	CNTN5	protein_coding	0.5	10	10	0.0060381	0.428983	0.180451	0.384872	0.221488	0.523003	3.71908e-16	0.680864	0.113612	9.17211	0.463576	4.63847e-20	0.632516	0.160715	0.400076	7.97534	1.51965e-15	7.32604e-11
ENSG00000150316.7	CWC15	protein_coding	0.5	16	16	0.00518662	0.648975	0.0532448	0.648105	0.155666	0.740386	1.19494e-27	0.821697	0.0248009	12.505	0.675186	7.00863e-36	0.836132	0.0680493	0.699117	12.4933	8.12305e-36	2.95279e-25
ENSG00000150433.5	TMEM218	protein_coding	0.5	24	24	0.00874312	0.65136	0.103742	0.655733	0.138468	0.799915	2.81279e-29	0.827588	0.0522384	12.8873	0.684901	5.30354e-38	0.828854	0.123633	0.686999	12.7062	5.46155e-37	2.31885e-26
ENSG00000150455.9	TIRAP	protein_coding	0.5	15	15	0.00664775	0.610633	0.122751	0.570321	0.184378	0.658817	1.8151e-24	0.784324	0.0854432	11.6009	0.615164	4.07937e-31	0.759537	0.120434	0.576896	10.5217	6.8606e-26	1.65181e-18
ENSG00000150672.12	DLG2	protein_coding	0.5	10	10	0.00228467	0.250481	0.495666	0.37617	0.282284	0.50932	5.04508e-14	0.60601	0.211991	8.20161	0.367248	2.3719e-16	0.661177	0.137549	0.437156	8.25698	1.49409e-16	2.32634e-11
ENSG00000150687.7	PRSS23	protein_coding	0.5	23	23	0.0059348	0.513413	0.0925467	0.443047	0.534222	0.752955	5.37921e-19	0.735086	0.0396114	10.1302	0.540351	4.05918e-24	0.74659	0.166228	0.557396	10.5212	6.89641e-26	7.88498e-19
ENSG00000150764.9	DIXDC1	protein_coding	0.5	11	11	0.0198121	0.307835	0.211084	0.334688	0.283973	0.527535	2.02377e-12	0.622704	0.108974	7.98336	0.38776	1.42397e-15	0.61533	0.203058	0.378632	7.77423	7.59073e-15	1.63946e-10
ENSG00000150768.11	DLAT	protein_coding	0.5	6	6	0.00270274	0.255306	0.198224	0.239204	0.263181	0.325259	2.61438e-09	0.525778	0.174307	6.63582	0.276442	3.22694e-11	0.532109	0.200099	0.28314	6.34147	2.27586e-10	7.67784e-07
ENSG00000150773.6	PIH1D2	protein_coding	0.5	9	9	0.00250762	0.380975	0.066418	0.279577	0.413676	0.50411	2.5544e-13	0.648977	0.0603849	8.3566	0.421171	6.45493e-17	0.606826	0.183743	0.368238	7.50052	6.35634e-14	1.33326e-09
ENSG00000150776.13	C11orf57	protein_coding	0.5	12	12	0.00232023	0.462794	0.0648661	0.328877	0.382719	0.548667	3.23279e-16	0.696414	0.0523237	9.28897	0.484993	1.55789e-20	0.63704	0.261193	0.40582	8.57529	9.8839e-18	2.39061e-13
ENSG00000150779.7	TIMM8B	protein_coding	0.5	19	19	0.0101996	0.515317	0.148433	0.631397	0.220457	0.748561	7.23796e-20	0.728537	0.0978054	10.2764	0.530766	9.00266e-25	0.805418	0.133459	0.648698	12.4788	9.74279e-36	7.35116e-26
ENSG00000150782.7	IL18	protein_coding	0.5	16	16	0.0022123	0.582244	0.119159	0.561743	0.255584	0.728364	6.41766e-23	0.77468	0.0599961	11.2134	0.600128	3.50478e-29	0.792816	0.0956026	0.628557	11.1841	4.87911e-29	1.37722e-20
ENSG00000150783.5	TEX12	protein_coding	0.5	12	12	0.0161657	0.368332	0.30013	0.385266	0.234266	0.525244	8.73995e-15	0.620532	0.238245	8.44023	0.38506	3.16726e-17	0.655633	0.110115	0.429855	8.08498	6.21731e-16	9.07896e-11
ENSG00000150787.3	PTS	protein_coding	0.5	17	17	0.00226603	0.520447	0.0864036	0.556465	0.115932	0.679909	3.0759e-23	0.773265	0.0772983	11.2728	0.597939	1.7886e-29	0.740992	0.0901386	0.549068	9.7949	1.1841e-22	7.31565e-16
ENSG00000151116.12	UEVLD	protein_coding	0.5	12	12	0.00244932	0.363103	0.314678	0.35079	0.282186	0.555918	1.96803e-18	0.684905	0.175604	9.67992	0.469095	3.6699e-22	0.63499	0.200065	0.403213	8.12437	4.49691e-16	1.816e-11
ENSG00000151117.4	TMEM86A	protein_coding	0.5	18	18	0.00214162	0.6097	0.124477	0.607674	0.154676	0.720379	3.28375e-25	0.788315	0.0796757	11.7862	0.621441	4.59825e-32	0.787206	0.11601	0.619693	11.1844	4.86268e-29	1.01701e-20
ENSG00000151348.9	EXT2	protein_coding	0.5	32	31	0.0158066	0.675513	0.115585	0.728424	0.1532	0.856678	6.8074e-32	0.837765	0.0704412	13.5048	0.70185	1.46568e-41	0.856425	0.0870661	0.733463	13.8506	1.26189e-43	1.02086e-30
ENSG00000151364.11	KCTD14	protein_coding	0.5	12	12	0.0206825	0.468538	0.103227	0.427473	0.217058	0.569596	5.90871e-17	0.698265	0.0830048	9.45971	0.487574	3.08793e-21	0.691839	0.146254	0.478641	9.05682	1.34311e-19	6.44381e-14
ENSG00000151365.2	THRSP	protein_coding	0.5	7	7	0.00253616	0.322556	0.128202	0.288085	0.317433	0.408338	1.18015e-09	0.564389	0.105553	6.98741	0.318535	2.80014e-12	0.546418	0.283656	0.298573	7.04398	1.86826e-12	2.39177e-09
ENSG00000151366.8	NDUFC2	protein_coding	0.5	10	10	0.0142968	0.316856	0.141622	0.342384	0.218436	0.477839	3.34632e-11	0.59939	0.0998094	7.5649	0.359268	3.88162e-14	0.647458	0.177157	0.419201	8.31711	9.01304e-17	6.39965e-12
ENSG00000151376.12	ME3	protein_coding	0.5	16	16	0.0107664	0.662056	0.0761078	0.672646	0.145117	0.742672	8.52805e-28	0.818923	0.048798	12.5198	0.670635	5.81485e-36	0.833597	0.108668	0.694883	12.9003	4.4837e-38	4.41004e-27
ENSG00000151498.7	ACAD8	protein_coding	0.5	39	38	0.0159012	0.678906	0.138679	0.759676	0.134655	0.899712	5.7499e-32	0.833364	0.0945074	13.4924	0.694496	1.7343e-41	0.87869	0.0761589	0.772096	14.4704	1.86275e-47	5.67846e-33
ENSG00000151500.10	THYN1	protein_coding	0.5	7	7	0.0159279	0.295463	0.202105	0.277363	0.258866	0.432758	6.2887e-11	0.57877	0.1445	7.35989	0.334974	1.84061e-13	0.602415	0.169636	0.362903	7.4419	9.92503e-14	1.95796e-09
ENSG00000151502.6	VPS26B	protein_coding	0.5	51	51	0.00813302	0.71999	0.150001	0.75666	0.172111	0.933312	5.47309e-38	0.865544	0.0928013	14.958	0.749167	1.38148e-50	0.88728	0.0748732	0.787266	15.2814	1.01752e-52	2.34906e-36
ENSG00000151503.8	NCAPD3	protein_coding	0.5	28	28	0.0281398	0.674032	0.118834	0.694282	0.0931963	0.830459	1.29393e-31	0.845242	0.0459524	13.4877	0.714434	1.84888e-41	0.85831	0.0492663	0.736696	13.1969	9.1455e-40	7.85201e-28
ENSG00000151702.12	FLI1	protein_coding	0.5	25	25	0.00742728	0.628882	0.14611	0.739975	0.111581	0.844367	5.72259e-27	0.802082	0.0850821	12.2434	0.643335	1.82334e-34	0.884373	0.0349322	0.782115	14.2001	9.15074e-46	1.15738e-31
ENSG00000151704.11	KCNJ1	protein_coding	0.5	18	18	0.00308818	0.620471	0.11745	0.541592	0.365597	0.697045	1.85926e-25	0.793012	0.079311	11.8658	0.628868	1.78217e-32	0.763429	0.203352	0.582824	11.469	1.88872e-30	1.56602e-22
ENSG00000151715.3	TMEM45B	protein_coding	0.5	56	56	0.00231877	0.784052	0.0796704	0.790707	0.0905483	0.952801	2.41487e-41	0.892696	0.0496865	15.8247	0.796905	2.10204e-56	0.900957	0.0430287	0.811723	15.1714	5.47017e-52	1.37195e-35
ENSG00000152219.4	ARL14EP	protein_coding	0.5	4	4	0.0095461	0.256342	0.0699202	0.161677	0.416041	0.303811	1.43767e-06	0.488318	0.0784548	5.77031	0.238455	7.91251e-09	0.519749	0.219038	0.270139	6.26367	3.76025e-10	7.56578e-07
ENSG00000152270.4	PDE3B	protein_coding	0.5	10	10	0.00262995	0.158538	0.370726	0.253335	0.345808	0.494608	1.22213e-08	0.532586	0.134402	6.53715	0.283648	6.27032e-11	0.589698	0.237088	0.347744	7.73695	1.01832e-14	6.01277e-11
ENSG00000152402.6	GUCY1A2	protein_coding	0.5	10	10	0.00418905	0.472099	0.118407	0.457171	0.264511	0.601525	6.63793e-18	0.715986	0.0716213	9.77501	0.512637	1.44145e-22	0.717703	0.19235	0.515097	9.92213	3.33557e-23	5.4288e-17
ENSG00000152404.11	CWF19L2	protein_coding	0.5	6	6	0.00282534	0.289601	0.112127	0.193768	0.36931	0.387206	2.16269e-09	0.562736	0.0890303	6.91975	0.316672	4.52453e-12	0.485025	0.283601	0.235249	5.77997	7.47124e-09	3.07566e-06
ENSG00000152558.10	TMEM123	protein_coding	0.5	13	13	0.0109554	0.439174	0.145089	0.434889	0.175829	0.573917	1.14462e-15	0.680143	0.0865945	9.06557	0.462594	1.23952e-19	0.695275	0.124247	0.483408	8.92099	4.62118e-19	2.7827e-13
ENSG00000152578.8	GRIA4	protein_coding	0.5	3	3	0.049853	0.144508	0.0855091	0.149006	0.158646	0.23701	2.54116e-05	0.443687	0.0858377	5.16201	0.196858	2.44309e-07	0.436508	0.280783	0.190539	5.12528	2.97095e-07	8.77728e-05
ENSG00000154096.9	THY1	protein_coding	0.5	12	12	0.0130873	0.395756	0.159569	0.437267	0.178351	0.570541	2.01085e-15	0.682973	0.0619083	9.0316	0.466453	1.69178e-19	0.716837	0.0468393	0.513855	9.08028	1.08293e-19	1.97048e-13
ENSG00000154114.8	TBCEL	protein_coding	0.5	14	14	0.0152572	0.47338	0.0930793	0.454821	0.26825	0.639447	3.31866e-17	0.708621	0.0600302	9.5791	0.502143	9.78973e-22	0.753888	0.0824572	0.568348	10.1326	3.96019e-24	5.56163e-17
ENSG00000154127.5	UBASH3B	protein_coding	0.5	31	31	0.00488294	0.739047	0.112816	0.723627	0.138106	0.876012	2.45734e-38	0.885124	0.0297434	15.1438	0.783444	8.32611e-52	0.869977	0.0696395	0.75686	14.0908	4.32572e-45	1.7489e-31
ENSG00000154133.10	ROBO4	protein_coding	0.5	25	25	0.00545316	0.732971	0.060946	0.72651	0.108322	0.827362	4.28928e-35	0.870368	0.0213152	14.3716	0.757541	7.79996e-47	0.875421	0.0640155	0.766361	14.26	3.8856e-46	4.13039e-32
ENSG00000154134.10	ROBO3	protein_coding	0.5	11	11	0.0109702	0.42896	0.170302	0.461975	0.153745	0.547565	1.9502e-17	0.68027	0.145569	9.44468	0.462767	3.56476e-21	0.709739	0.0854046	0.50373	9.0548	1.36815e-19	1.71805e-13
ENSG00000154143.2	PANX3	protein_coding	0.5	16	16	0.0158201	0.555105	0.0941739	0.601877	0.133676	0.732561	1.84428e-21	0.763793	0.0372925	10.8354	0.58338	2.33898e-27	0.780635	0.0729538	0.60939	10.6983	1.03637e-26	8.75423e-19
ENSG00000154144.8	TBRG1	protein_coding	0.5	19	19	0.0125273	0.578076	0.132963	0.590827	0.14859	0.735037	7.62784e-25	0.787679	0.0752317	11.7036	0.620437	1.22151e-31	0.775527	0.0974169	0.601441	10.7435	6.35775e-27	4.32696e-19
ENSG00000154146.8	NRGN	protein_coding	0.5	14	14	0.0106389	0.538196	0.0587557	0.419996	0.289228	0.629714	1.0783e-20	0.755919	0.0346222	10.6229	0.571414	2.33265e-26	0.70383	0.230629	0.495377	9.56983	1.07079e-21	6.1063e-16
ENSG00000156587.11	UBE2L6	protein_coding	0.5	14	14	0.00187802	0.549138	0.150585	0.588235	0.144065	0.635433	4.62661e-23	0.775711	0.0595293	11.2503	0.601728	2.307e-29	0.783437	0.0751616	0.613773	10.8069	3.19226e-27	3.50703e-19
ENSG00000156599.6	ZDHHC5	protein_coding	0.5	11	11	0.00207006	0.2727	0.28779	0.384173	0.253778	0.480381	2.74976e-12	0.608433	0.14305	7.85484	0.37019	4.0029e-15	0.667626	0.172078	0.445725	8.64655	5.30814e-18	8.30263e-13
ENSG00000156603.10	MED19	protein_coding	0.5	6	6	0.0121945	0.209404	0.207652	0.193463	0.429722	0.347105	9.85111e-08	0.507452	0.14932	6.15147	0.257507	7.67674e-10	0.522822	0.20063	0.273343	6.11981	9.36854e-10	2.9262e-06
ENSG00000156689.2	GLYATL2	protein_coding	0.5	5	5	0.00452497	0.187763	0.140007	0.247038	0.218067	0.304231	2.98045e-07	0.497451	0.137937	5.97544	0.247458	2.29467e-09	0.48387	0.23414	0.23413	5.64776	1.62556e-08	1.52623e-05
ENSG00000157570.7	TSPAN18	protein_coding	0.5	31	31	0.00695279	0.759899	0.0548253	0.779204	0.054225	0.88746	1.30893e-37	0.882425	0.0254443	14.9743	0.778673	1.08033e-50	0.896531	0.0411409	0.803769	14.8971	3.44028e-50	1.79681e-34
ENSG00000158042.8	MRPL17	protein_coding	0.5	46	46	0.00662668	0.737782	0.0497096	0.751081	0.126597	0.923432	1.58716e-34	0.867414	0.0191966	14.234	0.752407	5.63431e-46	0.884412	0.0581529	0.782184	14.4819	1.57721e-47	6.71135e-33
ENSG00000158077.4	NLRP14	protein_coding	0.5	14	14	0.00291542	0.574158	0.100953	0.483695	0.212167	0.659532	1.8472e-21	0.761732	0.0520261	10.8222	0.580236	2.70166e-27	0.749751	0.126136	0.562127	10.45	1.46503e-25	2.07102e-18
ENSG00000158483.11	FAM86C1	protein_coding	0.5	27	27	0.00590931	0.56337	0.25239	0.722599	0.0730467	0.854336	4.2766e-26	0.774397	0.149202	11.8827	0.59969	1.45554e-32	0.864712	0.0431112	0.747727	13.3403	1.34928e-40	2.53409e-28
ENSG00000158555.10	GDPD5	protein_coding	0.5	7	7	0.00254061	0.270268	0.201483	0.178944	0.354266	0.395411	8.0771e-10	0.577341	0.069929	7.11483	0.333322	1.12052e-12	0.515541	0.188094	0.265782	5.97633	2.28214e-09	7.14303e-06
ENSG00000158636.12	C11orf30	protein_coding	0.5	14	14	0.0084336	0.490233	0.207639	0.443759	0.201758	0.65535	5.64739e-24	0.757725	0.117104	11.3385	0.574148	8.461e-30	0.749769	0.0813176	0.562154	9.99212	1.65019e-23	1.7371e-16
ENSG00000159063.8	ALG8	protein_coding	0.5	21	21	0.0117951	0.721928	0.101327	0.616459	0.313628	0.810522	8.4823e-35	0.858113	0.0672939	14.2388	0.736358	5.26222e-46	0.843951	0.0971362	0.712253	13.0438	6.89643e-39	1.74369e-27
ENSG00000160584.11	SIK3	protein_coding	0.5	35	35	0.00684448	0.719042	0.034809	0.77373	0.131524	0.904381	1.71613e-39	0.888557	0.0380929	15.4085	0.789534	1.43527e-53	0.898696	0.0663429	0.807654	15.4628	6.18713e-54	6.32978e-37
ENSG00000160588.5	MPZL3	protein_coding	0.5	18	18	0.00424726	0.661262	0.110044	0.704163	0.117546	0.782201	3.93065e-29	0.825936	0.0557824	12.8466	0.68217	8.9924e-38	0.861323	0.0576584	0.741877	13.4984	1.59752e-41	4.45516e-29
ENSG00000160593.13	AMICA1	protein_coding	0.5	19	19	0.00202508	0.643068	0.0468404	0.712161	0.0685316	0.795553	2.48208e-27	0.81861	0.0296195	12.4191	0.670122	2.05798e-35	0.853959	0.040442	0.729246	12.8872	5.31701e-38	1.3958e-26
ENSG00000160613.8	PCSK7	protein_coding	0.5	21	21	0.0179926	0.587188	0.165111	0.597007	0.249769	0.78056	1.30387e-25	0.791888	0.0929105	11.8903	0.627087	1.32904e-32	0.757151	0.152216	0.573278	10.8844	1.36749e-27	4.18273e-20
ENSG00000160695.10	VPS11	protein_coding	0.5	16	16	0.00937847	0.664691	0.0567862	0.65227	0.200237	0.775265	7.03739e-30	0.838532	0.0206856	13.0788	0.703135	4.35345e-39	0.830109	0.103434	0.689081	12.826	1.17333e-37	7.96379e-27
ENSG00000160703.11	NLRX1	protein_coding	0.5	13	13	0.015454	0.426019	0.214328	0.434984	0.205531	0.583259	5.8985e-16	0.661699	0.137646	9.00776	0.437845	2.10317e-19	0.687876	0.141379	0.473173	8.8517	8.61946e-19	3.54932e-13
ENSG00000161328.10	LRRC56	protein_coding	0.5	7	7	0.00285484	0.326783	0.211417	0.355034	0.202167	0.419036	4.93394e-12	0.610185	0.124714	7.81409	0.372325	5.53626e-15	0.587587	0.166229	0.345259	7.24009	4.48381e-13	5.82527e-09
ENSG00000162105.12	SHANK2	protein_coding	0.5	25	25	0.0017769	0.598355	0.232969	0.677486	0.115288	0.793456	7.42289e-28	0.80202	0.113649	12.4287	0.643237	1.82609e-35	0.841297	0.0741279	0.70778	12.6599	9.86213e-37	7.15249e-26
ENSG00000162129.8	CLPB	protein_coding	0.5	7	7	0.0116809	0.21913	0.119708	0.22876	0.293926	0.368782	2.19586e-09	0.569873	0.0497397	6.97015	0.324755	3.1661e-12	0.537994	0.228343	0.289438	6.47854	9.26172e-11	2.74873e-07
ENSG00000162139.5	NEU3	protein_coding	0.5	7	7	0.00255665	0.231291	0.162409	0.253876	0.249499	0.379011	1.20355e-07	0.49806	0.147224	6.07349	0.248064	1.25163e-09	0.580873	0.164898	0.337413	7.0314	2.04469e-12	2.53575e-08
ENSG00000162144.5	CYB561A3	protein_coding	0.5	31	31	0.0047919	0.499297	0.265284	0.621771	0.199587	0.830052	1.4348e-24	0.764003	0.125061	11.501	0.5837	1.30328e-30	0.817053	0.115895	0.667576	12.2276	2.21348e-34	1.54296e-24
ENSG00000162148.6	PPP1R32	protein_coding	0.5	9	9	0.00937328	0.188817	0.198636	0.292792	0.254948	0.438687	1.06299e-08	0.531701	0.136872	6.5456	0.282706	5.92587e-11	0.595803	0.161252	0.354982	7.18814	6.568e-13	1.31145e-08
ENSG00000162174.8	ASRGL1	protein_coding	0.5	9	9	0.0161479	0.447038	0.106707	0.431006	0.37857	0.566497	2.95361e-17	0.698409	0.108532	9.52111	0.487776	1.71346e-21	0.695421	0.209989	0.48361	9.53528	1.49481e-21	6.79029e-16
ENSG00000162188.5	GNG3	protein_coding	0.5	9	9	0.00259286	0.304821	0.207772	0.328519	0.185725	0.462184	1.21571e-10	0.577364	0.139844	7.28604	0.333349	3.19205e-13	0.583394	0.162248	0.340348	6.94198	3.86652e-12	5.96311e-08
ENSG00000162191.9	UBXN1	protein_coding	0.5	17	17	0.00488857	0.591069	0.189975	0.583506	0.246163	0.705092	3.70283e-27	0.781362	0.119814	12.1626	0.610527	4.91533e-34	0.798013	0.112573	0.636824	11.6562	2.13389e-31	1.74252e-22
ENSG00000162194.8	C11orf48	protein_coding	0.5	11	11	0.0149231	0.527577	0.187149	0.549853	0.156617	0.650335	8.02811e-22	0.748706	0.118101	10.8152	0.56056	2.91786e-27	0.761017	0.0856356	0.579148	10.3696	3.4083e-25	8.10727e-18
ENSG00000162222.9	TTC9C	protein_coding	0.5	12	12	0.013471	0.411425	0.302087	0.363128	0.444197	0.607845	2.19671e-20	0.707303	0.194645	10.2307	0.500277	1.4454e-24	0.696227	0.123907	0.484732	8.87776	6.82191e-19	4.29157e-13
ENSG00000162227.3	TAF6L	protein_coding	0.5	8	8	0.00267424	0.256285	0.199771	0.204934	0.441239	0.403986	1.34744e-09	0.546046	0.170758	6.8312	0.298167	8.42087e-12	0.521144	0.324117	0.271591	6.43873	1.20474e-10	2.04575e-08
ENSG00000162231.9	NXF1	protein_coding	0.5	13	13	0.00248657	0.489021	0.183926	0.347592	0.370608	0.601087	7.94044e-20	0.736744	0.0840916	10.3167	0.542791	5.92514e-25	0.674021	0.205632	0.454305	8.99605	2.33978e-19	3.88548e-14
ENSG00000162236.7	STX5	protein_coding	0.5	8	8	0.00658892	0.330769	0.211553	0.205058	0.360207	0.425209	1.42481e-12	0.617254	0.129071	7.97917	0.381002	1.47315e-15	0.518886	0.263019	0.269243	6.48427	8.91616e-11	9.14279e-08
ENSG00000162241.8	SLC25A45	protein_coding	0.5	6	6	0.00281518	0.249939	0.0304236	0.136564	0.386293	0.371792	9.38014e-08	0.527896	0.0495438	6.31888	0.278675	2.63468e-10	0.530984	0.194256	0.281944	6.2265	4.76985e-10	1.85218e-06
ENSG00000162298.12	SYVN1	protein_coding	0.5	13	13	0.00457653	0.537254	0.163164	0.436139	0.300772	0.650592	1.44607e-21	0.755765	0.083739	10.8071	0.57118	3.18536e-27	0.705533	0.152043	0.497777	9.55263	1.26445e-21	1.20588e-15
ENSG00000162300.7	ZFPL1	protein_coding	0.5	14	14	0.00214269	0.469225	0.152212	0.470672	0.234645	0.628247	1.39896e-18	0.717823	0.0988661	9.92995	0.51527	3.08395e-23	0.675004	0.158075	0.455631	8.78396	1.57823e-18	3.52258e-13
ENSG00000162302.8	RPS6KA4	protein_coding	0.5	9	9	0.00217868	0.390874	0.101071	0.327411	0.230878	0.487431	3.36695e-13	0.647859	0.053575	8.32371	0.419721	8.52488e-17	0.595676	0.179706	0.35483	7.29303	3.03072e-13	4.94696e-09
ENSG00000162337.7	LRP5	protein_coding	0.5	10	10	0.0024865	0.444729	0.136443	0.324492	0.428801	0.542513	1.14623e-16	0.699421	0.0684733	9.40468	0.48919	5.21882e-21	0.614061	0.310138	0.377071	8.36277	6.12636e-17	1.67547e-13
ENSG00000162341.11	TPCN2	protein_coding	0.5	23	23	0.00875161	0.465937	0.186929	0.515457	0.25055	0.708623	3.21633e-17	0.695414	0.126554	9.48955	0.4836	2.32033e-21	0.75156	0.126475	0.564843	10.3663	3.52965e-25	4.96846e-18
ENSG00000165323.11	FAT3	protein_coding	0.5	13	13	0.00244786	0.512399	0.133339	0.399252	0.343653	0.6451	5.19603e-22	0.762539	0.0716405	10.945	0.581465	7.02564e-28	0.694216	0.159438	0.481936	9.09618	9.35642e-20	4.72731e-14
ENSG00000165325.9	CCDC67	protein_coding	0.5	7	7	0.0030285	0.279745	0.154443	0.261792	0.239462	0.449915	1.1006e-09	0.552075	0.153959	6.89857	0.304787	5.25294e-12	0.588932	0.165656	0.34684	7.15916	8.11725e-13	1.22772e-08
ENSG00000165434.6	PGM2L1	protein_coding	0.5	12	12	0.0184773	0.466879	0.160443	0.458019	0.253218	0.620855	2.44167e-17	0.698868	0.0977269	9.54553	0.488416	1.35416e-21	0.696021	0.18879	0.484445	9.24278	2.40164e-20	1.17126e-14
ENSG00000165457.9	FOLR2	protein_coding	0.5	7	7	0.0115121	0.279529	0.118027	0.281272	0.294572	0.35986	2.25107e-08	0.534719	0.0996548	6.49994	0.285924	8.03512e-11	0.582029	0.243077	0.338758	7.55707	4.12252e-14	1.89495e-10
ENSG00000165458.9	INPPL1	protein_coding	0.5	8	8	0.0157669	0.2506	0.255533	0.299472	0.238596	0.397057	1.43908e-10	0.545027	0.199106	7.03893	0.297054	1.93716e-12	0.612163	0.205441	0.374743	7.62992	2.34901e-14	4.88936e-10
ENSG00000165478.6	HEPACAM	protein_coding	0.5	14	14	0.00188955	0.463258	0.158265	0.425757	0.278497	0.612385	1.89211e-16	0.69337	0.0834322	9.31816	0.480762	1.18379e-20	0.652331	0.177066	0.425536	8.84868	8.85628e-19	6.50725e-14
ENSG00000165490.8	C11orf82	protein_coding	0.5	10	10	0.00452706	0.369079	0.204128	0.339876	0.196383	0.466563	4.82561e-14	0.64722	0.130133	8.4919	0.418893	2.03284e-17	0.612338	0.143815	0.374958	7.42782	1.10399e-13	3.73146e-09
ENSG00000165494.6	PCF11	protein_coding	0.5	6	6	0.0285528	0.267166	0.190351	0.235923	0.242921	0.337829	1.65681e-08	0.52581	0.148795	6.45627	0.276476	1.07313e-10	0.467999	0.255041	0.219023	5.44565	5.16178e-08	3.06049e-05
ENSG00000165495.11	PKNOX2	protein_coding	0.5	8	8	0.0160627	0.346403	0.182497	0.286087	0.405328	0.457837	2.89915e-13	0.62496	0.149938	8.17495	0.390575	2.95985e-16	0.626035	0.212251	0.39192	8.00716	1.17392e-15	3.21296e-11
ENSG00000165526.4	RPUSD4	protein_coding	0.5	16	16	0.00229773	0.599341	0.093833	0.516409	0.215576	0.721701	5.145e-24	0.777775	0.0874898	11.4656	0.604934	1.96389e-30	0.81102	0.0698831	0.657754	11.675	1.71039e-31	2.83349e-22
ENSG00000165895.13	ARHGAP42	protein_coding	0.5	13	13	0.00450626	0.513038	0.195369	0.509889	0.104388	0.62723	3.95971e-21	0.743709	0.106331	10.638	0.553103	1.98241e-26	0.736715	0.0608919	0.542749	9.54494	1.3618e-21	6.49212e-15
ENSG00000165905.12	GYLTL1B	protein_coding	0.5	18	18	0.0177628	0.523711	0.182106	0.587369	0.160007	0.711707	1.55742e-24	0.790886	0.0557387	11.6565	0.6255	2.12645e-31	0.771939	0.101926	0.595889	11.0995	1.26132e-28	1.19771e-20
ENSG00000165912.11	PACSIN3	protein_coding	0.5	3	3	0.00347052	0.13264	0.211311	0.184881	0.223249	0.287111	6.08365e-07	0.478721	0.150022	5.77441	0.229174	7.72233e-09	0.408672	0.255065	0.167013	4.61015	4.02384e-06	0.000667036
ENSG00000165915.9	SLC39A13	protein_coding	0.5	5	5	0.00816159	0.2316	0.150282	0.175262	0.302714	0.272115	1.57365e-07	0.493177	0.16495	6.00368	0.243223	1.92889e-09	0.451168	0.37661	0.203552	5.99441	2.04226e-09	2.97536e-08
ENSG00000165917.5	RAPSN	protein_coding	0.5	8	8	0.00199897	0.317957	0.121379	0.279416	0.287048	0.438467	1.61254e-10	0.596459	0.04523	7.39943	0.355763	1.36765e-13	0.55238	0.22756	0.305123	6.78792	1.13766e-11	4.04066e-08
ENSG00000165973.13	NELL1	protein_coding	0.5	14	14	0.0024033	0.402702	0.20092	0.462378	0.213797	0.642021	2.01499e-15	0.664671	0.134367	8.90559	0.441788	5.3104e-19	0.702823	0.145374	0.49396	9.47143	2.76032e-21	2.31477e-15
ENSG00000166002.2	SMCO4	protein_coding	0.5	10	10	0.00271713	0.459969	0.147295	0.42515	0.298726	0.586283	1.87485e-16	0.691635	0.0911134	9.30728	0.478358	1.31146e-20	0.650766	0.229867	0.423496	8.88756	6.24666e-19	3.19041e-14
ENSG00000166004.10	KIAA1731	protein_coding	0.5	8	8	0.00305914	0.399451	0.184874	0.329345	0.253376	0.520588	3.25552e-15	0.681315	0.0546516	8.97592	0.46419	2.81001e-19	0.668226	0.167875	0.446525	8.73416	2.45476e-18	3.92994e-13
ENSG00000166012.10	TAF1D	protein_coding	0.5	4	4	0.0158204	0.222512	0.0968077	0.157702	0.282122	0.292019	3.54937e-06	0.459959	0.147169	5.46147	0.211563	4.72209e-08	0.419956	0.24445	0.176363	4.91101	9.06097e-07	0.000293902
ENSG00000166016.4	ABTB2	protein_coding	0.5	7	7	0.0263383	0.30854	0.223436	0.231844	0.214195	0.43589	7.42191e-12	0.601594	0.139945	7.71543	0.361915	1.20579e-14	0.51215	0.21124	0.262298	6.02851	1.65476e-09	3.70132e-06
ENSG00000166025.13	AMOTL1	protein_coding	0.5	20	20	0.0138242	0.549208	0.208813	0.612333	0.129594	0.733959	6.3421e-26	0.792918	0.0836066	11.9663	0.628719	5.33259e-33	0.78612	0.0966916	0.617984	11.045	2.31874e-28	3.88229e-20
ENSG00000166037.6	CEP57	protein_coding	0.5	20	20	0.00199657	0.63994	0.085711	0.583327	0.29222	0.790312	3.01777e-29	0.828688	0.0471554	12.8872	0.686724	5.31292e-38	0.802031	0.15538	0.643253	12.6019	2.06067e-36	1.7447e-26
ENSG00000166086.8	JAM3	protein_coding	0.5	55	55	0.00340756	0.781422	0.0835405	0.789598	0.133809	0.942452	4.38656e-40	0.887022	0.0493472	15.5261	0.786808	2.30949e-54	0.896465	0.072915	0.803649	15.8852	8.02395e-57	7.79747e-39
ENSG00000166105.11	GLB1L3	protein_coding	0.5	26	26	0.00203036	0.740429	0.0377577	0.694826	0.152057	0.847384	2.29644e-34	0.866512	0.0207678	14.1947	0.750843	9.87953e-46	0.858226	0.0956633	0.736552	13.7232	7.37301e-43	3.8791e-30
ENSG00000166106.2	ADAMTS15	protein_coding	0.5	41	41	0.00620153	0.801942	0.0652024	0.798313	0.133217	0.931348	1.64359e-42	0.90124	0.0370381	16.1194	0.812233	1.86497e-58	0.887767	0.145706	0.78813	16.0868	3.1568e-58	5.64329e-40
ENSG00000166118.3	SPATA19	protein_coding	0.5	66	60	0.0192921	0.621708	0.148046	0.701453	0.149798	0.930663	3.07187e-27	0.801582	0.0868489	12.299	0.642534	9.17086e-35	0.851128	0.0819008	0.724419	13.3588	1.05295e-40	1.0908e-28
ENSG00000166181.8	API5	protein_coding	0.5	16	16	0.00199064	0.539543	0.0885812	0.473738	0.327697	0.678128	1.99147e-21	0.762216	0.044803	10.8186	0.580974	2.81086e-27	0.737855	0.105573	0.54443	9.85894	6.27099e-23	3.38362e-16
ENSG00000166199.8	ALKBH3	protein_coding	0.5	42	42	0.00152075	0.730324	0.0956845	0.763102	0.123457	0.922153	1.42929e-37	0.880473	0.0302118	14.9557	0.775233	1.43047e-50	0.890864	0.0702703	0.793638	15.1894	4.15936e-52	7.05254e-36
ENSG00000166250.7	CLMP	protein_coding	0.5	55	55	0.00186816	0.739271	0.0577327	0.743648	0.146308	0.945675	6.19659e-37	0.873457	0.053109	14.7802	0.762927	1.96488e-49	0.885424	0.0677353	0.783976	14.8574	6.23145e-50	1.58396e-34
ENSG00000166257.4	SCN3B	protein_coding	0.5	45	45	0.0028117	0.688708	0.0885008	0.774104	0.118323	0.916138	5.87491e-32	0.85037	0.0329375	13.59	0.723129	4.58802e-42	0.884301	0.0831342	0.781989	15.0672	2.65971e-51	1.76706e-35
ENSG00000166261.6	ZNF202	protein_coding	0.5	40	40	0.00461924	0.8306	0.0484948	0.85037	0.0566346	0.936085	3.17055e-46	0.915945	0.023894	16.9876	0.838955	1.01456e-64	0.927936	0.0227999	0.861066	16.6567	2.70711e-62	1.29305e-41
ENSG00000166266.9	CUL5	protein_coding	0.5	9	9	0.0108639	0.280176	0.226084	0.313667	0.19401	0.438	1.09917e-11	0.594345	0.153593	7.62614	0.353246	2.41881e-14	0.578756	0.178226	0.334959	6.96496	3.28496e-12	3.80488e-08
ENSG00000166311.5	SMPD1	protein_coding	0.5	35	35	0.021599	0.720957	0.101401	0.656534	0.19951	0.887377	3.14682e-34	0.855591	0.060401	14.104	0.732036	3.58619e-45	0.847855	0.0894564	0.718858	13.2458	4.7743e-40	2.85306e-28
ENSG00000166313.14	APBB1	protein_coding	0.5	36	36	0.00169236	0.739093	0.077316	0.702601	0.130031	0.874561	7.726e-38	0.882974	0.0265071	15.0262	0.779643	4.94483e-51	0.844362	0.0676607	0.712948	12.8393	9.87242e-38	1.41321e-26
ENSG00000166323.8	C11orf65	protein_coding	0.5	6	6	0.00275851	0.258949	0.154072	0.279712	0.344889	0.369762	4.20941e-09	0.543007	0.135879	6.71238	0.294857	1.91471e-11	0.564933	0.243731	0.319149	7.12954	1.00705e-12	3.5413e-09
ENSG00000166333.9	ILK	protein_coding	0.5	49	49	0.013474	0.645473	0.148336	0.685111	0.162287	0.905564	2.26511e-29	0.814393	0.0965767	12.8289	0.663236	1.12954e-37	0.868992	0.0554563	0.755147	13.66	1.76101e-42	1.26054e-29
ENSG00000166337.5	TAF10	protein_coding	0.5	21	21	0.0131655	0.567815	0.134494	0.544921	0.381505	0.760833	2.12659e-22	0.765355	0.07835	11.0446	0.585768	2.32917e-28	0.842816	0.0566158	0.710339	12.6318	1.41097e-36	1.03539e-25
ENSG00000166340.10	TPP1	protein_coding	0.5	23	23	0.00244072	0.725642	0.106463	0.718016	0.112212	0.822672	5.88308e-34	0.85673	0.0569977	14.052	0.733986	7.48436e-45	0.862132	0.0604423	0.743272	13.3715	8.86788e-41	1.6249e-28
ENSG00000166341.6	DCHS1	protein_coding	0.5	29	29	0.00189382	0.756762	0.0760223	0.755954	0.105853	0.864665	6.92416e-39	0.885132	0.0354563	15.2612	0.783459	1.38654e-52	0.885447	0.0529661	0.784016	14.6777	8.95926e-49	9.86868e-34
ENSG00000166349.5	RAG1	protein_coding	0.5	26	26	0.00347642	0.698395	0.0952892	0.696965	0.213486	0.838546	1.08176e-33	0.849452	0.0785413	13.9532	0.721568	3.00867e-44	0.875629	0.0743138	0.766726	14.2816	2.8494e-46	3.30516e-32
ENSG00000166352.11	C11orf74	protein_coding	0.5	26	25	0.00560745	0.372125	0.165706	0.390711	0.334291	0.702883	2.14144e-16	0.690836	0.088531	9.29035	0.477254	1.53779e-20	0.69036	0.169371	0.476597	9.31564	1.21216e-20	5.11634e-15
ENSG00000166387.7	PPFIBP2	protein_coding	0.5	47	47	0.0014506	0.67474	0.104915	0.730201	0.130791	0.92036	1.88322e-35	0.864544	0.0490262	14.4156	0.747436	4.12863e-47	0.896305	0.0434463	0.803363	15.0887	1.92288e-51	2.56905e-35
ENSG00000166394.10	CYB5R2	protein_coding	0.5	22	22	0.00672458	0.596016	0.0692157	0.618445	0.198306	0.770253	3.51129e-24	0.79042	0.0393825	11.5786	0.624763	5.28883e-31	0.783431	0.152476	0.613764	11.4254	3.12226e-30	7.47293e-22
ENSG00000166402.4	TUB	protein_coding	0.5	32	32	0.0113366	0.613888	0.0698153	0.619865	0.152977	0.84243	2.28698e-25	0.800398	0.0421915	11.8918	0.640637	1.30519e-32	0.79033	0.0874979	0.624621	11.2065	3.78981e-29	1.01086e-20
ENSG00000166405.10	RIC3	protein_coding	0.5	33	33	0.0020038	0.75606	0.0740757	0.745061	0.0966383	0.869533	7.1822e-36	0.874121	0.0245889	14.5578	0.764088	5.20743e-48	0.876708	0.0518403	0.768617	14.2869	2.64031e-46	3.38793e-32
ENSG00000166407.9	LMO1	protein_coding	0.5	42	41	0.00283434	0.7892	0.113137	0.828638	0.0904803	0.940644	5.58927e-42	0.893259	0.0540356	15.9628	0.797912	2.31926e-57	0.930489	0.0298892	0.86581	17.0352	4.50116e-65	3.00908e-43
ENSG00000166435.11	XRRA1	protein_coding	0.5	21	21	0.00228221	0.88429	0.0534429	0.885796	0.0444544	0.929766	3.6396e-58	0.94514	0.026359	19.6685	0.89329	4.01337e-86	0.945584	0.0263952	0.894128	18.3941	1.46544e-75	5.09941e-49
ENSG00000166436.11	TRIM66	protein_coding	0.5	16	16	0.00232631	0.495697	0.21247	0.457593	0.340676	0.638874	8.52686e-20	0.719019	0.135478	10.1952	0.516989	2.08399e-24	0.716	0.196722	0.512657	10.3208	5.67764e-25	1.16609e-18
ENSG00000166439.5	RNF169	protein_coding	0.5	6	6	0.0102388	0.336758	0.0845189	0.305759	0.193701	0.369136	8.75148e-11	0.60097	0.0551002	7.48719	0.361165	7.03636e-14	0.568465	0.1413	0.323152	6.73268	1.66561e-11	1.94138e-07
ENSG00000166441.8	RPL27A	protein_coding	0.5	9	9	0.00248533	0.373351	0.193483	0.381764	0.174822	0.494461	1.29109e-13	0.636724	0.133701	8.3315	0.405417	7.98235e-17	0.638528	0.109224	0.407719	7.76378	8.24345e-15	7.16231e-10
ENSG00000166444.13	ST5	protein_coding	0.5	29	29	0.00402787	0.65425	0.116843	0.632856	0.244938	0.853524	1.18586e-29	0.825281	0.0603593	12.9551	0.681088	2.19758e-38	0.863713	0.0877373	0.746	14.2153	7.36798e-46	3.67822e-32
ENSG00000166452.7	AKIP1	protein_coding	0.5	18	18	0.00248236	0.540194	0.125321	0.535379	0.204683	0.738253	3.57973e-23	0.782212	0.0304492	11.3136	0.611856	1.12335e-29	0.77673	0.108806	0.603309	10.8514	1.96313e-27	1.58431e-19
ENSG00000166471.6	TMEM41B	protein_coding	0.5	11	11	0.00255361	0.47746	0.188415	0.436195	0.208535	0.58186	9.35595e-19	0.723736	0.0854157	10.0054	0.523793	1.44235e-23	0.681925	0.152526	0.465021	9.01856	1.90575e-19	5.76516e-14
ENSG00000166478.5	ZNF143	protein_coding	0.5	12	12	0.00212997	0.349454	0.261064	0.401887	0.245212	0.584508	9.48502e-14	0.635785	0.134944	8.3566	0.404223	6.45496e-17	0.658485	0.16783	0.433603	8.48418	2.17246e-17	2.43604e-12
ENSG00000166483.6	WEE1	protein_coding	0.5	7	7	0.00909907	0.363935	0.119726	0.315639	0.324033	0.47409	5.92905e-12	0.619057	0.0888591	7.85976	0.383232	3.84857e-15	0.620984	0.183598	0.385621	8.01598	1.09263e-15	2.77474e-11
ENSG00000166575.12	TMEM135	protein_coding	0.5	4	4	0.00287515	0.223278	0.13441	0.189684	0.340937	0.28388	9.4676e-07	0.482879	0.128135	5.76312	0.233172	8.2573e-09	0.458345	0.345168	0.21008	5.84786	4.9793e-09	3.47914e-07
ENSG00000166682.6	TMPRSS5	protein_coding	0.5	32	32	0.0131246	0.65084	0.089638	0.686662	0.174654	0.869931	1.64831e-29	0.830946	0.0496654	12.9559	0.690471	2.17567e-38	0.84303	0.0904894	0.7107	13.1184	2.58206e-39	8.10486e-28
ENSG00000166689.10	PLEKHA7	protein_coding	0.5	12	12	0.00254372	0.42073	0.105064	0.405427	0.269015	0.561549	1.12079e-13	0.650945	0.0809611	8.44578	0.42373	3.02021e-17	0.667665	0.189346	0.445777	8.7667	1.83973e-18	2.59339e-13
ENSG00000166736.7	HTR3A	protein_coding	0.5	11	11	0.00253782	0.400448	0.142658	0.410421	0.142322	0.509819	5.1398e-13	0.634603	0.0938156	8.19537	0.402721	2.49818e-16	0.690346	0.102538	0.476578	8.73189	2.50441e-18	1.32212e-12
ENSG00000166741.3	NNMT	protein_coding	0.5	27	27	0.0019907	0.647514	0.174218	0.739083	0.127561	0.867621	1.21471e-29	0.817446	0.102284	12.9026	0.668218	4.35341e-38	0.86872	0.0782731	0.754674	14.3693	8.06574e-47	9.98405e-33
ENSG00000166788.5	SAAL1	protein_coding	0.5	30	30	0.00195812	0.845482	0.0674335	0.804543	0.123113	0.927304	1.76031e-51	0.927353	0.03528	18.1619	0.859983	1.03419e-73	0.914938	0.0449617	0.837112	16.4048	1.76729e-60	9.31275e-41
ENSG00000166793.6	YPEL4	protein_coding	0.5	13	13	0.0044198	0.44784	0.105235	0.431711	0.234899	0.597063	1.88097e-15	0.68533	0.0526511	9.05311	0.469677	1.38953e-19	0.725842	0.133901	0.526846	9.88926	4.63425e-23	1.37591e-16
ENSG00000166796.7	LDHC	protein_coding	0.5	17	17	0.00568069	0.806994	0.0775297	0.818767	0.108685	0.873733	3.97737e-48	0.916953	0.0433208	17.3958	0.840803	8.88024e-68	0.914425	0.0545652	0.836172	16.4865	4.5881e-61	3.91703e-41
ENSG00000166800.5	LDHAL6A	protein_coding	0.5	33	33	0.00184956	0.715971	0.130629	0.751585	0.10879	0.893669	9.96821e-39	0.877694	0.05952	15.1859	0.770347	4.38227e-52	0.880237	0.053813	0.774817	14.3108	1.87321e-46	3.11682e-32
ENSG00000166801.11	FAM111A	protein_coding	0.5	6	6	0.00264309	0.353982	0.113019	0.33189	0.235786	0.401965	2.45431e-10	0.581367	0.10321	7.2525	0.337988	4.0916e-13	0.595497	0.201633	0.354617	7.44522	9.678e-14	1.20728e-09
ENSG00000166833.15	NAV2	protein_coding	0.5	37	37	0.0058982	0.801766	0.0379463	0.806355	0.077691	0.919134	2.02531e-41	0.89971	0.021941	15.8796	0.809477	8.77675e-57	0.902641	0.0444075	0.814761	15.4946	3.77294e-54	5.61094e-37
ENSG00000166889.13	PATL1	protein_coding	0.5	7	7	0.0261743	0.268925	0.110438	0.258105	0.215987	0.395437	1.8547e-10	0.588682	0.0837988	7.33085	0.346547	2.28702e-13	0.566063	0.150801	0.320427	6.61775	3.64719e-11	4.26761e-07
ENSG00000166900.10	STX3	protein_coding	0.5	16	16	0.00237809	0.595506	0.0748386	0.501563	0.262562	0.707294	1.39275e-23	0.780621	0.0582761	11.3918	0.60937	4.59413e-30	0.762744	0.139104	0.581778	11.1639	6.12421e-29	3.85292e-21
ENSG00000166902.4	MRPL16	protein_coding	0.5	13	13	0.00214521	0.424877	0.180604	0.324156	0.259633	0.605574	1.99832e-16	0.68918	0.105139	9.28299	0.47497	1.64784e-20	0.638029	0.168003	0.407081	8.0997	5.50971e-16	3.04074e-11
ENSG00000166927.8	MS4A7	protein_coding	0.5	14	14	0.00384411	0.520046	0.129607	0.475826	0.183129	0.646606	2.97736e-20	0.745992	0.064563	10.4664	0.556505	1.23235e-25	0.747032	0.09241	0.558058	10.0524	8.96134e-24	8.54562e-17
ENSG00000166928.6	MS4A14	protein_coding	0.5	10	10	0.0109944	0.52354	0.0973183	0.445275	0.304408	0.587897	5.65052e-19	0.730735	0.0611722	10.0982	0.533974	5.62428e-24	0.699093	0.218067	0.488731	9.81445	9.75706e-23	5.69432e-17
ENSG00000166959.3	MS4A8	protein_coding	0.5	10	10	0.0069727	0.465381	0.190275	0.413982	0.345084	0.551023	1.8954e-18	0.706313	0.117964	9.82971	0.498878	8.38626e-23	0.667174	0.199681	0.445121	8.59821	8.09674e-18	1.06565e-12
ENSG00000167244.13	IGF2	protein_coding	0.5	58	57	0.00563711	0.824832	0.0426213	0.783625	0.181167	0.963169	1.99134e-47	0.920846	0.0226996	17.2685	0.847958	8.12114e-67	0.886297	0.113353	0.785523	16.0758	3.77376e-58	6.52758e-40
ENSG00000167257.6	RNF214	protein_coding	0.5	37	37	0.00316458	0.68934	0.0878797	0.693163	0.0962494	0.874823	2.90952e-31	0.843863	0.0440905	13.4045	0.712105	5.68801e-41	0.869981	0.0487308	0.756867	13.6053	3.72404e-42	2.2874e-29
ENSG00000167283.3	ATP5L	protein_coding	0.5	19	19	0.00539427	0.629884	0.0666321	0.615178	0.167839	0.763807	1.88711e-26	0.810179	0.0379054	12.1814	0.65639	3.90687e-34	0.810167	0.0873249	0.656371	11.7607	6.22361e-32	1.15211e-22
ENSG00000167286.5	CD3D	protein_coding	0.5	5	5	0.00250963	0.219158	0.0645255	0.167508	0.18581	0.277894	8.39499e-07	0.492444	0.0909672	5.85152	0.242501	4.87093e-09	0.483925	0.163966	0.234183	5.48532	4.12715e-08	9.00349e-05
ENSG00000167311.9	ART5	protein_coding	0.5	48	48	0.00969659	0.783062	0.0991545	0.801835	0.124336	0.935488	4.10078e-44	0.905213	0.0419441	16.4813	0.819411	4.99806e-61	0.919269	0.0412133	0.845055	16.4743	5.60943e-61	5.57997e-41
ENSG00000167323.5	STIM1	protein_coding	0.5	27	27	0.00194265	0.581634	0.162098	0.564252	0.422367	0.863402	9.57738e-28	0.816234	0.0584929	12.4932	0.666239	8.13176e-36	0.84224	0.0793514	0.709369	13.2741	3.27031e-40	1.70182e-28
ENSG00000167325.10	RRM1	protein_coding	0.5	40	40	0.00461865	0.803341	0.0959823	0.813844	0.0799294	0.92731	4.11764e-45	0.910231	0.0370824	16.7203	0.82852	9.32669e-63	0.912204	0.0509689	0.832116	16.009	1.10542e-57	4.61377e-39
ENSG00000167332.7	OR51E2	protein_coding	0.5	10	10	0.013917	0.344255	0.241388	0.415024	0.181582	0.490261	1.05904e-13	0.618905	0.176452	8.22622	0.383043	1.93218e-16	0.678523	0.150727	0.460394	8.80109	1.3549e-18	3.63078e-13
ENSG00000167333.8	TRIM68	protein_coding	0.5	21	21	0.00205512	0.632199	0.126186	0.614772	0.199945	0.774659	8.39497e-29	0.824043	0.0495704	12.7657	0.679047	2.54711e-37	0.811117	0.0759984	0.65791	11.6822	1.57173e-31	2.62929e-22
ENSG00000167770.7	OTUB1	protein_coding	0.5	11	11	0.00262253	0.385121	0.169517	0.254617	0.690091	0.544299	1.62157e-14	0.664707	0.0807315	8.71712	0.441835	2.85364e-18	0.647822	0.171997	0.419673	8.14206	3.88602e-16	3.13447e-11
ENSG00000167771.5	RCOR2	protein_coding	0.5	18	18	0.00458853	0.562958	0.16026	0.525373	0.239036	0.630304	4.791e-21	0.739184	0.112094	10.5929	0.546393	3.21464e-26	0.733298	0.17213	0.537726	10.3074	6.52302e-25	3.24365e-18
ENSG00000167792.7	NDUFV1	protein_coding	0.5	11	11	0.00267632	0.465043	0.208351	0.393207	0.308149	0.640601	2.89106e-20	0.722463	0.129783	10.3205	0.521954	5.69005e-25	0.702685	0.14668	0.493766	9.38128	6.51775e-21	5.2998e-15
ENSG00000167797.3	CDK2AP2	protein_coding	0.5	5	5	0.0113123	0.234392	0.113184	0.222744	0.146311	0.329188	1.06439e-07	0.514547	0.114471	6.20432	0.264758	5.49331e-10	0.494715	0.14553	0.244743	5.56798	2.57705e-08	7.99969e-05
ENSG00000167799.5	NUDT8	protein_coding	0.5	14	14	0.00213564	0.253035	0.613406	0.408899	0.218905	0.644868	7.46688e-19	0.699344	0.153126	9.86706	0.489082	5.78374e-23	0.712494	0.10068	0.507648	9.23835	2.50331e-20	3.49916e-14
ENSG00000167985.2	SDHAF2	protein_coding	0.5	21	21	0.00431618	0.677601	0.14149	0.641115	0.181443	0.780064	1.46248e-30	0.826979	0.0826457	13.1571	0.683895	1.54885e-39	0.810402	0.111811	0.656751	11.9779	4.64021e-33	1.32793e-23
ENSG00000167986.9	DDB1	protein_coding	0.5	12	12	0.0022211	0.448167	0.119563	0.368747	0.274608	0.558957	1.39701e-15	0.675497	0.103622	9.01469	0.456297	1.97428e-19	0.650628	0.138201	0.423317	8.12058	4.63969e-16	4.91879e-11
ENSG00000167987.6	VPS37C	protein_coding	0.5	13	13	0.00224585	0.503525	0.190025	0.373842	0.383416	0.585687	7.12433e-19	0.711371	0.126053	9.95046	0.506049	2.51012e-23	0.682412	0.162252	0.465686	8.87187	7.19295e-19	2.16098e-13
ENSG00000167992.8	VWCE	protein_coding	0.5	19	19	0.0135705	0.485826	0.174695	0.436332	0.398993	0.693992	1.15765e-20	0.745128	0.0794961	10.5496	0.555215	5.10098e-26	0.762508	0.0686456	0.581419	10.2329	1.41251e-24	3.24686e-17
ENSG00000167994.7	RAB3IL1	protein_coding	0.5	11	11	0.00221544	0.528132	0.0734611	0.421452	0.194458	0.59614	2.67237e-18	0.726951	0.0370026	9.92989	0.528458	3.08605e-23	0.658767	0.125296	0.433974	8.28528	1.17828e-16	1.69944e-11
ENSG00000167996.11	FTH1	protein_coding	0.5	6	6	0.00974264	0.260527	0.191325	0.255255	0.193316	0.343038	1.04522e-09	0.561173	0.12782	6.97179	0.314915	3.12931e-12	0.533968	0.197653	0.285121	6.3649	1.95412e-10	7.01405e-07
ENSG00000168000.10	BSCL2	protein_coding	0.5	13	13	0.00559556	0.46971	0.164445	0.403891	0.356011	0.619614	7.53337e-18	0.708137	0.0968281	9.71255	0.501458	2.6659e-22	0.70692	0.176189	0.499736	9.65473	4.69383e-22	4.44516e-16
ENSG00000168002.7	POLR2G	protein_coding	0.5	22	22	0.00420954	0.699201	0.112286	0.686169	0.143314	0.818941	1.19643e-32	0.845368	0.0604099	13.7096	0.714647	8.8953e-43	0.841758	0.0875362	0.708556	13.0102	1.07084e-38	2.2478e-27
ENSG00000168003.12	SLC3A2	protein_coding	0.5	20	20	0.0206441	0.479167	0.164584	0.416767	0.355756	0.687027	3.12276e-18	0.698958	0.129082	9.736	0.488542	2.11731e-22	0.706675	0.171082	0.499389	9.71891	2.50452e-22	2.48116e-16
ENSG00000168004.5	HRASLS5	protein_coding	0.5	18	18	0.00434662	0.535402	0.19596	0.595023	0.131727	0.726844	9.90726e-25	0.79529	0.0416256	11.7251	0.632487	9.48002e-32	0.773124	0.085058	0.597721	10.6029	2.8885e-26	1.52166e-18
ENSG00000168005.4	C11orf84	protein_coding	0.5	13	13	0.0133151	0.408367	0.142829	0.310937	0.564985	0.571143	2.1287e-14	0.656733	0.113056	8.6347	0.431298	5.888e-18	0.673674	0.205893	0.453837	8.95021	3.54823e-19	5.76453e-14
ENSG00000168010.6	ATG16L2	protein_coding	0.5	7	7	0.00243671	0.323658	0.0687337	0.217907	0.299609	0.430311	4.17209e-13	0.646305	0.0543954	8.29314	0.41771	1.10296e-16	0.468082	0.279966	0.219101	5.73869	9.5412e-09	3.51602e-06
ENSG00000168014.12	C2CD3	protein_coding	0.5	13	13	0.00494501	0.472156	0.0939243	0.441791	0.19177	0.597891	8.2884e-18	0.711675	0.0834905	9.72664	0.506482	2.3214e-22	0.703789	0.144858	0.495319	9.36562	7.56046e-21	6.47899e-15
ENSG00000168040.4	FADD	protein_coding	0.5	28	28	0.00188057	0.71425	0.0754113	0.660789	0.155738	0.840352	2.96598e-34	0.859875	0.0513816	14.1333	0.739385	2.36625e-45	0.844353	0.0771157	0.712932	12.7525	3.01903e-37	3.27587e-26
ENSG00000168056.10	LTBP3	protein_coding	0.5	7	7	0.00615991	0.282801	0.290778	0.335919	0.222512	0.413315	2.76972e-11	0.529396	0.309693	7.00275	0.28026	2.50984e-12	0.604162	0.19541	0.365012	7.5643	3.89958e-14	6.50794e-10
ENSG00000168060.10	NAALADL1	protein_coding	0.5	6	6	0.00302996	0.277255	0.127932	0.272152	0.191681	0.38306	3.04928e-08	0.531377	0.104432	6.44545	0.282361	1.15258e-10	0.58304	0.120819	0.339936	6.9022	5.12035e-12	9.52076e-08
ENSG00000168061.9	SAC3D1	protein_coding	0.5	11	11	0.0226389	0.359145	0.213798	0.395828	0.193933	0.503276	1.64333e-13	0.641696	0.109799	8.34557	0.411774	7.08701e-17	0.630601	0.174579	0.397657	8.00895	1.15688e-15	4.73234e-11
ENSG00000168062.5	BATF2	protein_coding	0.5	10	10	0.00284156	0.453119	0.137785	0.35275	0.325139	0.589412	3.19367e-16	0.682466	0.116832	9.19504	0.46576	3.7485e-20	0.674612	0.161355	0.455101	8.86234	7.83552e-19	1.67535e-13
ENSG00000168066.16	SF1	protein_coding	0.5	6	6	0.0165372	0.147337	0.182176	0.219271	0.287407	0.328065	5.70122e-05	0.419981	0.130418	4.89598	0.176384	9.78188e-07	0.512346	0.262988	0.262498	6.27908	3.40584e-10	3.15821e-07
ENSG00000168067.7	MAP4K2	protein_coding	0.5	8	8	0.00486267	0.23056	0.291043	0.210374	0.376624	0.42812	7.22376e-12	0.55664	0.232944	7.38749	0.309848	1.49628e-13	0.51453	0.296404	0.264742	6.52814	6.65922e-11	3.94653e-08
ENSG00000168070.7	C11orf85	protein_coding	0.5	20	20	0.00196762	0.478633	0.207914	0.601013	0.172498	0.708669	1.75557e-19	0.734817	0.0712285	10.2321	0.539957	1.42375e-24	0.790699	0.0990298	0.625204	11.2185	3.30684e-29	8.92985e-21
ENSG00000168071.17	CCDC88B	protein_coding	0.5	9	9	0.00246252	0.447175	0.126837	0.428018	0.276808	0.524405	2.04973e-15	0.672488	0.105291	8.9592	0.45224	3.27046e-19	0.666514	0.18889	0.444241	8.64297	5.47722e-18	7.50184e-13
ENSG00000168092.9	PAFAH1B2	protein_coding	0.5	23	23	0.00585685	0.623142	0.146794	0.605458	0.189434	0.756153	4.26388e-26	0.796538	0.0861109	12.023	0.634473	2.68941e-33	0.78614	0.12466	0.618016	11.3279	9.55187e-30	2.37752e-21
ENSG00000168439.12	STIP1	protein_coding	0.5	7	7	0.0301558	0.209891	0.168572	0.235612	0.163171	0.358781	1.43835e-10	0.575152	0.134934	7.25753	0.3308	3.9422e-13	0.544735	0.150209	0.296736	6.35771	2.04784e-10	1.43107e-06
ENSG00000168496.3	FEN1	protein_coding	0.5	17	17	0.00212092	0.594859	0.129737	0.634272	0.130935	0.707321	5.25311e-26	0.807202	0.0336897	12.0688	0.651576	1.54401e-33	0.80147	0.0986655	0.642354	11.5329	9.00312e-31	6.94679e-22
ENSG00000168539.3	CHRM1	protein_coding	0.5	8	8	0.00311306	0.305541	0.172018	0.335446	0.21771	0.430573	3.90601e-12	0.601373	0.160436	7.76849	0.36165	7.94247e-15	0.599573	0.168232	0.359488	7.3114	2.64376e-13	5.27675e-09
ENSG00000168569.7	TMEM223	protein_coding	0.5	9	9	0.0243039	0.325655	0.217251	0.311548	0.277943	0.467937	1.43785e-12	0.614398	0.134057	7.9595	0.377484	1.72731e-15	0.600376	0.207455	0.360451	7.46331	8.43732e-14	1.21819e-09
ENSG00000168876.4	ANKRD49	protein_coding	0.5	9	9	0.00687066	0.338421	0.137188	0.294476	0.302208	0.50558	3.56793e-12	0.614902	0.110336	7.88003	0.378105	3.2731e-15	0.556181	0.253576	0.309337	7.10721	1.18414e-12	2.67658e-09
ENSG00000168959.10	GRM5	protein_coding	0.5	5	5	0.00706848	0.137444	0.230648	0.243405	0.182538	0.333646	2.33025e-06	0.461573	0.158932	5.51195	0.213049	3.54871e-08	0.51543	0.13741	0.265668	5.8682	4.40539e-09	2.01331e-05
ENSG00000169519.15	METTL15	protein_coding	0.5	10	10	0.0073871	0.447401	0.156939	0.438392	0.209589	0.570197	1.26662e-15	0.672818	0.110797	9.00664	0.452684	2.12463e-19	0.681101	0.135835	0.463899	8.73888	2.35441e-18	7.51981e-13
ENSG00000169550.8	MUC15	protein_coding	0.5	16	16	0.00355261	0.576387	0.0643183	0.551577	0.188687	0.690779	2.3715e-22	0.773519	0.0333981	11.0854	0.598332	1.47672e-28	0.740557	0.146633	0.548424	10.2399	1.31385e-24	9.38038e-18
ENSG00000170145.4	SIK2	protein_coding	0.5	3	3	0.00296436	0.225636	0.115521	0.145663	0.322688	0.254847	4.63201e-07	0.494669	0.118366	5.91989	0.244698	3.22147e-09	0.420566	0.308966	0.176876	5.21308	1.85729e-07	1.45703e-05
ENSG00000170209.4	ANKK1	protein_coding	0.5	20	20	0.0021753	0.5957	0.138855	0.561183	0.201296	0.738101	1.44373e-23	0.780341	0.0668403	11.3855	0.608933	4.94104e-30	0.786234	0.114492	0.618163	11.3172	1.07844e-29	2.71817e-21
ENSG00000170242.13	USP47	protein_coding	0.5	28	28	0.00557753	0.781282	0.0648946	0.780771	0.0731197	0.873932	4.29508e-40	0.891996	0.0326194	15.5555	0.795657	1.46093e-54	0.896261	0.0609071	0.803284	15.108	1.43478e-51	2.07084e-35
ENSG00000170276.4	HSPB2	protein_coding	0.5	18	18	0.0143374	0.585597	0.198781	0.562554	0.246694	0.713371	1.13416e-25	0.786191	0.104579	11.8696	0.618096	1.70211e-32	0.780008	0.144701	0.608412	11.4105	3.70531e-30	7.61052e-22
ENSG00000170290.3	SLN	protein_coding	0.5	10	10	0.00750754	0.651885	0.0655204	0.649097	0.125124	0.709856	1.2484e-30	0.839562	0.0440021	13.245	0.704865	4.82381e-40	0.811749	0.0668847	0.658937	11.615	3.45627e-31	5.26173e-22
ENSG00000170322.10	NFRKB	protein_coding	0.5	25	25	0.00679606	0.743325	0.0937705	0.745559	0.116001	0.85242	3.41935e-34	0.857327	0.054854	14.1062	0.735009	3.47864e-45	0.873057	0.0736664	0.762229	14.0942	4.12301e-45	1.92813e-31
ENSG00000170325.10	PRDM10	protein_coding	0.5	7	7	0.00970771	0.36212	0.157206	0.319264	0.180945	0.407869	6.40871e-13	0.622478	0.139374	8.08568	0.387479	6.18206e-16	0.602063	0.121309	0.36248	7.26005	3.86959e-13	1.07506e-08
ENSG00000170647.2	TMEM133	protein_coding	0.5	15	15	0.00208451	0.528189	0.140736	0.551751	0.160583	0.647061	4.35551e-20	0.740161	0.0822683	10.3939	0.547839	2.64234e-25	0.772298	0.100311	0.596445	10.6933	1.09408e-26	6.00722e-19
ENSG00000170743.12	SYT9	protein_coding	0.5	34	34	0.0144404	0.616593	0.182987	0.566445	0.398793	0.816096	5.13407e-26	0.781082	0.134248	11.9076	0.610089	1.08063e-32	0.820156	0.0948486	0.672656	12.2714	1.28993e-34	1.21359e-24
ENSG00000170903.6	MSANTD4	protein_coding	0.5	9	9	0.0134813	0.409917	0.19149	0.395725	0.243435	0.481679	3.9523e-15	0.659141	0.131175	8.80848	0.434467	1.2685e-18	0.6505	0.241899	0.42315	8.58481	9.09841e-18	4.44586e-13
ENSG00000170946.10	DNAJC24	protein_coding	0.5	8	8	0.016737	0.253434	0.107754	0.291227	0.24289	0.410335	1.13168e-09	0.559767	0.114552	6.96054	0.313339	3.38967e-12	0.571214	0.193675	0.326286	6.96158	3.36476e-12	2.62544e-08
ENSG00000170955.9	PRKCDBP	protein_coding	0.5	22	22	0.00903335	0.737873	0.0662889	0.688852	0.151319	0.824986	6.20999e-34	0.856246	0.0501318	14.0453	0.733157	8.23487e-45	0.819963	0.105326	0.67234	12.3142	7.59332e-35	7.72579e-25
ENSG00000170959.10	DCDC1	protein_coding	0.5	8	8	0.0172225	0.308963	0.12811	0.32007	0.254763	0.420403	2.17348e-10	0.576228	0.113206	7.2307	0.332039	4.80514e-13	0.642126	0.192402	0.412326	8.12052	4.6419e-16	2.65556e-11
ENSG00000170962.8	PDGFD	protein_coding	0.5	17	17	0.00194091	0.537064	0.157252	0.54862	0.123576	0.665993	9.80842e-21	0.738874	0.114161	10.5216	0.545935	6.8674e-26	0.750453	0.118022	0.56318	10.248	1.20841e-24	1.48255e-17
ENSG00000171067.6	C11orf24	protein_coding	0.5	3	3	0.00360172	0.130417	0.230136	0.193717	0.241008	0.288159	2.41489e-09	0.505336	0.247539	6.45746	0.255365	1.06474e-10	0.484163	0.275249	0.234414	6.05633	1.39263e-09	5.82403e-07
ENSG00000171204.8	TMEM126B	protein_coding	0.5	4	4	0.00282455	0.13121	0.190562	0.161645	0.23569	0.259429	1.62454e-05	0.439352	0.132415	5.16562	0.193031	2.39644e-07	0.457757	0.225521	0.209541	5.3497	8.80978e-08	6.38139e-05
ENSG00000171219.8	CDC42BPG	protein_coding	0.5	8	8	0.0374555	0.26715	0.148197	0.212968	0.251864	0.384799	1.01157e-07	0.505276	0.13847	6.14149	0.255303	8.17513e-10	0.523534	0.150538	0.274088	6.02874	1.65245e-09	7.86016e-06
ENSG00000171533.7	MAP6	protein_coding	0.5	16	16	0.00207624	0.439503	0.280111	0.470801	0.274894	0.655895	2.1886e-19	0.717068	0.127602	10.0961	0.514186	5.74749e-24	0.741681	0.131727	0.55009	10.0202	1.24208e-23	8.20921e-17
ENSG00000171631.10	P2RY6	protein_coding	0.5	5	5	0.0149704	0.247805	0.173381	0.225124	0.252453	0.293506	4.65694e-08	0.511225	0.155013	6.25265	0.261351	4.03548e-10	0.506096	0.240654	0.256133	6.02148	1.72829e-09	2.51891e-06
ENSG00000171714.10	ANO5	protein_coding	0.5	21	21	0.00379285	0.698792	0.0905982	0.62785	0.344595	0.805211	2.40463e-31	0.847018	0.0290214	13.4404	0.717439	3.50383e-41	0.854422	0.0632134	0.730037	13.2059	8.11081e-40	5.93524e-28
ENSG00000172269.12	DPAGT1	protein_coding	0.5	20	20	0.00486594	0.631736	0.0851324	0.577108	0.160925	0.740717	3.09363e-25	0.795638	0.055686	11.8357	0.633041	2.55068e-32	0.77614	0.0873914	0.602393	10.6613	1.54424e-26	9.9391e-19
ENSG00000172273.8	HINFP	protein_coding	0.5	6	6	0.00461145	0.267558	0.24351	0.25323	0.25702	0.366463	8.25809e-12	0.577257	0.20332	7.52254	0.333226	5.37218e-14	0.572531	0.17696	0.327791	6.98866	2.77532e-12	2.41236e-08
ENSG00000172350.5	ABCG4	protein_coding	0.5	12	12	0.00264723	0.551528	0.0564867	0.522028	0.179438	0.645787	3.17501e-22	0.76742	0.0590872	11.021	0.588934	3.0258e-28	0.746403	0.119831	0.557118	10.3088	6.43015e-25	6.92755e-18
ENSG00000172375.8	C2CD2L	protein_coding	0.5	17	17	0.00205441	0.58201	0.209881	0.631891	0.135729	0.753393	1.56252e-24	0.775203	0.108122	11.5597	0.600939	6.59234e-31	0.815779	0.0707372	0.665495	11.8466	2.24004e-32	6.59979e-23
ENSG00000172409.5	CLP1	protein_coding	0.5	6	6	0.0130314	0.29529	0.161441	0.343875	0.221459	0.39485	3.28927e-10	0.573371	0.131422	7.16302	0.328754	7.8921e-13	0.655495	0.14463	0.429674	8.22805	1.90279e-16	2.28477e-11
ENSG00000172425.6	TTC36	protein_coding	0.5	37	37	0.00169763	0.704943	0.0696927	0.710294	0.188021	0.881771	3.73508e-33	0.857057	0.0350341	13.8833	0.734547	8.00256e-44	0.881055	0.0717225	0.776258	14.6455	1.43872e-48	1.0934e-33
ENSG00000172500.8	FIBP	protein_coding	0.5	13	13	0.00241576	0.43014	0.116664	0.506769	0.259322	0.666545	9.99133e-17	0.699802	0.0768489	9.4185	0.489723	4.57594e-21	0.737716	0.181546	0.544225	10.6115	2.63517e-26	2.09284e-19
ENSG00000172531.10	PPP1CA	protein_coding	0.5	5	5	0.015172	0.0893091	0.311599	0.103401	0.486125	0.305107	8.05582e-08	0.485881	0.216358	5.99083	0.23608	2.0877e-09	0.440974	0.29265	0.194458	5.08716	3.63466e-07	4.80738e-05
ENSG00000172543.3	CTSW	protein_coding	0.5	7	7	0.00228736	0.284074	0.169639	0.255688	0.290431	0.386262	8.31282e-11	0.579095	0.144291	7.33314	0.335351	2.24814e-13	0.604481	0.19785	0.365397	7.38557	1.51803e-13	2.91356e-09
ENSG00000172613.3	RAD9A	protein_coding	0.5	16	16	0.0153696	0.618916	0.156168	0.609733	0.196685	0.777547	1.15698e-25	0.789023	0.100559	11.8842	0.622557	1.4297e-32	0.833013	0.097555	0.693911	12.9877	1.43739e-38	1.85551e-27
ENSG00000172638.8	EFEMP2	protein_coding	0.5	15	15	0.0021438	0.511007	0.0580565	0.514354	0.201296	0.667557	2.9933e-19	0.739337	0.0336477	10.211	0.546619	1.76955e-24	0.736035	0.117154	0.541748	9.90684	3.88761e-23	1.93294e-16
ENSG00000172663.4	TMEM134	protein_coding	0.5	5	5	0.0190684	-0.00173715	0.268189	0.161627	0.259893	0.294749	8.44137e-06	0.439742	0.165337	5.22341	0.193373	1.75656e-07	0.468848	0.263454	0.219819	5.5593	2.7086e-08	1.58776e-05
ENSG00000172725.9	CORO1B	protein_coding	0.5	10	10	0.00578882	0.363102	0.196967	0.320012	0.186478	0.46807	1.54235e-13	0.620413	0.162738	8.20482	0.384913	2.30933e-16	0.632028	0.0998921	0.39946	7.71344	1.22467e-14	8.55804e-10
ENSG00000172732.7	MUS81	protein_coding	0.5	5	5	0.00265029	0.156539	0.150267	0.126803	0.337099	0.32385	3.4062e-06	0.408629	0.27649	5.02052	0.166978	5.1533e-07	0.396276	0.326607	0.157035	4.85267	1.21812e-06	2.0382e-05
ENSG00000172803.13	SNX32	protein_coding	0.5	7	7	0.00710069	0.322178	0.118184	0.211869	0.379257	0.403559	1.12882e-11	0.610918	0.0942126	7.74524	0.373221	9.54013e-15	0.494042	0.384791	0.244078	6.27883	3.41127e-10	2.97161e-09
ENSG00000172818.5	OVOL1	protein_coding	0.5	5	5	0.0249872	0.345337	0.0737034	0.308832	0.241274	0.397163	3.15076e-12	0.628883	0.0631886	7.98723	0.395494	1.38005e-15	0.628496	0.220127	0.395007	8.0504	8.25248e-16	2.29802e-11
ENSG00000172830.8	SSH3	protein_coding	0.5	4	4	0.00286027	0.182707	0.174694	0.135899	0.283794	0.243944	8.47391e-06	0.400843	0.260799	4.86778	0.160675	1.1286e-06	0.407686	0.263651	0.166208	4.71762	2.38621e-06	7.31862e-05
ENSG00000172890.7	NADSYN1	protein_coding	0.5	11	11	0.00312943	0.438522	0.154039	0.453825	0.262859	0.599445	2.56995e-14	0.656743	0.101826	8.61988	0.431311	6.70224e-18	0.672494	0.183228	0.452249	9.0415	1.54532e-19	2.69173e-14
ENSG00000172893.11	DHCR7	protein_coding	0.5	5	5	0.0169901	0.261396	0.104722	0.198021	0.339856	0.331274	9.62138e-08	0.520676	0.090241	6.26188	0.271104	3.80356e-10	0.518944	0.238979	0.269302	6.32283	2.5682e-10	4.06867e-07
ENSG00000172922.4	RNASEH2C	protein_coding	0.5	4	4	0.0123075	0.323238	0.239896	0.353178	0.253344	0.37218	1.93609e-10	0.561097	0.187938	7.11188	0.314829	1.14476e-12	0.587763	0.22846	0.345465	7.6084	2.77504e-14	1.7734e-10
ENSG00000172932.10	ANKRD13D	protein_coding	0.5	5	5	0.00559509	0.235036	0.144777	0.182997	0.239548	0.254833	9.44728e-07	0.478337	0.13757	5.73043	0.228806	1.00177e-08	0.413413	0.277471	0.17091	4.81849	1.44648e-06	0.000151769
ENSG00000172935.8	MRGPRF	protein_coding	0.5	11	11	0.0043929	0.419393	0.232901	0.448037	0.121985	0.546397	4.77068e-18	0.697498	0.147734	9.6788	0.486504	3.71055e-22	0.688077	0.0970877	0.47345	8.66564	4.48976e-18	2.20065e-12
ENSG00000172977.8	KAT5	protein_coding	0.5	9	9	0.001918	0.333854	0.196114	0.38242	0.17458	0.48321	2.75777e-14	0.649036	0.127529	8.55944	0.421248	1.13415e-17	0.66061	0.13311	0.436406	8.27586	1.27529e-16	1.95603e-11
ENSG00000173020.6	ADRBK1	protein_coding	0.5	7	7	0.0554462	0.25426	0.121705	0.266861	0.136103	0.370063	3.68931e-09	0.552733	0.106204	6.79784	0.305514	1.06202e-11	0.54754	0.152946	0.2998	6.38443	1.72032e-10	1.28315e-06
ENSG00000173039.14	RELA	protein_coding	0.5	7	7	0.00252727	0.21045	0.180866	0.0970904	0.422058	0.332756	8.98177e-07	0.475703	0.155702	5.70863	0.226294	1.13887e-08	0.45787	0.314757	0.209645	5.6161	1.9532e-08	1.44456e-06
ENSG00000173113.2	TRMT112	protein_coding	0.5	7	7	0.00295738	0.396369	0.172814	0.38103	0.318708	0.493044	1.40749e-15	0.679992	0.0780823	9.04641	0.46239	1.47748e-19	0.655873	0.171998	0.43017	8.50117	1.87684e-17	1.8201e-12
ENSG00000173120.10	KDM2A	protein_coding	0.5	8	8	0.0183253	0.238837	0.279058	0.375642	0.157408	0.46642	4.45722e-11	0.585337	0.129754	7.44091	0.342619	9.99937e-14	0.672903	0.0893918	0.452798	8.35051	6.79696e-17	1.93483e-11
ENSG00000173153.9	ESRRA	protein_coding	0.5	7	7	0.00285805	0.301685	0.138889	0.157694	0.390869	0.396788	1.55607e-10	0.581705	0.115285	7.29706	0.33838	2.94121e-13	0.509434	0.263351	0.259523	6.33842	2.32133e-10	2.01866e-07
ENSG00000173156.2	RHOD	protein_coding	0.5	3	3	0.0034883	0.261401	0.140102	0.229239	0.353983	0.322803	1.03294e-08	0.542338	0.10342	6.62753	0.29413	3.41354e-11	0.491577	0.286692	0.241647	6.28064	3.37175e-10	1.18212e-07
ENSG00000173227.9	SYT12	protein_coding	0.5	9	9	0.0175282	0.347643	0.179027	0.388354	0.183203	0.522343	3.93283e-12	0.60236	0.151961	7.77853	0.362838	7.33704e-15	0.636499	0.147804	0.405132	7.92257	2.32642e-15	1.46142e-10
ENSG00000173264.9	GPR137	protein_coding	0.5	9	9	0.00247463	0.29998	0.136884	0.297793	0.316513	0.443942	7.31795e-10	0.5701	0.107488	7.07061	0.325014	1.54256e-12	0.56439	0.225096	0.318536	7.07481	1.49651e-12	6.2102e-09
ENSG00000173327.3	MAP3K11	protein_coding	0.5	4	4	0.00900785	0.186289	0.110005	0.0996043	0.392421	0.241651	9.91515e-06	0.449032	0.120795	5.28997	0.201629	1.22338e-07	0.440831	0.318989	0.194332	5.43537	5.46819e-08	4.44104e-06
ENSG00000173432.6	SAA1	protein_coding	0.5	22	22	0.00768635	0.561975	0.108336	0.589209	0.162517	0.750984	1.54828e-23	0.782329	0.0516506	11.392	0.612039	4.58597e-30	0.797156	0.101807	0.635458	11.4265	3.0845e-30	1.59313e-21
ENSG00000173442.7	EHBP1L1	protein_coding	0.5	9	9	0.0261282	0.360711	0.195133	0.291078	0.423222	0.507132	6.54273e-14	0.647565	0.11955	8.46777	0.41934	2.50136e-17	0.639108	0.128453	0.408459	7.80673	5.86902e-15	4.77475e-10
ENSG00000173456.4	RNF26	protein_coding	0.5	12	12	0.00249409	0.302977	0.430541	0.385921	0.265121	0.612554	1.17189e-17	0.699987	0.118672	9.61678	0.489982	6.79214e-22	0.695404	0.169009	0.483586	9.30979	1.28081e-20	6.75818e-15
ENSG00000173457.6	PPP1R14B	protein_coding	0.5	10	10	0.016132	0.448466	0.166846	0.331166	0.512749	0.560341	4.76591e-16	0.680653	0.116332	9.14556	0.463288	5.93211e-20	0.661237	0.188016	0.437235	8.50458	1.82253e-17	2.07368e-12
ENSG00000173465.3	SSSCA1	protein_coding	0.5	15	15	0.0109358	0.637138	0.0813721	0.211706	1.22438	0.697421	4.29447e-26	0.800278	0.0604275	12.0473	0.640444	2.00362e-33	0.74714	0.157854	0.558218	10.5402	5.6394e-26	7.00881e-19
ENSG00000173486.8	FKBP2	protein_coding	0.5	8	8	0.0022447	0.288989	0.115113	0.330875	0.188818	0.436915	3.03749e-11	0.608531	0.0650289	7.63797	0.37031	2.20681e-14	0.618075	0.140704	0.382017	7.5202	5.4693e-14	2.19731e-09
ENSG00000173511.5	VEGFB	protein_coding	0.5	9	9	0.00487134	0.405652	0.110164	0.401692	0.247429	0.546277	1.45539e-15	0.67689	0.106878	9.01747	0.45818	1.9249e-19	0.673611	0.209531	0.453752	9.18684	4.04535e-20	6.51074e-15
ENSG00000173599.9	PC	protein_coding	0.5	12	12	0.00224215	0.399805	0.146398	0.431213	0.220883	0.591786	8.49855e-14	0.646827	0.108331	8.44165	0.418385	3.12887e-17	0.701212	0.160858	0.491699	9.67618	3.80658e-22	3.02308e-16
ENSG00000173621.8	LRFN4	protein_coding	0.5	8	8	0.00444307	0.305007	0.228243	0.275044	0.244453	0.432832	5.28602e-11	0.573477	0.163051	7.33656	0.328875	2.19146e-13	0.565854	0.14114	0.320191	6.66044	2.73008e-11	3.13476e-07
ENSG00000173653.3	RCE1	protein_coding	0.5	10	10	0.00223522	0.310794	0.109215	0.300976	0.43156	0.456506	8.62171e-13	0.637187	0.0701491	8.16455	0.406007	3.2264e-16	0.58235	0.299117	0.339131	7.24518	4.31869e-13	5.80083e-10
ENSG00000173715.11	C11orf80	protein_coding	0.5	4	4	0.00281598	0.276405	0.11328	0.285262	0.168447	0.347703	1.22723e-08	0.540246	0.110772	6.59376	0.291866	4.2882e-11	0.542432	0.177811	0.294233	6.35107	2.13829e-10	1.21496e-06
ENSG00000173727.7	AP000769.1	protein_coding	0.5	10	10	0.00268667	0.352514	0.111266	0.354809	0.212203	0.49575	2.90869e-12	0.621925	0.107762	7.94246	0.38679	1.98206e-15	0.622373	0.180488	0.387348	7.657	1.90324e-14	6.76938e-10
ENSG00000173898.7	SPTBN2	protein_coding	0.5	4	4	0.0029113	0.067063	0.401891	0.194669	0.192828	0.263644	6.25596e-08	0.38989	0.338815	5.17412	0.152014	2.28988e-07	0.454225	0.235499	0.20632	5.25496	1.48053e-07	0.00010182
ENSG00000173914.7	RBM4B	protein_coding	0.5	4	4	0.00268884	0.175721	0.15588	0.204512	0.124268	0.23199	1.81716e-06	0.448441	0.209076	5.41787	0.2011	6.03117e-08	0.453379	0.142667	0.205553	5.02362	5.07071e-07	0.00078375
ENSG00000173933.15	RBM4	protein_coding	0.5	6	6	0.00312022	0.274578	0.129401	0.238139	0.270463	0.347654	8.02279e-10	0.567257	0.121347	7.03834	0.321781	1.9455e-12	0.583064	0.174962	0.339964	7.03271	2.0256e-12	2.63978e-08
ENSG00000174080.6	CTSF	protein_coding	0.5	7	7	0.0104696	0.377157	0.167228	0.218508	0.546925	0.474519	9.53686e-14	0.639266	0.12091	8.38178	0.408661	5.2135e-17	0.625154	0.182206	0.390817	7.91407	2.49111e-15	8.27644e-11
ENSG00000174165.3	ZDHHC24	protein_coding	0.5	9	9	0.00365837	0.464395	0.149719	0.397815	0.243159	0.52016	1.84246e-16	0.686353	0.0943434	9.27802	0.471081	1.72652e-20	0.664516	0.1546	0.441582	8.61599	6.9341e-18	1.02072e-12
ENSG00000174276.5	ZNHIT2	protein_coding	0.5	8	8	0.00878257	0.336532	0.0911151	0.31941	0.260304	0.438258	2.65148e-11	0.605646	0.0923632	7.62783	0.366808	2.38739e-14	0.60171	0.195932	0.362055	7.5019	6.28992e-14	9.91329e-10
ENSG00000174370.5	C11orf45	protein_coding	0.5	36	36	0.00170694	0.804619	0.0918318	0.786219	0.152136	0.927393	2.50664e-44	0.90535	0.0418237	16.5276	0.819658	2.32235e-61	0.910269	0.0775062	0.828589	16.4959	3.92882e-61	2.86115e-41
ENSG00000174483.15	BBS1	protein_coding	0.5	7	7	0.0267976	0.299624	0.113229	0.254899	0.172769	0.355248	1.70957e-09	0.563038	0.0957753	6.94401	0.317012	3.8113e-12	0.526648	0.144531	0.277359	6.05752	1.38237e-09	7.29423e-06
ENSG00000174516.10	PELI3	protein_coding	0.5	6	6	0.00238832	0.153384	0.218346	0.168717	0.156372	0.278273	7.54265e-07	0.470299	0.190712	5.66897	0.221181	1.43662e-08	0.506175	0.107718	0.256213	5.68659	1.29599e-08	5.93088e-05
ENSG00000174547.9	MRPL11	protein_coding	0.5	5	5	0.0441208	0.20983	0.187434	0.261063	0.278014	0.360425	9.57078e-08	0.501574	0.172016	6.10409	0.251577	1.03387e-09	0.508252	0.324348	0.25832	6.21395	5.1669e-10	1.09447e-07
ENSG00000174576.4	NPAS4	protein_coding	0.5	11	11	0.0180532	0.353275	0.152725	0.327373	0.27886	0.511948	1.74341e-10	0.571139	0.141713	7.21057	0.3262	5.57184e-13	0.666077	0.150181	0.443659	8.50842	1.76323e-17	2.93457e-12
ENSG00000174669.7	SLC29A2	protein_coding	0.5	5	5	0.00593249	0.1558	0.176114	0.207786	0.193399	0.327432	1.56948e-07	0.504113	0.135357	6.0882	0.25413	1.14186e-09	0.549536	0.212515	0.301989	6.64267	3.08046e-11	1.29028e-07
ENSG00000174672.11	BRSK2	protein_coding	0.5	41	41	0.00174014	0.79224	0.0640016	0.801727	0.0947701	0.932484	1.81801e-43	0.906723	0.0256548	16.3524	0.822146	4.17902e-60	0.901971	0.0560578	0.813552	15.5654	1.2501e-54	2.6243e-37
ENSG00000174775.12	HRAS	protein_coding	0.5	16	16	0.00656558	0.52146	0.226995	0.48899	0.563659	0.727664	1.07463e-24	0.753946	0.12879	11.4714	0.568435	1.83646e-30	0.775217	0.223673	0.600962	11.9493	6.54656e-33	2.17465e-24
ENSG00000174791.6	RIN1	protein_coding	0.5	11	11	0.0105591	0.38586	0.0485813	0.375224	0.148398	0.544262	1.71369e-14	0.673484	0.0207934	8.77089	0.45358	1.77255e-18	0.666435	0.120564	0.444136	8.5081	1.76802e-17	3.29022e-12
ENSG00000174804.3	FZD4	protein_coding	0.5	16	16	0.00230049	0.509054	0.140652	0.562442	0.1302	0.695521	2.02942e-21	0.754632	0.0753298	10.7701	0.56947	4.76258e-27	0.749871	0.0925398	0.562307	10.0125	1.34296e-23	1.40901e-16
ENSG00000174851.10	YIF1A	protein_coding	0.5	4	4	0.00361252	0.171172	0.228817	0.194614	0.208591	0.22751	3.39002e-07	0.465697	0.21472	5.71067	0.216874	1.12533e-08	0.481354	0.218879	0.231702	5.64812	1.62213e-08	1.87426e-05
ENSG00000174871.6	CNIH2	protein_coding	0.5	4	4	0.0143087	0.17463	0.28382	0.210364	0.35847	0.236793	2.11032e-07	0.441604	0.273201	5.54629	0.195014	2.91803e-08	0.506705	0.256671	0.25675	6.40336	1.51997e-10	1.11468e-07
ENSG00000174903.10	RAB1B	protein_coding	0.5	5	5	0.0343547	0.15408	0.30946	0.145436	0.262984	0.28603	1.11713e-08	0.497192	0.248221	6.24446	0.247199	4.25278e-10	0.438663	0.22014	0.192425	4.97099	6.66109e-07	0.000435044
ENSG00000174915.7	PTDSS2	protein_coding	0.5	26	26	0.00439041	0.739878	0.0381197	0.613351	0.358639	0.815955	7.28236e-35	0.870211	0.0116576	14.3217	0.757267	1.60102e-46	0.822875	0.126402	0.677124	12.4095	2.32046e-35	3.25623e-25
ENSG00000175104.10	TRAF6	protein_coding	0.5	44	44	0.00172735	0.589894	0.327486	0.5965	0.330957	0.903194	5.44082e-33	0.839477	0.0705606	13.7504	0.704721	5.06322e-43	0.814111	0.118255	0.662776	12.294	9.75446e-35	6.99421e-25
ENSG00000175115.7	PACS1	protein_coding	0.5	10	10	0.00229744	0.427784	0.131736	0.423472	0.208742	0.531862	4.19564e-16	0.688392	0.0863937	9.21113	0.473883	3.22701e-20	0.642649	0.155369	0.412998	8.06888	7.09468e-16	5.13251e-11
ENSG00000175216.10	CKAP5	protein_coding	0.5	6	6	0.00806436	0.236479	0.0777706	0.155119	0.255925	0.308928	7.60928e-07	0.497609	0.0757337	5.89904	0.247615	3.65616e-09	0.480633	0.234604	0.231008	5.66992	1.42861e-08	1.392e-05
ENSG00000175224.12	ATG13	protein_coding	0.5	6	6	0.00265462	0.205295	0.143675	0.223136	0.286669	0.356916	6.93422e-09	0.546435	0.111317	6.69133	0.298591	2.21151e-11	0.499316	0.243016	0.249317	6.09958	1.06345e-09	1.03772e-06
ENSG00000175229.6	GAL3ST3	protein_coding	0.5	6	6	0.0160898	0.237998	0.251332	0.27246	0.199052	0.304682	2.96986e-08	0.494837	0.202188	6.16799	0.244864	6.91619e-10	0.556473	0.189799	0.309662	6.75829	1.39634e-11	7.74215e-08
ENSG00000175264.3	CHST1	protein_coding	0.5	5	5	0.00308134	0.185258	0.145517	0.221251	0.205633	0.279054	1.24869e-06	0.482296	0.120213	5.73246	0.23261	9.8987e-09	0.489774	0.146751	0.239879	5.54128	3.00266e-08	8.05489e-05
ENSG00000175274.14	TP53I11	protein_coding	0.5	11	11	0.0130435	0.443932	0.147975	0.480338	0.134366	0.583381	8.31322e-20	0.741288	0.0610463	10.342	0.549508	4.54869e-25	0.705962	0.116821	0.498382	9.17833	4.3782e-20	4.35949e-14
ENSG00000175315.2	CST6	protein_coding	0.5	6	6	0.0277702	0.224005	0.190083	0.212878	0.325195	0.322488	8.75485e-09	0.532139	0.158713	6.5563	0.283172	5.51588e-11	0.473888	0.318515	0.22457	5.83286	5.44856e-09	6.67542e-07
ENSG00000175334.3	BANF1	protein_coding	0.5	6	6	0.00259951	0.210312	0.0609014	0.207878	0.2775	0.309296	2.81926e-06	0.482524	0.0569633	5.66461	0.232829	1.47356e-08	0.464516	0.23166	0.215775	5.39655	6.79334e-08	5.61398e-05
ENSG00000175348.6	TMEM9B	protein_coding	0.5	11	11	0.00317947	0.534027	0.14834	0.50583	0.244075	0.632357	5.06788e-20	0.732829	0.0942365	10.3357	0.537039	4.86008e-25	0.721978	0.1902	0.521253	9.96352	2.20135e-23	4.53755e-17
ENSG00000175352.6	NRIP3	protein_coding	0.5	15	15	0.00484639	0.497106	0.152828	0.407182	0.202206	0.62821	1.22219e-19	0.734497	0.0841565	10.2625	0.539486	1.03926e-24	0.70765	0.0688498	0.500768	8.93839	3.94897e-19	4.65467e-13
ENSG00000175356.8	SCUBE2	protein_coding	0.5	12	12	0.0021605	0.514662	0.0535493	0.513211	0.118832	0.58993	6.75258e-19	0.733969	0.0417472	10.1017	0.53871	5.42729e-24	0.710438	0.0804429	0.504723	9.04549	1.49e-19	1.94732e-13
ENSG00000175376.4	EIF1AD	protein_coding	0.5	4	4	0.00338922	0.217188	0.1651	0.158124	0.2776	0.292186	4.11437e-07	0.490045	0.143698	5.89159	0.240144	3.82504e-09	0.467082	0.22473	0.218166	5.53724	3.07272e-08	2.3234e-05
ENSG00000175390.8	EIF3F	protein_coding	0.5	46	46	0.00154247	0.755352	0.149018	0.849571	0.0866818	0.952825	3.12018e-41	0.888168	0.0613032	15.7759	0.788843	4.55529e-56	0.930313	0.0432942	0.865483	17.3701	1.38925e-67	9.55401e-45
ENSG00000175463.7	TBC1D10C	protein_coding	0.5	15	15	0.00188366	0.483267	0.0756082	0.530414	0.183975	0.663856	2.94386e-16	0.695494	0.0600463	9.29169	0.483711	1.51862e-20	0.744604	0.103836	0.554435	10.0034	1.47254e-23	1.18471e-16
ENSG00000175467.10	SART1	protein_coding	0.5	4	4	0.0150368	0.183219	0.133003	0.216288	0.297669	0.217258	1.63034e-06	0.470959	0.139852	5.62234	0.221803	1.88392e-08	0.520014	0.298888	0.270414	6.38912	1.66842e-10	8.19124e-08
ENSG00000175482.4	POLD4	protein_coding	0.5	13	13	0.0039543	0.432947	0.203982	0.44574	0.221536	0.570496	3.27995e-17	0.670058	0.175132	9.32133	0.448978	1.14886e-20	0.708746	0.147036	0.502321	9.45503	3.22943e-21	3.49108e-15
ENSG00000175505.9	CLCF1	protein_coding	0.5	4	4	0.00793618	0.195081	0.177633	0.153934	0.278429	0.229056	2.1719e-06	0.451755	0.181562	5.44199	0.204083	5.2688e-08	0.425324	0.337568	0.180901	5.1051	3.30616e-07	1.11379e-05
ENSG00000175518.6	UBQLNL	protein_coding	0.5	12	12	0.0023697	0.418085	0.222892	0.357396	0.254939	0.538688	7.55471e-15	0.651552	0.14643	8.69422	0.42452	3.49209e-18	0.640757	0.202634	0.41057	8.17076	3.06449e-16	1.53047e-11
ENSG00000175536.6	LIPT2	protein_coding	0.5	5	5	0.00287962	0.238661	0.139885	0.248421	0.247067	0.331313	1.14656e-07	0.504726	0.153178	6.11598	0.254748	9.59668e-10	0.54008	0.18019	0.291686	6.41505	1.40776e-10	6.59542e-07
ENSG00000175538.6	KCNE3	protein_coding	0.5	11	11	0.00231605	0.477386	0.0644642	0.465611	0.126222	0.547059	7.1582e-17	0.709354	0.0224246	9.51258	0.503183	1.85994e-21	0.699566	0.0853163	0.489393	8.86548	7.61724e-19	6.14801e-13
ENSG00000175544.9	CABP4	protein_coding	0.5	12	12	0.0186099	0.452451	0.109225	0.266243	0.323021	0.544449	1.23925e-17	0.702109	0.109111	9.62658	0.492957	6.17477e-22	0.619025	0.197697	0.383192	7.88552	3.13226e-15	7.51223e-11
ENSG00000175550.3	DRAP1	protein_coding	0.5	4	4	0.035336	0.152753	0.119747	0.151082	0.292211	0.240664	1.66115e-05	0.455791	0.0557266	5.29613	0.207746	1.18285e-07	0.427688	0.279786	0.182917	4.9569	7.16266e-07	0.00018196
ENSG00000175564.8	UCP3	protein_coding	0.5	15	15	0.0117009	0.499997	0.115737	0.518493	0.172636	0.646372	1.49632e-17	0.707774	0.0955852	9.64403	0.500944	5.21004e-22	0.752504	0.117359	0.566262	10.2985	7.15347e-25	1.0095e-17
ENSG00000175567.4	UCP2	protein_coding	0.5	7	7	0.00778361	0.354282	0.119511	0.276574	0.305677	0.402747	3.54248e-11	0.599867	0.10458	7.56026	0.359841	4.02271e-14	0.597659	0.248363	0.357196	7.56655	3.83273e-14	3.3894e-10
ENSG00000175573.6	C11orf68	protein_coding	0.5	15	15	0.0057734	0.536327	0.125487	0.559684	0.16087	0.660001	2.48745e-20	0.742611	0.0768186	10.4627	0.551471	1.2821e-25	0.758419	0.0945045	0.5752	10.3502	4.17724e-25	8.52376e-18
ENSG00000175575.8	PAAF1	protein_coding	0.5	7	7	0.00320529	0.480383	0.105946	0.454575	0.193585	0.572572	8.96144e-21	0.735552	0.0949522	10.5172	0.541036	7.20069e-26	0.694787	0.125008	0.482729	9.10268	8.81325e-20	5.20142e-14
ENSG00000175581.9	MRPL48	protein_coding	0.5	6	6	0.00586514	0.389295	0.088496	0.336916	0.436525	0.416906	8.56635e-13	0.637561	0.0696391	8.16746	0.406484	3.14945e-16	0.566184	0.383974	0.320564	7.87823	3.32057e-15	4.22551e-13
ENSG00000175582.15	RAB6A	protein_coding	0.5	6	6	0.00607983	0.300678	0.286235	0.342927	0.301858	0.4428	3.88459e-13	0.625632	0.117125	8.1633	0.391416	3.25991e-16	0.613723	0.281398	0.376655	7.81469	5.50981e-15	2.9185e-11
ENSG00000175591.7	P2RY2	protein_coding	0.5	9	9	0.0102728	0.318512	0.218782	0.355307	0.193137	0.466701	3.74838e-12	0.603459	0.152222	7.78953	0.364162	6.72592e-15	0.637778	0.127026	0.406761	7.82182	5.20671e-15	3.98262e-10
ENSG00000175592.4	FOSL1	protein_coding	0.5	5	5	0.0173229	0.212412	0.126723	0.21435	0.166292	0.253541	2.80902e-06	0.463537	0.1357	5.51702	0.214866	3.44789e-08	0.50635	0.193304	0.25639	5.93556	2.92848e-09	6.54499e-06
ENSG00000175602.2	CCDC85B	protein_coding	0.5	7	7	0.00278822	0.313354	0.229307	0.290047	0.204217	0.373163	2.23246e-10	0.5429	0.183322	6.99095	0.294741	2.73027e-12	0.548793	0.169714	0.301173	6.48123	9.0979e-11	5.83559e-07
ENSG00000175634.10	RPS6KB2	protein_coding	0.5	9	9	0.037411	0.338989	0.140802	0.288204	0.220293	0.462913	9.84886e-11	0.586923	0.118476	7.37383	0.344479	1.65791e-13	0.603133	0.136948	0.363769	7.3989	1.37314e-13	3.28674e-09
ENSG00000175868.9	CALCB	protein_coding	0.5	17	17	0.00229888	0.488418	0.124381	0.413057	0.250397	0.668771	7.56566e-17	0.70105	0.0733105	9.45351	0.491472	3.27652e-21	0.758127	0.16	0.574757	10.865	1.69225e-27	5.0978e-20
ENSG00000176102.7	CSTF3	protein_coding	0.5	19	19	0.00335275	0.507592	0.23025	0.554547	0.150848	0.724604	3.11259e-22	0.748608	0.128537	10.9017	0.560414	1.13124e-27	0.765022	0.117009	0.585258	10.6503	1.73772e-26	6.27826e-19
ENSG00000176148.11	TCP11L1	protein_coding	0.5	17	17	0.00633153	0.580834	0.218106	0.568293	0.302489	0.737112	8.5734e-24	0.762343	0.114318	11.3251	0.581167	9.85799e-30	0.770624	0.149397	0.593862	11.3057	1.22936e-29	1.34985e-21
ENSG00000176340.3	COX8A	protein_coding	0.5	10	10	0.0155142	0.35699	0.182644	0.377422	0.250103	0.538816	2.7959e-13	0.625346	0.157398	8.17676	0.391058	2.91575e-16	0.629819	0.134	0.396672	7.74347	9.67416e-15	5.46461e-10
ENSG00000176485.6	PLA2G16	protein_coding	0.5	6	6	0.0225797	0.256249	0.119799	0.255316	0.230058	0.369579	5.60072e-08	0.528545	0.0836943	6.37015	0.27936	1.88844e-10	0.557584	0.152602	0.3109	6.61114	3.8138e-11	3.17767e-07
ENSG00000176697.14	BDNF	protein_coding	0.5	12	12	0.00616208	0.51708	0.0868583	0.475874	0.210949	0.616246	5.20694e-20	0.744885	0.0563178	10.4078	0.554854	2.28472e-25	0.72546	0.0914825	0.526293	9.47573	2.64894e-21	7.11443e-15
ENSG00000176971.2	FIBIN	protein_coding	0.5	27	27	0.00199049	0.682166	0.097205	0.668509	0.140927	0.828653	6.64328e-31	0.838796	0.0581199	13.2984	0.703579	2.36366e-40	0.840722	0.0680624	0.706814	12.6656	9.17325e-37	6.6575e-26
ENSG00000176973.7	FAM89B	protein_coding	0.5	4	4	0.00274047	0.115895	0.144484	0.106438	0.202652	0.239979	3.04537e-05	0.417485	0.166579	4.93149	0.174294	8.16047e-07	0.421411	0.166736	0.177588	4.71563	2.40968e-06	0.00174001
ENSG00000176984.2	AP000679.2	protein_coding	0.5	8	8	0.009053	0.346576	0.151009	0.297366	0.361204	0.484155	1.64934e-13	0.637536	0.115699	8.31907	0.406452	8.86573e-17	0.603075	0.219388	0.3637	7.83996	4.50697e-15	4.89806e-11
ENSG00000177030.12	DEAF1	protein_coding	0.5	20	20	0.00224682	0.591612	0.117739	0.544039	0.280849	0.73497	6.7419e-26	0.806487	0.0316739	12.0415	0.650421	2.15138e-33	0.753615	0.158947	0.567936	10.7252	7.75532e-27	1.60098e-19
ENSG00000177042.10	TMEM80	protein_coding	0.5	16	16	0.00243388	0.697849	0.119952	0.685715	0.137967	0.809914	1.96149e-32	0.839214	0.0715313	13.6288	0.704281	2.69815e-42	0.85615	0.0601636	0.732993	13.2144	7.24327e-40	5.91691e-28
ENSG00000177054.9	ZDHHC13	protein_coding	0.5	15	15	0.00808113	0.596583	0.0728174	0.562045	0.185247	0.689692	5.31301e-23	0.77952	0.0383258	11.2606	0.607651	2.05357e-29	0.76761	0.0952046	0.589225	10.5243	6.67683e-26	2.46251e-18
ENSG00000177098.4	SCN4B	protein_coding	0.5	17	17	0.0087321	0.611132	0.0477799	0.522892	0.222129	0.692143	4.71743e-24	0.791943	0.0175456	11.5604	0.627174	6.54261e-31	0.759173	0.128945	0.576343	10.6336	2.08022e-26	5.474e-19
ENSG00000177103.9	DSCAML1	protein_coding	0.5	13	13	0.0151221	0.306817	0.238589	0.260348	0.517884	0.523727	2.08035e-12	0.617061	0.121047	7.94322	0.380764	1.96995e-15	0.62388	0.219893	0.389227	7.86229	3.77165e-15	9.69666e-11
ENSG00000177105.9	RHOG	protein_coding	0.5	23	23	0.00179428	0.488783	0.170687	0.517925	0.204561	0.74109	3.52798e-20	0.735956	0.0951053	10.3878	0.541631	2.81885e-25	0.758789	0.121264	0.575761	10.5586	4.63669e-26	1.12333e-18
ENSG00000177106.10	EPS8L2	protein_coding	0.5	19	19	0.00216672	0.685025	0.0693841	0.673046	0.167946	0.788984	5.8391e-30	0.837485	0.0338187	13.0899	0.701381	3.76e-39	0.829709	0.0950406	0.688416	12.6998	5.92682e-37	2.76448e-26
ENSG00000177156.6	TALDO1	protein_coding	0.5	21	21	0.00199186	0.723257	0.0527538	0.642847	0.25593	0.79581	4.39678e-31	0.844086	0.0363698	13.3677	0.712481	9.33799e-41	0.818155	0.144728	0.669378	12.7993	1.65446e-37	5.36088e-27
ENSG00000177225.12	PDDC1	protein_coding	0.5	11	11	0.00267198	0.523569	0.226174	0.464802	0.332528	0.629713	5.0222e-21	0.721017	0.16644	10.4654	0.519866	1.2452e-25	0.696566	0.225493	0.485204	9.91368	3.63025e-23	1.89567e-17
ENSG00000177363.4	LRRN4CL	protein_coding	0.5	13	13	0.00216567	0.423939	0.108426	0.435854	0.176937	0.574545	2.19743e-17	0.702643	0.0977412	9.57716	0.493707	9.97484e-22	0.702319	0.108451	0.493252	9.02118	1.8608e-19	1.59974e-13
ENSG00000177542.6	SLC25A22	protein_coding	0.5	28	28	0.0056073	0.718422	0.0628636	0.750702	0.0620052	0.854579	2.27333e-32	0.85258	0.0338448	13.6906	0.726893	1.15518e-42	0.877805	0.0478097	0.770542	14.0692	5.8766e-45	3.16695e-31
ENSG00000177595.13	PIDD	protein_coding	0.5	33	33	0.00883911	0.674758	0.0336476	0.651473	0.187547	0.851861	7.76699e-29	0.83178	0.013486	12.8172	0.691857	1.31436e-37	0.829064	0.0985084	0.687348	12.5023	7.25651e-36	1.86305e-25
ENSG00000177600.4	RPLP2	protein_coding	0.5	12	12	0.00247635	0.479499	0.150498	0.510054	0.19561	0.621077	1.42337e-18	0.721799	0.0855386	9.95394	0.520993	2.42383e-23	0.719715	0.147344	0.517989	9.76946	1.52254e-22	3.05421e-16
ENSG00000177666.11	PNPLA2	protein_coding	0.5	28	28	0.00189981	0.762066	0.0564775	0.758431	0.113761	0.876529	2.64992e-38	0.882144	0.0381672	15.1206	0.778178	1.18458e-51	0.878777	0.05161	0.772249	14.2808	2.88136e-46	3.95232e-32
ENSG00000177685.12	EFCAB4A	protein_coding	0.5	24	24	0.0104136	0.635256	0.0542835	0.582661	0.25747	0.819675	9.38335e-28	0.823042	0.0207327	12.5353	0.677398	4.78786e-36	0.812094	0.0847381	0.659497	11.9051	1.11339e-32	3.09523e-23
ENSG00000177697.13	CD151	protein_coding	0.5	27	27	0.00265513	0.68568	0.266755	0.76528	0.127423	0.888743	1.52897e-40	0.878445	0.0759503	15.5755	0.771666	1.06869e-54	0.886784	0.0803147	0.786386	15.1654	5.99113e-52	7.36004e-36
ENSG00000177700.5	POLR2L	protein_coding	0.5	18	18	0.0142603	0.553727	0.0413878	0.533294	0.20887	0.697977	2.40681e-23	0.779852	0.0520143	11.3363	0.608169	8.66861e-30	0.783633	0.108688	0.61408	11.2035	3.92091e-29	7.35929e-21
ENSG00000177830.13	CHID1	protein_coding	0.5	12	12	0.00703177	0.439586	0.0788746	0.487024	0.178311	0.599767	3.09848e-15	0.683297	0.0424462	8.99379	0.466895	2.3884e-19	0.733475	0.0826454	0.537986	9.57314	1.03702e-21	4.18577e-15
ENSG00000177951.13	BET1L	protein_coding	0.5	15	15	0.00218433	0.489324	0.223298	0.473187	0.304984	0.530291	2.01573e-20	0.701604	0.204134	10.2013	0.492249	1.95651e-24	0.702434	0.231174	0.493414	9.88969	4.6144e-23	2.9864e-17
ENSG00000177963.8	RIC8A	protein_coding	0.5	8	8	0.00411271	0.33865	0.110942	0.25294	0.503792	0.437439	1.73576e-12	0.62226	0.107877	7.99662	0.387207	1.27884e-15	0.619054	0.205332	0.383227	7.91406	2.49135e-15	5.60612e-11
ENSG00000178105.5	DDX10	protein_coding	0.5	20	20	0.00535646	0.667545	0.0869627	0.614946	0.184264	0.748309	2.1192e-30	0.830319	0.0639465	13.1434	0.68943	1.85633e-39	0.807553	0.116272	0.652142	11.9065	1.09422e-32	2.31804e-23
ENSG00000178202.8	KDELC2	protein_coding	0.5	4	4	0.0146376	0.225194	0.15634	0.209647	0.208001	0.289706	1.96272e-07	0.499868	0.146869	6.0312	0.249868	1.62742e-09	0.474758	0.261903	0.225395	5.57014	2.54533e-08	1.1284e-05
ENSG00000178301.3	AQP11	protein_coding	0.5	7	7	0.0329599	0.184513	0.275228	0.233636	0.195567	0.354162	4.58919e-08	0.520039	0.133105	6.31979	0.27044	2.61913e-10	0.538939	0.162981	0.290455	6.28757	3.22469e-10	1.86595e-06
ENSG00000179057.9	IGSF22	protein_coding	0.5	15	15	0.00230816	0.635906	0.0918552	0.627107	0.250222	0.750648	1.46684e-26	0.807935	0.0548081	12.1912	0.65276	3.46324e-34	0.785746	0.207265	0.617397	11.8348	2.57847e-32	1.18042e-23
ENSG00000179071.3	CCDC89	protein_coding	0.5	9	9	0.0229166	0.261495	0.325968	0.346501	0.184674	0.489505	7.51855e-13	0.62444	0.120265	8.08906	0.389925	6.0129e-16	0.629198	0.114336	0.39589	7.60241	2.90669e-14	1.90086e-09
ENSG00000179119.10	SPTY2D1	protein_coding	0.5	12	12	0.00908377	0.468365	0.0522761	0.493354	0.193467	0.574964	2.52617e-16	0.700777	0.0320797	9.34021	0.491089	9.6144e-21	0.715988	0.16736	0.512639	9.81546	9.6595e-23	1.55536e-16
ENSG00000179240.4	RP11-111M22.2	protein_coding	0.5	13	13	0.00627743	0.545509	0.119622	0.502386	0.194584	0.628555	7.53276e-21	0.74616	0.089077	10.5944	0.556754	3.16319e-26	0.754641	0.0992611	0.569484	10.367	3.50328e-25	6.07429e-18
ENSG00000179241.8	LDLRAD3	protein_coding	0.5	30	30	0.0125678	0.634814	0.197691	0.653191	0.179031	0.839971	4.26659e-29	0.810999	0.112603	12.7468	0.65772	3.24755e-37	0.838097	0.106145	0.702406	12.9151	3.69828e-38	4.69056e-27
ENSG00000179331.2	RAB39A	protein_coding	0.5	9	9	0.00229176	0.335799	0.0847612	0.251863	0.259218	0.439628	1.91068e-10	0.593528	0.0542156	7.36321	0.352275	1.79545e-13	0.561382	0.213691	0.31515	6.92966	4.21863e-12	2.00324e-08
ENSG00000179431.5	FJX1	protein_coding	0.5	27	27	0.00321159	0.578724	0.107567	0.57142	0.271664	0.810835	1.74744e-24	0.787352	0.0596629	11.6257	0.619923	3.04936e-31	0.78504	0.144364	0.616287	11.8017	3.82694e-32	2.14342e-23
ENSG00000179532.8	DNHD1	protein_coding	0.5	18	18	0.00220877	0.536659	0.0991427	0.513569	0.286284	0.757997	2.6679e-23	0.780142	0.0553605	11.3276	0.608621	9.57456e-30	0.791935	0.0938925	0.627161	11.2548	2.19446e-29	6.73502e-21
ENSG00000180176.10	TH	protein_coding	0.5	39	39	0.00213995	0.811948	0.0883254	0.793243	0.188295	0.929976	1.85358e-45	0.909195	0.0378285	16.7887	0.826636	2.95279e-63	0.912273	0.0910675	0.832242	17.4934	1.60903e-68	1.12031e-45
ENSG00000180210.10	F2	protein_coding	0.5	9	9	0.00247167	0.370929	0.0843554	0.215462	0.628675	0.454231	4.55406e-12	0.62408	0.0768585	7.91895	0.389476	2.39527e-15	0.638478	0.245119	0.407654	8.42139	3.7205e-17	1.13592e-12
ENSG00000180423.4	HARBI1	protein_coding	0.5	5	5	0.0130471	0.208703	0.107641	0.201942	0.173809	0.278268	4.31984e-07	0.494428	0.11949	5.92559	0.244459	3.11185e-09	0.436438	0.246287	0.190478	5.05682	4.26302e-07	0.000193982
ENSG00000180720.6	CHRM4	protein_coding	0.5	8	8	0.0119078	0.298342	0.0637675	0.309602	0.167351	0.430358	8.3969e-11	0.60168	0.052428	7.49608	0.362019	6.57533e-14	0.620077	0.102257	0.384496	7.43404	1.05331e-13	5.60424e-09
ENSG00000180773.10	SLC36A4	protein_coding	0.5	8	8	0.00950949	0.238037	0.346941	0.289947	0.190065	0.423621	2.42741e-11	0.577681	0.192444	7.42233	0.333716	1.15076e-13	0.605006	0.164384	0.366032	7.51511	5.68647e-14	1.1891e-09
ENSG00000180785.8	OR51E1	protein_coding	0.5	21	21	0.00394288	0.665009	0.121609	0.69236	0.127586	0.802725	1.20155e-31	0.84319	0.056101	13.4825	0.710969	1.9827e-41	0.83883	0.064657	0.703635	12.5372	4.67277e-36	2.17405e-25
ENSG00000180878.2	C11orf42	protein_coding	0.5	23	23	0.00208814	0.59991	0.151724	0.578504	0.22561	0.787447	2.36233e-27	0.795256	0.107722	12.2844	0.632431	1.09849e-34	0.80418	0.0955923	0.646705	11.817	3.18978e-32	5.00333e-23
ENSG00000181074.3	OR52N4	protein_coding	0.5	25	25	0.00210357	0.699108	0.08001	0.715769	0.111697	0.834132	1.12026e-34	0.859898	0.0536472	14.2242	0.739425	6.4886e-46	0.852708	0.0532649	0.727111	12.9469	2.44533e-38	7.22346e-27
ENSG00000181264.4	TMEM136	protein_coding	0.5	23	23	0.00213823	0.691739	0.205083	0.715099	0.179057	0.85126	4.35633e-34	0.853466	0.0774352	14.0597	0.728405	6.71935e-45	0.849737	0.106715	0.722053	13.686	1.23039e-42	3.74475e-30
ENSG00000181649.5	PHLDA2	protein_coding	0.5	82	55	0.0520818	0.143252	0.199847	0.254036	0.397676	0.819514	2.05211e-06	0.479414	0.0983154	5.66859	0.229837	1.43982e-08	0.578878	0.26334	0.3351	7.51095	5.87005e-14	2.21264e-10
ENSG00000181830.7	SLC35C1	protein_coding	0.5	9	9	0.00396883	0.293805	0.169632	0.227482	0.274332	0.432112	4.37402e-10	0.563066	0.137552	7.06917	0.317044	1.55867e-12	0.530344	0.279218	0.281264	6.40704	1.48376e-10	9.71753e-08
ENSG00000181908.4	AP003774.4	protein_coding	0.5	13	13	0.0101203	0.406113	0.231889	0.400183	0.190325	0.545899	2.12228e-15	0.652439	0.166554	8.81533	0.425677	1.19338e-18	0.694664	0.118856	0.482558	8.907	5.24338e-19	3.14049e-13
ENSG00000181924.6	COA4	protein_coding	0.5	7	7	0.0143535	0.269235	0.26828	0.277136	0.302934	0.423619	4.46949e-09	0.505115	0.233002	6.40733	0.255141	1.48087e-10	0.528035	0.286843	0.278821	6.53269	6.45977e-11	6.29586e-08
ENSG00000182103.3	FAM181B	protein_coding	0.5	12	12	0.0175231	0.252325	0.221053	0.203811	0.487049	0.508054	1.22243e-09	0.537608	0.188367	6.7787	0.289023	1.21262e-11	0.584324	0.152211	0.341434	6.98704	2.80751e-12	4.48081e-08
ENSG00000182208.8	MOB2	protein_coding	0.5	17	17	0.013873	0.535428	0.0846788	0.54181	0.159884	0.640603	4.97505e-20	0.743984	0.0634023	10.406	0.553512	2.32712e-25	0.744413	0.0918645	0.554151	9.86789	5.73602e-23	4.29104e-16
ENSG00000182255.6	KCNA4	protein_coding	0.5	8	8	0.00238456	0.407094	0.138075	0.30966	0.202119	0.47541	2.6342e-13	0.639877	0.107957	8.2884	0.409442	1.14779e-16	0.637853	0.147443	0.406856	8.00077	1.23643e-15	7.8294e-11
ENSG00000182272.7	B4GALNT4	protein_coding	0.5	14	14	0.00978917	0.430493	0.124521	0.447834	0.27385	0.587589	1.58978e-15	0.68158	0.0731759	9.04458	0.464551	1.50243e-19	0.696035	0.225954	0.484464	9.82276	8.98456e-23	4.28323e-17
ENSG00000182359.10	KBTBD3	protein_coding	0.5	8	8	0.00261254	0.369851	0.217566	0.357074	0.413145	0.463197	3.95388e-13	0.619079	0.140019	8.11375	0.383259	4.90801e-16	0.608276	0.327197	0.37	8.21696	2.08719e-16	4.70885e-13
ENSG00000182450.8	KCNK4	protein_coding	0.5	7	7	0.0083129	0.307748	0.176348	0.2694	0.332512	0.392007	6.00436e-11	0.578632	0.15723	7.35695	0.334815	1.88167e-13	0.507693	0.283237	0.257752	6.31167	2.76048e-10	1.91775e-07
ENSG00000182667.10	NTM	protein_coding	0.5	70	67	0.0116691	0.817243	0.0286009	0.85259	0.0759831	0.971835	4.0222e-45	0.914491	0.0169053	16.7456	0.836293	6.10142e-63	0.926863	0.044255	0.859075	17.203	2.52107e-66	4.53877e-44
ENSG00000182704.6	TSKU	protein_coding	0.5	12	12	0.00852727	0.497276	0.0877088	0.517613	0.125989	0.605011	6.19889e-18	0.717835	0.0630022	9.79363	0.515287	1.19916e-22	0.733475	0.107492	0.537985	9.7083	2.77923e-22	1.12946e-15
ENSG00000182791.3	CCDC87	protein_coding	0.5	14	14	0.0122542	0.415755	0.197007	0.518254	0.130446	0.63264	1.74179e-18	0.70755	0.112938	9.84669	0.500628	7.08419e-23	0.753536	0.11453	0.567817	10.4566	1.36705e-25	2.37858e-18
ENSG00000182919.10	C11orf54	protein_coding	0.5	34	34	0.00657676	0.849648	0.0816944	0.847239	0.10421	0.928725	6.06325e-51	0.925718	0.0414572	18.0391	0.856955	9.61357e-73	0.924336	0.0604041	0.854397	17.4172	6.10673e-68	4.42724e-45
ENSG00000182934.7	SRPR	protein_coding	0.5	15	15	0.0027541	0.514579	0.189776	0.480799	0.228611	0.618369	3.73257e-20	0.713161	0.147323	10.2367	0.508599	1.35814e-24	0.734247	0.1187	0.539119	9.83578	7.89545e-23	3.45798e-16
ENSG00000182985.12	CADM1	protein_coding	0.5	12	12	0.00461875	0.478559	0.077098	0.418999	0.3321	0.56369	1.08434e-16	0.701835	0.0567696	9.42581	0.492572	4.26784e-21	0.680552	0.124585	0.463151	8.55779	1.15047e-17	3.85919e-12
ENSG00000183020.9	AP2A2	protein_coding	0.5	7	7	0.0146303	0.366459	0.0430548	0.348704	0.10973	0.454354	2.43274e-12	0.633848	0.0397264	8.04597	0.401763	8.55667e-16	0.60529	0.164269	0.366376	7.28617	3.18879e-13	8.37506e-09
ENSG00000183134.4	PTGDR2	protein_coding	0.5	21	21	0.0021205	0.674191	0.0968443	0.679586	0.139841	0.809283	3.23298e-30	0.837968	0.0388337	13.1476	0.70219	1.7561e-39	0.840599	0.0869273	0.706606	12.9356	2.83223e-38	4.46414e-27
ENSG00000183161.3	FANCF	protein_coding	0.5	15	15	0.00414938	0.612738	0.0817032	0.572643	0.139744	0.704756	1.25683e-25	0.803027	0.0391841	11.9631	0.644852	5.54519e-33	0.774575	0.111964	0.599966	10.9494	6.68606e-28	5.5766e-20
ENSG00000183340.5	JRKL	protein_coding	0.5	18	18	0.0020414	0.602221	0.112371	0.575562	0.194571	0.752464	4.11626e-25	0.793441	0.0693417	11.7946	0.629549	4.16261e-32	0.774243	0.120285	0.599452	10.9978	3.91748e-28	3.38905e-20
ENSG00000183562.2	AC131971.1	protein_coding	0.5	28	28	0.012586	0.625138	0.134286	0.682251	0.115369	0.827427	7.50197e-28	0.809264	0.0806933	12.4749	0.654909	1.02322e-35	0.849815	0.0647623	0.722186	13.0038	1.16392e-38	3.56666e-27
ENSG00000183644.9	C11orf88	protein_coding	0.5	5	5	0.00262218	0.148298	0.101166	0.199106	0.180078	0.283576	3.2351e-05	0.430887	0.130156	5.03275	0.185664	4.83504e-07	0.503569	0.20742	0.253582	5.82271	5.79021e-09	1.25906e-05
ENSG00000183715.9	OPCML	protein_coding	0.5	79	42	0.108637	0.176226	0.200465	0.0647288	0.485261	0.667554	2.23358e-07	0.498412	0.145037	6.00916	0.248414	1.86491e-09	0.508771	0.215096	0.258848	6.08598	1.15778e-09	2.01026e-06
ENSG00000183734.4	ASCL2	protein_coding	0.5	108	83	0.0207114	0.542308	0.0621712	0.549085	0.145056	0.945134	3.31834e-21	0.759378	0.0497183	10.7534	0.576655	5.712e-27	0.755466	0.0960375	0.570729	10.1661	2.80852e-24	4.23258e-17
ENSG00000183801.3	OLFML1	protein_coding	0.5	18	18	0.00496532	0.591758	0.12186	0.600817	0.235621	0.751186	3.30999e-24	0.782889	0.0826687	11.5365	0.612915	8.63613e-31	0.783877	0.149395	0.614464	11.3951	4.42468e-30	1.02996e-21
ENSG00000184014.3	DENND5A	protein_coding	0.5	10	10	0.00220858	0.415746	0.0946388	0.427474	0.200142	0.509215	2.44246e-15	0.683206	0.0531954	9.01523	0.466771	1.96457e-19	0.674022	0.115756	0.454306	8.65643	4.86755e-18	1.22909e-12
ENSG00000184154.8	LRTOMT	protein_coding	0.5	11	11	0.00236298	0.478044	0.0988046	0.483731	0.268998	0.592702	6.1378e-17	0.705592	0.0606402	9.50194	0.49786	2.0601e-21	0.709875	0.168409	0.503922	9.72466	2.36696e-22	2.76557e-16
ENSG00000184232.4	OAF	protein_coding	0.5	14	14	0.00268627	0.595553	0.0607489	0.568708	0.192622	0.673123	5.1365e-24	0.788833	0.039278	11.5338	0.622257	8.90916e-31	0.780753	0.10505	0.609575	11.0502	2.18744e-28	2.85084e-20
ENSG00000184281.10	TSSC4	protein_coding	0.5	72	68	0.0117568	0.491405	0.14986	0.60555	0.164413	0.930344	2.09945e-19	0.733384	0.0712141	10.2068	0.537852	1.84774e-24	0.79104	0.161945	0.625745	11.6239	3.11663e-31	1.4668e-22
ENSG00000184350.8	MRGPRE	protein_coding	0.5	42	42	0.0119231	0.803077	0.0372553	0.795011	0.0960644	0.928777	1.68639e-41	0.900856	0.0170824	15.9027	0.811542	6.06871e-57	0.886022	0.0767006	0.785035	15.3022	7.39577e-53	1.79377e-36
ENSG00000184363.5	PKP3	protein_coding	0.5	20	20	0.00216651	0.593836	0.0779628	0.613751	0.164386	0.715885	9.03078e-24	0.783371	0.0537488	11.4487	0.61367	2.38732e-30	0.793259	0.117781	0.629259	11.5339	8.8972e-31	4.54734e-22
ENSG00000184384.9	MAML2	protein_coding	0.5	17	17	0.00219778	0.557229	0.147892	0.569134	0.179076	0.721976	2.75294e-23	0.770973	0.0811109	11.27	0.594399	1.84577e-29	0.789807	0.103833	0.623795	11.3566	6.87627e-30	2.24183e-21
ENSG00000184524.5	CEND1	protein_coding	0.5	17	17	0.00200188	0.645857	0.123531	0.577388	0.25106	0.750987	1.45977e-29	0.823781	0.0758019	12.9251	0.678616	3.24931e-38	0.794033	0.122214	0.630489	11.5601	6.56535e-31	3.60584e-22
ENSG00000184545.6	DUSP8	protein_coding	0.5	17	17	0.0052036	0.60049	0.134949	0.544056	0.212957	0.735971	8.41262e-25	0.789627	0.0665123	11.7065	0.62351	1.18063e-31	0.793398	0.114	0.62948	11.3813	5.1846e-30	2.0223e-21
ENSG00000184682.5	C11orf89	protein_coding	0.5	24	24	0.00555016	0.614228	0.149911	0.636393	0.214187	0.768855	1.49151e-26	0.796559	0.0825798	12.1233	0.634507	7.94811e-34	0.805389	0.163469	0.648651	12.3773	3.46829e-35	1.78022e-25
ENSG00000184937.8	WT1	protein_coding	0.5	5	5	0.00254049	0.203846	0.285766	0.185244	0.207921	0.295632	2.6028e-09	0.504141	0.236352	6.45562	0.254158	1.07774e-10	0.490485	0.197715	0.240575	5.67479	1.3886e-08	2.45966e-05
ENSG00000184956.11	MUC6	protein_coding	0.5	45	45	0.00224941	0.703242	0.100387	0.6748	0.270244	0.918788	2.01958e-39	0.891325	0.0224213	15.4088	0.79446	1.4284e-53	0.865586	0.134967	0.749239	14.8867	4.02028e-50	4.14581e-35
ENSG00000184999.7	SLC22A10	protein_coding	0.5	18	18	0.00179715	0.53286	0.124645	0.492829	0.183573	0.663845	2.00507e-20	0.751092	0.0475139	10.5352	0.564139	5.94547e-26	0.73682	0.0839037	0.542903	9.78748	1.27437e-22	6.59387e-16
ENSG00000185085.2	INTS5	protein_coding	0.5	20	20	0.00211709	0.682421	0.0634167	0.669962	0.162445	0.77457	6.51855e-31	0.842623	0.0378901	13.3228	0.710013	1.70486e-40	0.85799	0.0628636	0.736146	13.3175	1.83122e-40	2.30202e-28
ENSG00000185101.8	ANO9	protein_coding	0.5	7	7	0.00240564	0.325588	0.126631	0.266241	0.343425	0.399818	7.24311e-12	0.617597	0.0795069	7.8335	0.381427	4.74461e-15	0.575026	0.268843	0.330655	7.34509	2.05621e-13	5.38082e-10
ENSG00000185187.8	SIGIRR	protein_coding	0.5	20	20	0.00437054	0.629636	0.0656742	0.648765	0.129593	0.797395	3.17647e-28	0.823384	0.0398689	12.6379	0.677962	1.30545e-36	0.834867	0.0513508	0.697003	12.2742	1.24659e-34	2.44447e-24
ENSG00000185201.12	IFITM2	protein_coding	0.5	10	10	0.0104199	0.468305	0.140876	0.504519	0.204399	0.582665	1.671e-19	0.734225	0.0678584	10.2342	0.539086	1.39362e-24	0.735856	0.128912	0.541484	10.0421	9.95491e-24	5.20187e-17
ENSG00000185238.8	PRMT3	protein_coding	0.5	14	14	0.0128166	0.543764	0.144784	0.553403	0.22026	0.683932	1.11026e-21	0.752833	0.0942241	10.8137	0.566757	2.96419e-27	0.76067	0.122108	0.578619	10.4493	1.47611e-25	3.43138e-18
ENSG00000185475.4	TMEM179B	protein_coding	0.5	13	13	0.00216324	0.43744	0.154696	0.467199	0.23953	0.588871	1.37286e-17	0.700287	0.10002	9.60895	0.490402	7.32953e-22	0.700836	0.172222	0.491171	9.32987	1.06002e-20	7.07022e-15
ENSG00000185507.15	IRF7	protein_coding	0.5	6	6	0.0116439	0.173409	0.121191	0.157191	0.187272	0.257858	7.42288e-06	0.445615	0.153822	5.28306	0.198573	1.27041e-07	0.397512	0.270236	0.158016	4.53011	5.89537e-06	0.000832965
ENSG00000185522.4	C11orf35	protein_coding	0.5	16	16	0.0180484	0.437613	0.202904	0.466259	0.235061	0.624313	6.39e-18	0.689938	0.136176	9.61217	0.476015	7.10339e-22	0.707944	0.14452	0.501185	9.36598	7.53507e-21	7.74597e-15
ENSG00000185627.13	PSMD13	protein_coding	0.5	8	8	0.00311545	0.637387	0.0558731	0.505463	0.448467	0.671523	2.93232e-26	0.808814	0.0382776	12.1323	0.65418	7.12495e-34	0.784636	0.132706	0.615653	11.3744	5.60618e-30	1.38165e-21
ENSG00000185670.7	ZBTB3	protein_coding	0.5	11	11	0.00283317	0.434646	0.170714	0.380605	0.241899	0.535708	3.11153e-16	0.677616	0.133307	9.16378	0.459164	5.01108e-20	0.66899	0.149414	0.447547	8.54309	1.30684e-17	2.45117e-12
ENSG00000185742.6	C11orf87	protein_coding	0.5	12	12	0.00423598	0.36679	0.250203	0.37918	0.209864	0.583688	1.62731e-15	0.66864	0.123705	8.95363	0.44708	3.43983e-19	0.666592	0.140496	0.444345	8.45075	2.89426e-17	5.20894e-12
ENSG00000185885.11	IFITM1	protein_coding	0.5	15	15	0.00198848	0.527212	0.175574	0.552238	0.187979	0.634627	1.44647e-21	0.74694	0.114524	10.75	0.557919	5.92619e-27	0.775556	0.107659	0.601487	10.8014	3.38971e-27	2.43392e-19
ENSG00000186104.6	CYP2R1	protein_coding	0.5	19	19	0.0080894	0.520468	0.0968623	0.602491	0.155532	0.740334	3.69115e-23	0.779347	0.0467805	11.2935	0.607382	1.41322e-29	0.812733	0.0575901	0.660535	11.5411	8.18541e-31	1.13863e-21
ENSG00000186166.4	CCDC84	protein_coding	0.5	30	30	0.0128072	0.737694	0.0915682	0.670273	0.239379	0.870432	1.42604e-35	0.867928	0.0467287	14.4596	0.753299	2.18063e-47	0.84862	0.107824	0.720156	13.7244	7.25352e-43	2.42092e-30
ENSG00000186174.8	BCL9L	protein_coding	0.5	6	6	0.00249778	0.153127	0.149667	0.200432	0.150103	0.310373	3.13672e-06	0.463144	0.141112	5.49879	0.214502	3.82397e-08	0.502196	0.115649	0.252201	5.63376	1.7632e-08	7.32784e-05
ENSG00000186280.5	KDM4D	protein_coding	0.5	15	15	0.0231247	0.447148	0.136758	0.384467	0.237805	0.616897	1.00502e-17	0.701741	0.103161	9.64663	0.49244	5.07998e-22	0.702538	0.12913	0.493559	9.17711	4.42804e-20	3.65781e-14
ENSG00000186318.12	BACE1	protein_coding	0.5	30	30	0.00191489	0.795227	0.0444327	0.781616	0.0861204	0.897095	4.9698e-42	0.90006	0.0329475	16.011	0.810107	1.07053e-57	0.902747	0.0427837	0.814953	15.2562	1.4978e-52	6.30883e-36
ENSG00000186635.10	ARAP1	protein_coding	0.5	6	6	0.00228469	0.268447	0.145621	0.207206	0.174187	0.361612	6.73249e-09	0.547298	0.106206	6.70165	0.299535	2.06074e-11	0.550401	0.111119	0.302941	6.32286	2.56763e-10	2.69391e-06
ENSG00000186642.11	PDE2A	protein_coding	0.5	12	12	0.0184439	0.29757	0.214742	0.412906	0.199186	0.556494	5.75737e-10	0.553542	0.180912	6.9582	0.306409	3.44653e-12	0.705633	0.134402	0.497918	9.18069	4.28347e-20	3.96717e-14
ENSG00000186652.5	PRG2	protein_coding	0.5	8	8	0.00277156	0.396065	0.0669766	0.291618	0.298883	0.445874	2.72532e-13	0.648928	0.0565028	8.35054	0.421108	6.79527e-17	0.581409	0.173066	0.338037	6.99956	2.56776e-12	3.27532e-08
ENSG00000186907.3	RTN4RL2	protein_coding	0.5	9	9	0.0220521	0.258436	0.217396	0.299518	0.179572	0.450805	8.19843e-11	0.586585	0.121566	7.38948	0.344082	1.47403e-13	0.584891	0.164601	0.342098	7.11808	1.0944e-12	1.46153e-08
ENSG00000187049.5	TMEM216	protein_coding	0.5	21	21	0.00216044	0.664205	0.0378018	0.62249	0.195142	0.7931	2.69175e-27	0.819946	0.0153421	12.4194	0.672312	2.05065e-35	0.813559	0.0775011	0.661879	11.7524	6.86276e-32	1.47847e-22
ENSG00000187079.10	TEAD1	protein_coding	0.5	42	42	0.00157644	0.702026	0.131122	0.788523	0.102479	0.926865	6.20372e-33	0.846584	0.06358	13.7771	0.716704	3.50219e-43	0.902038	0.0585912	0.813672	15.4009	1.61483e-53	1.39023e-36
ENSG00000187151.3	ANGPTL5	protein_coding	0.5	18	18	0.00792833	0.637269	0.187209	0.615436	0.166142	0.744155	1.75429e-29	0.808192	0.116876	12.8141	0.653175	1.36767e-37	0.822847	0.0856458	0.677078	12.149	5.80462e-34	4.62071e-24
ENSG00000187240.9	DYNC2H1	protein_coding	0.5	9	9	0.0208085	0.355676	0.175468	0.328107	0.247754	0.476125	5.85412e-13	0.611443	0.153258	8.02368	0.373863	1.02624e-15	0.640023	0.129723	0.40963	7.87229	3.48212e-15	2.80907e-10
ENSG00000187398.7	LUZP2	protein_coding	0.5	18	18	0.00297611	0.632926	0.093057	0.624325	0.179923	0.754579	1.79595e-27	0.815205	0.0498603	12.4294	0.664559	1.80909e-35	0.815746	0.1002	0.665441	12.094	1.13591e-33	5.58478e-24
ENSG00000187479.4	C11orf96	protein_coding	0.5	18	18	0.00326349	0.599433	0.162124	0.601618	0.18616	0.765681	1.39761e-26	0.798357	0.0992539	12.1354	0.637374	6.86e-34	0.787655	0.115722	0.6204	11.2778	1.68825e-29	4.22263e-21
ENSG00000187486.5	KCNJ11	protein_coding	0.5	26	26	0.0064775	0.779873	0.0530382	0.701342	0.219121	0.860822	7.03097e-39	0.887807	0.0281879	15.2742	0.788202	1.1354e-52	0.855607	0.098577	0.732063	13.8622	1.07383e-43	8.56652e-31
ENSG00000187726.4	DNAJB13	protein_coding	0.5	9	9	0.00946109	0.342041	0.16607	0.325442	0.223358	0.473912	5.75263e-12	0.609125	0.124406	7.79234	0.371033	6.57782e-15	0.592475	0.204962	0.351027	7.36496	1.77196e-13	2.01393e-09
ENSG00000187811.3	AP000867.1	protein_coding	0.5	11	11	0.0221923	0.458263	0.092942	0.412755	0.297335	0.553362	7.15998e-16	0.686307	0.0706553	9.1504	0.471017	5.67257e-20	0.655079	0.197255	0.429128	8.50013	1.89376e-17	1.56949e-12
ENSG00000188124.2	OR2AG2	protein_coding	0.5	30	30	0.00185716	0.799914	0.0558169	0.791566	0.150072	0.902389	9.06889e-40	0.89017	0.0336273	15.4765	0.792403	5.00061e-54	0.896496	0.0768471	0.803704	15.4051	1.51261e-53	1.01258e-36
ENSG00000188211.4	NCR3LG1	protein_coding	0.5	17	17	0.0108796	0.504459	0.154025	0.503362	0.191601	0.685646	4.4239e-20	0.734001	0.0881241	10.3568	0.538757	3.89984e-25	0.784315	0.0802029	0.61515	10.9077	1.05868e-27	1.37879e-19
ENSG00000188486.3	H2AFX	protein_coding	0.5	30	30	0.00165379	0.774797	0.0660452	0.733929	0.238385	0.879931	1.63061e-38	0.883179	0.0366846	15.1713	0.780005	5.47944e-52	0.869566	0.142981	0.756144	14.9702	1.14935e-50	2.07321e-35
ENSG00000188487.7	INSC	protein_coding	0.5	7	7	0.00894548	0.291983	0.0874103	0.244889	0.182709	0.371232	1.20589e-08	0.548282	0.0733464	6.65635	0.300613	2.80704e-11	0.571689	0.181799	0.326829	6.81777	9.24643e-12	9.24491e-08
ENSG00000188997.3	KCTD21	protein_coding	0.5	17	17	0.00245148	0.70783	0.100557	0.636025	0.272095	0.805009	6.26361e-32	0.849409	0.0383409	13.5785	0.721495	5.37128e-42	0.829694	0.119187	0.688392	12.8387	9.95493e-38	6.63055e-27
ENSG00000196167.5	COLCA1	protein_coding	0.5	18	18	0.00210608	0.64586	0.116254	0.623646	0.114225	0.736661	2.08609e-27	0.811834	0.0656853	12.3949	0.659075	2.78337e-35	0.821906	0.0589259	0.675529	11.887	1.38315e-32	5.95916e-23
ENSG00000196323.7	ZBTB44	protein_coding	0.5	53	52	0.00634781	0.756346	0.0950143	0.778813	0.132217	0.943933	2.31339e-38	0.880381	0.0497065	15.1229	0.77507	1.14389e-51	0.911567	0.0498671	0.830955	16.0299	7.89522e-58	3.62834e-39
ENSG00000196371.2	FUT4	protein_coding	0.5	17	17	0.0172848	0.46865	0.24002	0.534883	0.281631	0.695952	2.38528e-21	0.751962	0.0854907	10.7378	0.565446	6.76674e-27	0.775548	0.137714	0.601474	11.0262	2.8579e-28	2.58787e-20
ENSG00000196565.8	HBG2	protein_coding	0.5	26	26	0.00642078	0.77218	0.0414493	0.71619	0.216812	0.86556	2.53745e-40	0.893081	0.031663	15.61	0.797594	6.22005e-55	0.862011	0.113959	0.743062	14.2292	6.03556e-46	2.78977e-32
ENSG00000196600.8	SLC22A25	protein_coding	0.5	6	6	0.0270851	0.207394	0.312933	0.113036	0.525527	0.32946	1.23002e-09	0.544213	0.178832	6.82463	0.296168	8.81527e-12	0.515459	0.169566	0.265697	5.9034	3.56083e-09	1.34862e-05
ENSG00000196655.5	TRAPPC4	protein_coding	0.5	9	9	0.00275753	0.662425	0.0664897	0.587184	0.340998	0.736497	5.61322e-28	0.821515	0.0405209	12.5741	0.674887	2.9314e-36	0.794546	0.183633	0.631303	12.1266	7.63082e-34	1.1608e-24
ENSG00000196666.3	FAM180B	protein_coding	0.5	3	3	0.0350145	0.155587	0.198494	0.171742	0.217849	0.226296	2.33133e-05	0.424652	0.176795	4.99995	0.180329	5.73465e-07	0.464868	0.19596	0.216102	5.222	1.77005e-07	0.000209067
ENSG00000196844.4	PATE2	protein_coding	0.5	25	25	0.00291037	0.668524	0.0830359	0.678151	0.117174	0.79886	2.1798e-28	0.820892	0.0556714	12.6582	0.673864	1.00798e-36	0.839791	0.0766114	0.705248	12.741	3.49828e-37	2.99688e-26
ENSG00000196914.4	ARHGEF12	protein_coding	0.5	15	15	0.00791456	0.533283	0.135674	0.517635	0.151765	0.668479	1.83936e-20	0.74124	0.0853789	10.4822	0.549437	1.04279e-25	0.742901	0.109091	0.551901	9.94032	2.7793e-23	1.95606e-16
ENSG00000196954.8	CASP4	protein_coding	0.5	4	4	0.00333621	0.143	0.219815	0.134818	0.271632	0.277818	1.26305e-06	0.429361	0.258523	5.28636	0.184351	1.24772e-07	0.431831	0.252715	0.186478	4.96342	6.92629e-07	0.000258146
ENSG00000197136.4	PCNXL3	protein_coding	0.5	5	5	0.00974603	0.294261	0.10183	0.285802	0.237996	0.32762	9.9371e-10	0.57077	0.0890419	7.049	0.325778	1.80208e-12	0.515866	0.234311	0.266118	6.30569	2.86921e-10	4.20281e-07
ENSG00000197345.8	MRPL21	protein_coding	0.5	26	26	0.00227117	0.843168	0.0797231	0.830751	0.109521	0.929141	1.59789e-52	0.930758	0.0334878	18.4004	0.86631	1.30445e-75	0.923412	0.0513423	0.85269	17.006	7.41223e-65	2.9056e-43
ENSG00000197580.7	BCO2	protein_coding	0.5	14	14	0.002597	0.480951	0.339353	0.530015	0.344682	0.722342	3.04731e-24	0.770843	0.124143	11.4672	0.594199	1.9285e-30	0.782644	0.156264	0.612531	11.5949	4.37259e-31	1.37197e-22
ENSG00000197601.8	FAR1	protein_coding	0.5	14	14	0.0022068	0.414446	0.19467	0.385064	0.187542	0.542409	1.26e-15	0.653193	0.173856	8.86696	0.426661	7.51679e-19	0.669431	0.182672	0.448138	8.75309	2.07596e-18	3.25126e-13
ENSG00000197629.5	MPEG1	protein_coding	0.5	13	13	0.00772001	0.442525	0.195742	0.412897	0.194466	0.511044	9.92659e-16	0.662918	0.139057	8.96326	0.439461	3.15218e-19	0.661725	0.128461	0.43788	8.22591	1.93711e-16	3.22784e-11
ENSG00000197702.7	PARVA	protein_coding	0.5	25	25	0.010029	0.763185	0.106696	0.732086	0.160131	0.839649	4.68803e-38	0.875923	0.0628113	15.0322	0.767242	4.51595e-51	0.871403	0.0891464	0.759343	14.5422	6.54974e-48	1.94607e-33
ENSG00000197798.4	FAM118B	protein_coding	0.5	16	16	0.00208748	0.553251	0.12346	0.476066	0.278967	0.691607	6.71574e-24	0.784327	0.055057	11.4819	0.615168	1.6265e-30	0.722947	0.145811	0.522652	9.77606	1.4266e-22	3.34865e-16
ENSG00000197901.7	SLC22A6	protein_coding	0.5	13	13	0.00488464	0.512678	0.12285	0.490264	0.189715	0.612184	5.40392e-20	0.738195	0.0797693	10.3628	0.544932	3.66121e-25	0.728652	0.145314	0.530934	9.83967	7.59596e-23	2.37901e-16
ENSG00000198168.4	SVIP	protein_coding	0.5	22	22	0.0114713	0.567655	0.189701	0.590599	0.191798	0.78173	2.79793e-27	0.814839	0.0428855	12.3864	0.663963	3.09695e-35	0.812014	0.0766704	0.659366	11.6852	1.51747e-31	2.65521e-22
ENSG00000198331.6	HYLS1	protein_coding	0.5	31	31	0.00185172	0.775686	0.0478137	0.764881	0.130495	0.891456	2.86966e-39	0.890545	0.0233175	15.3721	0.793071	2.52037e-53	0.877007	0.0810083	0.769142	14.9942	8.00804e-51	2.66756e-35
ENSG00000198382.4	UVRAG	protein_coding	0.5	23	23	0.00404197	0.570818	0.235861	0.717965	0.117993	0.826024	8.04604e-25	0.771633	0.142069	11.5917	0.595418	4.54001e-31	0.861067	0.0612527	0.741436	13.5406	9.0074e-42	2.88206e-29
ENSG00000198561.8	CTNND1	protein_coding	0.5	13	13	0.0114579	0.453035	0.257834	0.46735	0.212015	0.604611	2.70089e-18	0.693133	0.170214	9.6986	0.480433	3.05657e-22	0.700551	0.145424	0.490772	9.25292	2.18437e-20	1.57556e-14
ENSG00000198730.3	CTR9	protein_coding	0.5	37	37	0.00188034	0.774554	0.113081	0.787479	0.130181	0.911176	2.44785e-43	0.901758	0.0410964	16.2981	0.813168	1.01777e-59	0.912395	0.0414626	0.832465	15.8746	9.49973e-57	1.84109e-38
ENSG00000198851.5	CD3E	protein_coding	0.5	16	16	0.00206203	0.529269	0.119019	0.508967	0.255339	0.686215	3.27646e-20	0.741144	0.0872177	10.4256	0.549294	1.89402e-25	0.731548	0.143007	0.535163	9.99969	1.52882e-23	6.12106e-17
ENSG00000204361.7	NXPE2	protein_coding	0.5	20	20	0.00207036	0.613783	0.185526	0.636577	0.144294	0.761319	2.02124e-26	0.791311	0.116687	12.0574	0.626173	1.77336e-33	0.828057	0.0643737	0.685678	12.1295	7.36608e-34	7.30537e-24
ENSG00000204370.4	SDHD	protein_coding	0.5	15	15	0.00506364	0.468384	0.143226	0.512789	0.216874	0.660004	6.99915e-20	0.741869	0.0632195	10.3614	0.550369	3.71313e-25	0.752491	0.136052	0.566243	10.5205	6.95165e-26	1.16484e-18
ENSG00000204381.7	LAYN	protein_coding	0.5	9	9	0.00276949	0.385762	0.113917	0.24013	0.224643	0.458843	1.05113e-12	0.631707	0.089733	8.10788	0.399053	5.15112e-16	0.592583	0.156362	0.351155	7.20408	5.84371e-13	1.01494e-08
ENSG00000204397.3	CARD16	protein_coding	0.5	6	6	0.0369357	0.320747	0.153202	0.261946	0.227141	0.402457	1.84882e-12	0.625873	0.0942708	8.01579	0.391717	1.09431e-15	0.537882	0.225042	0.289317	6.47368	9.56444e-11	2.85593e-07
ENSG00000204403.5	CASP12	protein_coding	0.5	12	12	0.00851544	0.479535	0.1241	0.405604	0.319174	0.593416	9.6092e-18	0.71426	0.0635179	9.73087	0.510167	2.22682e-22	0.686424	0.167493	0.471179	8.95941	3.26425e-19	1.13613e-13
ENSG00000204571.4	KRTAP5-11	protein_coding	0.5	9	9	0.00584435	0.365305	0.243931	0.448113	0.155164	0.53087	1.62008e-15	0.654862	0.16449	8.85632	0.428844	8.26977e-19	0.686361	0.103023	0.471092	8.7085	3.07926e-18	1.36952e-12
ENSG00000204572.5	KRTAP5-10	protein_coding	0.5	29	29	0.00459233	0.646309	0.201976	0.700443	0.113667	0.878179	5.64317e-32	0.842407	0.0561626	13.5491	0.709649	8.01579e-42	0.856088	0.0643809	0.732886	13.2193	6.78911e-40	5.59157e-28
ENSG00000204922.4	C11orf83	protein_coding	0.5	20	20	0.00219936	0.610593	0.144656	0.534855	0.246055	0.753329	5.34962e-28	0.812312	0.0719873	12.5249	0.659851	5.45612e-36	0.789193	0.125123	0.622825	11.5689	5.92342e-31	2.63604e-22
ENSG00000204950.2	LRRC10B	protein_coding	0.5	19	19	0.00211963	0.561738	0.0833	0.514901	0.350367	0.700395	5.44564e-21	0.754071	0.0623801	10.6747	0.568623	1.33632e-26	0.752147	0.156007	0.565724	10.4486	1.48699e-25	2.09338e-18
ENSG00000205106.2	CTD-2210P24.4	protein_coding	0.5	9	9	0.00241635	0.362303	0.227193	0.331849	0.255829	0.481005	2.06524e-13	0.624593	0.159863	8.20166	0.390116	2.37094e-16	0.564584	0.214859	0.318755	6.88825	5.64817e-12	3.15602e-08
ENSG00000205177.5	C11orf91	protein_coding	0.5	29	29	0.00182753	0.787066	0.0270067	0.795366	0.0576009	0.890933	1.02871e-38	0.8893	0.0141843	15.2473	0.790855	1.71626e-52	0.915283	0.0281861	0.837743	15.9053	5.81817e-57	1.54688e-38
ENSG00000205213.9	LGR4	protein_coding	0.5	10	10	0.00416872	0.240052	0.154662	0.295746	0.272087	0.496016	7.00498e-09	0.552901	0.0806258	6.73964	0.3057	1.58775e-11	0.636259	0.162145	0.404826	7.87707	3.35155e-15	2.00297e-10
ENSG00000205531.8	NAP1L4	protein_coding	0.5	69	66	0.011798	0.722109	0.0775996	0.762085	0.166283	0.950853	7.53222e-35	0.860334	0.0517827	14.2637	0.740175	3.6827e-46	0.881917	0.0938079	0.777778	15.228	2.30637e-52	3.05941e-36
ENSG00000205869.2	KRTAP5-1	protein_coding	0.5	28	28	0.0020077	0.708337	0.0806666	0.722865	0.0938012	0.845441	1.51104e-33	0.85713	0.0430667	13.9676	0.734671	2.4589e-44	0.865782	0.0661119	0.749579	13.6043	3.77326e-42	1.87469e-29
ENSG00000211450.5	C11orf31	protein_coding	0.5	10	10	0.00252833	0.355759	0.1825	0.391911	0.207039	0.52783	2.61544e-14	0.654843	0.106842	8.6056	0.428819	7.59211e-18	0.644575	0.194976	0.415477	8.4889	2.086e-17	1.10069e-12
ENSG00000213402.2	PTPRCAP	protein_coding	0.5	8	8	0.00510917	0.509887	0.121576	0.528751	0.177477	0.60009	8.47631e-21	0.750043	0.07003	10.6087	0.562564	2.71645e-26	0.734138	0.108995	0.538958	9.82239	9.01762e-23	4.00216e-16
ENSG00000213445.4	SIPA1	protein_coding	0.5	23	23	0.00192216	0.592306	0.0842322	0.63094	0.25829	0.788273	1.74723e-24	0.794677	0.0283829	11.669	0.631511	1.83533e-31	0.810477	0.190271	0.656873	12.5613	3.44689e-36	3.22551e-26
ENSG00000213465.3	ARL2	protein_coding	0.5	6	6	0.00428428	0.159718	0.218127	0.181903	0.286269	0.343947	1.03309e-07	0.478366	0.204759	5.92841	0.228834	3.05874e-09	0.526277	0.097694	0.276967	5.95147	2.65745e-09	1.85588e-05
ENSG00000213931.1	HBE1	protein_coding	0.5	24	24	0.00206069	0.643246	0.0924034	0.6363	0.129365	0.803357	3.00054e-28	0.818442	0.0603903	12.6143	0.669847	1.76227e-36	0.840857	0.085346	0.70704	12.7628	2.64544e-37	2.49526e-26
ENSG00000214026.6	MRPL23	protein_coding	0.5	83	73	0.0128355	0.795621	0.0421238	0.829456	0.105037	0.974501	6.39628e-42	0.898346	0.0365269	15.9785	0.807026	1.80518e-57	0.926155	0.0369189	0.857763	16.8657	8.04051e-64	1.39788e-42
ENSG00000214063.6	TSPAN4	protein_coding	0.5	15	15	0.0102737	0.484884	0.144451	0.41066	0.394488	0.631587	2.71216e-18	0.714587	0.0906358	9.84973	0.510635	6.87264e-23	0.669723	0.261537	0.448529	9.17218	4.63549e-20	4.16759e-15
ENSG00000214290.3	COLCA2	protein_coding	0.5	14	14	0.0125127	0.503613	0.0979442	0.499808	0.181479	0.683217	1.74167e-20	0.749283	0.0609233	10.5368	0.561425	5.84512e-26	0.748231	0.134354	0.55985	10.2187	1.63491e-24	1.68013e-17
ENSG00000214376.5	VSTM5	protein_coding	0.5	18	18	0.00657372	0.666698	0.111932	0.701791	0.0993674	0.777366	7.09253e-31	0.84182	0.0397058	13.3105	0.708661	2.01151e-40	0.84584	0.0646491	0.715445	12.7731	2.31699e-37	2.91371e-26
ENSG00000214517.4	PPME1	protein_coding	0.5	8	8	0.00219989	0.404607	0.131372	0.330466	0.205762	0.471292	2.41638e-14	0.658982	0.0956495	8.6407	0.434257	5.58682e-18	0.599606	0.212629	0.359527	7.44401	9.76775e-14	1.33653e-09
ENSG00000214530.3	STARD10	protein_coding	0.5	4	4	0.00391844	0.489624	0.0856469	0.454255	0.199908	0.549487	8.86977e-18	0.714634	0.0761618	9.73826	0.510701	2.07079e-22	0.732373	0.138281	0.53637	9.86086	6.15172e-23	2.36166e-16
ENSG00000214753.2	HNRNPUL2	protein_coding	0.5	18	18	0.0087636	0.550681	0.209819	0.501369	0.340325	0.705268	3.60609e-23	0.753168	0.142705	11.1277	0.567261	9.20074e-29	0.72966	0.228903	0.532403	10.5294	6.3264e-26	2.44362e-19
ENSG00000214756.3	METTL12	protein_coding	0.5	9	9	0.0106586	0.291587	0.139476	0.335741	0.276592	0.477376	8.79316e-10	0.56814	0.115135	7.03664	0.322783	1.96931e-12	0.663823	0.155235	0.440661	8.40177	4.39783e-17	6.73399e-12
ENSG00000214787.4	MS4A4E	protein_coding	0.5	23	23	0.00826906	0.651703	0.120738	0.636749	0.176038	0.769992	7.98782e-29	0.820648	0.0656771	12.75	0.673463	3.11723e-37	0.818733	0.0952817	0.670324	12.2702	1.30923e-34	1.15157e-24
ENSG00000214872.4	SMTNL1	protein_coding	0.5	9	9	0.00353994	0.416655	0.183726	0.399869	0.247605	0.548372	5.63814e-16	0.676551	0.103571	9.10982	0.457722	8.2516e-20	0.667287	0.152037	0.445272	8.52116	1.57969e-17	2.73402e-12
ENSG00000215504.2	AP000974.1	protein_coding	0.5	7	7	0.00264294	0.317736	0.174343	0.282856	0.268448	0.425355	8.02968e-11	0.577677	0.150878	7.32495	0.333711	2.38988e-13	0.566585	0.200924	0.321019	7.09694	1.27545e-12	6.61495e-09
ENSG00000219435.3	TEX40	protein_coding	0.5	9	9	0.00254514	0.503549	0.209763	0.517785	0.232082	0.548424	2.92699e-19	0.704341	0.170568	9.97726	0.496096	1.91687e-23	0.729679	0.162242	0.532431	9.94978	2.5273e-23	8.32261e-17
ENSG00000221968.4	FADS3	protein_coding	0.5	16	16	0.0122225	0.603631	0.0596913	0.531724	0.235088	0.705898	4.11046e-24	0.787438	0.0519246	11.546	0.620059	7.7343e-31	0.756994	0.162753	0.57304	10.7971	3.55361e-27	9.21273e-20
ENSG00000223609.3	HBD	protein_coding	0.5	18	18	0.0085115	0.550564	0.150928	0.549961	0.124736	0.729749	4.70498e-22	0.764961	0.0665945	10.9687	0.585165	5.40592e-28	0.797283	0.10034	0.63566	11.3729	5.70875e-30	2.6983e-21
ENSG00000223953.3	C1QTNF5	protein_coding	0.5	10	10	0.00251277	0.46523	0.0453029	0.307553	0.41808	0.55084	4.77166e-17	0.705018	0.0639527	9.5227	0.497051	1.6873e-21	0.596889	0.259149	0.356277	7.91703	2.4325e-15	1.4592e-11
ENSG00000233436.3	BTBD18	protein_coding	0.5	3	3	0.00273574	0.127733	0.0848417	0.137359	0.238123	0.175748	2.44524e-05	0.430109	0.138374	5.05603	0.184993	4.28072e-07	0.396851	0.298392	0.157491	4.73091	2.23515e-06	0.000277514
ENSG00000236287.3	ZBED5	protein_coding	0.5	30	30	0.00443331	0.711354	0.060816	0.679864	0.182281	0.839155	7.48629e-32	0.848561	0.0391158	13.5572	0.720055	7.17957e-42	0.836146	0.106703	0.69914	13.1372	2.01534e-39	4.75955e-28
ENSG00000239306.4	RBM14	protein_coding	0.5	2	2	0.0195642	0.126643	0.12241	0.1217	0.199894	0.16292	5.00369e-05	0.407544	0.18532	4.79355	0.166092	1.63852e-06	0.405385	0.177484	0.164337	4.4165	1.0031e-05	0.00514321
ENSG00000241233.1	KRTAP5-8	protein_coding	0.5	21	21	0.00292777	0.622879	0.164257	0.620208	0.18967	0.760672	1.81994e-28	0.808312	0.0961768	12.6	0.653369	2.11178e-36	0.824384	0.0785916	0.679609	12.1628	4.90539e-34	4.38241e-24
ENSG00000242689.1	CNTF	protein_coding	0.5	7	7	0.00608215	0.190824	0.397316	0.242264	0.371976	0.433513	1.17837e-12	0.637866	0.0558728	8.13987	0.406873	3.9571e-16	0.649971	0.175245	0.422462	8.37367	5.58525e-17	4.34805e-12
ENSG00000244242.1	IFITM10	protein_coding	0.5	33	33	0.00543544	0.671217	0.223622	0.790972	0.0860878	0.906198	1.38148e-32	0.820392	0.123364	13.5489	0.673043	8.03968e-42	0.89736	0.0398579	0.805255	15.0242	5.09423e-51	5.1776e-35
ENSG00000244411.2	KRTAP5-7	protein_coding	0.5	37	37	0.00279214	0.781351	0.0577141	0.746811	0.103617	0.896763	7.67328e-39	0.889198	0.0190291	15.2738	0.790673	1.14263e-52	0.880306	0.0621176	0.774938	14.4782	1.66301e-47	5.76293e-33
ENSG00000244734.2	HBB	protein_coding	0.5	16	16	0.00203136	0.366795	0.49752	0.528759	0.374892	0.706507	4.00164e-18	0.630733	0.329586	9.16342	0.397824	5.02791e-20	0.772071	0.178706	0.596094	11.1545	6.8088e-29	5.40622e-21
ENSG00000248712.3	CCDC153	protein_coding	0.5	12	12	0.00642756	0.408768	0.184509	0.431821	0.328045	0.594953	2.00146e-15	0.654207	0.162303	8.83347	0.427987	1.01481e-18	0.692172	0.189774	0.479102	9.1023	8.84363e-20	3.51771e-14
ENSG00000254469.3	RP11-849H4.2	protein_coding	0.5	13	13	0.01512	0.513708	0.0683487	0.550208	0.174745	0.638102	1.16704e-21	0.762831	0.056873	10.8716	0.581912	1.57475e-27	0.765405	0.114063	0.585845	10.5292	6.33621e-26	2.03102e-18
ENSG00000254470.2	AP5B1	protein_coding	0.5	14	14	0.00232025	0.376497	0.192869	0.37681	0.602908	0.626954	1.38084e-15	0.687363	0.0528541	9.09504	0.472468	9.45496e-20	0.708934	0.192954	0.502588	9.64116	5.35799e-22	5.1342e-16
ENSG00000254598.2	CSNK2A3	protein_coding	0.5	69	65	0.0130908	0.660189	0.117018	0.634584	0.110046	0.922661	1.79852e-30	0.834461	0.0534457	13.1824	0.696325	1.10777e-39	0.801741	0.061521	0.642789	11.2234	3.1287e-29	1.49031e-20
ENSG00000254614.1	AP003068.23	protein_coding	0.5	11	11	0.00254429	0.524491	0.179609	0.568848	0.135971	0.674563	1.13861e-21	0.7533	0.0929976	10.8142	0.56746	2.94838e-27	0.759208	0.0848282	0.576397	10.2289	1.47176e-24	2.83233e-17
ENSG00000254647.2	INS	protein_coding	0.5	32	32	0.00200691	0.702801	0.108902	0.749082	0.123081	0.878099	1.53137e-32	0.846337	0.062364	13.6914	0.716286	1.14341e-42	0.872773	0.0742347	0.761733	14.247	4.68026e-46	4.11688e-32
ENSG00000254667.1	AP000783.1	protein_coding	0.5	12	12	0.00716358	0.46381	0.236294	0.407171	0.413674	0.595291	3.32897e-20	0.717084	0.160617	10.264	0.51421	1.02349e-24	0.703025	0.236683	0.494243	10.3739	3.26062e-25	2.97109e-19
ENSG00000254772.5	EEF1G	protein_coding	0.5	22	22	0.00211758	0.637595	0.173332	0.613996	0.153683	0.751451	1.53931e-30	0.818449	0.112687	13.0994	0.669858	3.32081e-39	0.796074	0.0960636	0.633733	11.6674	1.87028e-31	1.48588e-22
ENSG00000254827.1	SLC22A18AS	protein_coding	0.5	130	88	0.0213097	0.239029	0.30471	0.487708	0.268785	0.957227	1.37466e-12	0.622952	0.123352	8.01828	0.388069	1.07234e-15	0.696963	0.19394	0.485758	9.54831	1.31824e-21	7.11416e-16
ENSG00000254986.3	DPP3	protein_coding	0.5	4	4	0.00267301	0.0465326	0.309355	0.101169	0.145955	0.206386	1.58787e-05	0.434848	0.159558	5.12252	0.189093	3.01474e-07	0.370753	0.233986	0.137458	4.28173	1.85443e-05	0.00329033
ENSG00000254997.2	KRTAP5-9	protein_coding	0.5	15	15	0.00240004	0.659704	0.212096	0.681224	0.103874	0.766942	1.44717e-31	0.818633	0.120093	13.3203	0.670161	1.76376e-40	0.847651	0.0586404	0.718512	12.8225	1.22617e-37	1.95597e-26
ENSG00000255038.1	RP11-1167A19.2	protein_coding	0.5	6	6	0.00876588	0.259991	0.132295	0.275955	0.221378	0.328965	4.12428e-08	0.530729	0.089174	6.41458	0.281673	1.4121e-10	0.523361	0.255112	0.273906	6.29879	2.99986e-10	3.76958e-07
ENSG00000255062.1	RP11-712L6.5	protein_coding	0.5	13	13	0.00833338	0.476058	0.116435	0.449993	0.336344	0.615645	7.71081e-18	0.71569	0.0622106	9.76052	0.512212	1.66301e-22	0.705719	0.244395	0.498039	9.86906	5.6696e-23	3.76083e-17
ENSG00000255284.1	AP006621.5	protein_coding	0.5	38	38	0.00171079	0.833022	0.0563586	0.854825	0.094123	0.948876	1.00342e-48	0.924384	0.0234213	17.5624	0.854486	4.78026e-69	0.928839	0.0484803	0.862743	17.3308	2.75663e-67	1.33279e-44
ENSG00000255384.1	RP11-770J1.4	protein_coding	0.5	6	6	0.00459506	0.190405	0.122087	0.219246	0.0982902	0.288444	9.28615e-07	0.486137	0.112562	5.79297	0.236329	6.9151e-09	0.526526	0.13878	0.27723	6.03828	1.55762e-09	8.57929e-06
ENSG00000255468.2	RP11-867G23.8	protein_coding	0.5	5	5	0.00735021	0.276218	0.153929	0.209089	0.225255	0.289713	9.76899e-09	0.528192	0.154407	6.52378	0.278987	6.85581e-11	0.475088	0.230365	0.225709	5.59412	2.2174e-08	2.02076e-05
ENSG00000255501.1	CARD18	protein_coding	0.5	5	5	0.060609	0.166951	0.274706	0.214799	0.295635	0.33866	3.08335e-09	0.546369	0.131203	6.76795	0.298519	1.30619e-11	0.578668	0.171924	0.334857	7.0048	2.47341e-12	2.79407e-08
ENSG00000255537.1	AP000708.1	protein_coding	0.5	20	20	0.0179564	0.542909	0.130475	0.609459	0.156668	0.741453	7.13584e-23	0.761622	0.0937515	11.1249	0.580068	9.49563e-29	0.782157	0.11001	0.61177	11.1403	7.98411e-29	1.26133e-20
ENSG00000255561.2	FDXACB1	protein_coding	0.5	21	21	0.00204833	0.690046	0.0634607	0.645957	0.159839	0.795145	2.00094e-30	0.838044	0.0430688	13.1927	0.702318	9.66694e-40	0.829222	0.0778911	0.687609	12.3905	2.9425e-35	5.85528e-25
ENSG00000255823.1	MTRNR2L8	protein_coding	0.5	16	16	0.00586639	0.56563	0.198956	0.595227	0.218179	0.739167	6.26629e-25	0.768633	0.112283	11.609	0.590796	3.70857e-31	0.806282	0.0853975	0.650091	11.6092	3.69971e-31	4.22755e-22
ENSG00000256269.2	HMBS	protein_coding	0.5	31	31	0.00247506	0.758603	0.0491287	0.772766	0.0823884	0.88841	1.99592e-42	0.902747	0.0263268	16.1099	0.814952	2.1736e-58	0.890612	0.026166	0.79319	14.3997	5.20025e-47	2.07773e-32
ENSG00000256713.3	PGA5	protein_coding	0.5	10	10	0.0225645	0.350833	0.436692	0.319033	0.324014	0.507768	1.27985e-16	0.627831	0.305239	8.83401	0.394171	1.00989e-18	0.615458	0.21024	0.378789	7.92029	2.36955e-15	4.43677e-11
ENSG00000261594.3	TPBGL	protein_coding	0.5	10	10	0.00241883	0.414479	0.108001	0.375691	0.277481	0.48135	8.41547e-14	0.650008	0.0917957	8.46602	0.42251	2.53921e-17	0.611659	0.235309	0.374127	8.02441	1.02012e-15	1.26362e-11
ENSG00000268403.1	AC132192.1	protein_coding	0.5	9	9	0.0124175	0.318843	0.0833413	0.245759	0.383111	0.457398	4.00337e-11	0.599075	0.0989265	7.54509	0.358891	4.51969e-14	0.584064	0.205509	0.341131	7.09451	1.29809e-12	1.37347e-08
ENSG00000269089.1	AP003733.1	protein_coding	0.5	19	19	0.00227853	0.633671	0.137834	0.595338	0.165212	0.73376	7.61959e-26	0.793791	0.0861847	11.9531	0.630104	6.25337e-33	0.8222	0.0742868	0.676012	12.1365	6.76373e-34	5.17583e-24
ENSG00000002016.12	RAD52	protein_coding	0.5	30	30	0.00182707	0.821862	0.0775227	0.83085	0.0620267	0.906143	1.47077e-47	0.915619	0.0415051	17.2684	0.838358	8.14234e-67	0.911507	0.0388905	0.830845	15.8447	1.52951e-56	2.40271e-38
ENSG00000003056.3	M6PR	protein_coding	0.5	27	27	0.0137796	0.698321	0.100538	0.718026	0.112256	0.845008	1.44853e-30	0.833621	0.0605037	13.1973	0.694924	9.08946e-40	0.845065	0.0546011	0.714135	12.7466	3.25638e-37	3.70238e-26
ENSG00000004478.5	FKBP4	protein_coding	0.5	71	66	0.00671085	0.851196	0.0336024	0.84261	0.083567	0.974318	4.36964e-48	0.923777	0.0166812	17.4238	0.853364	5.44297e-68	0.921073	0.0464127	0.848376	16.9353	2.46898e-64	5.41791e-43
ENSG00000005175.5	RPAP3	protein_coding	0.5	14	14	0.00830116	0.511682	0.0686714	0.450063	0.246857	0.60332	7.9763e-18	0.716649	0.0620663	9.76265	0.513585	1.6285e-22	0.721004	0.144706	0.519847	10.0291	1.13576e-23	2.86431e-17
ENSG00000006831.9	ADIPOR2	protein_coding	0.5	55	55	0.00239601	0.780252	0.0647289	0.810997	0.147244	0.956781	1.2296e-41	0.899204	0.02838	15.9229	0.808567	4.39608e-57	0.944066	0.027361	0.891261	18.3132	6.48813e-75	1.09592e-48
ENSG00000008394.8	MGST1	protein_coding	0.5	10	10	0.017532	0.425644	0.0581212	0.305786	0.338198	0.522992	7.29876e-15	0.679342	0.0222015	8.88864	0.461506	6.18603e-19	0.667245	0.123464	0.445216	8.33894	7.49575e-17	1.53687e-11
ENSG00000008405.7	CRY1	protein_coding	0.5	4	4	0.0206844	0.13225	0.184271	0.179659	0.16688	0.213701	3.92734e-05	0.394981	0.205874	4.7248	0.15601	2.3034e-06	0.427337	0.259532	0.182617	4.90774	9.21319e-07	0.000243673
ENSG00000010219.9	DYRK4	protein_coding	0.5	36	36	0.00162291	0.785084	0.0757292	0.791275	0.130652	0.885697	1.21489e-39	0.888544	0.0419456	15.4402	0.78951	8.78666e-54	0.880965	0.109755	0.776099	15.2871	9.31514e-53	1.55611e-36
ENSG00000010278.7	CD9	protein_coding	0.5	28	28	0.00410572	0.728562	0.189543	0.706329	0.151672	0.856519	1.52022e-39	0.865829	0.0967982	15.2918	0.74966	8.66691e-53	0.852663	0.0826795	0.727035	13.3776	8.17368e-41	9.67887e-29
ENSG00000010292.8	NCAPD2	protein_coding	0.5	40	40	0.00467094	0.753382	0.110545	0.776505	0.110239	0.909713	3.4169e-41	0.897413	0.0280098	15.8188	0.80535	2.30738e-56	0.908273	0.0470389	0.82496	15.721	1.08675e-55	7.25327e-38
ENSG00000010295.15	IFFO1	protein_coding	0.5	12	12	0.0107008	0.370532	0.170973	0.445091	0.176561	0.57236	3.25081e-15	0.67873	0.0711492	8.95828	0.460674	3.29769e-19	0.709984	0.154876	0.504077	9.69515	3.16178e-22	3.82513e-16
ENSG00000010379.11	SLC6A13	protein_coding	0.5	18	18	0.00212927	0.542127	0.195022	0.541273	0.15143	0.72532	5.17542e-24	0.76523	0.133072	11.3828	0.585577	5.09221e-30	0.780075	0.0757988	0.608517	10.7265	7.64248e-27	6.49851e-19
ENSG00000010610.5	CD4	protein_coding	0.5	24	24	0.00276459	0.766796	0.0285808	0.652065	0.402655	0.875041	9.99992e-40	0.893638	0.0152016	15.4864	0.798589	4.28512e-54	0.847872	0.116429	0.718887	13.663	1.6899e-42	4.22756e-30
ENSG00000010626.10	LRRC23	protein_coding	0.5	49	49	0.00975879	0.819292	0.05573	0.851919	0.0983113	0.956359	1.08975e-47	0.921267	0.0227589	17.3263	0.848732	2.97757e-67	0.929587	0.0499431	0.864132	17.5022	1.37797e-68	2.36929e-45
ENSG00000011105.7	TSPAN9	protein_coding	0.5	34	34	0.00339453	0.775155	0.182578	0.795106	0.098436	0.916554	4.07206e-44	0.905568	0.0446823	16.4835	0.820053	4.81752e-61	0.904821	0.0540336	0.8187	15.8328	1.84804e-56	1.98157e-38
ENSG00000011465.12	DCN	protein_coding	0.5	9	9	0.00220786	0.361323	0.187735	0.337296	0.247895	0.486888	1.43755e-12	0.622108	0.110544	8.01385	0.387018	1.11175e-15	0.595936	0.230581	0.35514	7.57366	3.62851e-14	3.31382e-10
ENSG00000012822.11	CALCOCO1	protein_coding	0.5	9	9	0.00264119	0.380664	0.165949	0.348405	0.353429	0.489202	4.92213e-13	0.629258	0.132924	8.15433	0.395966	3.51129e-16	0.622552	0.239128	0.387571	8.05337	8.05479e-16	1.55077e-11
ENSG00000013503.5	POLR3B	protein_coding	0.5	27	27	0.0123833	0.679912	0.115204	0.686488	0.0990071	0.84684	4.65543e-30	0.828989	0.0685297	13.0617	0.687223	5.45215e-39	0.844052	0.0678582	0.712425	12.8528	8.2999e-38	1.22068e-26
ENSG00000013573.12	DDX11	protein_coding	0.5	26	26	0.0020608	0.819373	0.0663633	0.785542	0.168562	0.925659	3.63279e-47	0.918448	0.0280972	17.2004	0.843547	2.63749e-66	0.899358	0.0845856	0.808844	16.3077	8.69908e-60	1.17966e-40
ENSG00000013583.4	HEBP1	protein_coding	0.5	44	44	0.00652844	0.76753	0.103668	0.805735	0.131133	0.939424	3.71197e-41	0.896377	0.0322716	15.8055	0.803492	2.85125e-56	0.906152	0.0691967	0.821111	16.2223	3.50922e-59	3.92407e-40
ENSG00000013588.5	GPRC5A	protein_coding	0.5	20	20	0.00232163	0.652622	0.182061	0.619461	0.315325	0.783374	1.30707e-30	0.816936	0.108987	13.1076	0.667384	2.97962e-39	0.827422	0.131109	0.684627	12.7841	2.0129e-37	9.86916e-27
ENSG00000015153.10	YAF2	protein_coding	0.5	5	5	0.00279176	0.201207	0.263497	0.207857	0.182533	0.295346	1.1214e-07	0.454864	0.285788	5.68286	0.206902	1.32462e-08	0.514105	0.222555	0.264304	6.1311	8.72749e-10	1.6899e-06
ENSG00000017427.11	IGF1	protein_coding	0.5	15	15	0.0203777	0.5128	0.10376	0.553645	0.183851	0.616232	3.06113e-20	0.741134	0.0798405	10.4338	0.54928	1.7372e-25	0.762124	0.141169	0.580834	10.8004	3.42769e-27	1.21882e-19
ENSG00000018236.10	CNTN1	protein_coding	0.5	7	7	0.00443965	0.324345	0.194162	0.262938	0.278467	0.437495	6.8341e-13	0.623023	0.12951	8.08679	0.388157	6.12572e-16	0.526789	0.336292	0.277507	6.88997	5.58041e-12	1.26951e-09
ENSG00000022840.11	RNF10	protein_coding	0.5	12	12	0.00383445	0.476758	0.109354	0.423898	0.270278	0.579236	8.95639e-18	0.710455	0.0862389	9.71159	0.504747	2.69114e-22	0.684026	0.169838	0.467892	9.0898	9.9224e-20	3.08014e-14
ENSG00000023697.8	DERA	protein_coding	0.5	15	15	0.00219187	0.613751	0.123238	0.586441	0.158767	0.695268	4.85926e-25	0.787733	0.0814842	11.7455	0.620523	7.44914e-32	0.780895	0.0895009	0.609798	10.9175	9.51175e-28	1.06007e-19
ENSG00000023734.6	STRAP	protein_coding	0.5	13	13	0.00237308	0.551782	0.152032	0.493442	0.219795	0.635184	1.34176e-22	0.76289	0.094491	11.0714	0.582002	1.72757e-28	0.718398	0.121678	0.516096	9.53648	1.47765e-21	2.74974e-15
ENSG00000025423.7	HSD17B6	protein_coding	0.5	9	9	0.00225589	0.265425	0.188345	0.265702	0.181348	0.40298	1.18906e-09	0.568108	0.0909647	7.01378	0.322746	2.3197e-12	0.547617	0.193639	0.299885	6.65487	2.83544e-11	1.21064e-07
ENSG00000028203.13	VEZT	protein_coding	0.5	44	43	0.0105217	0.820775	0.0545757	0.837654	0.088392	0.944605	4.95769e-44	0.908769	0.0268188	16.4832	0.825862	4.84225e-61	0.918702	0.0512795	0.844013	16.7698	4.05649e-63	2.63572e-42
ENSG00000029153.10	ARNTL2	protein_coding	0.5	7	7	0.042732	0.0453934	0.505959	0.110907	0.412574	0.346717	7.65132e-08	0.514722	0.136325	6.2304	0.264938	4.65235e-10	0.476308	0.303281	0.22687	5.73671	9.6533e-09	1.73382e-06
ENSG00000037897.12	METTL1	protein_coding	0.5	9	9	0.0022365	0.332697	0.132752	0.319564	0.234007	0.424694	4.78348e-11	0.588106	0.135384	7.44775	0.345869	9.49462e-14	0.578118	0.207052	0.33422	7.0902	1.33923e-12	1.11772e-08
ENSG00000047617.10	ANO2	protein_coding	0.5	69	67	0.00396226	0.725095	0.0597168	0.7903	0.109373	0.957769	3.62064e-33	0.857076	0.0363444	13.8862	0.73458	7.68456e-44	0.886085	0.0597728	0.785147	14.6612	1.14317e-48	1.19009e-33
ENSG00000047621.7	C12orf4	protein_coding	0.5	57	54	0.0112266	0.738784	0.0622194	0.741774	0.149616	0.937661	7.56972e-42	0.900364	0.0255215	15.974	0.810655	1.93794e-57	0.896176	0.0417527	0.803132	14.8442	7.58702e-50	3.0142e-34
ENSG00000048540.10	LMO3	protein_coding	0.5	21	21	0.0158351	0.453029	0.222432	0.422415	0.3704	0.736937	6.75716e-19	0.70412	0.143975	9.90768	0.495785	3.855e-23	0.702247	0.198209	0.493151	9.75271	1.79605e-22	1.30597e-16
ENSG00000049130.9	KITLG	protein_coding	0.5	6	6	0.00255651	0.129625	0.516595	0.186032	0.278175	0.381789	7.62264e-12	0.480611	0.346411	6.78441	0.230987	1.16558e-11	0.455414	0.301534	0.207402	5.65914	1.52131e-08	2.03729e-06
ENSG00000050426.11	LETMD1	protein_coding	0.5	10	10	0.0116034	0.289923	0.277678	0.28081	0.254888	0.461031	2.40325e-11	0.58588	0.161658	7.49178	0.343255	6.79435e-14	0.627775	0.198728	0.394101	7.87897	3.30084e-15	1.14368e-10
ENSG00000050438.12	SLC4A8	protein_coding	0.5	17	17	0.0127819	0.362406	0.185157	0.335464	0.525603	0.636869	7.60262e-17	0.690279	0.118207	9.3796	0.476485	6.62246e-21	0.759438	0.113484	0.576746	10.625	2.27987e-26	6.27432e-19
ENSG00000051825.10	MPHOSPH9	protein_coding	0.5	3	3	0.0130387	0.174039	0.165142	0.172805	0.319874	0.238636	4.34649e-05	0.414224	0.165455	4.86913	0.171582	1.12091e-06	0.515953	0.254452	0.266208	6.21462	5.14493e-10	5.34599e-07
ENSG00000052126.10	PLEKHA5	protein_coding	0.5	17	17	0.00495824	0.518515	0.131361	0.569437	0.158376	0.708049	2.19048e-20	0.741566	0.0797484	10.4684	0.549921	1.20624e-25	0.793157	0.102925	0.629098	11.4352	2.78963e-30	1.22205e-21
ENSG00000053702.10	NRIP2	protein_coding	0.5	63	63	0.00389288	0.714387	0.0675995	0.737881	0.139417	0.951095	5.35286e-34	0.859727	0.0470587	14.0779	0.739131	5.19414e-45	0.866273	0.0817498	0.750428	14.2503	4.46246e-46	2.93468e-32
ENSG00000057294.9	PKP2	protein_coding	0.5	11	11	0.00249722	0.427753	0.17745	0.410496	0.266828	0.562882	3.64414e-16	0.684813	0.0991376	9.20117	0.468969	3.54083e-20	0.697992	0.133129	0.487193	9.11958	7.54172e-20	5.0035e-14
ENSG00000057704.6	TMCC3	protein_coding	0.5	33	33	0.0017232	0.809491	0.0604234	0.823246	0.10215	0.914076	2.69757e-43	0.902365	0.0373855	16.2926	0.814263	1.11432e-59	0.916041	0.050753	0.839131	16.3139	7.86636e-60	2.45933e-40
ENSG00000058272.11	PPP1R12A	protein_coding	0.5	9	9	0.00265479	0.331136	0.176625	0.354673	0.228802	0.488388	4.14527e-12	0.607165	0.134691	7.80963	0.368649	5.73574e-15	0.658989	0.199064	0.434266	8.73738	2.38584e-18	2.1661e-13
ENSG00000059758.3	CDK17	protein_coding	0.5	6	6	0.00326282	0.29718	0.141646	0.267524	0.241126	0.37884	1.90673e-09	0.562233	0.0984495	6.92689	0.316105	4.30184e-12	0.555446	0.195231	0.30852	6.64623	3.00702e-11	1.77948e-07
ENSG00000059804.11	SLC2A3	protein_coding	0.5	19	19	0.0111862	0.518305	0.206766	0.476675	0.220499	0.708987	1.75206e-23	0.755859	0.127629	11.2171	0.571323	3.36174e-29	0.697131	0.146438	0.485992	9.21422	3.13547e-20	1.93125e-14
ENSG00000060138.8	YBX3	protein_coding	0.5	26	26	0.00329181	0.473109	0.225691	0.493637	0.147161	0.743665	1.70987e-22	0.748165	0.131146	10.9559	0.559751	6.22779e-28	0.7768	0.0922255	0.603417	10.6862	1.18078e-26	7.98378e-19
ENSG00000060140.4	STYK1	protein_coding	0.5	17	17	0.0175093	0.505709	0.193341	0.549842	0.146267	0.677187	1.12977e-21	0.745613	0.103225	10.7697	0.555939	4.78516e-27	0.768829	0.0736812	0.591098	10.4239	1.92841e-25	7.01466e-18
ENSG00000060237.12	WNK1	protein_coding	0.5	18	18	0.00564644	0.632578	0.117078	0.572866	0.201784	0.74522	8.93994e-26	0.793153	0.0800667	11.9358	0.629092	7.70023e-33	0.79352	0.127084	0.629674	11.5763	5.432e-31	2.95987e-22
ENSG00000060709.9	RIMBP2	protein_coding	0.5	77	77	0.00135758	0.699936	0.155767	0.758196	0.157598	0.975891	2.45196e-33	0.84243	0.0873506	13.8377	0.709689	1.50927e-43	0.906387	0.0619546	0.821538	15.8109	2.61557e-56	2.62923e-38
ENSG00000060982.10	BCAT1	protein_coding	0.5	33	33	0.00308298	0.716611	0.107057	0.681744	0.221963	0.876422	3.21051e-35	0.858969	0.0613172	14.3349	0.737827	1.32443e-46	0.871017	0.0614813	0.75867	13.917	4.99485e-44	1.05416e-30
ENSG00000061273.13	HDAC7	protein_coding	0.5	14	14	0.0122394	0.400741	0.13936	0.435975	0.231557	0.593207	2.03086e-17	0.70929	0.072494	9.62841	0.503093	6.0659e-22	0.682677	0.111951	0.466048	8.64042	5.60067e-18	2.10005e-12
ENSG00000061794.8	MRPS35	protein_coding	0.5	9	9	0.00248525	0.359105	0.14083	0.343696	0.177234	0.480959	4.88336e-12	0.614335	0.102945	7.84746	0.377407	4.24552e-15	0.607754	0.132581	0.369365	7.32755	2.34403e-13	7.4766e-09
ENSG00000061936.5	SFSWAP	protein_coding	0.5	33	33	0.00575195	0.604018	0.208333	0.685968	0.207049	0.853607	7.35363e-28	0.79896	0.10318	12.416	0.638338	2.14072e-35	0.860688	0.0952984	0.740784	14.3303	1.41508e-46	9.95667e-33
ENSG00000061987.10	MON2	protein_coding	0.5	24	24	0.00601034	0.705389	0.083075	0.696003	0.136829	0.825526	9.15912e-33	0.851649	0.0475078	13.7695	0.725306	3.88684e-43	0.824622	0.117473	0.680001	12.6024	2.0479e-36	5.44934e-26
ENSG00000062485.14	CS	protein_coding	0.5	13	13	0.0278061	0.44122	0.152894	0.385253	0.295493	0.660238	9.62171e-20	0.734601	0.0848861	10.286	0.539638	8.1475e-25	0.701253	0.117864	0.491756	9.09637	9.34012e-20	7.47781e-14
ENSG00000063046.13	EIF4B	protein_coding	0.5	14	14	0.0022339	0.447102	0.0840046	0.453738	0.253244	0.628418	2.09243e-16	0.69991	0.046954	9.35209	0.489874	8.59299e-21	0.65666	0.268113	0.431202	8.83695	9.83646e-19	4.84614e-14
ENSG00000064102.10	ASUN	protein_coding	0.5	10	10	0.0151869	0.332888	0.232588	0.306834	0.334024	0.517261	3.37986e-12	0.604976	0.145314	7.81264	0.365995	5.60042e-15	0.681123	0.175244	0.463928	8.92465	4.47121e-19	1.1922e-13
ENSG00000064115.6	TM7SF3	protein_coding	0.5	13	13	0.00478615	0.576133	0.207785	0.610812	0.114696	0.703213	4.1701e-26	0.774974	0.11879	11.899	0.600585	1.19706e-32	0.796612	0.0668141	0.63459	11.1335	8.61359e-29	2.79511e-20
ENSG00000064763.6	FAR2	protein_coding	0.5	5	5	0.0211078	0.227642	0.164024	0.144721	0.471176	0.337544	1.73153e-07	0.496737	0.146276	6.02651	0.246748	1.67539e-09	0.434385	0.397841	0.18869	5.71094	1.12352e-08	8.36867e-08
ENSG00000065357.15	DGKA	protein_coding	0.5	5	5	0.0137366	0.17151	0.12096	0.197195	0.228353	0.268092	6.13887e-06	0.451662	0.142588	5.34973	0.203999	8.80864e-08	0.468383	0.208774	0.219383	5.47126	4.46836e-08	4.40275e-05
ENSG00000065361.10	ERBB3	protein_coding	0.5	10	10	0.0156737	0.400929	0.151578	0.351504	0.281397	0.4963	2.68961e-13	0.635946	0.111855	8.26229	0.404427	1.42904e-16	0.653823	0.152605	0.427484	8.23806	1.75027e-16	1.8964e-11
ENSG00000065970.4	FOXJ2	protein_coding	0.5	22	22	0.0019692	0.635741	0.154006	0.655751	0.160003	0.798696	6.52615e-29	0.821938	0.0726459	12.7748	0.675582	2.26785e-37	0.835276	0.0789102	0.697686	12.5785	2.77353e-36	1.20886e-25
ENSG00000066084.8	DIP2B	protein_coding	0.5	7	7	0.0026403	0.24229	0.127231	0.253773	0.262598	0.377986	2.89039e-08	0.523078	0.132261	6.38866	0.27361	1.67346e-10	0.553569	0.203205	0.306439	6.59867	4.14875e-11	2.3244e-07
ENSG00000066117.10	SMARCD1	protein_coding	0.5	3	3	0.02982	0.14101	0.144566	0.142188	0.169729	0.23042	2.93939e-05	0.42432	0.155188	4.98699	0.180048	6.13263e-07	0.398321	0.305926	0.158659	4.79278	1.64486e-06	0.000124247
ENSG00000067182.3	TNFRSF1A	protein_coding	0.5	20	20	0.0135416	0.623528	0.0586234	0.659245	0.143712	0.726783	5.14136e-25	0.799112	0.030813	11.809	0.63858	3.50531e-32	0.821783	0.0941868	0.675328	12.2327	2.07851e-34	1.90884e-24
ENSG00000067715.9	SYT1	protein_coding	0.5	11	11	0.0122916	0.165341	0.189708	0.208783	0.287265	0.421958	2.70818e-08	0.542291	0.0527026	6.53876	0.294079	6.20311e-11	0.55926	0.161987	0.312771	6.66773	2.59786e-11	2.06866e-07
ENSG00000067798.9	NAV3	protein_coding	0.5	18	18	0.00208908	0.451917	0.178876	0.471258	0.235818	0.672787	2.10089e-20	0.736975	0.0993191	10.4422	0.543132	1.59074e-25	0.737189	0.123561	0.543447	9.85642	6.43029e-23	3.19383e-16
ENSG00000069431.6	ABCC9	protein_coding	0.5	15	15	0.00297178	0.577596	0.110155	0.541419	0.246933	0.696283	5.24504e-25	0.790013	0.0650661	11.7537	0.62412	6.76277e-32	0.774436	0.120712	0.599751	10.9632	5.74519e-28	4.75431e-20
ENSG00000069493.10	CLEC2D	protein_coding	0.5	29	29	0.00382944	0.801178	0.0503373	0.790327	0.0868993	0.892814	7.04184e-41	0.896826	0.0266362	15.7488	0.804296	7.00233e-56	0.890027	0.0530048	0.792148	14.7015	6.30291e-49	9.53192e-34
ENSG00000070018.4	LRP6	protein_coding	0.5	42	42	0.00255089	0.7821	0.10739	0.789162	0.0741037	0.919905	7.57197e-42	0.889164	0.0667212	15.9117	0.790612	5.25571e-57	0.907824	0.0328857	0.824144	15.5361	1.97804e-54	4.69001e-37
ENSG00000070019.3	GUCY2C	protein_coding	0.5	11	11	0.00237716	0.127701	0.535153	0.307317	0.299056	0.509048	1.90249e-11	0.530038	0.268939	7.09602	0.28094	1.28397e-12	0.597238	0.149505	0.356693	7.18586	6.67846e-13	1.48356e-08
ENSG00000070961.10	ATP2B1	protein_coding	0.5	11	11	0.00243425	0.495101	0.131539	0.426819	0.208027	0.556725	8.61048e-18	0.707572	0.0961403	9.69665	0.500658	3.11563e-22	0.686936	0.162137	0.471881	8.9136	4.94009e-19	1.80154e-13
ENSG00000072041.12	SLC6A15	protein_coding	0.5	10	10	0.00223316	0.407433	0.0884623	0.308941	0.210091	0.475004	3.21063e-14	0.665404	0.053292	8.65887	0.442762	4.76469e-18	0.594272	0.154549	0.35316	7.14237	9.17373e-13	1.84501e-08
ENSG00000072609.13	CHFR	protein_coding	0.5	16	16	0.00195502	0.515991	0.092157	0.420794	0.353253	0.663956	1.90028e-19	0.738488	0.054366	10.2478	0.545365	1.21125e-24	0.721735	0.155158	0.520902	9.94749	2.58637e-23	6.12549e-17
ENSG00000072657.4	TRHDE	protein_coding	0.5	13	13	0.00285722	0.502345	0.143137	0.561509	0.163371	0.632974	1.83951e-18	0.712153	0.121707	9.86422	0.507161	5.94921e-23	0.772598	0.108442	0.596908	10.8026	3.34707e-27	2.10421e-19
ENSG00000073060.11	SCARB1	protein_coding	0.5	18	18	0.0020592	0.613993	0.109343	0.635478	0.173986	0.748457	5.14189e-26	0.808308	0.027959	12.0772	0.653362	1.39374e-33	0.823876	0.0936866	0.678771	12.4407	1.57059e-35	2.73056e-25
ENSG00000073614.7	KDM5A	protein_coding	0.5	7	7	0.00270479	0.257762	0.163006	0.293969	0.217826	0.427917	4.24908e-11	0.56386	0.200685	7.27742	0.317938	3.40274e-13	0.5335	0.183168	0.284623	6.24427	4.2578e-10	1.89073e-06
ENSG00000074527.7	NTN4	protein_coding	0.5	15	15	0.0183699	0.45336	0.131529	0.323606	0.559237	0.616025	1.25148e-16	0.694501	0.0857741	9.36446	0.482331	7.64435e-21	0.714228	0.133282	0.510122	9.48697	2.37837e-21	3.49119e-15
ENSG00000074590.9	NUAK1	protein_coding	0.5	20	20	0.0065267	0.509536	0.21537	0.510571	0.233418	0.726805	3.71988e-24	0.776872	0.0858651	11.4918	0.60353	1.45008e-30	0.708286	0.150061	0.501669	9.58714	9.05648e-22	9.9505e-16
ENSG00000075035.5	WSCD2	protein_coding	0.5	21	21	0.00190282	0.532137	0.178556	0.507524	0.231289	0.752149	2.56544e-22	0.762141	0.0763065	11.0093	0.58086	3.44601e-28	0.766768	0.121905	0.587933	10.8796	1.44119e-27	7.47441e-20
ENSG00000075188.4	NUP37	protein_coding	0.5	9	9	0.00763673	0.374982	0.105883	0.288474	0.2163	0.453927	9.74924e-13	0.63245	0.0866772	8.12064	0.399993	4.63715e-16	0.576034	0.14585	0.331815	6.81402	9.49056e-12	1.34976e-07
ENSG00000075415.8	SLC25A3	protein_coding	0.5	5	5	0.0215137	0.263018	0.150652	0.356806	0.145162	0.40984	2.18067e-09	0.560882	0.100985	6.90379	0.314589	5.06343e-12	0.624238	0.13007	0.389673	7.59973	2.96743e-14	1.50145e-09
ENSG00000075856.7	SART3	protein_coding	0.5	20	20	0.00191657	0.54456	0.226156	0.602389	0.110555	0.744434	1.36085e-22	0.744631	0.143977	10.9533	0.554476	6.40503e-28	0.782474	0.0879801	0.612266	10.8466	2.06921e-27	2.24578e-19
ENSG00000076067.7	RBMS2	protein_coding	0.5	12	12	0.00228491	0.382395	0.163405	0.309664	0.369494	0.509228	4.00119e-13	0.618667	0.167827	8.09584	0.382749	5.68686e-16	0.683716	0.118838	0.467468	8.67699	4.0638e-18	1.55365e-12
ENSG00000076108.7	BAZ2A	protein_coding	0.5	7	7	0.0103245	0.0801132	0.326804	0.192104	0.509993	0.437143	1.07808e-09	0.541223	0.171724	6.82454	0.292922	8.82056e-12	0.583494	0.268469	0.340465	7.34046	2.12861e-13	1.07826e-09
ENSG00000076248.6	UNG	protein_coding	0.5	24	24	0.00188734	0.613555	0.247077	0.629833	0.183861	0.794021	1.42117e-30	0.808499	0.1192	13.0514	0.653671	6.24108e-39	0.806246	0.116499	0.650032	12.1963	3.25113e-34	1.28643e-24
ENSG00000076513.12	ANKRD13A	protein_coding	0.5	5	5	0.00243869	0.188123	0.080737	0.179081	0.198363	0.251425	4.45134e-05	0.436401	0.0801078	5.05206	0.190446	4.37067e-07	0.39549	0.209376	0.156412	4.46733	7.92012e-06	0.00280039
ENSG00000076555.11	ACACB	protein_coding	0.5	11	11	0.0176463	0.418995	0.1161	0.408381	0.329088	0.520376	1.09084e-14	0.671223	0.0637014	8.79734	0.45054	1.401e-18	0.690557	0.198862	0.476869	9.35272	8.54257e-21	3.18235e-15
ENSG00000078237.4	C12orf5	protein_coding	0.5	47	47	0.00716899	0.79639	0.0625524	0.780845	0.201588	0.936932	1.24054e-44	0.912834	0.0157219	16.6329	0.833266	4.02703e-62	0.904482	0.0736257	0.818087	16.2475	2.32721e-59	2.79676e-40
ENSG00000078246.11	TULP3	protein_coding	0.5	14	14	0.0202431	0.59436	0.152501	0.571852	0.287244	0.672458	4.03632e-26	0.79104	0.10008	11.9951	0.625745	3.76814e-33	0.804208	0.165561	0.64675	12.3889	3.00312e-35	1.50193e-25
ENSG00000079337.11	RAPGEF3	protein_coding	0.5	20	20	0.00182063	0.59522	0.214072	0.613373	0.188741	0.741002	4.01012e-25	0.766824	0.140702	11.632	0.588018	2.8324e-31	0.818355	0.0805922	0.669704	12.0061	3.2986e-33	1.54097e-23
ENSG00000079387.9	SENP1	protein_coding	0.5	24	24	0.00925665	0.618275	0.107542	0.721244	0.0637958	0.81599	1.64121e-26	0.806599	0.0547643	12.1733	0.650601	4.31027e-34	0.856508	0.0539323	0.733606	13.0825	4.14754e-39	2.23863e-27
ENSG00000080371.4	RAB21	protein_coding	0.5	9	9	0.0105322	0.106769	0.211967	0.143107	0.743451	0.452771	8.85317e-06	0.453292	0.113833	5.33316	0.205474	9.65166e-08	0.599645	0.330596	0.359574	7.71413	1.21812e-14	9.93062e-12
ENSG00000081760.12	AACS	protein_coding	0.5	38	38	0.0107055	0.762023	0.106423	0.749444	0.236274	0.933748	8.53053e-41	0.887354	0.0541604	15.6793	0.787398	2.09549e-55	0.900339	0.0967775	0.810611	16.2033	4.77683e-59	3.48656e-40
ENSG00000082805.15	ERC1	protein_coding	0.5	29	29	0.00190155	0.678362	0.146983	0.628231	0.317281	0.852401	8.45522e-34	0.850653	0.0657808	13.9847	0.72361	1.93171e-44	0.872951	0.0499658	0.762043	13.9651	2.54548e-44	7.19936e-31
ENSG00000084112.10	SSH1	protein_coding	0.5	12	12	0.0258453	0.284092	0.223045	0.245512	0.358028	0.487498	3.97773e-09	0.540681	0.14876	6.69777	0.292336	2.11628e-11	0.626338	0.196888	0.392299	8.00496	1.19507e-15	3.64754e-11
ENSG00000084444.9	KIAA1467	protein_coding	0.5	20	20	0.00221358	0.723038	0.0464335	0.684553	0.206679	0.816819	7.09092e-35	0.869694	0.0182547	14.3213	0.756369	1.61126e-46	0.835381	0.0965209	0.697861	12.7948	1.75282e-37	1.39366e-26
ENSG00000084453.12	SLCO1A2	protein_coding	0.5	19	19	0.00485163	0.624862	0.175653	0.687596	0.136968	0.784639	2.44032e-29	0.802144	0.108191	12.7527	0.643434	3.01022e-37	0.849693	0.0722773	0.721979	13.0557	5.89764e-39	2.09866e-27
ENSG00000084463.3	WBP11	protein_coding	0.5	25	25	0.0116164	0.682868	0.0536074	0.659244	0.108919	0.806583	8.02032e-31	0.843208	0.0313515	13.307	0.711	2.10714e-40	0.846702	0.0474678	0.716905	12.6635	9.42022e-37	9.10014e-26
ENSG00000086159.8	AQP6	protein_coding	0.5	9	9	0.00583492	0.398706	0.16185	0.347693	0.172882	0.447477	4.10633e-13	0.627676	0.127224	8.16599	0.393977	3.18802e-16	0.604342	0.140327	0.365229	7.21972	5.20936e-13	1.5578e-08
ENSG00000086598.6	TMED2	protein_coding	0.5	8	8	0.00237558	0.324691	0.0807028	0.309139	0.156879	0.423048	9.29548e-11	0.596169	0.0774846	7.44783	0.355418	9.48866e-14	0.601542	0.156757	0.361853	7.32125	2.45667e-13	5.55974e-09
ENSG00000087470.13	DNM1L	protein_coding	0.5	14	14	0.00237237	0.487689	0.125	0.481921	0.221915	0.6399	4.10516e-19	0.722055	0.0936538	10.0737	0.521364	7.2243e-24	0.754606	0.116913	0.56943	10.4051	2.35106e-25	4.05271e-18
ENSG00000087494.11	PTHLH	protein_coding	0.5	8	8	0.00236901	0.378359	0.199034	0.328675	0.250811	0.453881	4.38756e-13	0.615341	0.156486	8.07385	0.378645	6.81166e-16	0.637265	0.228362	0.406106	8.42695	3.54804e-17	1.13751e-12
ENSG00000087502.13	ERGIC2	protein_coding	0.5	22	22	0.00936163	0.652764	0.0595454	0.643789	0.171553	0.787654	1.04888e-27	0.823085	0.0158597	12.5252	0.67747	5.43573e-36	0.82273	0.0894664	0.676884	12.1616	4.9802e-34	4.03813e-24
ENSG00000088986.6	DYNLL1	protein_coding	0.5	12	12	0.0100648	0.426996	0.118549	0.471793	0.0691499	0.578386	2.2293e-14	0.659745	0.0833523	8.6564	0.435263	4.86903e-18	0.712087	0.0931666	0.507068	9.13462	6.56367e-20	9.04178e-14
ENSG00000088992.13	TESC	protein_coding	0.5	56	56	0.00128202	0.426796	0.279904	0.643525	0.166362	0.877021	9.11013e-19	0.697949	0.131721	9.84838	0.487133	6.96588e-23	0.81791	0.103718	0.668976	12.4317	1.75778e-35	2.23137e-25
ENSG00000089009.11	RPL6	protein_coding	0.5	3	3	0.090911	0.139713	0.0793572	0.0887323	0.137278	0.181035	6.98908e-05	0.407597	0.14949	4.78113	0.166135	1.74317e-06	0.321261	0.269025	0.103208	3.61864	0.000296158	0.0108177
ENSG00000089022.9	MAPKAPK5	protein_coding	0.5	6	6	0.00289959	0.268139	0.0523628	0.298163	0.144625	0.367863	7.8812e-08	0.529596	0.0545852	6.34701	0.280472	2.19536e-10	0.575956	0.117421	0.331726	6.71881	1.83218e-11	3.19998e-07
ENSG00000089041.12	P2RX7	protein_coding	0.5	12	12	0.00690863	0.526212	0.109435	0.523521	0.158675	0.623371	1.69878e-20	0.742127	0.0804781	10.4958	0.550752	9.02875e-26	0.721955	0.123114	0.521219	9.61112	7.17657e-22	1.60077e-15
ENSG00000089053.8	ANAPC5	protein_coding	0.5	16	16	0.00699412	0.503591	0.101051	0.475482	0.271435	0.643874	5.98206e-19	0.729348	0.067162	10.0839	0.531948	6.50571e-24	0.717907	0.164754	0.51539	9.90464	3.97402e-23	7.44894e-17
ENSG00000089060.7	SLC8B1	protein_coding	0.5	21	21	0.00565071	0.614718	0.153122	0.681634	0.112038	0.765276	6.31817e-28	0.803436	0.108706	12.453	0.645509	1.34698e-35	0.818097	0.118894	0.669282	12.2873	1.06045e-34	8.92611e-25
ENSG00000089094.12	KDM2B	protein_coding	0.5	8	8	0.00243186	0.326703	0.0823259	0.275234	0.300538	0.42679	1.49346e-11	0.616028	0.0602208	7.75516	0.379491	8.82325e-15	0.614712	0.149164	0.377871	7.46195	8.52483e-14	3.0264e-09
ENSG00000089116.3	LHX5	protein_coding	0.5	22	22	0.00275255	0.64221	0.0939643	0.650365	0.182432	0.795014	8.04141e-28	0.817572	0.0523941	12.5177	0.668424	5.97449e-36	0.817944	0.109403	0.669033	12.2726	1.27141e-34	1.04963e-24
ENSG00000089127.8	OAS1	protein_coding	0.5	17	17	0.00206586	0.53307	0.0882235	0.501327	0.148233	0.657537	3.04815e-20	0.74811	0.0535377	10.4776	0.559669	1.09482e-25	0.7352	0.0854101	0.54052	9.61626	6.8269e-22	3.01047e-15
ENSG00000089154.6	GCN1L1	protein_coding	0.5	26	26	0.007618	0.623703	0.13415	0.705666	0.134592	0.829805	5.45872e-28	0.809852	0.0804952	12.5081	0.65586	6.73818e-36	0.860085	0.0734299	0.739746	13.5627	6.66637e-42	2.17663e-29
ENSG00000089157.11	RPLP0	protein_coding	0.5	10	10	0.00213236	0.328025	0.194157	0.400025	0.219619	0.466979	4.00812e-13	0.636878	0.0985795	8.23214	0.405614	1.83899e-16	0.688322	0.137306	0.473787	8.89527	5.82798e-19	2.49246e-13
ENSG00000089159.11	PXN	protein_coding	0.5	7	7	0.0085277	0.267265	0.125739	0.193432	0.315601	0.355915	4.92602e-08	0.521961	0.122821	6.32904	0.272443	2.46684e-10	0.511496	0.223244	0.261628	6.10293	1.04143e-09	1.87644e-06
ENSG00000089163.4	SIRT4	protein_coding	0.5	12	12	0.00243968	0.493155	0.209895	0.409332	0.45594	0.602948	3.21454e-18	0.701702	0.14961	9.73991	0.492386	2.03725e-22	0.668356	0.311694	0.4467	9.64441	5.1909e-22	1.94423e-17
ENSG00000089169.10	RPH3A	protein_coding	0.5	14	14	0.0025113	0.406217	0.284751	0.420125	0.265302	0.650758	3.07436e-18	0.695963	0.144325	9.71427	0.484365	2.6213e-22	0.710643	0.128793	0.505014	9.30816	1.30068e-20	1.57335e-14
ENSG00000089220.4	PEBP1	protein_coding	0.5	18	18	0.00193132	0.556545	0.0882474	0.565235	0.218995	0.724081	1.09626e-23	0.777773	0.0705142	11.397	0.60493	4.32726e-30	0.793845	0.0826044	0.63019	11.2251	3.07001e-29	9.98065e-21
ENSG00000089234.11	BRAP	protein_coding	0.5	4	4	0.00291945	0.127948	0.256946	0.174656	0.220856	0.227935	3.39324e-05	0.395303	0.205966	4.74314	0.156265	2.1043e-06	0.447151	0.251457	0.199944	5.33481	9.56464e-08	3.95213e-05
ENSG00000089248.6	ERP29	protein_coding	0.5	5	5	0.0368961	0.099256	0.220495	0.158711	0.184954	0.275509	6.65009e-05	0.425509	0.0949762	4.92999	0.181058	8.22331e-07	0.443546	0.201988	0.196733	5.19823	2.0119e-07	0.00012345
ENSG00000089250.14	NOS1	protein_coding	0.5	39	39	0.00169319	0.782551	0.0851411	0.797858	0.15749	0.918786	2.11651e-42	0.899448	0.0393517	16.0865	0.809006	3.1745e-58	0.914295	0.0801881	0.835935	16.9275	2.82133e-64	4.1425e-43
ENSG00000089692.4	LAG3	protein_coding	0.5	42	40	0.0129673	0.524461	0.264274	0.644101	0.210054	0.829032	4.03348e-22	0.735849	0.166672	10.7902	0.541474	3.82876e-27	0.830051	0.108092	0.688985	12.4974	7.71675e-36	1.99382e-25
ENSG00000089693.6	MLF2	protein_coding	0.5	18	18	0.0191247	0.474052	0.123872	0.433557	0.373884	0.711076	2.24109e-17	0.706769	0.0827747	9.60235	0.499522	7.81446e-22	0.772695	0.0709263	0.597058	10.4705	1.17967e-25	5.37541e-18
ENSG00000089818.12	NECAP1	protein_coding	0.5	27	27	0.00190731	0.71562	0.127728	0.629048	0.218816	0.859	6.8367e-34	0.853167	0.0662448	14.0179	0.727894	1.21186e-44	0.843523	0.0859358	0.71153	12.9381	2.74398e-38	4.97812e-27
ENSG00000090376.4	IRAK3	protein_coding	0.5	13	13	0.00255153	0.471735	0.0703623	0.467736	0.258825	0.601046	4.22347e-16	0.695548	0.0463558	9.2587	0.483786	2.06933e-20	0.726115	0.146228	0.527244	9.7863	1.2893e-22	3.49505e-16
ENSG00000090382.2	LYZ	protein_coding	0.5	27	27	0.00188684	0.625961	0.179286	0.655645	0.288621	0.851597	3.19804e-31	0.83245	0.0702261	13.3313	0.692974	1.52159e-40	0.840396	0.10341	0.706265	12.8599	7.56858e-38	9.01506e-27
ENSG00000090612.16	ZNF268	protein_coding	0.5	3	3	0.00286509	0.122357	0.213328	0.120576	0.29099	0.182019	1.98217e-05	0.409216	0.221774	4.88008	0.167458	1.0604e-06	0.407073	0.318101	0.165708	4.84402	1.27239e-06	8.44587e-05
ENSG00000090615.8	GOLGA3	protein_coding	0.5	16	16	0.00197413	0.5588	0.165364	0.493626	0.379412	0.704482	5.78123e-23	0.769399	0.0875855	11.1891	0.591975	4.60995e-29	0.766412	0.149657	0.587387	11.007	3.53573e-28	1.97939e-20
ENSG00000090975.8	PITPNM2	protein_coding	0.5	14	14	0.0178871	0.425182	0.264322	0.429728	0.194711	0.592156	1.08233e-18	0.711932	0.103777	9.92019	0.506847	3.40097e-23	0.707772	0.116268	0.500942	9.15523	5.42434e-20	5.83966e-14
ENSG00000091039.12	OSBPL8	protein_coding	0.5	14	14	0.0021792	0.499295	0.126562	0.486375	0.167487	0.638184	6.30206e-19	0.727049	0.0759785	10.0643	0.5286	7.94313e-24	0.748838	0.0777888	0.560759	9.93266	3.00137e-23	2.92811e-16
ENSG00000092841.14	MYL6	protein_coding	0.5	7	7	0.00315453	0.256083	0.135064	0.158154	0.40603	0.368529	1.88966e-09	0.56561	0.0867557	6.95176	0.319915	3.60764e-12	0.541868	0.144687	0.293621	6.28368	3.30659e-10	2.32652e-06
ENSG00000094914.8	AAAS	protein_coding	0.5	6	6	0.00940829	0.233382	0.218821	0.252532	0.352234	0.398499	4.53604e-10	0.556691	0.149692	7.02082	0.309905	2.20574e-12	0.559137	0.253531	0.312634	6.94253	3.85145e-12	1.25083e-08
ENSG00000094916.9	CBX5	protein_coding	0.5	10	10	0.023445	0.30895	0.217267	0.323898	0.227328	0.506337	1.3145e-11	0.592642	0.136611	7.60574	0.351225	2.83275e-14	0.605095	0.153466	0.366141	7.33583	2.20349e-13	5.77972e-09
ENSG00000110799.9	VWF	protein_coding	0.5	45	42	0.0141871	0.540245	0.292896	0.650018	0.180325	0.87246	1.48479e-25	0.800269	0.0557127	11.9304	0.640431	8.2137e-33	0.829849	0.0953214	0.688649	12.5695	3.10559e-36	1.00346e-25
ENSG00000110801.9	PSMD9	protein_coding	0.5	16	16	0.0223989	0.562959	0.105947	0.498235	0.256163	0.691053	5.65299e-21	0.750117	0.0795309	10.6461	0.562676	1.81859e-26	0.746232	0.135628	0.556863	10.3514	4.12354e-25	4.377e-18
ENSG00000110841.9	PPFIBP1	protein_coding	0.5	16	16	0.00188214	0.495036	0.144049	0.532694	0.171009	0.66905	8.40949e-18	0.709627	0.0944286	9.71093	0.50357	2.70855e-22	0.745137	0.12421	0.555229	10.1199	4.50901e-24	3.83606e-17
ENSG00000110844.9	PRPF40B	protein_coding	0.5	7	7	0.0184688	0.235798	0.18478	0.237167	0.222911	0.384472	7.98072e-08	0.479038	0.241797	5.92437	0.229477	3.13488e-09	0.53843	0.198805	0.289907	6.35878	2.03357e-10	8.58054e-07
ENSG00000110848.4	CD69	protein_coding	0.5	16	16	0.00384645	0.564481	0.137052	0.538991	0.18597	0.698646	1.28756e-22	0.761883	0.0933797	11.07	0.580465	1.75366e-28	0.772337	0.0837206	0.596505	10.7605	5.2894e-27	3.27809e-19
ENSG00000110851.7	PRDM4	protein_coding	0.5	17	17	0.00907832	0.544523	0.0968106	0.513143	0.261665	0.65612	4.5366e-21	0.750289	0.0833615	10.6673	0.562934	1.44726e-26	0.734178	0.181495	0.539018	10.3148	6.04325e-25	3.00294e-18
ENSG00000110852.4	CLEC2B	protein_coding	0.5	26	26	0.0147435	0.658711	0.0935653	0.708656	0.15257	0.819372	3.43886e-29	0.831757	0.0351012	12.8925	0.691819	4.96106e-38	0.862796	0.0822487	0.744417	13.7395	5.89018e-43	4.15854e-30
ENSG00000110871.10	COQ5	protein_coding	0.5	28	28	0.00729618	0.625599	0.114387	0.557839	0.303258	0.837161	1.03638e-26	0.810562	0.0448723	12.2394	0.657011	1.91423e-34	0.798212	0.140976	0.637143	12.0681	1.55665e-33	2.91411e-24
ENSG00000110876.8	SELPLG	protein_coding	0.5	5	5	0.0391667	0.187663	0.165199	0.219505	0.198237	0.305796	1.08323e-06	0.458256	0.170566	5.56908	0.209998	2.56092e-08	0.566288	0.150826	0.320682	6.67041	2.55082e-11	2.82832e-07
ENSG00000110880.6	CORO1C	protein_coding	0.5	22	22	0.00225477	0.394664	0.270696	0.531588	0.198006	0.755039	5.12754e-17	0.684512	0.140843	9.37664	0.468557	6.81081e-21	0.738067	0.139913	0.544743	10.1917	2.16038e-24	1.3566e-17
ENSG00000110881.7	ASIC1	protein_coding	0.5	21	21	0.00726883	0.618937	0.121544	0.599891	0.173808	0.727954	1.50276e-26	0.79948	0.0845674	12.1381	0.639168	6.63663e-34	0.776484	0.136068	0.602927	11.2813	1.62402e-29	2.32868e-21
ENSG00000110887.3	DAO	protein_coding	0.5	6	6	0.00728359	0.274735	0.0690903	0.196229	0.226432	0.345383	4.54015e-08	0.534711	0.0634202	6.43545	0.285916	1.23105e-10	0.42637	0.225541	0.181791	4.94465	7.62822e-07	0.000336701
ENSG00000110888.13	CAPRIN2	protein_coding	0.5	12	12	0.00246419	0.485084	0.114449	0.489436	0.284424	0.610558	7.22856e-18	0.720433	0.0457266	9.79586	0.519024	1.173e-22	0.699948	0.211676	0.489927	9.68138	3.61801e-22	2.11684e-16
ENSG00000110900.10	TSPAN11	protein_coding	0.5	20	20	0.00535216	0.781424	0.0982858	0.766296	0.153132	0.865638	4.03198e-40	0.883934	0.0666	15.5156	0.781339	2.72033e-54	0.906836	0.0474067	0.822351	15.6823	2.00017e-55	1.00703e-37
ENSG00000110906.8	KCTD10	protein_coding	0.5	22	22	0.0200957	0.437936	0.276435	0.455623	0.527876	0.750381	5.14431e-19	0.705792	0.131863	9.94841	0.498143	2.56244e-23	0.788488	0.115088	0.621713	11.3314	9.17123e-30	2.61736e-21
ENSG00000110911.10	SLC11A2	protein_coding	0.5	7	7	0.00243889	0.28482	0.123535	0.255851	0.452905	0.402093	3.25601e-09	0.556521	0.102302	6.83506	0.309715	8.19704e-12	0.580244	0.296746	0.336684	7.1461	8.92782e-13	1.12305e-09
ENSG00000110917.3	MLEC	protein_coding	0.5	18	18	0.0078063	0.528224	0.101769	0.541108	0.13881	0.694818	2.22779e-19	0.736374	0.0581167	10.2201	0.542246	1.61227e-24	0.798494	0.0584267	0.637592	11.1687	5.80214e-29	2.19315e-20
ENSG00000110921.7	MVK	protein_coding	0.5	9	9	0.00244313	0.452878	0.0794099	0.395314	0.262166	0.546376	3.23346e-16	0.695446	0.0628771	9.28171	0.483644	1.66787e-20	0.668702	0.175095	0.447162	8.80746	1.2801e-18	2.00937e-13
ENSG00000110925.2	CSRNP2	protein_coding	0.5	10	10	0.00549866	0.382173	0.0658021	0.367782	0.13902	0.471782	1.38835e-12	0.637678	0.0479959	8.12355	0.406633	4.52735e-16	0.646066	0.109682	0.417401	7.96467	1.65664e-15	1.72795e-10
ENSG00000110931.14	CAMKK2	protein_coding	0.5	8	8	0.00226923	0.318925	0.173747	0.0820759	0.397759	0.437321	1.5754e-10	0.579534	0.126775	7.27817	0.33586	3.38382e-13	0.522658	0.12917	0.273172	5.95895	2.53863e-09	1.39119e-05
ENSG00000110934.6	BIN2	protein_coding	0.5	7	7	0.0111679	0.22882	0.204826	0.305313	0.194039	0.376878	5.40896e-08	0.502655	0.188261	6.16095	0.252662	7.23108e-10	0.581291	0.182439	0.3379	6.99825	2.59183e-12	3.11859e-08
ENSG00000110944.4	IL23A	protein_coding	0.5	5	5	0.0141867	0.175145	0.129984	0.200772	0.197993	0.313925	9.13667e-05	0.417682	0.114505	4.83311	0.174458	1.34414e-06	0.489709	0.180846	0.239815	5.65753	1.53569e-08	2.957e-05
ENSG00000110987.4	BCL7A	protein_coding	0.5	14	14	0.00518113	0.53808	0.0861954	0.535702	0.172895	0.644398	4.46939e-21	0.756324	0.0561329	10.7071	0.572026	9.426e-27	0.758229	0.0931278	0.574911	10.3381	4.73871e-25	9.51021e-18
ENSG00000111011.13	RSRC2	protein_coding	0.5	18	18	0.00583231	0.462975	0.117554	0.494298	0.169944	0.68963	2.04162e-20	0.740491	0.083801	10.4684	0.548326	1.20726e-25	0.733304	0.126086	0.537735	9.82844	8.49224e-23	3.46946e-16
ENSG00000111012.5	CYP27B1	protein_coding	0.5	6	6	0.0224819	0.212205	0.220072	0.23731	0.230881	0.329086	4.94782e-08	0.480472	0.233948	5.99645	0.230854	2.01678e-09	0.519952	0.226353	0.27035	6.20812	5.3621e-10	1.12749e-06
ENSG00000111046.3	MYF6	protein_coding	0.5	7	7	0.0025783	0.267505	0.214742	0.344356	0.189036	0.3805	3.32105e-11	0.596705	0.111321	7.54585	0.356057	4.49354e-14	0.580815	0.13885	0.337346	6.85721	7.02204e-12	1.17919e-07
ENSG00000111052.3	LIN7A	protein_coding	0.5	3	3	0.1018	0.149226	0.0756038	0.11432	0.127972	0.217916	5.68534e-06	0.457925	0.124797	5.40762	0.209696	6.38689e-08	0.292532	0.282576	0.0855747	3.23878	0.00120042	0.00462439
ENSG00000111057.6	KRT18	protein_coding	0.5	26	26	0.00426867	0.566313	0.144526	0.608541	0.156199	0.777219	2.07021e-24	0.783975	0.0855686	11.5864	0.614617	4.82838e-31	0.811737	0.0956673	0.658917	11.8348	2.57997e-32	5.90557e-23
ENSG00000111058.3	ACSS3	protein_coding	0.5	10	10	0.00491668	0.283147	0.0937289	0.376448	0.234114	0.49159	2.72726e-11	0.609115	0.0672591	7.6519	0.371021	1.98034e-14	0.622209	0.192334	0.387144	7.97084	1.576e-15	4.18739e-11
ENSG00000111077.13	TENC1	protein_coding	0.5	7	7	0.0136226	0.584354	0.131323	0.522721	0.213408	0.624796	1.26467e-23	0.778513	0.0713587	11.3873	0.606082	4.83767e-30	0.741904	0.15435	0.550421	10.5698	4.11194e-26	4.24099e-19
ENSG00000111087.5	GLI1	protein_coding	0.5	8	8	0.010797	0.215522	0.237521	0.331057	0.20096	0.395655	1.25512e-09	0.527357	0.214785	6.69384	0.278105	2.17384e-11	0.588863	0.200793	0.34676	7.32885	2.32132e-13	2.43615e-09
ENSG00000111110.7	PPM1H	protein_coding	0.5	19	19	0.0157084	0.518347	0.0738562	0.522644	0.229888	0.700488	8.63357e-19	0.733378	0.0357628	10.0753	0.537843	7.10474e-24	0.745483	0.222281	0.555744	10.7885	3.90006e-27	4.26713e-20
ENSG00000111142.9	METAP2	protein_coding	0.5	11	11	0.00241876	0.431377	0.0404054	0.385183	0.179643	0.508043	1.43721e-14	0.671584	0.0491625	8.77455	0.451025	1.71592e-18	0.625785	0.158594	0.391607	7.73672	1.02015e-14	4.42867e-10
ENSG00000111144.5	LTA4H	protein_coding	0.5	11	11	0.00250651	0.464364	0.144603	0.454203	0.174014	0.554797	2.04042e-19	0.726035	0.0933314	10.1636	0.527127	2.88141e-24	0.700521	0.0914792	0.49073	8.9594	3.26458e-19	2.6998e-13
ENSG00000111145.3	ELK3	protein_coding	0.5	16	16	0.00584014	0.574031	0.155525	0.525599	0.284361	0.697433	4.07183e-24	0.776332	0.0860518	11.4803	0.602691	1.65737e-30	0.771481	0.139512	0.595183	10.9427	7.20404e-28	4.76739e-20
ENSG00000111181.8	SLC6A12	protein_coding	0.5	14	14	0.0121296	0.50408	0.160267	0.468824	0.304373	0.603775	1.10604e-18	0.717375	0.104657	9.94847	0.514627	2.56086e-23	0.694339	0.220961	0.482107	9.58321	9.40719e-22	3.90581e-16
ENSG00000111186.8	WNT5B	protein_coding	0.5	39	39	0.00240436	0.801536	0.0818985	0.767838	0.133171	0.916849	7.90872e-43	0.901103	0.0403686	16.1862	0.811986	6.31484e-59	0.902361	0.0445651	0.814256	15.6214	5.20303e-55	1.53129e-37
ENSG00000111196.5	MAGOHB	protein_coding	0.5	29	29	0.00235034	0.655776	0.126215	0.658273	0.138115	0.814497	4.90673e-29	0.819045	0.0740858	12.7858	0.670835	1.9671e-37	0.824096	0.0748308	0.679135	12.5223	5.63696e-36	1.27811e-25
ENSG00000111199.6	TRPV4	protein_coding	0.5	7	7	0.00247615	0.190918	0.122393	0.219957	0.106618	0.334966	1.67793e-07	0.501392	0.144673	6.05898	0.251394	1.36983e-09	0.520909	0.136457	0.271346	5.96963	2.37797e-09	1.1682e-05
ENSG00000111203.7	ITFG2	protein_coding	0.5	46	46	0.00698332	0.72734	0.106409	0.772148	0.0869702	0.920689	4.7277e-34	0.856417	0.0541657	14.0712	0.73345	5.70937e-45	0.903322	0.0345005	0.815992	15.1688	5.6917e-52	1.57596e-35
ENSG00000111206.8	FOXM1	protein_coding	0.5	33	33	0.00187139	0.780547	0.132572	0.777374	0.0742136	0.900856	9.15482e-42	0.890119	0.0697681	15.8986	0.792312	6.47935e-57	0.911892	0.0321982	0.831546	15.6682	2.49709e-55	1.47414e-37
ENSG00000111215.7	PRR4	protein_coding	0.5	25	25	0.00213094	0.739833	0.131016	0.749653	0.11213	0.855828	8.33599e-39	0.878408	0.0582643	15.2065	0.771601	3.20429e-52	0.874894	0.0816293	0.765439	14.3976	5.35965e-47	9.86929e-33
ENSG00000111218.7	PRMT8	protein_coding	0.5	37	37	0.00302599	0.745588	0.0873782	0.740963	0.20276	0.899777	1.92349e-37	0.873291	0.0542765	14.8881	0.762637	3.9351e-50	0.880702	0.0908333	0.775637	14.943	1.73025e-50	5.19318e-35
ENSG00000111224.9	PARP11	protein_coding	0.5	21	21	0.00197764	0.628471	0.0492417	0.687575	0.100734	0.799665	8.55365e-26	0.806706	0.0240467	12.0206	0.650775	2.76923e-33	0.845698	0.0572141	0.715205	12.7496	3.13233e-37	3.68538e-26
ENSG00000111231.4	GPN3	protein_coding	0.5	11	11	0.00215791	0.409071	0.143032	0.437236	0.22371	0.569583	1.01838e-13	0.648107	0.0980914	8.43425	0.420042	3.33345e-17	0.706056	0.133283	0.498515	9.28054	1.68617e-20	1.62872e-14
ENSG00000111237.14	VPS29	protein_coding	0.5	12	12	0.00230826	0.42035	0.0681349	0.439731	0.23465	0.593055	1.35914e-14	0.672219	0.0508842	8.78344	0.451878	1.58555e-18	0.669092	0.171521	0.447685	8.66033	4.70389e-18	7.8237e-13
ENSG00000111247.10	RAD51AP1	protein_coding	0.5	26	26	0.0135681	0.738912	0.108825	0.740912	0.086601	0.849176	2.83225e-35	0.861796	0.0568699	14.3621	0.742692	8.94652e-47	0.874395	0.061761	0.764566	14.0843	4.74451e-45	2.30017e-31
ENSG00000111249.9	CUX2	protein_coding	0.5	3	3	0.012189	0.117749	0.274561	0.108857	0.254718	0.217434	9.08141e-06	0.404379	0.262329	4.86952	0.163522	1.11872e-06	0.47825	0.220689	0.228723	5.57121	2.52979e-08	2.85518e-05
ENSG00000111252.6	SH2B3	protein_coding	0.5	8	8	0.02548	0.371032	0.14915	0.365771	0.257752	0.485779	2.47634e-12	0.622453	0.0955105	7.96596	0.387448	1.63952e-15	0.619003	0.230896	0.383164	7.91037	2.5662e-15	4.77046e-11
ENSG00000111254.3	AKAP3	protein_coding	0.5	23	23	0.00230105	0.7412	0.0959768	0.752232	0.183211	0.853065	4.35315e-36	0.87019	0.0488397	14.5819	0.75723	3.66137e-48	0.882047	0.0734909	0.778007	14.7408	3.52454e-49	4.36741e-34
ENSG00000111261.9	MANSC1	protein_coding	0.5	31	31	0.00276309	0.783499	0.0752243	0.763636	0.126636	0.897838	1.31433e-42	0.900514	0.0354166	16.1364	0.810925	1.41447e-58	0.902717	0.0406386	0.814898	15.273	1.1577e-52	5.32549e-36
ENSG00000111262.4	KCNA1	protein_coding	0.5	24	24	0.00214182	0.696589	0.0759982	0.712667	0.150552	0.817645	3.46343e-31	0.843996	0.0392666	13.3894	0.712329	6.97832e-41	0.848431	0.0898464	0.719834	13.4795	2.06467e-41	2.86653e-29
ENSG00000111266.4	DUSP16	protein_coding	0.5	43	43	0.00793511	0.759387	0.0772385	0.771769	0.0973464	0.921923	7.89661e-38	0.878932	0.0447833	15.0016	0.772521	7.16505e-51	0.894012	0.0448579	0.799258	14.8543	6.52046e-50	2.4635e-34
ENSG00000111269.2	CREBL2	protein_coding	0.5	26	26	0.00197846	0.735543	0.0927389	0.696496	0.142288	0.851976	1.74262e-35	0.863768	0.0554196	14.418	0.746095	3.98747e-47	0.867772	0.0588738	0.753028	13.8918	7.10734e-44	1.17654e-30
ENSG00000111275.8	ALDH2	protein_coding	0.5	3	3	0.0268516	0.158552	0.144692	0.178703	0.220619	0.210753	4.06919e-06	0.457092	0.152672	5.42426	0.208933	5.81937e-08	0.421213	0.269188	0.177421	4.96819	6.75794e-07	0.000148688
ENSG00000111276.6	CDKN1B	protein_coding	0.5	24	24	0.00329384	0.716208	0.123856	0.680224	0.218927	0.833541	4.93038e-34	0.85078	0.0764272	14.0341	0.723827	9.64079e-45	0.853909	0.0852177	0.729161	13.5197	1.19741e-41	2.48181e-29
ENSG00000111291.4	GPRC5D	protein_coding	0.5	18	18	0.0102365	0.604827	0.0710039	0.591858	0.234147	0.725418	3.83981e-23	0.780318	0.0406851	11.2957	0.608896	1.37812e-29	0.806586	0.143168	0.650581	12.1633	4.87604e-34	1.65569e-24
ENSG00000111300.5	NAA25	protein_coding	0.5	9	9	0.00310075	0.328006	0.202426	0.373691	0.188761	0.510196	8.61754e-14	0.635197	0.133351	8.36336	0.403475	6.09555e-17	0.672715	0.0869543	0.452546	8.33047	8.05237e-17	2.30476e-11
ENSG00000111305.14	GSG1	protein_coding	0.5	20	20	0.00194107	0.524813	0.139594	0.550107	0.267077	0.705554	1.28235e-21	0.755104	0.0938061	10.8126	0.570183	3.0017e-27	0.791334	0.100824	0.626209	11.3649	6.256e-30	2.23348e-21
ENSG00000111319.8	SCNN1A	protein_coding	0.5	35	35	0.0131078	0.720528	0.0747518	0.713091	0.194203	0.876923	2.20838e-33	0.853108	0.0519462	13.9098	0.727794	5.51952e-44	0.845318	0.143876	0.714563	13.5209	1.17737e-41	1.42038e-29
ENSG00000111321.6	LTBR	protein_coding	0.5	30	30	0.0047585	0.762871	0.0660053	0.75562	0.115646	0.869494	3.35798e-36	0.873431	0.0350572	14.6244	0.762881	1.96272e-48	0.887262	0.0515685	0.787234	14.5863	3.4345e-48	2.68959e-33
ENSG00000111325.12	OGFOD2	protein_coding	0.5	8	8	0.00244543	0.157917	0.351907	0.271012	0.196342	0.409095	4.22421e-09	0.522341	0.184125	6.5587	0.27284	5.42796e-11	0.556463	0.166906	0.309651	6.54773	5.84184e-11	4.7353e-07
ENSG00000111328.2	CDK2AP1	protein_coding	0.5	13	13	0.0189362	0.257183	0.413867	0.452547	0.194093	0.586045	1.14334e-13	0.638008	0.118305	8.35743	0.407055	6.41012e-17	0.711064	0.160238	0.505612	9.4548	3.23635e-21	3.6803e-15
ENSG00000111331.8	OAS3	protein_coding	0.5	39	39	0.00165682	0.792673	0.0799345	0.770777	0.11797	0.927229	5.34299e-43	0.902904	0.0358336	16.2322	0.815235	2.98631e-59	0.90202	0.0512061	0.81364	15.9062	5.7437e-57	8.31526e-39
ENSG00000111335.8	OAS2	protein_coding	0.5	17	17	0.0052221	0.52608	0.13741	0.565977	0.172671	0.704055	1.21668e-20	0.74937	0.0717611	10.5698	0.561555	4.11174e-26	0.779006	0.103872	0.606851	10.8716	1.57364e-27	1.46058e-19
ENSG00000111341.5	MGP	protein_coding	0.5	12	12	0.0228663	0.387826	0.239034	0.39843	0.358519	0.610367	2.14136e-19	0.735059	0.0625847	10.2158	0.540311	1.68423e-24	0.685143	0.210636	0.469421	9.11353	7.97445e-20	2.05176e-14
ENSG00000111344.7	RASAL1	protein_coding	0.5	12	12	0.0109561	0.496776	0.127363	0.436595	0.181807	0.580061	1.66105e-17	0.706262	0.0932223	9.62603	0.498806	6.20797e-22	0.70466	0.121593	0.496546	9.27729	1.73841e-20	1.63573e-14
ENSG00000111348.4	ARHGDIB	protein_coding	0.5	17	17	0.00411139	0.384563	0.512558	0.529488	0.201305	0.665776	6.11974e-23	0.775005	0.0610494	11.2195	0.600633	3.2695e-29	0.745087	0.147569	0.555155	10.4253	1.90103e-25	1.98414e-18
ENSG00000111358.9	GTF2H3	protein_coding	0.5	20	20	0.00641728	0.576427	0.0855575	0.500106	0.300853	0.759552	1.45576e-24	0.795793	0.026787	11.6925	0.633286	1.39193e-31	0.786265	0.124822	0.618213	11.5045	1.25193e-30	4.32233e-22
ENSG00000111361.8	EIF2B1	protein_coding	0.5	17	17	0.00226162	0.544861	0.183592	0.541824	0.167008	0.661668	1.77658e-23	0.76639	0.0994195	11.2823	0.587354	1.60563e-29	0.748054	0.0960404	0.559585	10.0617	8.16073e-24	8.14025e-17
ENSG00000111364.11	DDX55	protein_coding	0.5	22	22	0.00484845	0.805316	0.0583671	0.744068	0.17357	0.863299	2.34008e-42	0.901065	0.0371856	16.0857	0.811919	3.21322e-58	0.888814	0.067588	0.789991	15.2443	1.79527e-52	3.70131e-36
ENSG00000111371.11	SLC38A1	protein_coding	0.5	10	10	0.0119452	0.287586	0.125132	0.344972	0.120834	0.42913	5.7336e-10	0.569225	0.122503	7.08473	0.324017	1.39315e-12	0.606804	0.112059	0.368211	7.22015	5.19295e-13	1.89131e-08
ENSG00000111404.2	RERGL	protein_coding	0.5	13	13	0.0204744	0.47052	0.0827593	0.449579	0.165617	0.610509	1.56327e-19	0.735805	0.0679915	10.2494	0.54141	1.19073e-24	0.686532	0.135437	0.471326	8.95945	3.26293e-19	1.29242e-13
ENSG00000111405.4	ENDOU	protein_coding	0.5	14	14	0.00239194	0.48189	0.182075	0.521102	0.229857	0.646256	3.60435e-20	0.723937	0.126245	10.3089	0.524084	6.4203e-25	0.677986	0.244106	0.459665	9.38138	6.5117e-21	1.03096e-15
ENSG00000111412.4	C12orf49	protein_coding	0.5	31	31	0.00604435	0.702213	0.124118	0.745117	0.116811	0.850588	8.22556e-34	0.852488	0.0610337	13.9977	0.726736	1.60904e-44	0.874305	0.0806022	0.764409	14.3353	1.31634e-46	1.79852e-32
ENSG00000111424.6	VDR	protein_coding	0.5	14	14	0.00949534	0.436991	0.135264	0.461199	0.208829	0.607917	1.9476e-15	0.670165	0.106927	8.9504	0.449122	3.54195e-19	0.687333	0.153964	0.472427	9.08072	1.07861e-19	4.15084e-14
ENSG00000111432.4	FZD10	protein_coding	0.5	77	74	0.00492846	0.843843	0.0434236	0.878521	0.0588432	0.983106	1.48674e-51	0.933867	0.0146533	18.2118	0.872107	4.16111e-74	0.946575	0.0305804	0.896004	18.6349	1.67554e-77	4.4322e-50
ENSG00000111445.9	RFC5	protein_coding	0.5	19	19	0.00207344	0.692915	0.0873999	0.669435	0.105888	0.782704	3.03357e-31	0.83722	0.0685918	13.362	0.700937	1.00771e-40	0.82068	0.055933	0.673515	11.8917	1.30738e-32	5.40751e-23
ENSG00000111450.9	STX2	protein_coding	0.5	126	62	0.0629722	0.0438119	0.266047	0.306633	0.22168	0.827211	1.60751e-06	0.432347	0.222891	5.31814	0.186924	1.04833e-07	0.55831	0.156494	0.31171	6.65661	2.80221e-11	2.22219e-07
ENSG00000111452.8	GPR133	protein_coding	0.5	89	78	0.0134703	0.578277	0.041452	0.635131	0.124224	0.943964	8.38074e-24	0.787369	0.0356608	11.4796	0.619951	1.67017e-30	0.812768	0.0926434	0.660592	11.865	1.79844e-32	4.6395e-23
ENSG00000111481.5	COPZ1	protein_coding	0.5	16	16	0.00217705	0.601132	0.072097	0.519783	0.349999	0.672931	5.31393e-25	0.798382	0.0341587	11.8017	0.637413	3.82574e-32	0.776546	0.122715	0.603024	11.2701	1.84423e-29	2.71449e-21
ENSG00000111490.8	TBC1D30	protein_coding	0.5	8	8	0.00672089	0.37967	0.145134	0.3756	0.242739	0.429328	7.32625e-12	0.615199	0.0960394	7.81361	0.37847	5.55741e-15	0.643077	0.166293	0.413548	8.10225	5.39497e-16	3.73015e-11
ENSG00000111530.8	CAND1	protein_coding	0.5	36	36	0.00175298	0.679352	0.184588	0.718096	0.142903	0.884146	1.29152e-32	0.838953	0.0843378	13.6642	0.703843	1.66017e-42	0.864491	0.0778353	0.747344	14.141	2.12222e-45	8.15695e-32
ENSG00000111540.11	RAB5B	protein_coding	0.5	9	9	0.00225509	0.343243	0.238705	0.339616	0.282137	0.474089	3.08734e-13	0.617806	0.181365	8.1089	0.381684	5.10813e-16	0.619165	0.191395	0.383365	7.66666	1.76528e-14	5.16091e-10
ENSG00000111554.10	MDM1	protein_coding	0.5	17	17	0.00234865	0.629507	0.13798	0.631045	0.157022	0.74421	1.37708e-28	0.814665	0.0816552	12.6637	0.66368	9.39645e-37	0.809478	0.104146	0.655255	12.0842	1.28076e-33	4.59892e-24
ENSG00000111581.5	NUP107	protein_coding	0.5	21	21	0.00219374	0.582913	0.141082	0.607032	0.257339	0.804257	1.94371e-25	0.781633	0.0869349	11.7979	0.610951	4.00337e-32	0.816242	0.117235	0.666251	12.441	1.56563e-35	1.82682e-25
ENSG00000111596.7	CNOT2	protein_coding	0.5	6	6	0.00559337	0.224999	0.182759	0.21629	0.309795	0.361857	9.67426e-09	0.531517	0.14772	6.54879	0.282511	5.80051e-11	0.495621	0.304067	0.24564	5.90373	3.55373e-09	6.04437e-07
ENSG00000111602.7	TIMELESS	protein_coding	0.5	4	4	0.0241411	0.206369	0.194583	0.13429	0.27969	0.270459	1.08609e-06	0.464649	0.1805	5.60211	0.215898	2.11755e-08	0.29695	0.377616	0.0881791	3.60516	0.000311963	0.00055845
ENSG00000111605.12	CPSF6	protein_coding	0.5	10	10	0.0157311	0.39454	0.168925	0.331853	0.275351	0.466812	4.10662e-14	0.643818	0.135307	8.48619	0.414502	2.13514e-17	0.5991	0.195476	0.358921	7.4799	7.43799e-14	1.0835e-09
ENSG00000111615.8	KRR1	protein_coding	0.5	9	9	0.0124269	0.369363	0.053433	0.414875	0.190843	0.488745	5.88648e-12	0.618843	0.0881574	7.85945	0.382967	3.85812e-15	0.63904	0.15444	0.408373	7.98889	1.36162e-15	8.8912e-11
[truncated: 13,637 more rows]
