# Supplementary material for: Hippocampal transcriptome-wide association study and neurobiological pathway analysis for Alzheimer’s disease
Source: PLoS Genet. 2021 Feb 25;17(2):e1009363. doi: 10.1371/journal.pgen.1009363 (PMC7906391; doi:10.1371/journal.pgen.1009363)
Supplement: S13 Table — (XLSX) [file pgen.1009363.s013.xlsx]

## Sheet: Sheet1
gene_id	gene_name	gene_type	alpha	n_snps_in_window	n_snps_in_model	lambda_min_mse	test_R2_avg	test_R2_sd	cv_R2_avg	cv_R2_sd	in_sample_R2	nested_cv_fisher_pval	rho_avg	rho_se	rho_zscore	rho_avg_squared	zscore_pval	cv_rho_avg	cv_rho_se	cv_rho_avg_squared	cv_zscore_est	cv_zscore_pval	cv_pval_est
ENSG00000014919.8	COX15	protein_coding	0.5	9	9	0.00252329	0.429052	0.160244	0.439498	0.293258	0.548799	3.31721e-14	0.695621	0.101268	8.64751	0.483889	5.26338e-18	0.689686	0.17909	0.475667	8.3956	4.63505e-17	5.70794e-12
ENSG00000015171.14	ZMYND11	protein_coding	0.5	6	6	0.00227331	0.237115	0.233818	0.173774	0.337595	0.35779	1.57295e-07	0.529021	0.178996	6.02058	0.279864	1.73788e-09	0.44706	0.453174	0.199862	4.83681	1.31942e-06	7.0664e-07
ENSG00000019995.6	ZRANB1	protein_coding	0.5	22	22	0.00204982	0.695071	0.200445	0.741745	0.141663	0.875618	3.32444e-30	0.861763	0.0829396	13.3089	0.742636	2.05404e-40	0.874435	0.0812212	0.764637	13.1521	1.65566e-39	3.99612e-27
ENSG00000023041.7	ZDHHC6	protein_coding	0.5	21	21	0.00357866	0.651484	0.0637494	0.603667	0.161984	0.798668	6.36797e-23	0.815814	0.0438745	11.3522	0.665553	7.23508e-30	0.808806	0.0971746	0.654167	11.0773	1.61623e-28	5.23753e-20
ENSG00000023839.6	ABCC2	protein_coding	0.5	7	7	0.00257753	0.293088	0.139035	0.302501	0.21327	0.455064	6.21078e-09	0.577586	0.15372	6.67173	0.333605	2.52807e-11	0.586085	0.186781	0.343496	6.53469	6.37434e-11	3.75313e-07
ENSG00000026025.9	VIM	protein_coding	0.5	28	28	0.00367432	0.816181	0.043825	0.821608	0.0779381	0.911794	1.5216e-37	0.911408	0.0283781	15.2456	0.830665	1.76119e-52	0.919009	0.0437004	0.844577	14.74	3.56808e-49	1.15955e-32
ENSG00000026103.15	FAS	protein_coding	0.5	14	14	0.00738933	0.712412	0.131564	0.708251	0.206637	0.819026	9.7803e-31	0.871169	0.0559005	13.469	0.758935	2.37914e-41	0.877393	0.0878768	0.769819	13.2457	4.78082e-40	2.27181e-27
ENSG00000042286.10	AIFM2	protein_coding	0.5	42	42	0.00418377	0.794583	0.0848401	0.801485	0.107807	0.939728	8.27417e-37	0.904838	0.0360675	15.0471	0.818732	3.60712e-51	0.902764	0.0620161	0.814982	14.3258	1.51009e-46	2.57145e-31
ENSG00000043591.4	ADRB1	protein_coding	0.5	31	31	0.0149857	0.761645	0.133563	0.725452	0.111282	0.884333	8.28054e-35	0.891533	0.0455949	14.5231	0.794831	8.64817e-48	0.882465	0.0502542	0.778744	12.8987	4.57699e-38	5.85821e-26
ENSG00000047056.10	WDR37	protein_coding	0.5	15	15	0.0145635	0.407412	0.102591	0.452094	0.2418	0.65367	1.17665e-12	0.678315	0.071511	8.17666	0.460111	2.91829e-16	0.686328	0.158177	0.471046	7.94206	1.98848e-15	2.01758e-10
ENSG00000048740.13	CELF2	protein_coding	0.5	16	16	0.00253922	0.563554	0.141449	0.545149	0.251563	0.752737	2.118e-21	0.797992	0.0653674	10.9135	0.636792	9.93749e-28	0.775894	0.143262	0.602011	9.98746	1.72958e-23	1.80276e-16
ENSG00000052749.9	RRP12	protein_coding	0.5	19	19	0.00480431	0.681144	0.159794	0.689023	0.24288	0.825364	1.31167e-27	0.844942	0.0771692	12.6146	0.713927	1.7534e-36	0.878467	0.0668691	0.771705	13.026	8.70005e-39	1.61595e-26
ENSG00000055950.12	MRPL43	protein_coding	0.5	23	23	0.00201114	0.678542	0.120079	0.711551	0.127641	0.844133	6.72697e-29	0.853351	0.0717599	12.9444	0.728209	2.52816e-38	0.846004	0.0660278	0.715723	11.7253	9.45751e-32	6.37424e-22
ENSG00000057608.12	GDI2	protein_coding	0.5	65	51	0.0417222	0.279937	0.194926	0.449546	0.270329	0.840655	1.01155e-11	0.658233	0.0739703	7.83507	0.433271	4.68564e-15	0.706636	0.216822	0.499335	8.7075	3.10639e-18	6.44138e-13
ENSG00000059573.4	ALDH18A1	protein_coding	0.5	18	18	0.0110751	0.623118	0.142906	0.631523	0.147868	0.762611	1.86296e-21	0.787123	0.0999232	10.8595	0.619563	1.79735e-27	0.815491	0.0688429	0.665026	10.5817	3.62361e-26	5.23361e-18
ENSG00000059915.12	PSD	protein_coding	0.5	4	4	0.00301909	0.247856	0.179384	0.240737	0.319561	0.348635	1.01313e-07	0.554778	0.118471	6.24236	0.307778	4.31005e-10	0.522325	0.2575	0.272823	5.70098	1.19119e-08	1.23493e-05
ENSG00000060339.9	CCAR1	protein_coding	0.5	12	12	0.00473422	0.433162	0.283599	0.157111	1.27805	0.631941	8.6752e-17	0.734875	0.100837	9.48116	0.540041	2.51482e-21	0.703621	0.189724	0.495083	8.71933	2.79857e-18	6.11701e-13
ENSG00000062650.13	WAPAL	protein_coding	0.5	9	9	0.0231765	0.335247	0.113213	0.346036	0.263384	0.491871	9.63506e-12	0.661675	0.059691	7.86119	0.437814	3.80495e-15	0.652404	0.21074	0.425631	7.77698	7.42786e-15	2.08781e-10
ENSG00000065154.7	OAT	protein_coding	0.5	30	30	0.00514836	0.796307	0.0596373	0.763827	0.179455	0.910197	2.04664e-37	0.91432	0.00929165	15.2364	0.835981	2.02796e-52	0.901206	0.0700996	0.812172	14.0759	5.34579e-45	2.30709e-30
ENSG00000065613.9	SLK	protein_coding	0.5	18	18	0.00211159	0.499111	0.311288	0.627671	0.159501	0.777448	4.75043e-18	0.731819	0.151359	9.75879	0.535559	1.69163e-22	0.815228	0.100468	0.664597	10.85	1.99474e-27	4.27196e-19
ENSG00000065618.12	COL17A1	protein_coding	0.5	6	6	0.0151125	0.276257	0.185399	0.195164	0.241692	0.383938	7.96261e-09	0.569115	0.167414	6.59171	0.323892	4.34777e-11	0.436748	0.30495	0.190749	4.74267	2.10921e-06	6.56801e-05
ENSG00000065621.10	GSTO2	protein_coding	0.5	16	16	0.00225751	0.560448	0.123349	0.573356	0.185683	0.725013	1.70575e-20	0.775911	0.0953326	10.5766	0.602039	3.82646e-26	0.794135	0.133721	0.63065	10.5817	3.62425e-26	2.1351e-18
ENSG00000065665.16	SEC61A2	protein_coding	0.5	43	43	0.00581067	0.781989	0.0827845	0.767214	0.138873	0.92863	1.61039e-36	0.901825	0.0420871	14.9726	0.813288	1.10966e-50	0.897539	0.0546921	0.805577	13.6041	3.78522e-42	1.55559e-28
ENSG00000065675.10	PRKCQ	protein_coding	0.5	91	61	0.0393564	0.325971	0.268588	0.331492	0.205872	0.880109	8.11892e-11	0.607849	0.184721	7.29804	0.36948	2.91981e-13	0.648505	0.157847	0.420559	7.40159	1.34564e-13	4.30152e-09
ENSG00000065809.9	FAM107B	protein_coding	0.5	12	12	0.00256847	0.584021	0.178086	0.568792	0.201064	0.711472	3.72162e-22	0.794391	0.10959	11.0555	0.631057	2.06071e-28	0.776935	0.121743	0.603628	9.94986	2.5253e-23	2.49983e-16
ENSG00000066468.16	FGFR2	protein_coding	0.5	54	52	0.0151721	0.633522	0.17673	0.585956	0.18389	0.911464	3.14316e-23	0.801309	0.122845	11.3463	0.642096	7.73619e-30	0.810709	0.0897971	0.657249	10.6586	1.58939e-26	2.23559e-18
ENSG00000067064.6	IDI1	protein_coding	0.5	7	7	0.00700258	0.363129	0.19287	0.367754	0.373221	0.5346	1.40659e-12	0.663334	0.118643	8.06739	0.440011	7.18166e-16	0.665441	0.162628	0.442812	7.76087	8.43499e-15	4.47194e-10
ENSG00000067082.10	KLF6	protein_coding	0.5	58	52	0.0293794	0.26434	0.252676	0.30863	0.320211	0.864442	1.01238e-10	0.610627	0.156678	7.31075	0.372865	2.6566e-13	0.679815	0.159631	0.462149	8.18198	2.79217e-16	2.44907e-11
ENSG00000068383.14	INPP5A	protein_coding	0.5	18	18	0.00298849	0.565519	0.148524	0.53314	0.257681	0.753292	1.01911e-20	0.777723	0.0861402	10.6428	0.604853	1.88379e-26	0.787157	0.0897174	0.619616	10.061	8.21653e-24	1.63663e-16
ENSG00000070748.13	CHAT	protein_coding	0.5	6	6	0.0339006	0.313984	0.0389384	0.197397	0.352712	0.39538	3.42702e-08	0.581618	0.0338065	6.53016	0.338279	6.57012e-11	0.484734	0.375133	0.234967	5.10688	3.27513e-07	4.43808e-06
ENSG00000072401.10	UBE2D1	protein_coding	0.5	9	9	0.0867033	0.293826	0.22149	0.219225	0.47948	0.488706	3.77514e-09	0.575382	0.186639	6.69659	0.331064	2.13345e-11	0.625131	0.184857	0.390789	7.11783	1.09641e-12	1.53476e-08
ENSG00000072422.12	RHOBTB1	protein_coding	0.5	24	24	0.00194666	0.595871	0.113812	0.557437	0.266997	0.810211	4.6543e-23	0.821433	0.0279178	11.4227	0.674753	3.22245e-30	0.792939	0.136679	0.628752	10.6148	2.54369e-26	1.48868e-18
ENSG00000075073.10	TACR2	protein_coding	0.5	27	27	0.00184002	0.833903	0.104876	0.802087	0.0956988	0.918122	4.84857e-41	0.918073	0.0468401	16.0973	0.842858	2.66641e-58	0.896184	0.0610831	0.803146	13.9045	5.95017e-44	1.10294e-29
ENSG00000075290.7	WNT8B	protein_coding	0.5	11	11	0.00792031	0.440897	0.176607	0.420371	0.266457	0.581646	5.68246e-16	0.719474	0.0991712	9.18998	0.517643	3.9293e-20	0.667267	0.154899	0.445246	7.698	1.38216e-14	7.78251e-10
ENSG00000075407.13	ZNF37A	protein_coding	0.5	3	3	0.00307821	0.189064	0.112375	0.188556	0.206804	0.227069	0.000106123	0.451328	0.105119	4.82851	0.203697	1.37561e-06	0.474091	0.241573	0.224762	4.99887	5.76659e-07	0.000321547
ENSG00000075826.12	SEC31B	protein_coding	0.5	3	3	0.0363283	0.210353	0.0950238	0.16037	0.17079	0.264414	2.20177e-05	0.479471	0.101409	5.18747	0.229893	2.13167e-07	0.451515	0.172394	0.203866	4.57729	4.71033e-06	0.00338807
ENSG00000076685.14	NT5C2	protein_coding	0.5	5	5	0.0270025	0.221355	0.275639	0.234131	0.260901	0.379725	5.69449e-07	0.501916	0.201675	5.70586	0.251919	1.15756e-08	0.526231	0.284391	0.276919	5.897	3.70165e-09	3.1934e-06
ENSG00000077147.10	TM9SF3	protein_coding	0.5	6	6	0.0164243	0.280393	0.199004	0.312561	0.253427	0.416776	1.90196e-08	0.574807	0.107917	6.54728	0.330403	5.85961e-11	0.607437	0.158962	0.36898	6.68114	2.37084e-11	2.76571e-07
ENSG00000077150.13	NFKB2	protein_coding	0.5	7	7	0.011569	0.335421	0.083562	0.31327	0.237313	0.380276	1.42483e-10	0.633786	0.0811028	7.41544	0.401685	1.21222e-13	0.615425	0.216237	0.378748	7.15732	8.22688e-13	7.62338e-09
ENSG00000077327.11	SPAG6	protein_coding	0.5	4	4	0.0107505	0.171887	0.16345	0.145006	0.217143	0.296786	6.50349e-05	0.436838	0.193039	4.75614	0.190827	1.97333e-06	0.480645	0.204504	0.231019	5.07093	3.95884e-07	0.000330802
ENSG00000077420.11	APBB1IP	protein_coding	0.5	10	10	0.00258669	0.413688	0.137027	0.490725	0.1692	0.579646	8.76741e-12	0.653411	0.0947956	7.8192	0.426946	5.31597e-15	0.695956	0.116203	0.484354	8.05055	8.24255e-16	1.36579e-10
ENSG00000077943.7	ITGA8	protein_coding	0.5	13	13	0.0073501	0.438727	0.182284	0.43159	0.414534	0.631739	3.67415e-13	0.674708	0.124759	8.27307	0.455231	1.30552e-16	0.686907	0.273932	0.471842	8.79694	1.40599e-18	1.09559e-13
ENSG00000078114.14	NEBL	protein_coding	0.5	13	13	0.00234212	0.544207	0.166386	0.502296	0.238387	0.654156	1.72041e-17	0.743733	0.105279	9.69511	0.553139	3.16287e-22	0.702542	0.163428	0.493566	8.48536	2.15045e-17	4.234e-12
ENSG00000078403.12	MLLT10	protein_coding	0.5	8	8	0.00242102	0.399628	0.0824262	0.343903	0.292255	0.502138	1.84104e-12	0.670817	0.0811101	8.08385	0.449995	6.27536e-16	0.610728	0.231434	0.372988	6.9967	2.62069e-12	2.07045e-08
ENSG00000079332.10	SAR1A	protein_coding	0.5	37	37	0.00405733	0.798324	0.0930359	0.848812	0.0530792	0.943451	6.62934e-38	0.907586	0.0471558	15.3225	0.823713	5.41227e-53	0.939747	0.0207391	0.883124	15.8584	1.22939e-56	5.97925e-37
ENSG00000086475.10	SEPHS1	protein_coding	0.5	96	77	0.0136249	0.113767	0.347901	0.327974	0.361035	0.951542	5.10495e-06	0.48466	0.145556	5.37878	0.234895	7.49939e-08	0.697039	0.140374	0.485864	8.22806	1.90277e-16	2.97825e-11
ENSG00000089876.7	DHX32	protein_coding	0.5	50	50	0.00244706	0.724818	0.129679	0.758782	0.190551	0.951597	2.63825e-31	0.871487	0.0541327	13.6041	0.75949	3.78528e-42	0.867719	0.122809	0.752936	13.4344	3.8017e-41	2.34572e-28
ENSG00000095464.9	PDE6C	protein_coding	0.5	22	22	0.00310807	0.665911	0.115815	0.649906	0.256957	0.828929	9.16173e-24	0.815438	0.0721581	11.5539	0.664939	7.05574e-31	0.83951	0.0700278	0.704777	11.2493	2.33315e-29	3.07632e-20
ENSG00000095485.12	CWF19L1	protein_coding	0.5	16	16	0.0127815	0.682693	0.224907	0.602004	0.302028	0.840874	5.69503e-30	0.855431	0.0984917	13.2223	0.731763	6.51973e-40	0.788817	0.201573	0.622233	11.1629	6.19265e-29	7.58224e-21
ENSG00000095539.11	SEMA4G	protein_coding	0.5	11	11	0.00449404	0.543036	0.0679895	0.507967	0.214114	0.61339	1.88604e-18	0.764204	0.0594954	10.0253	0.584008	1.17998e-23	0.731598	0.116778	0.535235	8.75772	1.99248e-18	1.31857e-12
ENSG00000095564.9	BTAF1	protein_coding	0.5	6	6	0.0240244	0.289079	0.134989	0.294888	0.207059	0.444326	1.17116e-10	0.633204	0.0836299	7.43231	0.400947	1.06719e-13	0.560565	0.177726	0.314233	6.063	1.33606e-09	5.23944e-06
ENSG00000095574.7	IKZF5	protein_coding	0.5	24	24	0.0032542	0.760808	0.0501477	0.75717	0.114215	0.883007	1.65402e-32	0.884754	0.0385514	13.956	0.78279	2.89104e-44	0.885677	0.0533576	0.784424	13.0679	5.02406e-39	1.37491e-26
ENSG00000095585.12	BLNK	protein_coding	0.5	16	16	0.00202486	0.602143	0.14867	0.568804	0.281821	0.714103	9.48526e-21	0.787076	0.077869	10.69	0.619489	1.13399e-26	0.792278	0.142903	0.627705	10.514	7.45007e-26	3.00841e-18
ENSG00000095587.8	TLL2	protein_coding	0.5	12	12	0.0148745	0.24779	0.374204	0.431829	0.147784	0.556321	1.45246e-11	0.623255	0.163448	7.58098	0.388447	3.42953e-14	0.693542	0.128018	0.481001	8.04069	8.93336e-16	1.35238e-10
ENSG00000095596.7	CYP26A1	protein_coding	0.5	12	12	0.010414	0.575513	0.116712	0.569156	0.185864	0.667566	3.81781e-20	0.788192	0.0488514	10.5639	0.621247	4.38205e-26	0.764755	0.128462	0.58485	9.67212	3.9607e-22	2.08578e-15
ENSG00000095627.5	TDRD1	protein_coding	0.5	16	16	0.00628611	0.602164	0.150804	0.604417	0.104405	0.715359	9.29377e-24	0.812378	0.0952119	11.5358	0.659957	8.71169e-31	0.791756	0.0695046	0.626877	9.88916	4.63926e-23	8.56177e-16
ENSG00000095637.16	SORBS1	protein_coding	0.5	13	13	0.00264544	0.477248	0.168648	0.444595	0.221273	0.617746	5.65866e-15	0.704758	0.129565	8.87591	0.496684	6.93622e-19	0.698766	0.210829	0.488274	8.70772	3.10054e-18	5.102e-13
ENSG00000095713.9	CRTAC1	protein_coding	0.5	18	18	0.00217981	0.674938	0.0854697	0.604641	0.223963	0.804753	4.66173e-25	0.834045	0.0448689	11.9466	0.695631	6.76034e-33	0.804066	0.136306	0.646523	10.7828	4.14974e-27	4.70967e-19
ENSG00000095739.7	BAMBI	protein_coding	0.5	23	23	0.0136185	0.73791	0.0973743	0.754641	0.180809	0.867809	7.60299e-32	0.873592	0.0612301	13.7252	0.763162	7.16936e-43	0.887936	0.0834637	0.78843	13.5179	1.2264e-41	2.45529e-28
ENSG00000095777.10	MYO3A	protein_coding	0.5	40	40	0.00286961	0.83302	0.0292093	0.830045	0.12405	0.95728	1.41333e-39	0.921938	0.014534	15.7688	0.849969	5.10022e-56	0.929563	0.0585555	0.864087	16.3363	5.44288e-60	4.26312e-39
ENSG00000095787.17	WAC	protein_coding	0.5	53	49	0.015864	0.534646	0.101899	0.47516	0.339975	0.90021	5.99255e-17	0.738466	0.0912859	9.53094	0.545332	1.55862e-21	0.742948	0.227452	0.551972	9.77388	1.45756e-22	2.33742e-16
ENSG00000095794.15	CREM	protein_coding	0.5	12	12	0.00222055	0.534469	0.108263	0.429592	0.182895	0.611554	2.8635e-16	0.732141	0.0877161	9.33494	0.53603	1.01048e-20	0.713868	0.124574	0.509607	8.53498	1.40183e-17	4.90746e-12
ENSG00000096717.7	SIRT1	protein_coding	0.5	11	11	0.00266359	0.44916	0.265874	0.454952	0.234599	0.632194	3.63476e-16	0.708144	0.151701	9.17919	0.501468	4.34351e-20	0.68381	0.181943	0.467596	8.17114	3.05495e-16	2.93431e-11
ENSG00000099194.5	SCD	protein_coding	0.5	21	21	0.00209087	0.600583	0.0921451	0.601205	0.254001	0.799761	1.504e-21	0.798743	0.0595131	10.939	0.637991	7.5023e-28	0.795124	0.135495	0.632222	10.6504	1.73683e-26	1.10259e-18
ENSG00000099204.14	ABLIM1	protein_coding	0.5	6	6	0.014014	0.16982	0.364559	0.203723	0.277922	0.418054	1.71267e-08	0.573753	0.117281	6.54932	0.329193	5.77983e-11	0.543974	0.207194	0.295907	5.91042	3.41246e-09	8.1321e-06
ENSG00000099246.12	RAB18	protein_coding	0.5	14	14	0.0150639	0.624185	0.122106	0.53733	0.162402	0.706048	3.30035e-21	0.791069	0.0793405	10.8282	0.62579	2.5302e-27	0.775306	0.0825984	0.6011	9.60782	7.40987e-22	5.16103e-15
ENSG00000099250.13	NRP1	protein_coding	0.5	12	12	0.00248422	0.512427	0.121273	0.483592	0.126428	0.607746	1.24853e-15	0.716519	0.107112	9.10008	0.513399	9.02678e-20	0.757433	0.0690306	0.573705	9.11281	8.02767e-20	1.96252e-13
ENSG00000099256.14	PRTFDC1	protein_coding	0.5	21	21	0.00197317	0.460207	0.569203	0.595117	0.186833	0.825537	2.68052e-24	0.816399	0.0863286	11.6869	0.666508	1.48725e-31	0.857794	0.0682768	0.735811	12.0733	1.46095e-33	4.45679e-23
ENSG00000099282.5	TSPAN15	protein_coding	0.5	22	22	0.00198057	0.789976	0.0798703	0.743633	0.171195	0.877809	2.81718e-35	0.892464	0.0509483	14.6285	0.796492	1.8485e-48	0.872765	0.0832409	0.761718	13.1885	1.02236e-39	2.49898e-27
ENSG00000099284.9	H2AFY2	protein_coding	0.5	40	40	0.00727724	0.668068	0.213144	0.639309	0.182352	0.9049	1.12442e-26	0.811444	0.150174	12.2205	0.658441	2.41632e-34	0.843877	0.0997165	0.712128	12.2268	2.23617e-34	6.28899e-24
ENSG00000099290.11	FAM21A	protein_coding	0.5	12	12	0.00324847	0.648265	0.221805	0.645024	0.240629	0.796282	1.25208e-26	0.83688	0.085858	12.3355	0.700369	5.83334e-35	0.832631	0.110904	0.693275	11.6968	1.32304e-31	5.04958e-22
ENSG00000107438.4	PDLIM1	protein_coding	0.5	15	15	0.00930311	0.568965	0.198213	0.562088	0.134351	0.703433	1.61973e-21	0.79523	0.0813371	10.9265	0.63239	8.6149e-28	0.778957	0.0988884	0.606774	9.86063	6.16603e-23	7.06245e-16
ENSG00000107443.11	CCNJ	protein_coding	0.5	15	15	0.00206819	0.532775	0.148528	0.52284	0.261015	0.683039	2.45845e-18	0.757754	0.0920667	9.96522	0.57419	2.16399e-23	0.733293	0.165423	0.537719	9.28314	1.64557e-20	1.70821e-14
ENSG00000107485.11	GATA3	protein_coding	0.5	25	25	0.00339194	0.749727	0.0480908	0.754164	0.0809696	0.886142	4.75853e-30	0.872105	0.0381246	13.3124	0.760567	1.95952e-40	0.876663	0.048965	0.768538	12.6022	2.05252e-36	6.7774e-25
ENSG00000107518.12	ATRNL1	protein_coding	0.5	10	10	0.00841437	0.449948	0.115106	0.396111	0.202682	0.538784	2.28294e-13	0.6835	0.0896704	8.37734	0.467172	5.41364e-17	0.670487	0.1627	0.449553	8.01606	1.09192e-15	6.92693e-11
ENSG00000107521.14	HPS1	protein_coding	0.5	10	10	0.00940697	0.494528	0.0444891	0.391548	0.391463	0.573138	3.82589e-15	0.723992	0.0419742	9.02622	0.524164	1.77697e-19	0.72744	0.183634	0.529169	9.02558	1.78739e-19	1.00206e-13
ENSG00000107537.9	PHYH	protein_coding	0.5	45	45	0.00650036	0.687627	0.21881	0.752668	0.204852	0.938042	6.63841e-31	0.86248	0.0896983	13.4764	0.743872	2.15397e-41	0.893654	0.0867748	0.798618	13.8324	1.62449e-43	1.46709e-29
ENSG00000107551.16	RASSF4	protein_coding	0.5	7	7	0.00257243	0.265126	0.102849	0.303135	0.179454	0.371321	1.06468e-07	0.555508	0.10673	6.24313	0.308589	4.28901e-10	0.593927	0.113511	0.35275	6.34388	2.24053e-10	2.40585e-06
ENSG00000107554.11	DNMBP	protein_coding	0.5	5	5	0.0117544	0.200987	0.209936	0.165795	0.264769	0.344476	1.88908e-08	0.566571	0.153213	6.48419	0.321003	8.92087e-11	0.558246	0.180877	0.311638	5.89077	3.84389e-09	1.53762e-05
ENSG00000107560.6	RAB11FIP2	protein_coding	0.5	62	55	0.0230046	0.438109	0.231797	0.488163	0.288175	0.905982	5.66794e-15	0.699044	0.133513	8.84472	0.488663	9.17597e-19	0.802315	0.100638	0.643709	10.594	3.17834e-26	2.89806e-18
ENSG00000107562.12	CXCL12	protein_coding	0.5	9	9	0.00278135	0.420166	0.200143	0.379684	0.278482	0.555262	5.20047e-13	0.673438	0.111848	8.22701	0.453519	1.91944e-16	0.641583	0.151716	0.411628	7.29743	2.93307e-13	8.02299e-09
ENSG00000107566.9	ERLIN1	protein_coding	0.5	10	10	0.00788582	0.504019	0.234898	0.409199	0.256016	0.605383	3.50832e-17	0.723147	0.152113	9.50282	0.522942	2.04282e-21	0.702847	0.164093	0.493994	8.35222	6.69936e-17	1.33525e-11
ENSG00000107581.8	EIF3A	protein_coding	0.5	7	7	0.00290259	0.32496	0.080746	0.331349	0.202473	0.441463	6.53548e-10	0.623609	0.054889	7.19982	0.388888	6.02937e-13	0.597345	0.123078	0.35682	6.41039	1.45147e-10	1.60005e-06
ENSG00000107593.15	PKD2L1	protein_coding	0.5	12	12	0.0162805	0.473945	0.17238	0.346866	0.535868	0.639002	7.04109e-17	0.734768	0.106579	9.49396	0.539885	2.22428e-21	0.679628	0.263711	0.461894	8.4547	2.79812e-17	1.44006e-12
ENSG00000107611.10	CUBN	protein_coding	0.5	13	13	0.00241175	0.591023	0.115164	0.540177	0.280159	0.727373	4.30567e-19	0.775272	0.0551416	10.2448	0.601046	1.24882e-24	0.789286	0.113103	0.622973	10.3732	3.28392e-25	9.65178e-18
ENSG00000107614.17	TRDMT1	protein_coding	0.5	23	23	0.00192979	0.599884	0.124887	0.647961	0.215148	0.813412	8.2279e-21	0.792644	0.0548831	10.734	0.628285	7.0513e-27	0.830899	0.101966	0.690393	11.8366	2.52576e-32	8.53215e-23
ENSG00000107618.4	RBP3	protein_coding	0.5	9	9	0.00751508	0.446314	0.171768	0.474202	0.153374	0.580048	1.55347e-15	0.714863	0.0999218	9.06816	0.511029	1.21041e-19	0.724433	0.104814	0.524803	8.54497	1.2857e-17	6.79628e-12
ENSG00000107623.4	GDF10	protein_coding	0.5	8	8	0.0182947	0.372503	0.151215	0.309435	0.373025	0.491057	4.67362e-11	0.636891	0.105214	7.55157	0.40563	4.30036e-14	0.672119	0.178669	0.451744	7.80576	5.91445e-15	3.74535e-10
ENSG00000107625.8	DDX50	protein_coding	0.5	30	30	0.00707601	0.636937	0.198291	0.6192	0.311661	0.829409	3.88565e-24	0.806218	0.11653	11.6005	0.649987	4.09727e-31	0.788641	0.211288	0.621955	11.249	2.34103e-29	3.66589e-21
ENSG00000107643.11	MAPK8	protein_coding	0.5	3	3	0.0173146	0.153906	0.212715	0.158512	0.247382	0.252176	8.41285e-06	0.481162	0.14242	5.29677	0.231517	1.17868e-07	0.452434	0.18619	0.204696	4.68628	2.78211e-06	0.00168173
ENSG00000107651.8	SEC23IP	protein_coding	0.5	23	22	0.036656	0.542524	0.203522	0.571496	0.187775	0.762367	5.23997e-21	0.77386	0.114014	10.6735	0.598859	1.35431e-26	0.751111	0.17524	0.564168	9.61767	6.7339e-22	1.7754e-15
ENSG00000107669.13	ATE1	protein_coding	0.5	13	13	0.00270937	0.68009	0.14207	0.628079	0.215732	0.745516	3.8782e-26	0.830446	0.0852159	12.1955	0.689641	3.28388e-34	0.795391	0.133352	0.632646	10.774	4.56577e-27	4.06285e-19
ENSG00000107672.10	NSMCE4A	protein_coding	0.5	22	22	0.00738408	0.699314	0.145146	0.687154	0.115415	0.820804	1.96016e-27	0.839731	0.0839858	12.5406	0.705149	4.47734e-36	0.845529	0.0747682	0.714919	11.6468	2.38207e-31	1.27215e-21
ENSG00000107679.10	PLEKHA1	protein_coding	0.5	28	28	0.00189438	0.775362	0.113943	0.713779	0.173984	0.90719	1.55898e-38	0.915049	0.0291903	15.4929	0.837314	3.87256e-54	0.856964	0.0948628	0.734387	12.3963	2.73766e-35	1.91743e-24
ENSG00000107719.8	PALD1	protein_coding	0.5	49	48	0.0098439	0.670679	0.103024	0.720333	0.143732	0.915039	4.57913e-27	0.851784	0.0433371	12.5212	0.725536	5.71356e-36	0.875393	0.0549889	0.766313	12.6268	1.50241e-36	5.27134e-25
ENSG00000107731.8	UNC5B	protein_coding	0.5	48	44	0.00848682	0.584723	0.191923	0.647803	0.195996	0.915143	9.40866e-20	0.761117	0.115276	10.3185	0.5793	5.81193e-25	0.840243	0.104729	0.706009	12.0231	2.68669e-33	3.67781e-23
ENSG00000107736.15	CDH23	protein_coding	0.5	37	37	0.00187542	0.827589	0.0365719	0.760823	0.177223	0.93507	1.24986e-39	0.921563	0.0187361	15.7852	0.849279	3.93555e-56	0.894168	0.0797357	0.799536	13.9945	1.68339e-44	4.11648e-30
ENSG00000107738.15	C10orf54	protein_coding	0.5	19	19	0.0021366	0.723028	0.0588131	0.714281	0.141415	0.830191	3.40647e-27	0.855825	0.0238316	12.5676	0.732437	3.18367e-36	0.861959	0.0770005	0.742973	12.4784	9.78828e-36	1.16573e-24
ENSG00000107742.8	SPOCK2	protein_coding	0.5	3	3	0.00803565	0.113603	0.132857	0.177683	0.241435	0.211255	8.90231e-05	0.435366	0.170678	4.72569	0.189544	2.29332e-06	0.441863	0.270018	0.195243	4.86595	1.13911e-06	0.000284895
ENSG00000107745.12	MICU1	protein_coding	0.5	4	4	0.0504677	0.124011	0.279305	0.2077	0.168851	0.31715	1.69795e-05	0.440988	0.248418	4.90622	0.19447	9.28489e-07	0.524119	0.136206	0.274701	5.34727	8.92903e-08	0.000253849
ENSG00000107758.11	PPP3CB	protein_coding	0.5	5	5	0.00369342	0.223062	0.217536	0.224	0.199947	0.314106	2.63558e-07	0.53594	0.13188	6.02011	0.287231	1.74302e-09	0.481291	0.25078	0.231641	5.09866	3.42059e-07	7.42199e-05
ENSG00000107771.11	CCSER2	protein_coding	0.5	13	13	0.00261691	0.59572	0.151565	0.578264	0.198572	0.70632	8.99871e-23	0.811431	0.0690036	11.3008	0.65842	1.30072e-29	0.785798	0.115583	0.617479	10.1341	3.89909e-24	8.4431e-17
ENSG00000107779.7	BMPR1A	protein_coding	0.5	15	15	0.0101866	0.503769	0.123223	0.558671	0.257868	0.709862	8.54503e-17	0.74876	0.0435924	9.55867	0.560642	1.19279e-21	0.778587	0.128878	0.606198	10.0057	1.43835e-23	1.76053e-16
ENSG00000107789.11	MINPP1	protein_coding	0.5	20	20	0.0213903	0.673114	0.0633496	0.629628	0.171179	0.812855	1.94088e-23	0.82413	0.0343818	11.5268	0.679191	9.66896e-31	0.814889	0.146652	0.664044	11.1368	8.30246e-29	3.22104e-20
ENSG00000107796.8	ACTA2	protein_coding	0.5	18	18	0.0250853	0.429106	0.209721	0.551022	0.274577	0.727035	2.36987e-16	0.72885	0.098024	9.34093	0.531223	9.54913e-21	0.773673	0.19754	0.59857	10.1944	2.10082e-24	2.3661e-17
ENSG00000107798.13	LIPA	protein_coding	0.5	16	16	0.00780735	0.595449	0.102767	0.583873	0.315298	0.763062	3.68329e-19	0.77208	0.0669182	10.2362	0.596108	1.36504e-24	0.809322	0.117089	0.655002	10.9188	9.37323e-28	1.98477e-19
ENSG00000107815.3	C10orf2	protein_coding	0.5	14	14	0.00682424	0.535365	0.261844	0.576589	0.119762	0.677986	2.51443e-19	0.766593	0.105228	10.2462	0.587665	1.23098e-24	0.796153	0.0746584	0.633859	10.0372	1.04584e-23	2.8581e-16
ENSG00000107816.13	LZTS2	protein_coding	0.5	3	3	0.0036051	0.220805	0.167672	0.176602	0.321335	0.28675	1.34234e-05	0.469359	0.167329	5.16214	0.220298	2.44146e-07	0.450052	0.30973	0.202547	4.99209	5.97292e-07	9.11e-05
ENSG00000107819.9	SFXN3	protein_coding	0.5	19	19	0.00459692	0.756019	0.0586502	0.61069	0.476181	0.838172	3.83236e-31	0.880821	0.0262495	13.61	0.775845	3.49299e-42	0.828326	0.162359	0.686124	11.8826	1.45751e-32	6.27981e-23
ENSG00000107821.10	KAZALD1	protein_coding	0.5	8	8	0.00502356	0.391002	0.142457	0.398045	0.302056	0.561757	9.08258e-12	0.645966	0.124738	7.77324	0.417272	7.65061e-15	0.665909	0.223273	0.443435	8.09487	5.73237e-16	2.45733e-11
ENSG00000107829.9	FBXW4	protein_coding	0.5	5	5	0.0259206	0.247454	0.0638156	0.218855	0.191755	0.305601	9.64451e-07	0.531252	0.0967413	5.85518	0.282229	4.76487e-09	0.502143	0.186676	0.252148	5.18671	2.14039e-07	0.000308181
ENSG00000107831.8	FGF8	protein_coding	0.5	10	10	0.0204534	0.475317	0.130305	0.464447	0.138512	0.59366	2.37859e-16	0.715519	0.114114	9.2549	0.511967	2.14423e-20	0.670689	0.127019	0.449824	7.61874	2.5616e-14	1.72488e-09
ENSG00000107833.6	NPM3	protein_coding	0.5	5	5	0.00503668	0.363051	0.272687	0.345281	0.288702	0.454585	4.30083e-11	0.624444	0.156834	7.47797	0.38993	7.54787e-14	0.633831	0.178636	0.401741	7.23138	4.78117e-13	9.30584e-09
ENSG00000107854.5	TNKS2	protein_coding	0.5	9	9	0.0151721	0.31232	0.258138	0.383261	0.249818	0.513268	6.14641e-11	0.619701	0.167912	7.40732	0.384029	1.28873e-13	0.675351	0.157886	0.456098	7.81586	5.459e-15	4.10676e-10
ENSG00000107862.4	GBF1	protein_coding	0.5	6	6	0.0301705	0.354386	0.13733	0.307543	0.194885	0.421123	1.37901e-10	0.626886	0.0998002	7.37636	0.392986	1.6268e-13	0.560904	0.220798	0.314613	6.25242	4.04151e-10	1.1362e-06
ENSG00000107863.12	ARHGAP21	protein_coding	0.5	14	14	0.0199555	0.467567	0.245214	0.477746	0.151131	0.630472	1.21998e-14	0.678488	0.188007	8.62478	0.460346	6.42187e-18	0.725816	0.0961317	0.52681	8.64951	5.17205e-18	3.0395e-12
ENSG00000107864.10	CPEB3	protein_coding	0.5	5	5	0.00292509	0.257287	0.176393	0.0755796	0.39042	0.335665	6.44759e-09	0.576251	0.127695	6.67212	0.332066	2.52141e-11	0.484934	0.228391	0.235161	5.21022	1.88619e-07	0.000128883
ENSG00000107874.6	CUEDC2	protein_coding	0.5	6	6	0.00284506	0.365658	0.182233	0.320351	0.256604	0.46786	1.44997e-11	0.645868	0.122261	7.72071	0.417145	1.15684e-14	0.594598	0.173251	0.353547	6.52104	6.98203e-11	5.49842e-07
ENSG00000107882.7	SUFU	protein_coding	0.5	3	3	0.0118459	0.190732	0.224032	0.155569	0.128069	0.234652	8.26542e-06	0.458225	0.220857	5.11788	0.20997	3.08996e-07	0.481565	0.154587	0.231904	4.90414	9.38359e-07	0.00116931
ENSG00000107890.12	ANKRD26	protein_coding	0.5	5	5	0.00280606	0.27657	0.0651578	0.149039	0.392643	0.342421	6.55869e-07	0.538789	0.0732349	5.94892	0.290293	2.69925e-09	0.441164	0.315838	0.194626	4.67844	2.89067e-06	0.000289951
ENSG00000107897.14	ACBD5	protein_coding	0.5	12	12	0.00447418	0.5618	0.124445	0.543131	0.20314	0.668101	8.28207e-18	0.743081	0.101952	9.75414	0.55217	1.77088e-22	0.782348	0.159829	0.612069	10.5098	7.78936e-26	2.43684e-18
ENSG00000107902.9	LHPP	protein_coding	0.5	32	32	0.00824719	0.776427	0.05874	0.715744	0.162396	0.897816	1.42343e-33	0.890172	0.0373055	14.2194	0.792405	6.94056e-46	0.857401	0.0705106	0.735136	12.0836	1.28952e-33	3.27696e-23
ENSG00000107929.10	LARP4B	protein_coding	0.5	20	20	0.00648267	0.6115	0.233241	0.667356	0.159063	0.827079	1.33338e-25	0.829831	0.0743859	12.0675	0.68862	1.56741e-33	0.84309	0.0621674	0.7108	11.4603	2.08867e-30	5.37823e-21
ENSG00000107937.14	GTPBP4	protein_coding	0.5	17	17	0.00233769	0.67515	0.119986	0.675148	0.211009	0.804837	2.86379e-25	0.833422	0.056899	12.004	0.694592	3.38537e-33	0.833185	0.112492	0.694198	11.9346	7.80998e-33	6.06938e-23
ENSG00000107938.13	C10orf137	protein_coding	0.5	17	17	0.00256588	0.538476	0.15094	0.411237	0.577499	0.754065	4.70108e-18	0.759466	0.0721675	9.90913	0.576788	3.7995e-23	0.768115	0.203311	0.59	11.0357	2.57144e-28	1.25216e-20
ENSG00000107949.12	BCCIP	protein_coding	0.5	45	44	0.0109558	0.74452	0.108034	0.691035	0.259511	0.931505	9.71833e-32	0.872703	0.0604149	13.6945	0.76161	1.09454e-42	0.889829	0.0617122	0.791796	13.4568	2.80648e-41	4.45556e-28
ENSG00000107951.8	MTPAP	protein_coding	0.5	23	23	0.00194941	0.691552	0.0358638	0.720635	0.124767	0.857004	5.4795e-25	0.838888	0.0181532	11.9597	0.703733	5.77447e-33	0.845286	0.0897741	0.714509	12.0495	1.95082e-33	2.7768e-23
ENSG00000107954.6	NEURL	protein_coding	0.5	8	8	0.0181031	0.318513	0.114831	0.314201	0.308172	0.475347	4.25297e-08	0.568219	0.0930009	6.42086	0.322872	1.35504e-10	0.617151	0.252386	0.380876	7.40391	1.32236e-13	9.61642e-10
ENSG00000107957.12	SH3PXD2A	protein_coding	0.5	7	7	0.00540652	0.238875	0.130394	0.174522	0.546157	0.442293	3.26361e-09	0.602472	0.0856576	6.90195	0.362973	5.12946e-12	0.55966	0.212777	0.313219	6.18777	6.102e-10	1.80875e-06
ENSG00000107959.11	PITRM1	protein_coding	0.5	50	50	0.00145427	0.901636	0.0170156	0.917989	0.0363564	0.978364	3.23947e-50	0.953098	0.0107524	18.3688	0.908395	2.3332e-75	0.961171	0.0268074	0.923849	18.6119	2.57338e-77	7.65289e-48
ENSG00000107960.6	OBFC1	protein_coding	0.5	19	19	0.0125585	0.657474	0.11619	0.639054	0.158551	0.79404	4.80313e-26	0.842988	0.0494507	12.2378	0.710629	1.95136e-34	0.805364	0.100441	0.648612	10.7754	4.50017e-27	6.21868e-19
ENSG00000107968.5	MAP3K8	protein_coding	0.5	27	27	0.00798529	0.720649	0.0873651	0.646647	0.128844	0.838347	7.58524e-29	0.863325	0.0422939	12.9873	0.745331	1.44382e-38	0.820062	0.0828752	0.672501	10.798	3.51926e-27	8.72564e-19
ENSG00000107984.5	DKK1	protein_coding	0.5	29	29	0.00188403	0.825795	0.0433945	0.816145	0.0710399	0.916784	6.70664e-40	0.923088	0.0152232	15.8541	0.852091	1.31764e-56	0.89533	0.0728495	0.801616	13.8954	6.75863e-44	9.86568e-30
ENSG00000108001.9	EBF3	protein_coding	0.5	53	52	0.0119642	0.595681	0.244066	0.705869	0.246724	0.941324	1.79714e-27	0.848112	0.0631893	12.595	0.719293	2.24954e-36	0.886987	0.0626225	0.786747	13.2913	2.59943e-40	1.76068e-27
ENSG00000108018.11	SORCS1	protein_coding	0.5	21	21	0.00199219	0.568194	0.205	0.566588	0.265541	0.780787	5.36302e-21	0.789551	0.0861008	10.7671	0.623391	4.92133e-27	0.793164	0.122333	0.629109	10.5745	3.91463e-26	2.38773e-18
ENSG00000108021.15	FAM208B	protein_coding	0.5	47	46	0.00838142	0.77645	0.0804215	0.841734	0.0642901	0.95791	4.03205e-34	0.896942	0.0248718	14.3893	0.804506	6.04142e-47	0.927811	0.0318847	0.860834	15.1648	6.04384e-52	2.64802e-34
ENSG00000108039.13	XPNPEP1	protein_coding	0.5	13	13	0.0176888	0.518289	0.0742984	0.321949	0.520277	0.639083	1.73552e-15	0.731284	0.0328641	9.15222	0.534776	5.57739e-20	0.729072	0.168939	0.531546	8.91146	5.03657e-19	3.23395e-13
ENSG00000108055.9	SMC3	protein_coding	0.5	6	6	0.0253926	0.271907	0.0375384	0.242532	0.148542	0.387736	8.01425e-08	0.56584	0.06825	6.34117	0.320175	2.2803e-10	0.579504	0.160873	0.335824	6.19581	5.7986e-10	3.90775e-06
ENSG00000108061.7	SHOC2	protein_coding	0.5	17	17	0.00720902	0.644805	0.0884715	0.582696	0.268439	0.777607	1.25225e-21	0.800471	0.0680537	10.9764	0.640754	4.96452e-28	0.798559	0.120724	0.637696	10.6314	2.1294e-26	1.66682e-18
ENSG00000108064.6	TFAM	protein_coding	0.5	9	9	0.00913006	0.310784	0.347492	0.391438	0.300747	0.549385	1.36962e-16	0.727082	0.115954	9.38627	0.528649	6.21606e-21	0.721779	0.115239	0.520965	8.60053	7.9348e-18	3.8236e-12
ENSG00000108091.10	CCDC6	protein_coding	0.5	10	10	0.00997542	0.524004	0.150607	0.505775	0.18272	0.609521	2.5361e-18	0.765826	0.0567172	10.0134	0.58649	1.33116e-23	0.753011	0.147047	0.567026	9.51554	1.80772e-21	4.43194e-15
ENSG00000108094.10	CUL2	protein_coding	0.5	4	4	0.00314997	0.20428	0.15806	0.175308	0.254109	0.269757	4.19645e-06	0.481778	0.169295	5.3733	0.23211	7.7308e-08	0.449778	0.283394	0.2023	4.90392	9.39405e-07	0.00020065
ENSG00000108100.13	CCNY	protein_coding	0.5	13	13	0.00282476	0.548754	0.117949	0.552939	0.16224	0.635535	1.95953e-18	0.76505	0.0675454	10.0366	0.585302	1.05209e-23	0.742356	0.146155	0.551092	9.33064	1.05232e-20	1.55677e-14
ENSG00000108175.12	ZMIZ1	protein_coding	0.5	10	10	0.0285063	0.481102	0.240327	0.541691	0.153001	0.636665	2.12563e-16	0.69447	0.177507	9.14709	0.482289	5.8486e-20	0.760302	0.0959924	0.578059	9.32583	1.10117e-20	3.41934e-14
ENSG00000108176.10	DNAJC12	protein_coding	0.5	5	5	0.0029564	0.247745	0.25642	0.275406	0.27003	0.361121	8.14866e-09	0.560806	0.189391	6.53171	0.314504	6.50218e-11	0.532861	0.236761	0.283941	5.78245	7.36222e-09	1.13164e-05
ENSG00000108179.9	PPIF	protein_coding	0.5	33	33	0.00324771	0.824756	0.0533151	0.834125	0.120424	0.927186	6.58336e-38	0.913228	0.0265511	15.3487	0.833985	3.61565e-53	0.935684	0.0275019	0.875505	15.9436	3.15748e-57	2.76836e-37
ENSG00000108187.11	PBLD	protein_coding	0.5	4	4	0.00809213	0.233019	0.521085	0.37944	0.18594	0.446284	1.61805e-10	0.576505	0.258173	7.01132	0.332358	2.36083e-12	0.596711	0.184499	0.356064	6.62607	3.44749e-11	2.4727e-07
ENSG00000108219.10	TSPAN14	protein_coding	0.5	25	25	0.00221507	0.822708	0.041782	0.789108	0.103693	0.909313	3.10186e-38	0.914991	0.0213718	15.4171	0.837209	1.25712e-53	0.899844	0.0537248	0.80972	13.7916	2.86351e-43	3.07132e-29
ENSG00000108239.8	TBC1D12	protein_coding	0.5	14	14	0.00215105	0.474247	0.202423	0.531309	0.13149	0.662644	4.87967e-15	0.691923	0.140061	8.81307	0.478757	1.21769e-18	0.746199	0.0944696	0.556813	8.97179	2.91734e-19	3.92369e-13
ENSG00000119906.7	FAM178A	protein_coding	0.5	5	5	0.00856558	0.227453	0.181871	0.212555	0.247692	0.336945	1.86753e-07	0.520632	0.208939	5.93536	0.271058	2.93207e-09	0.516843	0.21521	0.267127	5.51897	3.40985e-08	5.01089e-05
ENSG00000119912.11	IDE	protein_coding	0.5	5	5	0.00943787	0.28577	0.176369	0.315301	0.198238	0.355213	1.40301e-07	0.54858	0.124632	6.16856	0.300941	6.89142e-10	0.571775	0.212755	0.326926	6.19182	5.94719e-10	2.49782e-06
ENSG00000119913.4	TECTB	protein_coding	0.5	13	13	0.00980221	0.509767	0.20904	0.621687	0.188357	0.711773	1.92706e-17	0.742219	0.0991281	9.67418	0.550889	3.88185e-22	0.793595	0.104449	0.629793	10.1893	2.21283e-24	6.98903e-17
ENSG00000119917.9	IFIT3	protein_coding	0.5	29	29	0.00335009	0.627319	0.159179	0.613843	0.289626	0.855945	2.10101e-23	0.814361	0.0796803	11.4646	0.663184	1.98759e-30	0.829947	0.112487	0.688812	11.4712	1.84076e-30	2.91359e-21
ENSG00000119922.7	IFIT2	protein_coding	0.5	12	12	0.00253148	0.453378	0.184014	0.321287	0.447582	0.60329	2.1206e-16	0.711776	0.149147	9.24637	0.506624	2.32254e-20	0.643971	0.215918	0.414699	7.49919	6.42152e-14	1.3171e-09
ENSG00000119927.9	GPAM	protein_coding	0.5	8	8	0.0148159	0.380407	0.25684	0.474101	0.178025	0.568715	1.74059e-12	0.641644	0.187745	7.89638	0.411707	2.87122e-15	0.728423	0.143723	0.5306	9.01287	2.00736e-19	1.46666e-13
ENSG00000119929.8	CUTC	protein_coding	0.5	5	5	0.00288964	0.259267	0.147571	0.245361	0.350072	0.343423	9.14225e-08	0.557444	0.0989585	6.27231	0.310744	3.55722e-10	0.533456	0.30382	0.284575	5.98305	2.19001e-09	1.61657e-06
ENSG00000119943.6	PYROXD2	protein_coding	0.5	9	9	0.00696654	0.424849	0.327027	0.509891	0.235453	0.593256	9.69471e-17	0.723091	0.149369	9.3857	0.522861	6.25009e-21	0.726049	0.156547	0.527148	8.9935	2.39478e-19	1.53153e-13
ENSG00000119946.9	CNNM1	protein_coding	0.5	8	8	0.00266221	0.248984	0.158152	0.103444	0.905647	0.480588	4.12709e-06	0.482558	0.178159	5.37458	0.232863	7.67628e-08	0.548464	0.252786	0.300813	6.21444	5.15095e-10	8.40536e-07
ENSG00000119950.16	MXI1	protein_coding	0.5	14	14	0.0261632	0.472877	0.211662	0.431259	0.375255	0.694601	2.75809e-16	0.714131	0.131943	9.23018	0.509983	2.70166e-20	0.663065	0.354302	0.439655	8.6874	3.70823e-18	2.42348e-14
ENSG00000119953.8	SMNDC1	protein_coding	0.5	10	10	0.0155141	0.423738	0.168934	0.417811	0.230312	0.538251	1.47061e-12	0.667763	0.102168	8.09221	0.445907	5.85906e-16	0.673256	0.16006	0.453274	7.8603	3.83209e-15	2.68538e-10
ENSG00000119965.8	C10orf88	protein_coding	0.5	15	15	0.0056129	0.590239	0.151489	0.565717	0.288448	0.758838	7.0846e-22	0.793803	0.0879465	11.0043	0.630123	3.64494e-28	0.801725	0.124882	0.642762	10.7035	9.8057e-27	1.05153e-18
ENSG00000119969.10	HELLS	protein_coding	0.5	9	9	0.0129437	0.278801	0.324218	0.381098	0.172191	0.506522	1.71486e-12	0.665059	0.100773	8.06101	0.442304	7.56641e-16	0.632788	0.109539	0.40042	6.90682	4.95634e-12	1.30643e-07
ENSG00000119973.3	PRLHR	protein_coding	0.5	19	19	0.0078486	0.652658	0.0852028	0.692013	0.149057	0.799901	1.77057e-24	0.830373	0.0494873	11.8005	0.689519	3.88112e-32	0.878328	0.0736911	0.77146	12.9999	1.22499e-38	1.79552e-26
ENSG00000119977.16	TCTN3	protein_coding	0.5	10	10	0.0117734	0.429418	0.177879	0.498094	0.16571	0.591382	5.11124e-13	0.682014	0.0865854	8.2844	0.465143	1.18709e-16	0.711126	0.10293	0.5057	8.22152	2.00941e-16	6.0649e-11
ENSG00000119979.11	FAM45A	protein_coding	0.5	22	22	0.00337719	0.783824	0.054909	0.76682	0.126807	0.87663	6.13223e-37	0.909139	0.0269288	15.0997	0.826534	1.62669e-51	0.894955	0.0692779	0.800945	13.8965	6.64804e-44	9.12161e-30
ENSG00000119986.6	AVPI1	protein_coding	0.5	29	29	0.00195376	0.786591	0.0489653	0.789478	0.0968341	0.90211	8.91921e-34	0.897147	0.0120516	14.3056	0.804872	2.0201e-46	0.897769	0.0763568	0.805989	14.1704	1.39696e-45	9.18082e-31
ENSG00000120008.11	WDR11	protein_coding	0.5	27	27	0.00509598	0.831292	0.0680954	0.852109	0.0886025	0.926769	2.31087e-40	0.91527	0.0485795	15.9129	0.837719	5.15969e-57	0.933308	0.0378863	0.871064	16.0803	3.50928e-58	6.30806e-38
ENSG00000120029.8	C10orf76	protein_coding	0.5	4	4	0.00283827	0.259337	0.143582	0.265534	0.185338	0.280172	3.06277e-07	0.528954	0.133946	5.96149	0.279792	2.49954e-09	0.513925	0.212096	0.264119	5.39095	7.00875e-08	0.000106995
ENSG00000120049.14	KCNIP2	protein_coding	0.5	4	4	0.00300849	0.156686	0.20782	0.215377	0.138504	0.344907	6.15759e-07	0.512539	0.162307	5.77985	0.262696	7.47677e-09	0.485797	0.151707	0.235999	4.95948	7.06827e-07	0.000948745
ENSG00000120051.10	CCDC147	protein_coding	0.5	7	7	0.00853407	0.244671	0.129509	0.274365	0.258866	0.394906	2.4459e-07	0.542155	0.113736	6.06979	0.293933	1.28082e-09	0.561652	0.253448	0.315453	6.44494	1.15646e-10	2.28459e-07
ENSG00000120053.9	GOT1	protein_coding	0.5	5	5	0.00244913	0.31103	0.190622	0.295382	0.224995	0.376912	2.65213e-08	0.549664	0.180573	6.33613	0.302131	2.35602e-10	0.541064	0.227147	0.292751	5.93511	2.9364e-09	5.642e-06
ENSG00000120055.5	C10orf95	protein_coding	0.5	7	7	0.00996626	0.350763	0.134307	0.266947	0.398886	0.448865	3.72963e-09	0.593543	0.114671	6.83106	0.352293	8.42885e-12	0.628073	0.180161	0.394475	7.06026	1.66189e-12	2.77092e-08
ENSG00000120057.4	SFRP5	protein_coding	0.5	18	18	0.0402413	0.515612	0.198326	0.546225	0.280816	0.687362	1.05053e-17	0.738397	0.112488	9.71931	0.545231	2.49473e-22	0.78428	0.146673	0.615095	10.9675	5.47732e-28	5.13969e-20
ENSG00000120539.10	MASTL	protein_coding	0.5	17	17	0.0250202	0.675977	0.0871634	0.526919	0.318948	0.76418	7.36315e-25	0.831572	0.050475	11.8988	0.691513	1.2012e-32	0.712284	0.29692	0.507349	9.56741	1.09622e-21	3.68135e-16
ENSG00000120549.11	KIAA1217	protein_coding	0.5	13	13	0.0181362	0.511275	0.194684	0.547587	0.226088	0.683057	1.29649e-19	0.77517	0.0803801	10.3681	0.600888	3.46371e-25	0.78242	0.11777	0.612181	10.2709	9.52794e-25	2.29669e-17
ENSG00000120594.12	PLXDC2	protein_coding	0.5	10	10	0.0600182	0.54739	0.0659616	0.54515	0.167355	0.627877	7.71545e-17	0.748411	0.0486131	9.56772	0.56012	1.09285e-21	0.745393	0.10235	0.555611	9.01148	2.03298e-19	2.73188e-13
ENSG00000120616.11	EPC1	protein_coding	0.5	11	11	0.00240191	0.449837	0.222048	0.505489	0.163571	0.585714	4.71867e-16	0.710531	0.120359	9.17292	0.504854	4.6039e-20	0.724204	0.1288	0.524472	8.67628	4.0892e-18	2.15182e-12
ENSG00000121898.8	CPXM2	protein_coding	0.5	67	59	0.0122851	0.523111	0.155206	0.600425	0.152079	0.931782	2.47192e-17	0.754757	0.0512674	9.71909	0.569658	2.49996e-22	0.792582	0.0910795	0.628187	10.2203	1.60867e-24	5.13785e-17
ENSG00000122359.13	ANXA11	protein_coding	0.5	17	17	0.00210374	0.49178	0.0591079	0.515219	0.220839	0.676999	3.82562e-15	0.723949	0.0484525	9.03023	0.524102	1.71311e-19	0.681794	0.183754	0.464843	8.31544	9.14117e-17	8.36544e-12
ENSG00000122367.15	LDB3	protein_coding	0.5	12	12	0.00234972	0.514753	0.245073	0.437261	0.310715	0.616249	1.05512e-18	0.713701	0.185275	9.78805	0.509369	1.2672e-22	0.680815	0.225593	0.463509	8.49873	1.91682e-17	1.2824e-12
ENSG00000122375.7	OPN4	protein_coding	0.5	4	4	0.00528696	0.385022	0.196781	0.369553	0.383282	0.517757	1.37959e-13	0.678004	0.115775	8.38858	0.459689	4.9205e-17	0.668036	0.21128	0.446272	7.89345	2.93951e-15	1.22003e-10
ENSG00000122376.7	FAM35A	protein_coding	0.5	19	19	0.0059185	0.604279	0.0647822	0.61484	0.133922	0.760694	4.20997e-21	0.801798	0.0323672	10.8611	0.642881	1.76579e-27	0.8173	0.0805585	0.667979	10.7869	3.96861e-27	9.08911e-19
ENSG00000122378.9	FAM213A	protein_coding	0.5	18	18	0.00921098	0.714304	0.0708081	0.735468	0.129788	0.832392	2.05022e-27	0.851584	0.0518293	12.5985	0.725196	2.15272e-36	0.865806	0.0631635	0.74962	12.4918	8.274e-36	1.36625e-24
ENSG00000122852.10	SFTPA1	protein_coding	0.5	14	14	0.0182766	0.516738	0.246234	0.513725	0.306279	0.689606	1.05587e-19	0.726538	0.159043	10.1004	0.527857	5.50147e-24	0.759107	0.164338	0.576244	9.68072	3.64127e-22	1.44674e-15
ENSG00000122861.11	PLAU	protein_coding	0.5	5	5	0.00294906	0.258059	0.200183	0.274373	0.179302	0.334797	1.49151e-07	0.542606	0.144784	6.11916	0.294422	9.40701e-10	0.536851	0.204137	0.288209	5.72325	1.04504e-08	2.38275e-05
ENSG00000122862.4	SRGN	protein_coding	0.5	40	40	0.00168432	0.881098	0.0418237	0.87445	0.048245	0.955487	5.73748e-46	0.940822	0.0202585	17.3453	0.885146	2.13878e-67	0.938088	0.0300583	0.880009	16.183	6.64334e-59	2.89196e-38
ENSG00000122863.5	CHST3	protein_coding	0.5	15	15	0.0126417	0.614974	0.120042	0.576887	0.146295	0.727375	1.54311e-21	0.788659	0.0851497	10.8957	0.621983	1.20823e-27	0.817564	0.0584832	0.66841	10.5916	3.26038e-26	4.73248e-18
ENSG00000122870.7	BICC1	protein_coding	0.5	4	4	0.00810765	0.222316	0.192723	0.221496	0.243677	0.260978	6.58914e-06	0.469021	0.176288	5.24165	0.219981	1.59145e-07	0.517965	0.231071	0.268288	5.64186	1.68222e-08	2.07916e-05
ENSG00000122873.7	CISD1	protein_coding	0.5	6	6	0.00315685	0.281504	0.128538	0.261143	0.272586	0.377083	5.17353e-08	0.557486	0.134618	6.32733	0.310791	2.49433e-10	0.468079	0.276702	0.219098	5.1427	2.70814e-07	9.95742e-05
ENSG00000122877.9	EGR2	protein_coding	0.5	6	6	0.0166954	0.206344	0.177882	0.141679	0.440787	0.3492	1.11394e-06	0.485472	0.191518	5.54124	0.235683	3.00329e-08	0.55225	0.196594	0.30498	6.04648	1.48049e-09	3.97279e-06
ENSG00000122882.6	ECD	protein_coding	0.5	7	7	0.0424143	0.337829	0.117028	0.289253	0.195341	0.403079	7.10164e-09	0.588225	0.101414	6.7315	0.346009	1.6792e-11	0.485736	0.268861	0.23594	5.10345	3.3352e-07	0.000111723
ENSG00000122884.8	P4HA1	protein_coding	0.5	10	10	0.00230589	0.331504	0.250903	0.339468	0.233833	0.544441	3.24794e-11	0.61945	0.17128	7.47049	0.383719	7.98957e-14	0.6144	0.142559	0.377487	6.73091	1.68609e-11	2.52867e-07
ENSG00000122912.10	SLC25A16	protein_coding	0.5	20	20	0.0103029	0.651511	0.187865	0.680678	0.102643	0.810602	2.20445e-25	0.820584	0.101582	11.9485	0.673359	6.60742e-33	0.843278	0.0631705	0.711118	11.7492	7.12751e-32	3.22482e-22
ENSG00000122952.12	ZWINT	protein_coding	0.5	11	11	0.0242954	0.587027	0.138445	0.55543	0.243768	0.679039	9.68756e-19	0.768282	0.0708332	10.1266	0.590258	4.20949e-24	0.772454	0.15232	0.596685	10.6146	2.54833e-26	7.33318e-19
ENSG00000122958.10	VPS26A	protein_coding	0.5	27	27	0.00192984	0.757775	0.0931996	0.785725	0.0599642	0.89082	1.36802e-31	0.877559	0.0496628	13.6914	0.77011	1.14237e-42	0.905489	0.0319756	0.819911	13.7969	2.65893e-43	3.82722e-29
ENSG00000123240.12	OPTN	protein_coding	0.5	59	50	0.0231053	0.428679	0.141995	0.51732	0.233477	0.892263	2.78583e-13	0.689177	0.0611107	8.3858	0.474965	5.03814e-17	0.771533	0.123917	0.595264	9.76396	1.6076e-22	1.09737e-15
ENSG00000123243.10	ITIH5	protein_coding	0.5	90	68	0.0318796	0.150444	0.193376	0.362721	0.238865	0.905932	3.441e-07	0.544039	0.093935	6.04888	0.295979	1.45858e-09	0.664859	0.17071	0.442038	7.80574	5.91552e-15	2.57502e-10
ENSG00000127884.4	ECHS1	protein_coding	0.5	4	4	0.047867	0.16408	0.186433	0.140482	0.213131	0.283885	1.26178e-07	0.513421	0.233706	5.92089	0.263601	3.20208e-09	0.439073	0.280325	0.192785	4.79475	1.62874e-06	8.66714e-05
ENSG00000128805.10	ARHGAP22	protein_coding	0.5	15	15	0.00490103	0.500631	0.299179	0.515867	0.204368	0.694066	3.383e-20	0.780811	0.0854324	10.5367	0.609666	5.84867e-26	0.707427	0.19811	0.500453	8.69643	3.42477e-18	7.687e-13
ENSG00000128815.13	WDFY4	protein_coding	0.5	5	5	0.00573253	0.24378	0.163536	0.196262	0.284344	0.340833	2.72235e-06	0.498518	0.154977	5.52749	0.24852	3.24847e-08	0.431488	0.279016	0.186182	4.49111	7.08519e-06	0.00110587
ENSG00000130640.9	TUBGCP2	protein_coding	0.5	20	19	0.0364464	0.435939	0.256979	0.505084	0.152686	0.643133	4.21361e-16	0.675598	0.173865	8.96026	0.456432	3.2392e-19	0.73446	0.148905	0.539432	8.90243	5.46376e-19	4.39649e-13
ENSG00000130643.4	CALY	protein_coding	0.5	10	10	0.0144121	0.397982	0.147228	0.419383	0.203538	0.538062	1.3478e-12	0.671696	0.102135	8.12358	0.451175	4.52647e-16	0.683011	0.131649	0.466504	7.87831	3.31845e-15	3.43278e-10
ENSG00000130649.5	CYP2E1	protein_coding	0.5	5	5	0.0159994	0.296197	0.240359	0.355915	0.369334	0.453119	6.74568e-09	0.557195	0.183158	6.53756	0.310467	6.25299e-11	0.64939	0.233641	0.421708	7.71845	1.17753e-14	2.60041e-10
ENSG00000132334.12	PTPRE	protein_coding	0.5	37	36	0.014142	0.66907	0.149145	0.730243	0.170827	0.891014	4.89259e-26	0.839004	0.0719629	12.2169	0.703928	2.52687e-34	0.866447	0.0812375	0.750731	12.8221	1.2326e-37	5.61573e-26
ENSG00000133661.11	SFTPD	protein_coding	0.5	35	35	0.00174936	0.776667	0.0641702	0.777239	0.138074	0.91893	1.57844e-34	0.897165	0.032097	14.4864	0.804905	1.4775e-47	0.884805	0.104805	0.782881	13.7803	3.34814e-43	2.20288e-29
ENSG00000133665.8	DYDC2	protein_coding	0.5	17	17	0.00245481	0.694477	0.0885176	0.705653	0.148124	0.826157	3.90406e-27	0.854235	0.0324951	12.5485	0.729718	4.05245e-36	0.872785	0.0598314	0.761754	12.4821	9.3451e-36	1.82209e-24
ENSG00000133678.9	TMEM254	protein_coding	0.5	22	22	0.00279357	0.763921	0.0593452	0.757081	0.12559	0.85867	1.49663e-34	0.898394	0.0277769	14.4966	0.807111	1.27291e-47	0.889382	0.061679	0.791	13.6626	1.69913e-42	7.80154e-29
ENSG00000134452.15	FBXO18	protein_coding	0.5	53	49	0.0218006	0.616311	0.160759	0.668431	0.252552	0.922923	2.07644e-24	0.821942	0.0789952	11.7312	0.675589	8.81818e-32	0.826676	0.140794	0.683393	12.1694	4.52312e-34	4.98483e-24
ENSG00000134453.11	RBM17	protein_coding	0.5	82	65	0.0320097	0.117488	0.184437	0.0748683	0.765755	0.884063	4.83245e-07	0.521328	0.170866	5.851	0.271783	4.88623e-09	0.607745	0.18907	0.369354	6.78873	1.13122e-11	1.10742e-07
ENSG00000134461.11	ANKRD16	protein_coding	0.5	69	65	0.00800696	0.725054	0.192689	0.824091	0.0724278	0.977104	4.74904e-31	0.843327	0.123769	13.4134	0.711201	5.04986e-41	0.916237	0.0465562	0.83949	14.7448	3.32102e-49	1.00755e-32
ENSG00000134463.10	ECHDC3	protein_coding	0.5	49	48	0.00191798	0.904118	0.0505428	0.9129	0.0521303	0.981184	1.63482e-51	0.951784	0.0258367	18.6622	0.905893	1.00447e-77	0.959439	0.0226501	0.920522	18.3661	2.45629e-75	8.30873e-47
ENSG00000134470.15	IL15RA	protein_coding	0.5	54	53	0.0123165	0.637754	0.211442	0.646691	0.136444	0.926837	1.53467e-24	0.788767	0.166976	11.5878	0.622153	4.75339e-31	0.817015	0.10429	0.667513	11.1808	5.06459e-29	2.30438e-20
ENSG00000136738.10	STAM	protein_coding	0.5	19	19	0.00207204	0.610479	0.165135	0.641606	0.185432	0.781942	4.59725e-22	0.793977	0.097841	11.0406	0.630399	2.4328e-28	0.851094	0.0707773	0.72436	12.0048	3.35287e-33	6.38544e-23
ENSG00000136750.7	GAD2	protein_coding	0.5	21	21	0.00199786	0.762594	0.0568592	0.741999	0.169509	0.852684	4.06147e-31	0.877158	0.0412355	13.5823	0.769406	5.10286e-42	0.863723	0.105463	0.746018	12.9521	2.28721e-38	1.68961e-26
ENSG00000136754.12	ABI1	protein_coding	0.5	6	6	0.0157475	0.0380472	0.491269	0.10053	0.541435	0.417124	6.6653e-09	0.5608	0.194735	6.55142	0.314497	5.6992e-11	0.622474	0.214743	0.387474	7.51256	5.79803e-14	5.42679e-10
ENSG00000136758.14	YME1L1	protein_coding	0.5	11	11	0.00221381	0.347026	0.303286	0.36325	0.361088	0.591176	1.1465e-14	0.666479	0.18073	8.58339	0.444194	9.21152e-18	0.652379	0.200235	0.425599	7.73287	1.05148e-14	3.11381e-10
ENSG00000138107.7	ACTR1A	protein_coding	0.5	11	11	0.00770828	0.523695	0.0902414	0.569776	0.14399	0.672902	5.59298e-16	0.73702	0.0437254	9.30064	0.543199	1.39602e-20	0.78044	0.0980242	0.609086	9.82682	8.63021e-23	8.63426e-16
ENSG00000138111.10	TMEM180	protein_coding	0.5	2	2	0.00431913	0.206289	0.146999	0.241109	0.261875	0.280355	8.92065e-05	0.44693	0.138046	4.81141	0.199746	1.49866e-06	0.458417	0.244334	0.210146	4.89818	9.67277e-07	0.000427364
ENSG00000138115.9	CYP2C8	protein_coding	0.5	11	11	0.00225414	0.415419	0.149695	0.428026	0.259778	0.577748	1.03422e-13	0.68482	0.107632	8.46723	0.468978	2.51302e-17	0.646231	0.200041	0.417614	7.70043	1.35609e-14	3.23945e-10
ENSG00000138119.12	MYOF	protein_coding	0.5	31	31	0.00192993	0.806451	0.041354	0.816713	0.118034	0.919763	1.13491e-34	0.901039	0.0156504	14.5297	0.811872	7.85203e-48	0.919693	0.0555818	0.845836	15.0581	3.05481e-51	6.37122e-34
ENSG00000138131.3	LOXL4	protein_coding	0.5	5	5	0.00297372	0.231474	0.169708	0.276738	0.30559	0.383861	2.37457e-06	0.513317	0.114449	5.64275	0.263494	1.6736e-08	0.543563	0.227033	0.295461	6.02005	1.74364e-09	3.33921e-06
ENSG00000138134.7	STAMBPL1	protein_coding	0.5	21	21	0.0148533	0.676713	0.132922	0.709623	0.11099	0.814772	6.71763e-25	0.823236	0.0845096	11.8541	0.677718	2.04826e-32	0.858535	0.0604201	0.737083	12.0065	3.28368e-33	8.31935e-23
ENSG00000138135.5	CH25H	protein_coding	0.5	10	10	0.00243381	0.421687	0.172273	0.433209	0.0978455	0.515923	1.26431e-12	0.65748	0.136112	8.04668	0.43228	8.50708e-16	0.68521	0.0802212	0.469512	7.68191	1.56735e-14	1.91724e-09
ENSG00000138138.9	ATAD1	protein_coding	0.5	18	18	0.00667367	0.686828	0.0627083	0.653518	0.168095	0.769652	2.13679e-25	0.840789	0.02805	12.0636	0.706926	1.64358e-33	0.83299	0.0901015	0.693872	11.5317	9.13256e-31	2.26656e-21
ENSG00000138152.7	BTBD16	protein_coding	0.5	41	40	0.0272197	0.607053	0.111003	0.594253	0.116899	0.865015	5.77762e-21	0.791288	0.083955	10.7746	0.626136	4.53558e-27	0.80606	0.0583385	0.649732	10.238	1.3403e-24	6.8722e-17
ENSG00000138160.4	KIF11	protein_coding	0.5	10	10	0.0123786	0.359883	0.145771	0.465125	0.216015	0.545955	1.08055e-11	0.656151	0.0852895	7.81726	0.430534	5.39837e-15	0.737301	0.144678	0.543613	9.18239	4.21625e-20	4.80609e-14
ENSG00000138161.8	CUZD1	protein_coding	0.5	18	18	0.00241267	0.709555	0.0540938	0.719556	0.100114	0.803819	1.09049e-27	0.857964	0.0309836	12.6889	0.736102	6.81718e-37	0.865068	0.0331487	0.748343	11.921	9.19584e-33	2.11769e-22
ENSG00000138162.13	TACC2	protein_coding	0.5	14	14	0.0112232	0.50093	0.224907	0.480457	0.264918	0.642954	2.68109e-19	0.756569	0.133492	10.1879	0.572397	2.24669e-24	0.710048	0.161505	0.504168	8.62105	6.63452e-18	1.94005e-12
ENSG00000138166.5	DUSP5	protein_coding	0.5	8	8	0.0128489	0.401291	0.133933	0.346771	0.247197	0.535595	1.01067e-13	0.689481	0.0945734	8.49306	0.475384	2.01263e-17	0.643603	0.197482	0.414225	7.57948	3.46933e-14	7.85854e-10
ENSG00000138172.6	CALHM2	protein_coding	0.5	5	5	0.0141352	0.334394	0.19802	0.0790085	0.682869	0.398	2.68862e-09	0.586724	0.149967	6.81847	0.344245	9.2013e-12	0.57857	0.279298	0.334743	6.72238	1.78781e-11	4.43069e-08
ENSG00000138175.8	ARL3	protein_coding	0.5	5	5	0.0875559	-0.0880286	0.685537	0.103271	0.182656	0.284004	0.000112539	0.441251	0.1422	4.74698	0.194703	2.06471e-06	0.450284	0.259534	0.202756	4.78325	1.72483e-06	7.43933e-05
ENSG00000138182.10	KIF20B	protein_coding	0.5	25	25	0.0020557	0.671692	0.153408	0.640849	0.256609	0.850142	1.98606e-27	0.849039	0.0652754	12.5887	0.720868	2.43654e-36	0.809301	0.171097	0.654969	11.7912	4.3325e-32	6.75996e-23
ENSG00000138185.12	ENTPD1	protein_coding	0.5	15	15	0.00231045	0.580214	0.11999	0.548587	0.167125	0.696871	2.59221e-19	0.776691	0.0578763	10.307	0.60325	6.5492e-25	0.76181	0.131957	0.580354	9.49876	2.12395e-21	7.73586e-15
ENSG00000138190.12	EXOC6	protein_coding	0.5	13	13	0.00222482	0.590033	0.0754892	0.531062	0.287235	0.681656	1.54958e-19	0.782681	0.0443263	10.3872	0.612589	2.83417e-25	0.780088	0.137042	0.608538	9.98149	1.83681e-23	2.33799e-16
ENSG00000138193.10	PLCE1	protein_coding	0.5	7	7	0.00512265	0.361917	0.14709	0.211497	0.39107	0.467113	3.51791e-09	0.592083	0.114844	6.82572	0.350562	8.74869e-12	0.55251	0.218451	0.305267	6.09761	1.07666e-09	2.62175e-06
ENSG00000138207.8	RBP4	protein_coding	0.5	18	18	0.00611447	0.707002	0.125433	0.726702	0.0918272	0.819159	1.45582e-28	0.850656	0.072479	12.8455	0.723616	9.12109e-38	0.853321	0.0623934	0.728157	11.8025	3.79023e-32	3.96116e-22
ENSG00000138279.11	ANXA7	protein_coding	0.5	6	6	0.0335127	0.219962	0.140039	0.174859	0.333815	0.380418	1.11133e-06	0.515037	0.147595	5.73029	0.265263	1.00257e-08	0.553642	0.205944	0.30652	5.98542	2.15827e-09	6.45158e-06
ENSG00000138286.10	FAM149B1	protein_coding	0.5	3	3	0.00360059	0.137478	0.394523	0.108762	0.277922	0.292218	4.08021e-07	0.408104	0.374243	4.95348	0.166549	7.28973e-07	0.46845	0.214703	0.219446	5.0906	3.5694e-07	0.000194903
ENSG00000138293.15	NCOA4	protein_coding	0.5	6	6	0.00260623	0.234068	0.279792	0.185789	0.3874	0.359538	2.08844e-08	0.512846	0.235917	6.12998	0.263011	8.78927e-10	0.528293	0.30195	0.279093	5.96643	2.42494e-09	1.20838e-06
ENSG00000138303.13	ASCC1	protein_coding	0.5	13	13	0.0324432	0.600606	0.0727228	0.564836	0.127368	0.691443	4.74374e-20	0.787453	0.0486248	10.5352	0.620083	5.94846e-26	0.761237	0.0835627	0.579481	9.28875	1.56107e-20	4.97752e-14
ENSG00000138311.11	ZNF365	protein_coding	0.5	13	13	0.00228143	0.433987	0.215904	0.37435	0.613128	0.607247	1.06238e-16	0.737986	0.0872977	9.47207	0.544623	2.74345e-21	0.705015	0.261453	0.497046	9.10072	8.97343e-20	1.57087e-14
ENSG00000138316.6	ADAMTS14	protein_coding	0.5	45	41	0.013392	0.820417	0.0417868	0.803838	0.142257	0.947198	1.74678e-39	0.922015	0.0122778	15.7496	0.850113	6.90795e-56	0.912811	0.0650484	0.833224	14.9521	1.51019e-50	1.12292e-33
ENSG00000138326.14	RPS24	protein_coding	0.5	18	18	0.0203332	0.646969	0.0883038	0.585074	0.264448	0.765932	6.62758e-23	0.809243	0.0701235	11.3107	0.654874	1.16149e-29	0.832768	0.0994374	0.693502	11.7612	6.18769e-32	2.90345e-22
ENSG00000138336.8	TET1	protein_coding	0.5	17	17	0.00214499	0.552332	0.0852241	0.547379	0.27001	0.724588	7.68788e-21	0.788686	0.0778655	10.731	0.622026	7.28315e-27	0.768123	0.16898	0.590013	10.0774	6.95579e-24	6.55306e-17
ENSG00000138346.10	DNA2	protein_coding	0.5	12	12	0.00442422	0.635941	0.13148	0.644546	0.16	0.743433	5.82039e-25	0.828456	0.0666138	11.9069	0.68634	1.08983e-32	0.817357	0.106099	0.668072	11.0835	1.50776e-28	5.44869e-20
ENSG00000148426.8	PROSER2	protein_coding	0.5	55	55	0.00427768	0.725008	0.127906	0.699233	0.124687	0.950813	2.99867e-30	0.863057	0.0755904	13.3035	0.744867	2.20974e-40	0.855972	0.0507591	0.732688	11.7553	6.63353e-32	6.45246e-22
ENSG00000148429.10	USP6NL	protein_coding	0.5	40	40	0.0017755	0.825591	0.0469097	0.825477	0.0883834	0.946226	8.50515e-41	0.921671	0.0300026	16.0371	0.849478	7.04193e-58	0.917614	0.0390783	0.842016	14.5802	3.75567e-48	4.77277e-32
ENSG00000148444.11	COMMD3	protein_coding	0.5	6	6	0.0205656	0.27763	0.15676	0.316927	0.229364	0.382852	1.65435e-09	0.601941	0.104153	6.97116	0.362333	3.14333e-12	0.63769	0.106418	0.406649	6.96147	3.36732e-12	9.93981e-08
ENSG00000148450.8	MSRB2	protein_coding	0.5	13	13	0.00248753	0.482169	0.167565	0.528751	0.151559	0.659292	1.41286e-15	0.716467	0.10062	9.08962	0.513325	9.9388e-20	0.744047	0.113439	0.553606	9.04624	1.47979e-19	2.03525e-13
ENSG00000148459.11	PDSS1	protein_coding	0.5	12	12	0.00229482	0.546143	0.156071	0.596972	0.163266	0.690572	5.35734e-21	0.793989	0.0710548	10.7971	0.630419	3.55348e-27	0.760113	0.133162	0.577772	9.53955	1.43449e-21	4.85015e-15
ENSG00000148468.12	FAM171A1	protein_coding	0.5	27	27	0.00200562	0.761194	0.0821953	0.676114	0.144681	0.882581	1.60882e-34	0.895637	0.0349613	14.4733	0.802166	1.78639e-47	0.84877	0.0807025	0.72041	12.0758	1.41736e-33	2.98621e-23
ENSG00000148481.9	FAM188A	protein_coding	0.5	27	27	0.00193095	0.73188	0.169867	0.729443	0.261726	0.905106	7.61973e-33	0.887044	0.0409329	14.0458	0.786847	8.16856e-45	0.911888	0.0473968	0.831539	14.425	3.60481e-47	1.42006e-31
ENSG00000148482.7	SLC39A12	protein_coding	0.5	23	23	0.00860385	0.647624	0.130751	0.628317	0.225847	0.825168	2.39068e-24	0.824996	0.0613145	11.734	0.680618	8.53654e-32	0.840135	0.100744	0.705826	12.0762	1.41115e-33	2.09119e-23
ENSG00000148484.13	RSU1	protein_coding	0.5	38	38	0.00224019	0.750097	0.16095	0.822087	0.0854921	0.946644	3.96648e-35	0.892095	0.0562997	14.5982	0.795834	2.88344e-48	0.919433	0.0388928	0.845356	14.701	6.35297e-49	1.43176e-32
ENSG00000148488.11	ST8SIA6	protein_coding	0.5	21	21	0.0191541	0.672234	0.105585	0.657867	0.27904	0.822548	7.55527e-26	0.841213	0.0413752	12.1773	0.707639	4.10768e-34	0.834568	0.149679	0.696503	12.4723	1.05743e-35	4.93634e-25
ENSG00000148498.11	PARD3	protein_coding	0.5	7	7	0.00459923	0.274875	0.158029	0.239936	0.401781	0.43379	9.14675e-09	0.58844	0.089541	6.70815	0.346262	1.97106e-11	0.568362	0.184226	0.323035	6.09308	1.10759e-09	5.15577e-06
ENSG00000148516.17	ZEB1	protein_coding	0.5	16	16	0.00210281	0.549556	0.127521	0.573344	0.147624	0.746244	4.12706e-20	0.781086	0.0686497	10.5149	0.610096	7.37246e-26	0.809117	0.0751901	0.654671	10.5335	6.05488e-26	5.93774e-18
ENSG00000148541.8	FAM13C	protein_coding	0.5	12	12	0.0121441	0.497787	0.174361	0.462785	0.192611	0.635194	7.47942e-17	0.736012	0.101881	9.49801	0.541713	2.13931e-21	0.689877	0.153099	0.475931	8.44261	3.10329e-17	3.27915e-12
ENSG00000148572.10	NRBF2	protein_coding	0.5	6	6	0.0276898	0.205098	0.22285	0.145515	0.438774	0.339608	5.62834e-07	0.537506	0.0959618	5.95399	0.288913	2.61681e-09	0.54919	0.193226	0.30161	5.93538	2.93162e-09	8.41428e-06
ENSG00000148600.10	CDHR1	protein_coding	0.5	7	7	0.00324611	0.487653	0.16954	0.515848	0.223288	0.63727	2.46008e-16	0.732753	0.0926546	9.35355	0.536927	8.47516e-21	0.703955	0.161733	0.495553	8.60929	7.35166e-18	1.65272e-12
ENSG00000148604.9	RGR	protein_coding	0.5	12	12	0.014782	0.620159	0.122141	0.549947	0.211751	0.734922	2.03122e-22	0.809974	0.0551927	11.2108	0.656058	3.61007e-29	0.820926	0.119569	0.67392	11.2078	3.73524e-29	2.41867e-20
ENSG00000148606.8	POLR3A	protein_coding	0.5	13	13	0.00632808	0.405702	0.268948	0.324521	0.370185	0.626595	1.89098e-14	0.692027	0.135975	8.67541	0.478902	4.12053e-18	0.71038	0.173302	0.50464	8.81394	1.20823e-18	3.66623e-13
ENSG00000148634.11	HERC4	protein_coding	0.5	8	8	0.00249257	0.402111	0.173011	0.357579	0.268568	0.516782	7.6188e-12	0.640077	0.157328	7.75067	0.409698	9.14059e-15	0.62564	0.212966	0.391425	7.15483	8.37783e-13	1.0468e-08
ENSG00000148655.10	C10orf11	protein_coding	0.5	15	15	0.00357517	0.629124	0.0523653	0.58957	0.255938	0.710843	1.61016e-21	0.803048	0.0445424	10.9596	0.644886	5.97374e-28	0.732754	0.281609	0.536929	9.97742	1.91372e-23	2.13357e-17
ENSG00000148660.16	CAMK2G	protein_coding	0.5	7	7	0.0152687	0.232032	0.29096	0.365157	0.232306	0.493057	1.58912e-08	0.516185	0.243473	6.16146	0.266447	7.20776e-10	0.600215	0.232785	0.360258	7.00821	2.41379e-12	1.35011e-08
ENSG00000148672.7	GLUD1	protein_coding	0.5	12	12	0.00892721	0.500586	0.0868468	0.541858	0.108805	0.644522	2.00797e-15	0.722391	0.0787228	9.08411	0.521849	1.04548e-19	0.733177	0.0805241	0.537549	8.62511	6.40287e-18	4.59463e-12
ENSG00000148677.6	ANKRD1	protein_coding	0.5	14	14	0.0124159	0.541689	0.0951788	0.406798	0.33095	0.646602	4.24943e-17	0.746235	0.0687068	9.61607	0.556867	6.83974e-22	0.68381	0.243298	0.467596	8.65048	5.12821e-18	4.34092e-13
ENSG00000148680.11	HTR7	protein_coding	0.5	19	19	0.00210233	0.701537	0.0627416	0.640018	0.197062	0.799559	1.45439e-26	0.848015	0.0347076	12.3708	0.719129	3.76026e-35	0.827787	0.101005	0.685232	11.4203	3.3109e-30	4.10664e-21
ENSG00000148688.9	RPP30	protein_coding	0.5	13	13	0.00747809	0.502455	0.139873	0.510716	0.268786	0.662414	1.40197e-15	0.716053	0.0971896	9.09077	0.512732	9.83403e-20	0.756268	0.189533	0.571941	10.1747	2.57181e-24	1.49163e-17
ENSG00000148690.10	FRA10AC1	protein_coding	0.5	11	11	0.0103092	0.590344	0.149744	0.60396	0.138666	0.693197	4.68062e-19	0.753939	0.138596	10.1087	0.568424	5.05367e-24	0.816076	0.077623	0.665979	10.7783	4.35922e-27	9.05013e-19
ENSG00000148700.9	ADD3	protein_coding	0.5	13	13	0.00368353	0.503373	0.217105	0.526407	0.126374	0.676491	5.02538e-18	0.7387	0.13495	9.79087	0.545678	1.23229e-22	0.755247	0.0911657	0.570399	9.31625	1.20523e-20	3.26385e-14
ENSG00000148704.8	VAX1	protein_coding	0.5	12	12	0.00801745	0.527697	0.141326	0.488705	0.276659	0.654439	1.54519e-16	0.727928	0.094204	9.37095	0.529879	7.18818e-21	0.77921	0.113696	0.607168	9.91449	3.60077e-23	4.15622e-16
ENSG00000148719.10	DNAJB12	protein_coding	0.5	8	8	0.00631319	0.315913	0.366489	0.0938218	0.595466	0.489291	2.87663e-11	0.62529	0.16881	7.51791	0.390987	5.56596e-14	0.583276	0.18285	0.340211	6.35448	2.09128e-10	1.27568e-06
ENSG00000148730.6	EIF4EBP2	protein_coding	0.5	49	49	0.00650848	0.711221	0.0570523	0.708193	0.18816	0.939062	1.33014e-28	0.856868	0.0524746	12.9046	0.734224	4.23967e-38	0.878573	0.0857649	0.771891	13.3638	9.8438e-41	6.8368e-28
ENSG00000148734.7	NPFFR1	protein_coding	0.5	38	36	0.0397205	0.520386	0.150748	0.522351	0.201277	0.803038	2.73061e-16	0.732658	0.0826081	9.34842	0.536788	8.89693e-21	0.748262	0.140905	0.559896	9.63559	5.65682e-22	1.44904e-15
ENSG00000148737.11	TCF7L2	protein_coding	0.5	11	11	0.00274296	0.554682	0.123676	0.427773	0.251593	0.634831	1.3397e-18	0.758009	0.0939818	10.0356	0.574578	1.06321e-23	0.714591	0.203406	0.51064	9.13502	6.53927e-20	2.7022e-14
ENSG00000148795.5	CYP17A1	protein_coding	0.5	7	7	0.00250726	0.241227	0.22191	0.282863	0.272969	0.414102	2.33376e-07	0.543511	0.122536	6.08211	0.295404	1.18611e-09	0.611767	0.190681	0.374259	7.2121	5.5097e-13	4.87243e-09
ENSG00000148803.7	FUOM	protein_coding	0.5	23	23	0.00800897	0.656889	0.148334	0.640566	0.198926	0.827486	1.50917e-26	0.827642	0.0954679	12.2685	0.684992	1.33729e-34	0.851205	0.0666566	0.72455	11.7806	4.91239e-32	4.66412e-22
ENSG00000148814.13	LRRC27	protein_coding	0.5	25	25	0.00197755	0.784403	0.0469609	0.776594	0.147039	0.889771	5.34543e-33	0.891651	0.0234204	14.1019	0.795042	3.69448e-45	0.893242	0.0889292	0.797882	13.9248	4.47768e-44	8.29185e-30
ENSG00000148824.14	MTG1	protein_coding	0.5	8	8	0.00419247	0.630815	0.0608718	0.580661	0.19232	0.664511	2.35924e-21	0.802094	0.0409335	10.9145	0.643355	9.8263e-28	0.772292	0.120425	0.596435	9.8849	4.84056e-23	4.45899e-16
ENSG00000148826.6	NKX6-2	protein_coding	0.5	22	22	0.00619324	0.638589	0.169299	0.684976	0.123294	0.824257	3.9896e-28	0.854869	0.059931	12.7859	0.7308	1.96548e-37	0.857671	0.0911306	0.735599	12.2392	1.91818e-34	8.74856e-24
ENSG00000148832.10	PAOX	protein_coding	0.5	15	15	0.0102183	0.549333	0.0893754	0.574305	0.171383	0.686954	4.76196e-18	0.757474	0.0790687	9.89735	0.573767	4.27468e-23	0.756573	0.112788	0.572403	9.4044	5.23273e-21	1.57018e-14
ENSG00000148834.8	GSTO1	protein_coding	0.5	13	13	0.0024776	0.505433	0.199929	0.447214	0.207862	0.607691	8.16691e-16	0.710047	0.13876	9.10698	0.504167	8.47074e-20	0.685363	0.165571	0.469722	8.15068	3.61872e-16	3.7743e-11
ENSG00000148835.9	TAF5	protein_coding	0.5	5	5	0.0100862	0.225108	0.114917	0.164942	0.256958	0.305996	1.22833e-07	0.543098	0.153364	6.14159	0.294956	8.17011e-10	0.467301	0.214343	0.21837	4.90529	9.32879e-07	0.000625866
ENSG00000148840.6	PPRC1	protein_coding	0.5	6	6	0.0026061	0.284194	0.138676	0.201527	0.296726	0.351478	2.1171e-07	0.545131	0.118568	6.10389	0.297168	1.03514e-09	0.507769	0.225973	0.25783	5.34987	8.80178e-08	0.000109247
ENSG00000148841.11	ITPRIP	protein_coding	0.5	8	8	0.00934697	0.304438	0.169982	0.284123	0.22048	0.49238	3.91543e-10	0.626162	0.0661569	7.26648	0.392079	3.68987e-13	0.591395	0.179872	0.349748	6.59909	4.13687e-11	2.84513e-07
ENSG00000148842.13	CNNM2	protein_coding	0.5	8	8	0.00277949	0.389114	0.155629	0.389567	0.27885	0.516339	9.38692e-12	0.655541	0.097181	7.82537	0.429735	5.06176e-15	0.630217	0.220555	0.397174	7.44256	9.87531e-14	1.33318e-09
ENSG00000148843.9	PDCD11	protein_coding	0.5	6	6	0.00261735	0.243042	0.12206	0.174971	0.432771	0.34432	1.06813e-07	0.561402	0.0790322	6.2838	0.315172	3.30397e-10	0.534637	0.240991	0.285836	5.71322	1.1086e-08	1.59908e-05
ENSG00000148848.10	ADAM12	protein_coding	0.5	28	28	0.00530188	0.792437	0.0561459	0.799831	0.142064	0.901861	2.3493e-34	0.898713	0.0204497	14.4454	0.807686	2.67845e-47	0.910389	0.097771	0.828809	15.6417	3.7871e-55	1.63285e-36
ENSG00000148908.10	RGS10	protein_coding	0.5	25	25	0.0019107	0.69204	0.156021	0.73246	0.141701	0.844779	1.71312e-29	0.853607	0.0798441	13.1018	0.728645	3.21504e-39	0.877533	0.0745504	0.770064	12.9124	3.83142e-38	4.06684e-26
ENSG00000150051.9	MKX	protein_coding	0.5	10	10	0.00769127	0.41953	0.282208	0.448006	0.2284	0.589759	2.2157e-15	0.680371	0.16474	8.8388	0.462905	9.67493e-19	0.739802	0.101074	0.547307	8.84339	9.28565e-19	9.86148e-13
ENSG00000150054.14	MPP7	protein_coding	0.5	51	48	0.0111144	0.770576	0.0864471	0.84268	0.064055	0.959469	1.17215e-34	0.893432	0.0467028	14.4791	0.798221	1.64168e-47	0.92201	0.0386257	0.850102	14.8656	5.51407e-50	3.17553e-33
ENSG00000150076.18	C10orf68	protein_coding	0.5	8	8	0.0187946	0.41445	0.100632	0.359604	0.301583	0.522325	8.91494e-13	0.680085	0.0720931	8.21382	0.462516	2.14258e-16	0.667809	0.161994	0.445969	7.71699	1.19111e-14	6.92861e-10
ENSG00000150093.14	ITGB1	protein_coding	0.5	17	17	0.0141685	0.660267	0.188693	0.669065	0.165306	0.804044	1.64005e-25	0.824745	0.0946118	12.0198	0.680204	2.79511e-33	0.83617	0.101882	0.69918	11.8645	1.81046e-32	9.83811e-23
ENSG00000150201.10	FXYD4	protein_coding	0.5	10	10	0.00510772	0.438915	0.124296	0.477232	0.168034	0.562723	3.00042e-13	0.691509	0.0496455	8.39288	0.478184	4.7436e-17	0.691803	0.131074	0.478592	8.05969	7.64865e-16	1.07336e-10
ENSG00000150275.13	PCDH15	protein_coding	0.5	12	12	0.00453265	0.546697	0.159428	0.531979	0.132948	0.652655	7.56671e-17	0.743273	0.0790939	9.54173	0.552454	1.40471e-21	0.767157	0.119646	0.58853	9.59528	8.36891e-22	4.23549e-15
ENSG00000150347.10	ARID5B	protein_coding	0.5	10	10	0.0115082	0.344253	0.425083	0.382092	0.273	0.589862	5.42685e-15	0.678484	0.181778	8.72594	0.46034	2.63989e-18	0.653562	0.188479	0.427144	7.79698	6.3405e-15	2.03279e-10
ENSG00000150593.11	PDCD4	protein_coding	0.5	13	13	0.024216	0.525102	0.0937324	0.336455	0.573007	0.643715	1.66692e-15	0.725763	0.0648788	9.12679	0.526732	7.05583e-20	0.642178	0.316475	0.412393	8.09649	5.6568e-16	3.26324e-12
ENSG00000150594.5	ADRA2A	protein_coding	0.5	7	7	0.00330733	0.371547	0.229962	0.415173	0.334342	0.517609	4.19025e-12	0.634628	0.164471	7.77516	0.402753	7.53508e-15	0.647157	0.276969	0.418812	7.94019	2.01878e-15	2.99239e-11
ENSG00000150760.8	DOCK1	protein_coding	0.5	16	16	0.0160357	0.489546	0.208058	0.552068	0.204936	0.742712	3.49719e-17	0.708841	0.157453	9.40837	0.502456	5.03914e-21	0.77597	0.140282	0.60213	9.94602	2.62482e-23	2.3143e-16
ENSG00000150867.9	PIP4K2A	protein_coding	0.5	11	11	0.00570429	0.400311	0.206016	0.46268	0.291948	0.563469	6.77383e-12	0.650525	0.105436	7.83662	0.423182	4.62831e-15	0.663591	0.247749	0.440353	8.24093	1.7088e-16	6.18095e-12
ENSG00000151023.12	ENKUR	protein_coding	0.5	23	23	0.00387905	0.767359	0.0223529	0.764209	0.098807	0.881766	6.34995e-31	0.881477	0.0134231	13.5657	0.777001	6.3929e-42	0.897188	0.0564962	0.804946	13.6637	1.67191e-42	9.47605e-29
ENSG00000151025.9	GPR158	protein_coding	0.5	28	28	0.00184887	0.736769	0.11663	0.72306	0.0858647	0.872288	1.33788e-31	0.861548	0.0881222	13.6314	0.742265	2.60514e-42	0.902949	0.0510225	0.815317	13.9531	3.01226e-44	8.63266e-30
ENSG00000151150.16	ANK3	protein_coding	0.5	13	13	0.028402	0.526656	0.0747228	0.514509	0.217441	0.655664	2.77495e-18	0.765879	0.0582297	10.0007	0.586571	1.51292e-23	0.753841	0.146839	0.568276	9.51498	1.81741e-21	4.66137e-15
ENSG00000151151.5	IPMK	protein_coding	0.5	14	14	0.00233894	0.487851	0.123138	0.493402	0.207201	0.654338	1.08798e-17	0.76128	0.0402501	9.8395	0.579548	7.60891e-23	0.765586	0.115395	0.586123	9.55105	1.28394e-21	5.87345e-15
ENSG00000151208.12	DLG5	protein_coding	0.5	22	22	0.0148989	0.643735	0.117331	0.672233	0.231649	0.815876	9.1414e-27	0.845363	0.055391	12.4044	0.714639	2.47497e-35	0.850407	0.102715	0.723191	12.3847	3.16174e-35	1.72914e-24
ENSG00000151224.8	MAT1A	protein_coding	0.5	20	20	0.00490427	0.753998	0.0831984	0.735545	0.179549	0.851825	2.27077e-32	0.881603	0.0489752	13.8988	0.777223	6.43844e-44	0.884934	0.108776	0.783109	13.9333	3.97388e-44	5.53775e-30
ENSG00000151240.11	DIP2C	protein_coding	0.5	14	14	0.00383018	0.553009	0.134742	0.601917	0.162824	0.72525	1.78292e-18	0.764303	0.0668583	10.034	0.58416	1.08061e-23	0.827443	0.0939143	0.684661	11.2304	2.89022e-29	2.56151e-20
ENSG00000151465.9	CDC123	protein_coding	0.5	33	33	0.00735028	0.72806	0.131036	0.759154	0.0976044	0.889249	2.94668e-30	0.856895	0.0831584	13.2974	0.734268	2.39636e-40	0.89873	0.034712	0.807716	13.4909	1.76823e-41	4.4598e-28
ENSG00000151468.9	CCDC3	protein_coding	0.5	87	68	0.0280592	0.434858	0.148066	0.493346	0.327845	0.937372	1.30976e-13	0.687554	0.100459	8.45507	0.472731	2.78925e-17	0.744243	0.216315	0.553897	9.41018	4.9527e-21	6.57297e-15
ENSG00000151474.15	FRMD4A	protein_coding	0.5	45	45	0.00922349	0.784568	0.0633093	0.753486	0.0739514	0.919696	2.45787e-33	0.890109	0.0369153	14.1748	0.792294	1.31207e-45	0.902053	0.0415207	0.8137	13.6675	1.58764e-42	1.00444e-28
ENSG00000151532.9	VTI1A	protein_coding	0.5	15	15	0.0106598	0.536792	0.148528	0.504583	0.241789	0.708936	2.60191e-19	0.762953	0.103681	10.233	0.582097	1.41082e-24	0.743675	0.127032	0.553052	9.57175	1.05112e-21	2.31994e-15
ENSG00000151553.10	FAM160B1	protein_coding	0.5	12	12	0.00494348	0.526167	0.22655	0.557777	0.140801	0.658138	1.73254e-19	0.753004	0.123698	10.2064	0.567015	1.8562e-24	0.753051	0.089661	0.567085	9.1036	8.7386e-20	1.74777e-13
ENSG00000151632.12	AKR1C2	protein_coding	0.5	29	29	0.00173227	0.770573	0.120028	0.794709	0.100097	0.911797	3.70653e-36	0.895584	0.0619509	14.8513	0.802071	6.82108e-50	0.915755	0.0510617	0.838608	14.9799	9.92975e-51	1.08659e-33
ENSG00000151640.8	DPYSL4	protein_coding	0.5	52	52	0.0162797	0.696422	0.130974	0.709636	0.136801	0.933949	3.11991e-31	0.86722	0.0676811	13.5478	0.752071	8.1651e-42	0.883642	0.0530859	0.780824	12.9758	1.67881e-38	3.28673e-26
ENSG00000151650.7	VENTX	protein_coding	0.5	14	14	0.0116101	0.598426	0.096369	0.612835	0.197449	0.733599	1.01547e-20	0.789512	0.0601913	10.6945	0.62333	1.07961e-26	0.817223	0.123844	0.667854	11.149	7.24276e-29	3.11757e-20
ENSG00000151651.11	ADAM8	protein_coding	0.5	19	19	0.0206592	0.542326	0.216196	0.554387	0.212745	0.712454	3.56104e-18	0.750878	0.123411	9.89322	0.563818	4.45473e-23	0.776022	0.134624	0.60221	10.1864	2.28099e-24	3.35959e-17
ENSG00000151655.13	ITIH2	protein_coding	0.5	23	23	0.00628104	0.68684	0.109502	0.655984	0.134706	0.815926	2.29539e-25	0.83627	0.0545412	12.0389	0.699348	2.21952e-33	0.807891	0.0797797	0.652688	10.4872	9.88726e-26	8.42361e-18
ENSG00000151657.7	KIN	protein_coding	0.5	42	41	0.00583442	0.873532	0.0665653	0.849847	0.120961	0.96695	5.23973e-46	0.937731	0.0305594	17.3217	0.879339	3.2292e-67	0.931959	0.0534402	0.868548	16.706	1.1844e-62	1.6499e-40
ENSG00000151892.10	GFRA1	protein_coding	0.5	5	5	0.00334474	0.387605	0.281297	0.285364	0.621711	0.492458	8.79895e-13	0.658812	0.155766	8.0847	0.434033	6.23164e-16	0.601079	0.336648	0.361296	7.366	1.75826e-13	2.17402e-10
ENSG00000151893.10	CACUL1	protein_coding	0.5	23	23	0.00763023	0.734987	0.0457067	0.702032	0.18507	0.8462	5.19201e-29	0.866158	0.0305834	13.0343	0.75023	7.80297e-39	0.835936	0.109772	0.698789	12.15	5.73327e-34	1.00654e-23
ENSG00000151923.13	TIAL1	protein_coding	0.5	19	18	0.0229123	0.48298	0.149968	0.560867	0.167147	0.683844	4.1358e-15	0.714526	0.0904507	8.96279	0.510548	3.16551e-19	0.746895	0.125292	0.557852	9.2484	2.27871e-20	3.85736e-14
ENSG00000151929.5	BAG3	protein_coding	0.5	24	24	0.0115407	0.727656	0.164876	0.700044	0.186746	0.860393	4.28119e-32	0.859894	0.0977598	13.7118	0.739418	8.63023e-43	0.85532	0.118568	0.731572	12.6577	1.01435e-36	1.74169e-25
ENSG00000152455.11	SUV39H2	protein_coding	0.5	12	12	0.00256069	0.470101	0.236259	0.541097	0.169037	0.635114	3.66036e-17	0.720049	0.144568	9.48589	0.518471	2.40328e-21	0.746359	0.12092	0.557051	9.21494	3.11462e-20	4.9669e-14
ENSG00000152457.13	DCLRE1C	protein_coding	0.5	17	17	0.00249659	0.631693	0.134201	0.666258	0.17831	0.799169	6.70388e-24	0.817452	0.0777562	11.5995	0.668228	4.14621e-31	0.850661	0.0892449	0.723624	11.8821	1.46618e-32	1.55621e-22
ENSG00000152463.10	OLAH	protein_coding	0.5	61	56	0.0173665	0.520743	0.212609	0.572455	0.260113	0.914919	4.47409e-19	0.749781	0.105132	10.1091	0.562171	5.03531e-24	0.757397	0.144095	0.573649	9.68693	3.42689e-22	1.13118e-15
ENSG00000152464.10	RPP38	protein_coding	0.5	9	9	0.00262552	0.444334	0.18013	0.307748	0.317781	0.530789	1.47186e-14	0.696893	0.128434	8.73379	0.48566	2.46276e-18	0.667673	0.178634	0.445787	7.94978	1.86848e-15	9.89396e-11
ENSG00000152465.13	NMT2	protein_coding	0.5	56	56	0.00284707	0.819539	0.0743	0.786738	0.146164	0.968539	1.33038e-38	0.905069	0.0531124	15.4444	0.81915	8.23078e-54	0.894496	0.0998155	0.800124	14.419	3.92893e-47	8.24164e-32
ENSG00000152726.14	FAM21B	protein_coding	0.5	8	8	0.00720102	0.528466	0.159965	0.531545	0.154037	0.608619	1.44174e-17	0.740111	0.113695	9.68371	0.547764	3.53656e-22	0.743881	0.0847806	0.553358	8.86744	7.48439e-19	9.2473e-13
ENSG00000152766.5	ANKRD22	protein_coding	0.5	15	15	0.0155664	0.623786	0.239531	0.652151	0.10167	0.775246	4.62101e-26	0.811272	0.130485	12.0696	0.658162	1.52823e-33	0.818883	0.0716842	0.670569	10.7188	8.30857e-27	1.65781e-18
ENSG00000152778.7	IFIT5	protein_coding	0.5	20	20	0.018081	0.725408	0.0556707	0.633329	0.267896	0.830577	2.10645e-27	0.85203	0.0469307	12.5906	0.725955	2.37965e-36	0.803198	0.147551	0.645127	11.0826	1.52347e-28	3.08729e-20
ENSG00000152779.12	SLC16A12	protein_coding	0.5	20	20	0.0103172	0.669058	0.0963924	0.689811	0.167456	0.77635	1.00538e-24	0.828747	0.0607978	11.8431	0.686821	2.33584e-32	0.838776	0.102254	0.703544	11.6856	1.50977e-31	6.25478e-22
ENSG00000152782.12	PANK1	protein_coding	0.5	5	5	0.0145856	0.356576	0.142969	0.212462	0.244272	0.373662	2.52671e-09	0.596409	0.117024	6.88983	0.355703	5.586e-12	0.535404	0.18776	0.286658	5.66908	1.4357e-08	3.51106e-05
ENSG00000152804.6	HHEX	protein_coding	0.5	3	3	0.0586625	0.153505	0.0834409	0.175161	0.0954883	0.210893	1.09317e-05	0.479868	0.135832	5.26309	0.230273	1.41651e-07	0.463096	0.151807	0.214458	4.64401	3.41712e-06	0.00333917
ENSG00000154473.13	BUB3	protein_coding	0.5	32	32	0.00441462	0.79383	0.0983945	0.797157	0.0942184	0.913871	4.05031e-38	0.911221	0.0339436	15.3717	0.830323	2.53373e-53	0.911275	0.0377231	0.830422	14.2522	4.34437e-46	7.06184e-31
ENSG00000154478.3	GPR26	protein_coding	0.5	15	15	0.00209706	0.581685	0.135133	0.540102	0.210389	0.703575	1.72827e-18	0.761248	0.0881025	10.0287	0.579498	1.13997e-23	0.758348	0.126293	0.575092	9.69875	3.05203e-22	1.07086e-15
ENSG00000154485.4	MMP21	protein_coding	0.5	23	23	0.00195271	0.757656	0.0532796	0.76166	0.157476	0.876988	1.20165e-31	0.882438	0.0338567	13.7409	0.778698	5.77424e-43	0.897656	0.0684006	0.805786	14.0702	5.79329e-45	1.89713e-30
ENSG00000154493.13	C10orf90	protein_coding	0.5	9	9	0.00263235	0.496758	0.181502	0.353149	0.553987	0.591637	5.81918e-17	0.73474	0.101788	9.51814	0.539843	1.76312e-21	0.656679	0.229092	0.431228	8.29098	1.12321e-16	3.34468e-12
ENSG00000155229.16	MMS19	protein_coding	0.5	40	40	0.00942712	0.703417	0.0913452	0.712455	0.162691	0.915247	2.67886e-28	0.860236	0.0396124	12.8473	0.740007	8.90783e-38	0.886858	0.0738988	0.786518	13.6882	1.19446e-42	4.8789e-29
ENSG00000155252.12	PI4K2A	protein_coding	0.5	8	8	0.0104329	0.358301	0.119989	0.363381	0.212131	0.491096	1.12025e-10	0.638086	0.072167	7.46992	0.407154	8.02434e-14	0.656406	0.115655	0.430869	7.29559	2.97352e-13	1.45229e-08
ENSG00000155254.8	MARVELD1	protein_coding	0.5	27	27	0.00176706	0.695961	0.0980563	0.677456	0.184496	0.852979	6.08242e-30	0.86779	0.0490141	13.2749	0.75306	3.23843e-40	0.85529	0.0894671	0.731522	12.0771	1.39584e-33	3.31059e-23
ENSG00000155256.13	ZFYVE27	protein_coding	0.5	34	34	0.0018596	0.685299	0.065432	0.65115	0.20527	0.882957	1.60512e-26	0.843281	0.0563663	12.3458	0.711123	5.12973e-35	0.865305	0.0994743	0.748753	12.9752	1.69062e-38	1.49953e-26
ENSG00000155265.6	GOLGA7B	protein_coding	0.5	20	20	0.00572345	0.391742	0.171317	0.365075	0.49866	0.718843	8.43885e-14	0.682044	0.121516	8.47019	0.465184	2.45001e-17	0.701527	0.179539	0.49214	8.43105	3.42574e-17	6.37649e-12
ENSG00000155287.6	SLC25A28	protein_coding	0.5	5	5	0.0064535	0.261947	0.070523	0.202631	0.229372	0.325453	1.04445e-06	0.526072	0.0994452	5.8168	0.276752	5.99855e-09	0.484711	0.252322	0.234945	5.31667	1.05686e-07	5.92829e-05
ENSG00000155629.10	PIK3AP1	protein_coding	0.5	6	6	0.00269983	0.308824	0.225585	0.184195	0.518384	0.374323	6.79505e-09	0.563666	0.193798	6.56426	0.317719	5.22912e-11	0.535799	0.374664	0.287081	6.25336	4.01719e-10	2.76384e-08
ENSG00000155640.5	C10orf12	protein_coding	0.5	23	23	0.0123447	0.667591	0.118124	0.659503	0.0880771	0.825514	2.73951e-27	0.853258	0.0440934	12.5738	0.728048	2.94138e-36	0.84807	0.0547927	0.719222	11.4722	1.81951e-30	5.97885e-21
ENSG00000156026.10	MCU	protein_coding	0.5	22	22	0.0106743	0.680973	0.108784	0.698285	0.170462	0.821204	4.32009e-26	0.83445	0.0755766	12.1973	0.696307	3.21106e-34	0.844157	0.125562	0.712601	12.1394	6.53379e-34	1.25694e-23
ENSG00000156042.13	TTC18	protein_coding	0.5	7	7	0.00308221	0.35299	0.129535	0.171621	0.542575	0.506477	3.14233e-11	0.644374	0.0930381	7.63846	0.415218	2.19834e-14	0.559303	0.247864	0.312819	6.49722	8.18182e-11	1.53039e-07
ENSG00000156110.9	ADK	protein_coding	0.5	8	8	0.0198467	0.371948	0.134296	0.392378	0.140276	0.479594	1.24e-10	0.637206	0.0671667	7.45294	0.406031	9.12836e-14	0.639067	0.157097	0.408407	7.19809	6.10601e-13	1.53722e-08
ENSG00000156113.16	KCNMA1	protein_coding	0.5	25	25	0.010887	0.755967	0.0720709	0.757687	0.0793008	0.878838	1.00177e-30	0.878466	0.0297336	13.5093	0.771703	1.37809e-41	0.879574	0.0563734	0.77365	12.7611	2.70356e-37	1.81368e-25
ENSG00000156374.10	PCGF6	protein_coding	0.5	6	6	0.00258576	0.268418	0.173621	0.233387	0.263328	0.34574	1.58855e-07	0.543606	0.132508	6.12369	0.295508	9.14313e-10	0.503517	0.271012	0.25353	5.42715	5.72625e-08	3.03905e-05
ENSG00000156384.10	SFR1	protein_coding	0.5	9	9	0.00374657	0.437339	0.17168	0.402147	0.207013	0.578557	4.18323e-14	0.686441	0.142541	8.55722	0.471201	1.15625e-17	0.698522	0.159843	0.487934	8.59965	7.99602e-18	1.45662e-12
ENSG00000156395.8	SORCS3	protein_coding	0.5	12	12	0.0165523	0.405408	0.243133	0.489864	0.198428	0.568356	2.78061e-13	0.660012	0.174873	8.20062	0.435615	2.39145e-16	0.754277	0.159126	0.568934	9.50425	2.01493e-21	5.23977e-15
ENSG00000156502.9	SUPV3L1	protein_coding	0.5	39	39	0.00441081	0.822481	0.0257743	0.778046	0.109159	0.939189	1.12004e-36	0.910252	0.0157604	15.0397	0.828558	4.0361e-51	0.898904	0.0552189	0.808028	13.883	8.03652e-44	1.06338e-29
ENSG00000156510.11	HKDC1	protein_coding	0.5	26	26	0.00470143	0.761745	0.0841995	0.760908	0.146752	0.892385	6.82797e-32	0.882018	0.041979	13.7878	0.777956	3.01983e-43	0.877277	0.0880733	0.769615	13.2832	2.89698e-40	1.33303e-27
ENSG00000156515.17	HK1	protein_coding	0.5	9	9	0.00828432	0.499387	0.115726	0.480751	0.171723	0.601007	5.94936e-17	0.741657	0.0772489	9.54792	0.550055	1.32325e-21	0.715892	0.150278	0.512501	8.7102	3.0334e-18	1.17857e-12
ENSG00000156574.5	NODAL	protein_coding	0.5	85	57	0.0376717	0.334855	0.186545	0.488251	0.159179	0.88658	2.48682e-11	0.640782	0.120993	7.63606	0.410602	2.23963e-14	0.702527	0.0997006	0.493544	8.15921	3.37225e-16	7.02945e-11
ENSG00000156650.8	KAT6B	protein_coding	0.5	2	2	0.00324371	0.193766	0.156984	0.129852	0.226454	0.209344	2.72728e-05	0.473482	0.118461	5.11915	0.224186	3.06914e-07	0.391267	0.212834	0.15309	4.00922	6.09184e-05	0.013812
ENSG00000156671.8	SAMD8	protein_coding	0.5	10	10	0.00237028	0.463941	0.255938	0.472341	0.243198	0.552271	1.38205e-15	0.679452	0.203055	8.86626	0.461655	7.56429e-19	0.704192	0.172509	0.495886	8.8644	7.69172e-19	1.728e-13
ENSG00000165309.9	ARMC3	protein_coding	0.5	4	4	0.00265544	0.0874334	0.183956	0.0779149	0.239238	0.250963	2.32169e-05	0.461001	0.177165	5.03868	0.212522	4.68746e-07	0.387506	0.20011	0.150161	3.82664	0.000129906	0.0261141
ENSG00000165322.13	ARHGAP12	protein_coding	0.5	6	6	0.0027933	0.326904	0.0726318	0.305784	0.230105	0.397966	3.63215e-09	0.606165	0.0494507	6.91562	0.367436	4.65822e-12	0.588754	0.214838	0.346631	6.5375	6.25574e-11	3.52651e-07
ENSG00000165388.8	ZNF488	protein_coding	0.5	7	7	0.00602152	0.488046	0.0863426	0.462134	0.254052	0.541453	2.7956e-15	0.726855	0.0412843	9.07712	0.528317	1.11483e-19	0.733007	0.169937	0.537299	9.48853	2.34305e-21	2.49832e-15
ENSG00000165406.11	MARCH8	protein_coding	0.5	8	8	0.0134258	0.440625	0.255786	0.422916	0.366892	0.602984	5.86241e-16	0.71351	0.115768	9.15162	0.509097	5.60881e-20	0.685943	0.196089	0.470518	8.19638	2.47725e-16	2.17292e-11
ENSG00000165424.6	ZCCHC24	protein_coding	0.5	39	38	0.00905885	0.73892	0.0757446	0.730805	0.174746	0.922663	3.76917e-31	0.876523	0.0449519	13.5903	0.768292	4.57315e-42	0.882595	0.069397	0.778974	13.1701	1.30407e-39	5.43555e-27
ENSG00000165443.7	PHYHIPL	protein_coding	0.5	13	13	0.00260295	0.518749	0.206623	0.390527	0.386098	0.674706	1.69611e-16	0.714148	0.12906	9.29825	0.510007	1.42772e-20	0.770726	0.0729334	0.594019	9.42883	4.14671e-21	1.96823e-14
ENSG00000165449.7	SLC16A9	protein_coding	0.5	13	13	0.00251051	0.628314	0.106027	0.58899	0.141294	0.707411	1.78192e-22	0.811644	0.0487677	11.2329	0.658767	2.81037e-29	0.802115	0.0980009	0.643388	10.3964	2.576e-25	1.56337e-17
ENSG00000165476.8	REEP3	protein_coding	0.5	7	7	0.0164267	0.346266	0.197566	0.350414	0.286365	0.437896	7.82085e-09	0.540545	0.229294	6.40081	0.292189	1.54555e-10	0.633423	0.153793	0.401225	7.32199	2.44326e-13	4.99697e-09
ENSG00000165507.8	C10orf10	protein_coding	0.5	4	4	0.00291375	0.294633	0.18555	0.24952	0.284621	0.338569	9.82566e-08	0.534951	0.179295	6.10688	0.286172	1.01597e-09	0.505007	0.237041	0.255032	5.39806	6.73638e-08	6.71241e-05
ENSG00000165511.4	C10orf25	protein_coding	0.5	8	8	0.00250076	0.420135	0.0936779	0.430038	0.382264	0.57224	3.08827e-15	0.710123	0.108978	8.96613	0.504275	3.07106e-19	0.712323	0.192866	0.507405	8.63646	5.7981e-18	1.47181e-12
ENSG00000165512.4	ZNF22	protein_coding	0.5	13	13	0.00228206	0.551071	0.166978	0.495058	0.28246	0.647899	4.60491e-19	0.755516	0.0976338	10.1369	0.570804	3.78846e-24	0.735287	0.16326	0.540647	9.40173	5.36725e-21	6.65201e-15
ENSG00000165568.13	AKR1E2	protein_coding	0.5	19	19	0.00396274	0.622715	0.0942859	0.586316	0.260911	0.77681	1.85476e-24	0.829682	0.0434842	11.7845	0.688373	4.69308e-32	0.766982	0.190902	0.588261	10.6696	1.41267e-26	3.36495e-19
ENSG00000165609.8	NUDT5	protein_coding	0.5	39	39	0.00278176	0.807589	0.0454476	0.845079	0.0575396	0.943616	8.78793e-37	0.909856	0.0193532	15.0664	0.827838	2.69544e-51	0.92504	0.0367742	0.855698	15.187	4.31067e-52	2.10118e-34
ENSG00000165626.12	BEND7	protein_coding	0.5	29	29	0.0020391	0.777635	0.0946146	0.762225	0.134039	0.889337	1.66132e-35	0.896934	0.044651	14.7128	0.804491	5.33776e-49	0.905137	0.0679033	0.819274	14.3487	1.08495e-46	2.67116e-31
ENSG00000165629.15	ATP5C1	protein_coding	0.5	26	26	0.00188852	0.672253	0.084077	0.708293	0.148797	0.860613	2.17635e-24	0.828924	0.0480744	11.766	0.687116	5.84482e-32	0.88368	0.0523303	0.78089	12.901	4.44065e-38	5.84079e-26
ENSG00000165630.9	PRPF18	protein_coding	0.5	65	56	0.0221979	0.686234	0.0952569	0.698585	0.110059	0.942541	8.65048e-26	0.828471	0.0782406	12.0831	0.686364	1.29753e-33	0.856385	0.069513	0.733396	12.0983	1.07831e-33	3.16115e-23
ENSG00000165632.7	TAF3	protein_coding	0.5	65	45	0.0493404	0.393231	0.2112	0.51922	0.181814	0.830861	3.19454e-13	0.664042	0.152659	8.21515	0.440952	2.11898e-16	0.724172	0.125153	0.524425	8.66496	4.51684e-18	2.29462e-12
ENSG00000165633.8	VSTM4	protein_coding	0.5	12	12	0.00460627	0.511794	0.205245	0.408998	0.61564	0.688699	7.58346e-20	0.777138	0.0772933	10.4345	0.603944	1.72604e-25	0.73812	0.220231	0.544821	9.54632	1.3438e-21	1.74221e-15
ENSG00000165637.9	VDAC2	protein_coding	0.5	9	9	0.0028582	0.457216	0.137091	0.245342	0.42315	0.51387	6.41073e-13	0.676539	0.101377	8.22961	0.457705	1.87819e-16	0.629075	0.187217	0.395736	7.18281	6.82926e-13	1.13013e-08
ENSG00000165644.6	COMTD1	protein_coding	0.5	9	9	0.00237638	0.439614	0.137731	0.427025	0.272778	0.51908	1.25301e-12	0.668123	0.102154	8.11244	0.446388	4.96123e-16	0.69267	0.188687	0.479792	8.50002	1.89558e-17	2.63782e-12
ENSG00000165646.7	SLC18A2	protein_coding	0.5	13	13	0.00246273	0.504323	0.0521485	0.576978	0.159365	0.677062	1.10486e-15	0.734577	0.0254711	9.21506	0.539603	3.11095e-20	0.7627	0.127306	0.581712	9.50599	1.98161e-21	7.46735e-15
ENSG00000165650.7	PDZD8	protein_coding	0.5	8	8	0.00255308	0.436829	0.240975	0.406268	0.279296	0.565861	1.48805e-14	0.68194	0.178962	8.63505	0.465042	5.87026e-18	0.658885	0.219963	0.43413	8.01302	1.11925e-15	3.52918e-11
ENSG00000165655.14	ZNF503	protein_coding	0.5	12	12	0.00265078	0.482051	0.241254	0.525607	0.148291	0.651268	5.59368e-17	0.721397	0.124518	9.44996	0.520413	3.38958e-21	0.736048	0.118911	0.541767	8.9446	3.73295e-19	3.56842e-13
ENSG00000165660.7	FAM175B	protein_coding	0.5	46	46	0.00699405	0.803449	0.0413341	0.782754	0.0819074	0.946097	1.55071e-36	0.908895	0.0194708	14.998	0.826089	7.5622e-51	0.904268	0.0448486	0.8177	13.8475	1.31681e-43	2.23524e-29
ENSG00000165669.9	FAM204A	protein_coding	0.5	27	27	0.00198273	0.743976	0.09836	0.75312	0.150989	0.902766	8.24685e-36	0.886705	0.0668426	14.7107	0.786246	5.50426e-49	0.886216	0.0659539	0.785378	13.7074	9.16568e-43	4.58034e-29
ENSG00000165672.5	PRDX3	protein_coding	0.5	19	19	0.0156482	0.670075	0.13817	0.59476	0.310885	0.792356	1.48693e-23	0.806281	0.0822356	11.4607	0.650089	2.07783e-30	0.792835	0.159171	0.628588	11.0154	3.21943e-28	4.39229e-20
ENSG00000165678.15	GHITM	protein_coding	0.5	8	8	0.00843735	-0.0966955	0.901484	0.0684788	0.587095	0.527454	6.89742e-10	0.549835	0.258122	6.70464	0.302319	2.01905e-11	0.47579	0.345693	0.226376	5.97976	2.23462e-09	1.4077e-08
ENSG00000165730.10	STOX1	protein_coding	0.5	11	11	0.00249983	0.585468	0.192865	0.60952	0.154657	0.674332	6.25794e-22	0.788542	0.131757	10.9828	0.621798	4.62472e-28	0.808183	0.0784966	0.653159	10.538	5.77096e-26	5.81597e-18
ENSG00000165731.13	RET	protein_coding	0.5	18	18	0.0111675	0.470063	0.289359	0.554161	0.214224	0.782839	3.80699e-18	0.748448	0.0903253	9.86316	0.560174	6.01293e-23	0.785565	0.121679	0.617113	10.069	7.57304e-24	1.26066e-16
ENSG00000165732.8	DDX21	protein_coding	0.5	26	26	0.00527864	0.793282	0.0371358	0.707049	0.204379	0.871571	1.02484e-33	0.894921	0.0240292	14.284	0.800884	2.75236e-46	0.833771	0.142578	0.695174	12.2156	2.56539e-34	4.28887e-24
ENSG00000165733.7	BMS1	protein_coding	0.5	14	14	0.00256144	0.451836	0.249314	0.475731	0.21494	0.625797	2.35628e-15	0.679232	0.181663	8.8042	0.461356	1.31787e-18	0.731993	0.150818	0.535814	8.95608	3.36416e-19	2.56699e-13
ENSG00000165752.12	STK32C	protein_coding	0.5	59	57	0.0208695	0.519425	0.0902309	0.44537	0.360839	0.899619	5.46195e-16	0.73166	0.0717279	9.27439	0.535327	1.78636e-20	0.706291	0.205813	0.498848	9.06329	1.26569e-19	3.61536e-14
ENSG00000165757.8	KIAA1462	protein_coding	0.5	25	25	0.00707292	0.742853	0.0936837	0.716892	0.233097	0.875632	4.72625e-33	0.890172	0.0322063	14.0968	0.792407	3.97356e-45	0.888563	0.0927031	0.789544	14.1468	1.95532e-45	7.61248e-31
ENSG00000165806.15	CASP7	protein_coding	0.5	16	16	0.00242316	0.746699	0.0511377	0.701633	0.149893	0.803583	8.82935e-32	0.882122	0.0386291	13.7728	0.778138	3.71667e-43	0.839516	0.0714152	0.704787	11.3886	4.76431e-30	9.85688e-21
ENSG00000165813.12	C10orf118	protein_coding	0.5	16	16	0.0155178	0.615375	0.0838798	0.613345	0.125429	0.74024	2.13608e-20	0.788888	0.0571549	10.6189	0.622345	2.43528e-26	0.810744	0.0804268	0.657306	10.4567	1.36577e-25	1.31818e-17
ENSG00000165816.8	VWA2	protein_coding	0.5	5	5	0.0106901	0.206907	0.198909	0.181834	0.263737	0.314687	2.26763e-07	0.541362	0.120071	6.0726	0.293073	1.25856e-09	0.477478	0.298809	0.227986	5.23726	1.62981e-07	4.22655e-05
ENSG00000165828.9	PRAP1	protein_coding	0.5	12	12	0.00253892	0.492295	0.12487	0.464925	0.227436	0.616371	2.64272e-15	0.717924	0.0961556	9.03328	0.515415	1.66602e-19	0.700034	0.1519	0.490048	8.2228	1.98799e-16	3.50523e-11
ENSG00000165832.4	TRUB1	protein_coding	0.5	14	14	0.0253576	0.532482	0.191683	0.546545	0.160246	0.674206	9.35798e-19	0.760503	0.0990136	10.0874	0.578365	6.27903e-24	0.773964	0.117725	0.599021	9.93932	2.80727e-23	2.84623e-16
ENSG00000165863.12	C10orf82	protein_coding	0.5	12	12	0.00806537	0.520305	0.109339	0.538587	0.170965	0.645084	8.21292e-16	0.732946	0.0498369	9.23429	0.537209	2.59998e-20	0.758953	0.125367	0.576009	9.45207	3.32202e-21	1.10705e-14
ENSG00000165868.8	HSPA12A	protein_coding	0.5	23	23	0.00303751	0.72713	0.156424	0.764281	0.136464	0.875369	7.19105e-30	0.844305	0.116892	13.1091	0.71285	2.92158e-39	0.889673	0.064948	0.791517	13.5185	1.21628e-41	2.5686e-28
ENSG00000165879.7	FRAT1	protein_coding	0.5	11	11	0.03608	0.464666	0.0697799	0.3521	0.370817	0.603557	3.34279e-15	0.72145	0.0643442	9.02671	0.52049	1.7691e-19	0.673261	0.191491	0.45328	7.89695	2.85819e-15	1.71005e-10
ENSG00000165886.4	UBTD1	protein_coding	0.5	10	10	0.00263589	0.468715	0.139346	0.37202	0.423234	0.598829	2.26305e-15	0.715734	0.0869078	9.02877	0.512275	1.73617e-19	0.604169	0.357615	0.36502	7.25157	4.11958e-13	1.88339e-10
ENSG00000165887.7	ANKRD2	protein_coding	0.5	19	19	0.00708535	0.700216	0.0992293	0.662553	0.234243	0.835268	3.09126e-28	0.858546	0.0514537	12.8306	0.737102	1.10512e-37	0.861518	0.0898168	0.742214	12.5887	2.43533e-36	4.3681e-25
ENSG00000165983.10	PTER	protein_coding	0.5	35	35	0.00406607	0.779965	0.123209	0.835044	0.0900461	0.939982	3.41313e-37	0.899879	0.0609358	15.1007	0.809782	1.60298e-51	0.922592	0.0685644	0.851177	15.7574	6.10887e-56	8.91065e-37
ENSG00000165985.8	C1QL3	protein_coding	0.5	26	26	0.00739452	0.666949	0.156165	0.696571	0.130966	0.846868	6.62623e-28	0.843529	0.0740996	12.6618	0.711542	9.63241e-37	0.869756	0.0763342	0.756475	12.7923	1.81055e-37	1.03774e-25
ENSG00000165995.14	CACNB2	protein_coding	0.5	27	27	0.0102271	0.649836	0.277672	0.700402	0.19108	0.870882	1.19084e-28	0.848028	0.0954718	12.8659	0.719152	7.00616e-38	0.841701	0.0893549	0.708461	12.045	2.05956e-33	3.01833e-23
ENSG00000165996.9	PTPLA	protein_coding	0.5	16	16	0.00834604	0.5767	0.174256	0.583208	0.250938	0.719339	3.97163e-21	0.790746	0.090366	10.7996	0.625279	3.45541e-27	0.792715	0.135215	0.628397	10.5986	3.02521e-26	1.76472e-18
ENSG00000165997.4	ARL5B	protein_coding	0.5	10	10	0.00258944	0.296656	0.475222	0.336479	0.244601	0.556522	6.40933e-13	0.562719	0.393714	7.30111	0.316653	2.85396e-13	0.656041	0.163448	0.43039	7.65446	1.94125e-14	7.24199e-10
ENSG00000166024.9	R3HCC1L	protein_coding	0.5	23	23	0.00198728	0.787918	0.0602518	0.749475	0.116519	0.865144	1.43784e-33	0.892559	0.0344663	14.2424	0.796662	4.99875e-46	0.892179	0.0596237	0.795984	13.4062	5.55901e-41	7.76085e-28
ENSG00000166033.7	HTRA1	protein_coding	0.5	25	25	0.00316657	0.716761	0.0272122	0.739754	0.141765	0.866787	4.84761e-27	0.853098	0.0334763	12.5201	0.727776	5.79446e-36	0.871117	0.0612602	0.758844	12.5478	4.08634e-36	9.33436e-25
ENSG00000166135.9	HIF1AN	protein_coding	0.5	12	12	0.0114905	0.513852	0.211036	0.544215	0.18733	0.665142	1.93948e-17	0.732643	0.121936	9.62167	0.536766	6.47683e-22	0.738821	0.131654	0.545857	9.21164	3.21168e-20	3.92866e-14
ENSG00000166136.11	NDUFB8	protein_coding	0.5	22	22	0.00688117	0.668349	0.14949	0.68349	0.162478	0.840196	3.28112e-25	0.823872	0.0765745	11.9442	0.678766	6.96048e-33	0.843107	0.0818456	0.710829	11.7297	8.97877e-32	5.53531e-22
ENSG00000166167.13	BTRC	protein_coding	0.5	21	21	0.00202779	0.65306	0.169222	0.693669	0.121658	0.846847	1.56667e-24	0.813735	0.113065	11.7201	0.662165	1.00523e-31	0.826967	0.0960059	0.683874	11.1739	5.47456e-29	3.98454e-20
ENSG00000166169.12	POLL	protein_coding	0.5	8	8	0.00252012	0.358971	0.217898	0.21417	0.584723	0.503011	7.9901e-13	0.652949	0.171035	8.05504	0.426343	7.94513e-16	0.571015	0.280347	0.326059	6.839	7.97497e-12	1.41527e-08
ENSG00000166171.8	DPCD	protein_coding	0.5	4	4	0.00282894	0.238121	0.159356	0.267849	0.203558	0.316752	1.91777e-07	0.538976	0.127053	6.07848	0.290495	1.2133e-09	0.605105	0.172308	0.366152	6.65163	2.89865e-11	3.02357e-07
ENSG00000166189.6	HPS6	protein_coding	0.5	5	5	0.0130744	0.255785	0.128625	0.243688	0.250208	0.340475	7.64802e-07	0.524269	0.131411	5.83235	0.274858	5.46509e-09	0.516609	0.195929	0.266885	5.68592	1.30112e-08	1.69222e-05
ENSG00000166197.12	NOLC1	protein_coding	0.5	8	8	0.018971	0.431045	0.155078	0.40809	0.285699	0.501516	3.48329e-14	0.677108	0.148297	8.52352	0.458475	1.54777e-17	0.681656	0.185715	0.464655	8.12689	4.40455e-16	3.77831e-11
ENSG00000166224.12	SGPL1	protein_coding	0.5	57	57	0.00308036	0.786434	0.0446626	0.75831	0.188961	0.968496	4.68328e-34	0.894107	0.0353337	14.3616	0.799428	9.00691e-47	0.900514	0.054064	0.810925	13.9627	2.63354e-44	6.86389e-30
ENSG00000166228.4	PCBD1	protein_coding	0.5	52	48	0.0234039	0.508312	0.202038	0.568616	0.217161	0.8923	1.24675e-18	0.746916	0.137764	9.97986	0.557883	1.86728e-23	0.780819	0.137651	0.609679	10.4382	1.65998e-25	3.93782e-18
ENSG00000166272.12	WBP1L	protein_coding	0.5	9	9	0.00278634	0.345208	0.193706	0.277694	0.406996	0.507957	5.31897e-11	0.617452	0.1725	7.40644	0.381247	1.29738e-13	0.632835	0.226585	0.40048	7.49142	6.81321e-14	9.22479e-10
ENSG00000166275.11	C10orf32	protein_coding	0.5	4	4	0.00380423	0.409732	0.118113	0.333743	0.479253	0.484535	4.29525e-12	0.663736	0.0794135	7.95472	0.440546	1.79532e-15	0.669379	0.198072	0.448068	8.04381	8.70857e-16	4.55155e-11
ENSG00000166295.4	ANAPC16	protein_coding	0.5	34	34	0.00230637	0.708151	0.159312	0.768724	0.0654333	0.909662	1.20472e-29	0.853551	0.0947671	13.137	0.72855	2.01986e-39	0.89275	0.0548895	0.797002	13.3076	2.09175e-40	1.86041e-27
ENSG00000166321.9	NUDT13	protein_coding	0.5	10	10	0.00243745	0.539778	0.153385	0.532354	0.213994	0.656249	1.13442e-18	0.756973	0.0963372	10.0369	0.573009	1.04893e-23	0.750575	0.153653	0.563363	9.41552	4.70737e-21	1.05216e-14
ENSG00000166507.12	NDST2	protein_coding	0.5	5	5	0.0239587	0.250743	0.133509	0.291468	0.220874	0.32553	4.66125e-07	0.511104	0.206895	5.77398	0.261227	7.74212e-09	0.560289	0.208874	0.313924	6.36186	1.99324e-10	5.25862e-07
ENSG00000168209.4	DDIT4	protein_coding	0.5	16	16	0.0146185	0.650938	0.128725	0.614765	0.188901	0.761348	3.28887e-24	0.816663	0.0842471	11.673	0.666938	1.75101e-31	0.830266	0.098495	0.689342	11.4324	2.8807e-30	4.01631e-21
ENSG00000168267.5	PTF1A	protein_coding	0.5	5	5	0.0172352	0.189921	0.297538	0.226628	0.258629	0.328511	2.11526e-08	0.510236	0.274519	6.07632	0.26034	1.22972e-09	0.495403	0.326426	0.245424	5.63698	1.73054e-08	2.10316e-06
ENSG00000168283.9	BMI1	protein_coding	0.5	8	8	0.00230255	0.337097	0.248055	0.404629	0.154819	0.50366	1.78834e-12	0.657149	0.133363	8.00831	0.431845	1.16298e-15	0.652509	0.159508	0.425768	7.50237	6.26765e-14	2.26795e-09
ENSG00000169126.11	ARMC4	protein_coding	0.5	8	8	0.00248052	0.326868	0.221575	0.239685	0.500737	0.439485	7.69109e-11	0.603093	0.170831	7.28967	0.363721	3.1072e-13	0.605582	0.229477	0.366729	6.93136	4.16803e-12	2.90263e-08
ENSG00000169129.10	AFAP1L2	protein_coding	0.5	19	19	0.0106722	0.551441	0.221695	0.481835	0.366772	0.776949	6.86997e-22	0.79748	0.0957618	11.0249	0.635974	2.89687e-28	0.798321	0.0781548	0.637317	10.2525	1.15276e-24	4.63114e-17
ENSG00000169813.12	HNRNPF	protein_coding	0.5	9	9	0.00258858	0.296942	0.11947	0.316704	0.377861	0.497473	9.46558e-08	0.567309	0.0578511	6.33387	0.321839	2.39079e-10	0.660308	0.141323	0.436006	7.5683	3.78145e-14	1.79808e-09
ENSG00000169826.6	CSGALNACT2	protein_coding	0.5	13	13	0.00287123	0.742061	0.107376	0.703438	0.18675	0.830222	6.09766e-33	0.874318	0.0702015	14.002	0.764431	1.51495e-44	0.874554	0.0959904	0.764845	13.5066	1.42971e-41	1.28808e-28
ENSG00000170312.11	CDK1	protein_coding	0.5	7	7	0.0167703	0.161069	0.375365	0.30625	0.264875	0.421509	1.62159e-07	0.541196	0.13311	6.10829	0.292893	1.00706e-09	0.5519	0.230188	0.304594	6.17388	6.66323e-10	1.45495e-06
ENSG00000170324.15	FRMPD2	protein_coding	0.5	10	10	0.00228487	0.465972	0.118288	0.482019	0.226466	0.552612	2.38987e-14	0.70567	0.0739443	8.73319	0.49797	2.47589e-18	0.686563	0.179249	0.471368	8.25322	1.54181e-16	1.66831e-11
ENSG00000170370.10	EMX2	protein_coding	0.5	25	25	0.00199713	0.753138	0.0970209	0.802922	0.0522063	0.896689	2.16914e-33	0.886501	0.050118	14.1671	0.785884	1.46459e-45	0.891031	0.0600084	0.793937	13.5008	1.54728e-41	2.74044e-28
ENSG00000170525.14	PFKFB3	protein_coding	0.5	35	35	0.00179468	0.847794	0.0398046	0.813817	0.13179	0.942702	3.30102e-41	0.925582	0.0262808	16.1598	0.856702	9.69133e-59	0.908063	0.0755567	0.824579	14.8487	7.09422e-50	2.05379e-33
ENSG00000170759.10	KIF5B	protein_coding	0.5	10	10	0.00219095	0.305959	0.269866	0.418396	0.218631	0.562405	2.32674e-12	0.633903	0.17423	7.83348	0.401833	4.7456e-15	0.698663	0.142206	0.488131	8.20964	2.21852e-16	4.01805e-11
ENSG00000171160.13	MORN4	protein_coding	0.5	22	22	0.00284785	0.718287	0.12838	0.742446	0.130672	0.854554	5.04917e-30	0.867649	0.0491348	13.2898	0.752814	2.65166e-40	0.889415	0.0572693	0.791059	13.4962	1.64672e-41	3.08857e-28
ENSG00000171224.7	C10orf35	protein_coding	0.5	34	34	0.00362633	0.796816	0.124052	0.733243	0.221912	0.920018	3.98069e-40	0.900405	0.0801915	15.803	0.810728	2.96857e-56	0.866944	0.118811	0.751593	13.4599	2.69286e-41	1.8598e-28
ENSG00000171307.14	ZDHHC16	protein_coding	0.5	11	11	0.0110341	0.265532	0.396965	0.489159	0.187801	0.589207	3.12481e-12	0.61525	0.20267	7.69581	0.378532	1.40597e-14	0.689078	0.154314	0.474828	8.11452	4.87696e-16	6.0505e-11
ENSG00000171311.8	EXOSC1	protein_coding	0.5	14	14	0.0025683	0.536583	0.252649	0.570135	0.174415	0.717963	2.77787e-19	0.769639	0.0843639	10.2555	0.592344	1.11835e-24	0.775538	0.123068	0.601459	9.92676	3.18445e-23	2.94659e-16
ENSG00000171314.8	PGAM1	protein_coding	0.5	7	7	0.00309874	0.43133	0.154254	0.403975	0.25305	0.529643	5.36373e-15	0.72102	0.0588783	8.97929	0.51987	2.72517e-19	0.684979	0.152963	0.469196	8.23238	1.83527e-16	2.03495e-11
ENSG00000171772.11	SYCE1	protein_coding	0.5	14	14	0.00217712	0.509968	0.0614219	0.567335	0.108617	0.670554	6.30866e-15	0.719436	0.0536209	8.95072	0.517589	3.53187e-19	0.757429	0.0930728	0.573699	9.33304	1.02882e-20	2.72157e-14
ENSG00000171798.13	KNDC1	protein_coding	0.5	33	33	0.00644965	0.668289	0.128709	0.653631	0.200413	0.873579	4.16854e-24	0.81245	0.0822151	11.6049	0.660075	3.89209e-31	0.829898	0.123135	0.68873	11.9702	5.09334e-33	3.51118e-23
ENSG00000171811.8	TTC40	protein_coding	0.5	27	27	0.00726344	0.698968	0.068492	0.640006	0.308414	0.842858	4.47342e-26	0.838298	0.0631071	12.2218	0.702744	2.37675e-34	0.869259	0.0756033	0.755611	12.6587	1.00173e-36	2.47632e-25
ENSG00000171813.10	PWWP2B	protein_coding	0.5	28	28	0.0145882	0.652985	0.160155	0.713684	0.115138	0.852376	1.40314e-25	0.833226	0.0700435	12.0774	0.694266	1.38972e-33	0.874733	0.0549323	0.765159	12.5363	4.72791e-36	1.21256e-24
ENSG00000171862.5	PTEN	protein_coding	0.5	20	20	0.00624945	0.527568	0.203895	0.496674	0.232476	0.737879	2.0015e-18	0.753362	0.112981	9.96913	0.567554	2.08038e-23	0.766733	0.136162	0.58788	9.77026	1.51062e-22	9.20486e-16
ENSG00000171988.13	JMJD1C	protein_coding	0.5	9	9	0.00283684	0.329307	0.244258	0.368692	0.271802	0.487653	6.87262e-11	0.616999	0.139748	7.39447	0.380688	1.41972e-13	0.604956	0.233546	0.365972	6.95857	3.43737e-12	2.17726e-08
ENSG00000172586.7	CHCHD1	protein_coding	0.5	8	8	0.00250304	0.353609	0.105246	0.310478	0.321983	0.495508	1.15394e-10	0.638641	0.0736747	7.46944	0.407863	8.05349e-14	0.653946	0.142768	0.427645	7.39031	1.46483e-13	6.02967e-09
ENSG00000172650.8	AGAP5	protein_coding	0.5	9	9	0.0111742	0.325956	0.19099	0.331887	0.347128	0.48907	1.97205e-09	0.590709	0.148239	6.87549	0.348937	6.17785e-12	0.665081	0.16972	0.442332	7.72189	1.14616e-14	5.57726e-10
ENSG00000172661.13	FAM21C	protein_coding	0.5	8	8	0.0029168	0.508588	0.0993706	0.473485	0.145116	0.594342	1.57011e-14	0.710344	0.0694548	8.80771	0.504589	1.27732e-18	0.74325	0.102443	0.55242	8.94691	3.65585e-19	4.46401e-13
ENSG00000172671.15	ZFAND4	protein_coding	0.5	12	12	0.00802121	0.469996	0.0887432	0.396301	0.357187	0.621384	1.17478e-14	0.708193	0.0847657	8.81912	0.501537	1.1536e-18	0.670984	0.224087	0.45022	8.63003	6.13374e-18	3.43891e-13
ENSG00000172731.9	LRRC20	protein_coding	0.5	24	24	0.00220727	0.729932	0.154412	0.677336	0.166124	0.85972	2.9728e-31	0.851119	0.129368	13.4811	0.724403	2.0214e-41	0.852702	0.0932504	0.7271	12.1658	4.72506e-34	1.31741e-23
ENSG00000172987.8	HPSE2	protein_coding	0.5	8	8	0.00246698	0.362634	0.103577	0.358934	0.28869	0.449316	4.75714e-11	0.642253	0.0890943	7.57862	0.412488	3.49241e-14	0.623593	0.224438	0.388868	7.28507	3.21505e-13	3.53274e-09
ENSG00000173088.8	C10orf131	protein_coding	0.5	17	17	0.00423447	0.622698	0.0666969	0.605006	0.319014	0.750446	1.08087e-21	0.804238	0.0496117	11.0136	0.646798	3.28598e-28	0.820735	0.120424	0.673605	11.3298	9.33922e-30	7.13282e-21
ENSG00000173145.7	NOC3L	protein_coding	0.5	14	14	0.011296	0.561546	0.0699878	0.629401	0.128583	0.697236	1.31105e-20	0.789999	0.0653251	10.6829	0.624099	1.2241e-26	0.804919	0.0777431	0.647895	10.3254	5.41111e-25	3.25698e-17
ENSG00000173267.9	SNCG	protein_coding	0.5	19	19	0.00200032	0.541994	0.250584	0.563486	0.260653	0.756799	2.54783e-19	0.732421	0.17702	10.0438	0.536441	9.78689e-24	0.774725	0.154265	0.600199	10.2386	1.33122e-24	2.07937e-17
ENSG00000173269.9	MMRN2	protein_coding	0.5	10	10	0.00941929	0.431445	0.23982	0.381985	0.262641	0.61746	7.68564e-15	0.691768	0.123522	8.77748	0.478542	1.67176e-18	0.689208	0.181627	0.475008	8.29087	1.12422e-16	1.09569e-11
ENSG00000173848.14	NET1	protein_coding	0.5	56	56	0.00489021	0.807393	0.0683796	0.821888	0.141864	0.972677	8.10963e-35	0.89751	0.0389089	14.5544	0.805525	5.48026e-48	0.925252	0.0545458	0.856091	15.3375	4.29424e-53	4.72435e-35
ENSG00000173876.9	TUBB8	protein_coding	0.5	4	4	0.00311202	0.259104	0.132253	0.274274	0.191972	0.308975	8.45672e-07	0.511591	0.134097	5.74485	0.261725	9.20016e-09	0.583987	0.191338	0.341041	6.41699	1.38999e-10	7.55622e-07
ENSG00000173915.8	USMG5	protein_coding	0.5	6	6	0.00259262	0.243937	0.207727	0.156644	0.448908	0.363421	4.2202e-07	0.507175	0.190438	5.77421	0.257226	7.73151e-09	0.550611	0.186286	0.303172	5.92947	3.03915e-09	9.48864e-06
ENSG00000174194.11	AGAP8	protein_coding	0.5	13	13	0.00338677	0.624435	0.175685	0.666638	0.199017	0.781937	3.52205e-24	0.813738	0.0932271	11.6504	0.662169	2.28323e-31	0.845005	0.118272	0.714034	12.0802	1.34328e-33	2.39375e-23
ENSG00000174196.5	FAM21D	protein_coding	0.5	7	7	0.00247953	0.348717	0.0623488	0.263359	0.309265	0.437427	1.21649e-09	0.618436	0.0488409	7.1042	0.382463	1.21024e-12	0.559454	0.215833	0.312989	6.14887	7.80392e-10	2.2984e-06
ENSG00000174721.9	FGFBP3	protein_coding	0.5	20	20	0.00911772	0.454695	0.0950287	0.615242	0.116356	0.74662	9.57133e-14	0.702111	0.0473516	8.57521	0.49296	9.89023e-18	0.819449	0.0967509	0.671496	10.8895	1.29407e-27	4.02645e-19
ENSG00000175029.12	CTBP2	protein_coding	0.5	36	36	0.00339609	0.8205	0.0762758	0.806419	0.0997122	0.930705	4.33188e-38	0.908597	0.0449019	15.3614	0.825548	2.97248e-53	0.912264	0.0571752	0.832225	14.7617	2.58641e-49	6.60488e-33
ENSG00000175395.11	ZNF25	protein_coding	0.5	3	3	0.00884553	0.243276	0.09309	0.183766	0.229085	0.279613	4.27151e-06	0.507231	0.0960768	5.54531	0.257283	2.93426e-08	0.489726	0.220671	0.239831	5.15006	2.60398e-07	0.000246596
ENSG00000175470.14	PPP2R2D	protein_coding	0.5	70	58	0.0322385	0.293706	0.216779	0.391308	0.215788	0.895962	1.41548e-11	0.65593	0.06924	7.78708	0.430245	6.85755e-15	0.717665	0.0672995	0.515043	8.25559	1.51159e-16	5.8704e-11
ENSG00000175535.6	PNLIP	protein_coding	0.5	20	20	0.0339031	0.37895	0.295544	0.523846	0.189222	0.712102	5.13856e-14	0.652169	0.19225	8.33823	0.425324	7.54097e-17	0.749302	0.119075	0.561453	9.21503	3.11192e-20	5.79498e-14
ENSG00000176171.7	BNIP3	protein_coding	0.5	21	21	0.00328001	0.674724	0.144796	0.706937	0.110412	0.822732	2.09722e-26	0.832386	0.0709988	12.2449	0.692867	1.78888e-34	0.875739	0.0605938	0.766918	12.681	7.53767e-37	3.52329e-25
ENSG00000176236.4	C10orf111	protein_coding	0.5	23	23	0.00662884	0.696896	0.158207	0.710024	0.139827	0.842404	2.61218e-29	0.849878	0.0813357	13.0393	0.722292	7.3156e-39	0.862645	0.0674512	0.744156	12.2357	2.00426e-34	1.04614e-23
ENSG00000176244.6	ACBD7	protein_coding	0.5	17	17	0.00711351	0.616697	0.105306	0.586899	0.205326	0.744755	5.43576e-21	0.797217	0.0531661	10.8103	0.635555	3.07687e-27	0.803023	0.12262	0.644845	10.9344	7.89211e-28	1.35069e-19
ENSG00000176273.10	SLC35G1	protein_coding	0.5	15	15	0.00210744	0.501728	0.153408	0.466281	0.255047	0.698932	1.48751e-18	0.73778	0.111972	9.91957	0.544319	3.42227e-23	0.68059	0.211858	0.463203	8.31957	8.82846e-17	6.5595e-12
ENSG00000176769.9	TCERG1L	protein_coding	0.5	37	37	0.0099393	0.709577	0.0896581	0.715519	0.154985	0.906544	5.26963e-28	0.850699	0.0645883	12.7274	0.723688	4.16497e-37	0.869003	0.0921772	0.755166	12.8587	7.68711e-38	4.74371e-26
ENSG00000177234.5	C10orf85	protein_coding	0.5	39	39	0.0046435	0.703946	0.139905	0.747155	0.137263	0.920197	5.39157e-31	0.874465	0.0514918	13.5552	0.764689	7.38458e-42	0.902104	0.0498093	0.813791	13.9022	6.14163e-44	1.33322e-29
ENSG00000177283.4	FZD8	protein_coding	0.5	6	6	0.00447015	0.381237	0.170193	0.32038	0.341136	0.47041	4.27913e-11	0.632892	0.122867	7.53634	0.400553	4.83362e-14	0.629139	0.180722	0.395816	7.32087	2.46372e-13	3.98269e-09
ENSG00000177613.7	CSTF2T	protein_coding	0.5	26	26	0.00496928	0.695361	0.131724	0.750923	0.0985425	0.872542	3.03187e-31	0.871293	0.0571986	13.5937	0.759151	4.36502e-42	0.893492	0.0535868	0.798329	13.4426	3.40304e-41	6.84786e-28
ENSG00000177791.11	MYOZ1	protein_coding	0.5	5	5	0.00730281	0.277969	0.195128	0.054026	0.809743	0.297672	1.73265e-07	0.516205	0.199785	5.9215	0.266468	3.1901e-09	0.529013	0.259597	0.279855	5.91835	3.25193e-09	3.63613e-06
ENSG00000178363.3	CALML3	protein_coding	0.5	34	34	0.00166449	0.770362	0.0605309	0.767183	0.139583	0.89179	1.17853e-31	0.881293	0.0398607	13.73	0.776678	6.71468e-43	0.876176	0.0803306	0.767684	13.0278	8.5022e-39	1.28118e-26
ENSG00000178372.6	CALML5	protein_coding	0.5	50	47	0.00560145	0.814208	0.118779	0.86115	0.0778593	0.962147	7.10162e-38	0.906162	0.0557156	15.3025	0.821129	7.35757e-53	0.931397	0.0452591	0.8675	15.7394	8.12248e-56	1.69412e-36
ENSG00000179133.7	C10orf67	protein_coding	0.5	20	20	0.00228886	0.60873	0.133823	0.567052	0.49923	0.80908	2.54104e-24	0.831711	0.0353728	11.7738	0.691744	5.32999e-32	0.830365	0.102514	0.689507	11.4686	1.89725e-30	3.58673e-21
ENSG00000179774.7	ATOH7	protein_coding	0.5	10	10	0.00429621	0.437914	0.143915	0.442372	0.198709	0.564902	6.10202e-13	0.668419	0.113093	8.18967	0.446784	2.61939e-16	0.726873	0.084569	0.528344	8.44699	2.98905e-17	1.66508e-11
ENSG00000179988.9	PSTK	protein_coding	0.5	71	52	0.0405107	0.476004	0.194199	0.522765	0.225223	0.878398	4.88942e-17	0.74285	0.087222	9.58012	0.551826	9.69328e-22	0.724817	0.138184	0.525359	8.79444	1.43763e-18	8.02067e-13
ENSG00000180525.9	PRR26	protein_coding	0.5	12	12	0.0114559	0.451986	0.185523	0.422517	0.504844	0.652416	3.3237e-16	0.717529	0.113753	9.2475	0.514848	2.29796e-20	0.72173	0.2111	0.520894	9.22254	2.90152e-20	1.56073e-14
ENSG00000180592.12	SKIDA1	protein_coding	0.5	16	16	0.0234454	0.638454	0.074341	0.648885	0.205119	0.751111	5.38097e-22	0.810626	0.0357588	11.1184	0.657115	1.02108e-28	0.815872	0.115795	0.665646	11.1442	7.64592e-29	2.93846e-20
ENSG00000180628.10	PCGF5	protein_coding	0.5	26	26	0.00194075	0.677751	0.160298	0.708721	0.105605	0.880686	3.4176e-27	0.842253	0.0759893	12.5029	0.70939	7.20095e-36	0.863462	0.0698215	0.745567	12.2364	1.9863e-34	1.0625e-23
ENSG00000180644.6	PRF1	protein_coding	0.5	88	54	0.0567191	0.378421	0.241306	0.380903	0.18949	0.863146	1.03956e-14	0.696692	0.139844	8.76234	0.485379	1.91234e-18	0.704919	0.125978	0.496911	8.3732	5.60727e-17	1.29257e-11
ENSG00000180745.4	CLRN3	protein_coding	0.5	26	26	0.0108016	0.796363	0.0694806	0.760899	0.129951	0.900311	1.05732e-37	0.912382	0.0271127	15.2984	0.832441	7.83869e-53	0.902829	0.0657499	0.815099	14.4431	2.77147e-47	8.07084e-32
ENSG00000180817.7	PPA1	protein_coding	0.5	27	27	0.00197246	0.837633	0.0657321	0.846699	0.0773075	0.924275	4.63019e-41	0.922297	0.0320206	16.1215	0.850632	1.80267e-58	0.930923	0.0367445	0.866618	15.4869	4.25371e-54	1.41196e-35
ENSG00000181192.7	DHTKD1	protein_coding	0.5	37	37	0.00579225	0.852143	0.0582411	0.832943	0.0887973	0.947903	7.26245e-44	0.931954	0.0331592	16.8222	0.868538	1.67905e-63	0.925732	0.0442639	0.85698	15.7587	5.98254e-56	7.74263e-37
ENSG00000181274.5	FRAT2	protein_coding	0.5	10	10	0.00771746	0.405265	0.23886	0.340711	0.387726	0.571704	1.47864e-13	0.660917	0.166794	8.27696	0.436812	1.26357e-16	0.654894	0.180228	0.428886	7.49936	6.4131e-14	2.30255e-09
ENSG00000181915.3	ADO	protein_coding	0.5	5	5	0.0283842	0.235723	0.200351	0.288953	0.223156	0.377487	3.06221e-06	0.482352	0.195997	5.39685	0.232664	6.78196e-08	0.591831	0.187936	0.350264	6.62294	3.52133e-11	2.21702e-07
ENSG00000182010.6	RTKN2	protein_coding	0.5	14	14	0.00942772	0.546317	0.114955	0.359894	0.518852	0.669292	5.29476e-17	0.74228	0.0821446	9.57089	0.550979	1.05992e-21	0.677188	0.319973	0.458583	8.64527	5.36767e-18	1.07284e-13
ENSG00000182022.13	CHST15	protein_coding	0.5	64	46	0.0581823	-0.0157913	0.329156	-0.0517638	0.929214	0.757797	0.000109489	0.451698	0.101689	4.82755	0.204031	1.38222e-06	0.531482	0.25884	0.282473	5.81027	6.2373e-09	6.75412e-06
ENSG00000182180.9	MRPS16	protein_coding	0.5	8	8	0.00265391	0.288485	0.0720852	0.315257	0.217222	0.475607	4.63522e-09	0.603439	0.0560439	6.87317	0.364138	6.27915e-12	0.575163	0.169825	0.330813	6.2534	4.0161e-10	2.16093e-06
ENSG00000182333.10	LIPF	protein_coding	0.5	8	8	0.0115796	0.333571	0.169612	0.379419	0.18706	0.47424	1.16545e-09	0.606872	0.106969	7.03592	0.368293	1.97947e-12	0.649886	0.181902	0.422351	7.49017	6.87847e-14	2.09382e-09
ENSG00000182771.13	GRID1	protein_coding	0.5	30	30	0.00190919	0.686388	0.103076	0.681627	0.344352	0.900141	9.74694e-26	0.834316	0.0676024	12.111	0.696083	9.23466e-34	0.870096	0.120779	0.757067	13.7251	7.18571e-43	1.63563e-29
ENSG00000183049.8	CAMK1D	protein_coding	0.5	43	43	0.00609123	0.699746	0.19117	0.785922	0.0765671	0.929315	2.94512e-29	0.843054	0.124167	12.9693	0.710741	1.82791e-38	0.900037	0.0470966	0.810067	13.6681	1.57516e-42	9.09662e-29
ENSG00000183230.12	CTNNA3	protein_coding	0.5	12	12	0.0025075	0.465316	0.206877	0.482938	0.226991	0.62166	1.01826e-15	0.724869	0.0815698	9.17004	0.525434	4.7283e-20	0.695672	0.176981	0.48396	8.29879	1.05176e-16	1.5369e-11
ENSG00000183346.6	C10orf107	protein_coding	0.5	6	6	0.0145842	0.614037	0.124431	0.60048	0.138297	0.66698	7.71811e-21	0.789183	0.0759476	10.7346	0.62281	7.00401e-27	0.796537	0.0778773	0.634471	10.1699	2.70148e-24	9.23267e-17
ENSG00000183605.12	SFXN4	protein_coding	0.5	20	20	0.00623952	0.777664	0.0900092	0.797843	0.0982825	0.872799	4.68482e-33	0.88752	0.0436517	14.096	0.787691	4.01985e-45	0.895252	0.0516204	0.801476	13.6721	1.49064e-42	6.56223e-29
ENSG00000183621.11	ZNF438	protein_coding	0.5	13	13	0.00530421	0.46621	0.0934097	0.471166	0.213602	0.667136	4.43277e-17	0.753575	0.0351448	9.65107	0.567875	4.86455e-22	0.738352	0.129573	0.545164	9.03517	1.63754e-19	1.52126e-13
ENSG00000183675.10	PTPN20B	protein_coding	0.5	7	7	0.00790811	0.346735	0.401529	0.430522	0.259035	0.538552	1.22285e-14	0.676156	0.185135	8.62006	0.457187	6.69164e-18	0.687739	0.139864	0.472985	7.98797	1.37175e-15	1.67023e-10
ENSG00000183748.4	MRC1L1	protein_coding	0.5	22	22	0.00372126	0.710978	0.108669	0.739574	0.113417	0.869216	9.89495e-32	0.880544	0.0438836	13.7465	0.775359	5.34522e-43	0.883035	0.0620793	0.779751	12.9977	1.26126e-38	2.23036e-26
ENSG00000184719.7	RNLS	protein_coding	0.5	21	21	0.00180085	0.586699	0.127626	0.619603	0.143748	0.767068	1.23513e-19	0.779137	0.0651132	10.3865	0.607054	2.85771e-25	0.799347	0.0862616	0.638956	10.4047	2.36043e-25	1.34341e-17
ENSG00000184923.8	NUTM2A	protein_coding	0.5	11	11	0.00657059	0.689838	0.054491	0.657854	0.218293	0.744795	1.57281e-25	0.840079	0.0393277	12.0997	0.705734	1.05986e-33	0.817024	0.128524	0.667529	11.1034	1.20758e-28	4.66619e-20
ENSG00000185009.8	AP3M1	protein_coding	0.5	4	4	0.0119048	0.198248	0.0926669	0.266722	0.161564	0.239046	9.69291e-06	0.484071	0.135284	5.30111	0.234324	1.15102e-07	0.481628	0.257863	0.231966	5.06335	4.11962e-07	0.000137585
ENSG00000185267.5	CDNF	protein_coding	0.5	44	43	0.0108371	0.70897	0.101268	0.710978	0.172374	0.927246	1.26163e-28	0.856112	0.0534932	12.9083	0.732928	4.03935e-38	0.854645	0.10066	0.730418	12.492	8.25219e-36	7.96063e-25
ENSG00000185303.11	SFTPA2	protein_coding	0.5	16	16	0.00208755	0.646091	0.11905	0.67828	0.168899	0.762801	4.21877e-25	0.826227	0.0791364	11.9136	0.682652	1.00575e-32	0.837553	0.112719	0.701495	11.9651	5.41096e-33	5.00648e-23
ENSG00000185532.10	PRKG1	protein_coding	0.5	9	9	0.0366166	0.552993	0.160143	0.510807	0.22917	0.675196	5.46085e-18	0.743655	0.111095	9.80837	0.553022	1.03633e-22	0.732734	0.154225	0.536899	8.95562	3.37824e-19	2.51671e-13
ENSG00000185736.11	ADARB2	protein_coding	0.5	37	37	0.00173772	0.863563	0.038928	0.870745	0.04335	0.949391	4.12636e-42	0.929048	0.0222145	16.3975	0.86313	1.99284e-60	0.934483	0.0216368	0.873259	15.5018	3.37307e-54	1.60619e-35
ENSG00000185737.8	NRG3	protein_coding	0.5	5	5	0.00323122	0.221275	0.263483	0.168653	0.482745	0.414192	8.1503e-09	0.596308	0.0541156	6.77022	0.355583	1.28588e-11	0.4537	0.358963	0.205844	5.32581	1.00502e-07	4.08606e-06
ENSG00000185745.8	IFIT1	protein_coding	0.5	15	15	0.00532602	0.575861	0.146618	0.586844	0.193958	0.740283	1.56548e-18	0.756823	0.100412	10.0055	0.572781	1.44192e-23	0.823543	0.0913482	0.678223	11.0677	1.79939e-28	9.82157e-20
ENSG00000185875.8	THNSL1	protein_coding	0.5	23	23	0.00315206	0.719039	0.159261	0.754423	0.12505	0.869031	1.83575e-33	0.875417	0.0912138	14.1158	0.766354	3.0344e-45	0.874711	0.0861152	0.765119	12.7943	1.76495e-37	1.09426e-25
ENSG00000185933.6	CALHM1	protein_coding	0.5	6	6	0.00367658	0.386147	0.110014	0.35647	0.146816	0.401157	1.27917e-09	0.609446	0.0916832	7.04314	0.371424	1.8796e-12	0.618184	0.144688	0.382152	6.81942	9.14083e-12	1.45163e-07
ENSG00000186188.6	FFAR4	protein_coding	0.5	20	20	0.00217074	0.638976	0.0685172	0.606343	0.20116	0.783753	1.44515e-22	0.814055	0.0433942	11.2656	0.662686	1.9404e-29	0.785641	0.103387	0.617232	10.0198	1.24808e-23	2.28853e-16
ENSG00000186862.13	PDZD7	protein_coding	0.5	17	17	0.00222657	0.605934	0.201335	0.612358	0.190486	0.750664	3.25552e-22	0.783352	0.115841	11.0117	0.613641	3.35756e-28	0.801264	0.123659	0.642023	10.61	2.67631e-26	1.95815e-18
ENSG00000187021.10	PNLIPRP1	protein_coding	0.5	13	13	0.00262817	0.565777	0.171753	0.557265	0.279664	0.693662	1.67379e-22	0.791216	0.125675	11.1187	0.626023	1.01766e-28	0.769291	0.149753	0.591809	10.0372	1.04637e-23	1.02447e-16
ENSG00000187122.12	SLIT1	protein_coding	0.5	32	32	0.00523109	0.710397	0.0524259	0.738774	0.0927325	0.891419	1.05847e-27	0.853943	0.0440214	12.6789	0.729219	7.73742e-37	0.875416	0.0730114	0.766353	12.8809	5.76842e-38	5.15388e-26
ENSG00000187134.8	AKR1C1	protein_coding	0.5	15	15	0.00285144	0.757193	0.0484583	0.757039	0.116776	0.853838	3.19779e-35	0.90079	0.0279063	14.6619	0.811422	1.13068e-48	0.91087	0.0579575	0.829684	14.6004	2.79391e-48	2.85829e-32
ENSG00000187164.13	KIAA1598	protein_coding	0.5	27	26	0.0194975	0.653334	0.135788	0.688548	0.200531	0.859999	7.94216e-25	0.822226	0.0822695	11.8409	0.676056	2.39919e-32	0.833634	0.12726	0.694946	12.0049	3.34886e-33	3.14632e-23
ENSG00000187522.9	HSPA14	protein_coding	0.5	71	64	0.0208057	0.396284	0.232669	0.509947	0.206338	0.929334	1.87253e-12	0.644817	0.14371	7.93482	0.415789	2.108e-15	0.772606	0.131409	0.59692	9.88932	4.63186e-23	3.86357e-16
ENSG00000187714.5	SLC18A3	protein_coding	0.5	4	4	0.00269403	0.186531	0.0619459	0.197007	0.160114	0.25907	7.90773e-06	0.498775	0.0874719	5.42509	0.248777	5.79268e-08	0.501997	0.16246	0.252001	5.11498	3.13771e-07	0.000532047
ENSG00000187783.7	TMEM72	protein_coding	0.5	10	10	0.00582866	0.466136	0.127142	0.387762	0.469867	0.58418	2.42091e-13	0.683763	0.0903704	8.36717	0.467532	5.90188e-17	0.714186	0.126492	0.510061	8.45961	2.68263e-17	8.11297e-12
ENSG00000187908.11	DMBT1	protein_coding	0.5	21	21	0.00650725	0.696853	0.1393	0.681124	0.148804	0.854189	5.61434e-31	0.867175	0.0700171	13.516	0.751993	1.25776e-41	0.849574	0.064702	0.721776	11.9152	9.86046e-33	1.33105e-22
ENSG00000188199.6	NUTM2B	protein_coding	0.5	34	34	0.0086371	0.751502	0.106999	0.798342	0.08966	0.928845	1.62912e-31	0.878659	0.0409236	13.6839	0.772041	1.2664e-42	0.915786	0.052885	0.838665	14.9393	1.8299e-50	1.31856e-33
ENSG00000188234.9	AGAP4	protein_coding	0.5	8	8	0.00823077	0.451567	0.174563	0.458281	0.257923	0.552124	2.9055e-12	0.652637	0.132558	7.929	0.425935	2.20918e-15	0.681662	0.300253	0.464663	8.73832	2.36606e-18	8.28505e-14
ENSG00000188316.9	ENO4	protein_coding	0.5	25	25	0.0205361	0.667831	0.123369	0.69025	0.13489	0.855639	2.09637e-25	0.828942	0.0645123	12.0125	0.687144	3.05312e-33	0.840488	0.0892927	0.706421	11.5604	6.53688e-31	2.16224e-21
ENSG00000188385.7	JAKMIP3	protein_coding	0.5	99	54	0.052683	0.549474	0.0620673	0.632408	0.118716	0.898682	9.89578e-20	0.787279	0.029736	10.4606	0.619808	1.31062e-25	0.811479	0.0911864	0.658498	10.8338	2.3807e-27	4.36737e-19
ENSG00000188611.10	ASAH2	protein_coding	0.5	3	3	0.101808	0.484139	0.172979	0.431881	0.139664	0.512118	7.35269e-15	0.6967	0.129667	8.7992	0.48539	1.3779e-18	0.719424	0.109135	0.517571	8.49966	1.90152e-17	7.89163e-12
ENSG00000188613.5	NANOS1	protein_coding	0.5	23	23	0.00228632	0.779159	0.0805485	0.74178	0.181432	0.868418	5.49296e-33	0.888467	0.0370961	14.0865	0.789374	4.59531e-45	0.882076	0.0860037	0.778057	13.5126	1.31829e-41	1.76077e-28
ENSG00000188690.8	UROS	protein_coding	0.5	22	22	0.00359175	0.840043	0.0462751	0.851453	0.0799005	0.919553	1.12385e-39	0.919352	0.0296588	15.7781	0.845207	4.4009e-56	0.928271	0.0609708	0.861687	16.0738	3.8919e-58	5.7635e-38
ENSG00000188916.4	FAM196A	protein_coding	0.5	63	59	0.0100979	0.388737	0.180744	0.406223	0.425917	0.929792	1.76894e-13	0.695208	0.0512382	8.46842	0.483315	2.4874e-17	0.766206	0.144088	0.587072	9.7883	1.26402e-22	7.84948e-16
ENSG00000189129.9	PLAC9	protein_coding	0.5	24	24	0.00226124	0.795362	0.0775003	0.775693	0.111095	0.896412	1.0517e-35	0.904812	0.0240163	14.788	0.818684	1.75145e-49	0.904755	0.062305	0.818582	14.1085	3.3654e-45	1.96863e-30
ENSG00000189180.11	ZNF33A	protein_coding	0.5	4	4	0.0218043	0.177294	0.146532	0.162884	0.151786	0.225558	3.97612e-05	0.464482	0.126063	5.01828	0.215744	5.21373e-07	0.406798	0.207567	0.165485	4.06323	4.83974e-05	0.0139408
ENSG00000189319.9	FAM53B	protein_coding	0.5	57	55	0.0102695	0.779358	0.075062	0.829278	0.0760115	0.96235	2.94967e-34	0.891833	0.0469265	14.3905	0.795367	5.93795e-47	0.895389	0.0753383	0.801721	14.1194	2.88362e-45	1.47993e-30
ENSG00000196072.7	BLOC1S2	protein_coding	0.5	14	14	0.0060135	0.725451	0.075892	0.665821	0.215678	0.808554	7.11898e-29	0.862593	0.0415611	12.9916	0.744066	1.3657e-38	0.8397	0.120979	0.705095	12.0528	1.87483e-33	2.57374e-23
ENSG00000196139.7	AKR1C3	protein_coding	0.5	44	44	0.00226769	0.801354	0.0696465	0.836467	0.0830582	0.950899	1.07197e-37	0.915004	0.0133445	15.3051	0.837233	7.06844e-53	0.937528	0.0307993	0.878958	15.9421	3.23378e-57	2.66516e-37
ENSG00000196177.8	ACADSB	protein_coding	0.5	13	13	0.00995458	0.611172	0.079355	0.489163	0.22114	0.675985	2.94904e-22	0.813023	0.0311613	11.1877	0.661006	4.68691e-29	0.749107	0.115143	0.561161	9.35094	8.68738e-21	1.86137e-14
ENSG00000196233.7	LCOR	protein_coding	0.5	21	21	0.00213865	0.716777	0.0512019	0.704059	0.124761	0.833149	3.26538e-26	0.847935	0.0279936	12.2985	0.718993	9.22809e-35	0.845505	0.0871202	0.714879	11.7896	4.41796e-32	3.32966e-22
ENSG00000196372.8	ASB13	protein_coding	0.5	61	60	0.0141854	0.701659	0.149766	0.715169	0.130426	0.957998	1.5627e-28	0.859652	0.0499473	12.9051	0.739001	4.21253e-38	0.877997	0.0554126	0.770879	12.9183	3.55091e-38	3.76407e-26
ENSG00000196693.10	ZNF33B	protein_coding	0.5	4	4	0.003441	0.35428	0.149878	0.337704	0.339935	0.426191	9.80006e-10	0.605088	0.116924	7.03951	0.366131	1.92922e-12	0.63257	0.275918	0.400144	7.56993	3.73415e-14	3.04209e-10
ENSG00000196793.9	ZNF239	protein_coding	0.5	16	16	0.00239351	0.559284	0.25743	0.618997	0.172376	0.746392	7.79214e-20	0.752703	0.160505	10.2888	0.566562	7.91518e-25	0.79998	0.0986921	0.639968	10.466	1.23795e-25	7.34431e-18
ENSG00000196865.4	NHLRC2	protein_coding	0.5	28	28	0.00191484	0.72791	0.198184	0.751866	0.184645	0.891492	8.85409e-34	0.888694	0.0472848	14.2539	0.789778	4.23961e-46	0.894248	0.0606868	0.799679	13.7398	5.86601e-43	3.8908e-29
ENSG00000196932.7	TMEM26	protein_coding	0.5	18	18	0.00678339	0.595843	0.174425	0.607976	0.222443	0.77149	1.27858e-23	0.810025	0.092113	11.4907	0.656141	1.46951e-30	0.810823	0.108637	0.657434	10.8661	1.67152e-27	3.21861e-19
ENSG00000196968.6	FUT11	protein_coding	0.5	13	13	0.0101272	0.503958	0.332765	0.51471	0.159112	0.696923	3.78619e-20	0.737927	0.228296	10.2586	0.544536	1.08265e-24	0.769201	0.130994	0.59167	9.7805	1.36529e-22	9.56468e-16
ENSG00000197142.6	ACSL5	protein_coding	0.5	20	20	0.012495	0.652544	0.126231	0.620541	0.156601	0.792719	1.3151e-23	0.810185	0.0787383	11.4975	0.656399	1.35765e-30	0.822	0.111191	0.675685	11.238	2.65192e-29	1.88171e-20
ENSG00000197177.11	GPR123	protein_coding	0.5	14	14	0.002248	0.310451	0.298022	0.446022	0.220091	0.620958	3.0218e-11	0.600001	0.188363	7.36806	0.360002	1.73123e-13	0.724678	0.107588	0.525158	8.60355	7.72874e-18	3.61913e-12
ENSG00000197321.10	SVIL	protein_coding	0.5	73	30	0.152989	0.211581	0.101808	0.209677	0.193722	0.583553	3.75425e-06	0.511507	0.0821611	5.58854	0.261639	2.28992e-08	0.44554	0.182565	0.198506	4.56463	5.00382e-06	0.00294035
ENSG00000197430.6	OPALIN	protein_coding	0.5	15	15	0.00218201	0.502952	0.148498	0.49424	0.220299	0.669356	7.0563e-16	0.721609	0.0942867	9.19122	0.520719	3.88397e-20	0.72508	0.154384	0.525742	9.04602	1.4828e-19	9.7212e-14
ENSG00000197444.5	OGDHL	protein_coding	0.5	6	6	0.0126547	0.319578	0.148116	0.345721	0.217617	0.422343	2.24978e-09	0.600749	0.101451	6.93051	0.360899	4.19313e-12	0.57566	0.200482	0.331384	6.33282	2.40725e-10	1.10351e-06
ENSG00000197467.9	COL13A1	protein_coding	0.5	71	62	0.0138403	0.661996	0.207605	0.732419	0.213268	0.964825	1.63113e-28	0.843468	0.0932569	12.7992	0.711438	1.6558e-37	0.884759	0.0573806	0.782799	13.0104	1.06736e-38	2.51556e-26
ENSG00000197604.4	AC022532.1	protein_coding	0.5	35	35	0.017691	0.757329	0.0924982	0.760213	0.216	0.920628	7.29495e-32	0.878418	0.0510837	13.7648	0.771617	4.15172e-43	0.915105	0.0472064	0.837416	14.6102	2.41721e-48	3.04932e-32
ENSG00000197746.9	PSAP	protein_coding	0.5	16	16	0.00725428	0.536423	0.222708	0.484914	0.322776	0.698762	3.32712e-20	0.758997	0.126488	10.4204	0.576077	2.00058e-25	0.752	0.206146	0.565504	9.83622	7.86125e-23	2.30446e-16
ENSG00000197748.8	WDR96	protein_coding	0.5	16	16	0.00506958	0.556292	0.107689	0.377859	0.763578	0.662733	2.1945e-19	0.771447	0.0824282	10.2879	0.59513	7.98674e-25	0.766522	0.146835	0.587555	9.81631	9.57853e-23	5.82932e-16
ENSG00000197771.8	MCMBP	protein_coding	0.5	16	16	0.0022847	0.589787	0.0933473	0.605813	0.149917	0.743586	1.02121e-22	0.814469	0.0496072	11.3085	0.663359	1.19057e-29	0.80476	0.0736124	0.647638	10.3602	3.76117e-25	2.07926e-17
ENSG00000197889.5	MEIG1	protein_coding	0.5	52	49	0.0130679	0.695494	0.137628	0.692874	0.430805	0.935642	9.12598e-29	0.849438	0.0690673	12.8822	0.721544	5.66701e-38	0.843817	0.233387	0.712028	13.1314	2.1751e-39	9.99486e-28
ENSG00000197893.9	NRAP	protein_coding	0.5	50	48	0.0104935	0.704752	0.0358841	0.688085	0.313173	0.941048	4.94311e-29	0.863031	0.0439623	13.0282	0.744823	8.45962e-39	0.849565	0.158829	0.721761	12.8386	9.96617e-38	2.63363e-26
ENSG00000198018.6	ENTPD7	protein_coding	0.5	14	14	0.0127546	0.526607	0.169426	0.565452	0.143945	0.685843	3.31619e-16	0.723288	0.126014	9.27392	0.523146	1.79428e-20	0.779314	0.0826469	0.60733	9.68586	3.46271e-22	3.2988e-15
ENSG00000198035.9	AGAP9	protein_coding	0.5	6	6	0.00309328	0.365744	0.208605	0.318001	0.436551	0.460461	5.13763e-11	0.618249	0.156013	7.42671	0.382232	1.1133e-13	0.580271	0.322523	0.336714	6.86632	6.58784e-12	9.00044e-09
ENSG00000198105.7	ZNF248	protein_coding	0.5	2	2	0.00439288	0.23334	0.264765	0.17375	0.303481	0.307698	2.70315e-07	0.514106	0.20578	5.85869	0.264305	4.6652e-09	0.529724	0.221341	0.280608	5.74136	9.39166e-09	1.53027e-05
ENSG00000198246.7	SLC29A3	protein_coding	0.5	32	32	0.00621871	0.78194	0.133727	0.823011	0.0728965	0.925035	5.05471e-36	0.895996	0.0620453	14.8233	0.802808	1.03569e-49	0.927326	0.0313613	0.859934	15.2714	1.18685e-52	9.30356e-35
ENSG00000198250.8	ANTXRL	protein_coding	0.5	8	8	0.0112792	0.308789	0.287523	0.294003	0.249841	0.469664	1.17512e-11	0.64215	0.136978	7.72191	0.412357	1.14598e-14	0.643065	0.195361	0.413532	7.43886	1.01557e-13	2.33829e-09
ENSG00000198298.8	ZNF485	protein_coding	0.5	21	21	0.0170214	0.675896	0.140135	0.646214	0.143887	0.820081	1.32758e-25	0.825105	0.0929408	12.0258	0.680799	2.60113e-33	0.826731	0.0638557	0.683483	10.9017	1.13065e-27	4.41029e-19
ENSG00000198546.10	ZNF511	protein_coding	0.5	17	17	0.00212284	0.469804	0.181722	0.541397	0.224344	0.694907	4.28134e-16	0.721732	0.116359	9.24174	0.520897	2.42512e-20	0.749104	0.140176	0.561157	9.62507	6.26636e-22	1.75754e-15
ENSG00000198682.8	PAPSS2	protein_coding	0.5	8	8	0.00445782	0.328924	0.237182	0.284861	0.355775	0.485457	1.38551e-12	0.655911	0.11602	8.03475	0.430219	9.37698e-16	0.561906	0.222807	0.315738	6.50081	7.98907e-11	1.80278e-07
ENSG00000198728.6	LDB1	protein_coding	0.5	4	4	0.00731986	0.269399	0.284969	0.308607	0.238444	0.371194	1.14452e-09	0.593202	0.152074	6.94354	0.351889	3.82397e-12	0.63775	0.206616	0.406725	7.584	3.35056e-14	6.13829e-10
ENSG00000198739.6	LRRTM3	protein_coding	0.5	11	11	0.00741523	0.609554	0.120215	0.622723	0.18764	0.710186	1.57441e-22	0.806858	0.0633792	11.2116	0.65102	3.57684e-29	0.819711	0.127161	0.671926	11.6837	1.54403e-31	3.02202e-22
ENSG00000198825.7	INPP5F	protein_coding	0.5	8	8	0.00260959	0.346531	0.254333	0.231573	0.380877	0.495401	1.33239e-13	0.679507	0.136915	8.3982	0.46173	4.5339e-17	0.578051	0.202528	0.334143	6.42424	1.32528e-10	6.08769e-07
ENSG00000198873.10	GRK5	protein_coding	0.5	17	17	0.0113013	0.627808	0.0739911	0.582712	0.143268	0.737569	2.02754e-21	0.803697	0.0402851	10.9432	0.645929	7.16362e-28	0.802121	0.11118	0.643398	10.5717	4.03155e-26	3.14888e-18
ENSG00000198879.7	SFMBT2	protein_coding	0.5	52	49	0.0308312	0.415048	0.237786	0.425895	0.32046	0.865885	3.30495e-15	0.68795	0.182602	8.81663	0.473275	1.1796e-18	0.746444	0.132523	0.557179	9.32887	1.07008e-20	2.00973e-14
ENSG00000198915.7	RASGEF1A	protein_coding	0.5	9	9	0.00918767	0.36512	0.217619	0.381288	0.123733	0.500324	8.78108e-11	0.607806	0.162248	7.3091	0.369428	2.68937e-13	0.645723	0.111752	0.416958	7.12904	1.01068e-12	3.63855e-08
ENSG00000198924.3	DCLRE1A	protein_coding	0.5	23	23	0.0207691	0.568004	0.268302	0.558403	0.248662	0.780074	1.66046e-23	0.817192	0.0619337	11.5029	0.667803	1.27527e-30	0.819077	0.101924	0.670887	11.1548	6.78529e-29	3.71195e-20
ENSG00000198954.4	KIAA1279	protein_coding	0.5	26	26	0.0019073	0.835685	0.054775	0.843669	0.0952801	0.917258	4.27576e-42	0.927704	0.0272469	16.3856	0.860635	2.42354e-60	0.928599	0.0376158	0.862296	15.5147	2.75829e-54	1.04943e-35
ENSG00000198964.9	SGMS1	protein_coding	0.5	18	18	0.00265687	0.585309	0.153695	0.614959	0.136734	0.743859	3.50847e-21	0.789141	0.0829683	10.8135	0.622744	2.97214e-27	0.817435	0.0758142	0.6682	10.7233	7.91504e-27	1.6076e-18
ENSG00000203772.6	SPRN	protein_coding	0.5	8	8	0.0201545	0.109875	0.519736	0.159131	0.449624	0.452213	3.89503e-08	0.548755	0.185329	6.28847	0.301132	3.20606e-10	0.53788	0.253856	0.289315	5.95874	2.54193e-09	3.81248e-06
ENSG00000203780.6	FANK1	protein_coding	0.5	23	23	0.0288477	0.532501	0.137012	0.604849	0.199484	0.754188	3.69413e-18	0.754447	0.099669	9.90923	0.569191	3.79553e-23	0.788336	0.132773	0.621474	10.2469	1.22218e-24	2.93606e-17
ENSG00000203791.9	METTL10	protein_coding	0.5	21	21	0.00424937	0.702912	0.0685631	0.700362	0.17068	0.830648	1.87333e-26	0.848599	0.0309055	12.3563	0.720121	4.5035e-35	0.846516	0.0980288	0.716589	12.322	6.8935e-35	3.15662e-24
ENSG00000203805.6	PPAPDC1A	protein_coding	0.5	11	11	0.00260399	0.554261	0.111212	0.566894	0.147154	0.623908	4.46455e-18	0.757457	0.079972	9.90954	0.573741	3.78395e-23	0.758479	0.138979	0.57529	9.56494	1.12265e-21	3.60559e-15
ENSG00000203867.7	RBM20	protein_coding	0.5	17	17	0.00234503	0.675386	0.205536	0.740423	0.118833	0.815381	1.74716e-30	0.856338	0.0897392	13.3306	0.733315	1.53711e-40	0.863764	0.0628488	0.746089	12.3484	4.96595e-35	4.52441e-24
ENSG00000203876.5	RP11-451M19.3	protein_coding	0.5	10	10	0.00255468	0.233702	0.400823	0.367401	0.344651	0.611351	5.3864e-14	0.669724	0.176579	8.42862	0.448531	3.49772e-17	0.687155	0.157292	0.472181	8.09865	5.55729e-16	5.59224e-11
ENSG00000203942.3	C10orf62	protein_coding	0.5	30	30	0.00594022	0.717185	0.0678244	0.68808	0.227018	0.862574	3.92659e-29	0.866212	0.040184	13.0693	0.750323	4.93055e-39	0.859692	0.107871	0.73907	12.5217	5.67754e-36	7.14886e-25
ENSG00000204033.5	LRIT2	protein_coding	0.5	8	8	0.00269973	0.497196	0.0727011	0.441463	0.252835	0.590321	7.09887e-17	0.741289	0.0788766	9.53225	0.54951	1.53905e-21	0.746004	0.112825	0.556522	9.18892	3.96817e-20	6.29474e-14
ENSG00000204130.8	RUFY2	protein_coding	0.5	4	4	0.0124191	0.162497	0.0648569	0.19506	0.217082	0.320644	0.000116949	0.438149	0.134077	4.7275	0.191975	2.27297e-06	0.539324	0.163481	0.29087	5.69578	1.22806e-08	3.57975e-05
ENSG00000204147.5	ASAH2B	protein_coding	0.5	14	14	0.0124063	0.612386	0.0668883	0.613337	0.188555	0.719884	1.27031e-19	0.781976	0.0536595	10.4038	0.611487	2.38252e-25	0.796969	0.136378	0.635159	10.6281	2.20448e-26	1.44761e-18
ENSG00000204149.5	AGAP6	protein_coding	0.5	6	6	0.00298971	0.297833	0.228959	0.283952	0.274905	0.442868	7.70771e-10	0.58924	0.191611	6.95092	0.347204	3.62902e-12	0.570605	0.213969	0.325591	6.51647	7.19789e-11	2.11915e-07
ENSG00000204152.6	TIMM23B	protein_coding	0.5	5	5	0.011691	0.197948	0.169595	0.24133	0.370012	0.383969	2.23145e-06	0.518506	0.0802286	5.68899	0.268848	1.2779e-08	0.512065	0.372101	0.26221	5.92986	3.03195e-09	1.39215e-07
ENSG00000204161.9	C10orf128	protein_coding	0.5	13	13	0.00249109	0.52095	0.126639	0.573021	0.187657	0.629977	2.3272e-17	0.739458	0.0920658	9.64032	0.546798	5.40197e-22	0.778909	0.130267	0.6067	10.0848	6.44824e-24	9.30162e-17
ENSG00000204169.6	AGAP7	protein_coding	0.5	9	9	0.0030876	0.571834	0.160038	0.525644	0.238317	0.676702	5.26479e-22	0.796426	0.0942702	11.0374	0.634294	2.52349e-28	0.752987	0.0905812	0.566989	9.0725	1.16315e-19	2.27254e-13
ENSG00000204175.4	GPRIN2	protein_coding	0.5	11	11	0.0163885	0.556327	0.131602	0.479945	0.330757	0.63761	1.54931e-17	0.749608	0.078195	9.73268	0.561912	2.18759e-22	0.726874	0.180391	0.528346	8.91737	4.77495e-19	2.71386e-13
ENSG00000204179.6	PTPN20A	protein_coding	0.5	6	6	0.0228666	0.417293	0.147833	0.448096	0.224809	0.477492	1.74712e-13	0.686613	0.0944573	8.42375	0.471437	3.64621e-17	0.68241	0.178058	0.465684	8.09716	5.62582e-16	4.94206e-11
ENSG00000204566.6	C10orf115	protein_coding	0.5	24	24	0.0132137	0.681745	0.118711	0.645262	0.222811	0.826355	7.01832e-27	0.839936	0.0770708	12.419	0.705492	2.06249e-35	0.802327	0.190165	0.643728	12.2535	1.60865e-34	9.03061e-25
ENSG00000204682.5	CASC10	protein_coding	0.5	8	8	0.00295759	0.428243	0.199104	0.255074	0.417978	0.536945	4.34529e-14	0.678021	0.155803	8.50872	0.459713	1.75862e-17	0.639998	0.183441	0.409598	7.39652	1.398e-13	3.01058e-09
ENSG00000204740.5	C10orf112	protein_coding	0.5	14	14	0.0046127	0.71282	0.0500036	0.694426	0.159706	0.789659	5.41031e-26	0.844891	0.0344923	12.2311	0.71384	2.12148e-34	0.845493	0.107747	0.714858	12.0026	3.44268e-33	5.23565e-23
ENSG00000205740.1	AL359878.1	protein_coding	0.5	16	16	0.0108067	0.668776	0.135021	0.645889	0.183063	0.73843	2.40632e-25	0.830352	0.0662279	11.9923	0.689484	3.89734e-33	0.78823	0.111659	0.621306	10.2065	1.85425e-24	4.22373e-17
ENSG00000212743.1	DKFZP667F0711	protein_coding	0.5	49	43	0.0250515	0.576427	0.0640514	0.621015	0.129518	0.891874	1.50181e-18	0.772404	0.0356127	10.1011	0.596607	5.46468e-24	0.799248	0.111957	0.638797	10.3865	2.85567e-25	1.52186e-17
ENSG00000213185.2	FAM24B	protein_coding	0.5	19	19	0.00767897	0.398176	0.47049	0.431159	0.425241	0.752386	5.55291e-19	0.711745	0.230284	9.83542	0.506582	7.92348e-23	0.745961	0.215319	0.556458	9.78509	1.3048e-22	2.61901e-16
ENSG00000213341.6	CHUK	protein_coding	0.5	9	9	0.00272363	0.369608	0.16778	0.377525	0.277609	0.501225	9.94539e-13	0.661958	0.119479	8.09075	0.438188	5.92989e-16	0.667914	0.145559	0.446109	7.65561	1.92404e-14	1.18927e-09
ENSG00000213390.6	ARHGAP19	protein_coding	0.5	20	20	0.00890508	0.675615	0.119418	0.710498	0.128681	0.794852	2.71424e-25	0.837085	0.0458407	12.0226	0.700711	2.70269e-33	0.859279	0.0986265	0.73836	12.2402	1.89487e-34	9.52689e-24
ENSG00000213551.4	DNAJC9	protein_coding	0.5	3	3	0.0116935	0.11939	0.29304	0.128758	0.370648	0.268619	4.84259e-06	0.470959	0.214472	5.26397	0.221802	1.4098e-07	0.39578	0.306677	0.156642	4.2656	1.99365e-05	7.57966e-05
ENSG00000214413.3	BBIP1	protein_coding	0.5	9	9	0.00240618	0.3672	0.133209	0.31808	0.32347	0.483173	7.25165e-10	0.611757	0.106843	7.114	0.374246	1.12729e-12	0.568165	0.202707	0.322811	6.68174	2.36117e-11	6.2002e-08
ENSG00000214562.9	NUTM2D	protein_coding	0.5	12	12	0.0256652	0.409357	0.264026	0.523398	0.155382	0.647181	1.82454e-15	0.72825	0.0474649	9.12755	0.530347	7.00681e-20	0.721754	0.0990562	0.520929	8.45138	2.87876e-17	1.33938e-11
ENSG00000214655.6	ZSWIM8	protein_coding	0.5	3	3	0.0153132	0.215855	0.154147	0.220109	0.237077	0.267547	4.45384e-06	0.493435	0.147468	5.44243	0.243478	5.25583e-08	0.512185	0.18436	0.262333	5.30222	1.14402e-07	0.000197682
ENSG00000214688.4	C10orf105	protein_coding	0.5	36	36	0.00297336	0.624031	0.217825	0.607421	0.459275	0.898999	1.68309e-27	0.828617	0.0834512	12.5088	0.686606	6.68681e-36	0.897876	0.0610341	0.806182	13.7681	3.96731e-43	3.47472e-29
ENSG00000216937.7	CCDC7	protein_coding	0.5	8	8	0.00256055	0.432359	0.260128	0.414344	0.344062	0.530706	3.43743e-13	0.659612	0.180611	8.17636	0.435088	2.92545e-16	0.670748	0.206265	0.449903	7.9511	1.84856e-15	8.73962e-11
ENSG00000225830.6	ERCC6	protein_coding	0.5	15	15	0.00906214	0.657887	0.0957486	0.632915	0.182908	0.733716	1.76957e-21	0.792858	0.0891367	10.9048	0.628624	1.09366e-27	0.818764	0.0841893	0.670374	10.9223	9.0146e-28	2.54907e-19
ENSG00000227268.3	KLLN	protein_coding	0.5	6	6	0.00213591	0.261904	0.159495	0.254496	0.20263	0.351917	1.02989e-06	0.517962	0.142927	5.75677	0.268284	8.57399e-09	0.581513	0.187633	0.338157	6.41122	1.44355e-10	7.92075e-07
ENSG00000227345.4	PARG	protein_coding	0.5	6	6	0.00633077	0.292011	0.124327	0.286959	0.362989	0.409301	1.47435e-09	0.611417	0.0722189	7.04181	0.37383	1.89765e-12	0.570372	0.225685	0.325324	6.36862	1.90741e-10	6.37279e-07
ENSG00000228570.3	NUTM2E	protein_coding	0.5	33	33	0.00239077	0.860861	0.058115	0.89533	0.0609265	0.962174	1.40771e-43	0.930954	0.0314456	16.7387	0.866676	6.8465e-63	0.954331	0.0297312	0.910748	17.7277	2.56462e-70	3.02996e-44
ENSG00000229544.6	NKX1-2	protein_coding	0.5	17	17	0.00721843	0.621853	0.162463	0.61711	0.172112	0.777464	1.00051e-22	0.799261	0.0842724	11.2284	0.638818	2.95864e-29	0.825109	0.0766873	0.680805	10.988	4.3626e-28	1.95652e-19
ENSG00000229644.4	NAMPTL	protein_coding	0.5	23	23	0.00196644	0.706626	0.226734	0.698798	0.249986	0.867657	3.90676e-31	0.844457	0.14394	13.4117	0.713108	5.16627e-41	0.869225	0.091438	0.755552	13.1925	9.687e-40	2.47459e-27
ENSG00000241058.1	NSUN6	protein_coding	0.5	10	10	0.00281165	0.635657	0.109005	0.593717	0.185558	0.697724	3.60161e-22	0.803501	0.0718541	11.1138	0.645614	1.07437e-28	0.830853	0.0689787	0.690317	10.9956	4.01264e-28	2.42289e-19
ENSG00000241935.4	HOGA1	protein_coding	0.5	14	14	0.0120948	0.624412	0.119868	0.529851	0.318147	0.715738	1.21264e-23	0.809614	0.0822924	11.4983	0.655475	1.34582e-30	0.748088	0.193598	0.559636	9.66298	4.33082e-22	8.39744e-16
ENSG00000243251.4	PGBD3	protein_coding	0.5	16	16	0.00527856	0.58881	0.152057	0.301411	0.994633	0.733169	5.61546e-21	0.788508	0.0826964	10.7572	0.621745	5.48184e-27	0.733968	0.238128	0.538709	9.90973	3.77669e-23	5.98881e-17
ENSG00000243660.5	ZNF487	protein_coding	0.5	11	11	0.00912687	0.442316	0.160633	0.462932	0.186967	0.596505	3.71975e-14	0.686516	0.130269	8.5794	0.471305	9.53688e-18	0.673365	0.165649	0.45342	7.78878	6.76618e-15	4.48814e-10
ENSG00000253626.2	EIF5AL1	protein_coding	0.5	26	26	0.00724477	0.823962	0.0580903	0.776282	0.12046	0.901004	3.02109e-39	0.918906	0.0239829	15.6727	0.844388	2.32633e-55	0.886455	0.060253	0.785802	13.1694	1.31599e-39	6.29575e-27
ENSG00000254636.1	ARMS2	protein_coding	0.5	29	29	0.00231478	0.778876	0.0234684	0.736879	0.152553	0.881444	2.10189e-32	0.889235	0.0164481	13.9438	0.790738	3.43002e-44	0.866672	0.0841381	0.751121	12.7093	5.25288e-37	1.99519e-25
ENSG00000256574.2	OR13A1	protein_coding	0.5	8	8	0.00271006	0.361212	0.179015	0.35075	0.337605	0.49556	9.14303e-12	0.643227	0.140675	7.75101	0.41374	9.11634e-15	0.607198	0.206028	0.368689	6.98268	2.89598e-12	2.18429e-08
ENSG00000269783.1	GOLGA7B	protein_coding	0.5	14	14	0.00211717	0.567846	0.178099	0.432046	0.559034	0.726353	2.64502e-21	0.778662	0.0912272	10.7899	0.606315	3.84319e-27	0.764391	0.119738	0.584294	9.73284	2.18401e-22	1.2373e-15
ENSG00000269948.1	RP11-248J23.6	protein_coding	0.5	5	5	0.00245616	0.310328	0.0939238	0.228963	0.280512	0.357235	3.42085e-09	0.586912	0.12149	6.80348	0.344466	1.0212e-11	0.508807	0.272707	0.258884	5.54018	3.02157e-08	2.02385e-05
ENSG00000002330.9	BAD	protein_coding	0.5	7	7	0.00297115	0.322523	0.121476	0.24669	0.218646	0.422778	5.32975e-09	0.590402	0.113394	6.77429	0.348575	1.25019e-11	0.563284	0.197548	0.317289	6.14415	8.03915e-10	2.98704e-06
ENSG00000005801.12	ZNF195	protein_coding	0.5	33	33	0.0103586	0.832709	0.0171267	0.802519	0.147925	0.930924	9.30659e-40	0.923074	0.0133151	15.8212	0.852065	2.2235e-56	0.8957	0.101087	0.802278	14.4239	3.66023e-47	7.96704e-32
ENSG00000006071.7	ABCC8	protein_coding	0.5	20	20	0.00292074	0.706215	0.0798999	0.686074	0.19281	0.821033	2.18959e-26	0.847122	0.0457941	12.339	0.717615	5.58787e-35	0.81512	0.141853	0.66442	11.2179	3.32987e-29	1.72954e-20
ENSG00000006118.10	TMEM132A	protein_coding	0.5	15	15	0.00221735	0.612014	0.134103	0.602415	0.20278	0.758009	1.60398e-21	0.799578	0.06374	10.9483	0.639324	6.77203e-28	0.801216	0.0948176	0.641947	10.3662	3.53143e-25	1.98062e-17
ENSG00000006534.11	ALDH3B1	protein_coding	0.5	16	16	0.00224753	0.68058	0.111045	0.599905	0.182161	0.754161	6.00111e-25	0.82988	0.0660596	11.909	0.688701	1.06284e-32	0.800278	0.080245	0.640445	10.2316	1.43075e-24	5.95746e-17
ENSG00000006611.11	USH1C	protein_coding	0.5	13	13	0.00257043	0.457616	0.169972	0.546227	0.279102	0.677794	3.44165e-16	0.739511	0.0449968	9.36106	0.546877	7.89407e-21	0.754721	0.221997	0.569604	10.1272	4.18574e-24	1.97286e-17
ENSG00000007372.16	PAX6	protein_coding	0.5	4	4	0.00847242	0.175274	0.164185	0.120919	0.22107	0.234828	4.64465e-05	0.445637	0.17974	4.86013	0.198592	1.17306e-06	0.446352	0.221593	0.19923	4.56845	4.91356e-06	0.00255323
ENSG00000011347.5	SYT7	protein_coding	0.5	6	6	0.0367735	0.256308	0.122184	0.0893395	0.491058	0.398514	6.10799e-09	0.593019	0.0910683	6.77931	0.351672	1.20748e-11	0.57697	0.155041	0.332895	6.21288	5.20235e-10	3.26779e-06
ENSG00000011405.9	PIK3C2A	protein_coding	0.5	11	11	0.00336445	0.419459	0.17443	0.390437	0.387689	0.559992	3.36283e-11	0.642725	0.098901	7.61944	0.413095	2.54783e-14	0.622369	0.287514	0.387344	7.52493	5.27479e-14	3.67103e-10
ENSG00000013725.10	CD6	protein_coding	0.5	23	23	0.0192041	0.557136	0.15525	0.62999	0.265529	0.80996	9.74181e-22	0.801797	0.0629698	11.0111	0.642878	3.37819e-28	0.8183	0.163151	0.669615	11.6647	1.93172e-31	2.96905e-22
ENSG00000014138.4	POLA2	protein_coding	0.5	11	11	0.0187958	0.479645	0.120188	0.428993	0.460771	0.622913	1.10606e-14	0.702504	0.102038	8.79374	0.493513	1.44667e-18	0.690232	0.176619	0.47642	8.15126	3.60146e-16	4.33605e-11
ENSG00000014216.11	CAPN1	protein_coding	0.5	15	15	0.00503489	0.53088	0.220209	0.626769	0.158607	0.734723	4.26596e-22	0.787449	0.105663	11.0229	0.620075	2.96384e-28	0.813384	0.0936697	0.661593	10.7207	8.13451e-27	1.20405e-18
ENSG00000019102.7	VSIG2	protein_coding	0.5	17	17	0.0240919	0.479886	0.14947	0.536466	0.142881	0.672247	1.45972e-15	0.702052	0.114153	9.0107	0.492878	2.0475e-19	0.791953	0.0748872	0.627189	9.93336	2.98042e-23	5.83251e-16
ENSG00000019144.12	PHLDB1	protein_coding	0.5	33	33	0.00313855	0.800983	0.0826273	0.809293	0.0858903	0.924297	1.47582e-38	0.912358	0.0381669	15.4813	0.832397	4.64104e-54	0.918653	0.0439728	0.843923	14.9171	2.55071e-50	1.72427e-33
ENSG00000019485.8	PRDM11	protein_coding	0.5	50	49	0.00662526	0.721778	0.056864	0.704311	0.221793	0.927696	1.02055e-29	0.868452	0.0374998	13.208	0.75421	7.89379e-40	0.856188	0.105112	0.733058	12.9926	1.34826e-38	7.2652e-27
ENSG00000019505.3	SYT13	protein_coding	0.5	10	10	0.00262159	0.463832	0.127415	0.429085	0.334003	0.609123	1.3318e-16	0.733665	0.0999596	9.42461	0.538265	4.31693e-21	0.693808	0.17425	0.48137	8.66129	4.66451e-18	6.78642e-13
ENSG00000020922.8	MRE11A	protein_coding	0.5	12	12	0.0200767	0.691142	0.0826733	0.670291	0.169941	0.780459	2.02108e-26	0.846869	0.0377638	12.3386	0.717186	5.61066e-35	0.833612	0.0992537	0.694909	11.4986	1.34101e-30	2.58135e-21
ENSG00000021300.9	PLEKHB1	protein_coding	0.5	10	10	0.0117594	0.38899	0.209024	0.308895	0.398942	0.542863	1.00339e-11	0.645261	0.130477	7.75278	0.416362	8.99002e-15	0.62499	0.191179	0.390613	6.96268	3.33864e-12	5.1974e-08
ENSG00000021762.15	OSBPL5	protein_coding	0.5	25	25	0.00190273	0.601587	0.104478	0.642307	0.166463	0.803335	2.63749e-20	0.788434	0.0574148	10.5957	0.621628	3.12089e-26	0.804113	0.104526	0.646598	10.8048	3.26723e-27	3.67712e-19
ENSG00000023171.10	GRAMD1B	protein_coding	0.5	35	35	0.00272849	0.616202	0.156005	0.614915	0.159216	0.876046	1.74942e-23	0.814818	0.073562	11.4896	0.663929	1.48721e-30	0.808424	0.12917	0.653549	10.7012	1.00419e-26	1.15216e-18
ENSG00000023191.12	RNH1	protein_coding	0.5	13	13	0.00989283	0.634905	0.136864	0.636689	0.150594	0.753767	9.58304e-23	0.800269	0.0921608	11.2245	0.640431	3.09303e-29	0.822673	0.0784552	0.67679	10.8893	1.29591e-27	4.48756e-19
ENSG00000023445.9	BIRC3	protein_coding	0.5	18	18	0.00202003	0.52048	0.190399	0.586812	0.184063	0.761131	1.0019e-19	0.751815	0.129153	10.2533	0.565226	1.14346e-24	0.803107	0.0992517	0.64498	10.5231	6.75859e-26	5.54277e-18
ENSG00000026508.12	CD44	protein_coding	0.5	22	22	0.00199517	0.776559	0.0321769	0.747739	0.120896	0.858331	5.32705e-31	0.881093	0.0202769	13.5833	0.776325	5.02886e-42	0.890262	0.0441538	0.792566	13.1012	3.23974e-39	1.18754e-26
ENSG00000030066.9	NUP160	protein_coding	0.5	5	5	0.00294971	0.208117	0.152142	0.15144	0.169009	0.305703	1.16738e-06	0.514807	0.133951	5.72976	0.265026	1.00573e-08	0.422591	0.24326	0.178583	4.31784	1.5756e-05	0.00489732
ENSG00000033327.8	GAB2	protein_coding	0.5	13	13	0.00336166	0.444564	0.122817	0.444356	0.272765	0.620334	3.23018e-13	0.680547	0.0993208	8.3184	0.463145	8.91584e-17	0.661381	0.243077	0.437425	8.04577	8.57031e-16	2.77853e-11
ENSG00000036672.11	USP2	protein_coding	0.5	9	9	0.0048573	0.350343	0.177187	0.379404	0.237927	0.53347	9.89091e-12	0.640323	0.157607	7.72092	0.410013	1.15491e-14	0.637502	0.205916	0.406409	7.32056	2.46934e-13	4.60991e-09
ENSG00000042429.6	MED17	protein_coding	0.5	9	9	0.00274742	0.465628	0.121302	0.421404	0.236309	0.577438	1.93538e-14	0.699934	0.0894918	8.71904	0.489908	2.80581e-18	0.733063	0.105472	0.537381	8.77249	1.74756e-18	1.26457e-12
ENSG00000043039.5	BARX2	protein_coding	0.5	19	19	0.0121109	0.482663	0.244502	0.596957	0.119789	0.759231	2.7942e-17	0.737954	0.101909	9.61173	0.544576	7.13389e-22	0.800329	0.0623126	0.640527	10.0772	6.96723e-24	2.37343e-16
ENSG00000048028.7	USP28	protein_coding	0.5	21	21	0.0121766	0.710497	0.0810665	0.702884	0.11708	0.807296	1.51058e-28	0.859642	0.0507728	12.9047	0.738985	4.23218e-38	0.87151	0.0623388	0.75953	12.5931	2.30493e-36	6.08119e-25
ENSG00000048649.9	RSF1	protein_coding	0.5	19	19	0.00424887	0.583815	0.102722	0.600429	0.194607	0.763546	1.66721e-20	0.785584	0.0811245	10.6333	0.617143	2.0868e-26	0.817228	0.0924703	0.667861	10.786	4.01026e-27	7.94287e-19
ENSG00000049449.4	RCN1	protein_coding	0.5	32	32	0.00978391	0.758515	0.0697841	0.746642	0.0885105	0.886919	6.66008e-32	0.88385	0.0269198	13.7948	0.78119	2.74066e-43	0.896426	0.0485485	0.803579	13.4489	3.12602e-41	6.89136e-28
ENSG00000050165.13	DKK3	protein_coding	0.5	44	42	0.00962969	0.683004	0.181766	0.722441	0.301761	0.935794	1.16235e-28	0.84334	0.103291	12.8334	0.711222	1.06632e-37	0.898179	0.0758313	0.806725	14.3493	1.07628e-46	1.82969e-31
ENSG00000051009.6	FAM160A2	protein_coding	0.5	26	26	0.00187087	0.693512	0.102325	0.666382	0.201162	0.854908	3.46623e-27	0.846745	0.0589075	12.524	0.716977	5.51723e-36	0.837215	0.105791	0.70093	11.8621	1.86316e-32	1.15824e-22
ENSG00000052841.10	TTC17	protein_coding	0.5	23	23	0.00677484	0.674859	0.0781227	0.703368	0.164386	0.846906	2.86887e-26	0.844751	0.0426122	12.2959	0.713605	9.5332e-35	0.853798	0.0917735	0.728971	12.3103	7.9753e-35	4.40978e-24
ENSG00000052850.5	ALX4	protein_coding	0.5	18	18	0.00262859	0.606583	0.166757	0.595837	0.226737	0.759066	1.20938e-21	0.785443	0.111605	10.9018	0.616921	1.12952e-27	0.794536	0.13601	0.631287	10.2802	8.65248e-25	2.72768e-17
ENSG00000053918.11	KCNQ1	protein_coding	0.5	100	53	0.0648355	0.196751	0.0631787	0.162904	0.369738	0.790009	5.56918e-05	0.471974	0.0547019	5.041	0.222759	4.63098e-07	0.457823	0.381857	0.209602	5.13785	2.77896e-07	5.71949e-06
ENSG00000054938.11	CHRDL2	protein_coding	0.5	8	8	0.00281949	0.435428	0.197553	0.439506	0.207836	0.591625	4.82973e-14	0.681381	0.12744	8.51684	0.46428	1.63964e-17	0.696829	0.159271	0.48557	8.45342	2.82901e-17	4.91717e-12
ENSG00000054965.6	FAM168A	protein_coding	0.5	8	8	0.0025674	0.201802	0.28797	0.34507	0.249226	0.485978	7.95223e-12	0.647205	0.115738	7.79016	0.418874	6.69262e-15	0.658448	0.122469	0.433554	7.37158	1.68622e-13	8.20105e-09
ENSG00000054967.8	RELT	protein_coding	0.5	10	10	0.00230392	0.472017	0.209745	0.459514	0.215648	0.615123	4.67245e-17	0.729646	0.136042	9.50609	0.532383	1.9796e-21	0.694666	0.127283	0.48256	8.01525	1.09911e-15	1.67124e-10
ENSG00000060749.10	QSER1	protein_coding	0.5	13	13	0.0156844	0.598035	0.10276	0.513339	0.29817	0.703932	5.43868e-21	0.797435	0.0467361	10.81	0.635903	3.08506e-27	0.773067	0.130755	0.597633	10.1372	3.77587e-24	5.07009e-17
ENSG00000062282.10	DGAT2	protein_coding	0.5	9	9	0.0102498	0.292787	0.183245	0.358567	0.281532	0.539862	4.88073e-11	0.633764	0.118878	7.52773	0.401657	5.16297e-14	0.657497	0.240076	0.432302	7.97193	1.56213e-15	4.15621e-11
ENSG00000064199.2	SPA17	protein_coding	0.5	28	28	0.0044054	0.612437	0.0611222	0.536826	0.218972	0.821195	7.9016e-23	0.815878	0.047877	11.3364	0.665657	8.6612e-30	0.786643	0.108396	0.618807	10.1218	4.423e-24	9.79563e-17
ENSG00000064201.11	TSPAN32	protein_coding	0.5	27	27	0.0048277	0.799455	0.0577686	0.77243	0.11276	0.898322	2.65528e-34	0.897037	0.0265179	14.428	0.804675	3.448e-47	0.896611	0.0440097	0.803912	13.5096	1.37255e-41	3.68924e-28
ENSG00000064309.10	CDON	protein_coding	0.5	28	28	0.00541716	0.726934	0.0701151	0.695893	0.182487	0.840471	6.72155e-30	0.873561	0.0255371	13.2892	0.763109	2.67397e-40	0.821621	0.145339	0.675061	11.5538	7.06225e-31	1.07578e-21
ENSG00000066382.12	MPPED2	protein_coding	0.5	8	8	0.00674206	0.367982	0.0535191	0.335464	0.254144	0.504321	2.85e-10	0.633827	0.047181	7.34781	0.401737	2.01484e-13	0.656103	0.105892	0.430471	7.29758	2.92989e-13	1.42833e-08
ENSG00000068971.9	PPP2R5B	protein_coding	0.5	12	12	0.00406004	0.56698	0.0971214	0.544682	0.176402	0.604907	1.38197e-17	0.752063	0.0791051	9.76137	0.565598	1.64918e-22	0.719963	0.145399	0.518347	8.82648	1.08018e-18	4.94133e-13
ENSG00000068976.9	PYGM	protein_coding	0.5	16	16	0.00198562	0.501664	0.150693	0.481562	0.210448	0.624243	4.52693e-17	0.744135	0.0762349	9.59818	0.553737	8.13651e-22	0.698131	0.165574	0.487387	8.31323	9.31279e-17	1.57864e-11
ENSG00000069482.6	GAL	protein_coding	0.5	20	20	0.00200836	0.615053	0.135919	0.629953	0.247944	0.814367	1.54844e-23	0.824745	0.0357684	11.5524	0.680204	7.18214e-31	0.809394	0.110002	0.655118	10.6545	1.662e-26	1.9962e-18
ENSG00000069696.6	DRD4	protein_coding	0.5	11	11	0.00260887	0.47835	0.169801	0.354017	0.505992	0.623401	3.29149e-16	0.727625	0.102919	9.30079	0.529438	1.3941e-20	0.66937	0.265823	0.448056	8.34023	7.41467e-17	2.63458e-12
ENSG00000070047.7	PHRF1	protein_coding	0.5	17	17	0.00236679	0.687327	0.0948495	0.665979	0.126708	0.805979	2.77842e-26	0.844091	0.0526317	12.2921	0.712489	9.99036e-35	0.83467	0.081952	0.696674	11.3598	6.62636e-30	9.98153e-21
ENSG00000070081.11	NUCB2	protein_coding	0.5	7	7	0.00279167	0.261006	0.406812	0.344785	0.23875	0.430592	7.21542e-10	0.581595	0.221297	6.89676	0.338253	5.32017e-12	0.599584	0.235867	0.359501	6.74247	1.55721e-11	9.53341e-08
ENSG00000072518.16	MARK2	protein_coding	0.5	15	15	0.0028334	0.449953	0.129273	0.418978	0.461086	0.69228	5.85713e-14	0.695322	0.0980662	8.58557	0.483472	9.03881e-18	0.712295	0.197328	0.507365	8.71542	2.8967e-18	8.18235e-13
ENSG00000072952.14	MRVI1	protein_coding	0.5	51	46	0.0399417	0.47915	0.21983	0.467032	0.340737	0.868107	2.24135e-18	0.752012	0.123294	9.94133	0.565523	2.7513e-23	0.741664	0.189692	0.550066	9.70893	2.76234e-22	4.72568e-16
ENSG00000073921.13	PICALM	protein_coding	0.5	9	9	0.0155514	0.379504	0.158582	0.375286	0.208126	0.515889	1.38515e-11	0.649621	0.112196	7.74992	0.422008	9.19475e-15	0.65809	0.133039	0.433083	7.48472	7.16982e-14	3.24513e-09
ENSG00000074201.4	CLNS1A	protein_coding	0.5	9	9	0.00269493	0.494154	0.174357	0.399184	0.232505	0.577841	7.31711e-16	0.710901	0.138794	9.12231	0.505381	7.35425e-20	0.664324	0.176352	0.441327	7.92492	2.28285e-15	1.01522e-10
ENSG00000074266.13	EED	protein_coding	0.5	12	12	0.00245693	0.471816	0.193263	0.504506	0.203924	0.655	4.38076e-17	0.749429	0.0623522	9.62856	0.561644	6.05732e-22	0.73213	0.148731	0.536014	9.18411	4.14949e-20	3.97344e-14
ENSG00000074319.8	TSG101	protein_coding	0.5	26	26	0.00203937	0.695009	0.125052	0.664007	0.207202	0.86093	5.48772e-28	0.854904	0.0494291	12.744	0.730861	3.36466e-37	0.839909	0.1072	0.705447	11.8767	1.56339e-32	1.10762e-22
ENSG00000075239.9	ACAT1	protein_coding	0.5	15	15	0.0168212	0.557931	0.153603	0.536297	0.1428	0.676772	1.97359e-18	0.755659	0.10893	9.97852	0.57102	1.89262e-23	0.757994	0.118013	0.574555	9.36636	7.50744e-21	2.21453e-14
ENSG00000076043.5	REXO2	protein_coding	0.5	19	19	0.0138793	0.547242	0.262713	0.645067	0.119301	0.771024	1.11657e-23	0.792847	0.13115	11.4223	0.628606	3.23727e-30	0.827348	0.0542253	0.684505	10.8097	3.09696e-27	1.02665e-18
ENSG00000076053.6	RBM7	protein_coding	0.5	9	9	0.00256704	0.454183	0.179728	0.420461	0.229727	0.529852	1.09572e-14	0.699566	0.12821	8.7758	0.489392	1.69696e-18	0.651833	0.197532	0.424886	7.66018	1.85668e-14	5.49308e-10
ENSG00000076706.10	MCAM	protein_coding	0.5	18	18	0.00796852	0.586233	0.0667458	0.567451	0.255441	0.740754	1.81639e-19	0.784661	0.0219789	10.3814	0.615694	3.01436e-25	0.795039	0.150447	0.632087	10.393	2.66879e-25	1.03498e-17
ENSG00000077458.8	FAM76B	protein_coding	0.5	26	26	0.00372926	0.721612	0.162369	0.761761	0.101506	0.885404	1.25468e-30	0.857797	0.0871808	13.3761	0.735815	8.34184e-41	0.897257	0.055768	0.80507	13.6247	2.85562e-42	1.26771e-28
ENSG00000077514.4	POLD3	protein_coding	0.5	12	12	0.00232053	0.539707	0.137881	0.381403	0.466472	0.641167	6.2833e-19	0.765567	0.0745707	10.157	0.586093	3.08413e-24	0.72878	0.132714	0.53112	8.83814	9.73227e-19	6.36018e-13
ENSG00000077616.6	NAALAD2	protein_coding	0.5	8	8	0.00272912	0.427722	0.275007	0.463707	0.240887	0.580433	2.5762e-15	0.676632	0.173809	8.79961	0.457831	1.37288e-18	0.693476	0.204712	0.480908	8.65035	5.13403e-18	7.21425e-13
ENSG00000078124.7	ACER3	protein_coding	0.5	13	13	0.0281955	0.4851	0.145147	0.559941	0.20077	0.648209	1.36309e-15	0.726545	0.0713318	9.15117	0.527868	5.63179e-20	0.794936	0.0922604	0.631924	10.1856	2.29958e-24	7.50051e-17
ENSG00000078902.11	TOLLIP	protein_coding	0.5	48	48	0.00143621	0.615398	0.184432	0.581178	0.309701	0.914309	1.19979e-26	0.825577	0.10525	12.2708	0.681577	1.29934e-34	0.814574	0.154136	0.663531	11.6466	2.38686e-31	2.72906e-22
ENSG00000080854.10	IGSF9B	protein_coding	0.5	48	47	0.003676	0.786108	0.0622722	0.834719	0.0854542	0.960596	1.93019e-36	0.909419	0.015517	14.9854	0.827043	9.15344e-51	0.93563	0.0400763	0.875403	16.1975	5.24933e-59	2.66149e-38
ENSG00000082175.10	PGR	protein_coding	0.5	13	13	0.00223787	0.443244	0.145644	0.422092	0.234888	0.620879	2.15727e-14	0.696528	0.115349	8.69482	0.485151	3.47378e-18	0.685125	0.183914	0.469396	8.09309	5.81712e-16	5.67272e-11
ENSG00000084207.11	GSTP1	protein_coding	0.5	18	18	0.00912171	0.564703	0.279887	0.493099	0.537966	0.773582	1.87228e-22	0.768492	0.162495	10.9911	0.59058	4.21881e-28	0.798373	0.138203	0.6374	10.5485	5.16235e-26	2.9726e-18
ENSG00000084234.12	APLP2	protein_coding	0.5	25	25	0.0100169	0.669952	0.0782895	0.72506	0.0992258	0.823409	4.66152e-28	0.856497	0.0460192	12.7627	0.733587	2.64813e-37	0.868575	0.0700402	0.754422	12.6071	1.9302e-36	4.12233e-25
ENSG00000085063.10	CD59	protein_coding	0.5	27	27	0.00196509	0.727833	0.131845	0.759179	0.120659	0.879422	4.55514e-29	0.861184	0.0622663	13.0246	0.741638	8.87168e-39	0.881154	0.0770537	0.776432	13.2738	3.28485e-40	1.50096e-27
ENSG00000085117.7	CD82	protein_coding	0.5	40	40	0.00942489	0.799959	0.0630452	0.829357	0.0658837	0.931929	4.66378e-37	0.906857	0.0317407	15.1165	0.82239	1.26071e-51	0.915208	0.0372467	0.837606	14.493	1.34242e-47	8.75037e-32
ENSG00000085733.11	CTTN	protein_coding	0.5	15	15	0.00518244	0.471425	0.128592	0.456203	0.277745	0.712964	1.46355e-16	0.735534	0.101635	9.4289	0.54101	4.14399e-21	0.714345	0.13622	0.510289	8.58821	8.83379e-18	2.78156e-12
ENSG00000085741.8	WNT11	protein_coding	0.5	17	17	0.00227013	0.443105	0.501103	0.448466	0.610586	0.768463	9.04437e-21	0.764209	0.151871	10.5632	0.584015	4.41474e-26	0.800477	0.0821374	0.640764	10.3357	4.86049e-25	2.11125e-17
ENSG00000086205.12	FOLH1	protein_coding	0.5	2	2	0.014401	0.160485	0.190292	0.138199	0.242943	0.258034	1.04877e-05	0.448243	0.215118	5.03899	0.200921	4.68007e-07	0.436366	0.25061	0.190415	4.75386	1.99571e-06	0.000548587
ENSG00000086827.4	ZW10	protein_coding	0.5	14	14	0.0225877	0.544833	0.121533	0.514547	0.16531	0.649962	3.20674e-19	0.772295	0.0763734	10.2533	0.59644	1.14366e-24	0.777386	0.130842	0.604329	9.92493	3.24338e-23	3.69838e-16
ENSG00000086848.10	ALG9	protein_coding	0.5	9	9	0.0216247	0.421934	0.182595	0.441308	0.246842	0.541194	8.83959e-13	0.676996	0.0908678	8.19536	0.458324	2.49837e-16	0.688813	0.145395	0.474463	8.12745	4.3843e-16	4.68737e-11
ENSG00000086991.8	NOX4	protein_coding	0.5	7	7	0.00268987	0.300842	0.145063	0.289141	0.28417	0.386284	1.50125e-08	0.578791	0.100495	6.595	0.334999	4.25252e-11	0.544719	0.301066	0.296719	6.03797	1.56066e-09	8.03921e-07
ENSG00000087053.14	MTMR2	protein_coding	0.5	23	23	0.00202297	0.621247	0.135058	0.596157	0.282114	0.801697	1.39494e-20	0.77972	0.0911903	10.6215	0.607964	2.36605e-26	0.835609	0.0768828	0.698242	11.4081	3.80745e-30	6.62064e-21
ENSG00000087365.10	SF3B2	protein_coding	0.5	11	11	0.00534169	0.473909	0.309386	0.40081	0.458677	0.628574	2.68151e-16	0.699223	0.210465	9.13575	0.488913	6.49553e-20	0.739739	0.189037	0.547214	9.4931	2.24255e-21	3.29295e-15
ENSG00000087884.10	AAMDC	protein_coding	0.5	11	11	0.00816066	0.426538	0.197464	0.405916	0.331934	0.583666	4.42103e-14	0.672856	0.148745	8.47884	0.452735	2.27441e-17	0.630271	0.260508	0.397242	7.8983	2.82736e-15	2.37589e-11
ENSG00000089597.12	GANAB	protein_coding	0.5	10	10	0.0191558	0.381732	0.372782	0.515942	0.191003	0.618294	1.24431e-17	0.73537	0.124636	9.68256	0.540769	3.5766e-22	0.725699	0.121781	0.526639	8.68112	3.91898e-18	2.24484e-12
ENSG00000095139.9	ARCN1	protein_coding	0.5	13	13	0.0116053	0.599014	0.0894657	0.567958	0.161358	0.680676	3.41069e-20	0.791455	0.0385868	10.5929	0.626402	3.21505e-26	0.764603	0.116731	0.584618	9.48057	2.52905e-21	9.56787e-15
ENSG00000099834.14	CDHR5	protein_coding	0.5	5	5	0.0172779	0.242636	0.17262	0.250699	0.238572	0.359711	5.81595e-07	0.510809	0.184224	5.76407	0.260926	8.2109e-09	0.595219	0.237047	0.354285	6.7731	1.2605e-11	6.64742e-08
ENSG00000099849.10	RASSF7	protein_coding	0.5	12	12	0.00224859	0.43848	0.191712	0.348707	0.625802	0.655069	2.86427e-13	0.679449	0.118603	8.32274	0.461651	8.59527e-17	0.76758	0.0947856	0.589179	9.42383	4.34945e-21	2.01232e-14
ENSG00000109832.8	DDX25	protein_coding	0.5	17	17	0.00221067	0.624483	0.146221	0.643723	0.163088	0.762289	1.20085e-21	0.790447	0.100407	10.9311	0.624806	8.18345e-28	0.802753	0.12003	0.644413	11.2295	2.92098e-29	8.98212e-21
ENSG00000109846.3	CRYAB	protein_coding	0.5	9	9	0.0234336	0.369728	0.0932766	0.321973	0.263616	0.511665	1.99629e-10	0.63063	0.0816753	7.36355	0.397695	1.79084e-13	0.606124	0.317978	0.367387	7.16137	7.98758e-13	1.0216e-09
ENSG00000109854.9	HTATIP2	protein_coding	0.5	29	29	0.00181077	0.855307	0.0894124	0.851138	0.10372	0.939397	1.30194e-46	0.93227	0.0503638	17.4499	0.869126	3.44583e-68	0.926033	0.0722641	0.857537	16.5217	2.55892e-61	7.56457e-40
ENSG00000109861.11	CTSC	protein_coding	0.5	13	13	0.00797018	0.482817	0.237959	0.514741	0.275169	0.693487	4.54969e-19	0.742076	0.129582	10.0642	0.550677	7.9506e-24	0.747765	0.189926	0.559153	9.51787	1.76768e-21	3.40606e-15
ENSG00000109881.12	CCDC34	protein_coding	0.5	15	15	0.0154737	0.445563	0.277117	0.50591	0.172888	0.674301	8.71771e-16	0.693576	0.173158	9.00134	0.481048	2.22989e-19	0.768786	0.110593	0.591032	9.60508	7.61016e-22	4.07e-15
ENSG00000109906.9	ZBTB16	protein_coding	0.5	27	27	0.00850516	0.70567	0.157806	0.759558	0.155217	0.891804	2.58674e-31	0.866606	0.0891557	13.5925	0.751005	4.43648e-42	0.882722	0.0607769	0.779198	13.0877	3.87113e-39	1.15944e-26
ENSG00000109911.13	ELP4	protein_coding	0.5	14	14	0.00749852	0.539321	0.0656785	0.52674	0.183594	0.68895	1.43628e-17	0.751431	0.0749355	9.74888	0.564648	1.86511e-22	0.775191	0.0955743	0.600922	9.57817	9.87808e-22	7.01877e-15
ENSG00000109917.6	ZNF259	protein_coding	0.5	25	25	0.00819276	0.691024	0.185909	0.761559	0.120251	0.859033	1.13135e-28	0.854542	0.067014	12.9064	0.730243	4.1424e-38	0.871484	0.0893895	0.759484	13.0782	4.3873e-39	7.46631e-27
ENSG00000109927.5	TECTA	protein_coding	0.5	22	22	0.0051104	0.749438	0.127787	0.729184	0.167428	0.862569	1.09447e-32	0.879946	0.0553311	13.9537	0.774305	2.98547e-44	0.903858	0.0375086	0.81696	13.8506	1.26073e-43	1.99448e-29
ENSG00000109929.5	SC5D	protein_coding	0.5	23	23	0.00352354	0.664457	0.151067	0.666006	0.179273	0.838245	1.70423e-25	0.823152	0.0865269	11.9974	0.67758	3.66585e-33	0.837764	0.113845	0.701849	12.0653	1.61159e-33	2.2292e-23
ENSG00000109943.4	CRTAM	protein_coding	0.5	17	17	0.00457719	0.680249	0.123931	0.584048	0.245425	0.783438	9.20029e-25	0.826039	0.0703662	11.8411	0.682341	2.39169e-32	0.796484	0.124291	0.634387	10.6831	1.22135e-26	8.87575e-19
ENSG00000109944.6	C11orf63	protein_coding	0.5	22	22	0.00838982	0.65621	0.0872799	0.649664	0.209823	0.807357	1.61799e-25	0.839643	0.0418943	12.0898	0.705	1.19617e-33	0.844232	0.102121	0.712727	11.8956	1.24759e-32	1.12419e-22
ENSG00000109956.8	B3GAT1	protein_coding	0.5	52	50	0.0165857	0.690081	0.104006	0.643087	0.30054	0.926532	4.92357e-28	0.857988	0.041424	12.7755	0.736143	2.24572e-37	0.807729	0.1551	0.652426	11.4027	4.05284e-30	2.49163e-21
ENSG00000109971.9	HSPA8	protein_coding	0.5	43	43	0.00160173	0.832363	0.0448051	0.751172	0.245617	0.953663	6.68067e-40	0.922971	0.0156489	15.8457	0.851875	1.50523e-56	0.898905	0.0636319	0.808029	14.0033	1.48787e-44	4.47717e-30
ENSG00000110002.11	VWA5A	protein_coding	0.5	32	31	0.0167433	0.688657	0.0806512	0.559141	0.414817	0.885839	2.47188e-25	0.837406	0.0407924	12.0291	0.701249	2.49982e-33	0.843277	0.0878645	0.711117	11.7068	1.17662e-31	6.15661e-22
ENSG00000110011.9	DNAJC4	protein_coding	0.5	7	7	0.00266659	0.219414	0.319837	0.168997	0.396616	0.448444	2.7567e-07	0.511073	0.195897	5.84645	0.261195	5.0216e-09	0.574489	0.252382	0.330038	6.49302	8.41325e-11	2.4673e-07
ENSG00000110013.8	SIAE	protein_coding	0.5	13	13	0.00799852	0.492842	0.127572	0.420388	0.370796	0.675187	7.42356e-16	0.734382	0.0482655	9.25535	0.539317	2.13537e-20	0.715658	0.200883	0.512167	9.42205	4.42347e-21	1.76674e-15
ENSG00000110025.8	SNX15	protein_coding	0.5	9	9	0.00554542	0.560928	0.111514	0.598157	0.128107	0.684018	2.10513e-21	0.802161	0.0470814	10.9339	0.643463	7.94023e-28	0.815584	0.0544997	0.665178	10.4818	1.04696e-25	1.15463e-17
ENSG00000110031.8	LPXN	protein_coding	0.5	10	10	0.0193323	0.39939	0.228928	0.30714	0.33716	0.523268	2.35966e-12	0.652443	0.138548	7.94591	0.425681	1.92769e-15	0.642892	0.198923	0.41331	7.50591	6.10017e-14	1.3809e-09
ENSG00000110042.3	DTX4	protein_coding	0.5	7	7	0.00269028	0.293355	0.30569	0.163312	0.665912	0.453369	1.91392e-11	0.606554	0.237013	7.42284	0.367907	1.14635e-13	0.607721	0.220935	0.369324	6.82861	8.57414e-12	7.18184e-08
ENSG00000110046.8	ATG2A	protein_coding	0.5	7	7	0.00498237	0.389923	0.13005	0.28245	0.412759	0.511519	2.0269e-12	0.668658	0.0857969	8.0606	0.447103	7.59206e-16	0.624792	0.228333	0.390365	7.21064	5.56894e-13	6.41791e-09
ENSG00000110047.13	EHD1	protein_coding	0.5	11	11	0.012249	0.472749	0.167594	0.404853	0.248905	0.600149	9.36615e-15	0.693716	0.13099	8.76303	0.481242	1.90075e-18	0.700155	0.105673	0.490217	8.19245	2.55971e-16	5.0566e-11
ENSG00000110048.7	OSBP	protein_coding	0.5	12	12	0.00911198	0.44656	0.211734	0.326476	0.673261	0.615341	1.76673e-19	0.73362	0.159724	10.1114	0.538198	4.91649e-24	0.684791	0.223205	0.468939	8.56064	1.12246e-17	9.93059e-13
ENSG00000110057.3	UNC93B1	protein_coding	0.5	18	18	0.00837315	0.675611	0.0914389	0.710231	0.104642	0.792028	4.36499e-25	0.832354	0.0533682	11.9485	0.692813	6.60979e-33	0.856262	0.0618858	0.733185	11.8639	1.82225e-32	2.69612e-22
ENSG00000110060.4	PUS3	protein_coding	0.5	25	25	0.00482723	0.669179	0.123386	0.611931	0.32136	0.841273	8.9461e-28	0.847591	0.0615305	12.66	0.71841	9.85052e-37	0.831357	0.0786087	0.691155	11.3185	1.06241e-29	1.30158e-20
ENSG00000110063.4	DCPS	protein_coding	0.5	26	26	0.00595546	0.655053	0.100447	0.615112	0.202795	0.85293	5.95793e-28	0.856002	0.0462836	12.7371	0.732739	3.6798e-37	0.85204	0.0709702	0.725973	11.8616	1.87406e-32	2.16462e-22
ENSG00000110066.10	SUV420H1	protein_coding	0.5	9	9	0.0150132	0.438435	0.0553428	0.336623	0.416687	0.545398	8.69093e-12	0.666508	0.0359167	7.90249	0.444234	2.73387e-15	0.684911	0.209308	0.469104	8.39933	4.49033e-17	4.03232e-12
ENSG00000110074.6	FOXRED1	protein_coding	0.5	31	31	0.00194046	0.813638	0.0946089	0.817263	0.1153	0.928152	7.85662e-39	0.907879	0.051007	15.5149	0.824244	2.75213e-54	0.91457	0.059351	0.836438	14.9394	1.82519e-50	1.18049e-33
ENSG00000110075.10	PPP6R3	protein_coding	0.5	6	6	0.00280857	0.305391	0.194724	0.247451	0.280648	0.404662	7.19078e-09	0.568794	0.143583	6.60568	0.323527	3.95707e-11	0.501775	0.214957	0.251778	5.32917	9.86619e-08	0.000109347
ENSG00000110077.10	MS4A6A	protein_coding	0.5	5	5	0.00282776	0.0932152	0.247353	0.0288251	0.485256	0.302785	2.44633e-05	0.440852	0.186849	4.91225	0.19435	9.00383e-07	0.379959	0.36156	0.144369	4.19467	2.73269e-05	0.000453525
ENSG00000110079.12	MS4A4A	protein_coding	0.5	7	7	0.00271583	0.305034	0.287921	0.342721	0.219157	0.462114	4.52393e-10	0.615819	0.103781	7.1858	0.379233	6.68128e-13	0.590128	0.19112	0.348251	6.65378	2.85652e-11	1.58833e-07
ENSG00000110080.14	ST3GAL4	protein_coding	0.5	14	14	0.019367	0.576478	0.0971255	0.470592	0.30037	0.668902	4.67665e-19	0.774895	0.054507	10.2323	0.600462	1.4211e-24	0.724991	0.13881	0.525612	8.82021	1.14246e-18	6.03213e-13
ENSG00000110090.8	CPT1A	protein_coding	0.5	8	8	0.00820484	0.360809	0.217615	0.225443	0.470528	0.465578	1.25828e-11	0.63631	0.148777	7.6796	0.404891	1.59583e-14	0.548551	0.290639	0.300908	6.3579	2.04531e-10	1.77296e-07
ENSG00000110092.3	CCND1	protein_coding	0.5	30	30	0.00169197	0.74123	0.0986129	0.722231	0.1909	0.900655	1.66674e-30	0.869106	0.0495469	13.3916	0.755346	6.77431e-41	0.86966	0.101866	0.756308	13.3056	2.14787e-40	8.30011e-28
ENSG00000110104.7	CCDC86	protein_coding	0.5	7	7	0.00356584	0.499268	0.0721665	0.440178	0.139481	0.56338	7.72894e-16	0.735911	0.0349968	9.25937	0.541564	2.05645e-20	0.697746	0.108406	0.486849	8.10328	5.34984e-16	9.83665e-11
ENSG00000110107.4	PRPF19	protein_coding	0.5	12	12	0.0101118	0.533546	0.0740851	0.537618	0.210567	0.651046	3.79948e-18	0.763065	0.0589471	9.95253	0.582269	2.45852e-23	0.783844	0.0926963	0.614411	9.92185	3.34511e-23	5.06463e-16
ENSG00000110108.5	TMEM109	protein_coding	0.5	5	5	0.00288045	0.308354	0.146176	0.183659	0.46033	0.347687	1.8953e-09	0.583366	0.13653	6.84563	0.340315	7.61404e-12	0.58786	0.190369	0.345579	6.46905	9.86223e-11	6.36153e-07
ENSG00000110148.5	CCKBR	protein_coding	0.5	63	63	0.00616312	0.669252	0.104833	0.604226	0.314407	0.957305	1.77238e-24	0.826288	0.0635488	11.7837	0.682752	4.73499e-32	0.79889	0.168278	0.638226	11.1393	8.07505e-29	1.82745e-20
ENSG00000110169.6	HPX	protein_coding	0.5	22	22	0.00204587	0.679117	0.0931081	0.658804	0.289902	0.840047	1.051e-28	0.85872	0.0511313	12.9271	0.737399	3.16399e-38	0.85585	0.0964417	0.732479	12.4893	8.53791e-36	8.72354e-25
ENSG00000110171.14	TRIM3	protein_coding	0.5	19	19	0.00352133	0.700589	0.0815039	0.711029	0.160215	0.802958	4.75784e-25	0.835032	0.044397	11.9535	0.697279	6.22602e-33	0.877995	0.0869633	0.770876	13.0982	3.37248e-39	7.1208e-27
ENSG00000110195.7	FOLR1	protein_coding	0.5	17	17	0.00772497	0.607143	0.122949	0.631917	0.160853	0.769162	4.86673e-23	0.805695	0.0807653	11.3413	0.649145	8.19361e-30	0.794826	0.135161	0.631748	10.5526	4.94114e-26	2.99393e-18
ENSG00000110200.4	ANAPC15	protein_coding	0.5	14	14	0.00254954	0.551429	0.126956	0.627519	0.255566	0.763758	1.58665e-18	0.765081	0.066903	10.059	0.58535	8.38675e-24	0.802519	0.155366	0.644037	11.0788	1.58974e-28	3.44087e-20
ENSG00000110203.4	FOLR3	protein_coding	0.5	14	14	0.00415254	0.638152	0.125374	0.408823	0.518036	0.752688	1.6636e-22	0.804808	0.0847986	11.2012	0.647716	4.02227e-29	0.722673	0.310817	0.522256	10.2913	7.70991e-25	9.53669e-19
ENSG00000110218.4	PANX1	protein_coding	0.5	11	11	0.00254456	0.415967	0.112792	0.375381	0.378219	0.569015	5.09242e-12	0.664788	0.0756606	7.94624	0.441943	1.92262e-15	0.662983	0.195809	0.439547	7.64182	2.14173e-14	8.8629e-10
ENSG00000110237.3	ARHGEF17	protein_coding	0.5	12	12	0.00650563	0.506017	0.104989	0.550632	0.215765	0.664759	1.50137e-16	0.733882	0.0791606	9.40909	0.538583	5.00434e-21	0.748624	0.151441	0.560437	9.49443	2.21425e-21	4.97087e-15
ENSG00000110245.7	APOC3	protein_coding	0.5	31	30	0.0136535	0.645372	0.239744	0.677963	0.221869	0.878073	4.00443e-27	0.840627	0.0804336	12.465	0.706653	1.15903e-35	0.851389	0.087601	0.724863	12.0291	2.49994e-33	4.43696e-23
ENSG00000110274.10	CEP164	protein_coding	0.5	49	49	0.00321043	0.814493	0.0664907	0.883491	0.0472126	0.966495	3.06184e-39	0.91778	0.0344669	15.6843	0.842321	1.93769e-55	0.941389	0.0252502	0.886213	16.1068	2.28415e-58	7.13633e-38
ENSG00000110315.2	RNF141	protein_coding	0.5	19	19	0.00233535	0.71133	0.116428	0.734287	0.136466	0.842051	2.74791e-26	0.839896	0.0696286	12.2718	0.705425	1.28401e-34	0.86719	0.0808846	0.752018	12.5168	6.0421e-36	9.67832e-25
ENSG00000110318.9	KIAA1377	protein_coding	0.5	15	15	0.025858	0.514307	0.164523	0.445876	0.370227	0.683667	3.33554e-18	0.75716	0.0827736	9.93119	0.573291	3.04601e-23	0.721896	0.158132	0.521134	9.22035	2.96138e-20	1.93804e-14
ENSG00000110321.11	EIF4G2	protein_coding	0.5	31	31	0.00178994	0.722789	0.114595	0.787453	0.0770089	0.897997	1.66659e-31	0.877538	0.0535214	13.6753	0.770074	1.4271e-42	0.896652	0.0495646	0.803985	13.5523	7.67623e-42	2.75555e-28
ENSG00000110324.5	IL10RA	protein_coding	0.5	14	14	0.00232541	0.559883	0.110881	0.584441	0.154818	0.721822	3.68687e-19	0.780666	0.0295823	10.2907	0.60944	7.76053e-25	0.788618	0.0816436	0.621918	9.94663	2.60862e-23	4.47238e-16
ENSG00000110328.5	GALNT18	protein_coding	0.5	40	40	0.00589786	0.716082	0.132094	0.756359	0.132996	0.906793	2.7946e-30	0.867376	0.0599089	13.3515	0.752341	1.16079e-40	0.88391	0.0812996	0.781298	13.4192	4.66734e-41	4.95969e-28
ENSG00000110330.4	BIRC2	protein_coding	0.5	9	9	0.00275513	0.261312	0.311665	0.124317	0.53659	0.54823	3.19107e-10	0.570302	0.216025	6.93443	0.325244	4.0785e-12	0.563113	0.217785	0.317096	6.17518	6.60891e-10	2.05643e-06
ENSG00000110344.5	UBE4A	protein_coding	0.5	15	15	0.00230914	0.555109	0.184486	0.575037	0.158325	0.722019	3.17738e-19	0.759265	0.110897	10.1862	0.576484	2.28423e-24	0.804176	0.0665788	0.646699	10.2368	1.35637e-24	6.62848e-17
ENSG00000110367.7	DDX6	protein_coding	0.5	12	12	0.0171739	0.415766	0.114966	0.436132	0.291627	0.632309	7.93375e-14	0.697519	0.0754946	8.5659	0.486533	1.07238e-17	0.707332	0.1804	0.500318	8.64415	5.42077e-18	1.1857e-12
ENSG00000110375.2	UPK2	protein_coding	0.5	9	9	0.00831048	0.280234	0.117599	0.318043	0.299252	0.464778	3.05921e-08	0.56594	0.119209	6.44004	0.320288	1.19443e-10	0.541209	0.356045	0.292908	6.30895	2.80927e-10	2.82703e-08
ENSG00000110395.4	CBL	protein_coding	0.5	15	15	0.0114798	0.505999	0.10747	0.464892	0.205762	0.655058	2.86102e-16	0.739565	0.0496177	9.38169	0.546956	6.49267e-21	0.693144	0.110205	0.480449	7.94876	1.88387e-15	2.80862e-10
ENSG00000110400.6	PVRL1	protein_coding	0.5	20	20	0.00217068	0.561512	0.275863	0.606819	0.208383	0.810066	3.41233e-26	0.831312	0.082172	12.2154	0.691079	2.57248e-34	0.821179	0.0991938	0.674334	11.0375	2.51911e-28	1.04554e-19
ENSG00000110422.7	HIPK3	protein_coding	0.5	11	11	0.0128131	0.4327	0.192743	0.41432	0.26099	0.584387	4.29905e-14	0.687528	0.103211	8.56438	0.472694	1.08658e-17	0.690268	0.17587	0.476469	8.29907	1.04933e-16	1.31794e-11
ENSG00000110427.10	KIAA1549L	protein_coding	0.5	10	10	0.00872399	0.438311	0.25339	0.475921	0.169356	0.591543	3.64924e-16	0.723757	0.109267	9.26491	0.523825	1.95244e-20	0.730123	0.115921	0.53308	8.79428	1.43973e-18	1.03611e-12
ENSG00000110429.9	FBXO3	protein_coding	0.5	15	15	0.00236431	0.616749	0.0798816	0.584706	0.203495	0.720909	1.8762e-21	0.803436	0.0443183	10.9521	0.64551	6.49263e-28	0.805474	0.0799537	0.648788	10.3253	5.41572e-25	3.28082e-17
ENSG00000110435.7	PDHX	protein_coding	0.5	23	23	0.00537161	0.699308	0.117159	0.716115	0.118997	0.837929	3.96543e-29	0.868002	0.0290292	13.0796	0.753427	4.30749e-39	0.852141	0.0760993	0.726144	11.7903	4.3802e-32	4.2624e-22
ENSG00000110436.7	SLC1A2	protein_coding	0.5	13	13	0.0155954	0.514902	0.184602	0.458103	0.357141	0.650278	1.63591e-17	0.758245	0.043666	9.78077	0.574936	1.36174e-22	0.740815	0.14029	0.548807	9.09459	9.49421e-20	1.08453e-13
ENSG00000110442.7	COMMD9	protein_coding	0.5	27	27	0.00190424	0.811565	0.0513535	0.70391	0.18786	0.897115	2.95692e-35	0.89866	0.0418518	14.6497	0.80759	1.35378e-48	0.870657	0.0896573	0.758043	12.9039	4.27906e-38	3.3943e-26
ENSG00000110446.5	SLC15A3	protein_coding	0.5	15	15	0.0073085	0.582284	0.100236	0.572288	0.231041	0.713024	3.276e-20	0.78445	0.072057	10.5563	0.615362	4.75199e-26	0.741251	0.179387	0.549453	9.90398	4.00036e-23	9.69173e-17
ENSG00000110448.6	CD5	protein_coding	0.5	27	27	0.00669034	0.782292	0.0773211	0.772095	0.179837	0.903155	7.68513e-34	0.887254	0.0437193	14.2543	0.78722	4.21658e-46	0.879613	0.104943	0.77372	13.9401	3.61605e-44	2.73178e-30
ENSG00000110455.9	ACCS	protein_coding	0.5	22	22	0.00224852	0.798616	0.0566006	0.784967	0.144308	0.890473	3.46575e-34	0.893541	0.0408692	14.3797	0.798415	6.93651e-47	0.893063	0.0791287	0.797562	13.9904	1.78383e-44	4.04133e-30
ENSG00000110492.11	MDK	protein_coding	0.5	10	10	0.00983031	0.31293	0.217847	0.271093	0.467959	0.571637	4.48889e-13	0.656006	0.155891	8.14318	0.430344	3.85017e-16	0.672164	0.135961	0.451804	7.75034	9.16445e-15	6.486e-10
ENSG00000110497.10	AMBRA1	protein_coding	0.5	7	7	0.014564	0.31712	0.153305	0.374959	0.236991	0.470988	6.06384e-11	0.646221	0.0586239	7.58139	0.417602	3.4188e-14	0.641013	0.168083	0.410897	7.30759	2.71976e-13	6.70022e-09
ENSG00000110514.14	MADD	protein_coding	0.5	6	6	0.00800776	0.203928	0.258027	0.25169	0.198106	0.345665	7.68917e-06	0.451166	0.255956	5.05481	0.203551	4.30816e-07	0.546806	0.210135	0.298997	5.95505	2.59991e-09	6.32092e-06
ENSG00000110583.8	NAA40	protein_coding	0.5	15	15	0.00224355	0.592476	0.188028	0.613845	0.0516654	0.710113	7.78992e-22	0.78682	0.101507	10.9375	0.619085	7.62889e-28	0.818671	0.0570012	0.670223	10.6266	2.24151e-26	3.69652e-18
ENSG00000110619.12	CARS	protein_coding	0.5	89	61	0.0407231	0.226596	0.232414	0.171538	0.459085	0.895583	7.07069e-10	0.618668	0.0826504	7.16063	0.382751	8.03052e-13	0.612437	0.154444	0.375079	6.69987	2.08598e-11	2.82435e-07
ENSG00000110628.9	SLC22A18	protein_coding	0.5	31	31	0.0078346	0.808295	0.0480554	0.78448	0.112834	0.917385	1.68119e-35	0.902961	0.0251086	14.7366	0.815339	3.74968e-49	0.907228	0.0342768	0.823063	13.9413	3.55222e-44	1.06615e-29
ENSG00000110651.7	CD81	protein_coding	0.5	71	56	0.0205285	0.623688	0.149186	0.63518	0.276338	0.930283	6.46439e-25	0.822053	0.0744949	11.8632	0.675771	1.83872e-32	0.810043	0.132575	0.65617	10.7712	4.7072e-27	6.52983e-19
ENSG00000110660.10	SLC35F2	protein_coding	0.5	10	10	0.0251506	0.664526	0.0926329	0.650863	0.117138	0.736138	1.51817e-22	0.809075	0.0690838	11.2322	0.654602	2.83425e-29	0.81433	0.0775367	0.663133	10.6208	2.38576e-26	3.28349e-18
ENSG00000110665.7	C11orf21	protein_coding	0.5	105	58	0.0509587	0.225848	0.362221	0.468428	0.163305	0.882267	1.76576e-10	0.599092	0.181481	7.17199	0.358912	7.39133e-13	0.649402	0.16916	0.421722	7.48231	7.30284e-14	2.28592e-09
ENSG00000110675.8	ELMOD1	protein_coding	0.5	8	8	0.010883	-0.0335624	0.676511	0.158816	0.35593	0.417036	4.51501e-06	0.466654	0.213182	5.25028	0.217766	1.51865e-07	0.536037	0.19854	0.287336	5.78827	7.11147e-09	1.53265e-05
ENSG00000110680.8	CALCA	protein_coding	0.5	9	9	0.0121311	0.344479	0.114545	0.400572	0.248546	0.506289	1.36693e-08	0.582124	0.104749	6.62513	0.338869	3.46947e-11	0.648407	0.198501	0.420432	7.62623	2.41714e-14	6.24308e-10
ENSG00000110693.11	SOX6	protein_coding	0.5	10	10	0.00263787	0.451022	0.165449	0.457644	0.216923	0.562979	1.16806e-14	0.70597	0.0994947	8.81235	0.498394	1.22548e-18	0.736429	0.126451	0.542327	8.9411	3.85312e-19	3.49593e-13
ENSG00000110697.8	PITPNM1	protein_coding	0.5	8	8	0.00270493	0.264394	0.117132	0.373561	0.231793	0.404376	9.08309e-07	0.52565	0.110074	5.82668	0.276308	5.65407e-09	0.670669	0.154524	0.449797	7.69699	1.39304e-14	8.79702e-10
ENSG00000110700.2	RPS13	protein_coding	0.5	7	7	0.0118949	0.416907	0.178063	0.366549	0.344334	0.526188	7.62934e-13	0.656108	0.164468	8.07444	0.430478	6.77893e-16	0.641317	0.260711	0.411288	7.81823	5.35706e-15	7.76769e-11
ENSG00000110711.5	AIP	protein_coding	0.5	8	8	0.0352978	0.405537	0.208205	0.372126	0.199155	0.470552	5.06872e-14	0.673084	0.1709	8.45723	0.453042	2.73809e-17	0.701642	0.127104	0.492301	8.25602	1.50613e-16	3.13661e-11
ENSG00000110713.11	NUP98	protein_coding	0.5	15	15	0.00348188	0.6612	0.111508	0.685066	0.104798	0.758776	1.66152e-23	0.816449	0.0701156	11.5011	0.666589	1.30277e-30	0.83227	0.077207	0.692674	11.1677	5.87001e-29	5.03894e-20
ENSG00000110717.6	NDUFS8	protein_coding	0.5	26	26	0.00224285	0.712593	0.159411	0.762033	0.157015	0.879075	1.14666e-31	0.880303	0.0399511	13.7225	0.774933	7.44962e-43	0.895232	0.0656352	0.801439	13.7357	6.20461e-43	4.6692e-29
ENSG00000110719.5	TCIRG1	protein_coding	0.5	8	8	0.00351785	0.314658	0.191005	0.33087	0.303275	0.505379	2.1307e-08	0.563828	0.148267	6.45854	0.317902	1.0572e-10	0.586607	0.246223	0.344108	6.92356	4.40423e-12	1.52694e-08
ENSG00000110721.7	CHKA	protein_coding	0.5	9	9	0.00249861	0.463852	0.111911	0.362619	0.529028	0.573545	1.33067e-15	0.718194	0.0949605	9.10467	0.515803	8.65277e-20	0.709232	0.153171	0.50301	8.50779	1.77286e-17	4.91042e-12
ENSG00000110723.7	EXPH5	protein_coding	0.5	5	5	0.0260963	0.324907	0.120548	0.320111	0.152762	0.391708	6.3055e-10	0.615341	0.0980316	7.15215	0.378645	8.54314e-13	0.594211	0.13195	0.353086	6.32535	2.52664e-10	2.64232e-06
ENSG00000110756.13	HPS5	protein_coding	0.5	7	7	0.00273039	0.229302	0.29334	0.301222	0.385564	0.412764	1.58696e-09	0.555374	0.232786	6.65636	0.30844	2.80685e-11	0.584266	0.24419	0.341366	6.5284	6.64738e-11	2.39848e-07
ENSG00000110768.7	GTF2H1	protein_coding	0.5	17	17	0.00302709	0.672554	0.128885	0.655001	0.216982	0.778397	4.99453e-25	0.8264	0.0780032	11.9066	0.682938	1.09393e-32	0.808539	0.127842	0.653735	11.0259	2.86486e-28	7.89265e-20
ENSG00000110786.13	PTPN5	protein_coding	0.5	8	8	0.00285275	0.224137	0.327101	0.318226	0.425719	0.50739	8.90322e-11	0.585196	0.198252	7.1676	0.342455	7.63223e-13	0.654438	0.183884	0.428289	7.58747	3.26204e-14	1.15052e-09
ENSG00000117984.8	CTSD	protein_coding	0.5	26	26	0.00867948	0.716426	0.046642	0.709955	0.173639	0.848558	2.22279e-29	0.87145	0.0170349	13.1528	0.759426	1.63926e-39	0.866925	0.0935687	0.751558	12.9818	1.55248e-38	1.55896e-26
ENSG00000118058.16	KMT2A	protein_coding	0.5	11	11	0.00958201	0.524064	0.152548	0.528337	0.153362	0.63796	2.05565e-18	0.758417	0.0811888	9.99309	0.575196	1.63404e-23	0.761013	0.113194	0.579141	9.43303	3.98393e-21	1.43854e-14
ENSG00000118094.7	TREH	protein_coding	0.5	15	15	0.012309	0.550644	0.184035	0.541406	0.247568	0.704813	8.31666e-19	0.750315	0.130615	10.0372	0.562972	1.04648e-23	0.753545	0.128148	0.56783	9.26194	2.00753e-20	4.55189e-14
ENSG00000118096.3	IFT46	protein_coding	0.5	27	27	0.00981269	0.736275	0.0946424	0.612364	0.384564	0.841246	8.04409e-32	0.874851	0.0562793	13.749	0.765364	5.16334e-43	0.876302	0.08527	0.767906	13.0686	4.97481e-39	8.76899e-27
ENSG00000118113.7	MMP8	protein_coding	0.5	6	6	0.00282401	0.278487	0.146877	0.184889	0.488823	0.373948	5.36277e-08	0.559143	0.120829	6.33924	0.312641	2.30906e-10	0.555077	0.284597	0.30811	6.47174	9.6883e-11	1.1695e-07
ENSG00000118137.5	APOA1	protein_coding	0.5	13	13	0.0175907	0.505882	0.182937	0.530865	0.219876	0.67936	8.35794e-18	0.750577	0.0885312	9.80407	0.563366	1.08142e-22	0.770898	0.0976715	0.594284	9.52383	1.6691e-21	9.15987e-15
ENSG00000118181.6	RPS25	protein_coding	0.5	16	16	0.00241302	0.66277	0.0253972	0.657706	0.150567	0.750256	1.16254e-21	0.809112	0.0185908	11.0303	0.654662	2.7282e-28	0.808342	0.0990192	0.653416	10.6405	1.93137e-26	2.10501e-18
ENSG00000118363.7	SPCS2	protein_coding	0.5	15	15	0.00219687	0.507928	0.0797117	0.418585	0.322523	0.628813	2.43848e-16	0.738137	0.0673284	9.39273	0.544846	5.84674e-21	0.649537	0.22884	0.421898	7.9382	2.05133e-15	4.6361e-11
ENSG00000118369.8	USP35	protein_coding	0.5	10	10	0.00768749	0.459622	0.181454	0.483298	0.168008	0.568261	2.97123e-15	0.719731	0.0722435	9.03015	0.518013	1.71431e-19	0.721498	0.104731	0.520559	8.45314	2.83583e-17	1.28429e-11
ENSG00000120451.6	SNX19	protein_coding	0.5	63	59	0.009783	0.840509	0.0722184	0.889268	0.0506437	0.980076	5.61054e-40	0.918368	0.0388957	15.8587	0.843401	1.22351e-56	0.951924	0.022349	0.906159	17.1767	3.97012e-66	4.17862e-42
ENSG00000120457.7	KCNJ5	protein_coding	0.5	23	23	0.00202947	0.559749	0.17068	0.678852	0.0679942	0.806716	2.77678e-21	0.772324	0.10978	10.75	0.596484	5.92686e-27	0.840622	0.0617856	0.706646	11.3431	8.02596e-30	1.59437e-20
ENSG00000120458.5	MSANTD2	protein_coding	0.5	20	20	0.0119314	0.676915	0.0725713	0.5817	0.253067	0.817574	1.68161e-26	0.846678	0.0494642	12.3637	0.716863	4.1071e-35	0.77289	0.230129	0.597359	10.4	2.47825e-25	3.11313e-18
ENSG00000120471.10	TP53AIP1	protein_coding	0.5	23	23	0.0021748	0.789374	0.0650142	0.714694	0.154123	0.880391	1.73249e-34	0.895393	0.0382963	14.4555	0.801728	2.3149e-47	0.882468	0.0680818	0.778751	13.1467	1.77871e-39	6.06572e-27
ENSG00000121236.15	TRIM6	protein_coding	0.5	24	23	0.00981094	0.655625	0.158559	0.650141	0.176065	0.822529	1.34857e-24	0.825343	0.0722905	11.8025	0.681191	3.78984e-32	0.81923	0.102511	0.671138	11.1635	6.15493e-29	3.59153e-20
ENSG00000121621.6	KIF18A	protein_coding	0.5	7	7	0.0210272	0.33245	0.104524	0.295687	0.342851	0.443665	6.96886e-10	0.615325	0.0931311	7.13861	0.378625	9.42818e-13	0.625001	0.201485	0.390627	7.14775	8.82138e-13	1.18729e-08
ENSG00000121653.7	MAPK8IP1	protein_coding	0.5	8	8	0.00747619	0.300583	0.160917	0.277438	0.334141	0.424771	5.36497e-08	0.558375	0.124045	6.33141	0.311783	2.42931e-10	0.617602	0.208899	0.381432	6.96601	3.2605e-12	3.63194e-08
ENSG00000121671.7	CRY2	protein_coding	0.5	9	9	0.00859373	0.428661	0.0993562	0.403801	0.249149	0.52549	3.21592e-16	0.731746	0.0881036	9.32842	0.535453	1.07457e-20	0.671216	0.155231	0.450531	7.76419	8.21716e-15	5.46397e-10
ENSG00000121680.11	PEX16	protein_coding	0.5	12	12	0.00488086	0.528185	0.138877	0.463428	0.236388	0.617815	6.48341e-16	0.724289	0.0913057	9.21578	0.524594	3.09019e-20	0.687929	0.183758	0.473246	8.30205	1.02334e-16	1.04888e-11
ENSG00000121690.5	DEPDC7	protein_coding	0.5	4	4	0.00323572	0.248438	0.177271	0.151351	0.327208	0.265568	1.93264e-06	0.496938	0.17128	5.55167	0.246947	2.8296e-08	0.438767	0.266214	0.192516	4.65037	3.31333e-06	0.000672224
ENSG00000121691.4	CAT	protein_coding	0.5	33	33	0.0123221	0.60212	0.137293	0.586358	0.209325	0.860801	5.59412e-20	0.778444	0.0915119	10.4654	0.605975	1.24485e-25	0.789906	0.120009	0.623952	10.2255	1.52396e-24	3.94502e-17
ENSG00000123444.9	KBTBD4	protein_coding	0.5	4	4	0.00311717	0.150428	0.133838	0.0780263	0.28747	0.258714	7.87852e-06	0.484065	0.143246	5.32325	0.234319	1.01931e-07	0.307864	0.323533	0.0947805	3.42248	0.000620523	0.00363987
ENSG00000123892.7	RAB38	protein_coding	0.5	17	17	0.0022369	0.625203	0.0622071	0.68212	0.0751651	0.757221	9.58086e-22	0.807572	0.0380804	11.0408	0.652172	2.42942e-28	0.83882	0.0478822	0.703619	11.1412	7.90651e-29	8.6885e-20
ENSG00000123901.4	GPR83	protein_coding	0.5	20	20	0.00756494	0.521556	0.109305	0.675407	0.206499	0.780772	2.35514e-16	0.737461	0.0620589	9.3912	0.543849	5.93183e-21	0.822412	0.122324	0.676361	11.4849	1.57179e-30	1.80655e-21
ENSG00000124920.9	MYRF	protein_coding	0.5	11	11	0.00957521	0.532363	0.150978	0.539177	0.165052	0.634555	3.79914e-19	0.759414	0.106848	10.1723	0.57671	2.63636e-24	0.738002	0.133088	0.544647	8.8869	6.28365e-19	5.776e-13
ENSG00000124935.3	SCGB1D2	protein_coding	0.5	2	2	0.0101821	0.128835	0.169565	0.168764	0.212226	0.198088	5.86645e-05	0.422628	0.189811	4.69506	0.178615	2.66534e-06	0.431088	0.295448	0.185837	4.61323	3.9646e-06	0.000513369
ENSG00000124942.9	AHNAK	protein_coding	0.5	14	14	0.00235484	0.459403	0.133763	0.519014	0.272527	0.719152	2.2186e-16	0.740508	0.0549928	9.4107	0.548352	4.92849e-21	0.742538	0.149782	0.551363	9.37163	7.14232e-21	1.15385e-14
ENSG00000126391.9	FRMD8	protein_coding	0.5	5	5	0.00292301	0.265566	0.177645	0.194119	0.350892	0.346357	4.17931e-08	0.561865	0.128097	6.37937	0.315692	1.7782e-10	0.446179	0.331457	0.199076	5.09787	3.43496e-07	3.04e-05
ENSG00000126432.9	PRDX5	protein_coding	0.5	10	10	0.00217706	0.324946	0.238288	0.29545	0.201978	0.572029	2.98488e-11	0.646861	0.0887463	7.65841	0.418429	1.88255e-14	0.69754	0.118523	0.486562	8.13744	4.03725e-16	6.9435e-11
ENSG00000129083.8	COPB1	protein_coding	0.5	6	6	0.0218096	0.310515	0.0710441	0.260094	0.184329	0.380525	5.97084e-08	0.571464	0.0665886	6.40793	0.326571	1.47507e-10	0.589728	0.154834	0.347779	6.39043	1.65424e-10	1.35826e-06
ENSG00000129084.13	PSMA1	protein_coding	0.5	7	7	0.0208481	0.398164	0.0640381	0.311314	0.208899	0.45997	5.83622e-10	0.625578	0.0496495	7.22392	0.391348	5.05098e-13	0.63164	0.110845	0.398968	6.86482	6.65762e-12	1.7091e-07
ENSG00000129151.4	BBOX1	protein_coding	0.5	23	23	0.00429921	0.699353	0.105769	0.682866	0.181106	0.846412	1.43057e-27	0.854008	0.0411066	12.6362	0.729329	1.33337e-36	0.847321	0.12428	0.717954	12.3053	8.48415e-35	2.80929e-24
ENSG00000129158.6	SERGEF	protein_coding	0.5	12	12	0.00247204	0.408994	0.277401	0.361589	0.424476	0.595087	4.37338e-14	0.670743	0.150224	8.4701	0.449896	2.45186e-17	0.687713	0.214752	0.472949	8.673	4.20896e-18	4.37547e-13
ENSG00000129167.5	TPH1	protein_coding	0.5	7	7	0.014335	0.301178	0.233881	0.291225	0.211022	0.419985	2.15212e-09	0.583807	0.153661	6.8251	0.34083	8.78643e-12	0.550242	0.151885	0.302766	5.78839	7.10655e-09	2.82243e-05
ENSG00000129170.4	CSRP3	protein_coding	0.5	32	32	0.00675122	0.738532	0.075047	0.703885	0.144772	0.886019	8.58961e-31	0.875867	0.0410344	13.5005	0.767144	1.55249e-41	0.872059	0.092247	0.760486	13.0311	8.14464e-39	1.00047e-26
ENSG00000129749.3	CHRNA10	protein_coding	0.5	23	23	0.00654679	0.758446	0.0797544	0.706867	0.233244	0.861017	3.90307e-32	0.87951	0.0543755	13.8406	0.773538	1.44896e-43	0.868713	0.105152	0.754663	13.2042	8.29698e-40	1.78503e-27
ENSG00000129757.8	CDKN1C	protein_coding	0.5	25	25	0.0158156	0.71307	0.0572515	0.658658	0.176808	0.836827	6.82288e-29	0.867656	0.0206094	13.0185	0.752828	9.60306e-39	0.835029	0.101754	0.697273	11.6672	1.87504e-31	7.16569e-22
ENSG00000130413.11	STK33	protein_coding	0.5	7	7	0.00299449	0.366128	0.240912	0.330063	0.44481	0.548957	2.74333e-13	0.663997	0.147687	8.24241	0.440892	1.68772e-16	0.656935	0.152582	0.431563	7.52334	5.33942e-14	2.23467e-09
ENSG00000130592.9	LSP1	protein_coding	0.5	100	78	0.0162612	0.414139	0.194849	0.484338	0.373882	0.960264	7.31005e-14	0.683598	0.127352	8.49341	0.467306	2.00659e-17	0.771808	0.0922324	0.595688	9.53175	1.54661e-21	8.87146e-15
ENSG00000130595.12	TNNT3	protein_coding	0.5	36	36	0.00694924	0.735021	0.0487631	0.834821	0.079824	0.935618	6.13001e-29	0.863404	0.0402003	13.0023	0.745466	1.18654e-38	0.93038	0.035028	0.865607	15.4863	4.29369e-54	1.70444e-35
ENSG00000130598.11	TNNI2	protein_coding	0.5	45	45	0.00586947	0.784929	0.0839539	0.799559	0.138887	0.950324	1.25625e-35	0.891577	0.0629945	14.7195	0.79491	4.82919e-49	0.901379	0.0998586	0.812484	14.8208	1.07473e-49	2.46533e-33
ENSG00000131620.13	ANO1	protein_coding	0.5	10	10	0.00243999	0.349692	0.235703	0.446725	0.335025	0.523426	4.74238e-12	0.631348	0.160388	7.75491	0.398601	8.84086e-15	0.661092	0.199301	0.437043	8.06869	7.1054e-16	2.68155e-11
ENSG00000131626.11	PPFIA1	protein_coding	0.5	25	25	0.00804751	0.641432	0.0775465	0.664926	0.145455	0.82352	1.60377e-22	0.812087	0.0447356	11.2392	0.659486	2.61859e-29	0.839579	0.0990659	0.704892	11.6774	1.66331e-31	7.81062e-22
ENSG00000132109.8	TRIM21	protein_coding	0.5	38	38	0.00149763	0.77368	0.0436589	0.772	0.171696	0.930956	6.50781e-33	0.889751	0.0309735	14.0632	0.791656	6.38954e-45	0.89308	0.0686928	0.797591	13.8853	7.775e-44	9.42199e-30
ENSG00000132254.8	ARFIP2	protein_coding	0.5	20	20	0.00478382	0.581431	0.147584	0.620631	0.216402	0.778398	6.96951e-20	0.771281	0.0960758	10.4132	0.594875	2.15852e-25	0.797771	0.1676	0.636439	11.0426	2.37927e-28	3.24257e-20
ENSG00000132256.14	TRIM5	protein_coding	0.5	30	30	0.0116386	0.812861	0.100011	0.603228	0.538713	0.917388	7.24557e-42	0.916866	0.0537601	16.2871	0.840644	1.21936e-59	0.894721	0.0521386	0.800525	13.6353	2.4688e-42	1.17275e-28
ENSG00000132259.8	CNGA4	protein_coding	0.5	18	18	0.00628311	0.696999	0.0840372	0.701325	0.149692	0.810778	1.56499e-25	0.840075	0.0409405	12.099	0.705726	1.06873e-33	0.839042	0.0848161	0.703992	11.6488	2.32593e-31	8.71199e-22
ENSG00000132274.11	TRIM22	protein_coding	0.5	35	35	0.00773818	0.765676	0.0368112	0.710443	0.273637	0.905946	7.87683e-32	0.885815	0.0200173	13.7993	0.784669	2.5735e-43	0.88456	0.0988645	0.782446	14.0716	5.67529e-45	1.59981e-30
ENSG00000132275.6	RRP8	protein_coding	0.5	36	36	0.00187296	0.876894	0.0314342	0.89479	0.0345431	0.958409	2.72265e-46	0.940794	0.0242803	17.4137	0.885093	6.49839e-68	0.939272	0.0396502	0.882232	16.4601	7.09647e-61	2.01045e-39
ENSG00000132286.7	TIMM10B	protein_coding	0.5	40	40	0.0156635	0.784338	0.100914	0.70298	0.179423	0.937324	3.13064e-36	0.901444	0.0508435	14.8913	0.812602	3.75627e-50	0.880231	0.0968051	0.774806	13.651	1.99178e-42	4.93032e-29
ENSG00000132740.4	IGHMBP2	protein_coding	0.5	14	14	0.00233842	0.593158	0.292012	0.634879	0.184937	0.759505	5.2918e-27	0.842708	0.0720502	12.4486	0.710156	1.424e-35	0.81536	0.108312	0.664811	11.0141	3.26673e-28	1.03085e-19
ENSG00000132744.3	ACY3	protein_coding	0.5	19	19	0.00311109	0.56321	0.144533	0.515454	0.413046	0.722501	4.06345e-19	0.765401	0.0992372	10.1929	0.585839	2.13383e-24	0.771058	0.194834	0.594531	10.345	4.41061e-25	5.50762e-18
ENSG00000132749.6	MTL5	protein_coding	0.5	14	14	0.00248569	0.498375	0.105656	0.44844	0.152817	0.627984	5.66439e-16	0.729208	0.0779732	9.25397	0.531745	2.16296e-20	0.740081	0.0729471	0.54772	8.69447	3.48447e-18	3.534e-12
ENSG00000133315.6	MACROD1	protein_coding	0.5	5	5	0.00290579	0.290118	0.0620632	0.209284	0.29989	0.332908	5.29844e-08	0.573793	0.0552631	6.43488	0.329238	1.23573e-10	0.417814	0.325251	0.174569	4.4941	6.98641e-06	0.000510372
ENSG00000133316.11	WDR74	protein_coding	0.5	12	12	0.0023468	0.49655	0.131758	0.476358	0.170028	0.625178	1.12707e-14	0.699306	0.109808	8.77938	0.489029	1.64382e-18	0.733549	0.114684	0.538095	8.81792	1.16601e-18	9.39459e-13
ENSG00000133317.10	LGALS12	protein_coding	0.5	9	9	0.0215862	0.438102	0.113778	0.407887	0.256028	0.49238	4.04864e-13	0.679305	0.0914778	8.28814	0.461455	1.15034e-16	0.651253	0.19094	0.42413	7.65401	1.94808e-14	5.8191e-10
ENSG00000133318.9	RTN3	protein_coding	0.5	13	13	0.00465074	0.529127	0.143677	0.531846	0.192164	0.674107	1.16712e-17	0.751784	0.0777303	9.77182	0.565178	1.48756e-22	0.778573	0.105052	0.606176	9.95508	2.39627e-23	2.84195e-16
ENSG00000133321.6	RARRES3	protein_coding	0.5	4	4	0.0151536	0.271052	0.137585	0.210803	0.220771	0.335287	1.17132e-07	0.54569	0.149406	6.16179	0.297778	7.19266e-10	0.509403	0.199075	0.259492	5.39076	7.01613e-08	0.000101304
ENSG00000133328.3	HRASLS2	protein_coding	0.5	9	9	0.00255713	0.415995	0.253067	0.381858	0.268631	0.552921	8.99941e-14	0.646181	0.203041	8.24513	0.41755	1.64979e-16	0.641912	0.224002	0.412051	7.56839	3.77878e-14	7.32943e-10
ENSG00000133789.10	SWAP70	protein_coding	0.5	9	9	0.0112269	0.336991	0.149741	0.21991	0.405408	0.504508	2.75114e-11	0.639713	0.104737	7.6248	0.409233	2.44412e-14	0.645187	0.174781	0.416266	7.28335	3.25627e-13	8.98143e-09
ENSG00000133794.13	ARNTL	protein_coding	0.5	30	30	0.0075914	0.542453	0.231235	0.705298	0.182137	0.87187	1.16422e-20	0.784802	0.0894641	10.6588	0.615914	1.5862e-26	0.885363	0.0737504	0.783868	13.4092	5.34283e-41	5.63964e-28
ENSG00000133800.4	LYVE1	protein_coding	0.5	41	39	0.0208929	0.635646	0.126156	0.659018	0.194522	0.85559	1.72793e-23	0.801656	0.0891267	11.4012	0.642653	4.12393e-30	0.812083	0.142523	0.659479	11.2142	3.47135e-29	1.45902e-20
ENSG00000133805.11	AMPD3	protein_coding	0.5	18	18	0.0122029	0.814633	0.0493306	0.810556	0.131302	0.879629	1.7759e-36	0.907986	0.0247602	14.9909	0.824439	8.42545e-51	0.905806	0.0651054	0.820484	14.5077	1.08338e-47	4.43051e-32
ENSG00000133812.10	SBF2	protein_coding	0.5	17	17	0.00232161	0.572619	0.0837683	0.54884	0.282317	0.730191	3.36075e-18	0.766554	0.0453754	9.98641	0.587605	1.74801e-23	0.728408	0.222072	0.530578	9.53446	1.50664e-21	1.18391e-15
ENSG00000133816.9	MICAL2	protein_coding	0.5	75	67	0.024745	0.369648	0.232324	0.502899	0.137107	0.925864	5.8054e-13	0.681392	0.0778579	8.26601	0.464295	1.38512e-16	0.777134	0.0526453	0.603938	9.46566	2.91718e-21	2.00844e-14
ENSG00000133818.8	RRAS2	protein_coding	0.5	14	14	0.00255988	0.540386	0.265128	0.44733	0.419966	0.705984	1.89857e-20	0.75383	0.159703	10.446	0.568259	1.5291e-25	0.708341	0.236876	0.501747	9.15477	5.44725e-20	1.58102e-14
ENSG00000133884.5	DPF2	protein_coding	0.5	8	8	0.0152843	0.323245	0.194425	0.346023	0.233307	0.449714	5.81233e-10	0.605705	0.129464	7.09569	0.366879	1.28707e-12	0.670699	0.122151	0.449837	7.5755	3.57752e-14	2.57392e-09
ENSG00000133895.10	MEN1	protein_coding	0.5	13	13	0.00263019	0.477931	0.133705	0.510698	0.238445	0.667739	2.30303e-15	0.720782	0.0748657	9.0599	0.519527	1.30574e-19	0.745369	0.0968654	0.555575	8.97811	2.75459e-19	3.63159e-13
ENSG00000134333.9	LDHA	protein_coding	0.5	17	17	0.0128841	0.582136	0.149523	0.515756	0.20729	0.700042	1.21995e-19	0.775572	0.0802054	10.3772	0.601512	3.15018e-25	0.749539	0.120372	0.561808	9.41949	4.53293e-21	1.04807e-14
ENSG00000134339.4	SAA2	protein_coding	0.5	20	20	0.00567401	0.652866	0.13091	0.664129	0.148279	0.790029	1.1293e-22	0.804744	0.0925232	11.2394	0.647613	2.61156e-29	0.809126	0.0693636	0.654685	10.4136	2.14832e-25	1.71973e-17
ENSG00000134343.8	ANO3	protein_coding	0.5	12	12	0.00225187	0.443041	0.267758	0.37765	0.389994	0.657656	3.19254e-17	0.744898	0.0863167	9.63902	0.554874	5.47052e-22	0.718579	0.204462	0.516356	9.37409	6.97771e-21	3.54121e-15
ENSG00000134569.5	LRP4	protein_coding	0.5	7	7	0.00300144	0.443349	0.224681	0.396311	0.235697	0.543231	3.86554e-15	0.706731	0.107498	8.92187	0.499469	4.58488e-19	0.670518	0.152673	0.449594	7.79955	6.21286e-15	3.8047e-10
ENSG00000134574.7	DDB2	protein_coding	0.5	5	5	0.0164866	0.32524	0.229864	0.325158	0.208459	0.391997	5.11247e-11	0.634448	0.128711	7.52224	0.402524	5.38455e-14	0.632857	0.218781	0.400507	7.29418	3.00481e-13	4.69708e-09
ENSG00000134575.5	ACP2	protein_coding	0.5	5	5	0.00398297	0.19904	0.305444	0.169099	0.246562	0.331713	3.68133e-07	0.484291	0.236786	5.63247	0.234538	1.77651e-08	0.504215	0.262951	0.254232	5.49311	3.94912e-08	2.96188e-05
ENSG00000134627.7	PIWIL4	protein_coding	0.5	11	11	0.00956426	0.44096	0.223456	0.380364	0.435435	0.637063	1.23894e-14	0.695445	0.12156	8.73632	0.483644	2.40821e-18	0.664981	0.266659	0.442199	8.48089	2.23483e-17	7.04058e-13
ENSG00000134780.5	DAGLA	protein_coding	0.5	23	23	0.00188336	0.766921	0.0333501	0.716713	0.181301	0.861554	2.6054e-31	0.883212	0.0180032	13.6649	0.780064	1.64565e-42	0.86311	0.11331	0.744959	12.8832	5.59586e-38	2.96746e-26
ENSG00000134802.13	SLC43A3	protein_coding	0.5	4	4	0.00794738	0.157473	0.155077	0.188036	0.271815	0.271253	1.59969e-05	0.472087	0.155125	5.16002	0.222866	2.46924e-07	0.431129	0.242133	0.185872	4.54687	5.44496e-06	0.00175432
ENSG00000134809.4	TIMM10	protein_coding	0.5	4	4	0.00378959	0.472166	0.0479547	0.399359	0.306367	0.502656	9.9713e-15	0.706645	0.0970602	8.83129	0.499347	1.03472e-18	0.67917	0.188803	0.461271	8.34441	7.15721e-17	5.66344e-12
ENSG00000134817.9	APLNR	protein_coding	0.5	9	9	0.00228963	0.324604	0.285942	0.20021	0.510507	0.510341	1.09146e-11	0.631461	0.154831	7.66573	0.398743	1.77823e-14	0.574291	0.272425	0.32981	7.16551	7.74967e-13	1.32011e-09
ENSG00000134824.9	FADS2	protein_coding	0.5	11	11	0.00503523	0.410379	0.148716	0.324842	0.433212	0.561831	2.2943e-13	0.686524	0.0827391	8.39102	0.471315	4.81961e-17	0.650684	0.243307	0.423389	7.97391	1.53726e-15	3.38134e-11
ENSG00000134825.9	TMEM258	protein_coding	0.5	18	18	0.0219782	0.545977	0.161301	0.450415	0.306705	0.758619	3.57487e-20	0.785938	0.0651365	10.5537	0.617699	4.88571e-26	0.725085	0.158817	0.525749	8.82788	1.06678e-18	5.57577e-13
ENSG00000134909.14	ARHGAP32	protein_coding	0.5	25	25	0.0109791	0.684305	0.108605	0.686431	0.179056	0.801874	2.60726e-23	0.804269	0.119345	11.3931	0.646848	4.52453e-30	0.805636	0.219702	0.649049	11.4175	3.42016e-30	1.55868e-21
ENSG00000134910.8	STT3A	protein_coding	0.5	18	18	0.00199502	0.510509	0.181059	0.626233	0.189099	0.772922	2.51876e-18	0.750576	0.109151	9.92753	0.563364	3.15974e-23	0.808736	0.0897407	0.654053	10.7438	6.33584e-27	9.12635e-19
ENSG00000134917.9	ADAMTS8	protein_coding	0.5	37	37	0.0091401	0.694369	0.147422	0.777589	0.137093	0.916367	6.70978e-27	0.840409	0.0828354	12.412	0.706288	2.25101e-35	0.886927	0.063464	0.78664	13.3984	6.17479e-41	7.46899e-28
ENSG00000134940.9	ACRV1	protein_coding	0.5	16	16	0.00979761	0.684879	0.0832316	0.636845	0.208031	0.769568	7.14801e-25	0.832546	0.0505114	11.8997	0.693133	1.18762e-32	0.819632	0.105398	0.671797	11.4378	2.70509e-30	3.11654e-21
ENSG00000134954.10	ETS1	protein_coding	0.5	12	12	0.00242945	0.453642	0.221107	0.494859	0.204219	0.664366	9.23549e-16	0.710259	0.121815	9.10009	0.504467	9.02567e-20	0.724751	0.120076	0.525264	8.68149	3.90628e-18	2.00393e-12
ENSG00000134955.7	SLC37A2	protein_coding	0.5	13	13	0.006605	0.537891	0.182921	0.47626	0.253733	0.651861	4.20299e-17	0.734959	0.124974	9.54441	0.540165	1.36888e-21	0.752968	0.117211	0.566961	9.43654	3.85274e-21	9.94151e-15
ENSG00000135362.9	PRR5L	protein_coding	0.5	17	16	0.0240262	0.626713	0.100588	0.643999	0.179396	0.77829	6.87395e-26	0.835721	0.074269	12.1655	0.698429	4.74268e-34	0.803281	0.115793	0.64526	10.5749	3.89689e-26	3.08609e-18
ENSG00000135363.7	LMO2	protein_coding	0.5	23	23	0.00208761	0.703697	0.107109	0.70342	0.170691	0.838393	1.16709e-27	0.853893	0.0471746	12.6642	0.729134	9.33798e-37	0.846093	0.113698	0.715873	12.177	4.12224e-34	9.87712e-24
ENSG00000135372.4	NAT10	protein_coding	0.5	22	22	0.0241708	0.630615	0.138343	0.603469	0.199137	0.791377	1.67017e-23	0.821418	0.0482883	11.5249	0.674728	9.88644e-31	0.801001	0.127207	0.641603	10.8283	2.52752e-27	3.07627e-19
ENSG00000135373.8	EHF	protein_coding	0.5	5	5	0.00870873	0.2694	0.149802	0.206436	0.232386	0.331129	4.06867e-07	0.53059	0.131633	5.94285	0.281525	2.80108e-09	0.524999	0.275192	0.275624	6.067	1.30321e-09	8.6405e-07
ENSG00000135378.3	PRRG4	protein_coding	0.5	12	12	0.020915	0.458478	0.218478	0.442849	0.226849	0.630898	2.60559e-15	0.708198	0.110403	8.97307	0.501545	2.88356e-19	0.72539	0.188861	0.526191	8.979	2.73238e-19	1.48825e-13
ENSG00000135387.15	CAPRIN1	protein_coding	0.5	12	12	0.026946	0.330435	0.363574	0.393835	0.468912	0.645689	3.29163e-14	0.691054	0.116765	8.62107	0.477556	6.63326e-18	0.739559	0.145663	0.546948	9.44132	3.68103e-21	5.87272e-15
ENSG00000137474.15	MYO7A	protein_coding	0.5	19	19	0.00654306	0.653939	0.134639	0.652158	0.143765	0.79079	1.34785e-24	0.821282	0.0792624	11.7731	0.674504	5.37093e-32	0.833291	0.101151	0.694373	11.3779	5.38608e-30	7.73203e-21
ENSG00000137478.10	FCHSD2	protein_coding	0.5	4	4	0.0112437	0.192086	0.173766	0.239918	0.150513	0.269889	2.67259e-05	0.460669	0.14316	5.04057	0.212216	4.64152e-07	0.494747	0.204891	0.244775	5.09881	3.41788e-07	0.000382159
ENSG00000137486.12	ARRB1	protein_coding	0.5	9	9	0.00335298	0.367044	0.215717	0.328469	0.332891	0.484346	1.58924e-11	0.61745	0.183022	7.53895	0.381245	4.7377e-14	0.603164	0.200443	0.363806	6.72223	1.78963e-11	1.5302e-07
ENSG00000137491.10	SLCO2B1	protein_coding	0.5	4	4	0.00289429	0.230155	0.0551255	0.208296	0.39601	0.317102	1.43414e-06	0.523472	0.101822	5.76456	0.274023	8.18716e-09	0.48435	0.391728	0.234595	5.66836	1.44168e-08	5.97584e-07
ENSG00000137492.3	PRKRIR	protein_coding	0.5	11	11	0.0348108	0.512459	0.0939037	0.527228	0.184455	0.624265	1.52299e-15	0.72659	0.0646378	9.13584	0.527933	6.49002e-20	0.75617	0.0991504	0.571792	9.29148	1.52156e-20	3.83595e-14
ENSG00000137494.9	ANKRD42	protein_coding	0.5	8	8	0.00612508	0.338863	0.207334	0.299616	0.390025	0.488435	2.51689e-11	0.621313	0.160104	7.51165	0.38603	5.83877e-14	0.589513	0.240959	0.347525	6.65915	2.75408e-11	1.23861e-07
ENSG00000137496.13	IL18BP	protein_coding	0.5	7	7	0.0254519	0.22533	0.300728	0.311053	0.31069	0.434113	5.96686e-09	0.577339	0.156707	6.67041	0.33332	2.55096e-11	0.540791	0.300803	0.292454	6.33469	2.37826e-10	1.39139e-07
ENSG00000137497.13	NUMA1	protein_coding	0.5	8	8	0.0179391	0.339848	0.144014	0.289206	0.395375	0.491771	1.9789e-09	0.592207	0.128839	6.8911	0.350709	5.53638e-12	0.571897	0.279552	0.327066	6.67053	2.54883e-11	5.28308e-08
ENSG00000137500.5	CCDC90B	protein_coding	0.5	15	15	0.00245989	0.559958	0.219654	0.580671	0.156663	0.739942	1.95e-21	0.7672	0.12896	10.759	0.588596	5.37335e-27	0.79418	0.0948704	0.630722	10.176	2.53847e-24	7.26528e-17
ENSG00000137501.12	SYTL2	protein_coding	0.5	4	4	0.0301098	0.188777	0.152502	0.202669	0.220526	0.30435	4.26299e-07	0.530417	0.129867	5.93706	0.281342	2.9018e-09	0.489444	0.229322	0.239556	5.26645	1.39083e-07	0.00010188
ENSG00000137502.5	RAB30	protein_coding	0.5	6	6	0.0150924	0.280738	0.169514	0.2771	0.19643	0.416106	8.30416e-08	0.549293	0.136496	6.22904	0.301723	4.69315e-10	0.561945	0.177723	0.315782	6.13467	8.53362e-10	3.29225e-06
ENSG00000137504.9	CREBZF	protein_coding	0.5	6	6	0.00255149	0.212941	0.117452	0.233426	0.2598	0.338097	1.49318e-06	0.514473	0.121047	5.7024	0.264683	1.18134e-08	0.515507	0.24372	0.265747	5.61153	2.0055e-08	1.45724e-05
ENSG00000137507.7	LRRC32	protein_coding	0.5	18	18	0.00207442	0.569869	0.132026	0.363795	0.730506	0.721142	1.13125e-19	0.779764	0.0664817	10.4083	0.608032	2.27254e-25	0.786216	0.174034	0.618136	10.3799	3.06224e-25	7.48857e-18
ENSG00000137509.6	PRCP	protein_coding	0.5	17	17	0.00924422	0.561142	0.204682	0.592921	0.119137	0.746995	2.39984e-20	0.775513	0.103993	10.5425	0.601421	5.50094e-26	0.797351	0.0817806	0.635768	10.2058	1.86849e-24	6.61018e-17
ENSG00000137513.5	NARS2	protein_coding	0.5	25	25	0.00737262	0.744529	0.0613518	0.76051	0.113903	0.873829	3.67132e-30	0.87393	0.0334398	13.3549	0.763753	1.10876e-40	0.896661	0.0600071	0.804001	13.8534	1.21336e-43	1.31559e-29
ENSG00000137522.13	RNF121	protein_coding	0.5	11	11	0.014447	0.397718	0.195212	0.476614	0.156689	0.581951	1.86801e-15	0.720543	0.0746466	9.07684	0.519183	1.11776e-19	0.70266	0.125799	0.493731	8.26678	1.37629e-16	3.01937e-11
ENSG00000137642.8	SORL1	protein_coding	0.5	40	39	0.0148126	0.59274	0.178732	0.704622	0.160292	0.897634	4.09631e-21	0.782584	0.105062	10.7501	0.612438	5.91974e-27	0.865233	0.0917746	0.748628	12.5452	4.22551e-36	7.76324e-25
ENSG00000137656.7	BUD13	protein_coding	0.5	15	15	0.00339289	0.651688	0.0924144	0.682678	0.153934	0.797091	3.87205e-25	0.831526	0.0609923	11.9666	0.691435	5.3185e-33	0.833532	0.0842866	0.694776	11.4124	3.62595e-30	5.76829e-21
ENSG00000137672.8	TRPC6	protein_coding	0.5	24	24	0.0133735	0.718146	0.101995	0.735905	0.136511	0.858467	2.97983e-29	0.85782	0.0615679	13.0634	0.735855	5.32797e-39	0.866689	0.0750733	0.75115	12.4231	1.95892e-35	2.19751e-24
ENSG00000137691.8	C11orf70	protein_coding	0.5	19	19	0.0022638	0.695486	0.0586532	0.472198	0.447379	0.78961	1.66099e-24	0.830826	0.0487072	11.8141	0.690273	3.29998e-32	0.799785	0.111499	0.639656	10.5039	8.28614e-26	5.03049e-18
ENSG00000137692.7	DCUN1D5	protein_coding	0.5	14	14	0.00417178	0.524223	0.10528	0.485037	0.251785	0.658546	6.85073e-17	0.746377	0.0560506	9.56822	0.557079	1.08763e-21	0.743393	0.166914	0.552633	9.39952	5.48143e-21	9.05175e-15
ENSG00000137693.9	YAP1	protein_coding	0.5	15	15	0.00985851	0.602066	0.163716	0.589962	0.193678	0.734448	1.5813e-25	0.832235	0.0663237	12.0439	0.692615	2.08894e-33	0.78746	0.0819364	0.620093	9.92425	3.26547e-23	4.95046e-16
ENSG00000137699.12	TRIM29	protein_coding	0.5	32	32	0.0135281	0.727852	0.106073	0.776026	0.127654	0.891081	9.80717e-31	0.868687	0.0637139	13.4575	0.754617	2.78047e-41	0.899912	0.071452	0.809842	14.1752	1.30559e-45	7.71733e-31
ENSG00000137700.12	SLC37A4	protein_coding	0.5	16	16	0.00309887	0.633353	0.0442178	0.64176	0.138151	0.756956	5.88251e-21	0.800768	0.0248108	10.817	0.64123	2.85895e-27	0.791781	0.124733	0.626918	10.328	5.26253e-25	1.93014e-17
ENSG00000137710.10	RDX	protein_coding	0.5	9	9	0.00281517	0.339293	0.15179	0.336449	0.272117	0.530406	6.56066e-10	0.61254	0.103462	7.13148	0.375205	9.92984e-13	0.621968	0.229355	0.386845	7.39989	1.36293e-13	1.15001e-09
ENSG00000137713.11	PPP2R1B	protein_coding	0.5	15	15	0.00764734	0.538808	0.213844	0.619978	0.192287	0.733779	5.90917e-21	0.773245	0.146376	10.6569	0.597909	1.61913e-26	0.816908	0.0977183	0.667338	10.9911	4.21819e-28	1.3883e-19
ENSG00000137714.2	FDX1	protein_coding	0.5	9	9	0.00517787	0.422482	0.203432	0.35593	0.367889	0.538086	5.49426e-14	0.681426	0.143776	8.49813	0.464342	1.92675e-17	0.659585	0.201634	0.435052	8.03229	9.56673e-16	3.64865e-11
ENSG00000137720.3	C11orf1	protein_coding	0.5	6	6	0.010592	0.228014	0.251108	0.295865	0.247749	0.362308	2.72344e-07	0.510858	0.185542	5.85228	0.260976	4.84888e-09	0.527636	0.268698	0.2784	5.96511	2.44463e-09	2.3972e-06
ENSG00000137726.11	FXYD6	protein_coding	0.5	12	12	0.00812974	0.531681	0.11577	0.514915	0.146588	0.62889	2.6772e-16	0.734448	0.0749603	9.35652	0.539414	8.24026e-21	0.7478	0.101601	0.559205	9.07966	1.08918e-19	1.77106e-13
ENSG00000137727.8	ARHGAP20	protein_coding	0.5	15	15	0.00794318	0.550832	0.0647957	0.518166	0.307413	0.695943	6.87614e-19	0.778193	0.0234149	10.2135	0.605585	1.72512e-24	0.736791	0.243756	0.542861	9.81649	9.56154e-23	1.26835e-16
ENSG00000137731.9	FXYD2	protein_coding	0.5	21	21	0.00758391	0.739854	0.0619807	0.742771	0.0787474	0.839228	5.36895e-30	0.872286	0.0351644	13.3013	0.760883	2.27561e-40	0.883834	0.0391744	0.781163	12.7831	2.03692e-37	1.88206e-25
ENSG00000137747.10	TMPRSS13	protein_coding	0.5	11	11	0.00248614	0.459237	0.175861	0.442056	0.225812	0.57102	6.32429e-13	0.663597	0.152064	8.14429	0.440361	3.81529e-16	0.672418	0.203916	0.452147	8.13782	4.02466e-16	2.23204e-11
ENSG00000137752.18	CASP1	protein_coding	0.5	7	7	0.00338434	0.416325	0.136597	0.313481	0.364816	0.511491	1.49775e-13	0.689647	0.0843245	8.45704	0.475613	2.74247e-17	0.561248	0.284217	0.315	6.59632	4.21476e-11	6.25837e-08
ENSG00000137760.10	ALKBH8	protein_coding	0.5	7	7	0.0027475	0.304591	0.264434	0.268047	0.324182	0.416883	8.29205e-09	0.57331	0.171043	6.60462	0.328684	3.98528e-11	0.598305	0.202366	0.357969	6.61403	3.73989e-11	2.88963e-07
ENSG00000142082.10	SIRT3	protein_coding	0.5	2	2	0.0164729	0.235151	0.0419331	0.188932	0.344466	0.276089	3.84674e-07	0.548156	0.0582723	6.06581	0.300475	1.31291e-09	0.5464	0.190567	0.298553	5.872	4.30578e-09	1.2229e-05
ENSG00000142089.11	IFITM3	protein_coding	0.5	9	9	0.00236074	0.496331	0.258225	0.397799	0.398483	0.615017	6.47871e-17	0.705187	0.184864	9.32422	0.497289	1.11808e-20	0.613327	0.264358	0.37617	7.30315	2.81104e-13	1.73603e-09
ENSG00000142102.11	ATHL1	protein_coding	0.5	6	6	0.0109415	0.519517	0.0886692	0.432684	0.479972	0.579254	1.42387e-15	0.723074	0.0865097	9.12716	0.522836	7.03181e-20	0.700565	0.300946	0.490792	9.26522	1.94669e-20	2.90672e-15
ENSG00000142186.12	SCYL1	protein_coding	0.5	13	13	0.00258153	0.572208	0.123114	0.488033	0.215889	0.699087	5.89506e-20	0.781555	0.0725053	10.4773	0.610828	1.09854e-25	0.720386	0.13903	0.518956	8.70667	3.12925e-18	1.41364e-12
ENSG00000146670.5	CDCA5	protein_coding	0.5	10	10	0.0051243	0.375095	0.108663	0.419151	0.206115	0.535381	1.14897e-10	0.63334	0.0984528	7.43597	0.401119	1.038e-13	0.680281	0.171221	0.462782	7.90005	2.7879e-15	2.36911e-10
ENSG00000148925.6	BTBD10	protein_coding	0.5	21	21	0.00212061	0.641158	0.123449	0.590142	0.253728	0.796555	4.37516e-25	0.832202	0.0595418	11.9511	0.69256	6.40725e-33	0.849951	0.0770085	0.722417	11.7921	4.28893e-32	3.80999e-22
ENSG00000148926.5	ADM	protein_coding	0.5	20	20	0.00236107	0.67277	0.0856715	0.670183	0.192243	0.832191	7.64925e-30	0.867457	0.0431796	13.2424	0.752482	4.99119e-40	0.857569	0.0866753	0.735424	12.275	1.23365e-34	5.91937e-24
ENSG00000148935.6	GAS2	protein_coding	0.5	8	8	0.021112	0.416144	0.139247	0.420465	0.170815	0.506163	8.74799e-12	0.657485	0.0898584	7.84868	0.432287	4.20438e-15	0.675608	0.121165	0.456446	7.64088	2.15737e-14	1.83394e-09
ENSG00000148942.10	SLC5A12	protein_coding	0.5	5	5	0.00937725	0.428486	0.202237	0.457566	0.221693	0.554662	1.41981e-14	0.687607	0.133035	8.68818	0.472803	3.68281e-18	0.677571	0.162314	0.459103	8.03807	9.12628e-16	7.4431e-11
ENSG00000148943.7	LIN7C	protein_coding	0.5	4	4	0.00872188	0.212302	0.142419	0.181284	0.20812	0.2645	6.13606e-06	0.496688	0.115714	5.43489	0.246699	5.48298e-08	0.530707	0.198854	0.28165	5.76524	8.15413e-09	1.51678e-05
ENSG00000148948.3	LRRC4C	protein_coding	0.5	11	11	0.00248249	0.509255	0.0979213	0.418635	0.268447	0.605836	1.26412e-15	0.726303	0.073604	9.1574	0.527516	5.31632e-20	0.682577	0.181898	0.465911	8.10556	5.25018e-16	4.23555e-11
ENSG00000148950.5	IMMP1L	protein_coding	0.5	12	12	0.00527831	0.31262	0.324178	0.380361	0.21778	0.563487	3.11787e-11	0.615056	0.193383	7.44506	0.378294	9.68982e-14	0.630911	0.156182	0.398048	7.11944	1.0837e-12	2.1794e-08
ENSG00000148965.4	SAA4	protein_coding	0.5	37	37	0.00338412	0.753419	0.154246	0.798223	0.115149	0.935608	7.89903e-35	0.883012	0.0863249	14.4727	0.779709	1.80268e-47	0.90649	0.065023	0.821724	14.3679	8.22764e-47	1.92862e-31
ENSG00000148985.15	PGAP2	protein_coding	0.5	27	27	0.00195839	0.766797	0.0348593	0.606156	0.383546	0.87253	1.47335e-32	0.888847	0.0253978	13.9774	0.790049	2.1429e-44	0.869632	0.0675952	0.756261	12.7045	5.58319e-37	1.65763e-25
ENSG00000149016.11	TUT1	protein_coding	0.5	5	5	0.0162024	0.320316	0.0737584	0.273041	0.243917	0.367254	7.48684e-09	0.596538	0.0585009	6.78017	0.355858	1.20036e-11	0.557869	0.237328	0.311217	6.10324	1.03937e-09	2.52592e-06
ENSG00000149021.2	SCGB1A1	protein_coding	0.5	8	8	0.0176183	0.354967	0.263863	0.288494	0.408034	0.501858	8.35403e-14	0.67431	0.14402	8.42568	0.454694	3.58674e-17	0.615412	0.275149	0.378731	7.59388	3.10459e-14	1.75374e-10
ENSG00000149050.5	ZNF214	protein_coding	0.5	45	45	0.00642121	0.748634	0.0939702	0.73549	0.193323	0.933206	1.31825e-32	0.873767	0.0641853	13.9267	0.763469	4.36197e-44	0.883755	0.0884498	0.781023	13.6008	3.9633e-42	9.3079e-29
ENSG00000149054.10	ZNF215	protein_coding	0.5	37	37	0.0123933	0.742487	0.0455713	0.578025	0.329448	0.902926	4.88566e-30	0.873308	0.0289245	13.3116	0.762667	1.98109e-40	0.785333	0.277192	0.616748	11.5225	1.01647e-30	1.99574e-22
ENSG00000149084.7	HSD17B12	protein_coding	0.5	19	19	0.00288423	0.901025	0.0289693	0.884038	0.0619603	0.935186	6.25856e-50	0.951754	0.0135069	18.3076	0.905836	7.19257e-75	0.944335	0.0307127	0.891769	16.6699	2.17079e-62	4.37574e-40
ENSG00000149089.8	APIP	protein_coding	0.5	23	23	0.00216074	0.875859	0.064547	0.879829	0.0661114	0.940354	5.16372e-52	0.946555	0.0400537	18.7508	0.895966	1.90611e-78	0.943137	0.0296372	0.889508	16.5191	2.6717e-61	1.60067e-39
ENSG00000149090.7	PAMR1	protein_coding	0.5	27	27	0.00193412	0.798202	0.0996055	0.760766	0.149867	0.891178	1.54117e-36	0.89994	0.046771	14.9713	0.809893	1.13036e-50	0.888951	0.0681504	0.790234	13.4512	3.0295e-41	4.95907e-28
ENSG00000149091.11	DGKZ	protein_coding	0.5	5	5	0.00283944	0.193144	0.0918505	0.103729	0.269584	0.293998	2.85807e-05	0.479056	0.082186	5.15835	0.229495	2.4913e-07	0.374236	0.346624	0.140052	4.08481	4.41126e-05	0.000902769
ENSG00000149100.8	EIF3M	protein_coding	0.5	10	10	0.00265683	0.390886	0.138883	0.283749	0.531368	0.534761	3.74388e-11	0.644413	0.0852255	7.61791	0.415268	2.57808e-14	0.65796	0.219406	0.432912	8.0062	1.18304e-15	3.21325e-11
ENSG00000149131.11	SERPING1	protein_coding	0.5	5	5	0.0167683	0.283912	0.0594083	0.202755	0.324941	0.345144	5.32079e-07	0.545069	0.0588224	6.01103	0.297101	1.84353e-09	0.380619	0.393885	0.144871	4.31331	1.60831e-05	0.00020554
ENSG00000149150.4	SLC43A1	protein_coding	0.5	6	6	0.00257602	0.226045	0.338927	0.255581	0.283619	0.38558	3.87407e-08	0.546569	0.177465	6.28209	0.298737	3.34046e-10	0.535101	0.229327	0.286333	5.79039	7.02214e-09	1.25982e-05
ENSG00000149177.8	PTPRJ	protein_coding	0.5	11	11	0.00252137	0.506463	0.181363	0.453356	0.244668	0.607643	5.30424e-15	0.710012	0.0951616	8.916	0.504117	4.8342e-19	0.720374	0.133484	0.518938	8.63361	5.94471e-18	2.67911e-12
ENSG00000149182.10	ARFGAP2	protein_coding	0.5	6	6	0.0260162	0.297035	0.104475	0.328508	0.23455	0.36841	4.42854e-08	0.568525	0.0921266	6.42039	0.323221	1.35926e-10	0.585408	0.200093	0.342703	6.66119	2.7162e-11	1.35778e-07
ENSG00000149187.13	CELF1	protein_coding	0.5	6	6	0.00321013	0.321756	0.182491	0.135179	0.486826	0.371518	1.62243e-08	0.564561	0.159184	6.48988	0.318729	8.59037e-11	0.457119	0.301181	0.208958	5.00252	5.65855e-07	5.65785e-05
ENSG00000149201.5	CCDC81	protein_coding	0.5	17	17	0.0115057	0.586107	0.100705	0.625743	0.185217	0.757918	2.85237e-20	0.783078	0.0697691	10.5657	0.613211	4.29715e-26	0.816982	0.122002	0.667459	11.5289	9.43471e-31	1.25605e-21
ENSG00000149212.6	SESN3	protein_coding	0.5	24	24	0.00196049	0.752965	0.113913	0.734764	0.215374	0.858886	5.45788e-33	0.878743	0.0709825	14.0435	0.77219	8.43891e-45	0.874956	0.0963059	0.765548	13.314	1.91822e-40	1.07062e-27
ENSG00000149218.4	ENDOD1	protein_coding	0.5	17	17	0.0214046	0.527723	0.0660548	0.527282	0.19189	0.721528	8.24584e-18	0.760606	0.0524657	9.86475	0.578522	5.91837e-23	0.790829	0.121858	0.62541	10.3622	3.6834e-25	1.19514e-17
ENSG00000149231.7	CCDC82	protein_coding	0.5	19	19	0.00676063	0.832975	0.0216463	0.749331	0.294772	0.899718	8.02407e-39	0.918923	0.0172056	15.5862	0.844419	9.03396e-55	0.872375	0.145457	0.761037	13.6852	1.24432e-42	2.27265e-29
ENSG00000149243.11	KLHL35	protein_coding	0.5	9	9	0.00820785	0.401608	0.23851	0.368769	0.372886	0.539696	1.06872e-13	0.690237	0.0971518	8.49398	0.476428	1.99685e-17	0.675028	0.22637	0.455663	8.55598	1.16874e-17	7.41146e-13
ENSG00000149256.10	TENM4	protein_coding	0.5	18	18	0.00555686	0.708092	0.0825344	0.666893	0.125297	0.810274	3.03458e-27	0.849249	0.0537916	12.5471	0.721223	4.12344e-36	0.855815	0.0637087	0.73242	11.929	8.35466e-33	1.47099e-22
ENSG00000149257.9	SERPINH1	protein_coding	0.5	13	13	0.0328464	0.452578	0.167121	0.432466	0.296747	0.609685	5.3501e-14	0.687576	0.108312	8.55272	0.472761	1.20226e-17	0.698017	0.179338	0.487228	8.46535	2.55376e-17	4.20965e-12
ENSG00000149260.10	CAPN5	protein_coding	0.5	27	27	0.00185517	0.737911	0.13518	0.740837	0.229506	0.892059	8.43571e-35	0.89516	0.0455225	14.5285	0.801311	7.99389e-48	0.884571	0.0818958	0.782465	13.2916	2.5904e-40	1.44194e-27
ENSG00000149262.12	INTS4	protein_coding	0.5	5	5	0.0030736	0.200794	0.143868	0.162	0.312285	0.338571	9.05926e-07	0.504587	0.178514	5.67795	0.254608	1.36315e-08	0.524337	0.208195	0.274929	5.77429	7.72771e-09	1.05809e-05
ENSG00000149269.5	PAK1	protein_coding	0.5	10	10	0.0024402	0.507364	0.0782493	0.400084	0.288693	0.591013	5.80457e-14	0.702499	0.0617256	8.62769	0.493505	6.26041e-18	0.721308	0.131907	0.520286	8.79902	1.38012e-18	7.04137e-13
ENSG00000149273.10	RPS3	protein_coding	0.5	10	10	0.00711903	0.459754	0.181922	0.479617	0.261565	0.575655	3.20291e-14	0.69683	0.102224	8.65332	0.485572	5.00235e-18	0.702544	0.21155	0.493568	8.6042	7.6851e-18	1.34323e-12
ENSG00000149289.6	ZC3H12C	protein_coding	0.5	14	14	0.00237143	0.448677	0.228248	0.506246	0.188986	0.641436	2.82471e-16	0.718199	0.124352	9.25677	0.515809	2.10709e-20	0.758571	0.105925	0.57543	9.30128	1.3877e-20	4.01385e-14
ENSG00000149292.12	TTC12	protein_coding	0.5	31	31	0.00991553	0.779763	0.155903	0.761111	0.176832	0.907102	3.82747e-34	0.878334	0.0887543	14.312	0.77147	1.84081e-46	0.869854	0.10649	0.756646	13.2912	2.60296e-40	8.42742e-28
ENSG00000149294.12	NCAM1	protein_coding	0.5	13	13	0.00513473	0.63561	0.0694844	0.583947	0.333712	0.730696	8.36207e-23	0.817161	0.0407502	11.3368	0.667752	8.625e-30	0.829182	0.0909853	0.687543	11.1816	5.01987e-29	4.40106e-20
ENSG00000149295.9	DRD2	protein_coding	0.5	16	16	0.00830333	0.598437	0.128251	0.587828	0.357514	0.7723	6.40821e-25	0.827488	0.0651192	11.8795	0.684737	1.51204e-32	0.805044	0.193527	0.648096	11.2145	3.4629e-29	9.09266e-21
ENSG00000149300.5	C11orf52	protein_coding	0.5	19	19	0.00221728	0.710385	0.0692462	0.725398	0.120996	0.80649	2.15348e-26	0.847173	0.0369201	12.3378	0.717702	5.66571e-35	0.862536	0.0691447	0.743969	12.3152	7.50699e-35	5.64535e-24
ENSG00000149305.2	HTR3B	protein_coding	0.5	5	5	0.0339943	0.176713	0.219161	0.238144	0.22229	0.343116	1.08283e-06	0.47391	0.231618	5.4517	0.22459	4.989e-08	0.567951	0.191134	0.322568	6.19293	5.90551e-10	2.50769e-06
ENSG00000149308.12	NPAT	protein_coding	0.5	8	8	0.0026641	0.357414	0.0903385	0.324176	0.201605	0.462733	1.89054e-09	0.610727	0.0658736	7.01146	0.372988	2.35852e-12	0.659115	0.177088	0.434432	7.74338	9.68098e-15	3.93198e-10
ENSG00000149311.13	ATM	protein_coding	0.5	9	9	0.00296531	0.379155	0.152819	0.434268	0.186691	0.558652	8.86898e-12	0.655858	0.099531	7.83477	0.430149	4.69716e-15	0.664488	0.141502	0.441544	7.70845	1.27359e-14	7.0529e-10
ENSG00000149313.6	AASDHPPT	protein_coding	0.5	7	7	0.00245464	0.23599	0.358056	0.325918	0.202959	0.441793	6.68582e-10	0.586563	0.189542	6.95264	0.344056	3.58519e-12	0.594526	0.185836	0.353461	6.58486	4.55317e-11	3.30747e-07
ENSG00000149328.10	GLB1L2	protein_coding	0.5	37	37	0.00177666	0.779586	0.0897397	0.759604	0.174544	0.935967	7.62508e-35	0.896772	0.0379659	14.5568	0.804201	5.28512e-48	0.909385	0.0664086	0.82698	14.9443	1.6963e-50	9.90848e-34
ENSG00000149357.5	LAMTOR1	protein_coding	0.5	13	13	0.00212096	0.484499	0.177783	0.525995	0.133056	0.651586	1.26361e-16	0.732961	0.103232	9.42926	0.537232	4.12982e-21	0.726301	0.0987082	0.527513	8.61188	7.18713e-18	4.0317e-12
ENSG00000149380.7	P4HA3	protein_coding	0.5	4	4	0.00266575	0.232858	0.115255	0.187446	0.255537	0.25027	1.10305e-05	0.486325	0.127639	5.30007	0.236512	1.15761e-07	0.437411	0.24589	0.191328	4.52948	5.91296e-06	0.00221858
ENSG00000149403.7	GRIK4	protein_coding	0.5	43	43	0.0110535	0.882502	0.0230768	0.873929	0.0421245	0.961449	2.58598e-47	0.946364	0.0110603	17.6771	0.895604	6.2929e-70	0.932951	0.0456681	0.870398	15.9965	1.35175e-57	1.33668e-37
ENSG00000149418.6	ST14	protein_coding	0.5	20	20	0.00239973	0.730515	0.119733	0.680455	0.0989746	0.802072	1.55274e-29	0.861295	0.0627114	13.1415	0.741829	1.90504e-39	0.846494	0.0589576	0.716552	11.6211	3.21851e-31	1.49615e-21
ENSG00000149428.14	HYOU1	protein_coding	0.5	15	15	0.003951	0.526164	0.125586	0.56015	0.25492	0.727467	7.70004e-19	0.75472	0.093818	10.0782	0.569602	6.89901e-24	0.75924	0.180842	0.576446	10.2721	9.40965e-25	8.15272e-18
ENSG00000149476.10	DAK	protein_coding	0.5	6	6	0.00764363	0.278724	0.18889	0.199222	0.441207	0.390864	1.84223e-09	0.580661	0.16866	6.82015	0.337167	9.09428e-12	0.56043	0.220536	0.314082	6.13587	8.46958e-10	2.49801e-06
ENSG00000149480.2	MTA2	protein_coding	0.5	11	11	0.00231499	0.429297	0.214618	0.378157	0.281558	0.591856	6.15682e-15	0.697702	0.13703	8.82872	0.486788	1.05876e-18	0.589058	0.225621	0.346989	6.88242	5.88427e-12	2.52003e-08
ENSG00000149483.7	TMEM138	protein_coding	0.5	10	10	0.0130273	0.314423	0.148354	0.352576	0.228108	0.53229	4.44757e-09	0.586766	0.128497	6.76666	0.344294	1.31787e-11	0.600214	0.192818	0.360256	6.66715	2.6081e-11	2.10136e-07
ENSG00000149485.12	FADS1	protein_coding	0.5	5	5	0.00800149	0.395493	0.0893423	0.391384	0.322203	0.464425	2.16573e-11	0.654716	0.0644197	7.73933	0.428654	9.99411e-15	0.646522	0.222828	0.41799	7.63771	2.21124e-14	4.58579e-10
ENSG00000149489.4	ROM1	protein_coding	0.5	12	12	0.00466676	0.575034	0.105645	0.508815	0.269773	0.668328	8.17217e-19	0.770249	0.059438	10.1479	0.593283	3.38639e-24	0.699591	0.194017	0.489427	8.62993	6.13913e-18	1.06626e-12
ENSG00000149499.7	EML3	protein_coding	0.5	18	18	0.0023166	0.705473	0.088655	0.649765	0.189014	0.786778	1.38321e-27	0.852789	0.051359	12.6397	0.727249	1.27608e-36	0.845086	0.0836673	0.714171	11.7226	9.75755e-32	5.4359e-22
ENSG00000149503.8	INCENP	protein_coding	0.5	8	8	0.00309963	0.402241	0.166633	0.355591	0.332154	0.531942	5.2152e-12	0.65625	0.104839	7.89283	0.430664	2.95402e-15	0.584561	0.270543	0.341712	6.97868	2.9796e-12	8.15151e-09
ENSG00000149506.6	ZP1	protein_coding	0.5	10	10	0.00242706	0.294035	0.266932	0.397576	0.341229	0.558763	2.11802e-10	0.602853	0.184351	7.16756	0.363431	7.63466e-13	0.66518	0.216116	0.442464	7.79114	6.64095e-15	2.66739e-10
ENSG00000149532.11	CPSF7	protein_coding	0.5	25	25	0.0117669	0.561645	0.175763	0.583083	0.121421	0.775814	2.02374e-20	0.773404	0.120738	10.5397	0.598154	5.66818e-26	0.794963	0.0935089	0.631967	10.1888	2.22543e-24	7.15454e-17
ENSG00000149541.5	B3GAT3	protein_coding	0.5	6	6	0.0114285	0.369486	0.232225	0.429302	0.1611	0.496055	3.10204e-12	0.653264	0.132034	7.92513	0.426754	2.27915e-15	0.66323	0.0895943	0.439873	7.32148	2.4525e-13	1.55721e-08
ENSG00000149547.10	EI24	protein_coding	0.5	19	19	0.0210628	0.625809	0.161064	0.59392	0.262014	0.788102	1.37732e-22	0.800629	0.0932616	11.1928	0.641007	4.42254e-29	0.797168	0.160976	0.635477	10.6083	2.72672e-26	1.79325e-18
ENSG00000149548.10	CCDC15	protein_coding	0.5	14	14	0.00887362	0.554566	0.177172	0.577222	0.166517	0.685457	6.439e-20	0.768054	0.101451	10.3861	0.589907	2.86816e-25	0.763013	0.133091	0.582189	9.55493	1.23672e-21	4.92127e-15
ENSG00000149554.8	CHEK1	protein_coding	0.5	19	19	0.00174331	0.578739	0.0265562	0.504255	0.337147	0.764462	9.77167e-20	0.788711	0.0132712	10.4688	0.622065	1.20156e-25	0.80691	0.0908777	0.651105	10.6117	2.62846e-26	2.2832e-18
ENSG00000149557.8	FEZ1	protein_coding	0.5	12	12	0.0125968	0.509057	0.0915873	0.478449	0.266516	0.658929	7.33257e-19	0.773	0.0493587	10.173	0.597529	2.61784e-24	0.765308	0.0963136	0.585696	9.56879	1.08162e-21	5.21092e-15
ENSG00000149564.7	ESAM	protein_coding	0.5	12	12	0.0137937	0.545782	0.186552	0.567995	0.201718	0.668849	5.40148e-18	0.750754	0.108055	9.84462	0.563631	7.23152e-23	0.761534	0.12331	0.579935	9.61849	6.68078e-22	2.94626e-15
ENSG00000149571.6	KIRREL3	protein_coding	0.5	28	28	0.00183276	0.576998	0.202441	0.579395	0.308453	0.82074	1.90336e-21	0.774833	0.138678	10.7806	0.600366	4.24918e-27	0.770094	0.122009	0.593045	9.84758	7.02134e-23	5.00934e-16
ENSG00000149573.4	MPZL2	protein_coding	0.5	16	16	0.00678952	0.603194	0.153318	0.521502	0.238615	0.74445	1.92363e-22	0.792942	0.121344	11.1184	0.628757	1.0204e-28	0.778748	0.102726	0.606448	9.85365	6.61015e-23	6.43266e-16
ENSG00000149575.5	SCN2B	protein_coding	0.5	25	25	0.00177842	0.661393	0.108725	0.57701	0.303808	0.840232	5.73471e-23	0.81186	0.0721125	11.3449	0.659116	7.86474e-30	0.794493	0.177496	0.631219	10.9404	7.38835e-28	7.55536e-20
ENSG00000149577.11	SIDT2	protein_coding	0.5	51	50	0.00382704	0.744669	0.163422	0.828877	0.085446	0.963675	1.95682e-34	0.875994	0.0939681	14.3387	0.767366	1.25326e-46	0.924661	0.031912	0.854997	14.9549	1.44786e-50	1.75405e-33
ENSG00000149582.11	TMEM25	protein_coding	0.5	27	27	0.0019603	0.711464	0.116796	0.724385	0.0888004	0.857787	2.91052e-29	0.85612	0.0745741	13.047	0.732941	6.61095e-39	0.875559	0.0488913	0.766603	12.554	3.77692e-36	1.05142e-24
ENSG00000149591.12	TAGLN	protein_coding	0.5	23	23	0.00688405	0.662788	0.0736082	0.673056	0.08836	0.816816	1.21512e-22	0.810747	0.0556918	11.2605	0.657311	2.05593e-29	0.841084	0.0559869	0.707423	11.2892	1.48452e-29	2.43206e-20
ENSG00000149716.8	ORAOV1	protein_coding	0.5	31	31	0.0096762	0.689454	0.0550031	0.598973	0.270077	0.879457	3.1049e-26	0.844867	0.0438217	12.2911	0.713801	1.01111e-34	0.836635	0.111918	0.699958	12.1391	6.55169e-34	1.03786e-23
ENSG00000149735.2	GPHA2	protein_coding	0.5	9	9	0.0218971	0.376151	0.155344	0.409608	0.183325	0.514992	1.98708e-11	0.650023	0.0931908	7.719	0.42253	1.17244e-14	0.669287	0.152338	0.447946	7.85596	3.96736e-15	2.11116e-10
ENSG00000149742.5	SLC22A9	protein_coding	0.5	12	12	0.00261348	0.471568	0.136503	0.46182	0.277964	0.622741	2.77798e-17	0.740759	0.0939693	9.62631	0.548724	6.19136e-22	0.727517	0.186574	0.529281	9.12933	6.89228e-20	4.48982e-14
ENSG00000149743.9	TRPT1	protein_coding	0.5	20	20	0.0254	0.749987	0.104476	0.770059	0.0929854	0.863773	4.80601e-33	0.882618	0.0551697	14.052	0.779015	7.48787e-45	0.883444	0.0556215	0.780474	12.9883	1.42566e-38	2.69401e-26
ENSG00000149761.4	NUDT22	protein_coding	0.5	8	8	0.0203732	0.341743	0.250235	0.34994	0.443114	0.473933	2.72999e-10	0.613244	0.154201	7.21297	0.376068	5.4744e-13	0.694633	0.212839	0.482515	8.40214	4.38397e-17	5.60762e-12
ENSG00000149781.8	FERMT3	protein_coding	0.5	8	8	0.0123601	0.474601	0.108861	0.338605	0.458849	0.537287	5.74808e-15	0.718545	0.0601669	8.95696	0.516307	3.33766e-19	0.618049	0.261809	0.381984	7.48496	7.15662e-14	4.92203e-10
ENSG00000149782.7	PLCB3	protein_coding	0.5	5	5	0.00378916	0.25068	0.24069	0.313663	0.159867	0.361119	3.74497e-07	0.492839	0.210318	5.69942	0.24289	1.20215e-08	0.599797	0.132551	0.359757	6.46947	9.835e-11	1.11997e-06
ENSG00000149792.4	MRPL49	protein_coding	0.5	5	5	0.0047326	0.216972	0.233921	0.172685	0.228737	0.309355	1.39328e-06	0.480619	0.212056	5.46636	0.230995	4.59383e-08	0.463976	0.213243	0.215274	4.86585	1.13965e-06	0.000723207
ENSG00000149798.3	CDC42EP2	protein_coding	0.5	8	8	0.0195704	0.290103	0.423334	0.299828	0.500325	0.49348	2.84087e-12	0.63707	0.17853	7.8319	0.405859	4.80551e-15	0.638519	0.27183	0.407706	7.92381	2.30337e-15	2.67929e-11
ENSG00000149806.6	FAU	protein_coding	0.5	5	5	0.0189792	0.167717	0.182859	0.171102	0.323284	0.305884	1.38709e-05	0.459501	0.187935	5.09011	0.211142	3.57858e-07	0.541282	0.214796	0.292987	5.84687	5.00908e-09	1.11231e-05
ENSG00000149809.10	TM7SF2	protein_coding	0.5	12	12	0.00244588	0.484622	0.293774	0.410843	0.279606	0.699374	6.94818e-19	0.760438	0.104638	10.1043	0.578266	5.28647e-24	0.724941	0.128284	0.525539	8.91232	4.99763e-19	2.55685e-13
ENSG00000149823.3	VPS51	protein_coding	0.5	9	9	0.012047	0.331583	0.299989	0.278257	0.282421	0.459183	3.06577e-11	0.59893	0.245747	7.32281	0.358718	2.42823e-13	0.632168	0.212074	0.399636	7.29143	3.06672e-13	4.78732e-09
ENSG00000149972.6	CNTN5	protein_coding	0.5	15	15	0.0121241	0.586745	0.163304	0.591131	0.201915	0.766861	3.11833e-24	0.816815	0.0784971	11.6729	0.667186	1.7524e-31	0.808999	0.114497	0.65448	10.948	6.7916e-28	1.51833e-19
ENSG00000150316.7	CWC15	protein_coding	0.5	10	10	0.00250677	0.497962	0.153104	0.515262	0.118331	0.581686	1.70202e-19	0.762703	0.107845	10.2621	0.581715	1.0439e-24	0.742241	0.0508431	0.550921	8.67785	4.03328e-18	4.40246e-12
ENSG00000150433.5	TMEM218	protein_coding	0.5	9	9	0.00866804	0.531539	0.112584	0.400345	0.425975	0.603037	1.9046e-16	0.739055	0.0763251	9.42328	0.546203	4.37228e-21	0.69383	0.212438	0.4814	8.5506	1.22452e-17	1.47053e-12
ENSG00000150455.9	TIRAP	protein_coding	0.5	13	13	0.00814788	0.501378	0.194125	0.461787	0.245759	0.622574	3.3836e-15	0.705954	0.11786	8.93383	0.498372	4.11521e-19	0.715411	0.12243	0.511813	8.47138	2.42508e-17	7.83531e-12
ENSG00000150672.12	DLG2	protein_coding	0.5	8	8	0.00837352	0.42163	0.155732	0.383045	0.253338	0.525022	5.01226e-13	0.676191	0.10665	8.25323	0.457234	1.54167e-16	0.693283	0.165205	0.480641	8.43641	3.27236e-17	4.80489e-12
ENSG00000150687.7	PRSS23	protein_coding	0.5	5	5	0.00317067	0.304834	0.228852	0.252515	0.283683	0.374284	2.36466e-09	0.570343	0.218001	6.70288	0.325291	2.04345e-11	0.575521	0.237655	0.331224	6.47043	9.77274e-11	3.348e-07
ENSG00000150764.9	DIXDC1	protein_coding	0.5	12	12	0.00583596	0.465418	0.0989081	0.431998	0.198242	0.599889	5.47094e-15	0.718699	0.0577904	8.96219	0.516528	3.18297e-19	0.660181	0.123006	0.435839	7.38384	1.53792e-13	8.10701e-09
ENSG00000150768.11	DLAT	protein_coding	0.5	4	4	0.0144408	0.168661	0.105135	0.216202	0.185734	0.265505	8.7462e-06	0.493645	0.0995361	5.38158	0.243686	7.38329e-08	0.472914	0.170401	0.223648	4.84231	1.28341e-06	0.00127691
ENSG00000150773.6	PIH1D2	protein_coding	0.5	16	16	0.00902116	0.428725	0.154786	0.502481	0.204957	0.666292	3.59299e-14	0.69308	0.105965	8.62424	0.48036	6.45192e-18	0.741717	0.131876	0.550145	9.17517	4.5086e-20	6.20266e-14
ENSG00000150776.13	C11orf57	protein_coding	0.5	9	9	0.00251716	0.396528	0.174644	0.417569	0.229332	0.556415	1.05217e-13	0.689143	0.0983948	8.48247	0.474919	2.20463e-17	0.68471	0.187161	0.468828	8.40422	4.307e-17	4.31114e-12
ENSG00000150779.7	TIMM8B	protein_coding	0.5	17	17	0.0142329	0.53599	0.0800665	0.484199	0.387611	0.703689	6.9572e-17	0.743691	0.064898	9.54447	0.553076	1.36799e-21	0.759578	0.149855	0.576959	10.263	1.03479e-24	8.46221e-18
ENSG00000150782.7	IL18	protein_coding	0.5	4	4	0.0127738	0.187471	0.135191	0.215202	0.227145	0.284213	6.56757e-06	0.465788	0.188705	5.21724	0.216959	1.81612e-07	0.483721	0.245432	0.233986	5.25463	1.48321e-07	9.12079e-05
ENSG00000150783.5	TEX12	protein_coding	0.5	15	15	0.00758334	0.573404	0.104086	0.59245	0.106604	0.711088	3.61753e-20	0.792152	0.0270588	10.5876	0.627504	3.40271e-26	0.800108	0.0747774	0.640173	10.1443	3.51456e-24	1.28176e-16
ENSG00000150787.3	PTS	protein_coding	0.5	14	14	0.00926517	0.478669	0.152499	0.461189	0.33618	0.690405	3.7817e-18	0.742635	0.117912	9.84615	0.551506	7.12186e-23	0.717725	0.156693	0.51513	8.7232	2.70436e-18	1.10423e-12
ENSG00000151116.12	UEVLD	protein_coding	0.5	25	25	0.0032667	0.715356	0.102747	0.718327	0.158123	0.871264	1.01424e-27	0.854809	0.0507692	12.6853	0.730698	7.13303e-37	0.875137	0.0571291	0.765865	12.5555	3.70705e-36	9.63432e-25
ENSG00000151117.4	TMEM86A	protein_coding	0.5	11	11	0.00248301	0.462024	0.0837084	0.437441	0.452047	0.580354	1.00653e-14	0.717836	0.0512017	8.8966	0.515288	5.75817e-19	0.684741	0.291342	0.46887	8.42042	3.75124e-17	1.24231e-12
ENSG00000151348.9	EXT2	protein_coding	0.5	15	15	0.0077694	0.599142	0.120463	0.577175	0.189483	0.73381	3.04081e-21	0.798436	0.0526781	10.8709	0.6375	1.58682e-27	0.801346	0.080277	0.642155	10.3121	6.21076e-25	3.01587e-17
ENSG00000151364.11	KCTD14	protein_coding	0.5	4	4	0.00761719	0.206783	0.0930404	0.243951	0.245147	0.288508	1.71057e-05	0.482683	0.112983	5.23246	0.232983	1.67268e-07	0.494879	0.234611	0.244906	5.40018	6.6575e-08	5.18878e-05
ENSG00000151365.2	THRSP	protein_coding	0.5	3	3	0.00859703	0.119498	0.184069	0.0591693	0.432377	0.224597	4.37038e-05	0.447064	0.167679	4.88794	0.199866	1.01897e-06	0.390318	0.314725	0.152348	4.18378	2.86696e-05	0.00155672
ENSG00000151366.8	NDUFC2	protein_coding	0.5	14	14	0.00247882	0.573963	0.112165	0.578063	0.289533	0.698462	8.33435e-18	0.749778	0.0976837	9.79743	0.562167	1.15491e-22	0.74939	0.208346	0.561586	10.2093	1.80075e-24	7.17708e-18
ENSG00000151376.12	ME3	protein_coding	0.5	9	9	0.0030693	0.417613	0.345335	0.466033	0.221076	0.62404	5.77918e-15	0.676953	0.212692	8.68624	0.458266	3.74629e-18	0.706179	0.136513	0.498689	8.42558	3.58977e-17	8.87994e-12
ENSG00000151498.7	ACAD8	protein_coding	0.5	36	35	0.0162073	0.379914	0.393308	0.447351	0.590532	0.870062	6.10053e-18	0.738606	0.126402	9.76563	0.545538	1.58126e-22	0.783354	0.163548	0.613643	10.2257	1.52128e-24	3.00582e-17
ENSG00000151500.10	THYN1	protein_coding	0.5	31	31	0.00194137	0.824783	0.05067	0.767972	0.264876	0.92385	8.52344e-40	0.919609	0.0279055	15.813	0.845681	2.53063e-56	0.895756	0.102834	0.802379	14.5414	6.62167e-48	2.22641e-32
ENSG00000151502.6	VPS26B	protein_coding	0.5	29	29	0.00684532	0.756219	0.137179	0.779951	0.151947	0.895175	1.6669e-35	0.89817	0.0483879	14.7225	0.806709	4.62078e-49	0.90395	0.0538596	0.817125	14.2265	6.27272e-46	6.43074e-31
ENSG00000151503.8	NCAPD3	protein_coding	0.5	18	18	0.013657	0.58682	0.078436	0.600991	0.197448	0.748763	2.77522e-21	0.800992	0.0428504	10.8972	0.641588	1.1887e-27	0.790541	0.126508	0.624955	10.3537	4.0241e-25	1.34891e-17
ENSG00000151702.12	FLI1	protein_coding	0.5	44	43	0.00827727	0.738279	0.0986216	0.81646	0.0780698	0.950816	1.60523e-31	0.879408	0.0407635	13.6981	0.773359	1.0426e-42	0.908884	0.0470689	0.82607	14.147	1.94962e-45	1.79772e-30
ENSG00000151704.11	KCNJ1	protein_coding	0.5	15	15	0.00222563	0.550471	0.150603	0.490659	0.409974	0.729531	1.01915e-17	0.751199	0.0845924	9.7831	0.5643	1.33073e-22	0.754112	0.188599	0.568685	9.92453	3.25648e-23	1.36774e-16
ENSG00000151715.3	TMEM45B	protein_coding	0.5	31	31	0.0230684	0.433289	0.158147	0.407479	0.273124	0.762573	2.21886e-12	0.663323	0.110172	8.02394	0.439997	1.02409e-15	0.719242	0.14176	0.517309	8.86606	7.57817e-19	3.67807e-13
ENSG00000152219.4	ARL14EP	protein_coding	0.5	7	7	0.0132414	0.28908	0.191587	0.279065	0.365324	0.480024	1.31769e-10	0.616412	0.150153	7.31482	0.379964	2.57725e-13	0.698283	0.105539	0.487599	8.04199	8.83914e-16	1.65027e-10
ENSG00000152402.6	GUCY1A2	protein_coding	0.5	12	12	0.0167717	0.495255	0.189739	0.488836	0.188022	0.640154	2.70066e-19	0.779072	0.0441032	10.3079	0.606953	6.49139e-25	0.737221	0.123193	0.543495	9.17279	4.60921e-20	5.44156e-14
ENSG00000152404.11	CWF19L2	protein_coding	0.5	9	9	0.0291575	0.405505	0.158652	0.413086	0.339254	0.588111	7.21668e-12	0.656716	0.0943929	7.85929	0.431276	3.86327e-15	0.673905	0.249858	0.454147	8.29714	1.06646e-16	4.89519e-12
ENSG00000152558.10	TMEM123	protein_coding	0.5	19	19	0.00196597	0.598968	0.167399	0.702524	0.0964008	0.807865	5.5248e-25	0.824287	0.093132	11.8939	0.67945	1.27374e-32	0.85727	0.0529061	0.734912	11.9066	1.09333e-32	1.90404e-22
ENSG00000152578.8	GRIA4	protein_coding	0.5	5	5	0.015745	0.287496	0.0919409	0.193793	0.410928	0.354968	2.38823e-07	0.553432	0.0600341	6.14907	0.306287	7.79385e-10	0.512585	0.276554	0.262743	5.55792	2.73011e-08	1.48677e-05
ENSG00000154096.9	THY1	protein_coding	0.5	7	7	0.00395468	0.409226	0.185448	0.357912	0.351439	0.530087	7.67938e-14	0.673709	0.130223	8.43553	0.453884	3.29718e-17	0.633234	0.210609	0.400985	7.36963	1.71106e-13	2.4994e-09
ENSG00000154114.8	TBCEL	protein_coding	0.5	13	13	0.011489	0.487914	0.0774276	0.46957	0.169586	0.588341	2.09199e-14	0.708558	0.0646262	8.76491	0.502054	1.86922e-18	0.7237	0.127436	0.523741	8.72168	2.74102e-18	1.42671e-12
ENSG00000154127.5	UBASH3B	protein_coding	0.5	62	59	0.0111466	0.424786	0.0840344	0.437759	0.334932	0.889942	1.81066e-12	0.673262	0.0635899	8.10038	0.453282	5.47887e-16	0.727706	0.170859	0.529556	8.95208	3.48834e-19	1.88733e-13
ENSG00000154133.10	ROBO4	protein_coding	0.5	25	25	0.00792822	0.729853	0.0995022	0.656459	0.340696	0.828417	1.52273e-32	0.88036	0.0647549	13.9474	0.775034	3.26077e-44	0.824519	0.166721	0.679831	12.3067	8.3311e-35	1.08208e-24
ENSG00000154134.10	ROBO3	protein_coding	0.5	15	15	0.00223495	0.53833	0.132068	0.536674	0.296611	0.69862	5.16534e-19	0.777217	0.0462549	10.2389	0.604067	1.32787e-24	0.813774	0.0984353	0.662228	10.7633	5.12947e-27	8.72855e-19
ENSG00000154143.2	PANX3	protein_coding	0.5	19	19	0.00213835	0.491459	0.382269	0.536379	0.291483	0.756796	2.3747e-22	0.749281	0.185584	10.8462	0.561422	2.07855e-27	0.73993	0.169266	0.547496	9.75266	1.79704e-22	3.84156e-16
ENSG00000154144.8	TBRG1	protein_coding	0.5	18	18	0.00209431	0.63579	0.0972367	0.608172	0.17539	0.768774	7.13172e-22	0.805315	0.0565192	11.0564	0.648533	2.04164e-28	0.789727	0.115139	0.623668	10.1039	5.31106e-24	1.20346e-16
ENSG00000154146.8	NRGN	protein_coding	0.5	7	7	0.010866	0.317993	0.171611	0.390435	0.241899	0.4421	3.46989e-09	0.583405	0.143974	6.77427	0.340361	1.25033e-11	0.642206	0.222687	0.412429	7.65245	1.97193e-14	3.69001e-10
ENSG00000156587.11	UBE2L6	protein_coding	0.5	4	4	0.0264555	0.212864	0.148683	0.0851233	0.39207	0.271072	1.71598e-05	0.473852	0.142203	5.1684	0.224536	2.36107e-07	0.444647	0.304372	0.197711	4.77545	1.79302e-06	0.000170926
ENSG00000156599.6	ZDHHC5	protein_coding	0.5	5	5	0.0173305	0.205301	0.246328	0.253311	0.242132	0.366472	6.39768e-08	0.541611	0.15724	6.20806	0.293342	5.36421e-10	0.575455	0.218788	0.331148	6.50777	7.62734e-11	2.79403e-07
ENSG00000156689.2	GLYATL2	protein_coding	0.5	7	7	0.0128369	0.330488	0.275176	0.249547	0.445371	0.475241	2.45313e-10	0.600711	0.17209	7.1523	0.360854	8.53341e-13	0.623529	0.213635	0.388788	7.19173	6.39773e-13	7.46122e-09
ENSG00000157570.7	TSPAN18	protein_coding	0.5	15	15	0.00234888	0.683168	0.128329	0.672679	0.204495	0.814152	8.95133e-29	0.859854	0.0535056	12.957	0.739348	2.14501e-38	0.833908	0.122962	0.695402	11.8279	2.79935e-32	1.41109e-22
ENSG00000157613.6	CREB3L1	protein_coding	0.5	4	4	0.00261431	0.172964	0.236023	0.149302	0.237182	0.225436	2.6497e-06	0.419915	0.321666	4.90108	0.176328	9.53112e-07	0.383694	0.232756	0.147221	3.97109	7.15432e-05	0.0131152
ENSG00000158042.8	MRPL17	protein_coding	0.5	30	30	0.00181455	0.764718	0.0376858	0.79526	0.1176	0.902302	8.99654e-34	0.894191	0.028333	14.2935	0.799578	2.40055e-46	0.915263	0.0571027	0.837707	14.8767	4.66972e-50	2.36237e-33
ENSG00000158483.11	FAM86C1	protein_coding	0.5	4	4	0.00290771	0.187659	0.129806	0.136012	0.263755	0.238719	0.000110318	0.440231	0.145309	4.74252	0.193804	2.11076e-06	0.4109	0.263976	0.168839	4.27312	1.92757e-05	0.00286752
ENSG00000158555.10	GDPD5	protein_coding	0.5	13	13	0.0203942	0.519759	0.222087	0.490628	0.243112	0.681634	4.55434e-18	0.749848	0.105526	9.85823	0.562272	6.31497e-23	0.759747	0.120699	0.577215	9.59218	8.62418e-22	3.31487e-15
ENSG00000158636.12	C11orf30	protein_coding	0.5	26	26	0.0337338	0.607806	0.140487	0.65475	0.123022	0.819816	2.95877e-21	0.789706	0.0820791	10.8212	0.623636	2.73078e-27	0.842854	0.0596233	0.710402	11.4455	2.47604e-30	6.74566e-21
ENSG00000159063.8	ALG8	protein_coding	0.5	5	5	0.00327468	0.432062	0.107801	0.3734	0.305639	0.485604	3.52192e-14	0.701903	0.0815663	8.67627	0.492668	4.0896e-18	0.710461	0.18318	0.504755	8.81103	1.24003e-18	3.80824e-13
ENSG00000160584.11	SIK3	protein_coding	0.5	43	39	0.0179727	0.714819	0.099978	0.690868	0.150518	0.907164	7.30136e-30	0.868023	0.0479108	13.2465	0.753465	4.72713e-40	0.847431	0.089814	0.718139	12.3591	4.3473e-35	1.90331e-24
ENSG00000160588.5	MPZL3	protein_coding	0.5	25	25	0.00204064	0.759896	0.0770855	0.759153	0.0958362	0.885289	3.26589e-32	0.887104	0.0230244	13.8889	0.786953	7.39485e-44	0.895793	0.0652427	0.802445	13.7677	3.98469e-43	3.51616e-29
ENSG00000160593.13	AMICA1	protein_coding	0.5	18	18	0.0115917	0.662614	0.162508	0.691654	0.167745	0.808202	1.48332e-30	0.870846	0.0438181	13.4123	0.758373	5.12307e-41	0.858463	0.0874357	0.736959	12.4871	8.77584e-36	1.09104e-24
ENSG00000160613.8	PCSK7	protein_coding	0.5	19	19	0.00217229	0.745943	0.109756	0.693969	0.206829	0.817544	2.50649e-31	0.871921	0.0614748	13.601	0.760246	3.9495e-42	0.842482	0.158275	0.709777	12.2149	2.5888e-34	5.39803e-24
ENSG00000160695.10	VPS11	protein_coding	0.5	23	23	0.00750312	0.795164	0.0936789	0.801159	0.101113	0.896832	5.36732e-37	0.895587	0.0630268	15.0521	0.802076	3.34264e-51	0.908057	0.0419169	0.824568	14.022	1.14337e-44	4.85801e-30
ENSG00000160703.11	NLRX1	protein_coding	0.5	6	6	0.0166636	0.15776	0.267135	0.194824	0.404886	0.374809	5.49074e-08	0.552108	0.149862	6.28572	0.304823	3.26348e-10	0.558254	0.251323	0.311647	6.44425	1.16174e-10	2.09145e-07
ENSG00000161328.10	LRRC56	protein_coding	0.5	18	18	0.00222718	0.668419	0.0560221	0.691296	0.160253	0.823857	3.72516e-24	0.828341	0.0382263	11.7073	0.686149	1.16913e-31	0.843549	0.13017	0.711576	12.3437	5.26718e-35	1.55251e-24
ENSG00000162105.12	SHANK2	protein_coding	0.5	21	21	0.00222161	0.642595	0.147745	0.632902	0.201152	0.831002	1.01631e-25	0.8371	0.0678827	12.1326	0.700737	7.09749e-34	0.831203	0.0908363	0.690899	11.298	1.3417e-29	1.50252e-20
ENSG00000162129.8	CLPB	protein_coding	0.5	20	20	0.00199761	0.616215	0.0825166	0.611145	0.173791	0.770975	5.27501e-21	0.798719	0.0469464	10.8229	0.637952	2.68099e-27	0.794981	0.100958	0.631994	10.4911	9.49152e-26	4.07331e-18
ENSG00000162139.5	NEU3	protein_coding	0.5	11	11	0.00236533	0.308617	0.323182	0.287169	0.307947	0.573275	1.00371e-11	0.621344	0.194074	7.59885	0.386068	2.9878e-14	0.630398	0.247942	0.397401	7.71995	1.16376e-14	1.08235e-10
ENSG00000162144.5	CYB561A3	protein_coding	0.5	18	18	0.0117599	0.61622	0.0734949	0.570078	0.301005	0.767745	6.21805e-21	0.796058	0.0502128	10.7849	0.633708	4.05524e-27	0.782832	0.146232	0.612826	10.5738	3.9427e-26	1.48973e-18
ENSG00000162148.6	PPP1R32	protein_coding	0.5	17	17	0.0106055	0.52228	0.101658	0.53653	0.232522	0.758333	3.81852e-20	0.777992	0.0706206	10.4952	0.605271	9.08524e-26	0.760251	0.171884	0.577982	10.1183	4.58269e-24	3.4084e-17
ENSG00000162174.8	ASRGL1	protein_coding	0.5	20	20	0.0074581	0.58973	0.148166	0.541587	0.213048	0.759151	3.2795e-20	0.77369	0.103605	10.4909	0.598597	9.51191e-26	0.766544	0.134554	0.587589	9.95977	2.28589e-23	1.87563e-16
ENSG00000162188.5	GNG3	protein_coding	0.5	6	6	0.00253751	0.228245	0.29177	0.135368	0.589109	0.357959	1.19151e-07	0.526936	0.201459	6.02934	0.277662	1.64636e-09	0.491916	0.38627	0.241982	5.77603	7.64852e-09	2.13592e-07
ENSG00000162191.9	UBXN1	protein_coding	0.5	15	15	0.00692877	0.575553	0.164673	0.569881	0.176108	0.703965	4.79133e-20	0.774308	0.103464	10.4641	0.599552	1.263e-25	0.786855	0.0870287	0.61914	9.91533	3.57063e-23	5.66061e-16
ENSG00000162194.8	C11orf48	protein_coding	0.5	22	22	0.0199801	0.645895	0.0936028	0.614134	0.115559	0.80644	7.24965e-25	0.829144	0.0605969	11.8754	0.68748	1.58903e-32	0.81269	0.0629404	0.660465	10.4238	1.9299e-25	1.69653e-17
ENSG00000162222.9	TTC9C	protein_coding	0.5	14	14	0.0179672	0.564161	0.0985226	0.523304	0.163782	0.701465	1.24724e-18	0.769917	0.055911	10.1063	0.592773	5.18297e-24	0.747357	0.0977314	0.558542	9.00295	2.19725e-19	3.24479e-13
ENSG00000162227.3	TAF6L	protein_coding	0.5	17	17	0.00599928	0.622083	0.131311	0.660978	0.12395	0.769554	1.14204e-21	0.796801	0.0747094	10.9558	0.634891	6.23346e-28	0.829842	0.0828786	0.688638	11.2543	2.20505e-29	2.35011e-20
ENSG00000162231.9	NXF1	protein_coding	0.5	5	5	0.0906752	0.240626	0.176363	0.168754	0.205896	0.357008	4.63666e-06	0.484878	0.1718	5.37724	0.235107	7.56356e-08	0.441531	0.227179	0.19495	4.82398	1.40719e-06	0.000448129
ENSG00000162236.7	STX5	protein_coding	0.5	22	22	0.00690506	0.684692	0.0642605	0.622947	0.235982	0.799904	3.2935e-25	0.839965	0.0255444	12.0182	0.70554	2.85197e-33	0.822456	0.136166	0.676434	11.6824	1.56788e-31	3.84044e-22
ENSG00000162241.8	SLC25A45	protein_coding	0.5	4	4	0.00327055	0.21868	0.0578166	0.18581	0.295285	0.325093	9.95311e-06	0.498421	0.071184	5.39981	0.248423	6.6713e-08	0.460734	0.228835	0.212276	4.79405	1.63448e-06	0.000950805
ENSG00000162298.12	SYVN1	protein_coding	0.5	12	12	0.00575756	0.522307	0.0850377	0.48025	0.219572	0.614538	1.82389e-15	0.729672	0.0430888	9.13856	0.532422	6.32907e-20	0.712607	0.143803	0.507809	8.52898	1.47639e-17	4.57705e-12
ENSG00000162300.7	ZFPL1	protein_coding	0.5	4	4	0.00265378	0.248939	0.108278	0.202692	0.127239	0.251948	2.69158e-06	0.507497	0.133229	5.58874	0.257554	2.28718e-08	0.467816	0.170331	0.218852	4.71668	2.39726e-06	0.002326
ENSG00000162302.8	RPS6KA4	protein_coding	0.5	14	14	0.0081718	0.471546	0.224355	0.474212	0.174839	0.662935	2.09368e-14	0.68429	0.154454	8.61093	0.468253	7.24717e-18	0.746015	0.0818064	0.556538	8.89196	6.00415e-19	7.89243e-13
ENSG00000162337.7	LRP5	protein_coding	0.5	18	18	0.0124409	0.580457	0.132672	0.5658	0.165015	0.717712	1.31367e-19	0.774252	0.0845838	10.3546	0.599467	3.98833e-25	0.808271	0.0704183	0.653301	10.4795	1.07337e-25	9.66591e-18
ENSG00000162341.11	TPCN2	protein_coding	0.5	18	18	0.00735671	0.590247	0.122137	0.626431	0.20892	0.758233	7.63788e-21	0.79355	0.0631234	10.7582	0.629721	5.4237e-27	0.80858	0.129884	0.653802	11.024	2.9279e-28	7.53971e-20
ENSG00000165323.11	FAT3	protein_coding	0.5	6	6	0.00497059	0.310168	0.159083	0.248805	0.312096	0.423928	8.6663e-10	0.603936	0.130963	7.04491	0.364738	1.85577e-12	0.598186	0.170704	0.357826	6.55724	5.48109e-11	4.94679e-07
ENSG00000165434.6	PGM2L1	protein_coding	0.5	7	7	0.00278598	0.357722	0.145266	0.320477	0.207289	0.453712	1.38137e-10	0.624793	0.112305	7.36743	0.390367	1.73944e-13	0.631456	0.135165	0.398737	6.96758	3.22441e-12	7.31845e-08
ENSG00000165457.9	FOLR2	protein_coding	0.5	7	7	0.00672913	0.349627	0.120282	0.363639	0.175845	0.436217	6.20928e-11	0.642777	0.0760936	7.55867	0.413163	4.07198e-14	0.609501	0.173464	0.371491	6.9198	4.52297e-12	4.08182e-08
ENSG00000165458.9	INPPL1	protein_coding	0.5	12	12	0.00224864	0.367633	0.166551	0.392334	0.376512	0.575211	4.75721e-11	0.636729	0.119487	7.54255	0.405424	4.60857e-14	0.679046	0.187292	0.461104	8.12537	4.46009e-16	3.02265e-11
ENSG00000165478.6	HEPACAM	protein_coding	0.5	7	7	0.00282745	0.300209	0.168051	0.291125	0.252424	0.455555	4.13373e-11	0.639144	0.110439	7.57595	0.408504	3.56519e-14	0.544112	0.221836	0.296058	6.07615	1.23099e-09	2.33128e-06
ENSG00000165490.8	C11orf82	protein_coding	0.5	16	16	0.00230429	0.623203	0.0917788	0.530456	0.373372	0.746583	1.55548e-20	0.787429	0.0601339	10.64	0.620045	1.94137e-26	0.781914	0.205713	0.611389	10.6496	1.75135e-26	5.35932e-19
ENSG00000165494.6	PCF11	protein_coding	0.5	25	25	0.00175598	0.763162	0.0756097	0.752689	0.115974	0.880456	2.27791e-33	0.888288	0.0376533	14.1536	0.789055	1.77416e-45	0.894324	0.052611	0.799815	13.4771	2.13342e-41	3.861e-28
ENSG00000165495.11	PKNOX2	protein_coding	0.5	20	20	0.00657699	0.764896	0.0635825	0.757697	0.0668437	0.853642	2.29639e-32	0.884676	0.036774	13.9213	0.782652	4.70048e-44	0.900719	0.043143	0.811294	13.6324	2.5684e-42	1.28277e-28
ENSG00000165526.4	RPUSD4	protein_coding	0.5	23	23	0.0200642	0.694124	0.160737	0.721826	0.118556	0.855422	3.54727e-31	0.872591	0.0545792	13.5742	0.761415	5.69763e-42	0.871897	0.0759903	0.760205	12.8188	1.28757e-37	8.25991e-26
ENSG00000165895.13	ARHGAP42	protein_coding	0.5	5	5	0.00293373	0.221074	0.0615068	0.214918	0.173365	0.337057	4.86991e-06	0.509415	0.0753729	5.54721	0.259503	2.90263e-08	0.543283	0.161693	0.295157	5.76647	8.09468e-09	2.56927e-05
ENSG00000165912.11	PACSIN3	protein_coding	0.5	3	3	0.0739853	0.154125	0.158093	0.053667	0.246583	0.234128	0.000129142	0.43894	0.134549	4.72024	0.192669	2.35566e-06	0.436115	0.272513	0.190196	4.58216	4.60189e-06	0.00109862
ENSG00000165923.11	AGBL2	protein_coding	0.5	3	3	0.0034881	0.02844	0.175947	0.0263929	0.353971	0.195057	5.18375e-05	0.44512	0.161581	4.85859	0.198131	1.18224e-06	0.247478	0.314294	0.0612452	2.63737	0.00835523	0.023682
ENSG00000165973.13	NELL1	protein_coding	0.5	52	48	0.0184403	0.710387	0.0505518	0.731706	0.18233	0.934151	2.9382e-27	0.852646	0.0395043	12.5675	0.727006	3.1865e-36	0.838183	0.114765	0.702551	11.7624	6.09694e-32	3.15384e-22
ENSG00000166004.10	KIAA1731	protein_coding	0.5	13	13	0.0314073	0.500283	0.149637	0.516513	0.238424	0.647685	2.5506e-17	0.736982	0.114052	9.61588	0.543142	6.85225e-22	0.796052	0.0895247	0.633698	10.2447	1.25062e-24	4.63375e-17
ENSG00000166012.10	TAF1D	protein_coding	0.5	7	7	0.00255257	0.323591	0.352248	0.33445	0.280817	0.499741	2.33724e-11	0.618398	0.195093	7.48745	0.382416	7.02227e-14	0.627229	0.210635	0.393417	7.09848	1.26138e-12	1.73174e-08
ENSG00000166016.4	ABTB2	protein_coding	0.5	25	25	0.00351069	0.734878	0.135469	0.760609	0.081457	0.883152	5.9862e-33	0.88923	0.0311559	14.0781	0.790731	5.17541e-45	0.878373	0.0529373	0.77154	12.7861	1.96088e-37	1.3822e-25
ENSG00000166025.13	AMOTL1	protein_coding	0.5	14	14	0.00230639	0.567415	0.136724	0.498853	0.27315	0.708893	3.7963e-20	0.785284	0.0654775	10.55	0.616671	5.07778e-26	0.756957	0.121654	0.572984	9.49915	2.11617e-21	6.39906e-15
ENSG00000166037.6	CEP57	protein_coding	0.5	17	17	0.0105232	0.39766	0.332337	0.323332	0.588883	0.71344	2.70083e-18	0.740767	0.110116	9.85349	0.548735	6.62029e-23	0.706328	0.14169	0.498899	8.39053	4.83961e-17	1.18906e-11
ENSG00000166086.8	JAM3	protein_coding	0.5	43	42	0.00903872	0.823795	0.0916525	0.824964	0.0809615	0.956589	9.9539e-40	0.914408	0.0439092	15.7802	0.836142	4.25955e-56	0.919342	0.0428218	0.84519	15.3962	1.73681e-53	2.62511e-35
ENSG00000166105.11	GLB1L3	protein_coding	0.5	22	22	0.00436222	0.624323	0.174307	0.610672	0.224302	0.812901	1.04448e-23	0.811739	0.095807	11.5177	0.65892	1.0744e-30	0.831236	0.0809745	0.690953	11.2721	1.80212e-29	1.96804e-20
ENSG00000166106.2	ADAMTS15	protein_coding	0.5	28	28	0.00315337	0.778815	0.106406	0.783824	0.11722	0.910905	7.28615e-33	0.87862	0.067202	13.9911	0.771974	1.76613e-44	0.902772	0.0593359	0.814997	14.4408	2.86658e-47	7.44382e-32
ENSG00000166118.3	SPATA19	protein_coding	0.5	116	82	0.0229678	0.419884	0.191925	0.395485	0.37329	0.961594	2.39046e-14	0.684553	0.121729	8.62038	0.468613	6.67318e-18	0.673885	0.242863	0.454121	8.27402	1.29512e-16	6.413e-12
ENSG00000166181.8	API5	protein_coding	0.5	14	14	0.0077282	0.409805	0.299033	0.490864	0.200664	0.697933	5.14715e-17	0.736552	0.0989977	9.54333	0.542509	1.38314e-21	0.756117	0.127862	0.571713	9.50885	1.92787e-21	5.07774e-15
ENSG00000166199.8	ALKBH3	protein_coding	0.5	33	33	0.00655287	0.860864	0.0725633	0.857731	0.0785483	0.94809	1.08598e-45	0.933848	0.0420902	17.2572	0.872072	9.87475e-67	0.9364	0.0404437	0.876845	16.0531	5.43634e-58	8.82542e-38
ENSG00000166250.7	CLMP	protein_coding	0.5	27	27	0.00205341	0.825751	0.0399011	0.804778	0.0917382	0.908607	4.82793e-41	0.925402	0.0238036	16.1332	0.856369	1.49108e-58	0.907673	0.0476348	0.823871	14.4619	2.11039e-47	9.75245e-32
ENSG00000166257.4	SCN3B	protein_coding	0.5	31	31	0.0055825	0.675902	0.111245	0.46429	0.703263	0.887668	6.33656e-23	0.811633	0.0672604	11.3332	0.658748	8.98551e-30	0.844592	0.100631	0.713336	12.0549	1.82779e-33	2.70207e-23
ENSG00000166261.6	ZNF202	protein_coding	0.5	10	10	0.00282772	0.573396	0.110901	0.542653	0.205931	0.660097	4.25178e-20	0.782209	0.0761029	10.5204	0.61185	6.95569e-26	0.756485	0.131863	0.57227	9.67448	3.87054e-22	1.43912e-15
ENSG00000166266.9	CUL5	protein_coding	0.5	7	7	0.0203592	0.360815	0.141686	0.369647	0.243569	0.481297	1.53925e-13	0.69459	0.0670726	8.47937	0.482455	2.26419e-17	0.658189	0.16404	0.433213	7.53125	5.0257e-14	2.04877e-09
ENSG00000166311.5	SMPD1	protein_coding	0.5	37	37	0.0106533	0.78625	0.0833731	0.782159	0.121634	0.921689	2.29393e-34	0.898145	0.0254922	14.4492	0.806665	2.53586e-47	0.899117	0.069211	0.808411	14.2058	8.43727e-46	6.15655e-31
ENSG00000166313.14	APBB1	protein_coding	0.5	50	47	0.0326648	0.405117	0.245052	0.617574	0.104383	0.869743	2.12313e-15	0.72375	0.0702538	9.08931	0.523815	9.96688e-20	0.794405	0.0510485	0.63108	9.89585	4.33893e-23	8.73496e-16
ENSG00000166323.8	C11orf65	protein_coding	0.5	16	16	0.0112314	0.538416	0.118593	0.543493	0.165996	0.691066	1.37196e-17	0.752077	0.0762063	9.766	0.56562	1.57542e-22	0.752998	0.116498	0.567006	9.28034	1.6894e-20	3.52405e-14
ENSG00000166326.5	TRIM44	protein_coding	0.5	46	46	0.0101099	0.686473	0.0947438	0.724926	0.0986879	0.902446	2.09361e-26	0.836137	0.0644198	12.2838	0.699126	1.10718e-34	0.866143	0.0693851	0.750203	12.4778	9.86351e-36	1.41317e-24
ENSG00000166333.9	ILK	protein_coding	0.5	13	13	0.00530937	0.5271	0.365734	0.636252	0.222388	0.752962	2.61466e-23	0.773053	0.193273	11.2075	0.597612	3.74666e-29	0.811205	0.105842	0.658054	10.7668	4.93671e-27	7.37338e-19
ENSG00000166337.5	TAF10	protein_coding	0.5	28	28	0.00186622	0.548782	0.142548	0.644504	0.181038	0.858063	4.61798e-20	0.773036	0.0947416	10.4482	0.597585	1.49403e-25	0.841881	0.102062	0.708763	12.0286	2.51379e-33	3.34809e-23
ENSG00000166340.10	TPP1	protein_coding	0.5	45	44	0.0115877	0.724984	0.0779044	0.723017	0.0932094	0.898917	1.23039e-29	0.86679	0.0509176	13.1948	0.751324	9.40501e-40	0.865346	0.0498205	0.748824	12.1221	8.07013e-34	3.54286e-23
ENSG00000166341.6	DCHS1	protein_coding	0.5	44	43	0.0041215	0.79674	0.0558848	0.780336	0.205395	0.941323	8.49628e-35	0.901731	0.0184722	14.57	0.813118	4.35595e-48	0.897341	0.100424	0.805222	14.8428	7.74898e-50	1.8752e-33
ENSG00000166349.5	RAG1	protein_coding	0.5	18	18	0.01579	0.57211	0.140317	0.62748	0.178808	0.761257	3.5837e-22	0.791374	0.108154	11.0604	0.626272	1.95171e-28	0.802822	0.111453	0.644524	10.706	9.53571e-27	1.0574e-18
ENSG00000166352.11	C11orf74	protein_coding	0.5	5	5	0.00257619	0.21892	0.198466	0.232377	0.303084	0.332313	1.4748e-07	0.534933	0.174276	6.0627	0.286154	1.33857e-09	0.547454	0.296607	0.299706	6.08932	1.1339e-09	6.95724e-07
ENSG00000166387.7	PPFIBP2	protein_coding	0.5	32	32	0.00912179	0.672098	0.148929	0.781145	0.100262	0.879677	9.59714e-28	0.856046	0.0459745	12.6923	0.732815	6.52765e-37	0.89747	0.0490039	0.805452	13.5346	9.76787e-42	2.9337e-28
ENSG00000166394.10	CYB5R2	protein_coding	0.5	29	29	0.00605341	0.806534	0.0679717	0.773951	0.145352	0.914126	1.04692e-35	0.899443	0.0366211	14.7727	0.808997	2.19827e-49	0.912842	0.0652752	0.833281	14.8905	3.79704e-50	2.16421e-33
ENSG00000166402.4	TUB	protein_coding	0.5	17	17	0.00598636	0.608053	0.085379	0.507335	0.354614	0.739794	1.14529e-20	0.795934	0.0384049	10.7277	0.633511	7.54155e-27	0.756051	0.183434	0.571613	9.88742	4.72044e-23	2.09845e-16
ENSG00000166405.10	RIC3	protein_coding	0.5	17	17	0.00305541	0.623432	0.187702	0.662819	0.163163	0.78558	5.39086e-26	0.81917	0.107687	12.0858	0.671039	1.25501e-33	0.839134	0.104998	0.704145	11.7569	6.51097e-32	3.78671e-22
ENSG00000166407.9	LMO1	protein_coding	0.5	16	16	0.0268561	0.518571	0.237024	0.574833	0.154973	0.701126	4.24917e-19	0.764621	0.0915951	10.1777	0.584646	2.49281e-24	0.816935	0.0851856	0.667383	10.7807	4.24451e-27	8.34575e-19
ENSG00000166435.11	XRRA1	protein_coding	0.5	12	12	0.00298782	0.843796	0.0339445	0.827142	0.0795838	0.887511	6.89008e-42	0.92865	0.0210892	16.332	0.86239	5.84495e-60	0.929676	0.0324612	0.864298	15.2845	9.69367e-53	9.02447e-35
ENSG00000166436.11	TRIM66	protein_coding	0.5	22	22	0.0022541	0.750727	0.0490015	0.719579	0.137074	0.850179	2.90208e-31	0.880824	0.0310152	13.6426	0.77585	2.23318e-42	0.854881	0.0696825	0.730822	11.8961	1.24033e-32	1.64212e-22
ENSG00000166439.5	RNF169	protein_coding	0.5	6	6	0.0134926	0.28371	0.159673	0.335837	0.1908	0.43134	2.86756e-10	0.620036	0.108055	7.26225	0.384444	3.80694e-13	0.641025	0.173729	0.410913	7.27528	3.45696e-13	8.54839e-09
ENSG00000166441.8	RPL27A	protein_coding	0.5	28	28	0.00944857	0.746759	0.0973796	0.750551	0.128856	0.889461	7.29044e-33	0.884844	0.0463357	14.0326	0.782949	9.85032e-45	0.897802	0.0749043	0.806049	14.3197	1.64847e-46	2.53944e-31
ENSG00000166444.13	ST5	protein_coding	0.5	10	10	0.0133148	0.481807	0.0561563	0.517891	0.130295	0.612899	2.88871e-13	0.691934	0.0531634	8.40108	0.478772	4.42393e-17	0.695698	0.159038	0.483996	8.19106	2.58932e-16	3.65497e-11
ENSG00000166452.7	AKIP1	protein_coding	0.5	5	5	0.0180871	0.23321	0.158778	0.189313	0.351192	0.345444	4.92618e-08	0.564271	0.111356	6.37927	0.318401	1.77933e-10	0.496247	0.318236	0.246261	5.63874	1.71301e-08	3.74395e-06
ENSG00000166471.6	TMEM41B	protein_coding	0.5	19	19	0.00229153	0.745437	0.0524727	0.698768	0.208047	0.845625	2.19445e-30	0.875716	0.02984	13.407	0.766878	5.49999e-41	0.863072	0.089839	0.744893	12.6554	1.04381e-36	2.46423e-25
ENSG00000166478.5	ZNF143	protein_coding	0.5	8	8	0.00838187	0.353068	0.116416	0.360116	0.321389	0.474657	5.78606e-10	0.621424	0.0691625	7.19962	0.386168	6.03819e-13	0.654532	0.211897	0.428413	7.81563	5.46908e-15	1.59455e-10
ENSG00000166483.6	WEE1	protein_coding	0.5	7	7	0.00292629	0.423133	0.18603	0.418264	0.226468	0.520483	5.81999e-14	0.697514	0.0872261	8.59865	0.486525	8.06596e-18	0.688716	0.138623	0.47433	8.12922	4.32048e-16	5.22931e-11
ENSG00000166575.12	TMEM135	protein_coding	0.5	13	13	0.0119669	0.504835	0.315668	0.508641	0.304246	0.689366	1.02998e-20	0.771147	0.138102	10.5874	0.594668	3.41092e-26	0.749653	0.16958	0.56198	9.57473	1.02124e-21	2.40088e-15
ENSG00000166682.6	TMPRSS5	protein_coding	0.5	11	11	0.00276713	0.700816	0.0607048	0.648849	0.163919	0.754286	2.27599e-26	0.848954	0.0263659	12.3372	0.720723	5.70921e-35	0.838709	0.100736	0.703433	11.9485	6.61054e-33	6.25308e-23
ENSG00000166689.10	PLEKHA7	protein_coding	0.5	12	12	0.00259497	0.584458	0.15893	0.57159	0.16345	0.686919	2.71512e-21	0.795408	0.0632034	10.861	0.632673	1.76726e-27	0.808803	0.0589926	0.654162	10.3055	6.65109e-25	4.03566e-17
ENSG00000166736.7	HTR3A	protein_coding	0.5	20	20	0.00914342	0.711483	0.116394	0.676995	0.139846	0.793864	1.13857e-29	0.864162	0.0592198	13.1931	0.746776	9.61277e-40	0.835681	0.0959335	0.698363	11.7665	5.80745e-32	2.76726e-22
ENSG00000166741.3	NNMT	protein_coding	0.5	22	22	0.0123	0.670646	0.15758	0.68837	0.112368	0.839361	7.33854e-29	0.857501	0.066247	12.9625	0.735308	1.99663e-38	0.841618	0.0917645	0.708321	11.5475	7.59983e-31	2.47089e-21
ENSG00000166788.5	SAAL1	protein_coding	0.5	29	27	0.0184558	0.73097	0.130478	0.812164	0.0872513	0.908126	9.2938e-33	0.876514	0.0643989	13.9524	0.768277	3.04213e-44	0.917938	0.0414992	0.842611	14.8065	1.33026e-49	5.23097e-33
ENSG00000166796.7	LDHC	protein_coding	0.5	18	18	0.00280875	0.76419	0.100156	0.763016	0.161488	0.881409	4.52614e-33	0.885691	0.0434195	14.0783	0.784448	5.164e-45	0.890255	0.0709717	0.792554	13.9494	3.17304e-44	6.01915e-30
ENSG00000166801.11	FAM111A	protein_coding	0.5	5	5	0.0107251	0.206116	0.160837	0.153799	0.293035	0.297564	2.26145e-06	0.501133	0.162801	5.55678	0.251134	2.74802e-08	0.346673	0.403973	0.120182	3.71664	0.000201886	0.000637987
ENSG00000166833.15	NAV2	protein_coding	0.5	34	34	0.0016812	0.819326	0.0448072	0.809596	0.092375	0.932567	3.60427e-38	0.912891	0.0313832	15.4078	0.83337	1.45177e-53	0.900461	0.0464429	0.810831	13.7159	8.16e-43	7.02359e-29
ENSG00000166889.13	PATL1	protein_coding	0.5	6	6	0.0266416	0.184466	0.248558	0.263192	0.314232	0.370902	1.86838e-07	0.499588	0.205716	5.81347	0.249588	6.11906e-09	0.578901	0.237264	0.335127	6.58495	4.5504e-11	1.58667e-07
ENSG00000166900.10	STX3	protein_coding	0.5	9	9	0.0026266	0.425322	0.129746	0.42599	0.192232	0.535018	1.80848e-12	0.67253	0.0694537	8.09601	0.452297	5.67888e-16	0.667677	0.100099	0.445792	7.43654	1.03359e-13	7.26163e-09
ENSG00000166902.4	MRPL16	protein_coding	0.5	10	10	0.0226886	0.429833	0.203959	0.456605	0.165503	0.568252	4.40807e-14	0.685693	0.14171	8.549	0.470176	1.24158e-17	0.706936	0.106315	0.499758	8.31028	9.54791e-17	2.36197e-11
ENSG00000166927.8	MS4A7	protein_coding	0.5	18	18	0.0179794	0.576623	0.152292	0.49513	0.213023	0.751592	1.80069e-21	0.79709	0.0655281	10.9249	0.635353	8.76071e-28	0.792405	0.0966625	0.627906	10.183	2.36245e-24	7.27116e-17
ENSG00000166928.6	MS4A14	protein_coding	0.5	15	15	0.00650473	0.546999	0.0652153	0.527171	0.204848	0.705842	2.68874e-17	0.754458	0.0520912	9.70975	0.569207	2.74002e-22	0.756565	0.12505	0.572391	9.5306	1.56382e-21	5.23636e-15
ENSG00000167257.6	RNF214	protein_coding	0.5	11	11	0.00793451	0.471526	0.217753	0.53822	0.204811	0.639936	1.20006e-15	0.693117	0.170059	8.96791	0.480411	3.02189e-19	0.792232	0.143681	0.627632	10.5392	5.69979e-26	2.78936e-18
ENSG00000167283.3	ATP5L	protein_coding	0.5	14	14	0.0103958	0.572815	0.190587	0.592218	0.162179	0.719015	1.44999e-19	0.760712	0.11859	10.2617	0.578682	1.04802e-24	0.803154	0.107561	0.645056	10.5597	4.58128e-26	3.73706e-18
ENSG00000167286.5	CD3D	protein_coding	0.5	23	23	0.00211333	0.69515	0.0726101	0.682271	0.180756	0.854441	3.01294e-28	0.863636	0.0207685	12.8534	0.745867	8.23233e-38	0.866047	0.049305	0.750038	12.1889	3.56071e-34	2.10351e-23
ENSG00000167311.9	ART5	protein_coding	0.5	27	27	0.00194191	0.740617	0.143833	0.761882	0.144057	0.881542	9.0257e-33	0.878221	0.0616982	13.9803	0.771272	2.05677e-44	0.881475	0.0680272	0.776999	12.9659	1.90917e-38	3.1895e-26
ENSG00000167323.5	STIM1	protein_coding	0.5	59	54	0.0232188	0.337061	0.202041	0.412438	0.231805	0.860401	6.72303e-12	0.641917	0.149265	7.77355	0.412058	7.63158e-15	0.664038	0.153193	0.440947	7.64512	2.08751e-14	1.04808e-09
ENSG00000167325.10	RRM1	protein_coding	0.5	27	27	0.00191671	0.779546	0.0880797	0.75603	0.14514	0.88388	4.038e-34	0.892991	0.0462659	14.3624	0.797433	8.90471e-47	0.859442	0.132785	0.738641	12.8173	1.31225e-37	4.62308e-26
ENSG00000167332.7	OR51E2	protein_coding	0.5	36	36	0.0174479	0.772961	0.0675366	0.741436	0.126136	0.898306	8.34173e-32	0.881356	0.0433728	13.7775	0.776789	3.48218e-43	0.875432	0.0882328	0.766381	13.046	6.69678e-39	1.26059e-26
ENSG00000167333.8	TRIM68	protein_coding	0.5	20	20	0.0214819	0.672803	0.0978594	0.612894	0.23443	0.794999	5.39044e-27	0.84779	0.0511014	12.479	0.718748	9.71887e-36	0.811329	0.126845	0.658255	11.0551	2.07196e-28	6.75829e-20
ENSG00000167770.7	OTUB1	protein_coding	0.5	6	6	0.0253817	0.308654	0.0990426	0.32205	0.211619	0.416157	1.18778e-09	0.612795	0.0804226	7.07158	0.375517	1.53177e-12	0.565416	0.201518	0.319695	6.15683	7.42143e-10	2.83163e-06
ENSG00000167771.5	RCOR2	protein_coding	0.5	13	13	0.00846092	0.525296	0.176682	0.569577	0.112893	0.672208	3.05485e-19	0.765662	0.103164	10.2237	0.586238	1.55289e-24	0.796737	0.0825255	0.634789	10.3036	6.78756e-25	2.9348e-17
ENSG00000167792.7	NDUFV1	protein_coding	0.5	6	6	0.0103234	0.318491	0.128386	0.274521	0.361384	0.457078	3.31515e-09	0.5691	0.153109	6.68823	0.323875	2.25882e-11	0.573322	0.182739	0.328698	6.36017	2.01536e-10	9.11466e-07
ENSG00000167797.3	CDK2AP2	protein_coding	0.5	7	7	0.0319168	0.324771	0.241894	0.303846	0.26276	0.46407	3.52219e-09	0.55069	0.208655	6.55158	0.303259	5.69333e-11	0.61043	0.227011	0.372625	7.00961	2.38979e-12	1.9606e-08
ENSG00000167799.5	NUDT8	protein_coding	0.5	16	16	0.00502491	0.628065	0.101824	0.603982	0.156146	0.729721	7.98299e-22	0.803372	0.0627071	11.0349	0.645407	2.59299e-28	0.777078	0.131339	0.60385	9.86195	6.08581e-23	5.97425e-16
ENSG00000167985.2	SDHAF2	protein_coding	0.5	24	24	0.00255786	0.733517	0.143189	0.735483	0.190599	0.869186	2.61986e-30	0.856598	0.0999468	13.291	0.73376	2.61203e-40	0.883943	0.0639117	0.781356	13.0624	5.4005e-39	1.23961e-26
ENSG00000167986.9	DDB1	protein_coding	0.5	13	13	0.0173995	0.503177	0.0775469	0.429992	0.297756	0.628404	7.24725e-15	0.71299	0.0766231	8.89663	0.508355	5.75692e-19	0.708072	0.150234	0.501366	8.47199	2.41235e-17	6.34391e-12
ENSG00000167987.6	VPS37C	protein_coding	0.5	39	39	0.00159543	0.716906	0.139294	0.701547	0.24719	0.923533	1.2413e-30	0.874288	0.0408677	13.4549	0.76438	2.88164e-41	0.841544	0.159244	0.708196	13.051	6.2743e-39	3.30059e-27
ENSG00000167992.8	VWCE	protein_coding	0.5	11	11	0.0023609	0.508005	0.0824152	0.460733	0.323692	0.60545	3.45737e-16	0.73885	0.047123	9.35593	0.545899	8.28687e-21	0.710765	0.198181	0.505187	8.85673	8.23923e-19	2.36384e-13
ENSG00000167994.7	RAB3IL1	protein_coding	0.5	19	19	0.00211875	0.619736	0.150898	0.62486	0.211109	0.77633	5.26376e-26	0.839	0.0647659	12.2017	0.703921	3.04228e-34	0.832389	0.0831271	0.692872	11.3259	9.76584e-30	1.31086e-20
ENSG00000167995.11	BEST1	protein_coding	0.5	12	12	0.00271337	0.473918	0.120419	0.50293	0.234772	0.653165	3.87185e-15	0.719333	0.0690134	9.00307	0.51744	2.19483e-19	0.743145	0.167797	0.552264	9.41804	4.59574e-21	7.66496e-15
ENSG00000167996.11	FTH1	protein_coding	0.5	5	5	0.0162957	0.156144	0.193976	0.278101	0.211177	0.342992	3.64748e-05	0.434211	0.19945	4.81283	0.188539	1.48805e-06	0.569696	0.171776	0.324553	6.17234	6.72883e-10	3.27188e-06
ENSG00000168000.10	BSCL2	protein_coding	0.5	11	11	0.0129937	0.614822	0.109627	0.595222	0.181283	0.669691	2.50794e-21	0.797389	0.0609062	10.8806	0.635829	1.42603e-27	0.804666	0.0901571	0.647488	10.4623	1.28705e-25	8.63139e-18
ENSG00000168002.7	POLR2G	protein_coding	0.5	9	9	0.0188527	0.390168	0.226247	0.369288	0.254115	0.5047	1.14461e-11	0.635384	0.168191	7.67423	0.403713	1.66412e-14	0.653809	0.166519	0.427467	7.47685	7.61253e-14	2.65004e-09
ENSG00000168003.12	SLC3A2	protein_coding	0.5	10	10	0.0202902	0.437055	0.158658	0.343293	0.413284	0.545401	1.51878e-12	0.67136	0.0911806	8.11152	0.450724	4.99888e-16	0.650754	0.282734	0.42348	7.88726	3.08893e-15	4.12287e-11
ENSG00000168004.5	HRASLS5	protein_coding	0.5	16	16	0.00408661	0.550556	0.205329	0.642119	0.246554	0.773697	1.26397e-20	0.788037	0.0686704	10.6757	0.621002	1.32312e-26	0.836183	0.123192	0.699203	12.0666	1.5851e-33	1.49925e-23
ENSG00000168005.4	C11orf84	protein_coding	0.5	19	19	0.0136556	0.595146	0.162572	0.557097	0.274902	0.773138	1.34159e-21	0.795528	0.0757687	10.9365	0.632865	7.71499e-28	0.785118	0.16408	0.616411	11.074	1.67829e-28	1.77245e-20
ENSG00000168010.6	ATG16L2	protein_coding	0.5	9	9	0.00320103	0.424745	0.0964502	0.355493	0.184884	0.528068	4.86629e-13	0.685133	0.0660231	8.30514	0.469407	9.97035e-17	0.616556	0.150906	0.380142	6.68717	2.27534e-11	3.57802e-07
ENSG00000168014.12	C2CD3	protein_coding	0.5	5	5	0.00350695	0.192801	0.267127	0.161475	0.37865	0.35486	2.32677e-07	0.533073	0.14434	6.01615	0.284167	1.7861e-09	0.493865	0.295137	0.243902	5.40288	6.55776e-08	2.45627e-05
ENSG00000168040.4	FADD	protein_coding	0.5	35	34	0.00792847	0.791957	0.139743	0.833655	0.107497	0.938999	9.01109e-38	0.907757	0.0509267	15.2977	0.824023	7.92522e-53	0.919016	0.0463805	0.84459	15.1389	8.97421e-52	2.83493e-34
ENSG00000168056.10	LTBP3	protein_coding	0.5	8	8	0.0165256	0.434742	0.106909	0.420314	0.212719	0.537268	9.96784e-14	0.702274	0.038258	8.57117	0.493189	1.02443e-17	0.641222	0.136142	0.411166	7.12033	1.07666e-12	3.22894e-08
ENSG00000168060.10	NAALADL1	protein_coding	0.5	5	5	0.0111529	0.249126	0.163413	0.190511	0.349241	0.345468	5.05503e-07	0.520208	0.164316	5.84324	0.270616	5.11966e-09	0.465859	0.335093	0.217025	5.59663	2.18556e-08	2.09982e-06
ENSG00000168061.9	SAC3D1	protein_coding	0.5	9	9	0.00491079	0.413085	0.143791	0.40409	0.313322	0.57406	2.54028e-12	0.666908	0.0859761	8.03111	0.444767	9.65955e-16	0.635503	0.209641	0.403864	7.25085	4.14152e-13	7.2123e-09
ENSG00000168062.5	BATF2	protein_coding	0.5	9	9	0.0224425	0.306589	0.106317	0.430432	0.199838	0.538744	2.80735e-10	0.622519	0.0993788	7.28013	0.38753	3.33503e-13	0.678717	0.147844	0.460656	7.87223	3.48366e-15	2.95649e-10
ENSG00000168066.16	SF1	protein_coding	0.5	5	5	0.0118851	0.270006	0.131873	0.255862	0.213717	0.357065	4.59005e-08	0.567332	0.0962469	6.40863	0.321865	1.46838e-10	0.546201	0.2048	0.298336	5.82273	5.78953e-09	1.58657e-05
ENSG00000168070.7	C11orf85	protein_coding	0.5	15	15	0.0167761	0.518748	0.132749	0.595677	0.107204	0.694345	3.30486e-18	0.753509	0.104918	9.91434	0.567777	3.60621e-23	0.789008	0.0884446	0.622534	9.9209	3.37689e-23	5.84659e-16
ENSG00000168071.17	CCDC88B	protein_coding	0.5	3	3	0.00863853	0.276259	0.159479	0.263811	0.480104	0.333687	5.936e-08	0.549329	0.140098	6.26564	0.301762	3.71298e-10	0.523627	0.425569	0.274185	6.46594	1.00673e-10	1.06649e-09
ENSG00000168092.9	PAFAH1B2	protein_coding	0.5	15	15	0.0143697	0.612683	0.177863	0.625409	0.172687	0.737376	5.09775e-23	0.808888	0.0696167	11.3511	0.6543	7.32684e-30	0.819561	0.0929812	0.671681	10.9878	4.37358e-28	1.36898e-19
ENSG00000168496.3	FEN1	protein_coding	0.5	7	7	0.00829591	0.414763	0.114768	0.449107	0.177451	0.49302	2.1065e-12	0.670409	0.08114	8.07202	0.449448	6.91459e-16	0.697725	0.141713	0.48682	8.20556	2.29515e-16	4.00874e-11
ENSG00000168539.3	CHRM1	protein_coding	0.5	10	10	0.00837817	0.436186	0.125407	0.405544	0.216212	0.52832	1.18389e-12	0.669768	0.105392	8.12584	0.44859	4.44275e-16	0.657491	0.141045	0.432295	7.41567	1.2101e-13	5.35743e-09
ENSG00000168569.7	TMEM223	protein_coding	0.5	22	22	0.0109496	0.613719	0.180731	0.608842	0.332109	0.814532	1.95833e-27	0.848811	0.0647806	12.5796	0.720481	2.73468e-36	0.83008	0.145068	0.689033	11.9498	6.50972e-33	4.44345e-23
ENSG00000168876.4	ANKRD49	protein_coding	0.5	13	13	0.0137385	0.403019	0.142667	0.419755	0.278527	0.570214	2.89728e-12	0.665619	0.099296	8.00753	0.443049	1.17037e-15	0.668603	0.213475	0.44703	7.94562	1.93225e-15	8.96852e-11
ENSG00000168959.10	GRM5	protein_coding	0.5	12	12	0.00712834	0.603189	0.0496332	0.527956	0.299822	0.682965	1.29274e-19	0.785935	0.0267477	10.4247	0.617693	1.91326e-25	0.710051	0.231858	0.504172	8.98255	2.64558e-19	7.13136e-14
ENSG00000169519.15	METTL15	protein_coding	0.5	6	6	0.013178	0.477705	0.0590547	0.448623	0.243433	0.543377	7.48368e-14	0.705231	0.0279183	8.61664	0.497351	6.8947e-18	0.704791	0.129988	0.496731	8.28234	1.20782e-16	2.70329e-11
ENSG00000169550.8	MUC15	protein_coding	0.5	12	12	0.0171453	0.483732	0.232589	0.50584	0.217958	0.612642	3.48576e-17	0.732158	0.116596	9.55749	0.536055	1.20646e-21	0.740525	0.127937	0.548377	9.11408	7.93429e-20	1.00358e-13
ENSG00000170145.4	SIK2	protein_coding	0.5	9	9	0.0113737	0.423979	0.181546	0.375331	0.296478	0.541949	6.5946e-15	0.69731	0.136401	8.81957	0.486241	1.14901e-18	0.68411	0.208846	0.468007	8.32551	8.3966e-17	7.39861e-12
ENSG00000170209.4	ANKK1	protein_coding	0.5	14	14	0.00241242	0.506822	0.152804	0.508438	0.234676	0.645772	3.46447e-16	0.730055	0.0917086	9.30397	0.532981	1.35302e-20	0.680352	0.275026	0.462879	8.65479	4.93842e-18	3.01055e-13
ENSG00000170242.13	USP47	protein_coding	0.5	62	56	0.025506	0.559538	0.121891	0.505296	0.358429	0.899683	4.15427e-20	0.78663	0.0579683	10.5467	0.618787	5.26349e-26	0.715687	0.240037	0.512208	9.41441	4.75768e-21	1.95463e-15
ENSG00000170276.4	HSPB2	protein_coding	0.5	7	7	0.00776238	0.35804	0.125698	0.321132	0.26468	0.463938	2.19354e-10	0.630276	0.075745	7.3536	0.397248	1.92931e-13	0.593736	0.17749	0.352523	6.57755	4.78271e-11	3.61865e-07
ENSG00000170290.3	SLN	protein_coding	0.5	10	10	0.00262998	0.386759	0.127344	0.443366	0.252415	0.572509	5.68034e-13	0.68787	0.0462852	8.30884	0.473165	9.66391e-17	0.694914	0.155941	0.482905	8.26267	1.42446e-16	2.03498e-11
ENSG00000170322.10	NFRKB	protein_coding	0.5	27	27	0.00732293	0.746715	0.0492314	0.640113	0.263797	0.874777	1.40919e-30	0.878536	0.0205828	13.4705	0.771826	2.33306e-41	0.844794	0.0929518	0.713676	11.753	6.8156e-32	4.49072e-22
ENSG00000170325.10	PRDM10	protein_coding	0.5	26	26	0.0147011	0.711463	0.0797208	0.686236	0.175751	0.834866	4.79454e-28	0.856691	0.0418041	12.7692	0.733919	2.43669e-37	0.839487	0.101204	0.704738	11.5934	4.4534e-31	1.62807e-21
ENSG00000170647.2	TMEM133	protein_coding	0.5	8	8	0.0136508	0.404748	0.20491	0.225632	0.550276	0.550444	9.23313e-15	0.68294	0.141046	8.70827	0.466408	3.08554e-18	0.699312	0.168326	0.489038	8.47577	2.33532e-17	4.21513e-12
ENSG00000170743.12	SYT9	protein_coding	0.5	48	48	0.0095446	0.648271	0.0656162	0.569851	0.382883	0.908895	1.78391e-23	0.821213	0.0484751	11.5164	0.674391	1.09035e-30	0.800684	0.159382	0.641095	11.6575	2.10138e-31	2.00951e-22
ENSG00000170903.6	MSANTD4	protein_coding	0.5	7	7	0.0236567	0.156432	0.262856	0.294119	0.239225	0.397915	1.24041e-05	0.462923	0.170829	5.13272	0.214298	2.85578e-07	0.608324	0.22839	0.370058	6.93867	3.95798e-12	2.96379e-08
ENSG00000170946.10	DNAJC24	protein_coding	0.5	5	5	0.00279747	0.248676	0.198954	0.229148	0.21325	0.316212	1.68746e-06	0.482629	0.215567	5.45816	0.232931	4.81085e-08	0.535813	0.16571	0.287095	5.61704	1.94258e-08	5.58828e-05
ENSG00000170955.9	PRKCDBP	protein_coding	0.5	11	11	0.00246565	0.505023	0.140254	0.51522	0.321279	0.662555	7.6858e-18	0.753168	0.0788782	9.83018	0.567262	8.3467e-23	0.767972	0.153239	0.589781	10.2128	1.7373e-24	1.75093e-17
ENSG00000170959.10	DCDC1	protein_coding	0.5	9	9	0.00782185	0.320679	0.106404	0.321221	0.18603	0.489824	3.38254e-09	0.59404	0.116152	6.84451	0.352884	7.67358e-12	0.667503	0.167588	0.44556	7.66274	1.82007e-14	9.75113e-10
ENSG00000171067.6	C11orf24	protein_coding	0.5	10	10	0.0137594	0.519361	0.142828	0.428857	0.129765	0.580111	1.02988e-16	0.730545	0.107227	9.43431	0.533696	3.93581e-21	0.697989	0.0946534	0.487189	7.94459	1.94835e-15	3.56863e-10
ENSG00000171202.2	TMEM126A	protein_coding	0.5	6	6	0.0144256	0.350436	0.282247	0.332409	0.28819	0.450658	2.78107e-14	0.665537	0.182055	8.47046	0.442939	2.44419e-17	0.608873	0.238639	0.370726	7.04172	1.89879e-12	1.34109e-08
ENSG00000171204.8	TMEM126B	protein_coding	0.5	7	7	0.00809606	0.268445	0.281701	0.25615	0.322234	0.401051	1.77346e-09	0.568951	0.220238	6.72501	0.323705	1.75583e-11	0.516628	0.299087	0.266905	5.87378	4.25962e-09	2.28734e-06
ENSG00000171219.8	CDC42BPG	protein_coding	0.5	5	5	0.00328641	0.317634	0.235291	0.151523	0.577961	0.374947	4.08579e-10	0.592435	0.178864	7.04605	0.350979	1.84068e-12	0.506297	0.36198	0.256337	5.97167	2.34832e-09	2.07892e-07
ENSG00000171533.7	MAP6	protein_coding	0.5	20	20	0.0056371	0.643065	0.144986	0.64695	0.159762	0.800001	1.14263e-24	0.827152	0.0572783	11.8322	0.68418	2.65989e-32	0.80672	0.161867	0.650797	10.9478	6.80827e-28	1.16868e-19
ENSG00000171631.10	P2RY6	protein_coding	0.5	13	13	0.0134373	0.486938	0.0643843	0.398227	0.327253	0.607367	8.45087e-16	0.734987	0.0394952	9.24492	0.540206	2.35416e-20	0.712128	0.126407	0.507126	8.4379	3.23093e-17	1.03136e-11
ENSG00000171714.10	ANO5	protein_coding	0.5	10	10	0.00862506	0.497185	0.144194	0.451853	0.243209	0.601532	1.26396e-14	0.69572	0.12283	8.73444	0.484027	2.44858e-18	0.724373	0.154582	0.524716	8.9554	3.38496e-19	2.02957e-13
ENSG00000172269.12	DPAGT1	protein_coding	0.5	9	9	0.0198502	0.265884	0.267249	0.290282	0.220343	0.396914	1.14579e-08	0.547918	0.219063	6.39917	0.300214	1.56223e-10	0.590381	0.207267	0.34855	6.43833	1.20796e-10	7.46226e-07
ENSG00000172273.8	HINFP	protein_coding	0.5	11	11	0.0477367	0.36564	0.210738	0.393132	0.194247	0.576672	4.94459e-12	0.644483	0.142206	7.82575	0.415358	5.0462e-15	0.672361	0.142069	0.45207	7.79882	6.24886e-15	3.78882e-10
ENSG00000172350.5	ABCG4	protein_coding	0.5	21	21	0.0195078	0.564465	0.268977	0.491721	0.463609	0.785554	1.05515e-22	0.759467	0.149994	11.0191	0.57679	3.09229e-28	0.724522	0.302714	0.524932	10.3823	2.98461e-25	4.56542e-19
ENSG00000172375.8	C2CD2L	protein_coding	0.5	52	50	0.0137088	0.694618	0.071041	0.602701	0.491457	0.937702	1.03205e-26	0.847986	0.0466871	12.4078	0.719081	2.3719e-35	0.858265	0.101079	0.73662	12.3312	6.15048e-35	3.49386e-24
ENSG00000172409.5	CLP1	protein_coding	0.5	9	9	0.0117504	0.478457	0.145497	0.398885	0.169606	0.550849	6.35143e-14	0.683294	0.13455	8.49651	0.46689	1.95381e-17	0.711853	0.12177	0.506734	8.38946	4.8837e-17	1.4979e-11
ENSG00000172425.6	TTC36	protein_coding	0.5	7	7	0.00259608	0.25729	0.222435	0.276097	0.248832	0.412739	3.45443e-09	0.599398	0.090444	6.87743	0.359278	6.09401e-12	0.527645	0.236838	0.27841	5.89382	3.77376e-09	4.75358e-06
ENSG00000172500.8	FIBP	protein_coding	0.5	8	8	0.0206235	0.402237	0.169969	0.444288	0.179982	0.554934	1.46198e-11	0.651179	0.0962549	7.75658	0.424034	8.72469e-15	0.712426	0.0901913	0.507552	8.24721	1.62141e-16	5.01468e-11
ENSG00000172531.10	PPP1CA	protein_coding	0.5	4	4	0.00374814	0.260486	0.139224	0.211786	0.255657	0.318161	7.79414e-08	0.539356	0.170337	6.16487	0.290905	7.05392e-10	0.458219	0.255911	0.209965	4.9293	8.25239e-07	0.000315088
ENSG00000172613.3	RAD9A	protein_coding	0.5	19	19	0.00202894	0.664002	0.122717	0.593778	0.289607	0.809741	1.53802e-24	0.831279	0.0450073	11.8147	0.691025	3.27834e-32	0.837277	0.101265	0.701033	11.4446	2.50386e-30	4.74753e-21
ENSG00000172663.4	TMEM134	protein_coding	0.5	9	9	0.00842809	0.464505	0.0825396	0.40233	0.241249	0.526591	1.00484e-13	0.697715	0.0627708	8.54195	0.486806	1.31978e-17	0.695244	0.160632	0.483365	8.1892	2.62978e-16	3.89429e-11
ENSG00000172725.9	CORO1B	protein_coding	0.5	11	11	0.00989147	0.451493	0.142877	0.401342	0.322556	0.596116	1.34161e-14	0.714453	0.0512522	8.84434	0.510443	9.20732e-19	0.670186	0.170878	0.449149	7.87443	3.42292e-15	1.82239e-10
ENSG00000172732.7	MUS81	protein_coding	0.5	6	6	0.00277772	0.172336	0.329443	0.269833	0.201722	0.370407	2.19324e-06	0.436484	0.285728	5.09844	0.190518	3.42463e-07	0.556596	0.254067	0.3098	6.09944	1.06444e-09	1.76353e-06
ENSG00000172757.8	CFL1	protein_coding	0.5	9	9	0.00276075	0.531317	0.190742	0.426951	0.424148	0.620765	3.75117e-18	0.751961	0.0986557	9.88639	0.565446	4.76936e-23	0.640024	0.266096	0.409631	7.85145	4.11242e-15	5.10257e-11
ENSG00000172803.13	SNX32	protein_coding	0.5	8	8	0.00850797	0.401843	0.194429	0.426408	0.20999	0.527405	3.07474e-11	0.632075	0.132481	7.56517	0.399519	3.87364e-14	0.685202	0.161753	0.469501	8.02295	1.03232e-15	1.07729e-10
ENSG00000172818.5	OVOL1	protein_coding	0.5	5	5	0.00325325	0.166009	0.482085	0.293955	0.351068	0.415611	7.33528e-09	0.518337	0.283061	6.23785	0.268673	4.43635e-10	0.615382	0.240023	0.378695	7.17998	6.97194e-13	5.52471e-09
ENSG00000172830.8	SSH3	protein_coding	0.5	10	10	0.00267795	0.452603	0.198795	0.511423	0.200893	0.646853	2.64146e-18	0.73743	0.123333	9.85675	0.543803	6.40914e-23	0.738083	0.125474	0.544767	8.949	3.58708e-19	3.35968e-13
ENSG00000172890.7	NADSYN1	protein_coding	0.5	25	25	0.00189672	0.831298	0.0636765	0.841252	0.0776021	0.908614	7.0784e-41	0.923482	0.0309927	16.0793	0.852819	3.56624e-58	0.928474	0.036428	0.862063	15.3401	4.12632e-53	6.15401e-35
ENSG00000172893.11	DHCR7	protein_coding	0.5	14	14	0.00897919	0.448499	0.109104	0.474895	0.191143	0.665812	1.73322e-14	0.710748	0.0599727	8.79784	0.505163	1.39469e-18	0.752279	0.106977	0.565924	9.18895	3.96697e-20	7.58843e-14
ENSG00000172922.4	RNASEH2C	protein_coding	0.5	7	7	0.0025588	0.363251	0.0958383	0.373313	0.209371	0.455461	1.35152e-09	0.609766	0.0898666	7.03916	0.371815	1.93407e-12	0.640172	0.166463	0.40982	7.17213	7.38407e-13	1.90918e-08
ENSG00000172932.10	ANKRD13D	protein_coding	0.5	5	5	0.00298391	0.238711	0.231967	0.248096	0.221907	0.327547	2.13825e-07	0.5068	0.199607	5.85153	0.256846	4.87062e-09	0.504845	0.320514	0.254868	5.62492	1.85596e-08	3.79231e-06
ENSG00000172935.8	MRGPRF	protein_coding	0.5	19	19	0.0165608	0.670784	0.0546094	0.574387	0.155642	0.750734	5.27352e-24	0.828805	0.036077	11.6794	0.686918	1.6252e-31	0.775776	0.0935847	0.601829	9.69143	3.27906e-22	2.57333e-15
ENSG00000172977.8	KAT5	protein_coding	0.5	7	7	0.0337266	0.309494	0.11441	0.370125	0.200885	0.432853	3.07759e-09	0.594696	0.11682	6.8551	0.353663	7.12626e-12	0.647658	0.181147	0.41946	7.55558	4.16992e-14	1.16257e-09
ENSG00000173020.6	ADRBK1	protein_coding	0.5	12	12	0.00233633	0.301679	0.275755	0.40709	0.202891	0.570843	2.86114e-09	0.574356	0.17991	6.72513	0.329885	1.75433e-11	0.652831	0.144219	0.426188	7.42737	1.10782e-13	4.28604e-09
ENSG00000173039.14	RELA	protein_coding	0.5	8	8	0.058689	0.38759	0.138223	0.2542	0.444906	0.460926	1.56927e-10	0.62648	0.120266	7.35889	0.392478	1.85443e-13	0.614244	0.211835	0.377296	7.02413	2.15408e-12	2.10462e-08
ENSG00000173113.2	TRMT112	protein_coding	0.5	17	17	0.0024979	0.54324	0.106859	0.433838	0.482146	0.737278	4.71467e-18	0.760155	0.0612231	9.9154	0.577836	3.56833e-23	0.688449	0.26353	0.473962	8.82442	1.10029e-18	9.4873e-14
ENSG00000173120.10	KDM2A	protein_coding	0.5	6	6	0.00572937	0.344967	0.120234	0.290764	0.325713	0.403008	9.56028e-09	0.583305	0.118072	6.66713	0.340244	2.6085e-11	0.557477	0.331902	0.31078	6.30374	2.90546e-10	8.85381e-08
ENSG00000173153.9	ESRRA	protein_coding	0.5	18	18	0.00811241	0.516499	0.140812	0.49029	0.259691	0.72176	4.79708e-18	0.747094	0.0982486	9.84715	0.558149	7.05163e-23	0.734747	0.127228	0.539853	8.83501	1.0009e-18	7.89699e-13
ENSG00000173156.2	RHOD	protein_coding	0.5	7	7	0.0173831	0.412932	0.164871	0.432668	0.212969	0.564556	3.24011e-14	0.710411	0.0384959	8.73197	0.504684	2.50276e-18	0.6918	0.150414	0.478587	8.27371	1.29854e-16	1.56093e-11
ENSG00000173227.9	SYT12	protein_coding	0.5	12	12	0.0180127	0.306253	0.406063	0.214733	0.578857	0.612165	8.54708e-15	0.69891	0.12154	8.79777	0.488475	1.39564e-18	0.68799	0.157162	0.47333	8.16314	3.26416e-16	3.91266e-11
ENSG00000173264.9	GPR137	protein_coding	0.5	20	20	0.00429525	0.562445	0.194073	0.61781	0.19019	0.789281	1.76975e-19	0.760288	0.127637	10.2487	0.578037	1.19959e-24	0.80909	0.116174	0.654626	10.8427	2.16047e-27	3.746e-19
ENSG00000173327.3	MAP3K11	protein_coding	0.5	10	10	0.00413253	0.318537	0.248145	0.301511	0.397936	0.518377	9.33703e-11	0.627679	0.127666	7.41745	0.393981	1.19401e-13	0.657444	0.246658	0.432232	7.89813	2.83125e-15	7.48639e-11
ENSG00000173338.8	KCNK7	protein_coding	0.5	13	13	0.00242635	0.481709	0.324105	0.508793	0.267536	0.67414	1.0498e-17	0.750491	0.102467	9.78248	0.563237	1.33885e-22	0.732132	0.151376	0.536017	9.22838	2.74763e-20	2.72064e-14
ENSG00000173432.6	SAA1	protein_coding	0.5	12	12	0.00257768	0.524991	0.100779	0.552054	0.139835	0.624926	2.48683e-18	0.767317	0.0489561	10.0217	0.588776	1.22389e-23	0.756778	0.105059	0.572713	9.23494	2.58432e-20	5.84156e-14
ENSG00000173442.7	EHBP1L1	protein_coding	0.5	4	4	0.00300182	0.24338	0.114883	0.195378	0.275136	0.283026	2.54139e-06	0.502664	0.15133	5.55942	0.252671	2.70678e-08	0.475555	0.223902	0.226153	4.95052	7.40152e-07	0.000473371
ENSG00000173456.4	RNF26	protein_coding	0.5	8	8	0.00523733	0.336893	0.175807	0.135236	0.608262	0.484085	7.19884e-09	0.573013	0.165555	6.62364	0.328344	3.50463e-11	0.529062	0.296472	0.279907	6.07792	1.21751e-09	4.26288e-07
ENSG00000173457.6	PPP1R14B	protein_coding	0.5	10	10	0.00225459	0.287663	0.0511529	0.322043	0.346687	0.503822	2.49829e-07	0.555474	0.0484058	6.15797	0.308551	7.36835e-10	0.628132	0.208872	0.39455	7.49424	6.66848e-14	8.90276e-10
ENSG00000173465.3	SSSCA1	protein_coding	0.5	11	11	0.0448773	0.470121	0.162388	0.434413	0.26891	0.63427	3.83383e-17	0.749761	0.0612624	9.64284	0.562142	5.27074e-22	0.684108	0.209966	0.468003	8.23602	1.78035e-16	1.51576e-11
ENSG00000173486.8	FKBP2	protein_coding	0.5	8	8	0.00566769	0.363973	0.145334	0.284593	0.227318	0.43278	1.48001e-10	0.61019	0.161952	7.26066	0.372332	3.852e-13	0.665728	0.17496	0.443194	7.80544	5.92954e-15	2.83958e-10
ENSG00000173511.5	VEGFB	protein_coding	0.5	8	8	0.0118074	0.334216	0.169485	0.347028	0.304271	0.504419	2.11462e-11	0.63388	0.152956	7.60691	0.401804	2.80731e-14	0.642246	0.193491	0.41248	7.5849	3.32742e-14	6.46415e-10
ENSG00000173599.9	PC	protein_coding	0.5	6	6	0.00312185	0.313735	0.104418	0.155896	0.388413	0.422928	4.20746e-09	0.599199	0.0871371	6.85548	0.35904	7.1074e-12	0.48857	0.33429	0.2387	5.52499	3.29513e-08	5.63819e-06
ENSG00000173621.8	LRFN4	protein_coding	0.5	6	6	0.0157685	0.236629	0.184399	0.141318	0.467332	0.377651	5.53224e-08	0.534981	0.176926	6.17802	0.286205	6.49122e-10	0.525343	0.345227	0.275986	5.93161	2.99986e-09	3.85099e-07
ENSG00000173653.3	RCE1	protein_coding	0.5	6	6	0.00269515	0.30958	0.0600301	0.237425	0.247069	0.387666	2.34509e-08	0.579071	0.0892049	6.55057	0.335323	5.73186e-11	0.443621	0.35699	0.1968	5.0163	5.26762e-07	7.06256e-06
ENSG00000173715.11	C11orf80	protein_coding	0.5	6	6	0.0107055	0.452004	0.195622	0.453028	0.277635	0.548356	4.12012e-14	0.679724	0.141108	8.52341	0.462025	1.54924e-17	0.702305	0.1908	0.493233	8.72338	2.70016e-18	5.29495e-13
ENSG00000173727.7	AP000769.1	protein_coding	0.5	4	4	0.00405961	0.237441	0.0860566	0.179469	0.249464	0.295078	5.24084e-06	0.505365	0.0876361	5.51266	0.255393	3.53456e-08	0.543218	0.207466	0.295086	5.92535	3.11641e-09	7.16291e-06
ENSG00000173825.6	TIGD3	protein_coding	0.5	18	18	0.00222108	0.637318	0.16582	0.59209	0.273808	0.766929	8.81165e-26	0.81694	0.105024	12.036	0.667391	2.29851e-33	0.76938	0.187179	0.591946	10.1817	2.39292e-24	2.55916e-17
ENSG00000173898.7	SPTBN2	protein_coding	0.5	11	11	0.00475018	0.361979	0.209868	0.276568	0.361446	0.541006	1.00736e-14	0.7043	0.107605	8.8151	0.496039	1.19581e-18	0.634368	0.188789	0.402423	7.41738	1.19458e-13	2.18329e-09
ENSG00000173914.7	RBM4B	protein_coding	0.5	9	9	0.0185262	0.382791	0.138854	0.424002	0.117694	0.480636	1.88414e-10	0.617566	0.132001	7.2827	0.381388	3.27201e-13	0.671996	0.078963	0.451579	7.44574	9.64048e-14	7.9974e-09
ENSG00000173933.15	RBM4	protein_coding	0.5	4	4	0.00302388	0.234547	0.136687	0.211333	0.299935	0.320943	4.64019e-07	0.512836	0.197513	5.79212	0.263001	6.95014e-09	0.545754	0.205525	0.297848	5.89497	3.74753e-09	9.71047e-06
ENSG00000173992.4	CCS	protein_coding	0.5	7	7	0.0146271	0.261502	0.145556	0.281143	0.281205	0.434863	3.98497e-08	0.567466	0.102349	6.42451	0.322018	1.32293e-10	0.558864	0.242886	0.312329	6.33328	2.4e-10	4.65408e-07
ENSG00000174080.6	CTSF	protein_coding	0.5	5	5	0.0134706	0.332184	0.152937	0.313313	0.348218	0.369401	5.52642e-10	0.608776	0.117368	7.12298	0.370608	1.05618e-12	0.658779	0.251453	0.43399	8.07226	6.90067e-16	1.97919e-11
ENSG00000174165.3	ZDHHC24	protein_coding	0.5	12	12	0.00255241	0.498883	0.145653	0.390666	0.417851	0.65425	4.88338e-19	0.774919	0.0522012	10.2291	0.6005	1.46873e-24	0.742187	0.196748	0.550841	9.59148	8.68321e-22	1.37881e-15
ENSG00000174276.5	ZNHIT2	protein_coding	0.5	13	13	0.0113553	0.501185	0.273578	0.522192	0.26668	0.653778	3.99425e-18	0.733658	0.16745	9.77419	0.538254	1.45315e-22	0.690813	0.221962	0.477223	8.65376	4.98293e-18	5.75317e-13
ENSG00000174370.5	C11orf45	protein_coding	0.5	37	37	0.00837619	0.798517	0.0325762	0.815443	0.0969076	0.943039	7.71836e-35	0.900885	0.0240889	14.5702	0.811593	4.34811e-48	0.922263	0.0437643	0.85057	15.3505	3.51264e-53	4.06745e-35
ENSG00000174516.10	PELI3	protein_coding	0.5	6	6	0.0110173	0.387023	0.098749	0.339155	0.299072	0.442413	9.88531e-11	0.639303	0.0717437	7.49017	0.408709	6.87828e-14	0.604261	0.244829	0.365132	6.91219	4.77238e-12	2.91918e-08
ENSG00000174547.9	MRPL11	protein_coding	0.5	8	8	0.00633453	0.278343	0.413749	0.396581	0.174607	0.504408	2.74991e-12	0.589594	0.275865	7.52089	0.347621	5.44039e-14	0.640889	0.131711	0.410739	7.13951	9.36658e-13	2.79616e-08
ENSG00000174669.7	SLC29A2	protein_coding	0.5	5	5	0.00307199	0.232244	0.12027	0.119899	0.535902	0.375865	7.24982e-08	0.561871	0.100135	6.32579	0.315699	2.5194e-10	0.511703	0.203852	0.26184	5.3859	7.20843e-08	0.000110043
ENSG00000174672.11	BRSK2	protein_coding	0.5	16	16	0.00381951	0.630541	0.0968813	0.563526	0.267029	0.760254	4.07963e-22	0.802694	0.0714669	11.0973	0.644317	1.29286e-28	0.789402	0.142477	0.623155	10.5344	5.99875e-26	2.42182e-18
ENSG00000174684.6	B3GNT1	protein_coding	0.5	9	9	0.0223967	0.379973	0.193687	0.301618	0.443483	0.551092	4.78648e-15	0.710702	0.0858557	8.92356	0.505097	4.5153e-19	0.690167	0.115429	0.476331	7.93737	2.06516e-15	2.65165e-10
ENSG00000174744.9	BRMS1	protein_coding	0.5	2	2	0.0231895	0.186586	0.0839001	0.20179	0.273321	0.204899	2.88823e-05	0.476033	0.102858	5.13296	0.226607	2.85227e-07	0.505553	0.259266	0.255584	5.46739	4.56723e-08	2.57345e-05
ENSG00000174775.12	HRAS	protein_coding	0.5	18	18	0.0112701	0.67104	0.0849661	0.580172	0.390683	0.809553	3.51713e-25	0.832862	0.0522173	11.9676	0.693659	5.25336e-33	0.769508	0.224326	0.592142	10.8887	1.30476e-27	3.60021e-20
ENSG00000174791.6	RIN1	protein_coding	0.5	8	8	0.00247475	0.326571	0.123838	0.307809	0.330364	0.449927	1.24121e-10	0.622347	0.123896	7.36229	0.387315	1.80787e-13	0.621062	0.229226	0.385717	7.15751	8.21544e-13	8.67014e-09
ENSG00000174804.3	FZD4	protein_coding	0.5	17	17	0.00205463	0.563614	0.1493	0.628235	0.196097	0.777577	8.14593e-20	0.778445	0.0746267	10.4291	0.605977	1.82599e-25	0.846965	0.0549662	0.71735	11.4776	1.70967e-30	5.86067e-21
ENSG00000174807.3	CD248	protein_coding	0.5	4	4	0.00326709	0.117238	0.113396	0.161007	0.331061	0.284105	0.000140554	0.440571	0.134223	4.71772	0.194103	2.38502e-06	0.460911	0.260442	0.212439	4.90178	9.49707e-07	0.000340578
ENSG00000174871.6	CNIH2	protein_coding	0.5	5	5	0.00834265	0.195869	0.14989	0.185803	0.451328	0.375226	3.94162e-05	0.451364	0.169507	4.92245	0.20373	8.54675e-07	0.514533	0.288692	0.264744	5.89438	3.76087e-09	1.8601e-06
ENSG00000174915.7	PTDSS2	protein_coding	0.5	17	17	0.0373198	0.631947	0.125984	0.626615	0.140364	0.786973	1.35628e-21	0.795688	0.0803384	10.9416	0.633119	7.28643e-28	0.812228	0.09164	0.659714	10.6652	1.48024e-26	2.20787e-18
ENSG00000174996.7	KLC2	protein_coding	0.5	8	8	0.00245698	0.325068	0.175899	0.27417	0.340063	0.472621	1.70695e-10	0.624123	0.116871	7.33886	0.38953	2.15427e-13	0.596101	0.222376	0.355337	6.70591	2.0016e-11	1.2151e-07
ENSG00000175104.10	TRAF6	protein_coding	0.5	48	46	0.037201	0.495259	0.22814	0.514756	0.213044	0.839469	2.05e-19	0.762245	0.103658	10.2538	0.581017	1.13793e-24	0.771764	0.129135	0.595619	9.80809	1.03918e-22	8.32771e-16
ENSG00000175213.2	ZNF408	protein_coding	0.5	4	4	0.00335648	0.186725	0.20924	0.0914979	0.367551	0.316854	6.49117e-08	0.566153	0.0936573	6.36289	0.32053	1.97993e-10	0.468934	0.263867	0.219899	5.28374	1.26572e-07	4.28418e-05
ENSG00000175216.10	CKAP5	protein_coding	0.5	3	3	0.00670809	0.0605532	0.365625	0.0545058	0.266211	0.236449	6.83037e-05	0.422866	0.203574	4.6658	0.178816	3.07425e-06	0.361757	0.238469	0.130868	3.65421	0.000257978	0.0298581
ENSG00000175224.12	ATG13	protein_coding	0.5	5	5	0.00286658	0.234151	0.210501	0.249321	0.229335	0.311814	2.78417e-07	0.500349	0.224134	5.76479	0.250349	8.17589e-09	0.55289	0.203077	0.305688	5.98723	2.13446e-09	6.39498e-06
ENSG00000175229.6	GAL3ST3	protein_coding	0.5	5	5	0.00279583	0.243199	0.165019	0.2904	0.246189	0.323649	6.84423e-07	0.532491	0.102275	5.90075	0.283547	3.61853e-09	0.456581	0.349347	0.208466	5.27906	1.29851e-07	6.27762e-06
ENSG00000175264.3	CHST1	protein_coding	0.5	19	19	0.00255099	0.58392	0.140116	0.527055	0.472889	0.812864	8.04524e-23	0.79931	0.0813535	11.2563	0.638897	2.15632e-29	0.765193	0.234387	0.58552	10.4194	2.02312e-25	1.99297e-18
ENSG00000175274.14	TP53I11	protein_coding	0.5	36	36	0.00962363	0.683531	0.238756	0.789234	0.104126	0.922213	1.82275e-30	0.83227	0.163187	13.1907	0.692673	9.9287e-40	0.901342	0.0572553	0.812417	13.9723	2.30087e-44	7.12175e-30
ENSG00000175294.5	CATSPER1	protein_coding	0.5	4	4	0.00575876	0.0776865	0.434732	0.0875404	0.417932	0.253126	4.26511e-06	0.461636	0.259046	5.18557	0.213108	2.15351e-07	0.38719	0.259713	0.149916	3.94301	8.04663e-05	0.00952632
ENSG00000175315.2	CST6	protein_coding	0.5	5	5	0.0223289	0.206179	0.259848	0.179547	0.255581	0.346537	3.97045e-07	0.512269	0.193215	5.81116	0.26242	6.20416e-09	0.477251	0.297592	0.227768	5.40294	6.5559e-08	8.29288e-06
ENSG00000175334.3	BANF1	protein_coding	0.5	6	6	0.0193152	0.329331	0.0731627	0.289734	0.365082	0.404652	1.67951e-09	0.606347	0.100685	6.99364	0.367657	2.6785e-12	0.5021	0.394537	0.252105	5.7482	9.02e-09	3.17653e-07
ENSG00000175348.6	TMEM9B	protein_coding	0.5	6	6	0.00805327	0.268098	0.153758	0.168345	0.581583	0.387842	7.98905e-07	0.526318	0.120857	5.84341	0.27701	5.11432e-09	0.571107	0.251799	0.326163	6.71166	1.92428e-11	4.5353e-08
ENSG00000175352.6	NRIP3	protein_coding	0.5	22	22	0.0127141	0.644145	0.137335	0.638377	0.137269	0.786921	5.54969e-23	0.797935	0.0895971	11.2642	0.6367	1.97043e-29	0.790602	0.0833566	0.625051	9.91681	3.51832e-23	6.59678e-16
ENSG00000175356.8	SCUBE2	protein_coding	0.5	19	19	0.00227183	0.617406	0.0983132	0.695767	0.118772	0.794938	2.35416e-22	0.808441	0.056213	11.1888	0.653578	4.62411e-29	0.853143	0.0572953	0.727853	11.746	7.40386e-32	5.98568e-22
ENSG00000175390.8	EIF3F	protein_coding	0.5	29	28	0.00539566	0.86172	0.0458365	0.820987	0.139521	0.920416	9.1674e-42	0.926606	0.0277484	16.2936	0.858598	1.09503e-59	0.929236	0.0429523	0.863479	15.774	4.69763e-56	9.33404e-37
ENSG00000175463.7	TBC1D10C	protein_coding	0.5	8	8	0.00278983	0.401404	0.113376	0.368325	0.267391	0.560826	2.81334e-12	0.656734	0.125838	7.95757	0.4313	1.75456e-15	0.597488	0.287157	0.356992	7.27453	3.47624e-13	1.0226e-09
ENSG00000175482.4	POLD4	protein_coding	0.5	5	5	0.00841889	0.184172	0.225261	0.0830747	0.517079	0.338703	6.36995e-06	0.486471	0.147464	5.3608	0.236654	8.28545e-08	0.543333	0.235567	0.295211	6.09166	1.11745e-09	1.77341e-06
ENSG00000175505.9	CLCF1	protein_coding	0.5	6	6	0.00265129	0.264794	0.130389	0.201577	0.231869	0.345354	1.06543e-06	0.528779	0.0867236	5.83345	0.279608	5.42915e-09	0.436638	0.289241	0.190653	4.6077	4.07145e-06	0.000553065
ENSG00000175518.6	UBQLNL	protein_coding	0.5	54	50	0.0278408	0.288409	0.231994	0.352052	0.434309	0.815044	5.50033e-10	0.609527	0.122226	7.12946	0.371523	1.00764e-12	0.624624	0.281407	0.390156	7.65021	2.00651e-14	1.49506e-10
ENSG00000175536.6	LIPT2	protein_coding	0.5	4	4	0.0130134	0.213474	0.213174	0.208832	0.284365	0.320517	1.29433e-06	0.486419	0.203319	5.52098	0.236604	3.37119e-08	0.512156	0.234597	0.262304	5.67772	1.365e-08	1.34272e-05
ENSG00000175538.6	KCNE3	protein_coding	0.5	5	5	0.0125736	0.406161	0.0841719	0.355582	0.36021	0.451146	4.81053e-11	0.647322	0.0661259	7.6128	0.419025	2.68218e-14	0.588878	0.31871	0.346777	7.24362	4.36863e-13	7.94271e-10
ENSG00000175544.9	CABP4	protein_coding	0.5	11	11	0.00245992	0.512561	0.133596	0.410448	0.198612	0.651886	1.8071e-16	0.734938	0.0747103	9.4047	0.540133	5.21793e-21	0.680825	0.154406	0.463523	8.12657	4.41626e-16	3.52924e-11
ENSG00000175550.3	DRAP1	protein_coding	0.5	7	7	0.0055681	0.373915	0.158762	0.256033	0.413232	0.4467	6.43392e-11	0.628534	0.120011	7.46755	0.395056	8.17036e-14	0.551351	0.338282	0.303988	6.33557	2.36471e-10	6.26939e-08
ENSG00000175564.8	UCP3	protein_coding	0.5	6	6	0.0246323	0.287251	0.240874	0.294707	0.29787	0.416302	2.8326e-09	0.584036	0.155782	6.79556	0.341098	1.07889e-11	0.558367	0.24191	0.311774	6.40564	1.49738e-10	2.97389e-07
ENSG00000175573.6	C11orf68	protein_coding	0.5	8	8	0.0203642	0.342174	0.139697	0.301641	0.216623	0.466507	4.16138e-10	0.619096	0.103642	7.21534	0.383279	5.38e-13	0.658632	0.152062	0.433796	7.48785	7.00129e-14	3.01113e-09
ENSG00000175575.8	PAAF1	protein_coding	0.5	10	10	0.00777439	0.587231	0.235033	0.60462	0.139424	0.713866	7.64446e-22	0.791384	0.116744	10.9798	0.626288	4.77995e-28	0.805269	0.0807158	0.648458	10.371	3.36046e-25	2.21437e-17
ENSG00000175581.9	MRPL48	protein_coding	0.5	11	11	0.00223337	0.44444	0.224441	0.45743	0.161992	0.56924	3.78109e-14	0.687767	0.13435	8.57479	0.473023	9.92639e-18	0.69169	0.0991628	0.478436	7.92394	2.30109e-15	3.42814e-10
ENSG00000175582.15	RAB6A	protein_coding	0.5	4	4	0.00291788	0.221709	0.12558	0.225443	0.296235	0.304814	9.5335e-07	0.516393	0.140198	5.75965	0.266662	8.42904e-09	0.444987	0.327233	0.198013	4.9228	8.53165e-07	7.71551e-05
ENSG00000175591.7	P2RY2	protein_coding	0.5	8	8	0.0023493	0.363569	0.19617	0.394962	0.243447	0.513829	4.21945e-12	0.653615	0.129771	7.89269	0.427212	2.95744e-15	0.645232	0.168214	0.416324	7.35312	1.93635e-13	5.35417e-09
ENSG00000175592.4	FOSL1	protein_coding	0.5	7	7	0.00281438	0.268572	0.262425	0.293292	0.245827	0.427213	1.47909e-09	0.574899	0.181054	6.79956	0.330509	1.0494e-11	0.608026	0.168327	0.369696	6.65584	2.81695e-11	3.30928e-07
ENSG00000175602.2	CCDC85B	protein_coding	0.5	10	10	0.00278485	0.334156	0.135622	0.380411	0.255249	0.594194	1.59178e-10	0.635432	0.0641398	7.41602	0.403774	1.20688e-13	0.696143	0.135153	0.484615	8.17995	2.83951e-16	4.25047e-11
ENSG00000175634.10	RPS6KB2	protein_coding	0.5	25	25	0.0141322	0.599458	0.132463	0.591379	0.226643	0.836993	1.35797e-21	0.802634	0.0534828	10.9807	0.644222	4.72996e-28	0.834169	0.0806063	0.695837	11.3687	5.98454e-30	8.49221e-21
ENSG00000175868.9	CALCB	protein_coding	0.5	9	9	0.00276729	0.344164	0.199195	0.358928	0.26661	0.516576	1.17547e-10	0.62846	0.107053	7.40618	0.394962	1.29993e-13	0.66939	0.124648	0.448082	7.61364	2.66476e-14	1.70898e-09
ENSG00000176102.7	CSTF3	protein_coding	0.5	6	6	0.0181612	0.224373	0.176511	0.313959	0.278888	0.365812	6.50076e-08	0.520882	0.222274	6.04948	0.271318	1.45317e-09	0.579299	0.28289	0.335587	6.86878	6.47552e-12	1.45274e-08
ENSG00000176148.11	TCP11L1	protein_coding	0.5	8	8	0.0145661	0.451721	0.198433	0.338348	0.464593	0.5565	1.78298e-14	0.694275	0.122381	8.70172	0.482018	3.26881e-18	0.667802	0.225455	0.44596	8.07481	6.75837e-16	2.84405e-11
ENSG00000176340.3	COX8A	protein_coding	0.5	9	9	0.01037	0.479588	0.0635146	0.404271	0.193528	0.546945	6.17496e-14	0.706638	0.026577	8.64389	0.499338	5.43293e-18	0.688449	0.139945	0.473962	7.97784	1.48914e-15	1.84048e-10
ENSG00000176485.6	PLA2G16	protein_coding	0.5	19	19	0.00222289	0.538656	0.254491	0.561903	0.445833	0.805262	6.5653e-22	0.808978	0.0367267	11.0862	0.654445	1.46379e-28	0.809967	0.12839	0.656047	11.2175	3.34634e-29	1.5096e-20
ENSG00000176971.2	FIBIN	protein_coding	0.5	16	16	0.00809469	0.577351	0.10088	0.610554	0.149945	0.740127	2.52029e-20	0.791133	0.0427905	10.6185	0.625892	2.44401e-26	0.823452	0.0631104	0.678073	10.7626	5.17114e-27	1.38594e-18
ENSG00000176973.7	FAM89B	protein_coding	0.5	13	13	0.0236472	0.403749	0.152587	0.444403	0.315081	0.623549	5.89919e-15	0.686497	0.166143	8.76516	0.471278	1.86514e-18	0.70426	0.179133	0.495982	8.43112	3.42382e-17	6.76236e-12
ENSG00000176984.2	AP000679.2	protein_coding	0.5	19	19	0.0192096	0.738214	0.0738926	0.747903	0.164264	0.834895	1.47118e-30	0.875783	0.0340083	13.4464	0.766996	3.23381e-41	0.865022	0.102376	0.748263	12.9972	1.26934e-38	1.08804e-26
ENSG00000177030.12	DEAF1	protein_coding	0.5	29	29	0.00227612	0.805266	0.0496759	0.810465	0.0766268	0.906144	3.51106e-35	0.90313	0.0188887	14.6633	0.815643	1.10679e-48	0.916502	0.036248	0.839976	14.4941	1.32106e-47	8.3363e-32
ENSG00000177042.10	TMEM80	protein_coding	0.5	17	17	0.010346	0.827387	0.100367	0.823349	0.151344	0.896515	2.10894e-40	0.916276	0.0541179	15.9504	0.839561	2.8305e-57	0.93034	0.0496039	0.865532	15.878	8.99988e-57	4.76962e-37
ENSG00000177054.9	ZDHHC13	protein_coding	0.5	31	31	0.0289383	0.56594	0.151581	0.60078	0.126747	0.839777	1.48338e-22	0.808001	0.0757668	11.2285	0.652866	2.95562e-29	0.792133	0.0816169	0.627474	9.98518	1.76975e-23	3.7052e-16
ENSG00000177098.4	SCN4B	protein_coding	0.5	23	23	0.00202838	0.79636	0.0391759	0.751686	0.161447	0.88579	4.773e-35	0.902636	0.0176434	14.6301	0.814751	1.80392e-48	0.876196	0.111673	0.767719	13.4543	2.90524e-41	2.31174e-28
ENSG00000177103.9	DSCAML1	protein_coding	0.5	16	16	0.00458702	0.58906	0.0984752	0.595114	0.182496	0.74522	7.59347e-21	0.795016	0.0562164	10.7611	0.632051	5.25365e-27	0.803402	0.0995752	0.645455	10.4992	8.71157e-26	6.75694e-18
ENSG00000177105.9	RHOG	protein_coding	0.5	35	35	0.00369151	0.628927	0.193928	0.712051	0.108406	0.879294	9.08985e-24	0.816367	0.0779634	11.5637	0.666454	6.29138e-31	0.863681	0.0482962	0.745945	12.1161	8.68207e-34	2.88984e-23
ENSG00000177106.10	EPS8L2	protein_coding	0.5	21	21	0.00704351	0.687964	0.0904202	0.613621	0.327836	0.78227	1.328e-25	0.839515	0.0492242	12.1079	0.704785	9.59586e-34	0.851744	0.0849194	0.725468	11.9972	3.6764e-33	6.7544e-23
ENSG00000177156.6	TALDO1	protein_coding	0.5	16	16	0.00224087	0.495068	0.0832431	0.469917	0.275679	0.717624	3.3985e-14	0.708196	0.0486471	8.71462	0.501541	2.91729e-18	0.748495	0.131556	0.560245	9.34669	9.04355e-21	1.69618e-14
ENSG00000177225.12	PDDC1	protein_coding	0.5	24	24	0.00183348	0.673333	0.180014	0.70484	0.178909	0.841502	1.26406e-30	0.873386	0.0444961	13.4591	0.762803	2.72392e-41	0.862353	0.10645	0.743653	12.64	1.2702e-36	3.18722e-25
ENSG00000177363.4	LRRN4CL	protein_coding	0.5	5	5	0.00299851	0.123477	0.377836	0.154141	0.3933	0.345521	1.52711e-07	0.476146	0.309138	5.58131	0.226715	2.38709e-08	0.477718	0.337336	0.228214	5.3802	7.44045e-08	9.83144e-06
ENSG00000177542.6	SLC25A22	protein_coding	0.5	8	8	0.00238379	0.358298	0.146923	0.339382	0.235163	0.437475	9.12338e-10	0.607266	0.118908	7.06175	0.368772	1.64421e-12	0.554808	0.289769	0.307812	6.37304	1.8532e-10	1.85914e-07
ENSG00000177595.13	PIDD	protein_coding	0.5	23	23	0.00204243	0.670487	0.148575	0.681427	0.149661	0.840107	3.49542e-26	0.836298	0.0682247	12.2182	0.699394	2.48392e-34	0.840521	0.110845	0.706476	11.7031	1.22901e-31	5.62598e-22
ENSG00000177600.4	RPLP2	protein_coding	0.5	18	18	0.0075557	0.651755	0.0676747	0.617459	0.185556	0.760486	1.20641e-22	0.815249	0.0392218	11.2912	0.66463	1.45053e-29	0.824955	0.122815	0.680551	11.2351	2.74192e-29	2.03173e-20
ENSG00000177666.11	PNPLA2	protein_coding	0.5	21	21	0.00647271	0.731717	0.102015	0.753281	0.154972	0.876384	5.92685e-30	0.870204	0.0421829	13.2753	0.757255	3.21982e-40	0.882377	0.0649521	0.778589	13.3088	2.05761e-40	1.36391e-27
ENSG00000177685.12	EFCAB4A	protein_coding	0.5	13	13	0.0125697	0.572451	0.173293	0.556496	0.320307	0.705948	2.54193e-21	0.774455	0.123586	10.7624	0.59978	5.18176e-27	0.740675	0.199129	0.5486	9.6439	5.2166e-22	7.71323e-16
ENSG00000177697.13	CD151	protein_coding	0.5	18	18	0.00265505	0.844493	0.0936545	0.849223	0.108234	0.905455	3.16871e-43	0.920412	0.067557	16.6269	0.847158	4.45023e-62	0.9241	0.0666628	0.853962	15.975	1.908e-57	1.43472e-37
ENSG00000177700.5	POLR2L	protein_coding	0.5	29	29	0.00202736	0.716955	0.130644	0.656046	0.41392	0.879351	7.87053e-31	0.873198	0.0529095	13.5107	0.762474	1.35218e-41	0.841325	0.178855	0.707828	12.9495	2.36428e-38	6.08635e-27
ENSG00000177830.13	CHID1	protein_coding	0.5	14	14	0.00229367	0.580276	0.194084	0.603648	0.182023	0.723513	3.65704e-21	0.779797	0.105763	10.7621	0.608083	5.1994e-27	0.796215	0.119349	0.633958	10.3447	4.42105e-25	1.8494e-17
ENSG00000177951.13	BET1L	protein_coding	0.5	21	21	0.00204681	0.506283	0.143402	0.550337	0.20716	0.725341	1.12758e-15	0.724621	0.0837498	9.154	0.525076	5.48654e-20	0.747699	0.132035	0.559055	9.24029	2.45822e-20	3.98113e-14
ENSG00000177963.8	RIC8A	protein_coding	0.5	16	16	0.00211981	0.581253	0.134676	0.593368	0.166673	0.733778	6.34822e-20	0.778176	0.0819374	10.4599	0.605558	1.31968e-25	0.77048	0.113082	0.593639	9.674	3.88877e-22	2.44299e-15
ENSG00000178105.5	DDX10	protein_coding	0.5	11	11	0.00978436	0.499982	0.244849	0.559685	0.119935	0.670587	1.87729e-19	0.739105	0.146004	10.1148	0.546275	4.74938e-24	0.765114	0.0926311	0.5854	9.38548	6.2632e-21	2.5377e-14
ENSG00000178202.8	KDELC2	protein_coding	0.5	9	9	0.00451343	0.374182	0.228699	0.397942	0.246514	0.535431	4.11217e-14	0.677822	0.125585	8.51071	0.459443	1.72876e-17	0.643706	0.190343	0.414357	7.39032	1.46472e-13	3.58962e-09
ENSG00000178301.3	AQP11	protein_coding	0.5	8	8	0.0172715	0.364659	0.187822	0.362006	0.200869	0.485105	4.89234e-11	0.631051	0.123474	7.51168	0.398225	5.83722e-14	0.669508	0.180338	0.448241	7.75868	8.58166e-15	4.7207e-10
ENSG00000179057.9	IGSF22	protein_coding	0.5	28	28	0.00199489	0.679246	0.0939177	0.68702	0.205564	0.868826	7.70744e-25	0.831437	0.0506921	11.8841	0.691287	1.43242e-32	0.865801	0.10387	0.749611	12.8295	1.12153e-37	5.87621e-26
ENSG00000179071.3	CCDC89	protein_coding	0.5	6	6	0.0449511	0.198246	0.137092	0.201684	0.397215	0.420263	4.70739e-06	0.512208	0.0523466	5.57065	0.262357	2.53789e-08	0.517784	0.198242	0.2681	5.47581	4.35524e-08	7.3289e-05
ENSG00000179119.10	SPTY2D1	protein_coding	0.5	14	14	0.00257849	0.389021	0.192735	0.376418	0.346817	0.670453	1.38657e-14	0.688584	0.115281	8.70031	0.474148	3.30982e-18	0.711759	0.173917	0.506601	8.65468	4.94314e-18	1.38898e-12
ENSG00000179240.4	RP11-111M22.2	protein_coding	0.5	11	11	0.00914447	0.509444	0.139119	0.297855	0.622336	0.640609	4.21409e-17	0.742664	0.0855735	9.59185	0.55155	8.65169e-22	0.667277	0.181891	0.445258	7.86108	3.80832e-15	1.95585e-10
ENSG00000179241.8	LDLRAD3	protein_coding	0.5	29	29	0.00205784	0.710916	0.182017	0.656079	0.285021	0.891588	2.82837e-28	0.844539	0.0995804	12.7512	0.713245	3.07174e-37	0.86159	0.0788401	0.742337	12.2132	2.64142e-34	1.25761e-23
ENSG00000179292.4	TMEM151A	protein_coding	0.5	3	3	0.0221175	0.067762	0.170859	-0.00534528	0.475734	0.259648	3.18631e-05	0.453	0.17235	4.95808	0.205209	7.11931e-07	0.460678	0.190356	0.212224	4.74071	2.12974e-06	0.00155867
ENSG00000179431.5	FJX1	protein_coding	0.5	12	12	0.00281653	0.386426	0.280758	0.402156	0.347693	0.655068	5.07096e-14	0.674335	0.171914	8.46734	0.454728	2.51065e-17	0.688109	0.190253	0.473494	8.40371	4.32584e-17	4.34782e-12
ENSG00000179532.8	DNHD1	protein_coding	0.5	61	57	0.01191	0.716904	0.118927	0.636267	0.169286	0.946396	2.93697e-28	0.85597	0.0603354	12.8152	0.732684	1.34729e-37	0.829676	0.0979297	0.688362	11.9128	1.01557e-32	6.57093e-23
ENSG00000180176.10	TH	protein_coding	0.5	29	29	0.00325399	0.701108	0.0552031	0.680163	0.125069	0.857475	6.76962e-26	0.841582	0.0465102	12.1855	0.708261	3.71366e-34	0.856702	0.0731873	0.733939	12.0432	2.10727e-33	5.28852e-23
ENSG00000180210.10	F2	protein_coding	0.5	9	9	0.0149299	0.343134	0.135964	0.395085	0.237914	0.526405	1.31645e-10	0.629568	0.0928152	7.40293	0.396356	1.33211e-13	0.645197	0.197037	0.416279	7.55775	4.10087e-14	9.78205e-10
ENSG00000180720.6	CHRM4	protein_coding	0.5	8	8	0.00251307	0.383137	0.148079	0.361744	0.298587	0.519245	1.86887e-11	0.63984	0.125741	7.65972	0.409395	1.86334e-14	0.63812	0.200886	0.407197	7.48524	7.14146e-14	1.35794e-09
ENSG00000180773.10	SLC36A4	protein_coding	0.5	4	4	0.00703463	0.112884	0.317064	0.0843443	0.326355	0.306371	5.79215e-06	0.450222	0.211708	5.12601	0.2027	2.95945e-07	0.465893	0.304184	0.217056	5.15363	2.55487e-07	3.96374e-05
ENSG00000180785.8	OR51E1	protein_coding	0.5	8	8	0.0193945	0.416836	0.184085	0.404448	0.243879	0.514621	3.48207e-13	0.670957	0.137155	8.25634	0.450184	1.50205e-16	0.643458	0.192485	0.414039	7.37294	1.6691e-13	4.02024e-09
ENSG00000180878.2	C11orf42	protein_coding	0.5	24	24	0.00612752	0.784892	0.116797	0.765147	0.137649	0.88431	4.96439e-37	0.903177	0.05273	15.0843	0.815729	2.05423e-51	0.881183	0.0767959	0.776484	13.5281	1.06742e-41	1.47836e-28
ENSG00000181074.3	OR52N4	protein_coding	0.5	29	29	0.00960688	0.727299	0.0967141	0.679698	0.189583	0.882706	8.34081e-30	0.864114	0.0566033	13.2202	0.746692	6.70751e-40	0.871041	0.0381406	0.758712	12.262	1.4485e-34	1.23805e-23
ENSG00000181264.4	TMEM136	protein_coding	0.5	24	24	0.00196042	0.753078	0.12436	0.776495	0.154239	0.881186	2.09357e-31	0.874304	0.0587767	13.6476	0.764408	2.08546e-42	0.885435	0.0744995	0.783995	13.4895	1.80269e-41	3.1423e-28
ENSG00000181649.5	PHLDA2	protein_coding	0.5	38	37	0.0070824	0.750275	0.118946	0.794621	0.101483	0.925167	5.58039e-34	0.879785	0.0775898	14.2719	0.774022	3.27732e-46	0.917083	0.0249913	0.841041	14.3442	1.15851e-46	3.8091e-31
ENSG00000181908.4	AP003774.4	protein_coding	0.5	5	5	0.00281843	0.252411	0.121217	0.211908	0.143168	0.349819	9.75112e-08	0.565547	0.0591417	6.31955	0.319844	2.6232e-10	0.552131	0.181057	0.304848	5.85522	4.76369e-09	1.68784e-05
ENSG00000181924.6	COA4	protein_coding	0.5	8	8	0.00309655	0.432222	0.334248	0.432595	0.333214	0.547313	6.69314e-18	0.698086	0.194199	9.53042	0.487325	1.56654e-21	0.674949	0.227639	0.455556	8.20901	2.23011e-16	1.26946e-11
ENSG00000182103.3	FAM181B	protein_coding	0.5	26	26	0.0137552	0.594897	0.236891	0.639438	0.313148	0.86147	9.31648e-25	0.825197	0.0752689	11.8284	0.680951	2.78406e-32	0.795779	0.22887	0.633265	11.7032	1.22688e-31	7.48865e-23
ENSG00000182208.8	MOB2	protein_coding	0.5	38	38	0.00737766	0.703382	0.216878	0.812682	0.0461557	0.922023	4.08868e-32	0.840935	0.14092	13.6132	0.707172	3.34115e-42	0.911477	0.0419985	0.83079	14.1728	1.35017e-45	1.42139e-30
ENSG00000182255.6	KCNA4	protein_coding	0.5	13	13	0.00861703	0.441949	0.177888	0.515403	0.126602	0.634956	6.87819e-15	0.716556	0.0612335	8.92519	0.513452	4.44919e-19	0.747324	0.0750772	0.558493	8.88315	6.49908e-19	9.37027e-13
ENSG00000182272.7	B4GALNT4	protein_coding	0.5	11	11	0.00260946	0.539578	0.0772988	0.465613	0.230979	0.645408	1.81502e-16	0.739929	0.0649336	9.43314	0.547495	3.98001e-21	0.68145	0.131641	0.464375	7.76072	8.44496e-15	8.12243e-10
ENSG00000182359.10	KBTBD3	protein_coding	0.5	6	6	0.00910282	0.333829	0.0759245	0.295307	0.321866	0.392992	4.77212e-10	0.625694	0.0579033	7.24385	0.391493	4.36127e-13	0.568554	0.266983	0.323253	6.70386	2.02982e-11	3.89743e-08
ENSG00000182450.8	KCNK4	protein_coding	0.5	7	7	0.013713	0.3391	0.219102	0.309974	0.131211	0.453212	1.72829e-11	0.646685	0.109356	7.70947	0.418202	1.26342e-14	0.574069	0.152942	0.329555	6.1728	6.70899e-10	3.84021e-06
ENSG00000182667.10	NTM	protein_coding	0.5	78	59	0.0321492	0.384991	0.205796	0.508472	0.311662	0.915764	1.31503e-17	0.750176	0.0896099	9.75179	0.562764	1.81243e-22	0.77331	0.165959	0.598008	10.5516	4.99529e-26	1.05364e-18
ENSG00000182704.6	TSKU	protein_coding	0.5	10	10	0.00255736	0.43964	0.22	0.403974	0.210364	0.599622	2.96774e-14	0.691613	0.121309	8.62724	0.478328	6.28509e-18	0.651958	0.182313	0.42505	7.64315	2.11973e-14	6.78022e-10
ENSG00000182791.3	CCDC87	protein_coding	0.5	5	5	0.00632501	0.206403	0.158503	0.227578	0.23411	0.325357	1.08277e-05	0.48735	0.108201	5.31562	0.23751	1.06298e-07	0.48846	0.231858	0.238594	5.23341	1.66414e-07	0.000131825
ENSG00000182919.10	C11orf54	protein_coding	0.5	8	8	0.00292717	0.525928	0.0674717	0.54398	0.303893	0.653167	4.10689e-17	0.753142	0.0423399	9.6573	0.567223	4.57789e-22	0.756949	0.221338	0.572972	9.83034	8.33363e-23	2.52584e-16
ENSG00000182934.7	SRPR	protein_coding	0.5	11	11	0.0155335	0.389476	0.166843	0.393607	0.210832	0.614486	6.51778e-13	0.673599	0.106636	8.21106	0.453735	2.19239e-16	0.681	0.17893	0.463761	8.12262	4.56228e-16	3.64172e-11
ENSG00000182985.12	CADM1	protein_coding	0.5	22	22	0.0128033	0.583879	0.140189	0.507382	0.363923	0.782162	2.97371e-21	0.788446	0.0922378	10.8175	0.621647	2.84438e-27	0.802726	0.116859	0.644369	10.5698	4.11416e-26	2.83825e-18
ENSG00000183020.9	AP2A2	protein_coding	0.5	71	62	0.0121822	0.771023	0.0937304	0.84607	0.0772507	0.974602	2.79178e-33	0.886894	0.0486185	14.1367	0.786582	2.25485e-45	0.927848	0.0419218	0.860901	15.5968	7.65526e-55	4.99702e-36
ENSG00000183134.4	PTGDR2	protein_coding	0.5	3	3	0.00716042	0.207421	0.184296	0.167304	0.267128	0.233486	5.28723e-06	0.45735	0.221258	5.17168	0.209169	2.32001e-07	0.435079	0.32993	0.189293	4.67061	3.00302e-06	0.000165037
ENSG00000183161.3	FANCF	protein_coding	0.5	9	9	0.00542971	0.557671	0.095467	0.506465	0.228841	0.624539	2.76847e-18	0.768823	0.0408182	10.0211	0.591089	1.23177e-23	0.723232	0.160131	0.523065	8.77645	1.68718e-18	7.68392e-13
ENSG00000183340.5	JRKL	protein_coding	0.5	8	8	0.0161851	0.34986	0.188782	0.345326	0.216062	0.483428	4.35029e-10	0.593625	0.188113	7.0415	0.352391	1.90175e-12	0.59371	0.192192	0.352492	6.61185	3.79555e-11	2.66194e-07
ENSG00000183644.9	C11orf88	protein_coding	0.5	7	7	0.00658443	0.344469	0.200289	0.270388	0.371763	0.432982	5.41138e-10	0.610946	0.119314	7.13817	0.373255	9.45801e-13	0.601496	0.168764	0.361798	6.56327	5.26394e-11	5.28755e-07
ENSG00000183715.9	OPCML	protein_coding	0.5	50	49	0.0063853	0.863752	0.052822	0.864617	0.0672607	0.969629	2.62079e-43	0.931787	0.0262231	16.6841	0.868227	1.71041e-62	0.941034	0.0296471	0.885544	16.4501	8.37569e-61	2.03951e-39
ENSG00000183734.4	ASCL2	protein_coding	0.5	41	41	0.0016827	0.821189	0.135666	0.824439	0.112924	0.950807	4.43669e-41	0.911855	0.0767951	16.0885	0.831479	3.0703e-58	0.925641	0.0474525	0.85681	15.3955	1.75521e-53	2.89024e-35
ENSG00000183801.3	OLFML1	protein_coding	0.5	39	37	0.0207724	0.503061	0.19665	0.62827	0.192084	0.877217	1.44746e-20	0.767507	0.12613	10.5527	0.589067	4.93842e-26	0.827915	0.102122	0.685444	11.4872	1.52941e-30	2.46371e-21
ENSG00000183908.5	LRRC55	protein_coding	0.5	6	6	0.0237672	0.316275	0.149085	0.14675	0.440725	0.415877	7.73625e-10	0.612906	0.102889	7.11342	0.375654	1.13203e-12	0.399354	0.465702	0.159483	4.70651	2.51996e-06	1.7287e-06
ENSG00000184014.3	DENND5A	protein_coding	0.5	11	11	0.0021917	0.497376	0.251443	0.27621	0.67409	0.566204	1.89753e-16	0.685989	0.230619	9.09065	0.470581	9.84513e-20	0.669398	0.198513	0.448094	8.08518	6.20724e-16	3.38649e-11
ENSG00000184154.8	LRTOMT	protein_coding	0.5	12	12	0.0134483	0.515206	0.150663	0.493326	0.193341	0.62763	3.48386e-17	0.731575	0.116406	9.54564	0.535203	1.35275e-21	0.713182	0.127874	0.508628	8.57263	1.01148e-17	3.44914e-12
ENSG00000184224.3	C11orf72	protein_coding	0.5	9	9	0.00458213	0.3182	0.136135	0.32955	0.398795	0.45568	6.78109e-09	0.583596	0.127085	6.7023	0.340584	2.05167e-11	0.573499	0.34675	0.328901	6.61543	3.70469e-11	9.54964e-09
ENSG00000184232.4	OAF	protein_coding	0.5	23	23	0.00591872	0.849091	0.036157	0.8187	0.104614	0.908225	1.51182e-44	0.936857	0.0170695	16.9781	0.877702	1.1929e-64	0.913166	0.0608975	0.833873	14.9103	2.82571e-50	1.64285e-33
ENSG00000184281.10	TSSC4	protein_coding	0.5	54	50	0.0257588	0.526665	0.111018	0.508482	0.397927	0.870414	3.49344e-16	0.736798	0.0656472	9.34884	0.542871	8.86132e-21	0.714425	0.247573	0.510404	10.2715	9.46953e-25	1.23111e-18
ENSG00000184350.8	MRGPRE	protein_coding	0.5	46	46	0.00591625	0.703619	0.213789	0.752737	0.17971	0.937861	1.72689e-34	0.887875	0.0646627	14.4234	0.788322	3.68539e-47	0.875329	0.100878	0.766201	13.5094	1.37675e-41	1.94971e-28
ENSG00000184363.5	PKP3	protein_coding	0.5	29	29	0.0127465	0.803277	0.0388237	0.741784	0.207402	0.889193	2.06233e-36	0.908922	0.0157411	14.9697	0.82614	1.15875e-50	0.879899	0.0579266	0.774222	12.7714	2.36753e-37	1.71549e-25
ENSG00000184384.9	MAML2	protein_coding	0.5	20	20	0.0105776	0.662778	0.117084	0.566854	0.246139	0.807122	1.05941e-25	0.826598	0.103026	12.0627	0.683264	1.66342e-33	0.791779	0.113972	0.626914	10.3399	4.64886e-25	1.78445e-17
ENSG00000184524.5	CEND1	protein_coding	0.5	36	36	0.0094552	0.611028	0.175392	0.58813	0.359253	0.886075	6.04182e-25	0.826393	0.0741801	11.896	0.682926	1.24176e-32	0.837428	0.163388	0.701285	12.4675	1.12324e-35	4.17976e-25
ENSG00000184545.6	DUSP8	protein_coding	0.5	38	38	0.00495706	0.685786	0.197728	0.611984	0.4656	0.92037	4.75377e-31	0.855442	0.0927971	13.4613	0.731782	2.64103e-41	0.839762	0.179166	0.7052	12.5419	4.40063e-36	2.18111e-25
ENSG00000184682.5	C11orf89	protein_coding	0.5	29	29	0.00183227	0.84746	0.0579787	0.85526	0.0515751	0.927523	1.40609e-41	0.924711	0.0295152	16.2424	0.855091	2.52822e-59	0.935825	0.0264925	0.875769	15.6613	2.78132e-55	3.6963e-36
ENSG00000184743.8	ATL3	protein_coding	0.5	10	10	0.0258976	0.511145	0.144178	0.518613	0.152356	0.631468	7.11425e-18	0.75716	0.075406	9.85853	0.573292	6.29629e-23	0.745274	0.0922318	0.555433	8.96028	3.23843e-19	4.54876e-13
ENSG00000184937.8	WT1	protein_coding	0.5	18	18	0.0047261	0.638477	0.0802312	0.577767	0.384686	0.766988	1.05743e-21	0.805395	0.0430861	11.0217	0.648661	3.00434e-28	0.814471	0.091347	0.663363	10.6778	1.29309e-26	1.92728e-18
ENSG00000184956.11	MUC6	protein_coding	0.5	21	21	0.00214715	0.671285	0.109711	0.695391	0.120529	0.842646	8.44933e-26	0.842988	0.0359802	12.1732	0.710629	4.3167e-34	0.85129	0.0811536	0.724694	12.2241	2.31009e-34	7.7349e-24
ENSG00000184999.7	SLC22A10	protein_coding	0.5	15	15	0.00223335	0.528009	0.146665	0.466127	0.30372	0.681006	4.92138e-18	0.764162	0.0485258	9.93676	0.583944	2.88051e-23	0.776653	0.103308	0.60319	9.78196	1.34584e-22	1.07705e-15
ENSG00000185085.2	INTS5	protein_coding	0.5	8	8	0.00276349	0.327694	0.175638	0.350891	0.240011	0.426202	4.30426e-09	0.578855	0.164172	6.71409	0.335073	1.89243e-11	0.609481	0.168761	0.371467	6.82806	8.60686e-12	9.21832e-08
ENSG00000185101.8	ANO9	protein_coding	0.5	17	17	0.0152298	0.662029	0.0444257	0.5561	0.441414	0.7845	4.37559e-24	0.83076	0.0232987	11.7073	0.690163	1.17005e-31	0.784504	0.203101	0.615447	10.6257	2.26386e-26	8.82742e-19
ENSG00000185187.8	SIGIRR	protein_coding	0.5	18	18	0.00772393	0.702619	0.0963018	0.551522	0.560663	0.82035	9.57323e-29	0.861122	0.0471125	12.9603	0.741531	2.05459e-38	0.863325	0.104255	0.74533	12.8617	7.39051e-38	4.05152e-26
ENSG00000185201.12	IFITM2	protein_coding	0.5	10	10	0.00252827	0.623417	0.0723382	0.583504	0.170922	0.685985	2.65475e-20	0.788644	0.0545309	10.6004	0.621959	2.96838e-26	0.793079	0.126172	0.628975	10.2709	9.53382e-25	3.1383e-17
ENSG00000185238.8	PRMT3	protein_coding	0.5	55	49	0.0187157	0.495888	0.194208	0.40606	0.615858	0.905961	1.67193e-15	0.695716	0.175038	8.9357	0.48402	4.04625e-19	0.637965	0.408148	0.406999	9.35785	8.13767e-21	1.74302e-17
ENSG00000185475.4	TMEM179B	protein_coding	0.5	25	25	0.00212119	0.670964	0.165438	0.616531	0.239677	0.852993	9.5678e-27	0.833113	0.0846083	12.3303	0.694078	6.22393e-35	0.820439	0.0887192	0.673119	11.0103	3.4101e-28	1.4028e-19
ENSG00000185507.15	IRF7	protein_coding	0.5	10	10	0.00950715	0.29278	0.153262	0.405945	0.150124	0.524365	6.12465e-10	0.610881	0.120869	7.12335	0.373176	1.05339e-12	0.640666	0.157504	0.410453	7.16001	8.06727e-13	2.10587e-08
ENSG00000185522.4	C11orf35	protein_coding	0.5	11	11	0.0028066	0.492852	0.240701	0.519466	0.260472	0.647219	2.90535e-16	0.686304	0.21692	9.04252	0.471014	1.53105e-19	0.700228	0.229968	0.49032	9.19881	3.61924e-20	7.56765e-15
ENSG00000185627.13	PSMD13	protein_coding	0.5	19	19	0.00215815	0.69452	0.123331	0.675494	0.183852	0.835743	1.36987e-27	0.852499	0.0608564	12.6493	0.726755	1.12859e-36	0.841823	0.100387	0.708666	11.8588	1.93748e-32	1.4739e-22
ENSG00000185670.7	ZBTB3	protein_coding	0.5	16	16	0.00194551	0.505247	0.156703	0.606242	0.121452	0.710997	4.13667e-19	0.769834	0.0746559	10.2215	0.592644	1.58785e-24	0.794092	0.0596422	0.630582	9.92148	3.35757e-23	7.22012e-16
ENSG00000185742.6	C11orf87	protein_coding	0.5	20	20	0.00600361	0.698384	0.0624379	0.681229	0.174021	0.809588	5.39847e-26	0.839425	0.0557957	12.2057	0.704634	2.89818e-34	0.84652	0.0943992	0.716596	12.2577	1.52822e-34	5.04307e-24
ENSG00000185885.11	IFITM1	protein_coding	0.5	10	10	0.0195849	0.444095	0.214904	0.507397	0.111083	0.627051	5.56099e-14	0.683373	0.144574	8.51368	0.466999	1.68505e-17	0.714119	0.0818842	0.509966	8.23414	1.80846e-16	6.09722e-11
ENSG00000186104.6	CYP2R1	protein_coding	0.5	9	9	0.00271969	0.330139	0.29338	0.366057	0.325332	0.540132	2.66721e-10	0.582949	0.202453	7.02154	0.339829	2.19428e-12	0.64506	0.218757	0.416103	7.52666	5.20556e-14	1.14543e-09
ENSG00000186166.4	CCDC84	protein_coding	0.5	12	12	0.00542744	0.446168	0.212698	0.4132	0.224961	0.591053	8.84726e-14	0.678933	0.136188	8.43923	0.46095	3.1944e-17	0.633907	0.227291	0.401837	7.29607	2.96302e-13	4.55125e-09
ENSG00000186174.8	BCL9L	protein_coding	0.5	25	24	0.0133653	0.553195	0.180459	0.636535	0.173636	0.814662	7.12661e-23	0.786115	0.0994196	11.1718	0.617976	5.60041e-29	0.839134	0.0593923	0.704145	11.3459	7.77229e-30	1.4151e-20
ENSG00000186280.5	KDM4D	protein_coding	0.5	7	7	0.0048764	0.455385	0.131507	0.451138	0.172269	0.514164	2.69708e-13	0.684643	0.0953978	8.36212	0.468737	6.15987e-17	0.701281	0.103948	0.491795	8.00951	1.15165e-15	2.39397e-10
ENSG00000186318.12	BACE1	protein_coding	0.5	24	24	0.00819778	0.534282	0.16424	0.55542	0.29309	0.78915	1.71076e-18	0.765296	0.0704192	10.0464	0.585678	9.5311e-24	0.777588	0.161145	0.604643	10.4883	9.77315e-26	2.67079e-18
ENSG00000186635.10	ARAP1	protein_coding	0.5	8	8	0.0179333	0.231093	0.348762	0.334572	0.249653	0.45584	2.38504e-08	0.54471	0.206537	6.30953	0.296709	2.79885e-10	0.661041	0.219845	0.436975	8.12684	4.40615e-16	1.37263e-11
ENSG00000186642.11	PDE2A	protein_coding	0.5	5	5	0.0307735	0.287878	0.160953	0.185789	0.30486	0.3617	2.36832e-08	0.574356	0.0954892	6.52353	0.329885	6.86705e-11	0.577251	0.191375	0.333219	6.51913	7.07184e-11	2.98481e-07
ENSG00000186652.5	PRG2	protein_coding	0.5	2	2	0.0243798	0.186717	0.138549	0.0504637	0.374304	0.197074	5.68474e-05	0.451966	0.153934	4.88894	0.204273	1.01379e-06	0.382265	0.301535	0.146126	4.12803	3.65891e-05	0.00232031
ENSG00000186907.3	RTN4RL2	protein_coding	0.5	6	6	0.00311516	0.334166	0.196824	0.303388	0.312685	0.406055	1.25404e-08	0.555391	0.179149	6.45984	0.308459	1.04815e-10	0.553501	0.226316	0.306364	6.21026	5.28985e-10	1.10754e-06
ENSG00000187049.5	TMEM216	protein_coding	0.5	15	15	0.00248985	0.609439	0.160032	0.567767	0.315132	0.740781	8.42553e-23	0.806832	0.0788519	11.2894	0.650978	1.48024e-29	0.793436	0.160068	0.629541	10.8894	1.29504e-27	1.26232e-19
ENSG00000187079.10	TEAD1	protein_coding	0.5	33	33	0.00344665	0.824484	0.0976101	0.826157	0.101542	0.942363	4.61285e-39	0.909978	0.0545495	15.5895	0.82806	8.58243e-55	0.928528	0.0456765	0.862164	15.7523	6.61965e-56	1.34077e-36
ENSG00000187151.3	ANGPTL5	protein_coding	0.5	10	10	0.00900762	0.475417	0.190344	0.471618	0.228934	0.57394	8.26486e-16	0.707696	0.147187	9.08067	0.500834	1.07911e-19	0.71276	0.139426	0.508026	8.74318	2.26643e-18	8.21019e-13
ENSG00000187240.9	DYNC2H1	protein_coding	0.5	13	13	0.00563701	0.528359	0.132924	0.501786	0.17322	0.650212	7.26548e-18	0.755181	0.0806851	9.84201	0.570298	7.42121e-23	0.720593	0.13895	0.519255	8.67609	4.0961e-18	1.80978e-12
ENSG00000187398.7	LUZP2	protein_coding	0.5	39	39	0.00260814	0.739257	0.0519708	0.761133	0.219023	0.940049	1.72897e-29	0.870543	0.0288936	13.1785	0.757845	1.16728e-39	0.902017	0.0703887	0.813636	14.4515	2.4535e-47	8.15858e-32
ENSG00000187479.4	C11orf96	protein_coding	0.5	42	41	0.0108149	0.766841	0.0906239	0.818404	0.0953469	0.949431	2.47891e-32	0.881621	0.0529273	13.8968	0.777256	6.62348e-44	0.916488	0.0473911	0.83995	14.9192	2.4716e-50	1.99975e-33
ENSG00000187486.5	KCNJ11	protein_coding	0.5	21	21	0.00234724	0.730269	0.141379	0.751587	0.136104	0.858479	6.50425e-31	0.863569	0.0872902	13.4724	0.745752	2.27386e-41	0.868667	0.0972759	0.754582	13.0058	1.13354e-38	1.15585e-26
ENSG00000187726.4	DNAJB13	protein_coding	0.5	16	16	0.0103277	0.614246	0.111773	0.547784	0.272369	0.741762	6.18291e-20	0.777145	0.0806093	10.4562	0.603954	1.37254e-25	0.754339	0.192707	0.569028	9.77136	1.49436e-22	4.8048e-16
ENSG00000188162.6	OTOG	protein_coding	0.5	16	16	0.00246888	0.642286	0.0555685	0.59923	0.201943	0.771426	4.63225e-24	0.828879	0.0340728	11.6935	0.687041	1.37609e-31	0.808881	0.123831	0.654288	11.028	2.80005e-28	7.83307e-20
ENSG00000188211.4	NCR3LG1	protein_coding	0.5	13	13	0.0122207	0.498881	0.0835772	0.57475	0.150979	0.653604	1.47326e-14	0.709625	0.075484	8.81053	0.503567	1.2456e-18	0.763459	0.113068	0.582869	9.51151	1.87923e-21	8.0538e-15
ENSG00000188486.3	H2AFX	protein_coding	0.5	9	9	0.0115403	0.475612	0.203523	0.371161	0.324305	0.515729	2.02356e-14	0.6784	0.180971	8.58148	0.460226	9.36576e-18	0.624242	0.239282	0.389678	7.25254	4.09024e-13	4.22196e-09
ENSG00000188487.7	INSC	protein_coding	0.5	21	21	0.00744334	0.667918	0.161645	0.631828	0.201985	0.810111	2.65503e-26	0.833068	0.0796119	12.229	0.694002	2.17661e-34	0.839983	0.0729416	0.705571	11.5432	7.98508e-31	2.60764e-21
ENSG00000188997.3	KCTD21	protein_coding	0.5	21	21	0.0197096	0.704519	0.103587	0.69267	0.0949477	0.839333	2.23333e-28	0.856627	0.0553648	12.8505	0.733811	8.54353e-38	0.846293	0.071044	0.716212	11.697	1.32025e-31	8.14679e-22
ENSG00000196167.5	COLCA1	protein_coding	0.5	10	10	0.00242686	0.278516	0.347928	0.286467	0.503428	0.567993	1.0942e-14	0.69924	0.114449	8.7746	0.488936	1.71517e-18	0.686697	0.129524	0.471553	7.86529	3.6823e-15	4.36925e-10
ENSG00000196323.7	ZBTB44	protein_coding	0.5	53	52	0.00575615	0.543713	0.0909916	0.617341	0.117853	0.910751	7.22163e-17	0.745232	0.0671204	9.55764	0.555371	1.20477e-21	0.833393	0.0913484	0.694545	11.5185	1.06429e-30	2.58981e-21
ENSG00000196371.2	FUT4	protein_coding	0.5	8	8	0.00870639	0.457271	0.149356	0.387305	0.255382	0.535457	6.47694e-14	0.70065	0.0652362	8.60329	0.49091	7.74631e-18	0.653293	0.18931	0.426791	7.83659	4.62949e-15	1.46337e-10
ENSG00000196565.8	HBG2	protein_coding	0.5	39	39	0.00738082	0.796135	0.0719184	0.854345	0.0834884	0.960039	9.04472e-41	0.917225	0.042589	16.0066	0.841302	1.14991e-57	0.938873	0.0336429	0.881483	16.1485	1.16287e-58	4.00132e-38
ENSG00000196655.5	TRAPPC4	protein_coding	0.5	24	24	0.0121792	0.79323	0.0775777	0.747515	0.187323	0.886905	4.17772e-36	0.904412	0.029777	14.885	0.817962	4.12581e-50	0.872822	0.0827146	0.761817	13.1974	9.0756e-40	2.36365e-27
ENSG00000196844.4	PATE2	protein_coding	0.5	38	37	0.0243397	0.54001	0.281629	0.572625	0.355264	0.853227	2.36851e-20	0.752008	0.159937	10.3988	0.565516	2.51055e-25	0.766314	0.223086	0.587237	10.7918	3.76165e-27	7.19125e-20
ENSG00000196914.4	ARHGEF12	protein_coding	0.5	32	32	0.0110693	0.749376	0.132064	0.812378	0.0809595	0.922219	1.79365e-32	0.879473	0.0579397	13.9041	0.773472	5.98093e-44	0.912525	0.0443488	0.832703	14.4967	1.27027e-47	8.58034e-32
ENSG00000196954.8	CASP4	protein_coding	0.5	5	5	0.00288696	0.220599	0.195056	0.119942	0.486432	0.336922	1.53594e-06	0.503133	0.164795	5.61647	0.253143	1.94893e-08	0.501933	0.168407	0.251937	5.19962	1.99698e-07	0.000315233
ENSG00000197136.4	PCNXL3	protein_coding	0.5	5	5	0.00265985	0.248866	0.139985	0.269138	0.237899	0.360985	1.0651e-06	0.51902	0.125613	5.76727	0.269382	8.05661e-09	0.497629	0.210082	0.247635	5.29631	1.18168e-07	0.000127921
ENSG00000197345.8	MRPL21	protein_coding	0.5	14	14	0.00512751	0.786577	0.0707885	0.753978	0.155013	0.852833	3.41243e-37	0.913038	0.0115431	15.1753	0.833639	5.15063e-52	0.897845	0.0691634	0.806125	14.2453	4.79599e-46	3.60195e-31
ENSG00000197580.7	BCO2	protein_coding	0.5	9	9	0.00284068	0.492298	0.174214	0.398262	0.305303	0.594922	1.09062e-16	0.732416	0.0940386	9.44423	0.536433	3.58039e-21	0.671603	0.208379	0.451051	8.50197	1.86394e-17	1.07007e-12
ENSG00000197601.8	FAR1	protein_coding	0.5	22	22	0.00207418	0.64139	0.170343	0.657973	0.203804	0.830173	4.35355e-27	0.839872	0.0771856	12.4593	0.705385	1.24398e-35	0.817318	0.133685	0.668008	11.3478	7.60737e-30	5.03623e-21
ENSG00000197629.5	MPEG1	protein_coding	0.5	5	5	0.00302745	0.191657	0.25191	0.159883	0.136485	0.362157	1.75272e-07	0.515694	0.220296	5.90682	0.26594	3.48767e-09	0.477915	0.191956	0.228403	4.97987	6.36286e-07	0.000577511
ENSG00000197702.7	PARVA	protein_coding	0.5	25	25	0.00250963	0.785492	0.0638523	0.774333	0.131977	0.886806	1.49404e-34	0.897273	0.0335624	14.4942	0.805099	1.31849e-47	0.882069	0.0884394	0.778046	13.5001	1.56074e-41	2.4908e-28
ENSG00000197798.4	FAM118B	protein_coding	0.5	34	34	0.00503159	0.706156	0.0819403	0.649098	0.254662	0.887333	1.01571e-26	0.849482	0.0404856	12.4191	0.721619	2.05936e-35	0.834032	0.132793	0.69561	12.1744	4.25271e-34	5.51788e-24
ENSG00000197901.7	SLC22A6	protein_coding	0.5	8	8	0.00294029	0.32303	0.180865	0.257903	0.444397	0.457337	8.99238e-10	0.606762	0.110438	7.06172	0.36816	1.64459e-12	0.567674	0.328268	0.322254	6.79144	1.11018e-11	5.52867e-09
ENSG00000198168.4	SVIP	protein_coding	0.5	14	14	0.00262441	0.583391	0.154403	0.563163	0.185007	0.693151	3.23508e-19	0.766087	0.0874972	10.2211	0.586889	1.59586e-24	0.790868	0.095812	0.625472	10.0473	9.4449e-24	2.14551e-16
ENSG00000198331.6	HYLS1	protein_coding	0.5	34	34	0.00594698	0.74393	0.0818145	0.797312	0.114063	0.919256	8.59025e-31	0.871219	0.0527486	13.4817	0.759022	2.00526e-41	0.904023	0.0666964	0.817257	14.1482	1.91731e-45	1.25908e-30
ENSG00000198382.4	UVRAG	protein_coding	0.5	20	20	0.00618387	0.539868	0.220246	0.588924	0.167853	0.751643	2.63871e-20	0.762433	0.127686	10.4492	0.581304	1.47751e-25	0.793869	0.0890526	0.630228	10.2652	1.01155e-24	3.24449e-17
ENSG00000198561.8	CTNND1	protein_coding	0.5	9	9	0.00905382	0.405431	0.209452	0.30862	0.389906	0.537776	3.10413e-12	0.659504	0.118663	7.96376	0.434946	1.66887e-15	0.619401	0.249449	0.383658	7.5616	3.9813e-14	2.93558e-10
ENSG00000198730.3	CTR9	protein_coding	0.5	37	37	0.00818086	0.792651	0.0658748	0.844192	0.0905796	0.943659	6.77199e-36	0.905951	0.0223139	14.8442	0.820746	7.58838e-50	0.937719	0.0453254	0.879317	16.2564	2.01094e-59	1.36561e-38
ENSG00000198851.5	CD3E	protein_coding	0.5	18	18	0.00208319	0.573923	0.152379	0.570936	0.186398	0.743268	1.63956e-19	0.780588	0.0541532	10.3737	0.609317	3.26639e-25	0.770393	0.121716	0.593506	9.69239	3.2484e-22	2.08784e-15
ENSG00000204370.4	SDHD	protein_coding	0.5	20	20	0.00565288	0.279679	0.4871	0.507071	0.265985	0.723805	4.69007e-15	0.704187	0.0996213	8.88706	0.495879	6.27444e-19	0.763312	0.130435	0.582646	9.68202	3.59539e-22	1.51321e-15
ENSG00000204381.7	LAYN	protein_coding	0.5	8	8	0.00292003	0.520788	0.205337	0.544814	0.144088	0.627658	1.2181e-18	0.745657	0.129658	9.97361	0.556004	1.9887e-23	0.742859	0.107374	0.55184	9.01203	2.02277e-19	2.63375e-13
ENSG00000204403.5	CASP12	protein_coding	0.5	3	3	0.0106115	0.12387	0.17827	0.0609421	0.407907	0.219037	3.42815e-05	0.431542	0.221942	4.78955	0.186229	1.67157e-06	0.354235	0.400107	0.125483	4.01734	5.88587e-05	6.26774e-05
ENSG00000204571.4	KRTAP5-11	protein_coding	0.5	11	11	0.0229738	0.571421	0.0678172	0.538968	0.1849	0.648389	2.4864e-18	0.768967	0.0393223	10.0305	0.59131	1.11984e-23	0.735141	0.130983	0.540433	8.85543	8.33597e-19	6.99631e-13
ENSG00000204572.5	KRTAP5-10	protein_coding	0.5	27	27	0.00775988	0.805444	0.0742109	0.747006	0.196456	0.890613	4.5147e-36	0.90339	0.033503	14.8731	0.816113	4.92674e-50	0.898591	0.069756	0.807465	14.0993	3.83592e-45	1.8716e-30
ENSG00000204922.4	C11orf83	protein_coding	0.5	5	5	0.00291841	0.287638	0.0742984	0.212689	0.300231	0.363904	2.02417e-07	0.555392	0.0684598	6.17849	0.30846	6.47193e-10	0.493296	0.245282	0.243341	5.32913	9.86862e-08	6.93054e-05
ENSG00000204950.2	LRRC10B	protein_coding	0.5	16	16	0.0132009	0.485761	0.0796801	0.579471	0.177764	0.670006	4.36515e-15	0.721731	0.0539474	9.00399	0.520895	2.17651e-19	0.783745	0.116049	0.614256	10.1439	3.52608e-24	5.8153e-17
ENSG00000205106.2	CTD-2210P24.4	protein_coding	0.5	19	19	0.00455264	0.661266	0.128975	0.688489	0.117599	0.809381	4.16731e-24	0.8222	0.0663644	11.666	0.676013	1.90262e-31	0.832288	0.0786736	0.692703	11.2924	1.43069e-29	1.76895e-20
ENSG00000205177.5	C11orf91	protein_coding	0.5	24	24	0.00742505	0.619134	0.110528	0.712798	0.127909	0.833124	3.17936e-25	0.838634	0.0383356	12.0211	0.703308	2.75282e-33	0.86393	0.0697094	0.746375	12.2323	2.09054e-34	1.07238e-23
ENSG00000205213.9	LGR4	protein_coding	0.5	5	5	0.0407822	0.233886	0.13022	0.287748	0.263109	0.363516	5.63807e-07	0.538019	0.0970152	5.95621	0.289464	2.5816e-09	0.488966	0.265068	0.239087	5.25109	1.51201e-07	9.45882e-05
ENSG00000205339.5	IPO7	protein_coding	0.5	5	5	0.00605369	0.191895	0.259914	0.191778	0.319359	0.331179	3.04587e-07	0.502107	0.208911	5.7773	0.252111	7.59081e-09	0.530942	0.23299	0.281899	5.72648	1.02533e-08	1.69587e-05
ENSG00000205531.8	NAP1L4	protein_coding	0.5	85	66	0.0194842	0.541258	0.117363	0.53485	0.306776	0.945641	5.69167e-18	0.759646	0.0641094	9.89087	0.577063	4.56046e-23	0.746928	0.19025	0.557902	10.003	1.47885e-23	5.21228e-17
ENSG00000205869.2	KRTAP5-1	protein_coding	0.5	47	44	0.0415654	0.460004	0.210912	0.36134	0.369009	0.831981	3.75545e-16	0.725074	0.105804	9.26637	0.525733	1.92586e-20	0.624227	0.274257	0.389659	8.02511	1.01433e-15	7.44014e-12
ENSG00000211450.5	C11orf31	protein_coding	0.5	4	4	0.0379234	0.169513	0.188512	0.257502	0.173548	0.325999	2.03607e-07	0.501728	0.234754	5.79856	0.251731	6.6885e-09	0.523022	0.190389	0.273552	5.50155	3.76473e-08	7.55157e-05
ENSG00000213402.2	PTPRCAP	protein_coding	0.5	7	7	0.0068741	0.530991	0.110943	0.519418	0.141209	0.617818	1.21817e-15	0.730378	0.0556448	9.18446	0.533452	4.13608e-20	0.743349	0.110494	0.552568	9.03405	1.65438e-19	2.24833e-13
ENSG00000213445.4	SIPA1	protein_coding	0.5	7	7	0.00906403	0.349097	0.0725032	0.278928	0.284491	0.435464	2.37073e-09	0.609401	0.0606227	6.97983	0.371369	2.95529e-12	0.519111	0.225135	0.269477	5.67654	1.37444e-08	1.76529e-05
ENSG00000213465.3	ARL2	protein_coding	0.5	11	11	0.00684792	0.448303	0.163966	0.394953	0.285814	0.587771	3.68526e-16	0.716359	0.128967	9.22371	0.51317	2.87e-20	0.631319	0.223092	0.398563	7.49081	6.84476e-14	9.42389e-10
ENSG00000213593.5	TMX2	protein_coding	0.5	11	11	0.0027181	0.513728	0.0891022	0.473295	0.35713	0.622671	9.63019e-16	0.729205	0.0648571	9.2018	0.53174	3.52004e-20	0.671831	0.278667	0.451357	9.08045	1.08123e-19	5.8903e-15
ENSG00000213619.5	NDUFS3	protein_coding	0.5	5	5	0.00294438	0.278457	0.0775443	0.260079	0.222796	0.35765	4.15837e-09	0.600323	0.0736789	6.86515	0.360388	6.64231e-12	0.516405	0.280451	0.266674	5.742	9.35673e-09	7.13849e-06
ENSG00000213931.1	HBE1	protein_coding	0.5	52	52	0.0112896	0.666692	0.128986	0.606542	0.237432	0.928323	4.36198e-25	0.828414	0.074602	11.9261	0.68627	8.65291e-33	0.83899	0.094315	0.703904	11.6488	2.32584e-31	9.9647e-22
ENSG00000214063.6	TSPAN4	protein_coding	0.5	34	34	0.00175424	0.890467	0.0211796	0.887571	0.0667257	0.957133	3.0723e-47	0.945779	0.0128161	17.6555	0.894498	9.22324e-70	0.95358	0.0320838	0.909315	17.7743	1.1176e-70	1.88244e-44
ENSG00000214290.3	COLCA2	protein_coding	0.5	12	12	0.0203756	0.52201	0.165145	0.487275	0.170507	0.610099	8.81462e-16	0.722473	0.102016	9.16557	0.521967	4.92874e-20	0.724459	0.099512	0.52484	8.53233	1.43433e-17	7.50242e-12
ENSG00000214376.5	VSTM5	protein_coding	0.5	11	11	0.0239641	0.515705	0.171431	0.511097	0.167609	0.657863	1.00746e-18	0.763108	0.0846583	10.0839	0.582334	6.50823e-24	0.756572	0.105231	0.572401	9.22513	2.83224e-20	7.21711e-14
ENSG00000214517.4	PPME1	protein_coding	0.5	10	10	0.00921836	0.41832	0.164896	0.444448	0.228731	0.537912	5.88411e-12	0.651866	0.122787	7.84915	0.424929	4.18859e-15	0.654342	0.208632	0.428163	7.79653	6.36342e-15	1.92301e-10
ENSG00000214530.3	STARD10	protein_coding	0.5	14	14	0.0214618	0.710099	0.124954	0.660666	0.146976	0.784808	3.19897e-28	0.84856	0.073694	12.7548	0.720053	2.92994e-37	0.812977	0.0838964	0.660931	10.6849	1.19744e-26	1.55635e-18
ENSG00000214753.2	HNRNPUL2	protein_coding	0.5	11	11	0.00798282	0.521872	0.137034	0.459818	0.302448	0.625637	3.60554e-15	0.715907	0.0884218	8.98689	0.512523	2.54317e-19	0.712719	0.138723	0.507968	8.65763	4.81657e-18	1.65747e-12
ENSG00000214756.3	METTL12	protein_coding	0.5	5	5	0.0300753	0.224527	0.210691	0.253129	0.177187	0.337373	7.42004e-11	0.56476	0.251944	7.04262	0.318953	1.88655e-12	0.545421	0.183129	0.297484	5.8565	4.72721e-09	1.36497e-05
ENSG00000214787.4	MS4A4E	protein_coding	0.5	10	10	0.0160329	0.380848	0.171481	0.405269	0.261648	0.568271	4.7509e-12	0.643341	0.153324	7.82194	0.413888	5.20158e-15	0.657457	0.196714	0.43225	7.68323	1.55122e-14	5.37473e-10
ENSG00000214872.4	SMTNL1	protein_coding	0.5	13	13	0.00264913	0.580861	0.125609	0.542808	0.255074	0.723288	1.13489e-20	0.790545	0.0676057	10.6981	0.624962	1.03849e-26	0.752939	0.177571	0.566917	9.71511	2.59977e-22	7.35606e-16
ENSG00000215504.2	AP000974.1	protein_coding	0.5	7	7	0.00309825	0.381478	0.22448	0.408205	0.112616	0.45452	4.00484e-12	0.641899	0.176601	7.8206	0.412035	5.25718e-15	0.643231	0.101003	0.413746	7.01353	2.3238e-12	8.22948e-08
ENSG00000219435.3	TEX40	protein_coding	0.5	9	9	0.00263165	0.507163	0.0702534	0.42578	0.334759	0.584849	8.31613e-15	0.715078	0.0651398	8.89642	0.511336	5.76783e-19	0.69326	0.196694	0.48061	8.56995	1.03531e-17	1.23542e-12
ENSG00000221968.4	FADS3	protein_coding	0.5	19	19	0.00999263	0.557451	0.158583	0.58932	0.200853	0.737173	1.28335e-21	0.797326	0.0713963	10.9508	0.63573	6.58987e-28	0.80894	0.068498	0.654384	10.4152	2.1137e-25	1.75741e-17
ENSG00000223609.3	HBD	protein_coding	0.5	41	40	0.0101368	0.742727	0.0569436	0.77877	0.102744	0.93675	5.70446e-31	0.879999	0.0241613	13.5646	0.774398	6.49231e-42	0.891027	0.0526227	0.793929	13.3889	7.01871e-41	9.7185e-28
ENSG00000223953.3	C1QTNF5	protein_coding	0.5	35	35	0.00156088	0.793049	0.062064	0.816964	0.0989371	0.916465	1.56135e-33	0.89131	0.0374944	14.2248	0.794434	6.42928e-46	0.90802	0.0459898	0.824501	14.2603	3.86808e-46	6.03316e-31
ENSG00000236287.3	ZBED5	protein_coding	0.5	12	12	0.0026117	0.433937	0.265391	0.43651	0.278339	0.605821	7.2284e-16	0.704318	0.153546	9.07847	0.496064	1.10107e-19	0.704198	0.193491	0.495895	8.57463	9.9406e-18	2.03463e-12
ENSG00000241233.1	KRTAP5-8	protein_coding	0.5	6	6	0.0171552	0.400397	0.281898	0.428716	0.222414	0.519075	2.70797e-13	0.637944	0.200495	8.08336	0.406972	6.30075e-16	0.692295	0.119558	0.479272	8.00307	1.21353e-15	1.68773e-10
ENSG00000242689.1	CNTF	protein_coding	0.5	6	6	0.0144979	0.222193	0.275724	0.298753	0.155497	0.368193	8.95106e-08	0.523645	0.190438	6.04513	0.274204	1.49287e-09	0.609493	0.136972	0.371482	6.62644	3.43872e-11	4.73896e-07
ENSG00000244242.1	IFITM10	protein_coding	0.5	51	46	0.0437208	0.297387	0.112316	0.284124	0.303492	0.782621	3.04551e-10	0.629405	0.0686175	7.31398	0.39615	2.59345e-13	0.538064	0.258256	0.289513	6.05562	1.39877e-09	1.81719e-06
ENSG00000244411.2	KRTAP5-7	protein_coding	0.5	16	16	0.00755542	0.678591	0.0766744	0.688186	0.168626	0.785401	4.36487e-25	0.836938	0.0401098	11.9747	0.700465	4.8195e-33	0.848063	0.0918505	0.719211	12.0721	1.48237e-33	2.61056e-23
ENSG00000244734.2	HBB	protein_coding	0.5	81	59	0.0460032	0.375012	0.235415	0.535159	0.140302	0.90784	1.36987e-15	0.711422	0.112192	9.06661	0.506122	1.22778e-19	0.77733	0.100746	0.604242	9.7697	1.51905e-22	1.31058e-15
ENSG00000248712.3	CCDC153	protein_coding	0.5	8	8	0.00590863	0.35711	0.148493	0.381109	0.244931	0.495515	2.47814e-10	0.621044	0.105924	7.28256	0.385695	3.27546e-13	0.652006	0.191182	0.425112	7.54415	4.55252e-14	1.3884e-09
ENSG00000254469.3	RP11-849H4.2	protein_coding	0.5	9	9	0.0139907	0.408097	0.0817344	0.132974	0.651259	0.523487	1.99131e-12	0.669745	0.0898926	8.07043	0.448558	7.00513e-16	0.597194	0.227044	0.356641	6.84373	7.71549e-12	4.39077e-08
ENSG00000254470.2	AP5B1	protein_coding	0.5	11	11	0.00245942	0.510591	0.155732	0.472246	0.263544	0.573372	7.79045e-16	0.719466	0.110348	9.16083	0.517632	5.14993e-20	0.700684	0.196907	0.490958	8.82338	1.1106e-18	2.1257e-13
ENSG00000254598.2	CSNK2A3	protein_coding	0.5	32	32	0.00760196	0.798601	0.0442113	0.822147	0.100356	0.92406	9.54644e-35	0.899176	0.0279182	14.5404	0.808517	6.72213e-48	0.910649	0.0557706	0.829281	14.4034	4.92414e-47	1.63838e-31
ENSG00000254614.1	AP003068.23	protein_coding	0.5	6	6	0.00606201	0.484039	0.0918893	0.401642	0.307589	0.55161	1.88877e-14	0.70786	0.0718134	8.77153	0.501066	1.76261e-18	0.705736	0.172703	0.498063	8.65369	4.98585e-18	1.12474e-12
ENSG00000254667.1	AP000783.1	protein_coding	0.5	47	45	0.0112097	0.598461	0.0654717	0.634007	0.237753	0.918038	1.8992e-23	0.818307	0.0575657	11.4968	0.669626	1.36827e-30	0.819645	0.111416	0.671818	11.3867	4.87225e-30	3.76352e-21
ENSG00000254772.5	EEF1G	protein_coding	0.5	14	14	0.00213669	0.535152	0.089908	0.576256	0.183469	0.694531	6.58555e-16	0.733191	0.0562987	9.25958	0.53757	2.05247e-20	0.798126	0.0944884	0.637005	10.2441	1.25842e-24	5.03558e-17
ENSG00000254827.1	SLC22A18AS	protein_coding	0.5	34	34	0.00530075	0.751955	0.0856216	0.763915	0.109145	0.892832	3.1574e-30	0.866557	0.0567151	13.3306	0.750922	1.53558e-40	0.88134	0.0633633	0.776761	13.1098	2.89391e-39	8.46687e-27
ENSG00000254943.1	RP11-664I21.6	protein_coding	0.5	11	11	0.00254972	0.542238	0.138388	0.494405	0.208177	0.646016	2.8084e-19	0.782047	0.0281492	10.3248	0.611597	5.44533e-25	0.737068	0.125212	0.543269	9.09237	9.69057e-20	1.03636e-13
ENSG00000254986.3	DPP3	protein_coding	0.5	6	6	0.00600333	0.34382	0.10804	0.0788727	0.962252	0.393648	6.17326e-09	0.594197	0.0852179	6.7854	0.35307	1.15768e-11	0.544557	0.291538	0.296542	6.08563	1.16032e-09	9.79197e-07
ENSG00000254997.2	KRTAP5-9	protein_coding	0.5	15	15	0.00252929	0.683032	0.0958293	0.664352	0.120383	0.810389	1.5312e-25	0.834499	0.0637365	12.0771	0.696389	1.39523e-33	0.873955	0.0458186	0.763797	12.4615	1.21041e-35	2.21026e-24
ENSG00000255038.1	RP11-1167A19.2	protein_coding	0.5	8	8	0.00641075	0.1932	0.437029	0.0483786	0.889788	0.46088	4.745e-09	0.473924	0.387272	5.78509	0.224604	7.24733e-09	0.600188	0.245232	0.360225	7.09031	1.33815e-12	6.52538e-09
ENSG00000255062.1	RP11-712L6.5	protein_coding	0.5	26	26	0.00541277	0.749004	0.0424555	0.691022	0.186561	0.864437	1.10073e-29	0.87023	0.0350879	13.2227	0.7573	6.48709e-40	0.834877	0.0948941	0.69702	11.3328	9.02488e-30	1.19862e-20
ENSG00000255284.1	AP006621.5	protein_coding	0.5	24	24	0.00199739	0.761026	0.091068	0.782038	0.12314	0.887938	8.18309e-32	0.879358	0.0466021	13.7608	0.773271	4.38401e-43	0.894855	0.0602239	0.800765	13.7792	3.40221e-43	3.18915e-29
ENSG00000255384.1	RP11-770J1.4	protein_coding	0.5	23	23	0.0215142	0.536149	0.0730314	0.484287	0.242364	0.705783	2.16282e-18	0.76371	0.0657036	10.0111	0.583253	1.36179e-23	0.732741	0.135391	0.536909	9.16314	5.04102e-20	4.86407e-14
ENSG00000255537.1	AP000708.1	protein_coding	0.5	12	12	0.00736621	0.469372	0.39517	0.503134	0.272648	0.661446	8.1641e-18	0.734312	0.146303	9.71189	0.539214	2.68322e-22	0.731349	0.147442	0.534871	9.23832	2.50401e-20	1.94739e-14
ENSG00000255561.2	FDXACB1	protein_coding	0.5	14	14	0.0150894	0.497838	0.0624322	0.511793	0.232731	0.63769	4.53575e-15	0.720994	0.0599652	8.99549	0.519832	2.35176e-19	0.713728	0.174983	0.509408	8.64164	5.5414e-18	1.6048e-12
ENSG00000255823.1	MTRNR2L8	protein_coding	0.5	8	8	0.0223989	0.28443	0.106145	0.256988	0.344893	0.450204	4.26057e-09	0.590008	0.124653	6.79296	0.348109	1.09857e-11	0.616589	0.101471	0.380182	6.64546	3.02268e-11	5.60831e-07
ENSG00000256269.2	HMBS	protein_coding	0.5	33	33	0.00603598	0.692295	0.0502963	0.723703	0.12492	0.877139	6.81837e-27	0.852089	0.0334254	12.4755	0.726055	1.01524e-35	0.864927	0.070061	0.748098	12.3132	7.69478e-35	6.75374e-24
ENSG00000261594.3	TPBGL	protein_coding	0.5	10	10	0.0278479	0.52669	0.162385	0.492273	0.149169	0.611366	2.13154e-17	0.741304	0.106556	9.64995	0.549532	4.91816e-22	0.71334	0.145953	0.508854	8.66247	4.61653e-18	1.6195e-12
ENSG00000268403.1	AC132192.1	protein_coding	0.5	7	7	0.00277115	0.252561	0.193211	0.282512	0.329329	0.437621	2.09022e-10	0.58515	0.207074	7.06654	0.3424	1.58844e-12	0.589161	0.243556	0.347111	6.69116	2.21403e-11	9.70845e-08
ENSG00000269089.1	AP003733.1	protein_coding	0.5	15	15	0.00451185	0.582082	0.077925	0.61336	0.11744	0.702724	1.62536e-18	0.770602	0.0446627	10.085	0.593827	6.43744e-24	0.810788	0.0706516	0.657377	10.5687	4.16173e-26	4.70975e-18
ENSG00000002016.12	RAD52	protein_coding	0.5	32	32	0.00394725	0.842699	0.0525854	0.827787	0.0507971	0.931102	1.6482e-42	0.931414	0.0194824	16.5017	0.867533	3.565e-61	0.912044	0.0459622	0.831825	14.5215	8.8547e-48	6.64648e-32
ENSG00000003056.3	M6PR	protein_coding	0.5	33	33	0.0152496	0.647624	0.17726	0.637067	0.233214	0.882573	7.03086e-26	0.839139	0.0520823	12.1679	0.704154	4.61063e-34	0.809772	0.144698	0.655731	11.2741	1.76229e-29	6.24537e-21
ENSG00000004478.5	FKBP4	protein_coding	0.5	70	58	0.0382789	0.214321	0.187718	0.4157	0.271343	0.846858	1.79591e-11	0.616324	0.179936	7.51523	0.379855	5.68104e-14	0.69108	0.165387	0.477592	8.43744	3.24351e-17	4.5395e-12
ENSG00000004700.11	RECQL	protein_coding	0.5	17	17	0.00237863	0.554704	0.16599	0.559732	0.143481	0.72818	1.7223e-21	0.801444	0.0544758	10.9517	0.642313	6.52403e-28	0.768534	0.0989528	0.590645	9.51138	1.88147e-21	8.76295e-15
ENSG00000005175.5	RPAP3	protein_coding	0.5	14	14	0.0210206	0.55724	0.0700087	0.49493	0.237064	0.696499	2.11992e-18	0.76856	0.0451165	10.046	0.590684	9.56482e-24	0.764112	0.124899	0.583867	9.69974	3.02256e-22	1.55427e-15
ENSG00000006831.9	ADIPOR2	protein_coding	0.5	15	15	0.00430034	0.588516	0.0695102	0.636253	0.11095	0.751089	1.13396e-19	0.783706	0.0497725	10.4291	0.614194	1.82538e-25	0.815114	0.0684618	0.664411	10.5804	3.67296e-26	4.4405e-18
ENSG00000008394.8	MGST1	protein_coding	0.5	17	17	0.00214986	0.588031	0.0538668	0.577489	0.280188	0.725548	7.37648e-20	0.787165	0.0374283	10.4892	0.619629	9.68086e-26	0.805978	0.142385	0.6496	11.151	7.07757e-29	2.20845e-20
ENSG00000008405.7	CRY1	protein_coding	0.5	18	18	0.00202633	0.625878	0.213747	0.658255	0.154739	0.776486	1.07574e-24	0.801129	0.121718	11.6854	0.641807	1.51362e-31	0.845301	0.0724708	0.714534	11.6236	3.12737e-31	1.30661e-21
ENSG00000010219.9	DYRK4	protein_coding	0.5	35	34	0.00670696	0.783495	0.101811	0.781122	0.137704	0.921363	3.05349e-34	0.888302	0.0597583	14.3684	0.78908	8.17231e-47	0.889657	0.0899745	0.79149	13.8964	6.66475e-44	7.78248e-30
ENSG00000010278.7	CD9	protein_coding	0.5	32	32	0.00191211	0.805439	0.0543162	0.699356	0.239409	0.905753	1.06861e-35	0.903722	0.0268291	14.7793	0.816713	1.99365e-49	0.894104	0.0468994	0.799422	13.3909	6.83885e-41	8.80784e-28
ENSG00000010292.8	NCAPD2	protein_coding	0.5	36	36	0.0018023	0.888752	0.00855178	0.866626	0.0718238	0.952707	1.83857e-46	0.944844	0.00533966	17.471	0.892729	2.38228e-68	0.944525	0.0266266	0.892128	16.3821	2.56585e-60	5.32458e-39
ENSG00000010295.15	IFFO1	protein_coding	0.5	16	16	0.0111233	0.677446	0.120365	0.600341	0.23583	0.770149	1.28954e-25	0.835792	0.062404	12.1014	0.698549	1.03885e-33	0.777233	0.164847	0.604091	10.4229	1.94925e-25	4.32606e-18
ENSG00000010379.11	SLC6A13	protein_coding	0.5	6	6	0.00534282	0.304606	0.185223	0.246076	0.258438	0.417255	2.2178e-08	0.566377	0.130047	6.47317	0.320783	9.59703e-11	0.520604	0.161778	0.271028	5.53337	3.14141e-08	6.17912e-05
ENSG00000010610.5	CD4	protein_coding	0.5	25	25	0.00357757	0.772698	0.0891021	0.754855	0.193408	0.896663	7.96023e-34	0.8932	0.0322513	14.2981	0.797807	2.24746e-46	0.894625	0.0775552	0.800353	14.1022	3.68234e-45	1.45212e-30
ENSG00000010626.10	LRRC23	protein_coding	0.5	43	42	0.00844412	0.780376	0.0891025	0.795353	0.108691	0.934918	3.68246e-34	0.893577	0.0423846	14.3748	0.798479	7.45376e-47	0.902684	0.0571255	0.814839	14.1857	1.1232e-45	7.55596e-31
ENSG00000011105.7	TSPAN9	protein_coding	0.5	37	37	0.00185433	0.698314	0.17713	0.76066	0.134636	0.912385	2.59724e-33	0.864674	0.0882722	14.0516	0.747662	7.53622e-45	0.884981	0.0651106	0.783192	13.224	6.37854e-40	3.29042e-27
ENSG00000011465.12	DCN	protein_coding	0.5	8	8	0.00964769	0.405685	0.136664	0.508354	0.244843	0.534331	6.62864e-11	0.620133	0.152734	7.40792	0.384565	1.28295e-13	0.722776	0.173919	0.522406	8.8636	7.74724e-19	3.86772e-13
ENSG00000012822.11	CALCOCO1	protein_coding	0.5	11	11	0.0206311	0.246491	0.211395	0.289183	0.363877	0.444477	1.44134e-08	0.568488	0.153906	6.52562	0.323178	6.77227e-11	0.618367	0.200568	0.382378	7.04484	1.85672e-12	2.067e-08
ENSG00000013503.5	POLR3B	protein_coding	0.5	7	7	0.0117633	0.257005	0.09657	0.355075	0.264029	0.424536	9.6966e-08	0.564149	0.071939	6.3108	0.318264	2.7759e-10	0.564018	0.247566	0.318116	6.46384	1.02077e-10	2.11543e-07
ENSG00000013573.12	DDX11	protein_coding	0.5	15	15	0.0024854	0.806964	0.0966426	0.836275	0.113206	0.898323	2.41036e-39	0.911118	0.0524135	15.6667	0.830136	2.55437e-55	0.925118	0.0535997	0.855842	15.6736	2.29196e-55	2.26471e-36
ENSG00000013583.4	HEBP1	protein_coding	0.5	22	22	0.00214042	0.66984	0.181429	0.665669	0.309668	0.852916	1.04857e-28	0.853386	0.0762094	12.9034	0.728267	4.30845e-38	0.864944	0.106895	0.748128	12.7184	4.6728e-37	1.44855e-25
ENSG00000013588.5	GPRC5A	protein_coding	0.5	33	33	0.00528184	0.750219	0.110204	0.767396	0.170292	0.917135	1.00154e-34	0.900627	0.0224906	14.5472	0.81113	6.08619e-48	0.903257	0.0449972	0.815873	13.9311	4.10234e-44	1.0004e-29
ENSG00000015153.10	YAF2	protein_coding	0.5	11	11	0.00694979	0.390041	0.261275	0.395372	0.294212	0.5707	1.5861e-12	0.636991	0.182904	7.895	0.405758	2.90322e-15	0.646364	0.185106	0.417787	7.62757	2.39225e-14	6.32681e-10
ENSG00000017427.11	IGF1	protein_coding	0.5	15	15	0.00270907	0.598985	0.139137	0.601511	0.191734	0.748394	1.6707e-21	0.791262	0.0802111	10.9026	0.626095	1.12007e-27	0.792703	0.109179	0.628378	10.4298	1.81276e-25	8.41983e-18
ENSG00000018236.10	CNTN1	protein_coding	0.5	10	10	0.00259475	0.360347	0.266739	0.425642	0.261553	0.563591	5.76053e-13	0.673738	0.105123	8.22414	0.453922	1.96603e-16	0.721161	0.133398	0.520073	8.80736	1.28131e-18	6.43605e-13
ENSG00000023697.8	DERA	protein_coding	0.5	7	7	0.023594	0.330953	0.133196	0.345654	0.246203	0.45967	1.71405e-11	0.652664	0.0815296	7.751	0.42597	9.1175e-15	0.60362	0.215225	0.364358	6.83095	8.43557e-12	6.42444e-08
ENSG00000023734.6	STRAP	protein_coding	0.5	25	25	0.0117758	0.550248	0.332369	0.597523	0.273818	0.80984	4.23684e-24	0.811433	0.0827026	11.6191	0.658424	3.29714e-31	0.783788	0.201869	0.614323	10.8862	1.3408e-27	8.59312e-20
ENSG00000025423.7	HSD17B6	protein_coding	0.5	10	10	0.0157495	0.540342	0.118455	0.495527	0.238742	0.617517	6.44101e-18	0.759368	0.0579915	9.8802	0.57664	5.073e-23	0.728324	0.185218	0.530455	8.88276	6.52203e-19	3.52221e-13
ENSG00000028203.13	VEZT	protein_coding	0.5	28	28	0.00209003	0.746226	0.0657723	0.767907	0.143968	0.905393	1.49538e-32	0.889624	0.0221284	13.9883	0.79143	1.83688e-44	0.88106	0.0799341	0.776267	13.3853	7.3655e-41	5.60043e-28
ENSG00000029153.10	ARNTL2	protein_coding	0.5	12	12	0.00233704	0.52211	0.192618	0.551944	0.210342	0.652029	1.49288e-16	0.732299	0.103453	9.40998	0.536262	4.96229e-21	0.737824	0.181755	0.544384	9.41964	4.52635e-21	5.97098e-15
ENSG00000033030.9	ZCCHC8	protein_coding	0.5	7	7	0.00714823	0.295065	0.111861	0.342934	0.147402	0.423306	1.44937e-09	0.605548	0.1019	7.00421	0.366689	2.48375e-12	0.609928	0.0884497	0.372012	6.45983	1.04821e-10	1.80886e-06
ENSG00000037897.12	METTL1	protein_coding	0.5	8	8	0.00244801	0.255387	0.181597	0.316736	0.168817	0.416482	1.18595e-08	0.586376	0.0832812	6.66917	0.343837	2.57258e-11	0.605854	0.133782	0.367058	6.64324	3.06862e-11	3.76465e-07
ENSG00000047617.10	ANO2	protein_coding	0.5	76	63	0.018444	0.583361	0.0764405	0.659605	0.16409	0.954377	4.25446e-19	0.774077	0.0626722	10.2355	0.599195	1.37471e-24	0.825468	0.109353	0.681397	11.2961	1.37203e-29	1.19818e-20
ENSG00000047621.7	C12orf4	protein_coding	0.5	9	9	0.00319131	0.488072	0.146191	0.325915	0.544626	0.596485	3.14789e-16	0.731067	0.0861838	9.32792	0.534459	1.07965e-20	0.678599	0.199718	0.460497	8.42628	3.56826e-17	2.83094e-12
ENSG00000048540.10	LMO3	protein_coding	0.5	18	18	0.00224003	0.657493	0.14801	0.617267	0.310802	0.781656	9.9698e-25	0.822843	0.074941	11.8238	0.67707	2.94249e-32	0.791251	0.221138	0.626079	10.7787	4.34004e-27	2.30182e-19
ENSG00000049130.9	KITLG	protein_coding	0.5	8	8	0.00527561	0.402167	0.168402	0.297214	0.357014	0.566775	1.14917e-11	0.65422	0.0948768	7.79972	0.428004	6.20456e-15	0.629012	0.249967	0.395656	7.91445	2.48358e-15	2.08444e-11
ENSG00000050405.9	LIMA1	protein_coding	0.5	7	7	0.00233945	0.263948	0.164149	0.313939	0.231084	0.432654	7.90676e-08	0.557014	0.112588	6.28553	0.310264	3.26727e-10	0.576634	0.192078	0.332506	6.27661	3.46026e-10	1.77389e-06
ENSG00000050426.11	LETMD1	protein_coding	0.5	4	4	0.018774	0.276425	0.148192	0.248939	0.234791	0.341756	1.72087e-09	0.594846	0.126479	6.92125	0.353842	4.47669e-12	0.602549	0.159825	0.363065	6.57071	5.00752e-11	5.30056e-07
ENSG00000050438.12	SLC4A8	protein_coding	0.5	14	14	0.002427	0.637444	0.0761533	0.582811	0.223028	0.736173	7.39925e-22	0.80609	0.0521684	11.056	0.649781	2.051e-28	0.782265	0.143055	0.611939	10.1526	3.22663e-24	5.84263e-17
ENSG00000051825.10	MPHOSPH9	protein_coding	0.5	7	7	0.00769822	0.32427	0.211725	0.234862	0.154968	0.420985	1.20567e-09	0.575971	0.187967	6.83206	0.331743	8.37052e-12	0.565601	0.124533	0.319905	5.94883	2.70072e-09	1.53325e-05
ENSG00000052126.10	PLEKHA5	protein_coding	0.5	19	19	0.00193082	0.679615	0.132436	0.636304	0.173184	0.805211	3.99085e-25	0.8277	0.0738347	11.9451	0.685087	6.88585e-33	0.83054	0.0767982	0.689797	11.2277	2.98025e-29	2.97746e-20
ENSG00000053702.10	NRIP2	protein_coding	0.5	63	60	0.00937005	0.67076	0.0672649	0.613852	0.487964	0.956658	1.57723e-24	0.832862	0.0386117	11.8293	0.693659	2.75577e-32	0.828297	0.187963	0.686076	12.5739	2.93677e-36	1.12902e-25
ENSG00000057294.9	PKP2	protein_coding	0.5	10	10	0.017902	0.470096	0.137866	0.427732	0.238392	0.556404	9.65267e-15	0.706034	0.0897364	8.82589	0.498484	1.08596e-18	0.711902	0.158716	0.506804	8.58566	9.0316e-18	2.69817e-12
ENSG00000057704.6	TMCC3	protein_coding	0.5	30	30	0.0158168	0.688506	0.0784744	0.69644	0.126886	0.877917	7.50805e-27	0.849554	0.0409113	12.4466	0.721741	1.46008e-35	0.85292	0.0598189	0.727473	11.7517	6.92125e-32	5.85496e-22
ENSG00000058272.11	PPP1R12A	protein_coding	0.5	5	5	0.00273249	0.157962	0.310493	0.10564	0.251556	0.303803	8.56807e-08	0.548375	0.151399	6.21315	0.300716	5.19336e-10	0.513025	0.208333	0.263195	5.49243	3.96439e-08	5.19234e-05
ENSG00000059758.3	CDK17	protein_coding	0.5	18	18	0.00212493	0.606076	0.112372	0.633851	0.124011	0.751508	2.34328e-22	0.802637	0.0824718	11.1519	0.644226	7.00676e-29	0.810196	0.0945995	0.656418	10.6127	2.60231e-26	3.1118e-18
ENSG00000059804.11	SLC2A3	protein_coding	0.5	44	44	0.00776301	0.830928	0.0731343	0.843926	0.0890907	0.957035	1.56367e-40	0.917873	0.042998	15.9586	0.842491	2.48124e-57	0.929855	0.0466611	0.864631	15.7038	1.42348e-55	1.84106e-36
ENSG00000060138.8	YBX3	protein_coding	0.5	7	7	0.00252243	0.274849	0.203774	0.110058	0.469597	0.452669	3.00312e-09	0.567943	0.157147	6.70158	0.322559	2.06177e-11	0.524918	0.320898	0.275538	6.26403	3.75164e-10	1.71833e-07
ENSG00000060140.4	STYK1	protein_coding	0.5	7	7	0.00271339	0.342557	0.133181	0.305156	0.308104	0.433201	6.58161e-10	0.613232	0.114082	7.12994	0.376054	1.00415e-12	0.628044	0.228407	0.394439	7.51305	5.77654e-14	6.83068e-10
ENSG00000060237.12	WNK1	protein_coding	0.5	19	19	0.00545558	0.640632	0.114712	0.666078	0.206287	0.802326	2.41754e-26	0.838582	0.0642249	12.2776	0.703221	1.1948e-34	0.829282	0.118479	0.687709	11.4919	1.44841e-30	2.66543e-21
ENSG00000060709.9	RIMBP2	protein_coding	0.5	50	47	0.0186967	0.596736	0.192918	0.578826	0.331434	0.891899	1.73588e-20	0.76322	0.136265	10.5027	0.582504	8.39394e-26	0.783588	0.185558	0.61401	11.5955	4.34186e-31	1.13551e-22
ENSG00000060982.10	BCAT1	protein_coding	0.5	28	28	0.00689126	0.491237	0.252865	0.629195	0.206814	0.859839	5.7214e-19	0.776341	0.0427682	10.223	0.602706	1.56497e-24	0.80719	0.121555	0.651555	10.9701	5.31851e-28	9.71411e-20
ENSG00000061273.13	HDAC7	protein_coding	0.5	10	10	0.00264426	0.361618	0.241552	0.39823	0.224801	0.556008	1.27821e-11	0.615273	0.193233	7.54308	0.378561	4.59002e-14	0.662787	0.151532	0.439286	7.61234	2.69181e-14	1.25606e-09
ENSG00000061794.8	MRPS35	protein_coding	0.5	13	13	0.00231664	0.50503	0.10378	0.270183	0.739106	0.636611	6.96136e-15	0.715891	0.0699269	8.919	0.5125	4.70536e-19	0.68188	0.196894	0.46496	8.2829	1.20216e-16	1.04434e-11
ENSG00000061936.5	SFSWAP	protein_coding	0.5	33	33	0.0131538	0.769288	0.101995	0.818044	0.077848	0.927469	1.04208e-37	0.90975	0.0324982	15.2819	0.827646	1.00998e-52	0.908958	0.0435525	0.826205	14.2622	3.76439e-46	5.36449e-31
ENSG00000061987.10	MON2	protein_coding	0.5	12	12	0.00874791	0.500193	0.235038	0.487697	0.336405	0.636497	8.48981e-17	0.717698	0.165406	9.36513	0.51509	7.59561e-21	0.759783	0.12722	0.577269	9.67626	3.80392e-22	1.53999e-15
ENSG00000062485.14	CS	protein_coding	0.5	7	7	0.00733977	0.326276	0.205228	0.248141	0.456224	0.441224	3.55691e-09	0.577102	0.159589	6.72848	0.333047	1.71449e-11	0.534104	0.25163	0.285267	6.2226	4.8899e-10	4.98507e-07
ENSG00000063046.13	EIF4B	protein_coding	0.5	18	18	0.00478664	0.697435	0.0608102	0.621866	0.308549	0.784268	1.36242e-25	0.841128	0.041403	12.1174	0.707497	8.54722e-34	0.820172	0.174412	0.672682	11.9976	3.65652e-33	1.62622e-23
ENSG00000064102.10	ASUN	protein_coding	0.5	16	16	0.00230316	0.633931	0.104839	0.650268	0.144635	0.764112	1.33953e-22	0.809129	0.0727334	11.2463	0.65469	2.41488e-29	0.799646	0.128724	0.639433	10.7381	6.7441e-27	7.17103e-19
ENSG00000064115.6	TM7SF3	protein_coding	0.5	25	25	0.00383698	0.717481	0.108076	0.726219	0.0872783	0.868351	8.16698e-30	0.86485	0.0549505	13.2304	0.747966	5.85387e-40	0.883114	0.046546	0.77989	12.9081	4.05436e-38	5.66365e-26
ENSG00000064763.6	FAR2	protein_coding	0.5	18	18	0.00235077	0.545741	0.0760144	0.461724	0.492679	0.768063	7.10061e-20	0.789544	0.021145	10.5044	0.62338	8.24302e-26	0.754721	0.288876	0.569604	10.3414	4.57571e-25	1.67067e-18
ENSG00000065357.15	DGKA	protein_coding	0.5	6	6	0.0107971	0.290759	0.20014	0.335706	0.204764	0.390642	2.146e-08	0.56698	0.130813	6.4835	0.321466	8.96178e-11	0.637631	0.193119	0.406574	7.29848	2.91038e-13	5.49459e-09
ENSG00000065970.4	FOXJ2	protein_coding	0.5	23	23	0.00933823	0.499948	0.194309	0.615909	0.102515	0.784953	1.15771e-19	0.768359	0.105194	10.3309	0.590376	5.10551e-25	0.778993	0.147802	0.60683	10.0836	6.52925e-24	8.65446e-17
ENSG00000066084.8	DIP2B	protein_coding	0.5	8	8	0.00657345	0.478763	0.109663	0.442093	0.241299	0.553894	1.59521e-15	0.72845	0.0527732	9.14212	0.53064	6.12386e-20	0.751702	0.179988	0.565055	9.85083	6.79776e-23	2.33848e-16
ENSG00000066117.10	SMARCD1	protein_coding	0.5	10	10	0.0105617	0.390611	0.0987789	0.418474	0.134222	0.503892	7.0502e-11	0.640444	0.0833275	7.53107	0.410169	5.03247e-14	0.668826	0.0934375	0.447328	7.41902	1.17991e-13	8.56418e-09
ENSG00000067182.3	TNFRSF1A	protein_coding	0.5	17	16	0.0138028	0.631603	0.141886	0.605377	0.263699	0.755789	2.30943e-23	0.813209	0.0750632	11.44	0.66131	2.63949e-30	0.821242	0.108274	0.674438	11.2804	1.63948e-29	1.06927e-20
ENSG00000067715.9	SYT1	protein_coding	0.5	14	14	0.00756434	0.624114	0.125602	0.55387	0.265985	0.697423	3.27248e-23	0.808867	0.0884306	11.3835	0.654266	5.05077e-30	0.776128	0.179442	0.602375	10.2801	8.66327e-25	1.39963e-17
ENSG00000067798.9	NAV3	protein_coding	0.5	15	15	0.0122193	0.571053	0.117076	0.606911	0.112955	0.68675	5.59107e-21	0.797748	0.0490373	10.8089	0.636401	3.12388e-27	0.807668	0.0804294	0.652328	10.5251	6.6166e-26	5.89633e-18
ENSG00000069431.6	ABCC9	protein_coding	0.5	7	7	0.00666411	0.324464	0.135538	0.283103	0.22831	0.397631	4.51687e-09	0.586391	0.125059	6.76763	0.343854	1.30908e-11	0.548493	0.204594	0.300844	6.00346	1.93158e-09	4.8089e-06
ENSG00000069493.10	CLEC2D	protein_coding	0.5	11	11	0.00251859	0.447787	0.203893	0.399238	0.200729	0.585506	4.40442e-14	0.683422	0.137908	8.54396	0.467065	1.29695e-17	0.686905	0.0860505	0.471839	7.73202	1.05857e-14	1.3005e-09
ENSG00000070018.4	LRP6	protein_coding	0.5	44	44	0.00155465	0.838541	0.0764141	0.82033	0.0821578	0.955719	1.46477e-40	0.918948	0.0408479	15.9931	0.844466	1.42708e-57	0.913222	0.0497744	0.833974	14.7702	2.28198e-49	6.58897e-33
ENSG00000070019.3	GUCY2C	protein_coding	0.5	10	10	0.00263699	0.293493	0.0744835	0.343558	0.265278	0.527632	1.76956e-09	0.611079	0.0732815	7.01943	0.373418	2.22779e-12	0.629618	0.174378	0.396419	7.28304	3.2637e-13	5.59463e-09
ENSG00000070961.10	ATP2B1	protein_coding	0.5	23	23	0.00204265	0.595355	0.261018	0.697174	0.183564	0.854732	1.9077e-27	0.835098	0.103856	12.5229	0.697388	5.59396e-36	0.862728	0.0769898	0.7443	12.4852	8.98662e-36	1.09015e-24
ENSG00000072041.12	SLC6A15	protein_coding	0.5	14	14	0.0148646	0.450434	0.17364	0.466501	0.275752	0.680518	1.42839e-14	0.703033	0.104638	8.77435	0.494256	1.7189e-18	0.733984	0.183646	0.538733	9.25423	2.15776e-20	1.90319e-14
ENSG00000072609.13	CHFR	protein_coding	0.5	6	6	0.0176565	0.269815	0.162536	0.245326	0.249836	0.411269	1.55644e-09	0.567465	0.219707	6.73676	0.322017	1.6196e-11	0.560669	0.209783	0.31435	6.13824	8.34421e-10	2.68214e-06
ENSG00000072657.4	TRHDE	protein_coding	0.5	11	11	0.00225849	0.493409	0.152519	0.47785	0.186636	0.594622	3.14138e-16	0.734268	0.0718547	9.34501	0.53915	9.18812e-21	0.709701	0.128692	0.503676	8.34949	6.8556e-17	1.76064e-11
ENSG00000073060.11	SCARB1	protein_coding	0.5	41	41	0.0110142	0.788185	0.0377421	0.79515	0.0968324	0.934757	4.8891e-34	0.898039	0.0155004	14.3696	0.806474	8.02527e-47	0.911725	0.0550157	0.831243	14.8118	1.22974e-49	3.62594e-33
ENSG00000073614.7	KDM5A	protein_coding	0.5	26	26	0.0211625	0.66775	0.05689	0.659986	0.228508	0.813865	1.95585e-24	0.831985	0.0361262	11.794	0.692199	4.19125e-32	0.852378	0.0992433	0.726547	12.2044	2.94472e-34	1.10197e-23
ENSG00000074527.7	NTN4	protein_coding	0.5	15	15	0.00600685	0.688684	0.0801108	0.682551	0.193466	0.77015	1.17354e-24	0.827407	0.0612447	11.8316	0.684603	2.67926e-32	0.840479	0.113991	0.706405	12.0969	1.09614e-33	1.64692e-23
ENSG00000074590.9	NUAK1	protein_coding	0.5	8	8	0.00267954	0.468832	0.180384	0.47983	0.234636	0.55967	1.07468e-13	0.684632	0.107796	8.46186	0.468721	2.63142e-17	0.726853	0.131707	0.528315	8.81281	1.22049e-18	7.68976e-13
ENSG00000075035.5	WSCD2	protein_coding	0.5	9	9	0.00338529	0.399374	0.167977	0.383293	0.147895	0.512666	5.53167e-11	0.620602	0.16582	7.42432	0.385147	1.13362e-13	0.68662	0.147047	0.471447	8.11131	5.00756e-16	4.81464e-11
ENSG00000075089.5	ACTR6	protein_coding	0.5	19	19	0.0385775	0.520757	0.231983	0.553002	0.239742	0.774343	4.45521e-19	0.750808	0.122296	10.1115	0.563712	4.91492e-24	0.753128	0.164485	0.567202	9.72853	2.27862e-22	7.67596e-16
ENSG00000075188.4	NUP37	protein_coding	0.5	17	17	0.0130017	0.549774	0.12572	0.493823	0.39655	0.711752	6.45013e-19	0.772053	0.0548835	10.1856	0.596065	2.29847e-24	0.781858	0.12215	0.611302	10.1947	2.09421e-24	3.64706e-17
ENSG00000075415.8	SLC25A3	protein_coding	0.5	12	12	0.0320484	0.418013	0.280782	0.464497	0.252149	0.643741	1.61239e-16	0.698842	0.157248	9.19626	0.48838	3.70627e-20	0.723605	0.1802	0.523604	8.98555	2.57434e-19	1.34347e-13
ENSG00000075856.7	SART3	protein_coding	0.5	5	5	0.00331296	0.25784	0.277888	0.211958	0.472789	0.413651	2.17718e-09	0.575829	0.196975	6.75437	0.331579	1.43455e-11	0.562117	0.310914	0.315975	6.59049	4.38363e-11	5.42337e-08
ENSG00000076067.7	RBMS2	protein_coding	0.5	6	6	0.0122471	0.311794	0.235951	0.324807	0.100943	0.422506	5.42177e-10	0.594181	0.160568	7.03383	0.353051	2.00933e-12	0.603063	0.104631	0.363685	6.41865	1.37487e-10	1.8902e-06
ENSG00000076108.7	BAZ2A	protein_coding	0.5	5	5	0.0156028	0.33685	0.151116	0.267065	0.242309	0.388397	4.15854e-10	0.62198	0.0886772	7.23532	0.386859	4.64449e-13	0.541771	0.234438	0.293516	6.04008	1.54041e-09	2.50405e-06
ENSG00000076248.6	UNG	protein_coding	0.5	18	18	0.0247477	0.490601	0.133669	0.00854046	1.46564	0.687683	4.3008e-15	0.712903	0.0897329	8.94973	0.508231	3.56368e-19	0.712262	0.167801	0.507318	8.83468	1.00389e-18	3.35864e-13
ENSG00000076555.11	ACACB	protein_coding	0.5	16	16	0.00254388	0.592337	0.0645465	0.514887	0.294277	0.732699	3.87619e-19	0.780483	0.0306465	10.2849	0.609154	8.23925e-25	0.735956	0.181461	0.541632	9.84036	7.54397e-23	1.537e-16
ENSG00000078237.4	C12orf5	protein_coding	0.5	61	51	0.0163811	0.716212	0.0542791	0.782876	0.108828	0.933537	3.00011e-29	0.867149	0.0398588	13.1011	0.751947	3.24624e-39	0.901753	0.0632616	0.813158	14.0709	5.73511e-45	2.40853e-30
ENSG00000078246.11	TULP3	protein_coding	0.5	49	48	0.0108846	0.636739	0.163841	0.72377	0.209673	0.927196	8.8284e-25	0.817585	0.0855341	11.8114	0.668446	3.40788e-32	0.855543	0.14076	0.731953	12.6397	1.27522e-36	1.7924e-25
ENSG00000079337.11	RAPGEF3	protein_coding	0.5	11	11	0.00683097	0.589165	0.132773	0.605611	0.190307	0.730389	7.43659e-24	0.815833	0.0744755	11.5789	0.665583	5.27199e-31	0.816483	0.0782275	0.666645	10.7242	7.83265e-27	1.49873e-18
ENSG00000079387.9	SENP1	protein_coding	0.5	11	11	0.00222762	0.407436	0.0972703	0.317793	0.225982	0.529431	3.87205e-11	0.644446	0.090411	7.61464	0.415311	2.64418e-14	0.585406	0.192956	0.3427	6.36381	1.96808e-10	1.23393e-06
ENSG00000080371.4	RAB21	protein_coding	0.5	8	8	0.0026082	0.37772	0.147664	0.359763	0.23298	0.5087	3.16136e-11	0.642903	0.098732	7.62468	0.413324	2.44649e-14	0.64489	0.143516	0.415883	7.37005	1.70565e-13	5.15812e-09
ENSG00000081760.12	AACS	protein_coding	0.5	78	44	0.0640247	0.385433	0.0874958	0.36383	0.488852	0.826152	1.96821e-10	0.625956	0.0964847	7.33478	0.391821	2.22078e-13	0.7078	0.182745	0.50098	8.6852	3.78063e-18	9.78622e-13
ENSG00000082805.15	ERC1	protein_coding	0.5	48	48	0.00779634	0.625278	0.136741	0.669313	0.227612	0.932114	2.84745e-24	0.824179	0.0641068	11.7114	0.679271	1.11442e-31	0.856524	0.0924161	0.733634	12.6714	8.51306e-37	1.89863e-25
ENSG00000084112.10	SSH1	protein_coding	0.5	21	21	0.00376807	0.555871	0.276601	0.664697	0.138889	0.826908	3.24582e-24	0.810846	0.102763	11.6399	0.657472	2.58241e-31	0.874781	0.0530217	0.765242	12.5013	7.34543e-36	1.58165e-24
ENSG00000084444.9	KIAA1467	protein_coding	0.5	39	39	0.00168511	0.743286	0.0270175	0.81501	0.0898668	0.936952	9.5993e-32	0.886537	0.00639892	13.7788	0.785948	3.41764e-43	0.917745	0.0483635	0.842257	14.8698	5.18036e-50	2.79403e-33
ENSG00000084453.12	SLCO1A2	protein_coding	0.5	14	14	0.0256209	0.562576	0.157997	0.543472	0.140325	0.657523	5.93281e-19	0.747992	0.111153	10.0689	0.559492	7.57952e-24	0.778963	0.099387	0.606784	9.83855	7.68113e-23	8.66974e-16
ENSG00000084463.3	WBP11	protein_coding	0.5	11	11	0.0051439	0.532241	0.121527	0.495678	0.216266	0.64542	8.77838e-18	0.75301	0.0773336	9.81503	0.567024	9.70131e-23	0.74689	0.116124	0.557845	9.08765	1.01206e-19	1.59172e-13
ENSG00000086159.8	AQP6	protein_coding	0.5	6	6	0.00251474	0.255715	0.0816997	0.293146	0.234282	0.355681	1.29814e-07	0.556736	0.0950638	6.23087	0.309955	4.63854e-10	0.584747	0.177193	0.341928	6.38484	1.71572e-10	1.11795e-06
ENSG00000086598.6	TMED2	protein_coding	0.5	11	11	0.00408805	0.480754	0.144364	0.37348	0.345988	0.606872	1.12807e-14	0.713809	0.0640933	8.8587	0.509523	8.09545e-19	0.684586	0.189031	0.468658	8.44545	3.02872e-17	2.70705e-12
ENSG00000087448.5	KLHL42	protein_coding	0.5	13	13	0.00262679	0.389225	0.307435	0.45991	0.184834	0.687207	1.38165e-16	0.693836	0.171529	9.18296	0.481408	4.19388e-20	0.696605	0.14862	0.485258	8.15969	3.3589e-16	5.46292e-11
ENSG00000087470.13	DNM1L	protein_coding	0.5	8	8	0.0181415	0.399662	0.0876268	0.377628	0.153118	0.4881	6.34725e-12	0.670246	0.0238175	7.95719	0.44923	1.75993e-15	0.676038	0.109907	0.457028	7.61487	2.63958e-14	2.25455e-09
ENSG00000087494.11	PTHLH	protein_coding	0.5	15	15	0.0124508	0.466817	0.199739	0.486724	0.335566	0.684709	1.19063e-18	0.744689	0.13377	9.96291	0.554561	2.21487e-23	0.738823	0.20197	0.54586	9.89446	4.39995e-23	8.96779e-17
ENSG00000087502.13	ERGIC2	protein_coding	0.5	15	15	0.00235417	0.52337	0.233232	0.614444	0.148265	0.737551	7.31159e-20	0.753466	0.131511	10.3115	0.567712	6.25221e-25	0.821122	0.0763229	0.674242	10.8332	2.39628e-27	6.4743e-19
ENSG00000088986.6	DYNLL1	protein_coding	0.5	14	14	0.00214095	0.535182	0.0946063	0.464011	0.332732	0.663429	2.83342e-18	0.768935	0.0382736	10.0191	0.59126	1.25669e-23	0.747746	0.188408	0.559123	9.7461	1.91699e-22	4.50221e-16
ENSG00000088992.13	TESC	protein_coding	0.5	27	26	0.024679	0.472634	0.302438	0.548174	0.234532	0.741706	3.0715e-19	0.727368	0.164705	10.0059	0.529065	1.43519e-23	0.768162	0.128647	0.590073	9.76772	1.54893e-22	9.88162e-16
ENSG00000089009.11	RPL6	protein_coding	0.5	4	4	0.0162038	0.0918165	0.433443	0.229833	0.310953	0.343257	1.46263e-07	0.555397	0.0977672	6.20924	0.308466	5.32424e-10	0.492028	0.330562	0.242092	5.42095	5.92823e-08	9.41936e-06
ENSG00000089022.9	MAPKAPK5	protein_coding	0.5	4	4	0.0047695	0.195172	0.121981	0.203742	0.1537	0.242675	3.5593e-06	0.508445	0.0990678	5.57271	0.258517	2.508e-08	0.514187	0.222489	0.264388	5.51317	3.52432e-08	3.11885e-05
ENSG00000089041.12	P2RX7	protein_coding	0.5	14	14	0.00753699	0.499331	0.0805735	0.494921	0.293179	0.658522	3.6904e-16	0.73941	0.0411979	9.3532	0.546727	8.50336e-21	0.732869	0.155702	0.537096	9.16784	4.82583e-20	4.58034e-14
ENSG00000089053.8	ANAPC5	protein_coding	0.5	11	11	0.0115676	0.369749	0.393348	0.449587	0.367599	0.607237	8.37879e-17	0.734058	0.0992292	9.48095	0.538842	2.51986e-21	0.743468	0.142551	0.552744	9.27687	1.74535e-20	2.73999e-14
ENSG00000089060.7	SLC8B1	protein_coding	0.5	13	13	0.00230393	0.679201	0.0655282	0.570687	0.299811	0.723852	4.70131e-24	0.828602	0.0390814	11.6924	0.686581	1.39386e-31	0.770344	0.186143	0.59343	10.5969	3.08028e-26	7.41939e-19
ENSG00000089094.12	KDM2B	protein_coding	0.5	9	9	0.0357241	0.359114	0.150074	0.303331	0.264005	0.523245	6.67658e-11	0.628389	0.122108	7.46058	0.394873	8.61407e-14	0.593361	0.20854	0.352078	6.66436	2.65815e-11	1.66107e-07
ENSG00000089127.8	OAS1	protein_coding	0.5	6	6	0.0117785	0.308329	0.149488	0.327147	0.25043	0.424405	5.51483e-09	0.581595	0.157053	6.70358	0.338253	2.0337e-11	0.621927	0.142546	0.386793	6.8852	5.77053e-12	9.48716e-08
ENSG00000089154.6	GCN1L1	protein_coding	0.5	11	11	0.00253911	0.471667	0.14083	0.476643	0.258772	0.604941	1.22934e-16	0.738138	0.0841263	9.46165	0.544848	3.03129e-21	0.683988	0.19363	0.467839	8.27307	1.30549e-16	1.22996e-11
ENSG00000089157.11	RPLP0	protein_coding	0.5	8	8	0.0142958	0.359512	0.209695	0.360575	0.304218	0.495008	4.06007e-11	0.616497	0.158329	7.43442	0.380069	1.05025e-13	0.629643	0.218717	0.39645	7.52171	5.40634e-14	7.23844e-10
ENSG00000089159.11	PXN	protein_coding	0.5	11	11	0.00225337	0.334626	0.228876	0.337682	0.316638	0.5763	5.61359e-11	0.631145	0.120966	7.49753	0.398344	6.5031e-14	0.665227	0.170485	0.442526	7.72415	1.12605e-14	5.81294e-10
ENSG00000089163.4	SIRT4	protein_coding	0.5	10	10	0.0122558	0.362036	0.123601	0.440797	0.134859	0.546921	7.47602e-12	0.658388	0.0826702	7.86653	0.433475	3.64626e-15	0.700878	0.117071	0.49123	8.15637	3.45242e-16	7.07592e-11
ENSG00000089169.10	RPH3A	protein_coding	0.5	11	11	0.00337132	0.491466	0.0804648	0.483131	0.209223	0.585797	3.7224e-16	0.732789	0.0695061	9.3122	0.536979	1.25213e-20	0.7151	0.137697	0.511367	8.52172	1.57197e-17	5.56601e-12
ENSG00000089220.4	PEBP1	protein_coding	0.5	36	34	0.0341593	0.617535	0.231968	0.585204	0.23122	0.874123	9.51768e-26	0.802589	0.15925	11.9407	0.644149	7.26489e-33	0.819252	0.147289	0.671174	11.9541	6.17942e-33	2.49627e-23
ENSG00000089250.14	NOS1	protein_coding	0.5	28	28	0.00595608	0.785164	0.120958	0.829933	0.0944971	0.919312	5.70499e-35	0.892094	0.0640784	14.5511	0.795831	5.74571e-48	0.922648	0.0472531	0.851279	15.1201	1.1943e-51	3.8143e-34
ENSG00000089692.4	LAG3	protein_coding	0.5	19	19	0.00586074	0.549894	0.254174	0.646267	0.130208	0.787033	2.75261e-24	0.808708	0.116349	11.6345	0.654008	2.75217e-31	0.811661	0.0872497	0.658793	10.6097	2.68648e-26	3.51721e-18
ENSG00000089693.6	MLF2	protein_coding	0.5	24	24	0.00232247	0.783686	0.113104	0.798745	0.0912093	0.898178	1.69518e-35	0.896633	0.0499126	14.7045	0.803951	6.0343e-49	0.908418	0.0571231	0.825224	14.5204	8.99973e-48	4.93618e-32
ENSG00000089818.12	NECAP1	protein_coding	0.5	35	35	0.00169614	0.720376	0.122553	0.741482	0.199525	0.911203	1.04287e-30	0.871563	0.0541776	13.4694	0.759621	2.36907e-41	0.885665	0.101556	0.784403	13.7617	4.33453e-43	2.08898e-29
ENSG00000090376.4	IRAK3	protein_coding	0.5	22	22	0.00206521	0.619375	0.0912955	0.659598	0.110554	0.775854	1.85837e-21	0.799535	0.0592226	10.9318	0.639257	8.11818e-28	0.822014	0.0971131	0.675706	11.1503	7.13801e-29	4.02825e-20
ENSG00000090382.2	LYZ	protein_coding	0.5	6	6	0.00312094	0.361684	0.123553	0.391881	0.226301	0.449715	3.64239e-10	0.626043	0.0729844	7.27318	0.391929	3.5112e-13	0.655254	0.188748	0.429358	7.66777	1.75018e-14	6.04513e-10
ENSG00000090612.16	ZNF268	protein_coding	0.5	7	7	0.0172576	0.393564	0.148474	0.330699	0.2197	0.44758	2.44432e-10	0.620942	0.102068	7.28047	0.385568	3.32651e-13	0.584636	0.209306	0.341799	6.54199	6.0705e-11	2.94928e-07
ENSG00000090615.8	GOLGA3	protein_coding	0.5	8	8	0.00264815	0.321698	0.184885	0.225716	0.377063	0.443439	8.07962e-10	0.601543	0.128037	7.04197	0.361855	1.89536e-12	0.579376	0.263419	0.335676	7.13248	9.85772e-13	2.08079e-09
ENSG00000090975.8	PITPNM2	protein_coding	0.5	18	18	0.00406773	0.664101	0.133986	0.678513	0.125346	0.778733	3.40801e-25	0.831213	0.0628871	11.9779	0.690915	4.63704e-33	0.832841	0.0876469	0.693624	11.56	6.57222e-31	1.70677e-21
ENSG00000091039.12	OSBPL8	protein_coding	0.5	4	4	0.0030875	0.264279	0.134105	0.245257	0.187335	0.316195	1.58813e-06	0.510863	0.156262	5.6565	0.260981	1.54491e-08	0.485371	0.146926	0.235585	4.93251	8.11796e-07	0.00111548
ENSG00000094914.8	AAAS	protein_coding	0.5	16	16	0.0159763	0.4896	0.0623043	0.529353	0.225505	0.7041	5.65242e-14	0.705175	0.0456941	8.64446	0.497271	5.40607e-18	0.745647	0.154885	0.555989	9.49793	2.14105e-21	4.31336e-15
ENSG00000102189.12	EEA1	protein_coding	0.5	9	9	0.0194746	0.322363	0.207987	0.330485	0.3036	0.466028	9.34806e-11	0.61031	0.162511	7.30609	0.372478	2.75027e-13	0.651115	0.170773	0.423951	7.40833	1.27904e-13	4.14281e-09
ENSG00000110799.9	VWF	protein_coding	0.5	24	24	0.00911625	0.60089	0.164044	0.455618	0.450645	0.794773	9.90585e-23	0.793605	0.10851	11.2039	0.629809	3.89977e-29	0.740154	0.246969	0.547827	9.78976	1.24595e-22	1.70303e-16
ENSG00000110801.9	PSMD9	protein_coding	0.5	14	14	0.0238859	0.460998	0.164287	0.419098	0.251814	0.601479	4.79631e-16	0.725537	0.10999	9.25045	0.526404	2.23552e-20	0.693198	0.174167	0.480523	8.23946	1.72995e-16	2.3423e-11
ENSG00000110841.9	PPFIBP1	protein_coding	0.5	13	13	0.0138985	0.507834	0.26513	0.511879	0.197189	0.664456	1.18126e-17	0.741876	0.129843	9.71977	0.550381	2.48335e-22	0.735566	0.135432	0.541057	8.94821	3.61306e-19	3.32965e-13
ENSG00000110844.9	PRPF40B	protein_coding	0.5	15	15	0.00488311	0.427368	0.219719	0.472926	0.159745	0.632876	1.22232e-15	0.700766	0.147692	9.0135	0.491073	1.99587e-19	0.717285	0.145221	0.514498	8.72938	2.56082e-18	1.01607e-12
ENSG00000110848.4	CD69	protein_coding	0.5	5	5	0.0190124	0.238112	0.170048	0.200595	0.239279	0.330247	1.88254e-07	0.532468	0.15276	6.03428	0.283522	1.59677e-09	0.567746	0.199869	0.322336	6.35116	2.13703e-10	7.58162e-07
ENSG00000110851.7	PRDM4	protein_coding	0.5	21	21	0.00295015	0.719856	0.151045	0.758528	0.106071	0.842299	4.67918e-32	0.882357	0.0405311	13.8392	0.778554	1.47799e-43	0.873901	0.0630543	0.763704	12.6782	7.81344e-37	2.80965e-25
ENSG00000110852.4	CLEC2B	protein_coding	0.5	12	12	0.00236945	0.353986	0.260599	0.352683	0.384062	0.601983	1.31412e-14	0.681016	0.148638	8.65775	0.463782	4.81168e-18	0.612971	0.291341	0.375734	7.61489	2.63917e-14	1.1677e-10
ENSG00000110871.10	COQ5	protein_coding	0.5	9	9	0.00461431	0.351611	0.276253	0.323302	0.262228	0.533119	1.85936e-12	0.64235	0.16857	7.90355	0.412613	2.71075e-15	0.638164	0.177097	0.407253	7.67835	1.61156e-14	3.2495e-10
ENSG00000110876.8	SELPLG	protein_coding	0.5	8	8	0.020976	0.33999	0.119551	0.319981	0.277347	0.475587	1.1595e-09	0.59625	0.13174	6.97094	0.355514	3.14824e-12	0.624637	0.229369	0.390172	7.24221	4.41428e-13	5.17187e-09
ENSG00000110880.6	CORO1C	protein_coding	0.5	18	18	0.00244492	0.676346	0.0769034	0.735578	0.101135	0.819622	1.70619e-25	0.837676	0.0534218	12.0783	0.701702	1.37497e-33	0.875526	0.0501857	0.766547	12.5844	2.5742e-36	8.16496e-25
ENSG00000110881.7	ASIC1	protein_coding	0.5	11	11	0.0198147	0.455825	0.124427	0.409379	0.296994	0.580207	4.77382e-16	0.725117	0.0937057	9.24753	0.525795	2.29733e-20	0.628894	0.287382	0.395507	7.55333	4.24276e-14	3.57443e-10
ENSG00000110888.13	CAPRIN2	protein_coding	0.5	17	17	0.00835133	0.612061	0.143907	0.625297	0.16404	0.760636	1.19498e-23	0.819224	0.0640138	11.5451	0.671128	7.81406e-31	0.823087	0.0936967	0.677472	11.0988	1.27165e-28	7.17237e-20
ENSG00000110900.10	TSPAN11	protein_coding	0.5	20	20	0.00239164	0.826335	0.102473	0.814451	0.114303	0.910494	2.12262e-42	0.917188	0.0603385	16.3867	0.841234	2.37961e-60	0.925978	0.0483202	0.857436	15.757	6.1514e-56	7.13168e-37
ENSG00000110906.8	KCTD10	protein_coding	0.5	6	6	0.00310428	0.326859	0.246515	0.366391	0.22355	0.446773	1.7342e-10	0.598378	0.172559	7.17859	0.358056	7.04352e-13	0.660946	0.117109	0.43685	7.39807	1.38183e-13	7.44743e-09
ENSG00000110911.10	SLC11A2	protein_coding	0.5	7	7	0.0027645	0.33572	0.379307	0.312643	0.368656	0.507285	8.1297e-13	0.631747	0.23268	7.91005	0.399104	2.57282e-15	0.713153	0.13331	0.508587	8.42828	3.50777e-17	1.12998e-11
ENSG00000110917.3	MLEC	protein_coding	0.5	7	7	0.0269785	0.396794	0.0787763	0.323701	0.354383	0.449047	4.01614e-11	0.646504	0.0671875	7.62319	0.417967	2.47491e-14	0.639916	0.215327	0.409492	7.52181	5.40216e-14	1.03222e-09
ENSG00000110921.7	MVK	protein_coding	0.5	20	20	0.00963314	0.601055	0.186421	0.606326	0.231844	0.782843	2.60429e-24	0.813066	0.102626	11.6777	0.661076	1.65654e-31	0.806659	0.0951659	0.650699	10.7674	4.90784e-27	7.06004e-19
ENSG00000110925.2	CSRNP2	protein_coding	0.5	5	5	0.00297529	0.256053	0.0745389	0.177976	0.339998	0.346814	4.47021e-07	0.546943	0.0556107	6.04237	0.299147	1.51871e-09	0.484699	0.327084	0.234933	5.40463	6.49422e-08	1.01555e-05
ENSG00000110931.14	CAMKK2	protein_coding	0.5	8	8	0.0351032	0.342901	0.185773	0.235741	0.230763	0.443712	6.63415e-10	0.600083	0.149949	7.04295	0.360099	1.88205e-12	0.569183	0.164814	0.323969	6.0684	1.29189e-09	6.87715e-06
ENSG00000110934.6	BIN2	protein_coding	0.5	5	5	0.0119305	0.174513	0.213456	0.111141	0.550359	0.331289	4.77466e-05	0.417423	0.212777	4.67291	0.174242	2.96966e-06	0.51074	0.24798	0.260856	5.61575	1.95709e-08	1.76684e-05
ENSG00000110944.4	IL23A	protein_coding	0.5	5	5	0.00252269	0.201179	0.177987	0.106428	0.655812	0.334129	2.46235e-06	0.485744	0.174176	5.45813	0.235947	4.81171e-08	0.481202	0.369337	0.231555	5.38259	7.34218e-08	2.00897e-06
ENSG00000110955.4	ATP5B	protein_coding	0.5	8	8	0.0471821	0.421674	0.187904	0.306651	0.314399	0.509768	1.29705e-12	0.65701	0.126191	8.04094	0.431663	8.91552e-16	0.645333	0.183993	0.416455	7.37641	1.62618e-13	4.42884e-09
ENSG00000110975.4	SYT10	protein_coding	0.5	6	6	0.00299111	0.299332	0.293119	0.32188	0.284447	0.44647	1.64516e-12	0.667835	0.0942613	8.08245	0.446004	6.34784e-16	0.637916	0.170258	0.406937	7.2455	4.30861e-13	9.70455e-09
ENSG00000110987.4	BCL7A	protein_coding	0.5	12	12	0.00377397	0.476398	0.133981	0.375917	0.412247	0.650509	8.06256e-16	0.723547	0.0928644	9.18832	0.52352	3.99022e-20	0.707917	0.149568	0.501147	8.38585	5.03589e-17	1.26002e-11
ENSG00000111012.5	CYP27B1	protein_coding	0.5	4	4	0.0113773	0.255625	0.10328	0.226905	0.199566	0.299358	1.25024e-06	0.527144	0.0895078	5.8048	0.277881	6.44443e-09	0.60193	0.188501	0.362319	6.72301	1.78006e-11	1.52817e-07
ENSG00000111046.3	MYF6	protein_coding	0.5	22	22	0.00214254	0.678681	0.165977	0.61493	0.441353	0.837152	2.10995e-28	0.861887	0.0341505	12.8829	0.74285	5.61782e-38	0.848184	0.132966	0.719415	12.6169	1.70446e-36	1.95995e-25
ENSG00000111052.3	LIN7A	protein_coding	0.5	10	10	0.00242244	0.579194	0.0762295	0.551984	0.167168	0.656508	1.40654e-18	0.769656	0.0523276	10.0946	0.59237	5.83614e-24	0.757434	0.127443	0.573706	9.39142	5.91991e-21	1.61809e-14
ENSG00000111057.6	KRT18	protein_coding	0.5	15	15	0.00234987	0.527671	0.202361	0.49424	0.204182	0.668514	1.59645e-18	0.747111	0.146764	9.94266	0.558175	2.71467e-23	0.763381	0.100121	0.58275	9.41662	4.6583e-21	1.63912e-14
ENSG00000111077.13	TENC1	protein_coding	0.5	11	11	0.00935334	0.525589	0.154885	0.517272	0.15751	0.642433	2.53077e-17	0.741298	0.0971815	9.64166	0.549523	5.33185e-22	0.740556	0.130474	0.548424	9.10838	8.36211e-20	9.35046e-14
ENSG00000111087.5	GLI1	protein_coding	0.5	5	5	0.00301373	0.285765	0.287299	0.247936	0.204916	0.364898	1.11388e-09	0.57526	0.197522	6.8319	0.330924	8.37961e-12	0.492471	0.1954	0.242527	5.19959	1.99725e-07	0.000213899
ENSG00000111110.7	PPM1H	protein_coding	0.5	10	10	0.00249377	0.509636	0.063943	0.344784	0.436916	0.557262	5.09982e-15	0.721555	0.0482098	8.98509	0.520642	2.58531e-19	0.646571	0.298238	0.418053	7.89949	2.80057e-15	1.89392e-11
ENSG00000111142.9	METAP2	protein_coding	0.5	41	41	0.0037379	0.735555	0.0686081	0.724714	0.146815	0.901703	2.46273e-29	0.866009	0.0381287	13.1187	0.749971	2.57141e-39	0.892135	0.0854702	0.795906	14.0816	4.92989e-45	1.8274e-30
ENSG00000111144.5	LTA4H	protein_coding	0.5	23	23	0.00872613	0.573242	0.145823	0.56504	0.188348	0.775816	5.35794e-23	0.805005	0.10285	11.3168	0.648032	1.08358e-29	0.794261	0.080312	0.630851	10.1013	5.45336e-24	1.53522e-16
ENSG00000111145.3	ELK3	protein_coding	0.5	24	24	0.00774691	0.759237	0.0609241	0.715502	0.154723	0.870027	2.48657e-31	0.881316	0.0290691	13.653	0.776719	1.93721e-42	0.852793	0.086854	0.727257	12.043	2.11116e-33	3.6339e-23
ENSG00000111181.8	SLC6A12	protein_coding	0.5	9	9	0.00978438	0.370918	0.218439	0.307826	0.422827	0.531975	1.54408e-12	0.662761	0.124085	8.05609	0.439253	7.87733e-16	0.657551	0.209378	0.432373	7.89886	2.8147e-15	9.55116e-11
ENSG00000111186.8	WNT5B	protein_coding	0.5	26	26	0.00834127	0.739772	0.100605	0.750835	0.14674	0.889361	1.47591e-29	0.864601	0.0549309	13.1591	0.747535	1.50948e-39	0.890731	0.0614346	0.793401	13.6763	1.40688e-42	6.05543e-29
ENSG00000111196.5	MAGOHB	protein_coding	0.5	17	17	0.00471978	0.607259	0.107622	0.591419	0.22575	0.776789	1.743e-20	0.788434	0.0700889	10.6404	0.621628	1.93336e-26	0.831906	0.0895685	0.692067	11.3945	4.45383e-30	6.32322e-21
ENSG00000111199.6	TRPV4	protein_coding	0.5	5	5	0.0185725	0.296044	0.151069	0.267479	0.274977	0.334676	1.27399e-07	0.53741	0.165218	6.10048	0.28881	1.05751e-09	0.548991	0.213082	0.301391	5.98652	2.14381e-09	5.40494e-06
ENSG00000111203.7	ITFG2	protein_coding	0.5	23	23	0.00685022	0.759075	0.0750932	0.728042	0.233418	0.86809	1.5999e-31	0.878638	0.0437923	13.6884	0.772005	1.19153e-42	0.868454	0.1184	0.754213	12.9335	2.91248e-38	2.46694e-26
ENSG00000111206.8	FOXM1	protein_coding	0.5	47	47	0.00357131	0.682573	0.0793509	0.79239	0.128322	0.954748	8.05137e-28	0.857251	0.0369875	12.7218	0.73488	4.47622e-37	0.895673	0.0688945	0.802231	13.9605	2.71348e-44	6.12137e-30
ENSG00000111215.7	PRR4	protein_coding	0.5	22	22	0.0064326	0.694068	0.110521	0.64597	0.213037	0.82597	2.96247e-26	0.836093	0.0723682	12.2426	0.699052	1.8397e-34	0.863474	0.0722069	0.745587	12.2814	1.14069e-34	7.18768e-24
ENSG00000111218.7	PRMT8	protein_coding	0.5	39	37	0.00801732	0.677931	0.120585	0.660199	0.212783	0.866845	1.96857e-27	0.834823	0.0745233	12.523	0.69693	5.5854e-36	0.836052	0.112526	0.698984	12.0381	2.24109e-33	2.37949e-23
ENSG00000111224.9	PARP11	protein_coding	0.5	22	22	0.00215639	0.693897	0.155959	0.653127	0.276936	0.856871	6.79729e-30	0.860771	0.0723099	13.2303	0.740927	5.86225e-40	0.851469	0.0842749	0.724999	12.4813	9.44518e-36	8.12491e-25
ENSG00000111229.11	ARPC3	protein_coding	0.5	9	9	0.00253255	0.366512	0.175865	0.260351	0.391556	0.477925	2.19213e-10	0.614903	0.150192	7.24848	0.378106	4.21467e-13	0.650184	0.185157	0.42274	7.50202	6.28419e-14	1.91985e-09
ENSG00000111237.14	VPS29	protein_coding	0.5	3	3	0.00363391	0.167426	0.0959977	0.149654	0.327653	0.263983	1.17313e-05	0.498174	0.059468	5.38072	0.248177	7.41878e-08	0.328465	0.40183	0.107889	3.53811	0.000403002	0.00089267
ENSG00000111247.10	RAD51AP1	protein_coding	0.5	27	27	0.00206466	0.783672	0.0695125	0.76753	0.137513	0.888134	2.42932e-36	0.904599	0.0335696	14.9421	0.8183	1.75268e-50	0.887329	0.0630088	0.787352	13.374	8.58462e-41	8.73538e-28
ENSG00000111252.6	SH2B3	protein_coding	0.5	5	5	0.0623269	0.227564	0.341771	0.271751	0.135346	0.383539	5.68829e-09	0.576926	0.151051	6.6803	0.332844	2.38446e-11	0.570642	0.144495	0.325632	6.07968	1.20425e-09	7.0292e-06
ENSG00000111254.3	AKAP3	protein_coding	0.5	38	38	0.00163441	0.864389	0.0408163	0.853793	0.0834039	0.956527	2.03496e-43	0.934185	0.017629	16.7104	0.872701	1.1006e-62	0.94503	0.0243707	0.893082	16.447	8.81569e-61	3.38804e-39
ENSG00000111261.9	MANSC1	protein_coding	0.5	26	26	0.0054433	0.670901	0.138732	0.701849	0.198623	0.856707	8.19038e-28	0.839664	0.0907633	12.6278	0.705036	1.4838e-36	0.841205	0.119332	0.707626	12.4648	1.16224e-35	4.54816e-25
ENSG00000111262.4	KCNA1	protein_coding	0.5	27	27	0.0183366	0.649365	0.159578	0.610571	0.222839	0.825971	8.77578e-26	0.826167	0.0936366	12.071	0.682553	1.5029e-33	0.80523	0.128752	0.648396	10.7819	4.19331e-27	5.52002e-19
ENSG00000111266.4	DUSP16	protein_coding	0.5	22	22	0.00252496	0.721612	0.129335	0.688815	0.0998585	0.83136	1.52821e-29	0.858949	0.0632551	13.1225	0.737793	2.44768e-39	0.848508	0.0469074	0.719966	11.4759	1.74377e-30	6.14841e-21
ENSG00000111269.2	CREBL2	protein_coding	0.5	24	24	0.0115554	0.682694	0.0638517	0.662467	0.254882	0.839845	3.66823e-24	0.830735	0.0310382	11.7271	0.690121	9.26006e-32	0.864068	0.0769949	0.746613	12.3843	3.17849e-35	2.98623e-24
ENSG00000111275.8	ALDH2	protein_coding	0.5	4	4	0.00778968	0.213308	0.0861302	0.121144	0.454955	0.328605	4.48272e-06	0.499412	0.114433	5.48815	0.249412	4.06176e-08	0.481681	0.239508	0.232016	5.21382	1.84994e-07	0.00011467
ENSG00000111276.6	CDKN1B	protein_coding	0.5	22	22	0.00948874	0.617938	0.301586	0.724752	0.134575	0.840625	5.62223e-26	0.814618	0.133942	12.0587	0.663603	1.74467e-33	0.880568	0.0485408	0.7754	12.7872	1.93279e-37	1.55466e-25
ENSG00000111291.4	GPRC5D	protein_coding	0.5	21	21	0.0119919	0.701987	0.128008	0.678024	0.152385	0.809785	1.24172e-27	0.841288	0.069927	12.5763	0.707766	2.85021e-36	0.848612	0.0753858	0.720142	11.7513	6.95518e-32	5.02868e-22
ENSG00000111300.5	NAA25	protein_coding	0.5	5	5	0.00335923	0.341961	0.166505	0.215467	0.552157	0.415816	1.66586e-08	0.564204	0.155883	6.48492	0.318326	8.87772e-11	0.581754	0.223712	0.338438	6.51196	7.41752e-11	3.02983e-07
ENSG00000111305.14	GSG1	protein_coding	0.5	15	15	0.0023321	0.494752	0.195689	0.438818	0.689966	0.701122	1.28303e-15	0.702968	0.134184	9.01503	0.494163	1.96817e-19	0.773874	0.223118	0.59888	10.4887	9.73074e-26	1.643e-18
ENSG00000111319.8	SCNN1A	protein_coding	0.5	26	26	0.00747604	0.705804	0.115597	0.696425	0.195239	0.862201	7.6662e-29	0.852926	0.0788245	12.9452	0.727483	2.50082e-38	0.854833	0.11896	0.730739	12.5686	3.14292e-36	3.49925e-25
ENSG00000111321.6	LTBR	protein_coding	0.5	33	33	0.00495014	0.878953	0.0364146	0.857615	0.0824043	0.951229	1.15207e-44	0.936574	0.0226479	17.0108	0.877172	6.82959e-65	0.934085	0.0444045	0.872515	16.2757	1.46846e-59	1.02667e-38
ENSG00000111325.12	OGFOD2	protein_coding	0.5	13	13	0.00235963	0.456783	0.158188	0.477268	0.197669	0.621414	3.44188e-14	0.697904	0.104836	8.64998	0.48707	5.15098e-18	0.720992	0.134885	0.519829	8.74863	2.15965e-18	1.06081e-12
ENSG00000111328.2	CDK2AP1	protein_coding	0.5	9	9	0.0200465	0.356566	0.115616	0.416569	0.187898	0.469643	1.7983e-09	0.60141	0.120733	6.95243	0.361694	3.59039e-12	0.688061	0.108969	0.473428	7.83606	4.64889e-15	6.03375e-10
ENSG00000111331.8	OAS3	protein_coding	0.5	14	14	0.00242573	0.579733	0.0879977	0.610845	0.197774	0.709902	3.13283e-20	0.787291	0.0544724	10.5738	0.619827	3.94004e-26	0.781245	0.141325	0.610344	10.2642	1.02144e-24	1.90063e-17
ENSG00000111335.8	OAS2	protein_coding	0.5	12	12	0.0122311	0.501497	0.168537	0.439548	0.247262	0.65299	6.29313e-16	0.724899	0.0978911	9.22113	0.525479	2.93976e-20	0.695806	0.155453	0.484147	8.46157	2.63792e-17	4.31932e-12
ENSG00000111341.5	MGP	protein_coding	0.5	8	8	0.00979582	0.29717	0.226419	0.349517	0.179146	0.480755	1.20832e-09	0.597557	0.137187	6.97084	0.357074	3.15055e-12	0.646139	0.153497	0.417495	7.32118	2.45798e-13	7.02877e-09
ENSG00000111344.7	RASAL1	protein_coding	0.5	20	20	0.0219375	0.670982	0.133502	0.633172	0.161435	0.813517	4.55189e-26	0.839516	0.0600716	12.2251	0.704787	2.28294e-34	0.805649	0.111775	0.64907	10.6229	2.33295e-26	2.12862e-18
ENSG00000111348.4	ARHGDIB	protein_coding	0.5	8	8	0.00290942	0.388725	0.137511	0.341299	0.181993	0.495923	2.62119e-11	0.649239	0.0829746	7.68408	0.421511	1.54099e-14	0.636555	0.153886	0.405202	7.19763	6.12684e-13	1.46318e-08
ENSG00000111358.9	GTF2H3	protein_coding	0.5	10	10	0.012377	0.45069	0.118746	0.464794	0.2518	0.570022	1.23529e-12	0.675818	0.0781491	8.15554	0.45673	3.47626e-16	0.643087	0.221408	0.413561	7.77753	7.39515e-15	1.12074e-10
ENSG00000111361.8	EIF2B1	protein_coding	0.5	17	17	0.00202453	0.579738	0.142634	0.546776	0.238329	0.752086	4.68017e-22	0.804211	0.0697533	11.0956	0.646756	1.31727e-28	0.817913	0.0945054	0.668982	10.9032	1.11276e-27	3.19226e-19
ENSG00000111364.11	DDX55	protein_coding	0.5	11	11	0.00294408	0.557189	0.204027	0.573196	0.240157	0.684302	2.32782e-20	0.771103	0.122798	10.5148	0.594599	7.387e-26	0.78718	0.158082	0.619653	10.7577	5.45158e-27	3.45356e-19
ENSG00000111371.11	SLC38A1	protein_coding	0.5	10	10	0.00590948	0.469998	0.137955	0.375869	0.442181	0.569233	3.80751e-14	0.703412	0.0756768	8.67744	0.494788	4.04786e-18	0.658478	0.240299	0.433593	8.01465	1.10449e-15	3.179e-11
ENSG00000111404.2	RERGL	protein_coding	0.5	17	17	0.0123637	0.532569	0.153776	0.542757	0.309812	0.726322	8.37058e-19	0.762469	0.0741937	10.0965	0.581359	5.72637e-24	0.76346	0.172311	0.582871	9.95708	2.3487e-23	1.35731e-16
ENSG00000111405.4	ENDOU	protein_coding	0.5	11	11	0.00272981	0.434769	0.176044	0.0646586	1.50816	0.61707	1.43825e-15	0.718954	0.0981995	9.10297	0.516895	8.78929e-20	0.684207	0.226951	0.468139	8.48843	2.09453e-17	1.72639e-12
ENSG00000111412.4	C12orf49	protein_coding	0.5	28	28	0.00484059	0.647376	0.1488	0.755639	0.0540536	0.868547	2.60464e-26	0.841236	0.0545912	12.286	0.707677	1.07766e-34	0.881748	0.0364631	0.77748	12.6391	1.28502e-36	5.76636e-25
ENSG00000111432.4	FZD10	protein_coding	0.5	42	41	0.00506106	0.623792	0.228311	0.700995	0.15088	0.917757	2.77866e-28	0.842362	0.105957	12.74	0.709574	3.54459e-37	0.855737	0.078902	0.732286	12.1255	7.73861e-34	2.24075e-23
ENSG00000111445.9	RFC5	protein_coding	0.5	12	12	0.00246037	0.508252	0.116674	0.419408	0.237896	0.603141	1.27741e-15	0.727859	0.0638139	9.16545	0.529779	4.93423e-20	0.715709	0.114729	0.512239	8.45107	2.8864e-17	1.05727e-11
ENSG00000111450.9	STX2	protein_coding	0.5	70	61	0.0230091	0.627915	0.117698	0.645739	0.241993	0.934527	1.00774e-25	0.836502	0.0618306	12.1285	0.699736	7.46149e-34	0.816165	0.120403	0.666126	11.2844	1.56622e-29	9.67281e-21
ENSG00000111452.8	GPR133	protein_coding	0.5	36	36	0.0034988	0.824429	0.05144	0.796505	0.0805993	0.936941	3.8906e-38	0.91608	0.0174285	15.4092	0.839202	1.42068e-53	0.900246	0.0633001	0.810443	14.0177	1.21566e-44	4.37741e-30
ENSG00000111481.5	COPZ1	protein_coding	0.5	13	13	0.00245121	0.429643	0.134353	0.51314	0.221221	0.686257	7.6469e-15	0.711825	0.0835672	8.8898	0.506695	6.12205e-19	0.760764	0.117174	0.578762	9.49925	2.11412e-21	7.69354e-15
ENSG00000111490.8	TBC1D30	protein_coding	0.5	7	7	0.00861772	0.359152	0.187925	0.213664	0.366329	0.443726	2.45492e-09	0.587964	0.154671	6.83169	0.345702	8.39215e-12	0.584404	0.226286	0.341528	6.67073	2.54538e-11	1.09597e-07
ENSG00000111530.8	CAND1	protein_coding	0.5	37	37	0.0020857	0.820696	0.0581884	0.805956	0.132779	0.949121	1.10386e-39	0.920343	0.0250314	15.7934	0.847032	3.45489e-56	0.923937	0.0473261	0.853659	15.3976	1.69902e-53	2.83244e-35
ENSG00000111540.11	RAB5B	protein_coding	0.5	6	6	0.00289813	0.256835	0.151501	0.168116	0.226309	0.376011	3.3046e-07	0.535564	0.117682	5.99991	0.286829	1.97422e-09	0.430777	0.333957	0.185568	4.82363	1.40967e-06	4.0932e-05
ENSG00000111554.10	MDM1	protein_coding	0.5	25	25	0.00214752	0.816508	0.07502	0.823251	0.0864861	0.897047	1.09039e-37	0.907688	0.0422069	15.2655	0.823897	1.29813e-52	0.918228	0.023515	0.843143	14.3748	7.44897e-47	2.95848e-31
ENSG00000111581.5	NUP107	protein_coding	0.5	40	39	0.0173367	0.754845	0.0753002	0.747665	0.107657	0.90878	1.13003e-31	0.87703	0.0459264	13.722	0.769181	7.50108e-43	0.877091	0.0760444	0.769288	13.1272	2.30086e-39	5.27011e-27
ENSG00000111596.7	CNOT2	protein_coding	0.5	12	12	0.0055132	0.40134	0.199822	0.416077	0.220732	0.614201	6.80751e-16	0.71785	0.126436	9.16089	0.515309	5.14726e-20	0.722981	0.139289	0.522701	8.69005	3.62279e-18	1.81625e-12
ENSG00000111602.7	TIMELESS	protein_coding	0.5	8	8	0.0129097	0.284281	0.222455	0.329755	0.255987	0.375609	1.3952e-08	0.529857	0.258312	6.24509	0.280749	4.23548e-10	0.652565	0.201675	0.425841	7.72729	1.09857e-14	2.97606e-10
ENSG00000111605.12	CPSF6	protein_coding	0.5	7	7	0.00434612	0.359061	0.113012	0.234474	0.38538	0.465818	1.30489e-10	0.635519	0.0727845	7.43577	0.403884	1.0396e-13	0.591024	0.22065	0.34931	6.71615	1.86592e-11	9.69078e-08
ENSG00000111615.8	KRR1	protein_coding	0.5	12	12	0.0103423	0.503465	0.114662	0.497206	0.25099	0.659679	1.69039e-15	0.725272	0.0700251	9.12243	0.52602	7.34609e-20	0.751646	0.167474	0.564971	9.44924	3.41297e-21	7.12203e-15
ENSG00000111639.3	MRPL51	protein_coding	0.5	54	50	0.0173325	0.636949	0.0647137	0.617979	0.256741	0.934371	1.43773e-22	0.813338	0.047019	11.2587	0.661518	2.09736e-29	0.820938	0.135055	0.673939	11.8981	1.21034e-32	4.08718e-23
ENSG00000111640.10	GAPDH	protein_coding	0.5	3	3	0.0103741	0.146102	0.0721596	0.109615	0.310818	0.238057	0.00012425	0.446229	0.116045	4.77483	0.199121	1.7986e-06	0.443848	0.297617	0.197001	4.72294	2.32465e-06	0.000470021
ENSG00000111641.6	NOP2	protein_coding	0.5	17	17	0.00639126	0.574122	0.457335	0.710485	0.106495	0.793106	4.5238e-28	0.805792	0.19334	12.4855	0.649301	8.95734e-36	0.855483	0.0653759	0.731851	11.8753	1.59026e-32	2.21604e-22
ENSG00000111642.10	CHD4	protein_coding	0.5	6	6	0.00900233	0.366203	0.0964571	0.342181	0.187169	0.400894	4.36031e-09	0.601964	0.0705576	6.86976	0.362361	6.4309e-12	0.594249	0.170307	0.353132	6.53332	6.43262e-11	5.19862e-07
ENSG00000111644.3	ACRBP	protein_coding	0.5	28	28	0.00175709	0.824519	0.0624819	0.812434	0.113634	0.914277	9.48796e-40	0.919782	0.030976	15.8012	0.845998	3.05197e-56	0.917545	0.0515215	0.841888	15.1212	1.1739e-51	2.28547e-34
ENSG00000111647.8	UHRF1BP1L	protein_coding	0.5	5	5	0.0457261	0.176822	0.0783057	0.127791	0.279305	0.31651	3.01865e-06	0.517356	0.07597	5.64843	0.267657	1.61918e-08	0.5108	0.25165	0.260917	5.78954	7.05788e-09	5.38931e-06
ENSG00000111652.5	COPS7A	protein_coding	0.5	38	38	0.0023724	0.861084	0.045935	0.858403	0.0679519	0.957676	2.40176e-43	0.929592	0.0291173	16.6626	0.864141	2.44941e-62	0.934436	0.0275832	0.873171	15.8068	2.79112e-56	9.49955e-37
ENSG00000111653.15	ING4	protein_coding	0.5	21	21	0.0185086	0.668324	0.161208	0.683418	0.165918	0.83892	6.72695e-26	0.824139	0.104353	12.0916	0.679205	1.16967e-33	0.854513	0.0803555	0.730192	12.1243	7.85368e-34	2.48396e-23
ENSG00000111664.6	GNB3	protein_coding	0.5	14	14	0.003599	0.626177	0.143528	0.590081	0.347637	0.745636	2.66778e-22	0.802559	0.0742214	11.134	0.6441	8.57359e-29	0.81041	0.140514	0.656764	11.167	5.91532e-29	2.01737e-20
ENSG00000111665.7	CDCA3	protein_coding	0.5	7	7	0.00771641	0.489505	0.122154	0.532875	0.161783	0.547831	7.78635e-16	0.729598	0.0645699	9.21889	0.532313	3.00188e-20	0.764175	0.11032	0.583964	9.57335	1.03495e-21	4.54235e-15
ENSG00000111666.6	CHPT1	protein_coding	0.5	23	23	0.00357991	0.763726	0.0677186	0.752592	0.13113	0.878538	1.33929e-31	0.883726	0.0252422	13.7317	0.780971	6.55996e-43	0.879025	0.0938201	0.772684	13.4616	2.63067e-41	2.32909e-28
ENSG00000111667.9	USP5	protein_coding	0.5	36	36	0.0133841	0.695587	0.185676	0.785143	0.0725904	0.925783	4.80072e-30	0.850751	0.0900471	13.2026	0.723778	8.47916e-40	0.902654	0.0460249	0.814785	13.7742	3.6442e-43	4.46881e-29
ENSG00000111669.10	TPI1	protein_coding	0.5	27	27	0.00869988	0.762045	0.076474	0.775157	0.121364	0.890291	5.17355e-32	0.882459	0.0391859	13.8186	0.778734	1.96791e-43	0.901404	0.0405149	0.812529	13.7793	3.39318e-43	4.09607e-29
ENSG00000111670.10	GNPTAB	protein_coding	0.5	17	17	0.00236284	0.639922	0.152072	0.65191	0.150256	0.777039	3.76905e-26	0.838157	0.0680831	12.2389	0.702507	1.92644e-34	0.829813	0.0623748	0.68859	10.97	5.32807e-28	2.83456e-19
ENSG00000111671.5	SPSB2	protein_coding	0.5	31	31	0.0052955	0.820302	0.0809624	0.821388	0.120466	0.919672	3.60181e-38	0.911471	0.0384144	15.3888	0.83078	1.94501e-53	0.927233	0.0411985	0.859761	15.3175	5.8447e-53	6.59135e-35
ENSG00000111674.4	ENO2	protein_coding	0.5	28	28	0.0172276	0.693931	0.0481866	0.690538	0.146294	0.874266	2.94436e-27	0.855908	0.0254716	12.582	0.732578	2.65195e-36	0.863024	0.0876553	0.74481	12.7599	2.74522e-37	8.13037e-26
ENSG00000111676.10	ATN1	protein_coding	0.5	16	16	0.00790211	0.629403	0.0490851	0.563279	0.211046	0.732924	2.10615e-20	0.792316	0.0426125	10.643	0.627764	1.87924e-26	0.777751	0.13239	0.604897	10.2432	1.26911e-24	2.14657e-17
ENSG00000111678.6	C12orf57	protein_coding	0.5	18	18	0.00807527	0.636655	0.130703	0.650104	0.228436	0.78902	7.75948e-25	0.829482	0.0633267	11.8853	0.68804	1.41126e-32	0.826352	0.134996	0.682858	11.8207	3.05062e-32	1.23614e-22
ENSG00000111679.12	PTPN6	protein_coding	0.5	10	10	0.00814325	0.358642	0.19722	0.372574	0.281148	0.511576	1.0761e-11	0.644511	0.12363	7.74167	0.415394	9.81204e-15	0.597822	0.231897	0.357391	6.80134	1.03651e-11	6.14459e-08
ENSG00000111684.6	LPCAT3	protein_coding	0.5	9	9	0.00371099	0.485436	0.125648	0.356345	0.32302	0.594408	6.25881e-18	0.751625	0.103861	9.83687	0.564941	7.81067e-23	0.646529	0.195419	0.418	7.66626	1.77087e-14	4.226e-10
ENSG00000111696.7	NT5DC3	protein_coding	0.5	10	10	0.0429594	0.348737	0.207174	0.319349	0.277816	0.534958	2.75044e-12	0.618202	0.202505	7.72535	0.382173	1.11547e-14	0.652372	0.150769	0.425589	7.37347	1.66241e-13	6.33408e-09
ENSG00000111707.7	SUDS3	protein_coding	0.5	14	14	0.00331812	0.473031	0.215684	0.483696	0.312883	0.703442	6.1373e-18	0.754858	0.0850512	9.85396	0.569811	6.58926e-23	0.709131	0.158602	0.502866	8.60918	7.3585e-18	2.05156e-12
ENSG00000111711.5	GOLT1B	protein_coding	0.5	11	11	0.00951663	0.470847	0.132635	0.481581	0.168398	0.615407	3.63082e-14	0.703848	0.0707172	8.68043	0.495401	3.94285e-18	0.719031	0.156771	0.517005	8.66259	4.61152e-18	1.84794e-12
ENSG00000111713.2	GYS2	protein_coding	0.5	8	8	0.0176956	0.365826	0.0873839	0.373159	0.268379	0.480527	2.36789e-10	0.635351	0.0505045	7.37603	0.403671	1.6308e-13	0.558306	0.358942	0.311706	6.7212	1.80233e-11	5.78484e-09
ENSG00000111716.8	LDHB	protein_coding	0.5	6	6	0.0305306	0.232485	0.118716	0.131357	0.406476	0.332721	7.96957e-06	0.499393	0.096667	5.42449	0.249393	5.81218e-08	0.489588	0.247193	0.239697	5.42849	5.68329e-08	3.39974e-05
ENSG00000111725.6	PRKAB1	protein_coding	0.5	4	4	0.00354846	0.301725	0.242629	0.275463	0.189487	0.358877	2.05769e-09	0.571178	0.168057	6.75531	0.326244	1.42529e-11	0.495979	0.335325	0.245996	5.73622	9.68133e-09	1.75743e-06
ENSG00000111726.8	CMAS	protein_coding	0.5	10	10	0.00660633	0.465753	0.184844	0.480561	0.130329	0.615808	2.53782e-15	0.723042	0.0628317	9.06664	0.52279	1.22749e-19	0.73537	0.076464	0.540769	8.6128	7.12965e-18	5.59067e-12
ENSG00000111727.7	HCFC2	protein_coding	0.5	26	26	0.00461279	0.790395	0.0383209	0.807123	0.0825829	0.900568	1.54816e-34	0.900611	0.0128624	14.4949	0.8111	1.30563e-47	0.918763	0.0399364	0.844126	14.7378	3.68355e-49	8.48949e-33
ENSG00000111728.6	ST8SIA1	protein_coding	0.5	13	13	0.0167438	0.519812	0.128805	0.520048	0.24858	0.681278	2.24654e-16	0.731183	0.0893022	9.35984	0.534629	7.98601e-21	0.796089	0.0975285	0.633758	10.2881	7.97048e-25	3.30678e-17
ENSG00000111729.8	CLEC4A	protein_coding	0.5	19	19	0.00416737	0.622353	0.154766	0.622981	0.232072	0.76975	2.71258e-23	0.815912	0.0673124	11.4422	0.665712	2.57278e-30	0.818078	0.118578	0.669251	11.355	7.00634e-30	5.96991e-21
ENSG00000111731.8	C2CD5	protein_coding	0.5	30	30	0.00454154	0.766559	0.0612428	0.751415	0.0869389	0.897383	7.93804e-32	0.88179	0.0394576	13.7826	0.777553	3.24575e-43	0.883717	0.0430445	0.780955	12.7896	1.87322e-37	1.52976e-25
ENSG00000111737.7	RAB35	protein_coding	0.5	9	9	0.0025726	0.439601	0.128594	0.382334	0.201909	0.527764	6.8582e-13	0.682849	0.0692743	8.26111	0.466283	1.44322e-16	0.653442	0.184137	0.426987	7.73178	1.0605e-14	3.37871e-10
ENSG00000111752.6	PHC1	protein_coding	0.5	23	23	0.00219046	0.758732	0.0363013	0.756025	0.154009	0.870905	5.21346e-32	0.887587	0.0168293	13.8516	0.78781	1.24473e-43	0.859274	0.111404	0.738352	12.6844	7.21772e-37	1.44998e-25
ENSG00000111775.2	COX6A1	protein_coding	0.5	6	6	0.00283656	0.364596	0.158691	0.288607	0.380624	0.463814	1.9215e-11	0.655203	0.0664313	7.75301	0.429291	8.97361e-15	0.62835	0.266122	0.394824	7.49827	6.46643e-14	5.0955e-10
ENSG00000111783.8	RFX4	protein_coding	0.5	15	15	0.0138504	0.458176	0.0353317	0.49303	0.178061	0.651093	6.02727e-15	0.721381	0.0433606	8.96815	0.520391	3.01542e-19	0.744687	0.10109	0.554559	8.97876	2.73839e-19	3.76668e-13
ENSG00000111785.14	RIC8B	protein_coding	0.5	12	12	0.0185318	0.540303	0.126348	0.549977	0.207678	0.657039	2.09247e-19	0.775843	0.0628041	10.3241	0.601932	5.48168e-25	0.783886	0.103832	0.614478	9.91883	3.4479e-23	4.94877e-16
ENSG00000111786.4	SRSF9	protein_coding	0.5	9	9	0.0319353	0.381548	0.143723	0.354395	0.220112	0.530147	1.27831e-11	0.654499	0.0891563	7.79173	0.428369	6.60999e-15	0.631424	0.176041	0.398696	7.19382	6.30011e-13	1.15286e-08
ENSG00000111790.9	FGFR1OP2	protein_coding	0.5	19	19	0.00389902	0.702248	0.107277	0.688428	0.192739	0.799977	7.36726e-28	0.849555	0.0629311	12.6938	0.721743	6.40416e-37	0.84341	0.0965535	0.711341	11.7271	9.25377e-32	4.96175e-22
ENSG00000111796.3	KLRB1	protein_coding	0.5	14	14	0.00206542	0.411423	0.240019	0.468609	0.269807	0.626836	2.68552e-15	0.703569	0.133393	8.94425	0.495009	3.7449e-19	0.720997	0.145981	0.519837	8.80764	1.27811e-18	6.23175e-13
ENSG00000112787.8	FBRSL1	protein_coding	0.5	11	11	0.00914388	0.538045	0.0813145	0.520121	0.265531	0.652561	9.11809e-18	0.760574	0.0476758	9.84931	0.578473	6.90192e-23	0.755686	0.144731	0.571062	9.48698	2.37829e-21	6.48096e-15
ENSG00000118307.14	CASC1	protein_coding	0.5	40	40	0.00575643	0.795316	0.085137	0.808729	0.112252	0.936321	3.27136e-39	0.91492	0.0364649	15.6555	0.837079	3.04687e-55	0.909424	0.0511069	0.827053	14.4678	1.9345e-47	9.40333e-32
ENSG00000118308.10	LRMP	protein_coding	0.5	40	40	0.00694466	0.644699	0.251265	0.68937	0.164455	0.902583	1.6617e-27	0.834057	0.095659	12.5296	0.695651	5.14531e-36	0.840161	0.0933699	0.70587	11.6946	1.35797e-31	5.77073e-22
ENSG00000118596.7	SLC16A7	protein_coding	0.5	18	18	0.00243953	0.391371	0.35987	0.53179	0.27218	0.739378	1.42653e-16	0.73349	0.0923641	9.41464	0.538008	4.74693e-21	0.759684	0.178177	0.57712	9.84339	7.32011e-23	3.32791e-16
ENSG00000118600.7	TMEM5	protein_coding	0.5	11	11	0.0075065	0.464684	0.176084	0.322045	0.41694	0.603654	7.59813e-15	0.695199	0.130995	8.78917	0.483302	1.5067e-18	0.601911	0.277779	0.362296	7.57145	3.69086e-14	1.3604e-10
ENSG00000118971.3	CCND2	protein_coding	0.5	29	29	0.00664763	0.307358	0.531326	0.555234	0.301961	0.828796	3.7907e-21	0.763004	0.148044	10.6633	0.582175	1.51094e-26	0.815566	0.168938	0.665148	11.4981	1.34867e-30	1.31529e-21
ENSG00000119242.4	CCDC92	protein_coding	0.5	23	23	0.00865664	0.727233	0.0861017	0.606939	0.246693	0.841342	6.48639e-30	0.868666	0.0409147	13.2546	0.75458	4.24628e-40	0.812521	0.11793	0.66019	11.0881	1.43293e-28	4.15486e-20
ENSG00000120645.7	IQSEC3	protein_coding	0.5	18	18	0.0239989	0.628924	0.113479	0.68612	0.133832	0.777037	4.72644e-23	0.812308	0.0633178	11.3626	0.659844	6.41682e-30	0.854121	0.0835625	0.729522	12.1258	7.71132e-34	2.28464e-23
ENSG00000120647.5	CCDC77	protein_coding	0.5	17	17	0.0113031	0.591684	0.148599	0.621039	0.199491	0.782939	1.68646e-20	0.784679	0.0794219	10.6226	0.615721	2.34069e-26	0.852943	0.0698786	0.727512	11.9756	4.76805e-33	7.79361e-23
[truncated: 13,097 more rows]
