# Supplementary material for: Hippocampal transcriptome-wide association study and neurobiological pathway analysis for Alzheimer’s disease
Source: PLoS Genet. 2021 Feb 25;17(2):e1009363. doi: 10.1371/journal.pgen.1009363 (PMC7906391; doi:10.1371/journal.pgen.1009363)
Supplement: S14 Table — (XLSX) [file pgen.1009363.s014.xlsx]

## Sheet: TWAS discovery
gene	zscore	effect_size	pvalue	FDR	var_g	pred_perf_r2	pred_perf_pval
ENSG00000011478.7	-23.3319	-0.0441316	2.1e-120	3.16e-116	0.615161	0.58354	2.21e-23
ENSG00000104936.13	-22.6716	-0.0424834	8.54e-114	6.41e-110	0.787426	0.703396	4.17e-33
ENSG00000267508.1	-17.9383	0.0059985	5.92e-72	2.96e-68	0.65827	0.689577	3.19e-34
ENSG00000104884.10	17.8704	0.0348905	2.01e-71	7.53e-68	0.652778	0.699457	2.75e-33
ENSG00000186026.6	-17.7236	-0.0372681	2.76e-70	8.27e-67	0.535513	0.550381	2.41e-21
ENSG00000117877.6	14.9158	0.00362458	2.6e-50	6.51e-47	0.785157	0.854508	3.1e-59
ENSG00000130203.5	-12.9012	-0.0175897	4.43e-38	9.5e-35	0.697003	0.704209	5.04e-33
ENSG00000104853.11	-12.0944	-0.01941	1.13e-33	2.12e-30	0.889037	0.852859	9.97e-60
ENSG00000125746.10	-10.5054	-0.0117283	8.16e-26	1.36e-22	0.733443	0.759155	1.77e-41
ENSG00000167380.12	9.79139	-0.0174127	1.23e-22	1.84e-19	0.42748	0.401009	1.14e-14
ENSG00000177045.6	-9.44865	-0.0178624	3.43e-21	4.68e-18	0.624573	0.524151	2.03e-21
ENSG00000130204.8	-8.39609	-0.0210444	4.62e-17	5.77e-14	0.588421	0.445271	3.54e-17
ENSG00000204920.6	8.28831	0.0172605	1.15e-16	1.33e-13	0.776548	0.734001	1.61e-36
ENSG00000178386.8	-7.05076	-0.00522085	1.78e-12	1.91e-09	0.791899	0.613929	1.07e-27
ENSG00000187244.6	6.96429	0.0136266	3.3e-12	3.3e-09	0.610058	0.620556	1.74e-26
ENSG00000104866.6	-6.70971	-0.0177655	1.95e-11	1.78e-08	0.784998	0.796102	1.25e-45
ENSG00000179846.7	6.70447	0.0148441	2.02e-11	1.78e-08	0.74398	0.795013	3.75e-46
ENSG00000007255.6	6.67524	0.028388	2.47e-11	2.06e-08	0.725722	0.615048	1.15e-27
ENSG00000104879.4	-6.24489	-0.0221486	4.24e-10	3.35e-07	0.650172	0.618726	7.09e-28
ENSG00000103510.15	-6.19397	-0.0191273	5.87e-10	4.4e-07	0.318217	0.336438	5.52e-11
ENSG00000170684.4	-6.11226	0.000627768	9.82e-10	7.02e-07	0.789179	0.810332	5.26e-49
ENSG00000185800.7	-6.09412	-0.00992185	1.1e-09	7.51e-07	0.802474	0.667415	5.88e-31
ENSG00000130201.3	-5.96253	-0.0153712	2.48e-09	1.62e-06	0.639422	0.638008	2.48e-27
ENSG00000178226.6	-5.71943	-0.0117562	1.07e-08	6.68e-06	0.576978	0.569349	2.19e-22
ENSG00000186567.8	5.39759	0.00956315	6.75e-08	4.06e-05	0.761196	0.836752	2.43e-54
ENSG00000166535.15	4.86749	0.0136264	1.13e-06	0.000653	0.58798	0.576849	3.18e-25
ENSG00000073008.10	4.85012	0.00731013	1.23e-06	0.000686	0.66881	0.591415	1.37e-24
ENSG00000104856.9	4.55951	0.00665525	5.13e-06	0.00275	0.613653	0.594535	3.41e-25
ENSG00000167524.10	4.48016	0.0129984	7.46e-06	0.00376	0.494434	0.394276	1.49e-13
ENSG00000187187.9	-4.47865	-0.0113538	7.51e-06	0.00376	0.723717	0.651056	1.03e-29
ENSG00000125743.6	-4.46929	-0.00791025	7.85e-06	0.0038	0.811299	0.779708	7.06e-47
ENSG00000130202.5	4.45834	0.0085175	8.26e-06	0.00387	0.620015	0.682417	5.62e-32
ENSG00000145362.12	4.43422	0.0110343	9.24e-06	0.0042	0.410294	0.579357	4.3e-24
ENSG00000165953.5	4.42324	0.0077074	9.72e-06	0.00429	0.804841	0.808931	2.23e-49
ENSG00000197380.6	-4.38231	-0.0205205	1.17e-05	0.00504	0.449806	0.607837	6.99e-26
ENSG00000173762.3	-4.34328	-0.0182525	1.4e-05	0.00585	0.563214	0.667766	1.35e-30
ENSG00000146904.4	-4.31863	-0.0127934	1.57e-05	0.00637	0.581263	0.609881	6.1e-26
ENSG00000168078.5	4.27213	0.012792	1.94e-05	0.00765	0.634215	0.789365	5.65e-48
ENSG00000134014.12	4.22376	0.00995836	2.4e-05	0.00925	0.442244	0.505047	5.01e-19
ENSG00000175938.6	-4.08285	-0.0108048	4.45e-05	0.0167	0.426412	0.37626	4.92e-13
ENSG00000128245.10	-4.03957	-0.0206506	5.35e-05	0.0196	0.437457	0.495537	1.63e-18
ENSG00000169410.5	-4.00879	-0.0115877	6.1e-05	0.0218	0.300765	0.38784	2.56e-14
ENSG00000198502.5	3.97779	0.0245406	6.96e-05	0.0243	0.709723	0.728225	1.09e-36
ENSG00000104881.10	3.95117	0.0265564	7.78e-05	0.0265	0.79001	0.795994	4.89e-46
ENSG00000204967.6	3.9159	0.00755516	9.01e-05	0.03	0.54803	0.589127	9.3e-25
ENSG00000196208.9	-3.89936	-0.0157951	9.64e-05	0.0312	0.758669	0.619126	1.64e-27
ENSG00000150281.6	3.89592	0.009222	9.78e-05	0.0312	0.352369	0.33151	8.68e-11
ENSG00000174059.12	3.87802	0.011405	0.000105309	0.0329332	0.689998	0.620224	3.85e-26
ENSG00000169375.11	-3.82803	-0.0164973	0.000129171	0.0395712	0.246873	0.407558	3.36e-14
ENSG00000159905.10	-3.81565	-0.00814142	0.000135827	0.0407781	0.707019	0.634141	2.27e-27
ENSG00000168938.5	3.80584	0.00916825	0.000141324	0.0415964	0.519365	0.507893	7.69e-20
ENSG00000001630.11	3.77935	0.0130218	0.00015724	0.0453909	0.500379	0.488283	1.77e-19
ENSG00000057294.9	-3.76371	-0.012714	0.000167413	0.0474157	0.595832	0.625151	4.12e-26
ENSG00000174444.10	3.74843	0.00914879	0.000177949	0.0494664	0.474504	0.382893	1.84e-13
ENSG00000160972.5	3.7056	0.00754201	0.000210889	0.0575573	0.652174	0.503295	1.57e-18
ENSG00000156885.4	-3.69706	-0.0174433	0.000218112	0.0584657	0.392839	0.430857	5.29e-15
ENSG00000148335.10	3.67045	0.00700307	0.000242125	0.0633777	0.677282	0.588223	2.65e-24
ENSG00000175592.4	-3.66756	-0.0109519	0.000244881	0.0633777	0.199559	0.327453	6.45e-11
ENSG00000177058.7	-3.64811	-0.00735554	0.000264172	0.0667892	0.720593	0.719317	5.26e-35
ENSG00000166997.3	-3.64541	-0.0123758	0.000266961	0.0667892	0.196309	0.18873	3e-06
ENSG00000241106.2	-3.63327	-0.00683857	0.000279856	0.0688674	0.786367	0.795989	9.08e-47
ENSG00000137392.5	3.61322	0.00805741	0.000302414	0.0732184	0.375248	0.295374	9.74e-10
ENSG00000171311.8	-3.58723	-0.00813807	0.000334213	0.0796329	0.553956	0.585758	1.18e-23
ENSG00000139410.10	3.5776	0.0114035	0.000346758	0.0813311	0.682076	0.679535	1.44e-31
ENSG00000187736.8	-3.56726	-0.00485255	0.000360728	0.0833059	0.573559	0.582695	9.22e-24
ENSG00000141574.3	-3.55761	-0.0117102	0.000374239	0.0838981	0.558601	0.439713	7.68e-16
ENSG00000188425.2	3.55745	0.0110016	0.00037447	0.0838981	0.700715	0.74315	9.71e-41
ENSG00000120332.11	3.54795	0.0201511	0.000388235	0.0857029	0.215308	0.382826	1.09e-13
ENSG00000179918.15	3.52837	0.0112426	0.000418129	0.0909643	0.178252	0.312044	2.95e-10
ENSG00000172164.9	3.49432	0.00886311	0.000475268	0.101918	0.423894	0.547722	3.87e-21
ENSG00000092295.7	3.48968	0.012888	0.000483591	0.101942	0.777292	0.80514	3.28e-49
ENSG00000204611.2	-3.48673	-0.0101735	0.000488961	0.101942	0.772547	0.561923	2.48e-22
ENSG00000203710.6	3.47744	0.0100687	0.000506222	0.104031	0.310737	0.366106	2.57e-12
ENSG00000112210.7	-3.47396	-0.0158178	0.000512846	0.104031	0.104692	0.370833	1.19e-12
ENSG00000267680.1	-3.45365	-0.0161438	0.000553057	0.110692	0.608609	0.562552	9.52e-26
ENSG00000022556.11	3.45007	0.0161539	0.000560437	0.110694	0.629516	0.571942	1.05e-23
ENSG00000184445.7	3.445	0.00928036	0.000571066	0.111328	0.184111	0.326	6.47e-11
ENSG00000171202.2	3.43778	0.00969404	0.000586495	0.11287	0.406197	0.425537	5.52e-15
ENSG00000091664.7	-3.42436	-0.0120951	0.000616257	0.117097	0.638706	0.642909	3.1e-28
ENSG00000261052.1	-3.41899	-0.00576536	0.000628546	0.117939	0.455095	0.423081	9.22e-15
ENSG00000117322.12	3.40872	0.00668871	0.000652688	0.120957	0.615015	0.549801	1.91e-22
ENSG00000188157.9	-3.38981	-0.026279	0.000699414	0.128035	0.603823	0.634265	7.6e-28
ENSG00000180626.9	-3.38375	-0.00568215	0.000715042	0.129319	0.720752	0.739328	2.35e-38
ENSG00000168589.10	-3.37885	-0.00640575	0.000727899	0.130077	0.852841	0.752329	5.24e-43
ENSG00000178573.6	-3.36186	-0.00727852	0.000774193	0.136723	0.637872	0.232039	1.22e-07
ENSG00000221819.2	-3.35283	-0.0123491	0.000799894	0.137238	0.41346	0.342947	8.47e-12
ENSG00000154237.8	3.3519	0.0125819	0.000802585	0.137238	0.661141	0.401849	1.91e-14
ENSG00000177464.4	3.34869	-0.00171812	0.000811953	0.137238	0.659356	0.604645	1.46e-25
ENSG00000099256.14	3.34604	0.00354293	0.000819755	0.137238	0.815666	0.825581	5.92e-54
ENSG00000067191.11	-3.345	-0.00908497	0.000822827	0.137238	0.417704	0.435321	6.85e-15
ENSG00000152795.13	3.31826	0.00839271	0.000905816	0.148576	0.679677	0.65159	3.36e-30
ENSG00000235109.3	3.31678	0.00704861	0.000910598	0.148576	0.488344	0.462077	3.33e-16
ENSG00000104967.6	3.31274	0.023846	0.000923882	0.149123	0.693449	0.513271	4.3e-21
ENSG00000001461.12	3.30217	0.0077746	0.000959398	0.153208	0.368908	0.566696	9.41e-23
ENSG00000140691.12	-3.29285	-0.00993733	0.000991789	0.153996	0.22849	0.199489	3.6e-07
ENSG00000160460.11	-3.29209	-0.00790519	0.00099447	0.153996	0.565289	0.56287	4.25e-25
ENSG00000115355.11	-3.28952	-0.00754359	0.00100359	0.153996	0.495631	0.498775	3.05e-18
ENSG00000130511.11	-3.28604	-0.0106261	0.00101606	0.153996	0.766095	0.663549	1.62e-29
ENSG00000183657.2	-3.28256	-0.0123871	0.00102868	0.153996	0.797611	0.790773	5.84e-46
ENSG00000120903.6	3.28226	0.0109454	0.00102979	0.153996	0.44987	0.423114	3.3e-15
ENSG00000183281.10	3.28008	0.0256461	0.00103779	0.153996	0.114138	0.25046	4.36e-08
ENSG00000105467.4	-3.27774	-0.0108091	0.0010464	0.153996	0.875333	0.798916	2.13e-48
ENSG00000072849.6	-3.27472	-0.00701433	0.00105766	0.154142	0.677195	0.786247	3.25e-45
ENSG00000151445.11	-3.24951	-0.0091778	0.00115603	0.166857	0.739145	0.705963	6.9e-37
ENSG00000242574.4	-3.23406	-0.00764023	0.00122043	0.17197	0.423304	0.390826	1.12e-13
ENSG00000232850.1	3.23384	0.0122089	0.00122138	0.17197	0.635909	0.633268	4.64e-27
ENSG00000184221.8	3.23056	0.00915801	0.00123549	0.17197	0.762426	0.687622	1.38e-32
ENSG00000157326.14	-3.23014	-0.00562226	0.00123728	0.17197	0.845607	0.665151	2.89e-33
ENSG00000163053.6	3.22474	0.0263208	0.00126085	0.173639	0.302322	0.382049	1.52e-13
ENSG00000204544.5	-3.2131	-0.012605	0.0013131	0.177687	0.322506	0.29672	6.48e-10
ENSG00000227507.2	3.21292	0.00654555	0.00131392	0.177687	0.439071	0.474167	3.16e-17
ENSG00000197272.2	3.20809	0.017719	0.00133621	0.179088	0.333903	0.344195	8.86e-12
ENSG00000137814.5	3.20341	0.00841661	0.00135812	0.180414	0.57731	0.481127	9.39e-18
ENSG00000064042.13	-3.19827	-0.00599132	0.00138253	0.181243	0.608973	0.418026	2.74e-14
ENSG00000167383.4	-3.1876	-0.00555629	0.00143458	0.181243	0.851582	0.782856	7.3e-47
ENSG00000139546.6	-3.1874	-0.00643309	0.0014356	0.181243	0.620486	0.483494	1.2e-17
ENSG00000140287.6	3.18637	0.0068502	0.00144072	0.181243	0.454465	0.407444	7.69e-14
ENSG00000105669.8	3.1861	0.0104484	0.00144206	0.181243	0.629678	0.604058	9.23e-25
ENSG00000155755.14	3.18419	0.0112148	0.00145158	0.181243	0.187088	0.25306	3.34e-08
ENSG00000115353.6	3.18269	0.00508851	0.00145916	0.181243	0.545035	0.534372	9.03e-21
ENSG00000196812.4	-3.18082	-0.00701617	0.00146858	0.181243	0.378825	0.304072	6.83e-10
ENSG00000161010.10	-3.17994	-0.00413522	0.00147303	0.181243	0.863203	0.858487	3.42e-62
ENSG00000230778.1	3.16815	0.00857987	0.00153413	0.185255	0.366061	0.441794	1.63e-15
ENSG00000132635.12	3.16759	0.00778995	0.0015371	0.185255	0.567769	0.545487	6.45e-21
ENSG00000015475.14	-3.16579	-0.0122051	0.00154662	0.185255	0.686267	0.660397	4.25e-34
ENSG00000166902.4	-3.16273	-0.00794769	0.00156298	0.185255	0.391742	0.360155	3.75e-12
ENSG00000204397.3	3.16192	0.0115604	0.00156734	0.185255	0.397877	0.362274	4.74e-12
ENSG00000203691.2	-3.15945	-0.00989602	0.00158066	0.18537	0.632281	0.662687	2.35e-31
ENSG00000180777.9	-3.13903	-0.0219527	0.00169511	0.19649	0.425398	0.522394	6.39e-22
ENSG00000087095.8	-3.13789	-0.0087827	0.00170167	0.19649	0.380125	0.398731	7.6e-14
ENSG00000055044.6	3.13148	0.011438	0.00173927	0.199299	0.202167	0.234808	7.11e-08
ENSG00000078269.9	-3.12145	-0.00850488	0.00179962	0.201557	0.516165	0.419177	3.62e-14
ENSG00000197417.7	-3.12143	-0.0192388	0.00179975	0.201557	0.758137	0.689419	7.4e-35
ENSG00000188811.8	-3.12009	-0.012728	0.00180794	0.201557	0.771401	0.617206	1.09e-27
ENSG00000171724.2	-3.11903	-0.00859179	0.00181449	0.201557	0.919906	0.828915	2.88e-55
ENSG00000152463.10	3.11715	0.00980639	0.00182611	0.201557	0.746485	0.679683	2.18e-32
ENSG00000221990.2	3.11139	0.00993821	0.00186208	0.204027	0.728963	0.63596	1.64e-29
ENSG00000101443.13	-3.10417	-0.0143055	0.00190812	0.206516	0.474999	0.477212	2.3e-18
ENSG00000223496.1	3.09985	0.0128309	0.0019362	0.206516	0.567421	0.519276	1.6e-19
ENSG00000067596.6	-3.099	-0.0132162	0.00194172	0.206516	0.51551	0.424504	5.47e-15
ENSG00000064313.7	3.09425	0.00663817	0.00197311	0.206516	0.572163	0.573399	9.73e-24
ENSG00000183087.10	3.09206	0.0106343	0.00198774	0.206516	0.632843	0.583244	1.2e-24
ENSG00000125618.12	3.09125	0.00618179	0.00199315	0.206516	0.619557	0.564913	5.17e-24
ENSG00000161270.15	3.09021	0.013584	0.00200013	0.206516	0.826276	0.713712	1.93e-36
ENSG00000185101.8	3.08826	0.0163058	0.0020133	0.206516	0.293304	0.3152	2.72e-10
ENSG00000163827.8	-3.08731	-0.0278197	0.00201979	0.206516	0.299398	0.313642	4.45e-10
ENSG00000125384.6	3.08515	0.00372782	0.00203451	0.206516	0.719925	0.691558	8.16e-32
ENSG00000105438.4	3.0827	0.0141395	0.00205128	0.206516	0.696286	0.708188	6.38e-34
ENSG00000116703.12	3.0819	0.015098	0.00205681	0.206516	0.399758	0.378331	2.06e-12
ENSG00000078814.11	3.08092	0.00672037	0.00206364	0.206516	0.462826	0.382754	5.48e-13
ENSG00000071539.9	-3.07402	-0.00751746	0.00211198	0.209531	0.867517	0.717288	5.81e-40
ENSG00000198252.7	3.07123	0.00687275	0.00213182	0.209531	0.573574	0.541139	1.69e-21
ENSG00000170379.15	-3.07069	-0.00840346	0.00213565	0.209531	0.38202	0.258504	4.03e-09
ENSG00000166295.4	-3.05701	-0.00981443	0.00223554	0.217907	0.599272	0.638233	9.72e-28
ENSG00000174871.6	-3.0537	-0.00957453	0.00226038	0.218697	0.268678	0.329467	8.99e-11
ENSG00000164402.9	-3.05206	-0.00602627	0.00227279	0.218697	0.52305	0.599793	4.64e-26
ENSG00000140320.7	-3.04977	-0.00919692	0.00229014	0.218963	0.468985	0.513956	3.01e-21
ENSG00000174448.4	-3.04738	-0.00913122	0.00230847	0.219319	0.240782	0.313907	3.55e-10
ENSG00000168928.8	3.03604	0.00950504	0.00239711	0.226308	0.756398	0.707183	5.59e-36
ENSG00000148200.12	-3.02873	-0.0160049	0.00245581	0.230401	0.456611	0.443335	6.49e-16
ENSG00000100889.7	3.01802	0.0100406	0.0025443	0.236752	0.762425	0.803878	1.78e-46
ENSG00000143977.9	3.01674	0.009494	0.00255505	0.236752	0.558555	0.529673	8.76e-21
ENSG00000172247.3	-3.01034	-0.0180341	0.00260953	0.240316	0.157801	0.249386	3.35e-08
ENSG00000235711.3	-3.00783	-0.00672407	0.00263122	0.240837	0.731087	0.703874	3.27e-35
ENSG00000138834.8	-3.00454	-0.0121279	0.00265982	0.241979	0.632632	0.479778	3.78e-18
ENSG00000142273.6	2.99921	-0.00707984	0.0027068	0.24477	0.769693	0.750131	1.78e-38
ENSG00000085117.7	-2.99343	-0.00590195	0.00275857	0.247957	0.682775	0.621823	3.43e-26
ENSG00000052344.11	-2.98291	-0.0115216	0.00285522	0.255117	0.293583	0.301436	8.28e-10
ENSG00000155530.2	2.97497	0.00784086	0.00293021	0.260269	0.352243	0.337699	1.13e-11
ENSG00000105341.14	-2.97193	-0.00615371	0.00295939	0.261314	0.617526	0.590708	3.34e-25
ENSG00000146151.8	-2.96997	-0.0234941	0.00297832	0.261447	0.236794	0.211094	7.33e-07
ENSG00000090382.2	2.95806	0.00856718	0.00309582	0.265653	0.74334	0.826422	6.01e-52
ENSG00000134046.7	2.95612	0.0153502	0.00311532	0.265653	0.257793	0.422884	6.06e-15
ENSG00000163904.8	2.95572	0.0052878	0.00311944	0.265653	0.770485	0.776066	1.29e-45
ENSG00000086506.2	-2.95391	-0.0170605	0.0031378	0.265653	0.618965	0.536653	4.43e-21
ENSG00000004799.7	-2.95327	-0.01372	0.00314423	0.265653	0.580255	0.429894	2.59e-15
ENSG00000163739.4	-2.95199	-0.00908678	0.00315736	0.265653	0.658363	0.673981	1.97e-30
ENSG00000163918.6	-2.95115	-0.00863953	0.00316597	0.265653	0.749652	0.630928	5.42e-28
ENSG00000187017.10	2.95097	0.0131645	0.00316781	0.265653	0.752381	0.693675	6.91e-36
ENSG00000112357.8	-2.94631	-0.00681122	0.00321589	0.268187	0.68329	0.680821	2.72e-32
ENSG00000182255.6	2.9439	0.0088824	0.00324101	0.268789	0.57351	0.549216	1.44e-23
ENSG00000157214.9	2.93999	0.0078409	0.00328226	0.270692	0.288809	0.269259	4.52e-09
ENSG00000161682.10	2.93831	0.0148083	0.00330002	0.270692	0.286185	0.237541	6.01e-08
ENSG00000188042.5	2.92934	0.00459924	0.00339681	0.276591	0.894585	0.868742	7.31e-63
ENSG00000153250.13	2.92762	0.00671975	0.00341572	0.276591	0.502426	0.395399	9.82e-14
ENSG00000167840.9	-2.92549	-0.00538138	0.0034391	0.276591	0.684995	0.664078	1.13e-30
ENSG00000178075.15	-2.9249	-0.00664624	0.00344564	0.276591	0.688168	0.523998	3.42e-22
ENSG00000213809.4	-2.91769	-0.00713162	0.00352633	0.281246	0.62569	0.564064	7.34e-23
ENSG00000111785.14	-2.91639	-0.00794572	0.0035411	0.281246	0.462068	0.589107	2.09e-23
ENSG00000135049.11	-2.91203	-0.0076531	0.0035909	0.282856	0.391297	0.31706	1.98e-10
ENSG00000182472.4	-2.90986	-0.00555836	0.00361588	0.282856	0.646024	0.584036	1.74e-24
ENSG00000168484.8	2.90969	0.010411	0.0036179	0.282856	0.691788	0.706653	1.82e-34
ENSG00000116254.13	-2.90631	-0.0133027	0.00365717	0.283205	0.65697	0.706143	1.04e-33
ENSG00000254505.4	2.90606	0.00745601	0.0036601	0.283205	0.454905	0.499025	2.23e-18
ENSG00000158457.4	-2.90368	-0.00876561	0.00368803	0.283903	0.659485	0.612308	5.83e-26
ENSG00000188396.2	-2.89854	-0.0116451	0.003749	0.285248	0.249237	0.217126	2.87e-07
ENSG00000047617.10	-2.89773	-0.0112471	0.00375879	0.285248	0.60339	0.475724	2.91e-21
ENSG00000127585.7	2.89742	0.0110274	0.00376251	0.285248	0.747445	0.464753	9.28e-18
ENSG00000108448.16	-2.89488	-0.0126749	0.00379306	0.28606	0.349887	0.309409	1.75e-10
ENSG00000271303.1	-2.89337	-0.00789749	0.00381134	0.28606	0.69889	0.304923	9.03e-12
ENSG00000198182.8	2.89066	0.00622608	0.00384428	0.287097	0.646341	0.608926	1.17e-25
ENSG00000072609.13	-2.88621	-0.00665249	0.00389907	0.288206	0.564713	0.536314	1.61e-20
ENSG00000074800.9	2.88565	-0.000417637	0.00390604	0.288206	0.51656	0.518346	4.75e-21
ENSG00000185043.6	2.88479	0.0173982	0.00391673	0.288206	0.469544	0.551193	1.95e-22
ENSG00000165215.5	-2.8759	-0.0103374	0.0040288	0.295007	0.512932	0.601066	2.56e-25
ENSG00000171119.2	-2.87184	-0.00952928	0.00408084	0.297367	0.615091	0.582362	1.18e-24
ENSG00000182247.5	-2.86519	-0.0107248	0.00416765	0.299842	0.298904	0.279057	6.02e-09
ENSG00000116690.7	2.86422	0.00687086	0.00418035	0.299842	0.451521	0.35485	8.49e-12
ENSG00000165716.5	2.86396	0.0107845	0.00418376	0.299842	0.735204	0.422236	1.8e-14
ENSG00000100138.9	-2.86314	-0.0162636	0.00419471	0.299842	0.366868	0.262321	6.62e-09
ENSG00000168209.4	-2.85533	-0.00839066	0.00429915	0.302574	0.427188	0.439837	7.37e-16
ENSG00000158258.11	-2.85259	-0.00588779	0.00433651	0.302574	0.584716	0.518688	9.88e-20
ENSG00000185418.11	2.85215	0.0182742	0.00434253	0.302574	0.755123	0.578051	1.04e-23
ENSG00000184983.5	-2.85035	-0.00540714	0.00436715	0.302574	0.686715	0.616806	1.21e-26
ENSG00000157322.12	2.84881	0.00985385	0.00438828	0.302574	0.658227	0.702601	4.46e-33
ENSG00000134940.9	-2.84844	-0.0170466	0.00439337	0.302574	0.687301	0.591663	1.72e-26
ENSG00000204475.5	2.84813	0.0080792	0.00439763	0.302574	0.404661	0.352852	7.82e-12
ENSG00000138623.5	2.84714	0.0104548	0.00441145	0.302574	0.553636	0.534315	2.93e-23
ENSG00000258366.3	2.84693	0.00158409	0.00441434	0.302574	0.553829	0.600617	1.04e-26
ENSG00000130429.8	-2.84429	-0.0197524	0.00445104	0.303703	0.461522	0.465405	1.8e-16
ENSG00000156171.10	2.84015	0.00605066	0.00450925	0.304872	0.760305	0.708729	1.88e-34
ENSG00000128917.5	2.83975	0.0059644	0.00451486	0.304872	0.537125	0.287421	3.96e-12
ENSG00000164946.15	-2.83783	-0.00637357	0.00454207	0.304872	0.78958	0.713667	2.5e-35
ENSG00000257335.4	2.83732	0.00921283	0.00454942	0.304872	0.532356	0.599124	4.57e-25
ENSG00000167186.6	-2.83298	-0.0125054	0.00461164	0.307563	0.641059	0.565946	1.11e-22
ENSG00000168924.10	-2.82867	-0.00654654	0.00467422	0.307563	0.776093	0.707256	2.08e-33
ENSG00000170242.13	2.82834	0.00625841	0.00467903	0.307563	0.898865	0.831864	6.18e-55
ENSG00000151665.8	2.8261	0.00492581	0.00471186	0.307563	0.858224	0.722942	8.28e-37
ENSG00000204525.10	2.8258	0.0138029	0.0047163	0.307563	0.681674	0.649525	1.18e-28
ENSG00000164587.7	-2.82568	-0.00541653	0.00471799	0.307563	0.727712	0.716518	4.33e-40
ENSG00000174839.8	2.82467	0.00618546	0.004733	0.307563	0.567776	0.533453	1.33e-20
ENSG00000139767.4	-2.81947	-0.00587385	0.00481028	0.311238	0.620058	0.685244	7.56e-33
ENSG00000118308.10	-2.81763	-0.00542873	0.00483796	0.311685	0.749072	0.651757	2.4e-31
ENSG00000166454.5	-2.80948	-0.0177522	0.00496212	0.318318	0.813575	0.658475	9.65e-30
ENSG00000185163.5	2.80013	0.00542506	0.00510817	0.326292	0.677566	0.587804	7.52e-24
ENSG00000145715.10	-2.79742	-0.00986017	0.00515125	0.32765	0.2002	0.259671	2.57e-08
ENSG00000162188.5	-2.78932	-0.00732906	0.0052819	0.334543	0.351391	0.327192	1.01e-10
ENSG00000260027.3	2.78442	0.00861969	0.0053623	0.335545	0.415084	0.416906	1.61e-14
ENSG00000085662.9	-2.7843	-0.00642022	0.00536427	0.335545	0.448794	0.448902	1.25e-15
ENSG00000198522.9	-2.78427	-0.0123961	0.00536478	0.335545	0.525024	0.451547	1.35e-16
ENSG00000064607.12	2.78185	0.0103697	0.00540504	0.33666	0.465436	0.470871	1.38e-17
ENSG00000171502.10	2.77878	0.00782582	0.00545637	0.337541	0.324056	0.336696	4.91e-11
ENSG00000083799.13	2.77713	0.00174069	0.00548416	0.337541	0.59542	0.588061	2.07e-23
ENSG00000103253.13	2.77698	0.0234982	0.00548664	0.337541	0.555157	0.64629	7.75e-29
ENSG00000183307.3	2.77244	0.00293964	0.00556376	0.340888	0.819959	0.859547	8.55e-59
ENSG00000100228.8	-2.76676	-0.0130972	0.00566169	0.343314	0.640318	0.843606	2.2e-55
ENSG00000002746.10	2.76655	0.0121247	0.00566533	0.343314	0.714332	0.575913	6.89e-25
ENSG00000129295.4	2.76383	0.00429505	0.00571278	0.343314	0.815578	0.697358	2.64e-35
ENSG00000167257.6	-2.76371	-0.00612568	0.00571478	0.343314	0.740339	0.591899	3.94e-24
ENSG00000184619.3	2.76355	0.00574191	0.00571771	0.343314	0.650677	0.642528	2.5e-28
ENSG00000060688.8	2.75528	0.0111989	0.00586425	0.346688	0.585104	0.542934	9.31e-21
ENSG00000138095.14	-2.75521	-0.00998263	0.00586548	0.346688	0.457021	0.667353	5.62e-30
ENSG00000186017.10	-2.7549	-0.00856744	0.00587093	0.346688	0.256433	0.281078	1.89e-09
ENSG00000076984.13	-2.75108	-0.00915579	0.00593999	0.346688	0.632504	0.455647	4.17e-17
ENSG00000137101.8	-2.75103	-0.00593496	0.00594086	0.346688	0.611069	0.483519	1.46e-18
ENSG00000160862.8	-2.75094	-0.0110948	0.00594244	0.346688	0.483687	0.34926	1.2e-11
ENSG00000155111.10	-2.75011	-0.00727962	0.0059575	0.346688	0.518167	0.635537	4.94e-28
ENSG00000243955.1	2.74783	0.00757251	0.00599912	0.346688	0.642548	0.633687	2.11e-29
ENSG00000213722.4	-2.74567	-0.00239589	0.0060387	0.346688	0.526015	0.468026	2.09e-16
ENSG00000165434.6	-2.74516	-0.00649417	0.00604821	0.346688	0.44474	0.318827	2.31e-10
ENSG00000124596.12	2.74007	0.00834679	0.00614267	0.346688	0.767982	0.684333	1.1e-32
ENSG00000184497.8	2.73992	0.0089433	0.00614539	0.346688	0.664308	0.68926	2.47e-32
ENSG00000204316.8	-2.73793	-0.00462832	0.00618274	0.346688	0.417736	0.560097	8.34e-23
ENSG00000163623.5	-2.73781	-0.0170952	0.0061849	0.346688	0.528082	0.551199	5.72e-22
ENSG00000105778.13	-2.73538	-0.0135576	0.00623081	0.346688	0.234056	0.383939	7.56e-13
ENSG00000108813.9	2.73381	0.00783898	0.0062606	0.346688	0.620968	0.672625	8.95e-31
ENSG00000124786.8	-2.73361	-0.0161809	0.00626443	0.346688	0.6117	0.584778	1.49e-24
ENSG00000157613.6	2.73249	0.0167571	0.00628569	0.346688	0.306872	0.255002	2.68e-08
ENSG00000142192.16	-2.73166	-0.00942675	0.0063017	0.346688	0.613586	0.546642	1.85e-21
ENSG00000113068.5	2.73057	0.0144522	0.00632249	0.346688	0.523206	0.523627	1.82e-20
ENSG00000146281.5	2.73047	0.00672659	0.00632437	0.346688	0.526958	0.523768	1.05e-19
ENSG00000010310.4	2.72989	0.0162245	0.00633558	0.346688	0.436308	0.460821	1.08e-16
ENSG00000074755.10	-2.72853	-0.00644482	0.00636171	0.346688	0.850229	0.86149	2.61e-59
ENSG00000183379.4	-2.72686	-0.0163377	0.00639402	0.346688	0.563516	0.563541	2.53e-22
ENSG00000170893.3	-2.72661	-0.00724794	0.0063989	0.346688	0.63315	0.579072	1.44e-24
ENSG00000163536.8	-2.7264	-0.00511859	0.00640288	0.346688	0.618874	0.57331	1.34e-22
ENSG00000161981.6	-2.72587	-0.0112192	0.00641327	0.346688	0.417376	0.4971	1.49e-18
ENSG00000213413.2	-2.72502	-0.00290464	0.00642977	0.346688	0.469296	0.4849	5.79e-18
ENSG00000102805.9	-2.72431	-0.00616698	0.00644368	0.346688	0.374676	0.300483	4.62e-11
ENSG00000140993.6	2.71843	0.00668308	0.00655923	0.351209	0.67998	0.678555	4.37e-32
ENSG00000105289.10	2.71766	0.0208016	0.0065745	0.351209	0.744417	0.512901	1.01e-19
ENSG00000125753.9	-2.71297	-0.00335908	0.00666833	0.354959	0.880791	0.862208	5.58e-59
ENSG00000132541.6	-2.71143	-0.00973064	0.00669931	0.355348	0.421713	0.493488	3.23e-18
ENSG00000006607.9	2.70981	0.00891695	0.00673218	0.355731	0.720549	0.766216	3.27e-41
ENSG00000105402.3	-2.70797	-0.00590351	0.00676958	0.355731	0.662678	0.63386	2.96e-29
ENSG00000213593.5	2.70758	0.00787104	0.00677763	0.355731	0.371335	0.41776	9.94e-15
ENSG00000250120.2	2.70263	0.00524749	0.00687928	0.359808	0.570008	0.536132	5.45e-20
ENSG00000166387.7	-2.69723	-0.00550393	0.00699192	0.362663	0.636314	0.789448	7.25e-45
ENSG00000128654.9	-2.6964	-0.00698983	0.00700925	0.362663	0.462903	0.431021	2.72e-16
ENSG00000140326.8	-2.69487	-0.00446566	0.00704168	0.362663	0.580217	0.565284	5.79e-22
ENSG00000136167.9	-2.69287	-0.00836513	0.00708395	0.362663	0.67108	0.592357	2.44e-25
ENSG00000143867.5	-2.69191	-0.0078888	0.0071045	0.362663	0.620422	0.572454	2.99e-23
ENSG00000157423.13	-2.69185	-0.0213631	0.00710568	0.362663	0.272212	0.173854	2.61e-06
ENSG00000108479.7	2.6916	0.014785	0.00711108	0.362663	0.581048	0.557926	8.82e-22
ENSG00000185860.9	2.69014	0.0239586	0.00714214	0.362663	0.326752	0.274492	1.08e-09
ENSG00000167549.14	2.68972	0.0226497	0.0071513	0.362663	0.33201	0.348774	1.07e-11
ENSG00000228049.5	2.68617	0.00729363	0.00722753	0.36476	0.37308	0.732386	1.94e-37
ENSG00000181019.8	2.68554	0.0233203	0.00724126	0.36476	0.421398	0.315648	2.63e-10
ENSG00000196337.6	-2.68102	-0.0102271	0.00733975	0.368485	0.777389	0.702005	7.89e-34
ENSG00000167881.10	2.67852	0.015785	0.00739481	0.36944	0.510905	0.471259	3.24e-18
ENSG00000215251.3	-2.67792	-0.00660938	0.00740799	0.36944	0.80433	0.684132	7.65e-33
ENSG00000158874.7	2.6763	0.00621543	0.00744409	0.370011	0.708932	0.572498	1.32e-24
ENSG00000143815.10	-2.6708	-0.00492333	0.00756713	0.37424	0.626234	0.57431	2.22e-24
ENSG00000156968.8	2.6702	0.00628821	0.00758055	0.37424	0.459869	0.441693	4.24e-16
ENSG00000189042.9	-2.66906	-0.0132762	0.00760631	0.37424	0.312688	0.402513	1.02e-13
ENSG00000117152.9	2.66807	0.00513571	0.00762891	0.37424	0.769582	0.682591	5.37e-33
ENSG00000101246.15	-2.6645	-0.0157765	0.0077102	0.375503	0.791242	0.817349	7.54e-50
ENSG00000026025.9	2.66433	0.00602863	0.00771424	0.375503	0.646334	0.567478	1.67e-24
ENSG00000102466.11	-2.66322	-0.00523472	0.00773972	0.375503	0.775857	0.468217	2.09e-17
ENSG00000166860.2	-2.66257	-0.00552521	0.00775471	0.375503	0.451135	0.405678	9.89e-14
ENSG00000183963.14	-2.65873	-0.00532111	0.00784362	0.378587	0.571286	0.449884	2.5e-16
ENSG00000160214.8	2.65646	0.00527695	0.00789654	0.378675	0.656959	0.676267	4.27e-32
ENSG00000183474.11	2.65542	0.016214	0.00792098	0.378675	0.392157	0.365454	3.03e-12
ENSG00000100055.16	2.65304	0.0050766	0.00797712	0.378675	0.720466	0.817737	3.53e-49
ENSG00000068976.9	-2.65138	-0.00696413	0.00801635	0.378675	0.28354	0.299971	7.98e-10
ENSG00000111846.11	-2.65125	-0.00504505	0.00801952	0.378675	0.882434	0.773277	1.23e-44
ENSG00000166153.12	2.64971	0.00375048	0.00805617	0.378675	0.557701	0.554118	8.93e-23
ENSG00000131115.11	2.64921	0.0118308	0.00806794	0.378675	0.744701	0.717438	7.54e-35
ENSG00000143248.8	2.6488	0.00680803	0.00807784	0.378675	0.557459	0.60716	8.45e-26
ENSG00000107175.6	-2.6484	-0.00576759	0.00808726	0.378675	0.49236	0.439876	3.83e-15
ENSG00000143033.13	-2.64797	-0.0126094	0.0080977	0.378675	0.493308	0.47015	5.37e-17
ENSG00000087269.11	-2.64509	-0.0127161	0.00816688	0.380724	0.573341	0.63207	7.85e-27
ENSG00000156873.11	2.64036	0.00810199	0.0082817	0.384711	0.220105	0.223476	1.69e-07
ENSG00000134321.7	-2.63904	-0.00439891	0.00831418	0.384711	0.819916	0.799227	1.04e-46
ENSG00000198911.7	-2.6365	-0.00614885	0.0083765	0.384711	0.681383	0.600362	1.33e-25
ENSG00000125995.11	-2.63619	-0.0125987	0.00838416	0.384711	0.237158	0.304137	8.38e-10
ENSG00000169255.9	2.63607	0.00862174	0.00838735	0.384711	0.450529	0.48834	1.44e-18
ENSG00000185920.11	2.6317	0.00848171	0.00849594	0.384711	0.442144	0.565634	2.61e-22
ENSG00000182676.4	2.63127	0.0131055	0.00850663	0.384711	0.880489	0.799899	8.09e-48
ENSG00000066455.8	2.63055	0.00561435	0.00852456	0.384711	0.57438	0.499694	4.38e-19
ENSG00000010219.9	2.62992	0.00757865	0.00854045	0.384711	0.896927	0.749784	2.36e-40
ENSG00000155660.6	2.62929	0.00667117	0.0085564	0.384711	0.829962	0.734984	5.86e-38
ENSG00000127324.4	2.62902	0.00528595	0.00856313	0.384711	0.422819	0.25263	1.28e-08
ENSG00000103381.7	-2.6271	-0.00204956	0.00861149	0.384711	0.885095	0.78533	1.37e-43
ENSG00000166788.5	-2.62617	-0.010577	0.00863518	0.384711	0.680235	0.622332	1.82e-27
ENSG00000175544.9	2.6254	0.0170952	0.00865472	0.384711	0.362742	0.356912	6.08e-13
ENSG00000065268.6	-2.62534	-0.00403545	0.00865621	0.384711	0.948847	0.871277	2.64e-62
ENSG00000139625.8	2.6251	0.00920695	0.00866246	0.384711	0.427778	0.538902	5.53e-21
ENSG00000159921.10	2.62226	0.00840861	0.00873493	0.386785	0.501871	0.538286	4.11e-21
ENSG00000134207.10	-2.62046	-0.0105859	0.00878101	0.387682	0.723279	0.615676	1.81e-27
ENSG00000074317.6	-2.61572	-0.0151099	0.00890397	0.388591	0.585663	0.649428	1.22e-28
ENSG00000237440.4	2.61558	0.0104047	0.00890767	0.388591	0.503172	0.65481	4.52e-29
ENSG00000164385.5	-2.6152	-0.0132127	0.00891747	0.388591	0.73111	0.562503	5.51e-24
ENSG00000171798.13	2.61419	0.00586208	0.00894384	0.388591	0.354207	0.425812	8.14e-16
ENSG00000125648.10	2.61353	0.0117856	0.00896133	0.388591	0.821116	0.775707	6.63e-43
ENSG00000187193.8	2.61252	0.00934708	0.00898772	0.388591	0.828981	0.764865	8.56e-45
ENSG00000135926.8	2.61229	0.0219507	0.00899371	0.388591	0.420551	0.39788	2.77e-13
ENSG00000112852.4	2.6113	0.013654	0.00901998	0.388591	0.525328	0.407978	6.71e-14
ENSG00000109680.6	-2.60964	-0.00564212	0.00906379	0.388591	0.703286	0.613149	5.38e-26
ENSG00000141682.11	-2.60954	-0.00248121	0.00906646	0.388591	0.677529	0.635636	6e-28
ENSG00000156738.13	-2.60879	-0.0100677	0.00908636	0.388591	0.555836	0.472359	9.19e-17
ENSG00000086504.11	2.60728	0.0138618	0.00912658	0.389202	0.719849	0.624432	4.11e-27
ENSG00000101773.12	-2.60471	-0.00962895	0.00919521	0.391018	0.521827	0.501276	2.99e-19
ENSG00000140575.8	2.59724	0.00770726	0.00939767	0.398499	0.802182	0.749976	1.49e-39
ENSG00000163873.5	-2.59242	-0.00944706	0.00953036	0.400852	0.590268	0.53071	4.43e-21
ENSG00000070759.12	2.59178	0.0208987	0.0095481	0.400852	0.368496	0.395847	1.72e-13
ENSG00000068697.6	2.59064	0.0110694	0.00957986	0.400852	0.682525	0.745856	1.8e-39
ENSG00000177508.11	2.59051	0.00594886	0.00958328	0.400852	0.562327	0.404161	9.66e-15
ENSG00000107263.14	-2.58982	-0.00639406	0.00960262	0.400852	0.729042	0.637794	4.32e-29
ENSG00000180287.12	-2.58943	-0.00318624	0.0096134	0.400852	0.596793	0.595567	1e-27
ENSG00000093144.14	-2.58664	-0.0136415	0.00969176	0.402798	0.307247	0.22975	3.48e-08
ENSG00000123500.5	2.58541	0.0085564	0.00972638	0.402798	0.379831	0.319107	8.29e-11
ENSG00000092140.10	-2.58491	-0.00580548	0.00974056	0.402798	0.61027	0.690111	2.04e-33
ENSG00000212734.4	-2.58258	-0.00885793	0.00980657	0.403555	0.753439	0.442812	2.09e-15
ENSG00000152382.5	2.58236	0.00601026	0.00981264	0.403555	0.681462	0.684999	2.45e-32
ENSG00000121058.4	-2.57793	-0.00629639	0.00993934	0.405305	0.788921	0.724558	2.01e-35
ENSG00000140323.4	2.57713	0.00769421	0.00996245	0.405305	0.653348	0.623361	2.45e-27
ENSG00000153561.8	2.57524	0.0394219	0.0100169	0.405305	0.299262	0.281284	3.04e-09
ENSG00000128394.12	-2.57463	-0.00504467	0.0100347	0.405305	0.667484	0.611488	2.53e-26
ENSG00000095261.9	-2.57455	-0.00730574	0.010037	0.405305	0.50806	0.420806	1.78e-14
ENSG00000186118.7	2.57451	0.00846306	0.0100383	0.405305	0.652722	0.645997	1.06e-27
ENSG00000185379.16	2.57095	0.00846213	0.0101421	0.405305	0.477607	0.523643	2.6e-21
ENSG00000163281.7	-2.57008	-0.00749751	0.0101675	0.405305	0.656073	0.604306	7.35e-28
ENSG00000123095.5	-2.5696	-0.00799614	0.0101817	0.405305	0.511063	0.410678	7.83e-16
ENSG00000111291.4	2.56922	0.0107033	0.0101929	0.405305	0.691163	0.790792	1.14e-44
ENSG00000151320.6	-2.56816	0.00252987	0.010224	0.405305	0.843731	0.7928	5.82e-46
ENSG00000134627.7	-2.5673	-0.00586079	0.0102493	0.405305	0.645475	0.640297	1.47e-27
ENSG00000137843.7	2.56693	0.0122682	0.0102605	0.405305	0.513981	0.483172	1.05e-17
ENSG00000163832.11	-2.56469	-0.0123705	0.0103267	0.405305	0.234377	0.263798	1.09e-08
ENSG00000115365.7	2.56449	0.00549615	0.0103327	0.405305	0.486318	0.415001	4.09e-14
ENSG00000084234.12	-2.56273	-0.00635977	0.0103852	0.405305	0.818596	0.79609	6.37e-48
ENSG00000166246.9	-2.56233	-0.00270564	0.0103971	0.405305	0.627328	0.626679	1.73e-29
ENSG00000165046.8	-2.56159	-0.00602017	0.0104195	0.405305	0.574571	0.505589	2.54e-19
ENSG00000000419.8	2.56116	0.00432197	0.0104323	0.405305	0.707269	0.700179	3.65e-33
ENSG00000171443.6	2.561	0.00935272	0.0104371	0.405305	0.521788	0.18596	1.26e-06
ENSG00000173210.15	2.56038	0.00494188	0.0104557	0.405305	0.610856	0.590327	4.47e-27
ENSG00000100427.11	-2.55847	-0.00641367	0.0105134	0.405305	0.814677	0.701994	4.65e-33
ENSG00000166546.9	-2.558	-0.00465215	0.0105277	0.405305	0.583916	0.543415	2.09e-21
ENSG00000168614.13	-2.55757	-0.0346564	0.0105406	0.405305	0.22642	0.380886	4.17e-13
ENSG00000139629.11	-2.55723	-0.00944307	0.0105509	0.405305	0.504457	0.527049	7.78e-21
ENSG00000119899.11	2.55702	0.0115161	0.0105572	0.405305	0.522442	0.577953	8.96e-24
ENSG00000175467.10	-2.55554	-0.00985746	0.0106022	0.405363	0.340366	0.214385	2.67e-07
ENSG00000141552.13	2.55473	0.0162217	0.0106271	0.405363	0.639626	0.322286	1.76e-10
ENSG00000186480.8	-2.55355	-0.0138041	0.0106631	0.405363	0.825819	0.607992	7.59e-28
ENSG00000152595.12	-2.55287	-0.00514373	0.010684	0.405363	0.569479	0.458369	1.69e-16
ENSG00000197697.3	2.55255	0.00541861	0.0106937	0.405363	0.627586	0.59067	6.14e-24
ENSG00000163637.7	2.55085	0.00348805	0.0107459	0.406315	0.699568	0.675481	5.21e-31
ENSG00000107290.9	-2.54791	-0.00661338	0.0108371	0.408734	0.799424	0.779718	1.96e-43
ENSG00000137501.12	-2.54528	-0.00786011	0.010919	0.410791	0.309262	0.273618	1.12e-09
ENSG00000188343.8	-2.54203	-0.00522848	0.0110211	0.411303	0.59733	0.627151	1.06e-26
ENSG00000130818.6	2.5418	0.0104644	0.0110282	0.411303	0.836305	0.795672	1.17e-47
ENSG00000110076.14	-2.54107	-0.00705816	0.0110515	0.411303	0.589048	0.552712	8.92e-23
ENSG00000117335.14	-2.54052	-0.00769372	0.0110688	0.411303	0.901306	0.8785	1.85e-64
ENSG00000198039.7	2.54049	0.00735634	0.0110696	0.411303	0.251421	0.252265	1.78e-08
ENSG00000150687.7	-2.53607	-0.00789545	0.0112104	0.415506	0.641373	0.56742	2.64e-22
ENSG00000136770.6	2.53498	0.00653833	0.0112452	0.415769	0.456063	0.487594	6.98e-18
ENSG00000165449.7	2.52823	0.0109288	0.011464	0.41886	0.604227	0.536849	1.35e-20
ENSG00000163285.7	2.52653	0.00769832	0.0115196	0.41886	0.511167	0.455498	7.29e-17
ENSG00000158077.4	-2.5255	-0.00549282	0.0115535	0.41886	0.815203	0.752672	1.51e-40
ENSG00000166821.4	-2.52372	-0.00740026	0.0116122	0.41886	0.716923	0.702197	7.26e-33
ENSG00000143303.7	2.52324	0.00489353	0.0116278	0.41886	0.780938	0.721436	4.53e-36
ENSG00000112679.10	2.52184	0.0103787	0.0116743	0.41886	0.540544	0.404914	2.87e-15
ENSG00000174939.6	-2.52113	-0.00752197	0.0116977	0.41886	0.208704	0.334533	7.18e-11
ENSG00000153391.11	-2.52111	-0.00662419	0.0116985	0.41886	0.50117	0.509912	4.19e-19
ENSG00000149231.7	-2.52078	-0.00297069	0.0117097	0.41886	0.800085	0.839669	5.82e-55
ENSG00000169962.4	-2.52076	-0.0244114	0.0117101	0.41886	0.540654	0.569935	2.86e-22
ENSG00000136942.10	2.52037	0.00676346	0.0117233	0.41886	0.665711	0.734975	5.78e-38
ENSG00000121067.13	-2.52	-0.000143114	0.0117353	0.41886	0.579473	0.544358	3.11e-23
ENSG00000151338.14	2.51956	0.00457593	0.0117501	0.41886	0.485734	0.276063	1.21e-09
ENSG00000187595.10	2.51875	0.00498591	0.0117771	0.41886	0.733962	0.745348	2.35e-38
ENSG00000170421.7	-2.51381	-0.00731076	0.0119435	0.41886	0.588922	0.579156	2.34e-24
ENSG00000128965.7	2.51375	0.00992835	0.0119456	0.41886	0.136418	0.270442	1.04e-08
ENSG00000119457.7	2.51175	0.00603116	0.0120135	0.41886	0.630525	0.519126	8.52e-23
ENSG00000103067.7	2.51112	0.0150341	0.0120348	0.41886	0.280216	0.264228	1.09e-08
ENSG00000120324.4	2.51106	0.0234744	0.0120369	0.41886	0.560424	0.515642	4.99e-20
ENSG00000177606.5	-2.51032	-0.0106349	0.0120623	0.41886	0.530296	0.671481	1.67e-32
ENSG00000122025.10	-2.50988	-0.00627705	0.0120771	0.41886	0.799374	0.775068	1.78e-42
ENSG00000133678.9	2.50663	0.0068991	0.0121889	0.41886	0.739381	0.708496	5.17e-41
ENSG00000174607.6	2.50542	0.0133311	0.0122305	0.41886	0.484653	0.361557	2.84e-13
ENSG00000165724.5	-2.50527	-0.0121371	0.0122358	0.41886	0.633906	0.592125	7.23e-25
ENSG00000177192.9	-2.50458	-0.0079524	0.0122597	0.41886	0.475839	0.636747	4.95e-27
ENSG00000170584.6	2.50451	0.00586437	0.012262	0.41886	0.569639	0.511544	9.93e-24
ENSG00000166159.6	-2.50433	-0.00366784	0.0122685	0.41886	0.87533	0.804667	3.26e-55
ENSG00000172765.12	-2.50368	-0.00718953	0.0122909	0.41886	0.592116	0.404646	4.72e-14
ENSG00000213145.5	-2.50238	-0.00653372	0.0123363	0.41886	0.643393	0.760904	9.01e-40
ENSG00000182329.6	2.50132	0.00783906	0.0123731	0.41886	0.679837	0.587079	1.99e-23
ENSG00000105963.9	2.50045	0.00798268	0.0124035	0.41886	0.408668	0.884989	1.03e-67
ENSG00000158615.8	-2.50026	-0.00517208	0.0124103	0.41886	0.473323	0.494289	2.33e-18
ENSG00000048140.13	-2.49959	-0.00574508	0.0124336	0.41886	0.743267	0.622379	1.56e-26
ENSG00000178917.10	-2.49956	-0.00645045	0.0124346	0.41886	0.352517	0.324398	1.13e-10
ENSG00000136051.9	-2.4991	-0.00683577	0.0124508	0.41886	0.800683	0.654776	1.35e-28
ENSG00000238083.3	-2.49888	-0.0096574	0.0124586	0.41886	0.561643	0.564432	1.22e-22
ENSG00000182107.5	2.49712	0.00353749	0.0125206	0.41886	0.705683	0.663537	3.75e-29
ENSG00000106077.14	-2.49686	-0.00760919	0.0125297	0.41886	0.507683	0.52145	1.38e-21
ENSG00000175215.5	-2.49683	-0.00779471	0.0125311	0.41886	0.266959	0.33723	2.2e-11
ENSG00000172543.3	2.49642	0.00509094	0.0125455	0.41886	0.561056	0.525744	5.31e-20
ENSG00000185088.8	-2.496	-0.00585383	0.0125602	0.41886	0.716107	0.679469	8.09e-32
ENSG00000079150.13	2.49571	0.0148565	0.0125707	0.41886	0.335262	0.371768	9.15e-13
ENSG00000131462.3	-2.49542	-0.00794553	0.0125806	0.41886	0.519822	0.444224	4.23e-16
ENSG00000183496.5	-2.49533	-0.017839	0.0125838	0.41886	0.351008	0.449741	1.83e-16
ENSG00000144410.4	2.49459	0.0056412	0.0126101	0.41886	0.512874	0.568126	1.14e-23
ENSG00000141127.10	-2.49453	-0.00192291	0.0126124	0.41886	0.750172	0.751227	4.64e-40
ENSG00000204472.8	2.49357	0.00656383	0.0126466	0.419069	0.294649	0.351219	5.79e-12
ENSG00000164318.13	2.4915	0.0104137	0.0127204	0.420585	0.712698	0.624983	3.52e-26
ENSG00000204482.6	-2.48887	-0.0132964	0.0128149	0.422779	0.371495	0.400869	1.71e-14
ENSG00000221988.8	2.48796	0.00179579	0.0128478	0.422935	0.424625	0.372995	1.68e-12
ENSG00000173436.9	2.48468	0.00417132	0.0129668	0.425917	0.768928	0.767288	2.81e-42
ENSG00000135838.9	-2.48297	-0.00911476	0.0130291	0.426899	0.484857	0.439568	1.38e-16
ENSG00000197191.3	-2.48231	-0.0106084	0.0130535	0.426899	0.72888	0.689457	9.4e-34
ENSG00000157765.7	-2.47842	-0.00764557	0.0131964	0.430634	0.838649	0.813545	4.32e-49
ENSG00000186395.6	-2.47577	-0.0106773	0.0132951	0.432912	0.619617	0.688516	1.89e-33
ENSG00000259363.1	-2.47371	-0.00414574	0.0133718	0.434468	0.756999	0.697845	5.61e-34
ENSG00000128254.9	2.47229	0.00518412	0.013425	0.434755	0.542745	0.67384	2.63e-34
ENSG00000165568.13	-2.47193	-0.00643291	0.0134386	0.434755	0.70634	0.268082	1.39e-08
ENSG00000263002.3	2.47015	0.00123868	0.0135057	0.434962	0.71969	0.658963	8.28e-30
ENSG00000189159.11	2.4689	0.0063813	0.0135528	0.434962	0.263133	0.429682	7.77e-16
ENSG00000114742.9	-2.46748	-0.0113424	0.0136069	0.434962	0.364144	0.361334	2.02e-12
ENSG00000167397.10	2.46748	0.0124434	0.013607	0.434962	0.244677	0.264148	1.82e-08
ENSG00000100379.13	-2.46744	-0.00706039	0.0136084	0.434962	0.8067	0.77673	3.97e-44
ENSG00000174898.11	2.46671	0.00754763	0.013636	0.434962	0.76733	0.577652	1.05e-22
ENSG00000161960.10	2.4664	0.0063638	0.0136478	0.434962	0.651242	0.617842	1.26e-26
ENSG00000173567.10	2.46374	0.00888353	0.0137497	0.437	0.269822	0.211099	1.05e-06
ENSG00000129437.5	2.46251	0.0144525	0.0137967	0.437	0.809281	0.544364	6.93e-21
ENSG00000148484.13	2.46155	0.014598	0.0138339	0.437	0.497674	0.548383	5.03e-22
ENSG00000132313.10	-2.46108	-0.00581543	0.0138519	0.437	0.55867	0.492665	1.45e-18
ENSG00000257727.1	2.46094	0.00689166	0.0138573	0.437	0.4713	0.61446	3.64e-25
ENSG00000156970.8	-2.46003	-0.0046684	0.0138926	0.437195	0.548513	0.563591	4.68e-22
ENSG00000037042.8	-2.45799	-0.00565741	0.0139719	0.438065	0.507382	0.454343	1.19e-16
ENSG00000178623.7	2.45712	0.00528436	0.0140055	0.438065	0.841156	0.786474	8.37e-46
ENSG00000179588.4	2.45706	0.00621347	0.0140078	0.438065	0.88313	0.833522	3.34e-55
ENSG00000198464.9	-2.45601	-0.00911832	0.014049	0.438439	0.640917	0.700205	2.44e-34
ENSG00000121039.5	-2.45101	-0.00458454	0.0142458	0.441038	0.727289	0.632095	6.12e-28
ENSG00000176153.10	-2.44919	-0.00559637	0.0143177	0.441038	0.706172	0.593445	1.51e-25
ENSG00000131471.2	2.44832	0.0142302	0.0143525	0.441038	0.336747	0.303057	4.62e-10
ENSG00000065665.16	-2.44824	-0.00394469	0.0143555	0.441038	0.71435	0.678849	4.36e-32
ENSG00000126231.9	2.44816	0.00699365	0.0143587	0.441038	0.775481	0.736122	1.36e-37
ENSG00000185739.9	-2.44811	-0.00479636	0.0143607	0.441038	0.629223	0.605097	4.43e-26
ENSG00000130368.4	2.44798	0.00466061	0.0143662	0.441038	0.689057	0.725664	2.56e-37
ENSG00000213638.4	2.44716	0.00952401	0.0143989	0.441038	0.864652	0.809391	7.95e-53
ENSG00000137809.12	2.44658	0.00889749	0.014422	0.441038	0.665865	0.558691	7.74e-24
ENSG00000157045.4	2.44576	0.0110787	0.0144547	0.441038	0.335586	0.416923	5e-15
ENSG00000137055.10	-2.44574	-0.00885701	0.0144555	0.441038	0.529775	0.531735	2.34e-22
ENSG00000090857.9	2.44446	0.00183054	0.0145067	0.441704	0.289197	0.339551	2.82e-11
ENSG00000105072.4	-2.44165	-0.00439114	0.0146204	0.443952	0.617294	0.707036	5.48e-35
ENSG00000149273.10	-2.44117	-0.00675624	0.0146397	0.443952	0.612779	0.632593	1.26e-28
ENSG00000254999.2	2.43796	0.00794434	0.0147705	0.44524	0.889027	0.801246	2.02e-51
ENSG00000087258.9	-2.43784	-0.0189964	0.0147754	0.44524	0.746543	0.713432	1.66e-35
ENSG00000065457.6	-2.43777	-0.00698689	0.0147783	0.44524	0.57209	0.571976	7.39e-24
ENSG00000105953.10	2.43672	0.00606206	0.0148213	0.44524	0.562709	0.470079	5.28e-17
ENSG00000183092.11	-2.43649	-0.00499063	0.0148305	0.44524	0.855353	0.798483	8.54e-47
ENSG00000197885.6	-2.4324	-0.00685109	0.014999	0.448869	0.808504	0.738853	7.21e-41
ENSG00000186283.9	-2.43211	-0.00491923	0.0150111	0.448869	0.371752	0.296092	9.03e-10
ENSG00000113593.7	-2.42854	-0.00620603	0.0151599	0.451181	0.525351	0.598168	2.27e-24
ENSG00000081853.13	2.42799	0.00551971	0.0151827	0.451181	0.443393	0.323651	1.38e-11
ENSG00000109089.7	2.4275	0.00494073	0.0152031	0.451181	0.804532	0.822549	1.04e-50
ENSG00000139597.12	-2.42643	-0.00666341	0.0152482	0.451181	0.619007	0.677386	1.51e-31
ENSG00000089902.8	2.42458	0.00574505	0.0153261	0.451181	0.542724	0.646457	1.14e-31
ENSG00000132837.10	-2.42443	-0.00612807	0.0153324	0.451181	0.381675	0.364142	2.67e-12
ENSG00000171988.13	2.42355	0.0065495	0.0153698	0.451181	0.468668	0.343371	9.15e-12
ENSG00000081087.10	2.42226	0.0149182	0.0154244	0.451181	0.268627	0.354377	1.18e-11
ENSG00000146112.7	-2.42161	-0.00565241	0.0154519	0.451181	0.255551	0.406452	1.82e-14
ENSG00000159423.12	2.42128	0.00269421	0.015466	0.451181	0.541551	0.436381	1.55e-15
ENSG00000187037.4	2.42126	0.0107531	0.0154669	0.451181	0.732606	0.647247	2.22e-29
ENSG00000119335.12	2.42093	0.00917424	0.0154809	0.451181	0.34559	0.31183	3.04e-10
ENSG00000107185.8	-2.42083	-0.0106427	0.0154851	0.451181	0.447376	0.400591	1.61e-13
ENSG00000169313.9	-2.41824	-0.0025705	0.0155958	0.451181	0.405717	0.379293	6.92e-13
ENSG00000186051.4	2.41812	0.00889392	0.0156011	0.451181	0.539372	0.521797	2.84e-20
ENSG00000143093.10	-2.41802	-0.00563419	0.0156052	0.451181	0.556676	0.423615	8.14e-16
ENSG00000130311.6	2.41794	0.00586206	0.0156087	0.451181	0.679923	0.766408	2.17e-41
ENSG00000083520.10	2.41745	0.00522798	0.0156295	0.451181	0.606369	0.653958	8.28e-31
ENSG00000170275.10	-2.41657	-0.0193511	0.0156675	0.451411	0.469431	0.497308	5.82e-18
ENSG00000115053.11	-2.41549	-0.00903354	0.0157141	0.451886	0.624986	0.754946	8.7e-41
ENSG00000183682.7	2.41273	0.00838998	0.0158337	0.454454	0.67054	0.696246	3.35e-32
ENSG00000242852.2	2.41119	0.00698498	0.0159006	0.454921	0.490184	0.583146	1.26e-23
ENSG00000169609.9	-2.41096	-0.00637992	0.0159106	0.454921	0.344294	0.35497	3.5e-12
ENSG00000113916.13	-2.40944	-0.0050419	0.0159771	0.455034	0.856234	0.507282	1.85e-18
ENSG00000183542.4	-2.40914	-0.0105843	0.01599	0.455034	0.54748	0.529198	7.69e-20
ENSG00000154262.8	2.40879	0.00484971	0.0160055	0.455034	0.587072	0.556567	6.18e-22
ENSG00000164199.11	-2.40797	-0.00157681	0.0160415	0.455198	0.63599	0.579526	9.56e-26
ENSG00000154096.9	-2.40659	-0.00786171	0.0161023	0.456058	0.773546	0.735484	2.87e-38
ENSG00000136603.9	-2.40521	-0.00521998	0.0161631	0.456919	0.534492	0.540664	1.24e-20
ENSG00000055211.8	2.404	1.13e-05	0.0162169	0.457578	0.653819	0.831645	3.8e-53
ENSG00000196428.8	-2.39958	-0.00376314	0.0164141	0.457813	0.532669	0.468432	4.96e-17
ENSG00000171262.7	-2.3991	-0.00738702	0.0164356	0.457813	0.370685	0.319436	4.14e-11
ENSG00000109667.7	-2.39858	-0.00926438	0.0164587	0.457813	0.556925	0.489395	9.9e-20
ENSG00000112619.6	-2.39774	-0.0098663	0.0164964	0.457813	0.680953	0.742339	4.27e-38
ENSG00000145358.2	-2.39703	-0.00482768	0.0165284	0.457813	0.445815	0.344658	6.28e-12
ENSG00000237541.3	-2.39699	-0.0144653	0.0165302	0.457813	0.70321	0.800916	1.56e-48
ENSG00000104894.7	2.39689	0.0206857	0.016535	0.457813	0.718344	0.692292	3.51e-33
ENSG00000167363.9	2.39678	0.00716782	0.01654	0.457813	0.683223	0.688554	1.4e-33
ENSG00000187980.6	-2.39659	-0.00541112	0.0165483	0.457813	0.598167	0.535554	5.9e-21
ENSG00000183763.4	-2.39617	-0.00721198	0.0165675	0.457813	0.23739	0.204946	5.72e-07
ENSG00000215187.5	-2.39602	-0.00547165	0.0165744	0.457813	0.452723	0.478114	3.31e-17
ENSG00000161513.7	-2.39499	-0.00867615	0.016621	0.457813	0.315091	0.395179	5.97e-14
ENSG00000058453.12	2.39432	0.00422666	0.0166514	0.457813	0.748146	0.68757	2.1e-31
ENSG00000070950.5	-2.3943	-0.00833772	0.0166522	0.457813	0.740122	0.62461	5.77e-29
ENSG00000132821.7	-2.39227	-0.0111854	0.0167446	0.459513	0.560215	0.538232	3.36e-21
ENSG00000160886.9	-2.39143	-0.00741316	0.0167827	0.459712	0.786101	0.75059	4.36e-39
ENSG00000163431.11	-2.39077	-0.00725086	0.0168131	0.459712	0.407492	0.346201	6.32e-13
ENSG00000100744.10	2.3872	0.00394467	0.0169773	0.462296	0.74788	0.828114	2.28e-54
ENSG00000102898.7	2.38679	0.0058187	0.0169962	0.462296	0.336601	0.242118	3.84e-09
ENSG00000135047.10	2.38671	0.0125461	0.017	0.462296	0.632826	0.78133	9.8e-44
ENSG00000086189.5	-2.38498	-0.00259519	0.0170802	0.462854	0.814587	0.738495	8.44e-37
ENSG00000140022.5	-2.38432	-0.004079	0.0171106	0.462854	0.78026	0.722265	4.83e-35
ENSG00000082556.6	2.38427	0.0105973	0.017113	0.462854	0.442681	0.402585	8.94e-16
ENSG00000140538.12	-2.383	-0.0163088	0.0171722	0.463617	0.558637	0.469989	1.44e-16
ENSG00000204922.4	-2.38172	-0.00346464	0.017232	0.464144	0.611653	0.536351	9.94e-21
ENSG00000136444.5	-2.38114	-0.0057296	0.0172591	0.464144	0.726124	0.834697	7.48e-55
ENSG00000197629.5	-2.3806	-0.00492434	0.0172844	0.464144	0.465762	0.440638	2.16e-15
ENSG00000116489.8	2.3791	0.00578016	0.0173551	0.465044	0.501778	0.543628	6.99e-22
ENSG00000100162.10	-2.3782	-0.00931305	0.0173976	0.465044	0.416312	0.430268	8.71e-15
ENSG00000166823.5	2.37791	0.00753562	0.0174109	0.465044	0.626705	0.609064	1.65e-25
ENSG00000225556.1	-2.37662	-0.00771583	0.0174722	0.465853	0.495191	0.339952	2.96e-11
ENSG00000085721.8	2.37513	0.0144002	0.0175429	0.466457	0.513756	0.415833	1.22e-16
ENSG00000065882.11	-2.37451	-0.0047729	0.0175722	0.466457	0.687012	0.636329	4.34e-28
ENSG00000149639.10	-2.37418	-0.0121663	0.0175881	0.466457	0.458131	0.439346	8.17e-16
ENSG00000148187.13	-2.37268	-0.00383064	0.0176595	0.466716	0.786345	0.78412	9.45e-45
ENSG00000205670.6	2.37102	0.00321605	0.0177389	0.466716	0.88758	0.770226	3.57e-44
ENSG00000136147.12	2.37005	0.00546028	0.0177859	0.466716	0.421901	0.323004	8.71e-12
ENSG00000136160.10	-2.36994	-0.00740654	0.0177909	0.466716	0.513482	0.547007	5.03e-21
ENSG00000168785.3	-2.3696	-0.0138669	0.0178071	0.466716	0.436926	0.610692	7.79e-27
ENSG00000170615.10	2.3695	0.00924187	0.0178123	0.466716	0.311954	0.370758	1.4e-12
ENSG00000147697.4	2.36943	0.00999644	0.0178155	0.466716	0.8826	0.819969	2.07e-52
ENSG00000166947.7	-2.36746	-0.0181714	0.0179106	0.46839	0.367856	0.288839	9.01e-10
ENSG00000136238.13	-2.36656	-0.0123773	0.0179541	0.468545	0.885397	0.806747	1.22e-49
ENSG00000174749.5	2.3658	0.00627695	0.0179913	0.468545	0.680593	0.693425	1.75e-32
ENSG00000100360.10	2.36503	0.000434101	0.0180288	0.468545	0.550311	0.637167	1.53e-27
ENSG00000143632.10	-2.36435	-0.0123463	0.0180617	0.468545	0.451477	0.394624	1.69e-13
ENSG00000170577.7	2.36263	0.00489374	0.0181457	0.468545	0.849369	0.726368	6.12e-38
ENSG00000130545.11	2.36257	0.00725651	0.0181488	0.468545	0.718072	0.670511	4.65e-30
ENSG00000112031.11	-2.36238	-0.00514178	0.0181579	0.468545	0.755005	0.732249	7.71e-39
ENSG00000157470.7	-2.36213	-0.0153088	0.0181702	0.468545	0.819629	0.80346	7.84e-48
ENSG00000109180.10	-2.36158	-0.00919859	0.0181974	0.468545	0.320885	0.345436	1.51e-11
ENSG00000137210.9	-2.35844	-0.00519682	0.0183521	0.470769	0.545546	0.526012	6.75e-22
ENSG00000115128.6	2.35814	0.00443757	0.0183669	0.470769	0.459911	0.370345	1.57e-12
ENSG00000167644.7	-2.35709	-0.00529067	0.0184186	0.470769	0.546272	0.583001	2.77e-24
ENSG00000234409.4	-2.35604	-0.00983757	0.0184707	0.470769	0.385152	0.366702	1.94e-12
ENSG00000213889.6	2.3559	0.00541416	0.0184777	0.470769	0.587526	0.505678	1.2e-19
ENSG00000111325.12	2.35546	0.0126987	0.0184999	0.470769	0.535777	0.534195	3.72e-21
ENSG00000105771.9	2.35525	0.00481172	0.0185102	0.470769	0.584246	0.598029	6.43e-25
ENSG00000177051.5	2.35366	0.00778973	0.0185897	0.470769	0.777025	0.628498	1.23e-26
ENSG00000169006.6	2.35357	0.00957646	0.0185942	0.470769	0.741858	0.496484	5.74e-19
ENSG00000149380.7	-2.35117	-0.015016	0.0187146	0.470769	0.44675	0.377549	4.21e-13
ENSG00000143164.11	2.35108	0.0101722	0.018719	0.470769	0.912085	0.796908	3.18e-46
ENSG00000070614.10	-2.35048	-0.00145185	0.0187493	0.470769	0.712792	0.675114	5.21e-33
ENSG00000185716.7	2.34976	0.00697803	0.0187855	0.470769	0.586707	0.550709	4.12e-22
ENSG00000221821.2	2.34957	0.00628408	0.0187949	0.470769	0.685318	0.633065	2.64e-30
ENSG00000168101.10	-2.34896	-0.0057494	0.0188259	0.470769	0.686013	0.79289	2.72e-46
ENSG00000118495.14	2.34826	0.0189991	0.0188614	0.470769	0.398992	0.541058	3.09e-21
ENSG00000118058.16	-2.34741	-0.00715538	0.0189042	0.470769	0.623735	0.586408	9.24e-24
ENSG00000179776.13	-2.3472	-0.00266005	0.0189152	0.470769	0.76311	0.678282	5.07e-31
ENSG00000105011.4	2.34673	0.0112766	0.0189387	0.470769	0.870386	0.801788	4.18e-50
ENSG00000182885.12	2.34653	0.00383748	0.0189492	0.470769	0.758055	0.786733	1.95e-43
ENSG00000138674.12	-2.34631	-0.00669094	0.0189604	0.470769	0.720763	0.767732	2.35e-41
ENSG00000070669.12	2.34545	0.00481169	0.0190042	0.470769	0.540419	0.571444	2.13e-23
ENSG00000204983.8	2.34543	0.0065223	0.0190051	0.470769	0.605254	0.597761	2.23e-24
ENSG00000118514.9	2.34313	0.00645669	0.0191227	0.471905	0.786929	0.760431	6.88e-43
ENSG00000176204.9	2.34276	0.0062732	0.0191418	0.471905	0.319108	0.316578	1.09e-10
ENSG00000175550.3	-2.34269	-0.00623141	0.0191453	0.471905	0.280926	0.348655	9.67e-12
ENSG00000205106.2	2.34144	0.00457987	0.0192095	0.471993	0.665117	0.653896	5.59e-31
ENSG00000139613.7	-2.34097	-0.0107571	0.0192336	0.471993	0.548929	0.48905	2.94e-19
ENSG00000039537.9	2.34079	0.00618142	0.0192432	0.471993	0.285442	0.302953	3.91e-10
ENSG00000156869.8	2.33882	0.00825889	0.0193445	0.472578	0.596628	0.59803	5.69e-25
ENSG00000184845.3	-2.33853	-0.00770356	0.0193598	0.472578	0.703908	0.741247	1.76e-37
ENSG00000170791.13	2.33791	0.00586119	0.019392	0.472578	0.401253	0.433809	4.82e-17
ENSG00000127578.6	-2.33789	-0.00725977	0.019393	0.472578	0.768393	0.777249	1.46e-42
ENSG00000214954.4	-2.33641	-0.0176724	0.01947	0.473685	0.524063	0.461444	1.05e-16
ENSG00000124780.9	2.33388	0.00403571	0.0196021	0.475541	0.85454	0.663907	7.6e-30
ENSG00000157500.6	2.33373	0.00506715	0.0196096	0.475541	0.609397	0.697732	1.23e-32
ENSG00000099139.9	-2.33269	-0.00778485	0.0196647	0.475896	0.682093	0.619237	6.75e-30
ENSG00000150938.5	-2.33225	-0.012536	0.0196876	0.475896	0.512387	0.565272	1.24e-22
ENSG00000121774.13	2.33115	0.0147054	0.0197455	0.476526	0.358674	0.313295	2.81e-10
ENSG00000101255.6	2.33034	0.0097683	0.019788	0.476786	0.916549	0.865686	1.89e-63
ENSG00000100532.7	-2.32879	-0.0122923	0.01987	0.477166	0.591274	0.587772	7.7e-25
ENSG00000168994.9	-2.32797	-0.00417989	0.0199139	0.477166	0.866307	0.760492	1.4e-39
ENSG00000159202.13	2.32775	0.00504988	0.0199251	0.477166	0.406861	0.489679	7.59e-18
ENSG00000118515.7	2.32765	0.00648123	0.0199309	0.477166	0.433553	0.471344	5.43e-18
ENSG00000151929.5	-2.32618	-0.00472486	0.0200089	0.477269	0.618397	0.581453	6.5e-24
ENSG00000165238.12	-2.32615	-0.00701477	0.0200103	0.477269	0.539567	0.561328	2.58e-24
ENSG00000115233.7	2.32577	0.00927314	0.0200306	0.477269	0.339573	0.311753	1.72e-10
ENSG00000120158.7	-2.32407	-0.00461311	0.0201215	0.478676	0.694098	0.625612	5.6e-27
ENSG00000141258.8	2.32336	0.00709389	0.0201597	0.478825	0.637416	0.736236	2.69e-37
ENSG00000221949.2	2.32162	0.00539122	0.0202535	0.479605	0.493965	0.487026	1.38e-17
ENSG00000186918.9	2.32156	0.00588164	0.0202565	0.479605	0.561211	0.768964	5.14e-41
ENSG00000153347.5	-2.31941	-0.00610446	0.0203731	0.480362	0.534867	0.357507	1.77e-12
ENSG00000143450.10	2.31926	0.0128952	0.0203812	0.480362	0.316766	0.365796	4.19e-13
ENSG00000172243.13	2.31789	0.00453123	0.0204554	0.480362	0.609767	0.654886	1.98e-29
ENSG00000152822.9	2.31782	0.00680748	0.0204591	0.480362	0.242927	0.189733	2.03e-06
ENSG00000243896.3	2.31765	0.00454305	0.0204684	0.480362	0.480452	0.426181	2.37e-16
ENSG00000134697.8	-2.31743	-0.00577371	0.0204804	0.480362	0.611506	0.582898	5.51e-24
ENSG00000148848.10	-2.3162	-0.00687067	0.0205474	0.480428	0.417912	0.496351	7.67e-19
ENSG00000115484.10	2.31606	0.00548836	0.0205553	0.480428	0.497169	0.453751	7.2e-17
ENSG00000079459.8	-2.3151	-0.00642295	0.0206077	0.480428	0.620775	0.552531	1.18e-21
ENSG00000185885.11	-2.31503	-0.00551812	0.0206113	0.480428	0.363771	0.509836	2.59e-19
ENSG00000103145.6	2.31344	0.0088393	0.0206985	0.481227	0.35683	0.326024	7.91e-11
ENSG00000119446.9	-2.31245	-0.00497106	0.0207528	0.481227	0.444801	0.49268	6.2e-19
ENSG00000122359.13	2.31187	-0.000320523	0.0207849	0.481227	0.751807	0.60943	7.15e-25
ENSG00000223609.3	-2.31025	-0.00639306	0.0208744	0.481227	0.69259	0.666494	2.13e-29
ENSG00000067182.3	2.30981	0.00709393	0.0208988	0.481227	0.797159	0.712303	5.97e-35
ENSG00000140395.4	2.30892	0.00448748	0.0209478	0.481227	0.784219	0.744725	6.91e-40
ENSG00000119203.9	-2.30831	-0.00722151	0.0209819	0.481227	0.681007	0.622311	1.41e-26
ENSG00000178401.10	2.30831	0.00482939	0.0209819	0.481227	0.344535	0.407896	6.04e-14
ENSG00000160606.6	2.30772	0.0092098	0.0210145	0.481227	0.382265	0.209875	5.8e-07
ENSG00000132182.7	-2.30744	-0.0132812	0.0210305	0.481227	0.645579	0.695229	1.7e-33
ENSG00000197343.6	2.30646	0.00136026	0.0210848	0.481227	0.58326	0.41339	4.44e-15
ENSG00000119314.11	2.30639	0.00471298	0.0210887	0.481227	0.755353	0.661435	1.62e-31
ENSG00000148180.12	-2.30609	-0.00614925	0.0211056	0.481227	0.603123	0.601723	7.89e-26
ENSG00000110721.7	-2.30501	-0.00486163	0.0211659	0.481227	0.430779	0.411417	9.08e-15
ENSG00000149262.12	-2.30388	-0.00710564	0.0212291	0.481227	0.246445	0.192889	2.52e-06
ENSG00000140932.5	2.30388	0.0134037	0.0212293	0.481227	0.501568	0.472271	3.71e-17
ENSG00000154783.6	2.30345	0.0166699	0.0212536	0.481227	0.722906	0.583292	1.96e-23
ENSG00000227051.4	2.30323	0.0040587	0.021266	0.481227	0.850497	0.790204	2.92e-46
ENSG00000144285.11	2.30239	0.0066535	0.0213133	0.481227	0.660736	0.534967	1.42e-20
ENSG00000084628.5	2.30174	0.00465042	0.0213499	0.481227	0.750435	0.746275	2.11e-39
ENSG00000176182.5	2.30154	0.00678538	0.0213614	0.481227	0.783113	0.754636	1.62e-39
ENSG00000172159.11	-2.30148	-0.00372298	0.0213643	0.481227	0.813538	0.830744	2.57e-53
ENSG00000026652.9	-2.30039	-0.00752546	0.0214263	0.481227	0.508669	0.514481	9.2e-20
ENSG00000070814.13	-2.30005	-0.00374752	0.0214453	0.481227	0.704478	0.666463	6.66e-30
ENSG00000198276.9	2.30002	0.00507277	0.021447	0.481227	0.591934	0.519226	3.26e-20
ENSG00000165914.10	-2.29677	-0.0108741	0.0216317	0.484646	0.553407	0.542521	1.84e-20
ENSG00000242612.2	-2.29312	-0.00970754	0.0218409	0.488606	0.87104	0.817797	3.32e-50
ENSG00000161202.13	-2.29138	-0.0180467	0.0219417	0.489131	0.742285	0.776797	6.49e-45
ENSG00000143457.6	2.29119	0.0062594	0.0219525	0.489131	0.470367	0.457095	6.82e-16
ENSG00000118276.7	2.29102	0.00400895	0.0219622	0.489131	0.51045	0.544619	8.39e-21
ENSG00000170006.7	-2.28933	-0.00493867	0.0220599	0.490579	0.536919	0.489249	1.21e-17
ENSG00000062038.9	-2.28824	-0.00912725	0.0221234	0.491265	0.374947	0.578081	5.97e-24
ENSG00000137161.12	2.28672	0.0074237	0.0222125	0.492513	0.825535	0.758338	2.38e-42
ENSG00000149930.13	2.28468	0.00983989	0.0223318	0.494428	0.219336	0.260099	9.73e-09
ENSG00000148356.9	-2.2831	-0.00929507	0.0224244	0.495747	0.558598	0.605589	5.25e-25
ENSG00000139641.8	-2.28206	-0.00659282	0.0224855	0.495967	0.268062	0.226331	3.84e-07
ENSG00000128285.4	2.28181	0.00631167	0.0225004	0.495967	0.339125	0.391345	2.66e-13
ENSG00000160352.11	-2.28066	-0.0078063	0.0225684	0.496736	0.632257	0.561304	6.3e-22
ENSG00000204347.3	2.2785	0.0098785	0.0226969	0.498528	0.575036	0.195062	2.83e-06
ENSG00000176108.5	-2.27817	-0.00437743	0.0227162	0.498528	0.85882	0.820488	1.86e-52
ENSG00000255423.1	-2.27551	-0.00510037	0.0228755	0.50129	0.648247	0.54885	3.23e-21
ENSG00000164430.11	2.27354	0.00505297	0.0229936	0.502744	0.43739	0.423777	7.82e-15
ENSG00000131389.12	-2.27228	-0.00621958	0.0230698	0.502744	0.903638	0.809041	3.11e-49
ENSG00000170430.9	-2.27142	-0.0141383	0.0231214	0.502744	0.57914	0.579634	9.85e-24
ENSG00000187164.13	2.27105	-0.0030868	0.0231437	0.502744	0.626046	0.746663	8.94e-41
ENSG00000136937.8	-2.27029	-0.0186452	0.0231901	0.502744	0.694132	0.587267	1.38e-23
ENSG00000196565.8	-2.2701	-0.00317781	0.0232013	0.502744	0.693838	0.57376	1.34e-23
ENSG00000138472.6	2.27007	0.0346954	0.0232031	0.502744	0.291011	0.334601	3.02e-11
ENSG00000167705.7	-2.26968	-0.00653261	0.0232268	0.502744	0.707503	0.636749	1.4e-32
ENSG00000167513.4	2.2694	0.00363174	0.0232439	0.502744	0.79376	0.807496	8.45e-50
ENSG00000198959.7	2.26866	0.0100618	0.0232888	0.502744	0.597682	0.578497	3.79e-23
ENSG00000178235.6	2.26817	0.00528241	0.023319	0.502744	0.350946	0.360271	8.2e-13
ENSG00000143107.4	2.26685	0.00339058	0.0233996	0.502744	0.880174	0.672256	2.45e-37
ENSG00000106070.13	2.26648	0.00432293	0.0234217	0.502744	0.444196	0.446096	1.1e-15
ENSG00000092847.6	-2.26618	-0.0016409	0.0234407	0.502744	0.412223	0.389601	9.38e-14
ENSG00000185813.6	2.26612	0.0143385	0.0234442	0.502744	0.635886	0.664605	1.81e-29
ENSG00000135775.9	-2.26478	-0.00544726	0.0235259	0.503776	0.7173	0.721733	8.99e-37
ENSG00000182718.12	2.26279	0.00448188	0.0236484	0.505678	0.682689	0.656418	9.89e-30
ENSG00000173597.4	-2.25924	-0.00816059	0.0238686	0.507063	0.423747	0.432807	3.8e-15
ENSG00000158169.7	-2.25919	-0.00606187	0.0238718	0.507063	0.753325	0.687428	1.37e-31
ENSG00000027869.7	-2.25735	-0.00539434	0.0239864	0.507063	0.644542	0.674993	1.49e-31
ENSG00000105136.15	2.25704	0.00201358	0.0240058	0.507063	0.879868	0.793405	1.09e-45
ENSG00000161040.12	-2.25687	-0.00713946	0.0240162	0.507063	0.518081	0.590967	2.15e-24
ENSG00000115091.7	-2.25666	-0.00426918	0.0240293	0.507063	0.498277	0.372194	3.25e-13
ENSG00000173267.9	-2.25582	-0.00723059	0.0240818	0.507063	0.611518	0.623059	1.73e-26
ENSG00000005238.15	-2.25523	-0.00762301	0.0241187	0.507063	0.475795	0.377868	9.07e-13
ENSG00000180720.6	2.25506	0.0111669	0.0241295	0.507063	0.290303	0.381707	1.64e-13
ENSG00000141560.10	2.25492	0.0093621	0.0241383	0.507063	0.603777	0.612957	1.13e-25
ENSG00000088854.11	-2.25402	-0.00604077	0.0241952	0.507063	0.83131	0.664523	5.14e-31
ENSG00000124802.7	-2.25298	-0.0105354	0.0242605	0.507063	0.782153	0.738159	3.35e-37
ENSG00000185129.4	-2.2525	-0.00452766	0.0242909	0.507063	0.511504	0.559023	7.71e-22
ENSG00000221823.6	2.25206	0.00431032	0.0243187	0.507063	0.722976	0.705879	4.16e-34
ENSG00000133958.9	2.2516	0.00990344	0.0243476	0.507063	0.604663	0.591725	1.68e-23
ENSG00000188176.7	2.2515	0.00358066	0.0243541	0.507063	0.553755	0.524494	6.48e-21
ENSG00000183347.13	-2.25116	-0.00731147	0.0243755	0.507063	0.40774	0.317205	2.44e-10
ENSG00000170248.9	-2.25113	-0.00629606	0.0243774	0.507063	0.249793	0.234109	2.18e-07
ENSG00000064490.9	2.25057	0.00480466	0.0244131	0.507063	0.535936	0.290272	9.99e-11
ENSG00000163170.7	2.25037	0.00553714	0.0244252	0.507063	0.620288	0.57519	1.14e-22
ENSG00000075131.5	-2.25021	-0.00537794	0.0244358	0.507063	0.581584	0.562092	3.38e-23
ENSG00000162521.14	2.24954	0.00954414	0.0244781	0.507063	0.511384	0.430617	3.85e-15
ENSG00000146285.9	2.24837	0.00368822	0.0245526	0.507063	0.702067	0.614217	4.9e-26
ENSG00000167384.6	-2.24687	-0.0173797	0.0246486	0.507063	0.588723	0.72329	1.83e-38
ENSG00000167395.10	-2.24664	0.00140362	0.0246633	0.507063	0.262424	0.22448	6.87e-08
ENSG00000100324.9	-2.2458	-0.00952826	0.0247166	0.507063	0.776263	0.79446	5.72e-47
ENSG00000188375.3	-2.24549	-0.00366587	0.0247364	0.507063	0.582472	0.620103	1.31e-26
ENSG00000138755.5	2.24522	0.00568309	0.0247539	0.507063	0.344031	0.278218	1.22e-09
ENSG00000088205.8	2.24509	0.0125148	0.0247624	0.507063	0.796294	0.650356	1.79e-28
ENSG00000108883.8	-2.24442	-0.0123833	0.0248056	0.507063	0.26916	0.226043	2.29e-07
ENSG00000213927.3	-2.24335	-0.0074931	0.0248746	0.507063	0.344104	0.3321	1.16e-11
ENSG00000023572.4	2.24332	0.0109164	0.0248763	0.507063	0.360854	0.342935	3.22e-11
ENSG00000062485.14	2.24238	0.00760456	0.0249369	0.507063	0.511939	0.54084	8.97e-22
ENSG00000169508.6	-2.24191	-0.00590816	0.0249674	0.507063	0.653678	0.5721	2.65e-24
ENSG00000145945.5	2.24189	0.00982401	0.0249683	0.507063	0.675175	0.62424	3.82e-27
ENSG00000180917.12	-2.24112	-0.0049098	0.0250186	0.507063	0.553273	0.652093	2.7e-29
ENSG00000161267.7	2.24083	0.00502203	0.025037	0.507063	0.658982	0.565368	2.26e-22
ENSG00000138709.13	-2.24076	-0.00843506	0.0250413	0.507063	0.356876	0.367651	4.72e-12
ENSG00000106123.7	2.2405	0.00508358	0.0250585	0.507063	0.594771	0.649235	7.81e-29
ENSG00000103260.4	2.24007	0.0129689	0.0250866	0.507063	0.783431	0.622529	1.13e-30
ENSG00000005059.11	-2.23982	-0.00499208	0.0251027	0.507063	0.494005	0.549767	4.95e-22
ENSG00000105894.7	-2.23937	-0.0196003	0.0251319	0.507063	0.581458	0.783166	4.17e-43
ENSG00000175054.10	-2.2381	-0.00324109	0.0252142	0.507675	0.714151	0.638002	7.54e-28
ENSG00000138735.11	-2.23759	-0.0147703	0.0252479	0.507675	0.370991	0.262212	1.32e-08
ENSG00000169592.10	2.23735	0.00920405	0.0252637	0.507675	0.194025	0.42683	7.42e-15
ENSG00000185519.8	2.23569	0.0169296	0.0253718	0.509166	0.776442	0.757227	3.83e-40
ENSG00000095951.12	2.23413	0.00729507	0.0254748	0.510434	0.749781	0.798887	3.23e-46
ENSG00000183684.6	-2.2337	-0.0119391	0.025503	0.510434	0.576075	0.547031	5.54e-21
ENSG00000140497.12	2.23303	0.0111477	0.025547	0.510634	0.441655	0.466892	3.51e-18
ENSG00000065485.13	2.23242	0.0056548	0.0255869	0.510752	0.707995	0.623514	1.3e-26
ENSG00000101220.13	-2.23132	-0.00422321	0.0256602	0.51102	0.624619	0.621149	2.67e-26
ENSG00000166046.6	2.23096	0.00557127	0.0256838	0.51102	0.36997	0.282748	5.31e-09
ENSG00000160447.6	-2.23036	-0.00756357	0.0257236	0.51102	0.554501	0.724188	8.3e-37
ENSG00000174196.5	-2.22989	-0.0186847	0.025755	0.51102	0.316377	0.312417	4.67e-10
ENSG00000160326.9	-2.22833	-0.0111255	0.0258583	0.51102	0.551684	0.617372	6.39e-28
ENSG00000138670.12	2.22831	0.00618602	0.0258596	0.51102	0.387728	0.356126	8.4e-13
ENSG00000118492.12	2.22816	0.0078812	0.0258697	0.51102	0.476303	0.413112	3.67e-14
ENSG00000136156.8	-2.22775	-0.00644557	0.0258974	0.51102	0.337183	0.310487	1.91e-10
ENSG00000130489.8	-2.22761	-0.00274502	0.0259067	0.51102	0.797813	0.715304	3.46e-34
ENSG00000197147.8	2.22687	0.00632984	0.0259561	0.511322	0.540235	0.5269	3.78e-20
ENSG00000122687.13	2.22629	0.00798962	0.0259951	0.511418	0.855902	0.88792	8.49e-69
ENSG00000103811.11	2.22499	0.00522045	0.0260818	0.512453	0.792149	0.747164	6.98e-41
ENSG00000101104.8	2.224	0.00999607	0.0261487	0.513096	0.552342	0.602166	1.28e-24
ENSG00000158710.10	-2.22212	-0.00726887	0.0262754	0.514137	0.524782	0.558762	7.19e-25
ENSG00000124743.5	2.22177	0.00713865	0.026299	0.514137	0.734437	0.709712	6.78e-34
ENSG00000135423.8	2.22165	0.00522313	0.0263068	0.514137	0.348316	0.303339	5.13e-10
ENSG00000187676.7	-2.22112	-0.00364596	0.0263431	0.514137	0.754234	0.747573	2.05e-40
ENSG00000102753.5	2.22067	0.00512142	0.026373	0.514137	0.32763	0.211284	3.84e-07
ENSG00000149573.4	2.21826	0.00657402	0.0265374	0.514612	0.605326	0.531394	4.76e-21
ENSG00000130653.11	-2.21811	-0.0110953	0.0265473	0.514612	0.793578	0.845234	3.27e-58
ENSG00000114251.9	-2.21786	-0.00498933	0.026564	0.514612	0.69329	0.591186	8e-24
ENSG00000104290.6	-2.21786	-0.00406669	0.0265643	0.514612	0.51567	0.588316	1.45e-23
ENSG00000158286.8	2.21679	0.00903569	0.0266374	0.514612	0.63617	0.6719	1.23e-32
ENSG00000114744.4	-2.21657	-0.0105612	0.0266525	0.514612	0.667627	0.613562	9.53e-26
ENSG00000166452.7	2.21578	0.0052255	0.0267064	0.514612	0.668457	0.781403	6.05e-43
ENSG00000165282.9	2.21552	0.00742871	0.0267247	0.514612	0.517766	0.479977	2.86e-18
ENSG00000178202.8	-2.21528	-0.0054303	0.0267411	0.514612	0.513646	0.461887	7.53e-18
ENSG00000159197.3	2.21462	0.00446817	0.0267863	0.514612	0.60972	0.479548	8.73e-20
ENSG00000171695.6	2.21448	0.00877574	0.026796	0.514612	0.582046	0.554308	1.65e-22
ENSG00000173253.10	2.21429	0.0100368	0.0268088	0.514612	0.796864	0.72292	1.81e-35
ENSG00000253767.1	-2.21158	-0.00154808	0.0269954	0.517507	0.428932	0.439438	1.66e-15
ENSG00000089692.4	-2.21025	-0.0155954	0.0270879	0.517507	0.764506	0.792374	3.51e-48
ENSG00000129282.8	2.21003	0.0020304	0.0271033	0.517507	0.499106	0.399052	3.75e-17
ENSG00000124535.11	-2.20975	-0.00965803	0.0271228	0.517507	0.692096	0.59924	8.08e-26
ENSG00000116711.8	-2.20888	-0.00910138	0.027183	0.517507	0.218476	0.317986	2.69e-10
ENSG00000151376.12	-2.20809	-0.00585589	0.0272381	0.517507	0.512932	0.490229	7.98e-18
ENSG00000166225.4	-2.20798	-0.00406819	0.0272456	0.517507	0.590959	0.579892	5.25e-23
ENSG00000165917.5	2.20782	0.00686691	0.0272567	0.517507	0.277254	0.231252	1.46e-07
ENSG00000196391.6	-2.20763	-0.00491665	0.0272699	0.517507	0.39555	0.414272	5.23e-15
ENSG00000166257.4	-2.2068	-0.00436967	0.027328	0.517956	0.823126	0.734786	1.74e-37
ENSG00000258818.2	-2.20598	-0.0243965	0.0273852	0.518385	0.226266	0.36025	4.71e-12
ENSG00000187239.12	-2.20362	-0.0257908	0.0275512	0.519856	0.34446	0.389642	4.65e-14
ENSG00000132589.11	2.20337	0.0517732	0.0275684	0.519856	0.162961	0.195268	8.92e-07
ENSG00000130783.9	2.20337	0.00351041	0.0275687	0.519856	0.355674	0.531427	6.27e-20
ENSG00000168615.7	2.20289	0.00743989	0.0276023	0.519856	0.760619	0.604931	5.25e-25
ENSG00000204566.6	2.20174	0.00380108	0.027684	0.519856	0.636428	0.690106	8.67e-35
ENSG00000125652.3	2.20162	0.00773736	0.0276919	0.519856	0.770365	0.776271	2.49e-42
ENSG00000100298.11	-2.20143	-0.014943	0.0277053	0.519856	0.789837	0.729859	1.96e-36
ENSG00000066379.10	2.20051	0.0176922	0.0277706	0.520077	0.331093	0.584113	1.7e-24
ENSG00000127022.10	-2.19857	-0.00756009	0.0279083	0.520077	0.76628	0.49108	1.07e-20
ENSG00000103642.7	2.19852	0.00718691	0.0279123	0.520077	0.685155	0.644672	1.41e-28
ENSG00000058804.10	-2.1984	-0.00430518	0.0279205	0.520077	0.558191	0.571658	4.8e-25
ENSG00000186583.7	2.19835	0.00665426	0.0279241	0.520077	0.461083	0.475508	4.92e-17
ENSG00000144560.9	2.19834	0.00995948	0.027925	0.520077	0.737026	0.594943	7.11e-25
ENSG00000128581.11	-2.19556	-0.00386652	0.0281232	0.522943	0.812314	0.733544	3.24e-38
ENSG00000177465.4	2.19521	0.00486189	0.0281485	0.522943	0.449456	0.429192	1.53e-15
ENSG00000169181.8	-2.19465	-0.0140436	0.0281884	0.523036	0.44506	0.564669	5.86e-23
ENSG00000182903.11	2.19255	0.0052662	0.0283399	0.525197	0.512375	0.539067	2.71e-20
ENSG00000166441.8	-2.19127	-0.00196541	0.0284321	0.525831	0.606888	0.785589	1.05e-44
ENSG00000269282.1	2.19018	0.0126106	0.0285113	0.525831	0.548403	0.522795	6.02e-20
ENSG00000153012.7	2.19018	0.00920947	0.0285114	0.525831	0.273491	0.394795	6.52e-14
ENSG00000167183.2	-2.19014	-0.00685072	0.0285142	0.525831	0.241794	0.258308	9.82e-09
ENSG00000103495.9	-2.18951	-0.0101905	0.0285599	0.525917	0.135264	0.233404	1.67e-07
ENSG00000168792.4	2.18911	0.0143472	0.0285889	0.525917	0.272075	0.215729	1.94e-07
ENSG00000226524.2	-2.1884	0.000238595	0.0286406	0.526222	0.537497	0.4506	6.02e-17
ENSG00000082512.10	2.18708	0.00813262	0.0287365	0.52734	0.341693	0.315204	2.75e-10
ENSG00000153531.8	2.18561	0.00695595	0.0288441	0.528668	0.671839	0.690976	1.08e-33
ENSG00000162757.3	2.18165	0.00456066	0.0291356	0.533264	0.633248	0.582143	1.7e-23
ENSG00000188738.9	2.18104	0.00776607	0.0291801	0.533264	0.273285	0.419579	4.76e-15
ENSG00000179933.4	-2.18076	-0.00318983	0.0292015	0.533264	0.627612	0.485255	1.08e-17
ENSG00000113140.6	-2.17968	-0.00852338	0.0292813	0.534072	0.486533	0.410995	1.41e-14
ENSG00000213714.1	2.17911	0.00674685	0.0293233	0.53409	0.705866	0.440227	1.11e-15
ENSG00000179241.8	2.17821	0.0062751	0.0293902	0.53409	0.762715	0.741726	3.4e-39
ENSG00000159885.9	-2.17817	0.00117346	0.0293935	0.53409	0.570844	0.675072	4.24e-32
ENSG00000130749.5	-2.17724	-0.00437353	0.0294629	0.53409	0.835007	0.779082	3.67e-43
ENSG00000166411.9	-2.17655	-0.00495092	0.0295142	0.53409	0.491584	0.584198	2.32e-25
ENSG00000101298.9	2.17596	0.00510124	0.0295581	0.53409	0.668799	0.630176	1.12e-27
ENSG00000100156.6	2.17522	0.00652525	0.029614	0.53409	0.758505	0.703218	1.87e-34
ENSG00000204531.11	2.17504	0.00515134	0.0296268	0.53409	0.642567	0.596909	5.61e-24
ENSG00000133315.6	2.17485	0.00738994	0.0296413	0.53409	0.497557	0.527091	4.43e-21
ENSG00000182544.8	2.17483	0.00957859	0.0296428	0.53409	0.447717	0.439239	3.84e-16
ENSG00000128159.7	2.17377	0.0126688	0.0297223	0.53409	0.539929	0.596741	4.58e-26
ENSG00000135426.10	2.17374	0.00651426	0.0297245	0.53409	0.623574	0.645078	1.2e-30
ENSG00000167733.9	-2.17347	-0.0102043	0.0297448	0.53409	0.724567	0.576553	1.14e-24
ENSG00000048544.5	2.17224	0.0110821	0.0298379	0.534722	0.674068	0.655083	5.6e-31
ENSG00000085840.8	2.17203	0.0084633	0.0298531	0.534722	0.422928	0.40794	5.2e-14
ENSG00000152749.7	-2.17143	-0.00814062	0.029899	0.534722	0.743536	0.691657	1.42e-32
ENSG00000111087.5	-2.17032	-0.00499531	0.0299823	0.534722	0.496731	0.522363	4.3e-20
ENSG00000103035.6	-2.16969	-0.00592303	0.0300302	0.534722	0.484325	0.542709	3.8e-21
ENSG00000179950.9	2.16951	0.0120435	0.0300438	0.534722	0.402688	0.448196	4.66e-16
ENSG00000108829.9	-2.16934	-0.000662183	0.0300567	0.534722	0.859318	0.749063	2.13e-40
ENSG00000178585.10	-2.16872	-0.00353175	0.0301038	0.534722	0.639307	0.632329	2.2e-27
ENSG00000175084.7	2.16822	0.00605492	0.0301421	0.534722	0.488817	0.467266	7.1e-18
ENSG00000130522.4	2.16708	0.00570166	0.0302289	0.534722	0.507454	0.487352	1.03e-17
ENSG00000132749.6	2.1669	0.0344081	0.0302425	0.534722	0.311035	0.385843	3.72e-13
ENSG00000188833.5	-2.16656	-0.01106	0.0302681	0.534722	0.495312	0.694456	5.75e-35
ENSG00000124143.6	-2.16646	-0.00432917	0.0302763	0.534722	0.619477	0.497588	1.81e-18
ENSG00000116883.8	-2.16642	-0.00507853	0.0302787	0.534722	0.674181	0.658964	2.37e-31
ENSG00000144214.5	2.16573	0.0162382	0.030332	0.534997	0.411331	0.395805	3.69e-14
ENSG00000184261.4	-2.16497	-0.00426486	0.0303898	0.534997	0.842445	0.732684	9.61e-41
ENSG00000168038.6	2.16482	0.00654277	0.0304012	0.534997	0.683051	0.569345	1.37e-24
ENSG00000130528.7	-2.16339	-0.00326593	0.030511	0.536098	0.749685	0.731745	2.01e-36
ENSG00000170471.10	-2.16308	-0.00691489	0.0305352	0.536098	0.728949	0.676241	1.82e-31
ENSG00000181378.9	-2.16125	-0.0079151	0.0306763	0.536585	0.577136	0.564181	5.77e-22
ENSG00000081320.6	-2.16034	-0.0182444	0.0307462	0.536585	0.387459	0.477879	3.77e-17
ENSG00000172425.6	-2.16014	-0.005277	0.0307617	0.536585	0.598327	0.511731	2.55e-21
ENSG00000002016.12	-2.15972	0.00119331	0.0307945	0.536585	0.78081	0.803934	8.91e-47
ENSG00000154114.8	2.15955	0.000126074	0.0308076	0.536585	0.762602	0.746917	1.48e-41
ENSG00000163884.3	-2.15932	-0.00639354	0.0308251	0.536585	0.598372	0.590479	7.95e-24
ENSG00000168918.9	-2.15861	-0.00681299	0.0308806	0.536585	0.591039	0.790871	4.44e-47
ENSG00000239388.4	2.15678	0.00479536	0.0310228	0.536585	0.417686	0.295973	2.95e-10
ENSG00000146122.12	2.15642	0.0073087	0.0310506	0.536585	0.572627	0.569267	3.84e-22
ENSG00000136144.7	-2.156	-0.00579797	0.031084	0.536585	0.569009	0.511558	1.15e-19
ENSG00000163754.13	2.15517	0.00899474	0.0311482	0.536585	0.733759	0.71648	1.84e-35
ENSG00000011590.9	-2.1551	-0.00710873	0.031154	0.536585	0.420515	0.566172	3.41e-23
ENSG00000169169.10	2.15485	0.0109981	0.0311735	0.536585	0.584583	0.444731	7.87e-16
ENSG00000102796.6	-2.15474	-0.0077981	0.0311824	0.536585	0.496233	0.471019	5.8e-18
ENSG00000183741.7	-2.15465	-0.00612877	0.0311892	0.536585	0.426367	0.516138	1.39e-20
ENSG00000256870.2	2.15415	0.00671846	0.0312283	0.536585	0.787294	0.767416	1.34e-44
ENSG00000171643.9	-2.15395	-0.00613118	0.0312439	0.536585	0.803252	0.768414	3.06e-44
ENSG00000139173.5	-2.15289	-0.00987392	0.0313275	0.536585	0.552662	0.508365	1.59e-19
ENSG00000183161.3	2.15241	0.0159261	0.0313652	0.536585	0.350718	0.314177	1.61e-10
ENSG00000159210.5	2.15204	0.00412579	0.031394	0.536585	0.633511	0.650604	3.97e-29
ENSG00000181409.7	-2.15185	-0.00204701	0.0314092	0.536585	0.58162	0.609185	2.92e-25
ENSG00000157510.9	-2.15121	-0.0112196	0.0314599	0.536585	0.418289	0.410454	1.67e-14
ENSG00000175220.7	2.15112	0.00762281	0.0314666	0.536585	0.327197	0.285612	4.23e-09
ENSG00000151576.6	-2.15105	-0.00609791	0.0314724	0.536585	0.529921	0.444978	1.06e-15
ENSG00000168734.9	2.15041	0.00765793	0.0315226	0.536585	0.849274	0.78991	2.55e-45
ENSG00000048392.7	2.15008	0.00530123	0.0315489	0.536585	0.893894	0.828484	1.98e-54
ENSG00000196187.7	2.14979	0.00662281	0.0315717	0.536585	0.616663	0.583255	4.47e-25
ENSG00000160789.15	2.14865	0.0107283	0.0316619	0.536585	0.390938	0.458139	6.15e-16
ENSG00000040199.14	2.1481	0.00566713	0.0317055	0.536585	0.298519	0.240859	4.78e-08
ENSG00000178802.13	2.14793	0.00600415	0.031719	0.536585	0.337519	0.42371	9.82e-15
ENSG00000166183.11	2.14774	0.00519102	0.0317341	0.536585	0.604185	0.625694	1.61e-26
ENSG00000175538.6	-2.14771	-0.00456573	0.0317366	0.536585	0.448688	0.374712	4.48e-13
ENSG00000168675.14	2.14764	0.00196728	0.0317426	0.536585	0.779281	0.659625	3.34e-30
ENSG00000181804.10	2.14555	0.0102485	0.031909	0.538793	0.300598	0.248574	2.24e-08
ENSG00000170545.12	-2.14453	-0.0056757	0.0319902	0.539448	0.485457	0.487181	5.72e-18
ENSG00000145293.10	2.14405	0.00816565	0.0320286	0.539448	0.382017	0.405387	5.75e-14
ENSG00000154305.12	2.14343	0.0123644	0.0320783	0.539448	0.81201	0.754873	3.85e-39
ENSG00000182256.8	-2.14327	-0.00499394	0.0320916	0.539448	0.747669	0.662108	3.56e-29
ENSG00000182685.3	2.14234	0.00870833	0.0321664	0.539854	0.686863	0.660594	1.91e-32
ENSG00000108651.5	-2.14183	0.0105919	0.0322068	0.539854	0.509578	0.436196	1.02e-15
ENSG00000137871.15	2.14163	0.00499776	0.0322236	0.539854	0.500473	0.536762	3.82e-20
ENSG00000196209.8	-2.14045	-0.00332871	0.0323182	0.540834	0.841023	0.784202	6.63e-47
ENSG00000100146.12	-2.13937	-0.00611617	0.0324057	0.541094	0.568599	0.4536	9.24e-18
ENSG00000117500.8	2.13856	0.00370092	0.032471	0.541094	0.531911	0.497745	3.62e-19
ENSG00000117620.8	2.1385	0.00576944	0.0324761	0.541094	0.582067	0.644555	2.61e-30
ENSG00000120688.7	-2.13848	0.000845779	0.0324779	0.541094	0.256376	0.175248	2.36e-06
ENSG00000011600.7	-2.13803	-0.0108631	0.0325143	0.5411	0.411134	0.262143	7.1e-09
ENSG00000110013.8	2.13659	0.00472106	0.0326318	0.541463	0.474396	0.413391	1.33e-14
ENSG00000089639.6	-2.13613	-0.00786544	0.0326692	0.541463	0.563578	0.531193	1.87e-20
ENSG00000198286.5	-2.13605	-0.00496568	0.0326755	0.541463	0.795553	0.796434	8.32e-49
ENSG00000110077.10	-2.13559	-0.00611247	0.0327132	0.541463	0.30228	0.20888	9.3e-08
ENSG00000064651.9	2.13555	0.00685602	0.0327165	0.541463	0.142481	0.223003	8.08e-08
ENSG00000162882.10	-2.13397	-0.00305049	0.0328451	0.542454	0.685681	0.708402	1.31e-35
ENSG00000144815.10	-2.13393	-0.00538417	0.0328486	0.542454	0.451139	0.346808	2.01e-11
ENSG00000185070.6	2.13305	0.00522076	0.0329206	0.543045	0.344177	0.323298	1.88e-10
ENSG00000170542.5	2.13212	0.00613155	0.0329968	0.543705	0.553078	0.492735	1.22e-17
ENSG00000159840.11	2.13112	0.0198253	0.033079	0.544354	0.225674	0.320686	2.97e-10
ENSG00000205683.7	-2.13076	-0.00467788	0.0331087	0.544354	0.404921	0.492688	1.02e-17
ENSG00000205423.7	-2.1298	-0.00783569	0.0331883	0.545065	0.502398	0.57362	1.02e-22
ENSG00000074966.6	-2.12704	-0.00421821	0.0334169	0.547625	0.461393	0.426166	3.76e-15
ENSG00000071051.9	2.12704	0.00944233	0.0334171	0.547625	0.526888	0.379436	7.49e-14
ENSG00000162669.11	-2.12589	-0.00744785	0.0335124	0.548588	0.557738	0.493962	1.1e-19
ENSG00000121680.11	2.12445	0.00565191	0.0336326	0.549955	0.682373	0.541148	6.54e-21
ENSG00000125450.6	2.12347	0.0040697	0.0337144	0.550685	0.716699	0.655535	1.33e-28
ENSG00000111684.6	2.12256	0.0141627	0.0337907	0.550685	0.394944	0.355436	1.82e-13
ENSG00000183624.9	2.12247	0.0215318	0.0337982	0.550685	0.236655	0.214312	4.05e-07
ENSG00000115657.8	2.12216	0.0175687	0.0338239	0.550685	0.603406	0.680026	3.43e-33
ENSG00000197586.8	-2.12134	-0.00245913	0.0338931	0.551213	0.505117	0.496007	2.33e-19
ENSG00000114686.4	2.12084	0.00924412	0.0339356	0.551306	0.477462	0.474423	4.69e-17
ENSG00000182782.7	-2.11993	-0.00932663	0.0340116	0.551444	0.507582	0.430558	3.26e-15
ENSG00000119614.2	2.11986	0.00527288	0.0340175	0.551444	0.508107	0.506836	5.12e-20
ENSG00000180891.8	2.11907	0.00632262	0.0340845	0.551933	0.527443	0.579378	5.55e-23
ENSG00000186642.11	2.11714	0.00836521	0.0342476	0.553978	0.495547	0.546428	5.47e-21
ENSG00000180901.6	2.11642	0.00474494	0.0343095	0.554182	0.849176	0.806245	7.95e-49
ENSG00000147364.12	-2.1146	-0.00357057	0.0344641	0.554182	0.770066	0.707667	2.56e-33
ENSG00000119632.3	-2.11436	-0.00586735	0.0344843	0.554182	0.830779	0.706818	3.03e-35
ENSG00000197376.2	2.11374	0.0086259	0.0345373	0.554182	0.154289	0.195445	2.1e-06
ENSG00000233927.4	2.11308	0.00585696	0.0345942	0.554182	0.760469	0.631287	1.59e-30
ENSG00000090861.11	-2.11306	-0.00189731	0.0345957	0.554182	0.420849	0.384631	6.01e-13
ENSG00000256771.2	-2.11301	-0.021346	0.0346001	0.554182	0.296069	0.413721	5.1e-15
ENSG00000188167.4	2.11291	0.00875247	0.0346086	0.554182	0.427825	0.330838	1.93e-11
ENSG00000244509.3	-2.11288	-0.00627497	0.0346111	0.554182	0.594648	0.567297	3.13e-22
ENSG00000163171.6	2.11205	0.00925243	0.0346822	0.554182	0.664901	0.552569	1.2e-22
ENSG00000135622.8	-2.11192	-0.00508874	0.0346929	0.554182	0.653049	0.597829	1.83e-25
ENSG00000269490.1	-2.11143	-0.0101237	0.0347354	0.554182	0.667834	0.555005	4.4e-24
ENSG00000187105.4	-2.11137	-0.00647449	0.0347402	0.554182	0.590311	0.59064	2.04e-25
ENSG00000050327.10	2.11019	0.00513217	0.0348421	0.55453	0.367483	0.537652	3.67e-22
ENSG00000177706.8	2.11007	0.00578416	0.0348523	0.55453	0.40261	0.56887	5.01e-23
ENSG00000168505.6	-2.1098	-0.00902614	0.0348758	0.55453	0.4693	0.482042	8.96e-18
ENSG00000184408.5	-2.10902	-0.0089542	0.0349426	0.55453	0.390262	0.333643	2.38e-11
ENSG00000203883.5	2.10898	0.00575653	0.0349467	0.55453	0.444884	0.371209	5.37e-13
ENSG00000204580.7	2.1067	0.0089014	0.0351437	0.557066	0.471687	0.317747	2.92e-11
ENSG00000005187.7	-2.10605	-0.0035145	0.0352	0.557078	0.369829	0.373547	1.43e-12
ENSG00000124614.9	2.10584	0.0114615	0.0352186	0.557078	0.449979	0.401483	5.5e-14
ENSG00000111276.6	-2.10456	-0.00457647	0.0353292	0.557751	0.832005	0.78737	1.98e-44
ENSG00000168282.4	2.10449	0.00742474	0.0353355	0.557751	0.22393	0.285666	3.41e-09
ENSG00000128791.7	-2.10391	-0.00491095	0.035386	0.557961	0.782844	0.841572	2.14e-56
ENSG00000120051.10	2.10195	0.00942945	0.0355576	0.560078	0.244375	0.226625	2.36e-07
ENSG00000213654.5	-2.09991	-0.00325655	0.0357364	0.561508	0.459965	0.600398	1.4e-24
ENSG00000124813.16	2.09959	0.00457928	0.0357646	0.561508	0.491655	0.446084	7.38e-18
ENSG00000101158.8	2.09843	0.00397033	0.0358671	0.561508	0.757336	0.805411	2.38e-48
ENSG00000165526.4	-2.09841	-0.00362466	0.035869	0.561508	0.840123	0.829472	3.13e-56
ENSG00000197457.5	-2.09829	-0.00310785	0.0358792	0.561508	0.682338	0.776561	8.1e-42
ENSG00000116885.14	-2.09825	-0.0052007	0.0358828	0.561508	0.38358	0.365026	4.95e-13
ENSG00000149657.15	-2.09794	-0.0038811	0.0359101	0.561508	0.888872	0.863697	1.76e-60
ENSG00000184708.13	2.09653	0.00473732	0.0360349	0.562873	0.374933	0.547003	3.67e-21
ENSG00000132465.6	2.0958	0.00473046	0.0360998	0.5633	0.513735	0.437184	1.66e-15
ENSG00000116194.8	2.09481	0.00683132	0.0361882	0.564093	0.308607	0.304858	7.45e-10
ENSG00000143119.8	2.09437	0.00326046	0.0362271	0.564112	0.633549	0.531789	8.06e-22
ENSG00000204290.6	2.09385	0.00255953	0.0362733	0.564247	0.591927	0.564737	1.63e-22
ENSG00000090920.9	2.09259	0.0027232	0.0363862	0.565255	0.783726	0.792893	2.41e-46
ENSG00000161638.6	-2.09104	-0.00779574	0.0365247	0.565255	0.477919	0.403099	5.37e-15
ENSG00000213246.2	2.09102	0.0049551	0.0365264	0.565255	0.299696	0.217258	2.6e-07
ENSG00000135119.10	2.09098	0.0110315	0.0365303	0.565255	0.491236	0.627273	4.54e-27
ENSG00000117143.9	2.0908	0.00778852	0.0365459	0.565255	0.556665	0.44	8.09e-16
ENSG00000198791.7	2.09011	0.00537008	0.0366083	0.565255	0.772113	0.723571	2.89e-36
ENSG00000172409.5	2.08988	0.00734574	0.036629	0.565255	0.323304	0.246861	6.52e-08
ENSG00000119042.12	-2.08976	-0.013894	0.0366393	0.565255	0.334653	0.236988	2.13e-08
ENSG00000135439.7	-2.08827	-0.0187787	0.0367738	0.566747	0.259562	0.269359	1e-08
ENSG00000011376.5	-2.08784	-0.00581464	0.0368124	0.56676	0.468748	0.47386	7.79e-17
ENSG00000174915.7	-2.08652	-0.00882565	0.0369315	0.568011	0.76293	0.71053	4.52e-36
ENSG00000145536.11	-2.08484	-0.00771058	0.0370843	0.568603	0.50718	0.282501	2.35e-09
ENSG00000091542.8	2.0836	0.00661553	0.0371965	0.568603	0.508577	0.525676	3.86e-20
ENSG00000177721.3	-2.08357	-0.0131695	0.037199	0.568603	0.444944	0.303618	6.24e-10
ENSG00000140545.10	2.08314	0.00447757	0.0372383	0.568603	0.740325	0.759332	1.36e-39
ENSG00000019102.7	-2.08275	-0.00905776	0.0372737	0.568603	0.707173	0.737811	6.61e-38
ENSG00000152223.8	-2.08208	-0.00376411	0.0373352	0.568603	0.68739	0.634208	7.15e-33
ENSG00000091009.6	2.08189	0.00372124	0.0373528	0.568603	0.424224	0.329415	7.09e-11
ENSG00000143314.8	-2.08151	-0.00887658	0.0373872	0.568603	0.263924	0.260597	1.56e-08
ENSG00000143933.12	2.08096	0.00578097	0.0374376	0.568603	0.563385	0.581298	5.31e-24
ENSG00000088882.7	-2.08079	-0.00378445	0.0374533	0.568603	0.836761	0.760113	3.59e-41
ENSG00000104537.12	-2.08054	-0.00750658	0.0374761	0.568603	0.539657	0.749808	5.38e-39
ENSG00000147905.13	2.0804	0.00517112	0.0374884	0.568603	0.706951	0.635391	1.48e-27
ENSG00000175970.7	2.08028	0.0108514	0.0374995	0.568603	0.24141	0.200936	7.29e-07
ENSG00000205609.8	2.07967	0.0292639	0.0375557	0.568603	0.416933	0.411582	2.95e-14
ENSG00000125780.11	2.07942	0.00600354	0.0375786	0.568603	0.706227	0.634156	6.43e-27
ENSG00000120992.13	2.07912	0.00664875	0.0376068	0.568603	0.435931	0.412068	9.6e-16
ENSG00000121964.10	-2.07886	-0.00777114	0.0376304	0.568603	0.530872	0.447886	1.43e-16
ENSG00000204866.4	2.07862	0.00598107	0.0376518	0.568603	0.792874	0.787262	3.05e-47
ENSG00000142733.10	2.07777	0.0100189	0.0377306	0.569221	0.64768	0.48733	9.1e-18
ENSG00000115590.9	-2.0769	-0.00556654	0.0378107	0.569477	0.359645	0.471182	8.58e-18
ENSG00000155827.7	-2.07605	-0.00758438	0.0378893	0.569477	0.6795	0.529737	7.88e-21
ENSG00000135525.14	-2.07563	-0.00129418	0.0379286	0.569477	0.715174	0.687479	6.49e-32
ENSG00000187554.7	-2.07561	-0.0118322	0.0379302	0.569477	0.623035	0.625001	2.68e-26
ENSG00000160113.5	-2.07537	-0.0145487	0.0379523	0.569477	0.850921	0.778016	8.45e-45
ENSG00000067369.9	-2.07512	-0.0129055	0.0379753	0.569477	0.273705	0.334523	5.62e-11
ENSG00000153006.10	2.07442	0.014996	0.0380405	0.569641	0.268821	0.22561	8.31e-08
ENSG00000120948.11	-2.07389	-0.00940274	0.0380897	0.569641	0.774132	0.785179	1.27e-44
ENSG00000143001.4	2.07378	0.00523758	0.0381	0.569641	0.478829	0.483704	6.19e-19
ENSG00000122786.15	-2.06985	-0.0111669	0.0384663	0.573945	0.532621	0.681837	3.91e-32
ENSG00000215375.2	2.0686	0.010945	0.0385832	0.573945	0.550729	0.558902	2.1e-22
ENSG00000100902.6	2.06828	0.0328346	0.0386136	0.573945	0.2524	0.258886	1.41e-08
ENSG00000111335.8	-2.06779	-0.00647284	0.0386602	0.573945	0.492484	0.577695	3.36e-24
ENSG00000105499.9	2.06777	0.0136183	0.0386614	0.573945	0.64451	0.799983	3.45e-46
ENSG00000144460.10	-2.06722	-0.00848466	0.0387131	0.573945	0.133353	0.350872	2.12e-11
ENSG00000157259.6	-2.06625	-0.0201589	0.038805	0.573945	0.283149	0.351265	9.12e-12
ENSG00000149256.10	2.06617	-0.00114251	0.0388128	0.573945	0.846429	0.764033	6.77e-41
ENSG00000115607.5	-2.06615	-0.00323177	0.0388144	0.573945	0.688612	0.654201	2.21e-30
ENSG00000103490.13	-2.06586	-0.00793015	0.0388412	0.573945	0.301441	0.452611	5.98e-16
ENSG00000115904.8	2.06522	0.00684876	0.0389026	0.573945	0.622539	0.536521	2.35e-21
ENSG00000008853.12	2.06457	0.0133376	0.0389637	0.573945	0.493129	0.308446	3.93e-10
ENSG00000173868.7	2.0644	0.00513274	0.0389801	0.573945	0.721487	0.701825	7.6e-33
ENSG00000170234.8	2.06367	0.00447166	0.0390495	0.573945	0.640841	0.516444	2.06e-20
ENSG00000171320.10	2.06325	0.00351611	0.0390891	0.573945	0.697499	0.590331	1.39e-24
ENSG00000126803.8	-2.06323	-0.00728593	0.0390907	0.573945	0.469083	0.466366	1.33e-18
ENSG00000010017.9	2.06307	0.00431062	0.0391056	0.573945	0.822041	0.774639	6.19e-43
ENSG00000176435.6	2.06272	0.0142216	0.0391389	0.573945	0.465075	0.378149	7.88e-13
ENSG00000115977.14	2.0626	0.00315178	0.0391509	0.573945	0.568251	0.556048	4.04e-22
ENSG00000100241.16	-2.06258	-0.012828	0.0391526	0.573945	0.463781	0.432069	2.03e-16
ENSG00000135272.5	-2.0619	-0.00525672	0.0392169	0.574327	0.284768	0.346459	1.46e-12
ENSG00000105063.14	-2.06123	-0.0121414	0.0392811	0.574678	0.397838	0.301653	1.22e-09
ENSG00000100211.6	2.05951	0.00468347	0.0394451	0.574678	0.551923	0.600276	1.38e-24
ENSG00000132872.7	-2.05932	-0.0181007	0.0394638	0.574678	0.333258	0.410637	7.49e-15
ENSG00000102854.10	2.05898	0.00546129	0.0394963	0.574678	0.603462	0.76415	1.25e-41
ENSG00000257093.2	2.05892	0.006039	0.0395021	0.574678	0.607752	0.583102	5.91e-23
ENSG00000117625.9	2.05877	0.00982078	0.0395159	0.574678	0.739122	0.62789	2.83e-28
ENSG00000171735.14	-2.05851	-0.00471958	0.0395409	0.574678	0.845416	0.857752	7.29e-59
ENSG00000177731.11	-2.05845	-0.00614979	0.0395471	0.574678	0.30567	0.318685	1.75e-10
ENSG00000197701.7	2.05789	0.00735863	0.0396003	0.574893	0.390702	0.461554	1.16e-16
ENSG00000123700.4	-2.05717	-0.00337409	0.0396703	0.57519	0.609706	0.675286	5.35e-32
ENSG00000162543.5	-2.0554	-0.00481848	0.0398408	0.57519	0.769955	0.76207	4.77e-45
ENSG00000166262.11	2.05513	0.00472154	0.0398667	0.57519	0.495147	0.472745	1.42e-17
ENSG00000197921.5	-2.05484	-0.0135666	0.0398948	0.57519	0.562444	0.762172	3.05e-43
ENSG00000180875.4	2.05462	0.0135901	0.0399162	0.57519	0.557085	0.811536	9.49e-54
ENSG00000089169.10	2.05379	0.0190286	0.0399957	0.57519	0.141622	0.196804	2.2e-06
ENSG00000071246.6	2.05351	0.006706	0.0400227	0.57519	0.738486	0.651913	3.38e-28
ENSG00000167674.10	2.05328	0.00347092	0.0400454	0.57519	0.608548	0.465201	2.72e-16
ENSG00000172137.14	-2.05315	-0.00376424	0.0400582	0.57519	0.476679	0.329442	2.23e-11
ENSG00000135476.7	2.05312	0.00211143	0.0400613	0.57519	0.735492	0.696123	4.8e-34
ENSG00000112144.11	2.05286	0.00767596	0.0400865	0.57519	0.612784	0.614724	1.98e-28
ENSG00000111305.14	2.05255	0.00509003	0.0401164	0.57519	0.615848	0.66879	1.14e-29
ENSG00000132517.10	2.05252	0.00342802	0.0401188	0.57519	0.88544	0.767563	4.05e-42
ENSG00000173452.9	2.05115	0.0174909	0.040252	0.576549	0.762676	0.725965	2.75e-37
ENSG00000059769.15	-2.05057	-0.00593301	0.0403085	0.576808	0.2895	0.302182	9.41e-10
ENSG00000174080.6	2.04949	0.00560318	0.0404139	0.577765	0.384754	0.345315	3.52e-12
ENSG00000122694.11	-2.04877	-0.00392828	0.0404848	0.578012	0.656026	0.582474	3.22e-23
ENSG00000165572.6	2.04853	0.00454133	0.0405082	0.578012	0.493347	0.473506	1.27e-17
ENSG00000132024.13	2.04793	0.00620512	0.0405672	0.578032	0.661745	0.286763	2.53e-09
ENSG00000100503.19	2.04757	0.00737434	0.0406017	0.578032	0.814827	0.788371	4.76e-45
ENSG00000188039.9	-2.04734	-0.00731167	0.0406251	0.578032	0.538365	0.492624	5.6e-18
ENSG00000176155.14	-2.0469	-0.0127937	0.0406682	0.578096	0.815184	0.879624	3.36e-64
ENSG00000168152.8	-2.04624	-0.006457	0.0407329	0.578328	0.702285	0.808416	7.21e-48
ENSG00000181896.7	2.04595	0.00213266	0.0407615	0.578328	0.700152	0.759752	4.36e-41
ENSG00000173928.2	2.04505	0.00212342	0.0408502	0.578847	0.577349	0.592663	1.15e-24
ENSG00000125170.6	-2.04479	-0.00427607	0.0408752	0.578847	0.873995	0.845726	4.48e-57
ENSG00000164574.11	2.0425	0.00379873	0.0411021	0.581512	0.492687	0.496462	3.59e-18
ENSG00000178175.7	-2.04069	-0.00287099	0.0412818	0.582603	0.793765	0.72043	2.32e-37
ENSG00000129103.13	2.04	0.00572847	0.04135	0.582603	0.304127	0.275962	3.7e-10
ENSG00000124214.15	-2.03989	-0.00746139	0.0413614	0.582603	0.666601	0.742455	1.27e-41
ENSG00000075043.13	-2.03977	-0.00874226	0.0413734	0.582603	0.84375	0.73895	4.89e-41
ENSG00000166965.8	2.03967	0.00772255	0.0413836	0.582603	0.700619	0.724386	3.34e-43
ENSG00000013306.11	2.03937	0.00630587	0.0414126	0.582603	0.609549	0.544972	1.76e-22
ENSG00000095970.12	-2.03899	-0.0104529	0.0414509	0.582603	0.52107	0.447267	1.99e-15
ENSG00000172775.12	-2.03803	-0.00471107	0.0415468	0.583404	0.888055	0.79327	2.81e-45
ENSG00000110195.7	-2.03697	-0.0128005	0.0416533	0.583558	0.334179	0.378302	4.82e-13
ENSG00000145642.7	-2.03665	-0.00808481	0.0416852	0.583558	0.647161	0.554114	7.32e-24
ENSG00000170523.3	2.03617	0.00440434	0.0417333	0.583558	0.77098	0.718928	1.9e-36
ENSG00000239389.3	-2.03611	-0.0139691	0.0417391	0.583558	0.358131	0.315319	2.54e-10
ENSG00000177889.5	-2.03598	-0.00457112	0.0417521	0.583558	0.516313	0.481955	9.81e-19
ENSG00000144228.4	-2.03547	-0.00591472	0.0418038	0.583736	0.597057	0.582853	4.38e-23
ENSG00000130479.6	-2.03457	-0.0084048	0.0418945	0.58389	0.870335	0.82542	2.38e-54
ENSG00000142731.6	-2.03355	-0.0118404	0.0419972	0.58389	0.453434	0.286857	1.8e-09
ENSG00000128513.10	-2.03343	-0.00454479	0.0420086	0.58389	0.479408	0.468461	9.39e-19
ENSG00000140988.11	2.03335	0.0143934	0.0420176	0.58389	0.73067	0.712032	1.18e-34
ENSG00000165637.9	-2.03266	-0.00963467	0.0420865	0.58389	0.242692	0.296347	3.93e-10
ENSG00000145860.7	2.03266	0.00547831	0.0420868	0.58389	0.577361	0.606367	5.53e-26
ENSG00000189334.4	-2.03217	-0.0207335	0.0421369	0.58389	0.383063	0.340246	3.14e-11
ENSG00000179242.11	2.03178	0.00849905	0.0421758	0.58389	0.614492	0.546493	1.55e-22
ENSG00000070367.11	-2.03083	-0.0137068	0.0422724	0.58389	0.80887	0.616272	3.07e-27
ENSG00000100403.10	-2.03075	-0.00913742	0.0422801	0.58389	0.277855	0.300691	7.07e-10
ENSG00000136709.7	-2.03069	-0.00793592	0.0422864	0.58389	0.619743	0.552075	2.53e-26
ENSG00000121769.3	2.03055	0.00664545	0.0423011	0.58389	0.231283	0.280332	6.98e-09
ENSG00000088756.8	-2.03	-0.00647175	0.0423562	0.58389	0.597243	0.553529	1.22e-21
ENSG00000010932.11	2.02997	0.0218851	0.0423594	0.58389	0.543812	0.483418	2.41e-18
ENSG00000196358.6	-2.02959	-0.00732533	0.0423984	0.583892	0.697525	0.701597	2.1e-33
ENSG00000156990.10	2.02867	0.00396411	0.042492	0.584401	0.819199	0.724557	2.24e-36
ENSG00000101306.6	2.02803	0.00644649	0.0425575	0.584401	0.323571	0.300216	1.85e-10
ENSG00000141441.11	2.02781	0.0193431	0.0425799	0.584401	0.499224	0.429163	1.47e-15
ENSG00000168268.6	-2.02744	-0.00588962	0.0426178	0.584401	0.280483	0.421925	6.89e-15
ENSG00000273079.1	2.02687	0.00534881	0.0426758	0.584401	0.492147	0.490333	1.24e-19
ENSG00000165863.12	2.02615	0.00609245	0.0427491	0.584401	0.652898	0.55183	7.26e-22
ENSG00000105127.4	2.02593	0.013118	0.0427723	0.584401	0.540785	0.598193	8.91e-25
ENSG00000130935.5	-2.02584	-0.00595474	0.0427815	0.584401	0.790128	0.790679	2.23e-45
ENSG00000127080.5	2.02573	0.00268414	0.042792	0.584401	0.63341	0.546958	2.01e-22
ENSG00000228208.2	-2.02508	-0.00545826	0.0428594	0.584401	0.599843	0.662373	1.12e-31
ENSG00000179085.7	-2.02435	-0.00532287	0.0429341	0.584401	0.442744	0.429151	4.72e-15
ENSG00000122696.8	-2.02426	-0.0038144	0.0429439	0.584401	0.616587	0.632371	8.86e-27
ENSG00000163346.12	-2.02402	-0.00530899	0.0429686	0.584401	0.386077	0.466963	1.38e-18
ENSG00000180389.6	2.0239	0.0107907	0.0429804	0.584401	0.698046	0.819416	2.41e-50
ENSG00000183801.3	-2.0229	-0.00575732	0.0430831	0.58458	0.857888	0.773866	1.03e-41
ENSG00000173714.7	-2.02265	-0.00320402	0.043109	0.58458	0.727832	0.73282	9.62e-42
ENSG00000188312.9	-2.02264	-0.00337111	0.0431104	0.58458	0.718894	0.608471	1.2e-25
ENSG00000196418.8	-2.02207	-0.00767998	0.0431696	0.58479	0.741662	0.768686	5.81e-45
ENSG00000087250.4	2.02157	0.00425635	0.0432204	0.58479	0.746867	0.633788	2.36e-28
ENSG00000090054.9	2.0212	0.00847569	0.0432589	0.58479	0.327923	0.438438	3.29e-15
ENSG00000204628.7	2.02098	0.0108644	0.0432817	0.58479	0.744886	0.705714	1.61e-34
ENSG00000165813.12	2.01917	0.00526004	0.0434698	0.58632	0.785761	0.740156	2.89e-37
ENSG00000196196.2	-2.01914	-0.00497773	0.043473	0.58632	0.613388	0.661749	9.84e-31
ENSG00000068079.3	2.01753	0.00510779	0.0436402	0.587622	0.427135	0.361856	2.67e-12
ENSG00000053254.11	-2.01733	-0.00484571	0.0436612	0.587622	0.517385	0.538383	2.73e-20
ENSG00000214097.4	2.01708	0.00457328	0.0436871	0.587622	0.790681	0.862534	3.32e-59
ENSG00000159335.11	-2.01628	-0.00613306	0.0437711	0.588226	0.634456	0.553462	1.51e-23
ENSG00000148090.7	-2.01551	-0.00392186	0.0438513	0.588615	0.631455	0.564218	1.56e-22
ENSG00000136383.6	2.01512	0.00472904	0.0438917	0.588615	0.544587	0.528123	1.43e-20
ENSG00000114735.5	-2.01488	-0.0039463	0.0439177	0.588615	0.484113	0.381433	1.23e-12
ENSG00000184060.6	-2.01392	-0.00495287	0.0440182	0.589328	0.497857	0.455324	8.91e-17
ENSG00000160803.7	-2.01339	-0.00921889	0.0440731	0.589328	0.383458	0.494968	7.13e-18
ENSG00000112511.13	2.01325	0.00647292	0.0440887	0.589328	0.489229	0.436528	5.37e-16
ENSG00000197992.2	2.0121	0.00421473	0.0442098	0.59008	0.586786	0.456866	1.36e-16
ENSG00000197162.8	2.01079	0.00468861	0.044348	0.59008	0.413801	0.446123	1.58e-15
ENSG00000178982.5	-2.01056	-0.00358342	0.0443717	0.59008	0.731746	0.604749	2.64e-25
ENSG00000146963.13	2.00994	0.00361293	0.044438	0.59008	0.6512	0.672372	4.42e-31
ENSG00000177885.9	-2.00991	-0.00655108	0.0444408	0.59008	0.578051	0.534576	3.51e-21
ENSG00000178665.10	2.00984	0.00573333	0.0444481	0.59008	0.244001	0.322913	5.54e-12
ENSG00000197479.4	-2.00976	-0.00509446	0.0444566	0.59008	0.481539	0.439335	8.26e-17
ENSG00000114757.14	2.00913	0.00730001	0.0445237	0.59008	0.206499	0.347031	1.17e-11
ENSG00000178026.8	-2.00891	-0.0124418	0.0445468	0.59008	0.680316	0.697045	1.37e-33
ENSG00000172500.8	-2.00783	-0.00434138	0.0446613	0.59008	0.301409	0.300869	7.56e-11
ENSG00000169180.7	-2.00755	0.00483342	0.0446912	0.59008	0.4982	0.528295	3.58e-21
ENSG00000167995.11	2.00726	0.0062747	0.0447223	0.59008	0.655119	0.677541	4.52e-34
ENSG00000108515.13	2.00624	0.0101064	0.0448306	0.59008	0.66093	0.777143	3.72e-45
ENSG00000179029.10	-2.00556	-0.00419123	0.0449028	0.59008	0.499934	0.504183	2.77e-18
ENSG00000164591.9	-2.00529	-0.00963322	0.0449324	0.59008	0.566606	0.669808	9.45e-31
ENSG00000118507.11	2.00527	0.0131925	0.0449339	0.59008	0.7356	0.702056	8.52e-38
ENSG00000163293.7	2.00524	0.00575325	0.0449376	0.59008	0.58809	0.613587	1.87e-26
ENSG00000269883.1	-2.00503	-0.00647195	0.0449597	0.59008	0.573387	0.449086	1.58e-16
ENSG00000151092.12	2.00502	0.00496462	0.0449605	0.59008	0.573566	0.518692	9.71e-20
ENSG00000213901.6	2.00456	-0.00261047	0.0450103	0.59008	0.640035	0.62946	4.66e-28
ENSG00000078808.12	2.00417	0.00223094	0.0450519	0.59008	0.600972	0.59827	1.3e-24
ENSG00000010818.4	2.00416	0.0030467	0.0450527	0.59008	0.644575	0.597699	1.14e-25
ENSG00000113212.4	-2.00389	-0.00576718	0.0450814	0.59008	0.274252	0.406428	4.64e-14
ENSG00000182208.8	-2.00383	-0.00924433	0.0450884	0.59008	0.724159	0.534496	2.44e-20
ENSG00000126368.5	2.00324	0.00440177	0.0451518	0.590395	0.54085	0.506467	2.76e-19
ENSG00000103496.10	-2.00251	-0.0124048	0.0452302	0.590906	0.398169	0.442022	5.01e-16
ENSG00000111110.7	-2.0018	-0.00646617	0.0453067	0.591204	0.480373	0.360863	1.41e-12
ENSG00000120662.11	2.00156	0.00580882	0.0453318	0.591204	0.343219	0.35412	8.3e-12
ENSG00000160882.7	-2.00062	-0.00789839	0.0454331	0.591583	0.653955	0.599484	1.55e-24
ENSG00000134013.11	-2.00056	-0.00437335	0.0454397	0.591583	0.773421	0.741548	1.18e-37
ENSG00000025423.7	1.99942	0.00544564	0.0455629	0.591965	0.460905	0.482855	5.34e-19
ENSG00000113141.11	-1.99896	-0.00513259	0.045613	0.591965	0.268583	0.269685	2.84e-09
ENSG00000117691.5	1.99895	0.00730982	0.0456137	0.591965	0.451937	0.432871	1.43e-15
ENSG00000082898.12	-1.99859	-0.00700494	0.0456526	0.591965	0.474812	0.381247	2.8e-13
ENSG00000109920.8	-1.99847	-0.0148178	0.0456662	0.591965	0.0378108	0.301812	1.05e-09
ENSG00000166927.8	1.99739	0.0141403	0.0457826	0.59266	0.46863	0.445832	3.82e-16
ENSG00000128185.5	1.99724	0.0102889	0.0457988	0.59266	0.66672	0.733553	1.21e-37
ENSG00000141255.8	1.99686	0.00798744	0.0458403	0.592687	0.654023	0.611771	4.25e-26
ENSG00000168010.6	-1.99613	-0.0103415	0.0459201	0.593207	0.400844	0.30564	1.91e-10
ENSG00000240038.2	1.99527	0.00520925	0.0460136	0.593904	0.293746	0.295883	1.58e-09
ENSG00000161929.10	1.99467	0.00373491	0.0460791	0.594239	0.706655	0.682616	5e-32
ENSG00000166863.7	1.99391	0.00687612	0.0461624	0.594728	0.361973	0.433204	1.25e-15
ENSG00000170633.12	1.99325	0.0123973	0.0462339	0.594728	0.503292	0.630148	1.67e-29
ENSG00000125848.9	-1.99323	-0.0046301	0.0462359	0.594728	0.28819	0.314765	9.92e-11
ENSG00000115507.5	-1.99281	-0.00818538	0.0462826	0.594819	0.129617	0.227117	3.37e-07
ENSG00000115268.5	1.99224	0.00455222	0.0463444	0.594917	0.779978	0.876691	8.43e-65
ENSG00000171792.6	1.99201	0.0085142	0.0463696	0.594917	0.86328	0.811982	2.41e-48
ENSG00000163155.7	1.99152	0.00505618	0.0464239	0.595026	0.445644	0.418923	1.54e-14
ENSG00000110925.2	-1.99121	-0.0119514	0.0464573	0.595026	0.320583	0.211775	2.31e-07
ENSG00000114019.10	-1.99034	-0.00307995	0.0465532	0.595483	0.598954	0.593316	6.4e-25
ENSG00000126246.5	-1.98959	-0.00494293	0.0466365	0.595483	0.77474	0.800451	1.11e-46
ENSG00000144712.7	1.98941	0.00467963	0.0466558	0.595483	0.691337	0.772276	2.01e-42
ENSG00000139971.11	1.98896	0.0054729	0.0467051	0.595483	0.630972	0.546421	1.92e-24
ENSG00000178031.11	1.98837	0.00117154	0.0467707	0.595483	0.72912	0.856062	9.67e-62
ENSG00000154227.9	1.98827	0.0073307	0.0467815	0.595483	0.453663	0.476139	2.94e-17
ENSG00000204569.5	-1.98814	-0.00519518	0.0467958	0.595483	0.433587	0.452069	8.2e-16
ENSG00000124224.12	-1.98799	-0.0050174	0.0468127	0.595483	0.872416	0.86318	1.91e-61
ENSG00000179165.9	1.98765	0.00156383	0.04685	0.595483	0.792289	0.651764	8.27e-29
ENSG00000080031.5	1.9869	0.00820365	0.046933	0.596034	0.406998	0.186377	1.28e-06
ENSG00000139055.2	1.98623	0.00527899	0.0470076	0.596476	0.779171	0.757371	2.11e-40
ENSG00000109943.4	-1.98582	-0.00425208	0.0470529	0.596547	0.767491	0.76851	1.4e-43
ENSG00000175602.2	-1.98524	-0.00609296	0.0471178	0.596865	0.241745	0.26733	5.4e-09
ENSG00000138685.8	1.98477	0.00512627	0.0471702	0.597025	0.295189	0.239765	1.16e-07
ENSG00000169836.4	-1.98398	-0.00304726	0.047258	0.597468	0.407211	0.328369	3.11e-11
ENSG00000237441.5	-1.98374	0.000169645	0.0472848	0.597468	0.661618	0.599799	9.04e-26
ENSG00000139168.3	-1.98299	-0.00124497	0.0473688	0.597713	0.57866	0.584752	4.45e-25
ENSG00000114670.9	1.98281	0.00622531	0.0473884	0.597713	0.37579	0.394506	8.91e-14
ENSG00000104738.12	1.98187	0.00632717	0.0474943	0.597713	0.231842	0.323355	1.19e-10
ENSG00000110446.5	1.98148	0.00442569	0.0475373	0.597713	0.679664	0.591177	4.57e-26
ENSG00000167283.3	1.98146	0.00127253	0.0475397	0.597713	0.781275	0.819368	3.31e-50
ENSG00000166510.9	1.98138	0.0115156	0.0475482	0.597713	0.339679	0.479598	4.34e-18
ENSG00000177807.6	1.98107	0.00363477	0.0475829	0.597713	0.790626	0.533611	7.86e-32
ENSG00000139131.8	-1.97996	-0.00445053	0.0477081	0.597953	0.51912	0.455937	2.03e-16
ENSG00000002834.13	-1.97989	-0.00711356	0.0477156	0.597953	0.462115	0.490305	2.69e-18
ENSG00000177963.8	1.97971	0.00331952	0.0477356	0.597953	0.5683	0.551956	4.56e-23
ENSG00000107018.6	-1.97949	-0.00705095	0.0477613	0.597953	0.751727	0.781948	6.82e-45
ENSG00000203711.7	1.97776	0.00311358	0.0479554	0.599882	0.629374	0.699291	1.14e-34
ENSG00000254667.1	1.97673	0.00380642	0.0480726	0.600082	0.770619	0.766381	2.68e-43
ENSG00000167034.9	-1.97667	-0.00389083	0.0480791	0.600082	0.784286	0.658032	2.52e-29
ENSG00000168061.9	-1.97627	-0.00490759	0.0481247	0.600082	0.542249	0.488005	2.18e-19
ENSG00000159346.8	-1.97621	-0.00212852	0.0481313	0.600082	0.839849	0.739273	2.63e-38
ENSG00000083642.14	-1.9758	-0.0111878	0.0481778	0.600163	0.552457	0.618575	1.69e-26
ENSG00000197111.11	-1.97524	-0.00328397	0.0482408	0.600449	0.774553	0.686822	1.96e-32
ENSG00000100906.6	-1.97372	-0.00917805	0.0484134	0.601575	0.483284	0.432033	6.37e-15
ENSG00000221978.7	1.97344	0.0143679	0.0484452	0.601575	0.360399	0.424103	2.42e-14
ENSG00000132781.13	1.97338	0.00590774	0.0484518	0.601575	0.245739	0.2998	1.08e-09
ENSG00000198515.9	-1.97227	-0.00532894	0.0485785	0.601575	0.42808	0.440096	1.36e-15
ENSG00000144711.9	-1.97206	-0.00580943	0.0486028	0.601575	0.543819	0.551139	9.5e-24
ENSG00000175662.13	1.97177	0.0109205	0.0486356	0.601575	0.366966	0.551642	3.1e-22
ENSG00000223501.4	1.97165	0.00494873	0.0486496	0.601575	0.587999	0.538319	2.81e-20
ENSG00000125878.4	-1.97163	-0.0079359	0.0486518	0.601575	0.827178	0.828676	5.78e-53
ENSG00000183785.10	1.9706	0.00325022	0.0487694	0.602534	0.750309	0.650521	1.33e-29
ENSG00000113073.10	-1.96908	-0.00704728	0.0489444	0.603585	0.402771	0.313667	2.21e-10
ENSG00000188211.4	-1.9687	-0.0028227	0.0489875	0.603585	0.592103	0.665803	4.81e-30
ENSG00000174226.4	1.96834	0.00845941	0.0490293	0.603585	0.691285	0.648142	1.4e-28
ENSG00000184232.4	1.96814	0.00423076	0.0490518	0.603585	0.682822	0.774026	6.56e-42
ENSG00000135914.5	-1.96794	-0.00914768	0.0490754	0.603585	0.743114	0.775243	3.1e-43
ENSG00000054967.8	-1.96743	-0.00473178	0.0491332	0.603585	0.501584	0.509719	1.24e-18
ENSG00000213347.6	1.96741	0.00487885	0.049136	0.603585	0.857598	0.795238	4.94e-50
ENSG00000104974.6	1.96633	0.015775	0.0492602	0.604615	0.418329	0.317689	2.28e-10
ENSG00000156958.10	-1.96572	-0.00436794	0.0493314	0.604927	0.451756	0.394084	2.04e-14
ENSG00000187902.7	1.96472	0.0133104	0.0494471	0.604927	0.674972	0.631221	3.57e-27
ENSG00000161509.9	-1.96442	-0.00116774	0.0494819	0.604927	0.778492	0.794227	4.23e-46
ENSG00000261794.1	1.96397	0.00620598	0.0495341	0.604927	0.620796	0.601756	1.4e-24
ENSG00000231738.6	-1.96395	-0.004638	0.0495364	0.604927	0.281011	0.305951	1.58e-10
ENSG00000177283.4	-1.96368	-0.00775034	0.0495678	0.604927	0.495239	0.477262	3.36e-17
ENSG00000178187.3	1.96318	0.00370119	0.0496256	0.604927	0.827582	0.746816	6.88e-41
ENSG00000142149.4	1.96284	0.005911	0.0496649	0.604927	0.799267	0.775972	4.57e-46
ENSG00000074706.9	-1.96274	0.00294491	0.0496761	0.604927	0.753302	0.70169	2.82e-34
ENSG00000182050.9	-1.96186	-0.00438456	0.0497784	0.604927	0.369181	0.348803	1.33e-11
ENSG00000162735.14	-1.96176	-0.00189418	0.0497901	0.604927	0.734489	0.732573	1.99e-39
ENSG00000156804.3	1.96154	0.00660942	0.0498156	0.604927	0.745	0.763859	4.81e-41
ENSG00000078070.7	1.96154	0.0014132	0.0498165	0.604927	0.762492	0.653405	1.19e-28
ENSG00000164024.7	-1.96125	-0.00543105	0.0498497	0.604927	0.3476	0.377593	1.56e-12
ENSG00000177697.13	-1.96086	-0.00485952	0.0498948	0.604984	0.691605	0.750104	3.33e-40
ENSG00000104859.10	1.96051	0.00735074	0.0499357	0.604992	0.78842	0.81861	1.93e-50
ENSG00000196792.7	-1.95991	-0.00844248	0.0500065	0.605295	0.60285	0.490091	2.9e-19
ENSG00000139990.13	-1.95897	-0.00762323	0.0501157	0.605295	0.568817	0.606082	1.53e-26
ENSG00000108370.11	1.95887	0.0188556	0.0501282	0.605295	0.535181	0.651553	7.09e-29
ENSG00000157703.11	1.9588	0.00584758	0.0501358	0.605295	0.836308	0.760261	1.17e-42
ENSG00000167601.7	-1.95858	-0.00698108	0.0501624	0.605295	0.672391	0.826129	6.12e-51
ENSG00000139263.7	1.9565	0.0181125	0.0504065	0.607753	0.37272	0.274376	3.6e-10
ENSG00000103415.7	1.956	0.00326162	0.0504652	0.607972	0.797185	0.834874	1.49e-55
ENSG00000103507.9	1.9552	0.0406871	0.05056	0.608503	0.13183	0.302452	5.46e-10
ENSG00000073803.9	-1.95424	-0.00597476	0.0506726	0.608503	0.50269	0.468571	1.81e-17
ENSG00000113721.9	1.95416	0.00637442	0.0506823	0.608503	0.493855	0.415405	8.18e-16
ENSG00000184719.7	1.95394	0.00538686	0.0507084	0.608503	0.641839	0.570318	5.23e-26
ENSG00000131187.5	1.95391	0.00457697	0.0507119	0.608503	0.703038	0.652991	2.68e-28
ENSG00000184293.3	-1.95243	-0.00718512	0.0508876	0.609224	0.814661	0.699929	1.44e-33
ENSG00000148950.5	1.95197	0.010955	0.0509415	0.609224	0.302039	0.347969	3.07e-12
ENSG00000075426.7	1.95192	0.0049451	0.0509481	0.609224	0.361468	0.339253	6.78e-12
ENSG00000155329.7	1.9514	0.00357897	0.0510099	0.609224	0.417789	0.378927	4.78e-13
ENSG00000104687.8	1.9512	-0.00242888	0.0510338	0.609224	0.635971	0.567031	1.79e-22
ENSG00000144895.7	1.95101	0.00457062	0.0510557	0.609224	0.652131	0.599823	5.91e-25
ENSG00000221995.4	-1.95033	-0.0061682	0.0511365	0.609224	0.511254	0.45106	7.49e-16
ENSG00000128534.3	-1.95029	-0.00790659	0.0511418	0.609224	0.320712	0.29092	3.05e-09
ENSG00000133627.13	1.94992	0.0105366	0.0511855	0.609224	0.835087	0.879167	6.63e-65
ENSG00000137575.7	-1.94975	-0.0101842	0.0512056	0.609224	0.645404	0.566887	1.5e-22
ENSG00000204334.7	1.94964	0.00370965	0.0512185	0.609224	0.437913	0.472833	3.06e-17
ENSG00000175455.10	1.94913	0.000244025	0.0512802	0.609476	0.584665	0.602958	1.73e-24
ENSG00000050426.11	1.94857	0.00601431	0.0513468	0.609784	0.588333	0.411216	2.11e-14
ENSG00000031081.6	1.94812	0.00775845	0.0514003	0.609937	0.67072	0.590082	1.14e-23
ENSG00000179344.12	-1.94605	-0.0178778	0.051649	0.611537	0.160351	0.819797	7.39e-51
ENSG00000116661.9	-1.94576	-0.00371265	0.0516831	0.611537	0.561329	0.559897	3.72e-23
ENSG00000180573.8	1.94567	0.00973914	0.0516939	0.611537	0.250289	0.183495	2.77e-06
ENSG00000249709.3	-1.94564	-0.0121932	0.0516981	0.611537	0.524132	0.403749	1.39e-14
ENSG00000185453.8	1.9449	0.000780186	0.0517874	0.612111	0.628602	0.70822	8.91e-35
ENSG00000251695.2	-1.94367	-0.00406194	0.0519358	0.613382	0.533953	0.46166	1.78e-16
ENSG00000186166.4	-1.94305	-0.00634671	0.0520106	0.613783	0.583406	0.530202	3.88e-21
ENSG00000103056.7	1.9426	0.00519885	0.0520649	0.613941	0.436988	0.329838	1.9e-11
ENSG00000139537.6	1.94121	0.0101011	0.0522324	0.614755	0.105833	0.235427	1.85e-07
ENSG00000151914.13	1.941	0.00536075	0.0522579	0.614755	0.337104	0.277325	3.19e-09
ENSG00000198160.10	-1.94092	-0.0063071	0.0522677	0.614755	0.672687	0.562377	1.12e-22
ENSG00000138293.15	-1.94017	-0.00779779	0.0523589	0.614755	0.386921	0.451531	7.14e-17
ENSG00000174827.9	1.93911	0.0135357	0.052488	0.614755	0.299941	0.199402	7.74e-07
ENSG00000169826.6	-1.93893	-0.0045187	0.0525098	0.614755	0.618908	0.57305	4.22e-23
ENSG00000205710.3	1.9389	0.00554411	0.052513	0.614755	0.76304	0.648063	1.4e-29
ENSG00000176396.9	-1.93875	-0.00320681	0.0525321	0.614755	0.656697	0.554351	2.65e-22
ENSG00000179091.4	-1.93857	-0.00332496	0.0525536	0.614755	0.640667	0.74543	1.94e-39
ENSG00000078177.9	-1.93749	-0.00526943	0.0526859	0.614755	0.29535	0.28299	1.58e-09
ENSG00000141101.8	1.93675	0.00854645	0.0527757	0.614755	0.171703	0.240593	9.2e-08
ENSG00000110799.9	-1.93673	-0.00970391	0.0527785	0.614755	0.753244	0.739926	8.04e-38
ENSG00000118017.3	1.93594	0.00312188	0.0528747	0.614755	0.498579	0.440631	7.13e-16
ENSG00000160688.14	-1.93565	-0.00880631	0.0529103	0.614755	0.357015	0.309467	6.87e-10
ENSG00000165548.6	1.93561	0.000825988	0.052916	0.614755	0.709403	0.653047	9.33e-33
ENSG00000237289.5	-1.93526	-0.0295488	0.0529586	0.614755	0.212532	0.433996	1.53e-15
ENSG00000104998.2	-1.93468	-0.00816486	0.0530299	0.614755	0.689404	0.777782	2.97e-44
ENSG00000152785.6	1.93402	0.0176416	0.0531109	0.614755	0.444063	0.432353	9.72e-15
ENSG00000100600.10	1.9339	0.00943927	0.0531257	0.614755	0.792153	0.727148	3.85e-38
ENSG00000162631.14	-1.93331	-0.00677756	0.0531976	0.614755	0.565287	0.557357	2.35e-22
ENSG00000164105.3	-1.93314	-0.00671891	0.0532184	0.614755	0.727326	0.740242	4.34e-38
ENSG00000101342.5	-1.93303	-0.00675541	0.0532324	0.614755	0.439368	0.471864	1.04e-16
ENSG00000110756.13	1.93259	0.0135907	0.0532871	0.614755	0.64157	0.557545	7.55e-23
ENSG00000167535.3	-1.93253	-0.00675577	0.0532946	0.614755	0.271781	0.243535	8.34e-08
ENSG00000186665.8	-1.93164	-0.00978871	0.0534041	0.614755	0.876517	0.856823	2.45e-59
ENSG00000034152.14	-1.93159	-0.00458542	0.0534106	0.614755	0.611602	0.584883	1.78e-24
ENSG00000110719.5	-1.93095	-0.00917255	0.0534894	0.614755	0.244818	0.483906	2.16e-18
ENSG00000242252.1	-1.93041	-0.00793458	0.0535558	0.614755	0.674002	0.611991	1.44e-25
ENSG00000108384.10	-1.93037	-0.00337306	0.0535615	0.614755	0.428	0.607204	1.06e-26
ENSG00000102531.12	-1.93016	-0.0143936	0.0535865	0.614755	0.443745	0.347553	2.83e-12
ENSG00000100196.6	1.93015	0.00491535	0.0535878	0.614755	0.870347	0.800468	2.99e-46
ENSG00000146842.12	-1.92936	-0.00510249	0.0536864	0.614755	0.845574	0.835569	3.35e-54
ENSG00000176720.3	-1.92933	-0.00695499	0.0536901	0.614755	0.625402	0.557608	3.31e-22
ENSG00000181264.4	1.92886	0.00450109	0.0537481	0.614755	0.731604	0.659917	1.51e-29
ENSG00000092820.13	-1.92882	-0.00664139	0.0537535	0.614755	0.576031	0.457667	7.35e-19
ENSG00000197385.5	1.92875	0.00125606	0.0537616	0.614755	0.785462	0.77186	1.04e-42
ENSG00000151422.8	-1.92872	-0.00430008	0.0537654	0.614755	0.432328	0.469047	1.36e-16
ENSG00000169432.10	1.92821	0.00993568	0.0538284	0.614755	0.673268	0.654457	1.58e-29
ENSG00000154124.4	-1.92797	-0.00702574	0.0538587	0.614755	0.394105	0.409356	3.73e-15
ENSG00000099204.14	-1.92784	-0.00424627	0.0538753	0.614755	0.56122	0.604852	8.58e-26
ENSG00000177453.3	1.92777	0.00405847	0.0538835	0.614755	0.37773	0.350413	1.71e-11
ENSG00000197933.8	-1.92765	-0.00643509	0.0538988	0.614755	0.326145	0.30844	2.73e-10
ENSG00000155816.15	-1.92714	-0.00547368	0.053962	0.614755	0.873785	0.850687	3.51e-56
ENSG00000113555.4	1.92671	0.0142607	0.0540156	0.614755	0.601533	0.570252	2.04e-23
ENSG00000065911.7	-1.92647	-0.00485393	0.0540459	0.614755	0.659344	0.594849	1e-24
ENSG00000152229.14	1.9263	0.0132836	0.0540664	0.614755	0.67049	0.676675	1.35e-30
ENSG00000178567.5	1.92626	0.00983597	0.0540723	0.614755	0.498728	0.506427	3.29e-19
ENSG00000125901.5	1.92604	0.00354478	0.0540998	0.614755	0.664089	0.668996	6.9e-31
ENSG00000141985.5	-1.92427	-0.00712119	0.054321	0.616479	0.468827	0.276039	4.22e-09
ENSG00000134376.10	1.92399	0.00582573	0.0543563	0.616479	0.537335	0.323435	9.25e-12
ENSG00000100368.9	-1.92332	-0.0056829	0.0544404	0.616479	0.769642	0.77598	4.12e-42
ENSG00000144566.6	-1.92298	-0.00591317	0.0544827	0.616479	0.49572	0.640911	5.65e-28
ENSG00000197993.3	-1.92286	-0.0148092	0.0544979	0.616479	0.30832	0.358285	2.96e-12
ENSG00000162407.8	1.92257	0.0112147	0.0545341	0.616479	0.818468	0.703561	1.7e-36
ENSG00000105186.10	-1.92245	-0.0039104	0.0545495	0.616479	0.529688	0.473747	1.23e-17
ENSG00000133119.8	-1.92163	-0.00487253	0.0546523	0.616479	0.442273	0.37334	2.31e-14
ENSG00000253831.1	-1.92115	-0.0051497	0.0547126	0.616479	0.654831	0.606194	5.65e-25
ENSG00000180370.6	1.92057	0.00282491	0.0547858	0.616479	0.889832	0.801401	5.12e-47
ENSG00000100234.11	-1.92044	-0.00383168	0.0548025	0.616479	0.509767	0.489251	1.38e-17
ENSG00000198056.9	-1.92039	-0.00542354	0.0548092	0.616479	0.358001	0.573115	4.48e-23
ENSG00000129465.11	1.92038	0.00421449	0.0548097	0.616479	0.797392	0.796629	4.16e-45
ENSG00000172461.6	1.91996	0.00543556	0.0548634	0.616479	0.241218	0.252397	2.35e-08
ENSG00000131378.9	1.91991	0.00629352	0.0548692	0.616479	0.419447	0.479827	2.26e-17
ENSG00000117407.12	1.9196	0.00425593	0.0549086	0.616479	0.711954	0.657301	5.03e-30
ENSG00000165655.14	1.91822	0.00435692	0.0550836	0.617982	0.521822	0.552988	2.33e-22
ENSG00000108666.5	-1.91721	-0.00360118	0.0552119	0.618958	0.603192	0.557158	5.33e-22
ENSG00000123352.13	1.91582	0.000333762	0.0553877	0.619846	0.489518	0.484098	1.01e-17
ENSG00000146360.7	1.91544	0.00624701	0.0554369	0.619846	0.455674	0.551568	3.55e-22
ENSG00000105364.9	1.91542	0.0158253	0.0554387	0.619846	0.519776	0.388648	1.05e-13
ENSG00000076344.11	1.91514	-0.00104292	0.0554746	0.619846	0.800236	0.484542	1.16e-18
ENSG00000112110.5	1.91496	0.00177415	0.0554975	0.619846	0.816755	0.820251	2.94e-51
ENSG00000163486.8	1.91371	0.00783668	0.0556569	0.621046	0.370171	0.395834	1.19e-15
ENSG00000180957.13	1.91334	0.00476275	0.0557042	0.621046	0.627086	0.624859	2.42e-31
ENSG00000079156.12	-1.91308	-0.00505625	0.0557383	0.621046	0.470905	0.448717	3.26e-17
ENSG00000121060.10	1.91283	0.00113496	0.0557704	0.621046	0.683102	0.647566	2.06e-31
ENSG00000180233.9	1.91232	0.00489504	0.0558352	0.621306	0.656997	0.669291	4.42e-32
ENSG00000175279.17	1.91151	0.0042051	0.0559391	0.622001	0.522597	0.54364	2.18e-22
ENSG00000142185.12	-1.91019	-0.00643688	0.0561088	0.623427	0.841903	0.730237	1.39e-36
ENSG00000175193.8	-1.90751	-0.0104449	0.0564548	0.624778	0.806309	0.773743	1.87e-41
ENSG00000204438.6	-1.90736	-0.00903318	0.0564737	0.624778	0.352099	0.279019	4.43e-10
ENSG00000146453.8	1.90649	0.00156909	0.0565864	0.624778	0.795863	0.808283	9.24e-48
ENSG00000133107.10	1.90613	0.00908331	0.0566327	0.624778	0.495617	0.567688	1.96e-23
ENSG00000138622.3	1.90609	0.00435486	0.0566391	0.624778	0.305646	0.259001	1.41e-09
ENSG00000078081.3	-1.90594	-0.0112747	0.0566576	0.624778	0.630296	0.59909	4.6e-26
ENSG00000143862.3	-1.90577	0.0169279	0.0566803	0.624778	0.773182	0.756426	2.31e-41
ENSG00000151917.13	1.90571	0.00594274	0.0566879	0.624778	0.45105	0.534921	2.07e-20
ENSG00000049323.11	1.9057	0.00352066	0.0566897	0.624778	0.582605	0.525849	9.58e-21
ENSG00000262874.1	1.90517	0.00606299	0.0567582	0.624778	0.833624	0.824513	2.28e-51
ENSG00000173728.6	1.90466	0.0183825	0.0568239	0.624778	0.71	0.698642	9.72e-34
ENSG00000243649.4	1.90438	0.0116951	0.0568609	0.624778	0.29269	0.349865	4.04e-12
ENSG00000105974.7	-1.90418	-0.00496737	0.0568865	0.624778	0.496299	0.393819	5.75e-14
ENSG00000261949.1	-1.90409	-0.00522492	0.0568982	0.624778	0.873535	0.762043	3.03e-42
ENSG00000160712.8	-1.90406	-0.00550792	0.0569023	0.624778	0.605343	0.592455	3.07e-24
ENSG00000064393.11	1.90356	0.0102636	0.056967	0.624778	0.792947	0.817514	1.38e-49
ENSG00000118777.6	1.90349	0.00474647	0.0569773	0.624778	0.322562	0.331402	9.57e-12
ENSG00000167863.7	1.90347	0.00182924	0.0569796	0.624778	0.829376	0.848247	8.01e-58
ENSG00000158792.11	1.90303	0.00214838	0.0570362	0.624942	0.339223	0.270268	8.44e-09
ENSG00000188152.8	-1.90259	-0.00612981	0.0570938	0.625117	0.255057	0.400601	1.14e-13
ENSG00000105369.5	-1.90072	-0.0124346	0.0573385	0.627109	0.378066	0.498866	1.32e-19
ENSG00000244486.3	-1.90056	-0.00750283	0.0573593	0.627109	0.655762	0.5664	3.68e-24
ENSG00000120820.8	-1.89992	-0.00260218	0.0574431	0.627448	0.754477	0.739912	2.27e-43
ENSG00000174456.9	1.89965	0.00579849	0.0574797	0.627448	0.629869	0.563281	1.65e-22
ENSG00000181418.7	-1.89921	-0.00491496	0.0575369	0.627448	0.645999	0.611195	5.41e-25
ENSG00000134717.13	-1.89905	-0.00782455	0.0575575	0.627448	0.120897	0.196608	9.65e-07
ENSG00000120370.8	-1.8983	-0.00318722	0.057657	0.628077	0.701098	0.634277	2.81e-27
ENSG00000100330.11	1.89762	0.00440622	0.0577457	0.628206	0.629915	0.62662	3.44e-27
ENSG00000160282.9	-1.89757	-0.00486008	0.0577526	0.628206	0.539883	0.549088	2.59e-22
ENSG00000157014.6	-1.89441	-0.0036372	0.058171	0.632299	0.783489	0.578534	3.97e-23
ENSG00000144827.4	1.89217	0.00392559	0.0584683	0.634105	0.585774	0.607712	8.42e-29
ENSG00000117069.10	1.89134	0.0143366	0.0585792	0.634105	0.64535	0.627124	5.65e-27
ENSG00000226742.3	1.89081	0.00854025	0.0586499	0.634105	0.535203	0.408152	2.76e-14
ENSG00000107623.4	-1.89079	-0.00753573	0.0586522	0.634105	0.49389	0.424821	6.69e-15
ENSG00000181031.11	-1.89066	-0.0099	0.0586693	0.634105	0.764727	0.734247	9.73e-37
ENSG00000197045.8	-1.89055	-0.00383767	0.0586845	0.634105	0.558399	0.51842	2.62e-19
ENSG00000249931.3	-1.89007	-0.00475897	0.0587492	0.634105	0.685614	0.640453	1.58e-27
ENSG00000069667.11	-1.88973	-0.00378841	0.0587945	0.634105	0.585291	0.749885	4.77e-42
ENSG00000177034.10	-1.88962	-0.0068625	0.0588093	0.634105	0.72163	0.569782	7.04e-23
ENSG00000120071.8	1.88954	0.000876719	0.0588189	0.634105	0.623581	0.459248	3.2e-17
ENSG00000184557.3	-1.88928	-0.00514891	0.0588544	0.634105	0.838196	0.729748	2.37e-37
ENSG00000175170.10	-1.88882	-0.00496968	0.0589157	0.634105	0.437567	0.396537	2.68e-14
ENSG00000101161.6	-1.8884	-0.00778902	0.0589721	0.634105	0.426401	0.34856	1.79e-12
ENSG00000169683.3	1.88839	0.0178701	0.0589742	0.634105	0.749629	0.819713	4.48e-53
ENSG00000197124.7	1.88832	0.0081633	0.0589831	0.634105	0.444074	0.495393	4.15e-19
ENSG00000113312.6	-1.8881	-0.00567379	0.0590131	0.634105	0.634048	0.612788	2.59e-27
ENSG00000112486.10	-1.88758	-0.00644858	0.0590827	0.634399	0.830331	0.828599	9.28e-54
ENSG00000137691.8	-1.88657	-0.00475452	0.0592179	0.635062	0.689806	0.716167	2.02e-36
ENSG00000144134.14	1.88649	0.000226875	0.059229	0.635062	0.330843	0.263479	1.51e-08
ENSG00000126214.16	-1.88613	-0.00329371	0.0592772	0.635125	0.688018	0.639536	1.17e-28
ENSG00000075213.6	1.88469	0.015296	0.0594717	0.636754	0.340912	0.271323	8e-09
ENSG00000115648.9	-1.88369	-0.00432844	0.0596067	0.637745	0.502512	0.48203	2.28e-17
ENSG00000143183.12	1.88328	0.00792441	0.0596629	0.637891	0.754572	0.682164	1.49e-33
ENSG00000174669.7	1.88272	0.00527321	0.0597382	0.638242	0.397321	0.328717	7.01e-11
ENSG00000182950.2	1.88239	0.00645423	0.0597831	0.638268	0.231793	0.23886	7.4e-08
ENSG00000204169.6	1.88127	0.00227574	0.0599347	0.639005	0.686802	0.659345	1.68e-29
ENSG00000151090.13	-1.88111	-0.00781142	0.0599563	0.639005	0.788353	0.656268	1.85e-30
ENSG00000105202.3	1.88062	0.00775499	0.0600231	0.639005	0.372208	0.307127	2.38e-10
ENSG00000196639.6	1.88044	0.0121222	0.0600484	0.639005	0.496614	0.472703	6.13e-17
ENSG00000113396.8	1.88032	0.00607679	0.0600651	0.639005	0.365915	0.395065	3.3e-13
ENSG00000227057.3	-1.87789	-0.00413235	0.0603956	0.639493	0.762003	0.744936	1.6e-39
ENSG00000148468.12	-1.87757	-0.0048325	0.06044	0.639493	0.830021	0.742871	1.09e-42
ENSG00000156831.3	1.87757	0.00265827	0.0604407	0.639493	0.674689	0.695556	4.49e-33
ENSG00000125122.10	-1.87687	-0.00889456	0.0605362	0.639493	0.174934	0.189819	2.23e-06
ENSG00000186487.13	1.8765	0.00317346	0.060587	0.639493	0.720396	0.629825	9.64e-31
ENSG00000215021.4	-1.87623	-0.00210969	0.0606241	0.639493	0.690929	0.597525	1.28e-24
ENSG00000197951.4	-1.87622	-0.00953931	0.0606253	0.639493	0.678308	0.666545	1.07e-31
ENSG00000105928.9	1.87596	0.00353422	0.0606602	0.639493	0.873792	0.730432	4.44e-37
ENSG00000159763.3	-1.8759	-0.00885946	0.0606694	0.639493	0.541342	0.538709	6.98e-21
ENSG00000120699.8	1.87559	0.00453967	0.0607112	0.639493	0.608847	0.504344	1.92e-19
ENSG00000100605.12	-1.87552	-0.00662997	0.0607208	0.639493	0.655476	0.782318	2.71e-48
ENSG00000166845.9	-1.87542	-0.0153567	0.0607354	0.639493	0.285247	0.508195	1.07e-18
ENSG00000151632.12	-1.8751	-0.00601102	0.060779	0.639493	0.709301	0.73383	2.73e-37
ENSG00000126267.4	1.87501	0.00811756	0.0607908	0.639493	0.739396	0.75082	2.6e-39
ENSG00000153822.9	1.87478	0.0153435	0.0608224	0.639493	0.796281	0.754946	3.37e-39
ENSG00000106348.12	1.87475	0.00413721	0.0608271	0.639493	0.59079	0.532177	9.39e-21
ENSG00000100722.14	1.87428	0.00424245	0.0608922	0.639493	0.675586	0.605364	5.51e-26
ENSG00000154529.10	1.87379	0.0212385	0.06096	0.639493	0.0458808	0.486434	5.41e-19
ENSG00000127720.3	1.87367	0.00611904	0.0609764	0.639493	0.475746	0.497267	3.99e-19
ENSG00000204954.5	-1.87351	-0.00713142	0.0609974	0.639493	0.935477	0.894417	5.41e-73
ENSG00000105048.12	-1.87332	-0.00558763	0.0610247	0.639493	0.658078	0.674481	5.94e-32
ENSG00000114698.10	-1.87298	-0.00717682	0.061071	0.639493	0.72911	0.663462	2.43e-29
ENSG00000152213.3	1.87269	0.0053494	0.0611118	0.639493	0.409011	0.350468	1.48e-11
ENSG00000169744.8	-1.87229	-0.00842934	0.0611659	0.639493	0.628748	0.512811	3.2e-20
ENSG00000164048.9	-1.87204	-0.00838296	0.0612006	0.639493	0.340799	0.333725	9.59e-12
ENSG00000117751.13	-1.87191	-0.00569412	0.0612186	0.639493	0.351361	0.263928	2.18e-08
ENSG00000135828.7	1.87132	0.00377891	0.0613008	0.639573	0.594233	0.525054	3.72e-20
ENSG00000100348.5	-1.87124	-0.0186505	0.0613114	0.639573	0.816915	0.78844	3.25e-44
ENSG00000153233.8	-1.87048	-0.00387085	0.0614177	0.640237	0.484771	0.488186	1.66e-17
ENSG00000075539.9	1.87001	0.0132743	0.0614822	0.640465	0.236483	0.415379	2.53e-14
ENSG00000181666.13	-1.86953	-0.00672314	0.0615484	0.64071	0.227514	0.300617	3.03e-10
ENSG00000164815.6	1.86906	0.00497515	0.0616139	0.640946	0.5387	0.54923	4.56e-22
ENSG00000139445.13	1.86838	0.00718852	0.0617087	0.641488	0.369108	0.433601	6.85e-16
ENSG00000129559.8	-1.86732	-0.00255432	0.0618567	0.64203	0.571734	0.618678	1.59e-26
ENSG00000255103.1	-1.8671	-0.00921042	0.0618874	0.64203	0.717962	0.635853	9.73e-28
ENSG00000135917.9	-1.86624	-0.0050356	0.0620072	0.64203	0.954997	0.880112	1.87e-64
ENSG00000065029.10	1.86609	0.0100671	0.0620284	0.64203	0.33627	0.347781	1.5e-11
ENSG00000168397.12	1.86604	0.0157334	0.0620363	0.64203	0.456269	0.443233	1.19e-16
ENSG00000158373.7	1.86581	0.0304007	0.062068	0.64203	0.244858	0.246188	8.1e-09
ENSG00000153936.12	-1.86575	-0.00266103	0.0620757	0.64203	0.559358	0.56101	6.31e-22
ENSG00000197563.5	-1.86556	0.00284938	0.0621029	0.64203	0.586712	0.538761	1.56e-20
ENSG00000188888.7	1.86481	0.00516919	0.0622085	0.642679	0.81814	0.718341	9.15e-36
ENSG00000108424.5	1.86276	0.00278276	0.0624955	0.64331	0.567003	0.549104	5.16e-22
ENSG00000254858.5	-1.8626	-0.00684075	0.0625188	0.64331	0.738403	0.791621	1.75e-46
ENSG00000011143.12	1.86198	0.00636909	0.0626058	0.64331	0.358669	0.416855	2.8e-14
ENSG00000132681.12	1.86191	0.0023998	0.0626155	0.64331	0.637553	0.645889	7.49e-29
ENSG00000186150.3	-1.86185	-0.00488338	0.0626247	0.64331	0.819491	0.703854	5.2e-33
ENSG00000154723.8	1.86181	0.00203838	0.0626293	0.64331	0.67872	0.711582	7.38e-35
ENSG00000165417.7	1.86164	0.00583892	0.0626541	0.64331	0.632761	0.478013	2.51e-18
ENSG00000115461.4	1.86146	0.000566094	0.0626788	0.64331	0.700059	0.682447	4.84e-32
ENSG00000111011.13	1.8614	0.00298795	0.0626874	0.64331	0.627321	0.610192	6.45e-26
ENSG00000127328.17	-1.86133	-0.0044899	0.0626982	0.64331	0.489697	0.499098	4.92e-19
ENSG00000166928.6	-1.86019	-0.0094204	0.0628584	0.644236	0.623491	0.531625	2.14e-21
ENSG00000103489.7	-1.85988	-0.00495256	0.0629029	0.644236	0.46548	0.402028	4.21e-14
ENSG00000073578.12	-1.85974	-0.00774821	0.0629224	0.644236	0.484376	0.388613	2e-14
ENSG00000197841.10	-1.85947	-0.00414925	0.0629601	0.644236	0.538815	0.514095	2.12e-20
ENSG00000175356.8	-1.85843	0.000542982	0.0631078	0.645307	0.688571	0.554562	1.91e-22
ENSG00000144671.6	-1.85793	-0.00641553	0.0631792	0.645597	0.345487	0.313613	1.65e-10
ENSG00000166557.8	1.85716	-1.69e-05	0.063289	0.646279	0.632335	0.627395	6.8e-29
ENSG00000116957.8	-1.85595	-0.00507271	0.0634605	0.646709	0.77905	0.859147	1.61e-58
ENSG00000167281.14	1.85571	0.0142832	0.0634949	0.646709	0.579	0.272898	5.66e-09
ENSG00000214842.5	1.85569	0.00395771	0.063498	0.646709	0.560356	0.572102	1.05e-22
ENSG00000111911.5	1.85484	0.0115705	0.0636186	0.646709	0.447821	0.388193	1.25e-14
ENSG00000218739.5	-1.85477	-0.00115553	0.0636297	0.646709	0.732858	0.697598	6.03e-33
ENSG00000130304.12	-1.85418	-0.00883427	0.0637134	0.646709	0.851245	0.667572	4.71e-31
ENSG00000107551.16	1.85395	0.00186064	0.063746	0.646709	0.598104	0.525828	1.47e-19
ENSG00000119537.11	1.85393	0.00463544	0.0637493	0.646709	0.617315	0.569889	2.16e-24
ENSG00000126858.12	1.85337	-0.000562317	0.0638293	0.646709	0.587897	0.538497	4.93e-21
ENSG00000171357.5	1.85325	0.000590138	0.0638461	0.646709	0.271106	0.256482	2.23e-08
ENSG00000145949.8	1.85289	0.00577583	0.0638984	0.646709	0.684011	0.78086	1.75e-43
ENSG00000137040.8	-1.85253	-0.00352297	0.0639497	0.646709	0.743571	0.672406	1.29e-31
ENSG00000007866.14	1.85204	0.00535075	0.0640206	0.646709	0.366923	0.312397	2.12e-10
ENSG00000159374.13	1.85177	0.00916634	0.0640585	0.646709	0.501703	0.333494	1.44e-11
ENSG00000243943.5	1.85157	0.0052915	0.0640871	0.646709	0.421663	0.376986	1.19e-12
ENSG00000256229.3	-1.85136	-0.00429628	0.0641176	0.646709	0.614798	0.530176	6.61e-21
ENSG00000146540.10	1.85083	0.0066333	0.0641935	0.646709	0.767933	0.903694	2.51e-76
ENSG00000204673.6	-1.85021	-0.00775121	0.064284	0.646709	0.775822	0.552329	7.73e-22
ENSG00000149418.6	1.85001	0.0075195	0.0643118	0.646709	0.750594	0.766262	9.88e-41
ENSG00000101457.8	1.84998	0.00407766	0.0643171	0.646709	0.666434	0.580011	3.08e-24
ENSG00000130402.7	1.84968	0.00694582	0.0643595	0.646709	0.567199	0.580915	1e-24
ENSG00000102471.9	-1.84946	-0.0247392	0.0643909	0.646709	0.245871	0.259629	1.59e-08
ENSG00000139842.10	1.84893	0.00538851	0.0644677	0.646709	0.789708	0.741892	1.48e-39
ENSG00000181541.4	-1.84833	-0.00510528	0.0645545	0.646709	0.222608	0.219614	1.27e-07
ENSG00000198633.6	-1.84747	-0.00340593	0.0646795	0.646709	0.952167	0.738551	8.66e-37
ENSG00000147459.13	1.84733	0.00339162	0.0646986	0.646709	0.67619	0.75909	6.1e-40
ENSG00000104299.10	-1.84673	-0.00267618	0.0647858	0.646709	0.693023	0.661392	1.1e-29
ENSG00000173171.10	1.84664	0.00467577	0.0647998	0.646709	0.590369	0.51736	3.03e-19
ENSG00000107104.14	-1.84654	-0.00647191	0.0648137	0.646709	0.56913	0.702097	9.85e-34
ENSG00000130529.11	1.84626	0.00370084	0.0648544	0.646709	0.807949	0.664302	1.24e-30
ENSG00000189079.11	1.84591	0.00392708	0.0649051	0.646709	0.484896	0.423463	2.04e-15
ENSG00000107669.13	-1.84521	-0.00873668	0.0650073	0.646709	0.722069	0.677525	2.94e-31
ENSG00000172728.11	1.8452	0.00355021	0.0650091	0.646709	0.249908	0.374318	1.29e-12
ENSG00000205517.8	1.84515	0.00477441	0.0650161	0.646709	0.701044	0.550185	2.74e-23
ENSG00000175322.7	1.84504	0.00322734	0.0650316	0.646709	0.86867	0.840023	2.25e-55
ENSG00000106245.5	1.84419	0.00996675	0.0651559	0.646709	0.544569	0.495233	3.94e-19
ENSG00000159079.14	-1.84378	-0.00227697	0.0652154	0.646709	0.70053	0.68591	3.4e-34
ENSG00000179841.8	-1.84373	-0.00750401	0.0652221	0.646709	0.58375	0.61231	1.05e-26
ENSG00000156564.8	-1.84365	-0.00413628	0.0652349	0.646709	0.75285	0.697183	1.61e-35
ENSG00000243284.1	-1.84357	-0.00489571	0.0652458	0.646709	0.87074	0.801116	2.48e-46
ENSG00000129595.8	1.84355	0.00837958	0.065249	0.646709	0.74424	0.756141	1.84e-39
ENSG00000006459.6	-1.84341	-0.00763585	0.0652695	0.646709	0.711358	0.709956	1.11e-34
ENSG00000175189.3	-1.84313	-0.0121774	0.0653105	0.646709	0.233935	0.310146	4.72e-10
ENSG00000139350.7	1.84302	0.00314806	0.0653264	0.646709	0.706572	0.759328	4.99e-41
ENSG00000147799.7	1.84298	0.0054177	0.0653326	0.646709	0.369943	0.365856	9.15e-13
ENSG00000172349.12	-1.84273	-0.00431734	0.0653685	0.646709	0.669649	0.594088	5.94e-26
ENSG00000107796.8	-1.84272	-0.0102171	0.0653696	0.646709	0.43499	0.348344	2.57e-13
ENSG00000138326.14	-1.84207	-0.0021073	0.0654643	0.646709	0.728857	0.745273	9.56e-38
ENSG00000109805.5	-1.84155	-0.00473722	0.0655406	0.646709	0.756504	0.68692	2.43e-36
ENSG00000132694.14	-1.84154	-0.0038168	0.0655422	0.646709	0.817531	0.896766	4.95e-70
ENSG00000106034.13	-1.84122	-0.00381922	0.0655893	0.646709	0.357021	0.328538	3.97e-11
ENSG00000182218.5	-1.84118	-0.00494502	0.0655954	0.646709	0.915071	0.834922	2.26e-54
ENSG00000171777.11	-1.84105	-0.00404194	0.0656144	0.646709	0.670285	0.632616	3.56e-27
ENSG00000170876.7	-1.84053	-0.00201939	0.0656899	0.647028	0.772767	0.650636	3.42e-31
ENSG00000105641.3	1.83968	0.00271389	0.0658156	0.647352	0.899443	0.926009	3.98e-85
ENSG00000096384.15	1.83953	0.00387743	0.0658375	0.647352	0.656774	0.51842	4.53e-21
ENSG00000138798.7	1.83903	0.00361007	0.0659108	0.647352	0.602633	0.576448	1.06e-22
ENSG00000133816.9	-1.83886	-0.00663598	0.0659361	0.647352	0.747611	0.690349	1.07e-32
ENSG00000198053.7	-1.83861	-0.00750359	0.0659725	0.647352	0.743414	0.560392	2.31e-25
ENSG00000159377.6	1.83855	0.0116175	0.0659815	0.647352	0.242587	0.266732	6.05e-09
ENSG00000099364.12	-1.83808	-0.0085996	0.066051	0.647377	0.121155	0.389854	1.64e-13
ENSG00000138653.5	1.83795	0.00895989	0.0660703	0.647377	0.386446	0.352002	7.48e-12
ENSG00000033627.10	-1.83707	-0.0193658	0.0661994	0.648218	0.431188	0.488681	4.44e-18
ENSG00000163510.9	-1.8352	-0.00518728	0.0664763	0.649789	0.285775	0.203962	4.96e-07
ENSG00000083807.5	-1.83515	-0.0135706	0.0664838	0.649789	0.362976	0.410788	7.8e-15
ENSG00000100422.9	1.83511	0.00442506	0.0664896	0.649789	0.847799	0.749331	4.43e-42
ENSG00000092094.6	-1.83444	-0.00583765	0.0665888	0.649974	0.932068	0.891903	4.41e-69
ENSG00000131015.4	-1.83419	-0.00431061	0.0666254	0.649974	0.636282	0.607925	9.91e-26
ENSG00000243449.2	-1.8341	-0.00689268	0.0666385	0.649974	0.579996	0.606931	7.1e-26
ENSG00000187775.12	1.83352	0.00468663	0.0667249	0.650394	0.699383	0.483897	2.81e-17
ENSG00000019505.3	1.83215	0.00352295	0.066929	0.651272	0.714538	0.668511	9.37e-30
ENSG00000185988.7	1.83206	0.00615015	0.0669418	0.651272	0.75108	0.782051	8.08e-43
ENSG00000161671.12	1.83135	0.00944811	0.0670482	0.651272	0.836628	0.726798	2.58e-36
ENSG00000197889.5	-1.83112	-0.00603231	0.0670832	0.651272	0.855945	0.843715	3.49e-54
ENSG00000172382.5	-1.83111	-0.0225557	0.0670843	0.651272	0.736747	0.66428	5.31e-30
ENSG00000167074.10	-1.83074	-0.0113511	0.0671387	0.651272	0.412628	0.377867	4.28e-13
ENSG00000179774.7	-1.83042	-0.0089061	0.0671875	0.651272	0.153581	0.26269	1.01e-08
ENSG00000145687.11	-1.83008	-0.00379817	0.0672381	0.651272	0.616919	0.601017	1.9e-25
ENSG00000023516.7	-1.83003	-0.00629354	0.0672456	0.651272	0.771635	0.771892	2.13e-43
ENSG00000099864.13	-1.83001	-0.00886056	0.0672488	0.651272	0.638395	0.439922	1.34e-16
ENSG00000198771.6	-1.82937	-0.00565829	0.067344	0.651773	0.40659	0.429112	1.66e-15
ENSG00000085382.7	1.82845	0.00425988	0.0674823	0.652282	0.546535	0.598327	2.65e-24
ENSG00000167550.6	-1.82844	-0.0139635	0.0674834	0.652282	0.238871	0.270635	6.19e-09
ENSG00000117868.11	1.82764	0.00372314	0.067604	0.652498	0.729547	0.636678	5.4e-27
ENSG00000206199.5	1.82742	0.00526863	0.0676363	0.652498	0.812779	0.774381	2.16e-42
ENSG00000115073.6	1.82739	0.00974845	0.0676418	0.652498	0.399549	0.347194	2.32e-11
ENSG00000117724.8	-1.82713	-0.00546406	0.0676796	0.652498	0.324739	0.346676	3.89e-12
ENSG00000123329.13	-1.82595	-0.00732007	0.0678583	0.653068	0.263922	0.246978	4.16e-08
ENSG00000143320.4	1.82552	0.00412437	0.0679225	0.653068	0.730798	0.67446	2.62e-31
ENSG00000186231.12	1.8254	0.00617231	0.0679413	0.653068	0.222608	0.289397	7.59e-10
ENSG00000141428.12	1.82518	0.00792089	0.0679745	0.653068	0.476879	0.459191	4.56e-17
ENSG00000179837.6	-1.82489	-0.00947047	0.0680181	0.653068	0.282379	0.275865	6.28e-09
ENSG00000111711.5	1.82479	0.0184939	0.0680335	0.653068	0.375638	0.417606	3.22e-14
ENSG00000104960.11	-1.82472	-0.00608152	0.0680433	0.653068	0.860169	0.766526	8.27e-43
ENSG00000130940.10	1.82261	0.00751141	0.0683624	0.654311	0.682951	0.703365	9.21e-34
ENSG00000127191.13	-1.8224	-0.00728768	0.0683937	0.654311	0.75917	0.770267	7.51e-42
ENSG00000167178.11	-1.82179	-0.00390404	0.0684865	0.654311	0.334786	0.39764	1.64e-13
ENSG00000119403.9	1.82158	0.00649255	0.0685191	0.654311	0.230479	0.255275	3e-08
ENSG00000138829.6	1.82147	-0.00347834	0.0685361	0.654311	0.287069	0.310292	3.02e-11
ENSG00000106688.7	-1.82131	-0.00594684	0.0685593	0.654311	0.688838	0.413862	4.06e-15
ENSG00000106367.9	1.82129	-0.00326177	0.0685623	0.654311	0.774514	0.70242	3.43e-35
ENSG00000110848.4	-1.8209	-0.0026704	0.0686227	0.654311	0.622158	0.556293	1.22e-21
ENSG00000135845.5	1.82078	0.00979945	0.0686404	0.654311	0.615546	0.565743	7.04e-23
ENSG00000123219.8	1.82076	0.00528172	0.0686428	0.654311	0.343042	0.307805	1.3e-10
ENSG00000110315.2	1.82067	0.00601313	0.0686564	0.654311	0.863256	0.873571	4.08e-68
ENSG00000203722.3	-1.82041	-0.00448575	0.0686959	0.654311	0.797065	0.734084	8.14e-38
ENSG00000100077.10	1.81847	0.00483649	0.0689929	0.656723	0.898216	0.663013	3.63e-32
ENSG00000094914.8	1.81773	0.00480511	0.0691047	0.657371	0.463109	0.522048	1.26e-20
ENSG00000121073.9	-1.81724	-0.0079058	0.0691799	0.657433	0.863985	0.837069	9.9e-53
ENSG00000150722.6	-1.81706	-0.00622785	0.0692084	0.657433	0.199322	0.248631	8.97e-09
ENSG00000154359.8	1.81683	0.00726158	0.0692427	0.657433	0.817325	0.775197	9.79e-47
ENSG00000144161.8	-1.81618	-0.0216786	0.0693431	0.657592	0.448228	0.474609	2.11e-17
ENSG00000122692.7	-1.81615	-0.00789854	0.069347	0.657592	0.634842	0.618167	7.31e-26
ENSG00000105738.6	1.81548	0.00787317	0.0694504	0.658156	0.332264	0.373998	3.2e-13
ENSG00000269337.1	-1.81456	-0.00635586	0.0695911	0.659074	0.250145	0.219282	8.06e-08
ENSG00000120235.3	1.81296	0.00386212	0.0698378	0.66056	0.445971	0.350797	7.32e-12
ENSG00000171421.8	1.81283	0.00591866	0.0698576	0.66056	0.689896	0.354725	5.3e-12
ENSG00000184809.8	-1.81188	-0.00307195	0.0700049	0.66056	0.846606	0.728759	3.96e-37
ENSG00000111641.6	1.81158	0.00157105	0.0700517	0.66056	0.811861	0.826398	4.71e-53
ENSG00000154889.12	-1.81152	-0.00984118	0.0700609	0.66056	0.719094	0.757675	2.64e-40
ENSG00000103653.12	-1.8112	-0.0078772	0.0701102	0.66056	0.554684	0.473252	2.27e-17
ENSG00000213694.3	1.81117	0.00742508	0.0701152	0.66056	0.745668	0.731102	1.67e-36
ENSG00000080293.5	-1.81107	-0.00307345	0.0701301	0.66056	0.591847	0.681349	2.85e-33
ENSG00000134755.10	-1.81094	-0.00630923	0.0701495	0.66056	0.50186	0.54336	4.64e-21
ENSG00000187186.10	1.8107	0.0053998	0.0701881	0.66056	0.354608	0.321968	1.99e-10
ENSG00000204392.6	-1.81039	-0.0078219	0.0702346	0.660583	0.46149	0.379153	4.96e-14
ENSG00000101384.7	-1.80977	-0.00686269	0.0703322	0.661088	0.412776	0.41108	1.46e-14
ENSG00000103449.7	-1.80898	-0.00427157	0.0704547	0.661825	0.682707	0.776731	3.65e-42
ENSG00000196653.7	1.80839	0.00435149	0.0705462	0.66227	0.471585	0.460408	1.93e-16
ENSG00000250305.4	-1.80764	-0.00447729	0.0706631	0.662952	0.704781	0.688083	1.62e-33
ENSG00000171928.9	1.80732	0.00666529	0.0707123	0.663	0.490951	0.602199	1.82e-24
ENSG00000005884.13	-1.80654	-0.00458757	0.0708347	0.663379	0.818374	0.622575	3.04e-26
ENSG00000205869.2	-1.80623	-0.00933748	0.0708826	0.663379	0.676461	0.782461	2.8e-46
ENSG00000214376.5	-1.80598	-0.00496381	0.0709213	0.663379	0.637976	0.619343	4.49e-28
ENSG00000119689.10	-1.80572	-0.00461103	0.0709618	0.663379	0.511552	0.483112	3.81e-18
ENSG00000184925.7	-1.80513	-0.00461228	0.0710547	0.663379	0.919412	0.883506	7.43e-66
ENSG00000095794.15	-1.80512	-0.00524108	0.0710565	0.663379	0.773192	0.771079	1.06e-42
ENSG00000114956.15	1.80508	0.00492108	0.0710622	0.663379	0.711212	0.625458	1.88e-26
ENSG00000132141.9	-1.80342	-0.00667227	0.0713223	0.66526	0.546703	0.499179	9.65e-20
ENSG00000102908.16	-1.80286	-0.0150921	0.0714095	0.66526	0.410443	0.396412	5.12e-14
ENSG00000149054.10	1.80284	0.0032287	0.0714136	0.66526	0.859769	0.710986	1.85e-35
ENSG00000176853.11	1.80266	0.00111697	0.0714409	0.66526	0.687947	0.707772	3.15e-34
ENSG00000204388.5	1.80217	0.00291358	0.071518	0.665565	0.419955	0.343308	3.13e-12
ENSG00000104154.5	-1.80087	-0.00351458	0.0717227	0.666332	0.595136	0.580711	1.04e-24
ENSG00000164953.11	-1.80071	-0.00481321	0.0717493	0.666332	0.506317	0.555031	3.27e-21
ENSG00000176422.10	-1.80057	-0.00549944	0.0717712	0.666332	0.396499	0.393699	1.05e-13
ENSG00000092010.10	1.80052	0.00175861	0.0717779	0.666332	0.628394	0.708051	6.55e-34
ENSG00000152242.6	1.79931	0.00457674	0.0719704	0.667195	0.580995	0.531124	7.35e-21
ENSG00000215717.5	-1.7988	-0.00536466	0.072051	0.667195	0.568895	0.539208	9.06e-22
ENSG00000138380.13	1.79867	0.0057045	0.072071	0.667195	0.245363	0.256968	2.6e-08
ENSG00000117586.6	-1.79823	-0.00958804	0.0721409	0.667195	0.563205	0.4412	5.57e-16
ENSG00000050130.13	-1.79818	-0.00424182	0.0721481	0.667195	0.634129	0.520971	7.53e-20
ENSG00000185585.15	1.79776	0.00669647	0.0722144	0.667195	0.349486	0.285178	3.79e-09
ENSG00000042317.12	-1.79769	-0.00393972	0.0722269	0.667195	0.594974	0.583724	1.89e-24
ENSG00000041353.5	-1.7975	-0.00428647	0.0722569	0.667195	0.337134	0.228517	8.27e-08
ENSG00000154027.14	-1.79685	-0.00633317	0.0723588	0.667195	0.302025	0.299488	7.59e-10
ENSG00000141579.6	1.79673	0.00905293	0.0723785	0.667195	0.633641	0.670273	3.84e-31
ENSG00000241233.1	1.79644	0.00681613	0.0724246	0.667195	0.743981	0.660522	2.63e-29
ENSG00000168477.13	1.79633	0.00429679	0.0724425	0.667195	0.653742	0.636966	3.28e-29
ENSG00000169047.5	1.79628	0.00781375	0.0724495	0.667195	0.77069	0.690024	2.41e-32
ENSG00000242419.1	1.79592	0.00513924	0.0725078	0.667195	0.733155	0.714854	1.96e-35
ENSG00000007171.12	-1.79566	-0.00435833	0.0725485	0.667195	0.406952	0.376166	1.39e-12
ENSG00000122203.10	-1.79545	-0.00474902	0.0725821	0.667195	0.816257	0.707206	4.77e-37
ENSG00000174799.6	-1.79459	-0.00366928	0.0727183	0.668038	0.798199	0.727861	2.76e-39
ENSG00000120008.11	1.79383	0.0052008	0.0728397	0.668715	0.812494	0.810435	9.33e-50
ENSG00000145781.4	1.79355	0.00202339	0.0728856	0.668715	0.781338	0.701107	7.16e-34
ENSG00000183060.11	-1.7933	-0.00676143	0.0729256	0.668715	0.832176	0.67194	2.44e-31
ENSG00000170381.8	1.79243	0.00622569	0.0730643	0.669578	0.350446	0.408355	3.12e-14
ENSG00000100288.15	1.79167	0.00593589	0.0731854	0.670278	0.893723	0.8332	4.64e-54
ENSG00000120675.4	-1.79131	-0.000450862	0.0732442	0.670408	0.791259	0.658818	1.95e-29
ENSG00000102543.10	1.78961	0.00721831	0.0735171	0.672353	0.224257	0.242538	8.12e-08
ENSG00000185019.12	-1.78928	-0.00878319	0.0735705	0.672353	0.69321	0.63663	3.3e-28
ENSG00000112167.5	1.78915	0.00703613	0.0735911	0.672353	0.617194	0.652946	1.92e-29
ENSG00000154764.5	-1.78837	-0.00705446	0.0737159	0.673084	0.776895	0.746518	1.12e-38
ENSG00000253633.1	-1.78716	-0.00551969	0.0739115	0.673966	0.699688	0.623482	3.19e-32
ENSG00000178814.11	1.78696	0.00471549	0.0739441	0.673966	0.716397	0.555981	3.38e-22
ENSG00000167653.4	1.78694	0.00612554	0.0739473	0.673966	0.798142	0.728854	7.74e-36
ENSG00000196139.7	-1.78656	-0.00394985	0.0740094	0.674123	0.799341	0.792037	4.67e-47
ENSG00000145965.5	1.78611	0.00248141	0.0740821	0.674171	0.698438	0.647485	8.9e-29
ENSG00000117122.9	-1.78597	-0.00326006	0.0741044	0.674171	0.591706	0.726612	3.31e-38
ENSG00000162961.9	1.78484	0.00750272	0.0742879	0.67543	0.63421	0.548923	1.3e-21
ENSG00000157450.11	1.78454	0.00335694	0.0743355	0.675454	0.559448	0.702714	1.66e-33
ENSG00000149428.14	1.78358	0.00378354	0.0744922	0.675898	0.676228	0.690222	3.61e-32
ENSG00000115380.14	-1.78354	-0.00533162	0.0744976	0.675898	0.404884	0.40134	6.81e-14
ENSG00000152926.10	-1.78341	-0.0162474	0.0745194	0.675898	0.445155	0.409698	7.89e-14
ENSG00000119946.9	1.78312	0.00727615	0.0745662	0.675914	0.524752	0.425952	1.47e-14
ENSG00000165527.5	1.78246	0.00574279	0.0746737	0.67648	0.413809	0.488222	1.46e-18
ENSG00000099974.7	-1.78204	-0.0119603	0.0747429	0.676698	0.726076	0.68987	1.75e-32
ENSG00000139746.11	1.78138	0.00883166	0.0748512	0.676738	0.458215	0.281977	2.68e-10
ENSG00000164161.5	-1.78125	-0.0121876	0.0748712	0.676738	0.36001	0.295417	1.72e-09
ENSG00000184863.6	1.78118	0.0031637	0.0748826	0.676738	0.737226	0.324338	3.3e-11
ENSG00000148120.10	1.78066	0.00647737	0.0749681	0.676896	0.411449	0.286157	3.09e-10
ENSG00000107816.13	-1.78012	-0.00420041	0.0750564	0.676896	0.426886	0.415167	5.51e-14
ENSG00000183760.6	-1.77999	-0.00428189	0.075078	0.676896	0.591877	0.623292	1.66e-27
ENSG00000100804.14	1.77898	0.0076828	0.075243	0.676896	0.861509	0.810243	2.74e-52
ENSG00000148143.8	1.77843	0.00817528	0.0753328	0.676896	0.68417	0.640436	5.05e-28
ENSG00000104047.10	1.77819	0.00891729	0.0753728	0.676896	0.494267	0.421221	1.1e-14
ENSG00000143324.9	-1.77818	-0.00489078	0.0753739	0.676896	0.656319	0.527344	1.68e-20
ENSG00000111249.9	-1.77813	0.00035773	0.0753822	0.676896	0.257001	0.22784	2.57e-07
ENSG00000158234.8	1.77766	0.0044828	0.0754602	0.676896	0.399359	0.322252	1.02e-11
ENSG00000215788.5	-1.77739	-0.00745545	0.0755036	0.676896	0.671481	0.714364	4.27e-36
ENSG00000041802.6	-1.77738	-0.0103578	0.0755063	0.676896	0.840861	0.718469	6.27e-35
ENSG00000172340.10	-1.77704	-0.0063959	0.0755623	0.676896	0.602904	0.617852	2.62e-27
ENSG00000187624.7	1.77699	0.00317381	0.0755692	0.676896	0.792932	0.769508	2.96e-41
ENSG00000147883.9	1.7768	0.00354848	0.0756006	0.676896	0.565709	0.505047	2.23e-19
ENSG00000170802.11	-1.77641	-0.00305818	0.0756651	0.676896	0.798096	0.76462	1.44e-42
ENSG00000126777.13	1.77609	0.00679856	0.0757176	0.676896	0.457996	0.500972	1.92e-19
ENSG00000188827.6	-1.77597	-0.00272042	0.0757379	0.676896	0.656826	0.621845	4.37e-26
ENSG00000086619.9	1.77534	0.00374414	0.0758425	0.676896	0.826377	0.778019	6.79e-43
ENSG00000119509.8	1.7752	0.00302148	0.0758641	0.676896	0.548287	0.647717	1.87e-31
ENSG00000124493.9	-1.77474	-0.00432525	0.0759403	0.676896	0.41973	0.357205	2.23e-12
ENSG00000134419.11	-1.77392	-0.00425839	0.0760769	0.676896	0.515701	0.642193	2.72e-28
ENSG00000198824.4	-1.77358	-0.00619499	0.076132	0.676896	0.395201	0.409886	1.82e-14
ENSG00000173272.9	-1.77317	-0.00873581	0.0762	0.676896	0.673625	0.585337	4.01e-24
ENSG00000169991.6	1.77312	0.00197411	0.0762087	0.676896	0.693738	0.693167	3.67e-40
ENSG00000076356.6	1.77311	0.00111444	0.0762106	0.676896	0.598617	0.571308	7.44e-23
ENSG00000176920.10	1.77309	0.00256058	0.0762139	0.676896	0.647827	0.708414	1.23e-34
ENSG00000162433.10	-1.77303	-0.00326187	0.0762234	0.676896	0.571357	0.457535	1.89e-16
ENSG00000138615.4	-1.77223	-0.00394032	0.076357	0.676896	0.47239	0.490258	1.52e-17
ENSG00000128606.8	1.77212	0.00121906	0.0763754	0.676896	0.4743	0.414258	4.24e-17
ENSG00000163263.6	-1.77205	-0.0102291	0.0763866	0.676896	0.575771	0.432465	3.96e-15
ENSG00000110148.5	-1.77183	-0.00409766	0.076423	0.676896	0.486062	0.454134	5.42e-17
ENSG00000108523.11	1.77176	0.0033673	0.0764346	0.676896	0.716469	0.764944	6.29e-41
ENSG00000120129.5	-1.77113	0.00957141	0.0765392	0.676896	0.637459	0.582626	2.15e-25
ENSG00000146409.6	-1.77097	-0.00387879	0.0765652	0.676896	0.803245	0.770264	1.81e-45
ENSG00000189366.5	-1.77093	-0.00536578	0.0765719	0.676896	0.768002	0.760451	9.33e-41
ENSG00000143847.11	1.77072	0.00744057	0.0766073	0.676896	0.808205	0.730059	2.2e-40
ENSG00000197818.7	1.77046	0.00438658	0.0766505	0.676896	0.622539	0.567214	1.31e-22
ENSG00000204371.7	1.77045	0.0128305	0.0766527	0.676896	0.316768	0.292229	2.28e-10
ENSG00000019995.6	-1.77023	-0.00422466	0.0766885	0.676896	0.73236	0.700633	8.8e-35
ENSG00000161921.10	1.77014	0.00653514	0.0767037	0.676896	0.788931	0.79866	4.22e-46
ENSG00000170122.4	-1.76941	-0.0068678	0.0768247	0.677333	0.569382	0.590478	2.93e-25
ENSG00000152977.5	-1.7693	-0.00406323	0.0768435	0.677333	0.680533	0.696793	3.63e-34
ENSG00000145882.6	1.76899	0.00406834	0.0768959	0.677397	0.650495	0.604889	6.2e-26
ENSG00000174498.9	1.76745	0.00188839	0.077153	0.679263	0.661038	0.623188	1.3e-28
ENSG00000188761.7	-1.76653	-0.00640316	0.0773075	0.679624	0.434049	0.49767	1.95e-18
ENSG00000133773.7	1.76646	0.0142216	0.0773183	0.679624	0.429544	0.495342	3.81e-20
ENSG00000115816.9	-1.76631	-0.00505617	0.0773439	0.679624	0.698679	0.650758	4.46e-28
ENSG00000109323.4	-1.76612	-0.00877245	0.0773751	0.679624	0.481224	0.471322	1.96e-17
ENSG00000164291.12	1.76573	0.004769	0.0774403	0.679799	0.342159	0.327181	9.96e-11
ENSG00000113811.6	-1.76529	-0.00230054	0.077515	0.680057	0.731597	0.689922	4.38e-40
ENSG00000168158.2	1.76477	0.00683155	0.0776026	0.680392	0.707477	0.695296	1.46e-34
ENSG00000196305.13	1.7642	0.00649491	0.0776983	0.680392	0.660332	0.474096	3.08e-17
ENSG00000151490.9	-1.76382	-0.0043679	0.0777628	0.680392	0.355151	0.359247	5.61e-12
ENSG00000064655.14	-1.76357	-0.00133738	0.0778037	0.680392	0.715356	0.767278	1.36e-43
ENSG00000135074.11	1.76339	0.00482626	0.0778348	0.680392	0.476678	0.465684	2.34e-16
ENSG00000205143.2	1.76288	0.0187779	0.0779215	0.680392	0.471374	0.420127	6.46e-15
ENSG00000204632.7	1.76283	0.00734095	0.0779291	0.680392	0.484295	0.48946	2.25e-18
ENSG00000132109.8	-1.76277	-0.00344949	0.07794	0.680392	0.586648	0.631873	1.29e-27
ENSG00000120896.9	-1.76217	-0.00221705	0.0780402	0.680392	0.667444	0.716474	1.3e-36
ENSG00000105993.10	1.76192	0.00661454	0.0780831	0.680392	0.908236	0.815177	1.23e-53
ENSG00000108559.7	-1.76134	-0.00396043	0.0781805	0.680392	0.879148	0.816569	8.97e-49
ENSG00000118762.3	1.76128	0.0074587	0.0781915	0.680392	0.678285	0.622066	7.13e-27
ENSG00000198944.4	-1.76119	-0.00342636	0.078207	0.680392	0.619921	0.526379	3.49e-20
ENSG00000143819.8	1.76104	0.00295705	0.0782317	0.680392	0.581628	0.494372	5.94e-19
ENSG00000227868.2	1.76103	0.00733981	0.0782331	0.680392	0.743491	0.661801	1.17e-32
ENSG00000160050.10	-1.76046	-0.00106457	0.0783296	0.680548	0.573592	0.50978	6.82e-22
ENSG00000197808.7	-1.7598	-0.00846648	0.0784424	0.680548	0.229804	0.23685	1.71e-07
ENSG00000215504.2	-1.75956	-0.00819151	0.0784818	0.680548	0.467404	0.403331	1.55e-13
ENSG00000101266.12	-1.75954	-0.00305503	0.0784858	0.680548	0.75247	0.775948	4.66e-43
ENSG00000204681.6	-1.75934	-0.00376711	0.078519	0.680548	0.32199	0.339445	4.82e-11
ENSG00000172273.8	-1.75918	-0.00201959	0.0785464	0.680548	0.512991	0.574632	1.22e-22
ENSG00000159496.10	-1.75893	-0.00573336	0.0785894	0.680548	0.599717	0.626124	1.69e-26
ENSG00000243244.1	-1.75852	-0.00200208	0.0786586	0.680548	0.708552	0.595867	1.96e-26
ENSG00000164326.4	1.75794	0.00326352	0.0787584	0.680548	0.380333	0.317847	7.85e-12
ENSG00000094880.6	-1.75793	-0.00457582	0.0787587	0.680548	0.366799	0.285147	3.41e-09
ENSG00000125952.14	-1.75792	-0.00381322	0.0787618	0.680548	0.437507	0.364585	6.39e-13
ENSG00000104067.12	-1.75772	-0.00461421	0.078795	0.680548	0.368712	0.378124	8.79e-13
ENSG00000160202.3	-1.757	-0.00711627	0.0789175	0.681214	0.822143	0.695525	1.24e-32
ENSG00000184371.9	-1.75654	-0.00463924	0.0789961	0.681235	0.77185	0.752899	1.6e-39
ENSG00000113719.11	1.75625	0.00474665	0.0790457	0.681235	0.948894	0.807292	2.23e-49
ENSG00000126524.5	1.75619	0.00540885	0.0790562	0.681235	0.516167	0.535022	1.13e-20
ENSG00000087338.4	-1.75581	-0.00978921	0.0791205	0.681399	0.506371	0.370537	6.38e-13
ENSG00000104549.7	1.75492	0.0148764	0.0792727	0.682318	0.799679	0.630743	4.77e-32
ENSG00000147548.12	1.75442	0.0137212	0.0793594	0.682673	0.54729	0.493202	1.64e-19
ENSG00000177200.11	1.75361	0.00695592	0.0794968	0.682854	0.494202	0.369551	7.15e-14
ENSG00000184677.12	1.75352	0.00323051	0.0795132	0.682854	0.84907	0.79195	5.13e-47
ENSG00000154957.9	1.7535	0.00525631	0.079517	0.682854	0.865078	0.869788	1.57e-63
ENSG00000137337.10	1.75283	0.00553843	0.0796304	0.683437	0.231414	0.194827	1.8e-06
ENSG00000136280.11	-1.75229	-0.00360243	0.0797241	0.68368	0.565121	0.618546	1.72e-25
ENSG00000168243.6	-1.75189	-0.011435	0.0797933	0.68368	0.411783	0.469916	3.93e-18
ENSG00000159339.9	-1.75188	-0.00644569	0.0797953	0.68368	0.753634	0.809809	2.43e-52
ENSG00000135925.4	-1.7515	-0.00844611	0.0798593	0.683838	0.521969	0.474096	8.24e-18
ENSG00000095015.5	-1.75093	-0.00671279	0.0799574	0.684288	0.711869	0.763875	7.04e-41
ENSG00000170743.12	-1.74974	-0.00511005	0.0801629	0.68533	0.677994	0.669631	6.76e-34
ENSG00000178394.3	1.7497	0.00385807	0.0801705	0.68533	0.50668	0.555504	1.3e-21
ENSG00000197912.9	1.74875	0.00482635	0.0803344	0.685655	0.598945	0.564754	2.76e-22
ENSG00000141655.11	1.74872	0.00237812	0.0803392	0.685655	0.660285	0.596086	1.99e-24
ENSG00000119878.5	1.74865	0.00708617	0.0803512	0.685655	0.588843	0.440161	1.55e-15
ENSG00000144339.7	1.74832	0.00358758	0.0804094	0.685655	0.571202	0.45953	1.04e-17
ENSG00000177025.3	1.74791	0.00179523	0.0804797	0.685655	0.707982	0.727076	1.04e-36
ENSG00000140688.12	1.74789	0.00604541	0.0804826	0.685655	0.294542	0.236084	2.27e-08
ENSG00000101363.8	-1.74697	0.0112259	0.0806417	0.686186	0.536753	0.522541	6.8e-20
ENSG00000174130.8	1.74658	0.00351828	0.0807101	0.686186	0.805893	0.703843	2.68e-34
ENSG00000158769.13	1.74644	0.00249059	0.0807349	0.686186	0.486769	0.445167	2.93e-16
ENSG00000266714.2	-1.74641	-0.00288968	0.0807397	0.686186	0.708577	0.679944	1.36e-30
ENSG00000177879.10	1.74599	0.00324727	0.0808135	0.686186	0.709091	0.54484	4.44e-23
ENSG00000162139.5	-1.74595	-0.00351712	0.0808192	0.686186	0.59175	0.540265	7.15e-21
ENSG00000132017.6	1.74558	0.00937754	0.0808845	0.686352	0.597249	0.366708	7.21e-13
ENSG00000126261.8	1.74491	0.0119392	0.0809998	0.686942	0.565592	0.736932	1.96e-37
ENSG00000080573.6	-1.74457	-0.00321428	0.0810603	0.686945	0.720436	0.742343	2.78e-39
ENSG00000078369.13	-1.74403	-0.0113655	0.0811545	0.686945	0.505561	0.635464	1.91e-30
ENSG00000140854.8	1.7437	0.00498188	0.0812121	0.686945	0.745751	0.605032	2.54e-25
ENSG00000100083.14	-1.74337	-0.00630911	0.0812685	0.686945	0.802253	0.748299	2.27e-38
ENSG00000180257.8	-1.7432	-0.00602063	0.0812992	0.686945	0.910663	0.783435	1.01e-44
ENSG00000060566.9	1.74291	0.0118506	0.0813494	0.686945	0.427571	0.298005	4.59e-10
ENSG00000146094.9	1.74285	0.00515095	0.0813603	0.686945	0.62262	0.601832	1.87e-25
ENSG00000133115.7	-1.74244	-0.00413847	0.0814318	0.686945	0.656176	0.644628	1.63e-27
ENSG00000188580.9	-1.74183	-0.0067606	0.0815384	0.686945	0.70948	0.721204	2.24e-35
ENSG00000153495.6	1.74149	0.000823024	0.0815982	0.686945	0.745355	0.785194	3.51e-44
ENSG00000135679.17	1.74128	0.00304403	0.0816347	0.686945	0.878687	0.720522	5.21e-35
ENSG00000180773.10	1.74115	0.00652139	0.0816571	0.686945	0.545962	0.443684	7.75e-16
ENSG00000127588.4	-1.74097	-0.00131962	0.0816888	0.686945	0.608477	0.508987	1.48e-19
ENSG00000198301.7	-1.7409	-0.00513257	0.0817004	0.686945	0.301028	0.239195	3.33e-08
ENSG00000186354.6	1.74079	0.00646082	0.0817196	0.686945	0.548345	0.469654	3.74e-17
ENSG00000165115.10	-1.74052	0.000184617	0.0817676	0.686945	0.646075	0.718057	2.08e-37
ENSG00000116213.11	1.74044	0.0124765	0.081781	0.686945	0.525577	0.229777	3.06e-07
ENSG00000128573.18	1.7402	0.00490742	0.0818239	0.686945	0.224911	0.200447	1.18e-06
ENSG00000165304.3	-1.73966	-0.00327573	0.0819187	0.68704	0.70568	0.69709	1.27e-34
ENSG00000100994.7	-1.73915	-0.00351252	0.0820083	0.68704	0.505485	0.474687	1.76e-18
ENSG00000103042.4	1.73912	0.00311164	0.082014	0.68704	0.636968	0.603305	5.79e-25
ENSG00000143420.13	-1.73903	-0.00628657	0.0820286	0.68704	0.581216	0.621575	7e-27
ENSG00000102921.3	-1.73883	-0.00419746	0.082064	0.68704	0.478136	0.517844	7.63e-20
ENSG00000101412.9	-1.73854	-0.00426149	0.0821162	0.687093	0.6603	0.639879	3.29e-28
ENSG00000163882.5	-1.73826	-0.00346041	0.0821651	0.68712	0.697726	0.577153	5.39e-25
ENSG00000125656.4	1.73774	0.00266025	0.0822568	0.687504	0.554799	0.475549	2.87e-17
ENSG00000168280.12	1.73669	0.00513435	0.0824422	0.68867	0.637891	0.55503	9.25e-22
ENSG00000164663.9	1.73566	0.00363699	0.0826241	0.689515	0.787342	0.795225	4.87e-46
ENSG00000002549.8	1.7356	0.00497318	0.0826352	0.689515	0.547127	0.537229	5.41e-21
ENSG00000173208.3	-1.73524	-0.00682894	0.0826985	0.689632	0.207841	0.196381	1.79e-06
ENSG00000185324.17	1.735	0.00413128	0.0827411	0.689632	0.776946	0.703816	2.43e-33
ENSG00000114654.6	-1.73347	-0.00725053	0.0830116	0.690939	0.340033	0.324103	1.26e-10
ENSG00000154144.8	-1.73338	-0.00738701	0.0830286	0.690939	0.870284	0.77444	7.39e-45
ENSG00000065060.12	-1.7333	-0.00335285	0.0830416	0.690939	0.602193	0.514869	2.65e-22
ENSG00000179886.4	1.73287	0.00805328	0.0831195	0.690939	0.577915	0.589595	3.7e-26
ENSG00000066427.17	-1.73276	-0.00320539	0.0831388	0.690939	0.659177	0.557352	6.51e-22
ENSG00000151789.5	-1.73249	-0.000904932	0.0831859	0.690939	0.889658	0.777546	3.21e-46
ENSG00000218672.1	-1.7323	-0.00155342	0.0832202	0.690939	0.694916	0.628755	8.46e-28
ENSG00000220008.2	1.73166	0.0072592	0.0833346	0.691506	0.675729	0.445785	5.84e-16
ENSG00000138286.10	-1.73096	-0.0122323	0.0834585	0.691797	0.402981	0.243367	4.68e-08
ENSG00000196388.4	1.73088	0.00600542	0.0834726	0.691797	0.826571	0.778058	1.81e-44
ENSG00000148834.8	-1.73069	-0.00367235	0.0835078	0.691797	0.598679	0.53968	1.91e-20
ENSG00000152503.5	1.73019	0.00808418	0.0835967	0.691913	0.430935	0.429067	3.04e-15
ENSG00000157680.11	-1.72981	-0.00538192	0.0836649	0.691913	0.689325	0.700511	2.08e-35
ENSG00000159842.10	-1.72956	-0.00120965	0.0837098	0.691913	0.709879	0.628268	3.94e-27
ENSG00000226763.3	1.72952	0.0126744	0.0837153	0.691913	0.625221	0.518476	9.89e-21
ENSG00000111799.16	1.72932	0.00522314	0.0837523	0.691913	0.650987	0.494928	1.68e-19
ENSG00000006128.7	-1.72893	-0.0131213	0.0838214	0.692103	0.744058	0.634401	1.49e-28
ENSG00000258643.1	-1.72858	-0.00784636	0.0838837	0.692237	0.633479	0.654988	1.29e-28
ENSG00000214413.3	-1.72751	-0.00382342	0.0840756	0.692926	0.427062	0.473201	3.98e-17
ENSG00000197681.8	-1.72738	-0.00131503	0.0840998	0.692926	0.60806	0.53645	5.23e-21
ENSG00000166741.3	-1.72735	-0.004797	0.0841057	0.692926	0.706013	0.736748	1.11e-36
ENSG00000163516.9	1.72678	0.012722	0.0842067	0.693267	0.695831	0.745472	2.11e-38
ENSG00000176715.11	1.72651	0.00252568	0.0842555	0.693267	0.817281	0.789978	5.91e-45
ENSG00000198001.9	1.72614	0.00517328	0.0843223	0.693267	0.375835	0.326316	3.75e-12
ENSG00000173875.9	-1.726	-0.00457561	0.0843482	0.693267	0.665621	0.556225	4.9e-25
ENSG00000269210.1	-1.72583	-0.00436793	0.084378	0.693267	0.410112	0.414343	2.67e-14
ENSG00000146856.10	-1.72554	-0.00423643	0.0844293	0.693268	0.622335	0.392788	2.99e-16
ENSG00000155229.16	-1.72523	-0.00313631	0.0844855	0.693268	0.573325	0.643288	1.07e-29
ENSG00000103126.10	1.72485	0.0138104	0.0845543	0.693268	0.573023	0.678003	5.65e-31
ENSG00000205177.5	1.7243	0.00807606	0.0846542	0.693268	0.624009	0.668072	1.97e-30
ENSG00000116171.12	1.72387	0.00249851	0.0847311	0.693268	0.389501	0.473904	4.23e-17
ENSG00000173200.8	-1.72374	-0.00567208	0.0847548	0.693268	0.275165	0.337707	7.05e-12
ENSG00000172339.9	-1.72372	-0.00438538	0.0847575	0.693268	0.613886	0.566746	4.47e-25
ENSG00000128928.4	1.7237	0.00621087	0.0847618	0.693268	0.548526	0.529645	2.22e-20
ENSG00000166275.11	1.72352	0.00657853	0.0847949	0.693268	0.447849	0.375319	8.07e-13
ENSG00000124140.8	-1.72327	-0.00404629	0.0848399	0.693268	0.599257	0.493955	1.81e-19
ENSG00000100297.11	-1.72268	-0.00892303	0.0849456	0.693477	0.675014	0.701535	1.12e-33
ENSG00000182575.7	1.7218	0.00689437	0.0851064	0.693477	0.516518	0.49137	1.94e-18
ENSG00000164237.4	-1.72178	-0.00183338	0.085109	0.693477	0.852883	0.716924	9.5e-35
ENSG00000130176.3	1.72121	0.00704895	0.0852119	0.693477	0.701519	0.689824	6.65e-34
ENSG00000232196.2	-1.7206	-0.00171503	0.0853233	0.693477	0.717387	0.645082	1.94e-31
ENSG00000137207.7	1.72055	0.00364503	0.0853326	0.693477	0.710686	0.653039	3.27e-31
ENSG00000145414.4	-1.72041	-0.00892867	0.0853577	0.693477	0.586032	0.593862	5.15e-24
ENSG00000197024.4	-1.7203	-0.00599304	0.0853772	0.693477	0.650794	0.706	1.21e-33
ENSG00000196166.3	1.72026	0.00718747	0.0853843	0.693477	0.205873	0.184557	1.46e-06
ENSG00000119714.6	1.72014	0.00227386	0.0854074	0.693477	0.719064	0.619381	5.14e-29
ENSG00000085449.10	-1.72009	-0.00464719	0.0854158	0.693477	0.42162	0.481149	3.44e-18
ENSG00000167394.8	-1.7196	-0.0104251	0.0855046	0.693477	0.227939	0.218198	2.07e-07
ENSG00000149257.9	1.71947	0.00284515	0.085529	0.693477	0.659296	0.525968	4.25e-20
ENSG00000011258.11	-1.71944	-0.00265653	0.0855342	0.693477	0.591196	0.648138	5.92e-29
ENSG00000113742.8	1.71931	0.00609756	0.0855586	0.693477	0.706058	0.767382	7.36e-41
ENSG00000117174.6	1.71849	-0.00036942	0.0857082	0.69358	0.539357	0.488779	1.15e-18
ENSG00000096654.11	1.71835	0.00592167	0.0857337	0.69358	0.17164	0.387857	4.58e-13
ENSG00000168062.5	-1.71812	-0.00811936	0.0857745	0.69358	0.306052	0.514662	1.22e-19
ENSG00000107929.10	-1.71805	-0.0143925	0.0857873	0.69358	0.609723	0.67331	3.58e-30
ENSG00000127054.14	1.71774	0.00941207	0.0858439	0.69358	0.223633	0.307002	9.63e-11
ENSG00000255529.3	-1.71772	-0.00424579	0.0858485	0.69358	0.96389	0.842342	6.38e-59
ENSG00000138463.8	-1.71705	-0.0101457	0.0859695	0.693638	0.683197	0.572361	1.21e-22
ENSG00000114631.10	1.71705	0.00117765	0.0859696	0.693638	0.665788	0.662412	1.27e-30
ENSG00000213578.4	-1.71674	0.00287787	0.0860265	0.693638	0.386454	0.412045	2.85e-14
ENSG00000066923.13	-1.71632	-0.00895188	0.0861039	0.693638	0.572311	0.562486	2.08e-23
ENSG00000101203.12	1.71627	0.008912	0.0861118	0.693638	0.597744	0.554782	1.98e-22
ENSG00000169857.3	-1.71616	-0.0034207	0.0861329	0.693638	0.815663	0.833516	1.64e-54
ENSG00000129159.6	1.71521	0.00567339	0.0863065	0.693954	0.446525	0.772736	2.52e-42
ENSG00000204278.8	-1.71519	-0.00591655	0.08631	0.693954	0.756067	0.780617	6.31e-44
ENSG00000185684.8	-1.71519	-0.00506983	0.0863108	0.693954	0.892511	0.871067	2.85e-62
ENSG00000174840.8	1.71426	0.00232826	0.0864812	0.694952	0.491878	0.396024	1.73e-14
ENSG00000119638.8	-1.71212	-0.00395787	0.0868752	0.696612	0.469555	0.427886	4.5e-15
ENSG00000052850.5	-1.71184	-0.00541897	0.0869264	0.696612	0.778138	0.594944	3.1e-29
ENSG00000242802.2	1.71183	0.00805636	0.086928	0.696612	0.599785	0.491973	1.21e-18
ENSG00000169884.9	1.71148	0.00189013	0.0869921	0.696612	0.399282	0.552623	5.46e-23
ENSG00000123096.7	-1.71146	-0.00375208	0.0869956	0.696612	0.563033	0.514831	5.18e-20
ENSG00000197142.6	1.71088	0.00436558	0.0871028	0.696612	0.726781	0.657364	5.6e-29
ENSG00000048342.11	-1.71085	-0.00529656	0.0871092	0.696612	0.41132	0.399775	5.13e-14
ENSG00000088827.8	1.71075	0.00184956	0.0871273	0.696612	0.58561	0.562453	4.04e-22
ENSG00000110987.4	1.71058	0.009314	0.0871595	0.696612	0.39599	0.368232	1.2e-12
ENSG00000173421.12	1.71021	0.0155633	0.0872263	0.696612	0.330711	0.289832	9.83e-10
ENSG00000128989.6	1.71021	0.0137023	0.0872267	0.696612	0.513453	0.428041	8.65e-15
ENSG00000261934.1	-1.71011	0.00137319	0.0872447	0.696612	0.721443	0.623393	2.84e-26
ENSG00000215114.3	1.70896	0.00406514	0.0874591	0.697743	0.59787	0.659878	4.62e-30
ENSG00000186073.7	1.70885	0.00393279	0.0874793	0.697743	0.63811	0.608819	1.79e-30
ENSG00000163785.8	-1.70844	-0.00314683	0.0875544	0.697799	0.605857	0.602752	2.01e-24
ENSG00000196419.8	-1.7083	-0.00389816	0.0875809	0.697799	0.480354	0.400647	6.93e-14
ENSG00000100852.8	-1.70756	-0.00720294	0.0877185	0.697799	0.729903	0.651652	1.68e-29
ENSG00000121210.11	1.70741	0.00576056	0.0877466	0.697799	0.617803	0.581846	4.22e-24
ENSG00000145354.5	1.7074	0.00582889	0.087747	0.697799	0.392541	0.42393	9.44e-16
ENSG00000090013.5	-1.70731	-0.00461976	0.0877652	0.697799	0.796577	0.718177	7.36e-37
ENSG00000160710.11	1.70673	0.00476879	0.087872	0.697954	0.426895	0.43701	7.44e-16
ENSG00000163207.5	1.7067	0.00476923	0.0878778	0.697954	0.267923	0.300199	1.07e-09
ENSG00000162496.4	1.70598	0.00927411	0.0880109	0.698285	0.436159	0.574779	1.69e-23
ENSG00000178381.7	-1.70598	-0.00505812	0.0880124	0.698285	0.586766	0.578732	1.71e-26
ENSG00000105298.9	1.70542	0.00512437	0.0881153	0.698388	0.45196	0.247721	6.21e-08
ENSG00000149488.11	1.70541	0.00060911	0.0881185	0.698388	0.584065	0.575731	8.26e-23
ENSG00000117600.8	-1.70421	-0.000251176	0.0883415	0.699729	0.394393	0.382661	1.03e-13
ENSG00000085998.9	1.70366	0.00716577	0.0884446	0.699729	0.364783	0.31937	6.6e-11
ENSG00000101017.9	-1.7033	-0.00624803	0.0885126	0.699729	0.519969	0.461114	2.36e-17
ENSG00000173557.10	-1.70312	-0.00698555	0.0885447	0.699729	0.129362	0.258927	1.57e-08
ENSG00000177666.11	1.70298	0.0031001	0.0885724	0.699729	0.535886	0.615683	1.71e-25
ENSG00000167617.2	-1.70294	0.000642261	0.0885791	0.699729	0.810184	0.871849	6.25e-63
ENSG00000131470.10	-1.70257	-0.00460987	0.0886488	0.699729	0.320262	0.346313	2.5e-12
ENSG00000188643.6	-1.70251	-0.00285627	0.0886606	0.699729	0.455327	0.434551	1.16e-15
ENSG00000125046.10	1.70219	0.00443079	0.0887206	0.699834	0.819211	0.827314	5.55e-52
ENSG00000129625.8	-1.70131	-0.0024554	0.0888839	0.700408	0.62943	0.609476	4.9e-25
ENSG00000053372.4	1.70087	0.00387397	0.088968	0.700408	0.785153	0.732118	9.77e-37
ENSG00000111231.4	1.70078	0.00809115	0.0889835	0.700408	0.596078	0.590016	2.9e-25
ENSG00000243708.4	-1.70059	-0.0044899	0.0890203	0.700408	0.616614	0.536121	2.11e-20
ENSG00000176399.3	-1.69987	-0.0102115	0.0891548	0.700408	0.531136	0.525994	1.15e-22
ENSG00000111412.4	1.69967	0.00553825	0.0891922	0.700408	0.719022	0.492753	4.49e-19
ENSG00000144034.10	-1.69948	-0.00323907	0.089229	0.700408	0.404975	0.361022	4.19e-12
ENSG00000263563.1	-1.69923	0.00289089	0.0892758	0.700408	0.378516	0.406075	2.69e-14
ENSG00000116898.7	-1.69922	-0.00520268	0.0892779	0.700408	0.285412	0.200959	1.39e-07
ENSG00000135046.9	1.69918	0.00518619	0.0892855	0.700408	0.370739	0.21363	1.35e-07
ENSG00000140092.10	-1.69907	-0.00440366	0.0893066	0.700408	0.77796	0.783385	3.08e-44
ENSG00000163012.3	-1.69879	-0.00764858	0.089358	0.700445	0.238545	0.203215	4.55e-07
ENSG00000182963.5	1.69853	0.00686674	0.0894078	0.70047	0.402358	0.358886	8.53e-13
ENSG00000004478.5	1.69794	0.00924659	0.0895195	0.70093	0.477616	0.268255	1.71e-08
ENSG00000203546.3	-1.69752	-0.0125721	0.0895979	0.70093	0.522616	0.61348	3.92e-26
ENSG00000180530.5	-1.69748	-0.00274465	0.0896066	0.70093	0.661355	0.663517	4.99e-30
ENSG00000131096.6	-1.69708	-0.0100281	0.0896818	0.701153	0.543711	0.521541	2.08e-19
ENSG00000110700.2	1.69644	0.00369188	0.0898019	0.701352	0.72403	0.622107	6.62e-27
ENSG00000205403.8	1.69584	0.0019012	0.0899164	0.701352	0.714778	0.585167	4.39e-26
ENSG00000105143.8	1.69517	-0.00292493	0.0900439	0.701352	0.637829	0.784803	1.04e-45
ENSG00000113161.11	1.69515	0.00451006	0.0900479	0.701352	0.607177	0.585836	8.5e-24
ENSG00000176101.7	-1.69492	-0.013581	0.0900897	0.701352	0.705204	0.807746	6.7e-51
ENSG00000136371.5	1.69491	0.00360504	0.0900928	0.701352	0.646087	0.63476	1.14e-27
ENSG00000171132.9	-1.69415	-0.00474654	0.0902373	0.701352	0.495657	0.431233	5.8e-16
ENSG00000117115.8	1.69409	0.00631158	0.0902482	0.701352	0.691851	0.687738	1.3e-33
ENSG00000165929.8	1.69394	0.00663684	0.0902773	0.701352	0.733746	0.685207	3.15e-31
ENSG00000187954.8	1.69378	0.00371166	0.0903072	0.701352	0.525103	0.536064	3.77e-21
ENSG00000132613.10	-1.69376	-0.021081	0.0903105	0.701352	0.304545	0.318896	2.81e-10
ENSG00000236939.2	1.6936	0.00837975	0.0903407	0.701352	0.446952	0.519279	1.14e-19
ENSG00000100596.2	-1.69319	-1.32e-05	0.0904198	0.701352	0.4888	0.419836	3.62e-14
ENSG00000116731.18	-1.69311	-0.00415347	0.0904354	0.701352	0.655604	0.40457	6.89e-14
ENSG00000061273.13	-1.69301	-0.0083228	0.0904538	0.701352	0.555026	0.589712	6.06e-24
ENSG00000102738.6	-1.69255	-0.00133446	0.0905407	0.701352	0.913905	0.802816	1.27e-46
ENSG00000205726.9	1.69237	0.00425427	0.0905759	0.701352	0.541891	0.446841	1.14e-16
ENSG00000129749.3	1.69218	0.0129092	0.0906114	0.701352	0.660128	0.415639	3.83e-16
ENSG00000179922.5	-1.69189	-0.0136564	0.0906676	0.701352	0.730975	0.703902	7.62e-36
ENSG00000168748.9	-1.69129	-0.00372732	0.0907821	0.701352	0.508986	0.505834	2.16e-19
ENSG00000164163.6	1.69086	0.0105723	0.0908631	0.701352	0.641739	0.429853	1.75e-19
ENSG00000196236.8	-1.69047	-0.0052077	0.0909385	0.701352	0.266948	0.368733	5.67e-13
ENSG00000163239.8	-1.69011	-0.0096502	0.091006	0.701352	0.55549	0.499772	6.26e-19
ENSG00000163067.10	-1.68925	-0.0209559	0.0911721	0.701352	0.265456	0.231786	1.09e-07
ENSG00000185862.5	-1.68903	-0.00393688	0.0912133	0.701352	0.734057	0.63069	3.37e-27
ENSG00000167977.4	1.68799	0.0162768	0.0914137	0.701352	0.636795	0.729265	3.5e-38
ENSG00000143387.8	1.68784	0.00635792	0.0914415	0.701352	0.256066	0.387255	4.46e-14
ENSG00000135363.7	1.68773	0.00832447	0.0914623	0.701352	0.765387	0.731076	1.64e-36
ENSG00000168566.11	-1.68764	-0.00442136	0.0914807	0.701352	0.721345	0.554735	6.27e-22
ENSG00000130544.7	1.68761	0.00873572	0.0914868	0.701352	0.691565	0.690169	6.97e-36
ENSG00000130724.4	-1.68756	-0.0155294	0.0914956	0.701352	0.271624	0.266754	1.65e-08
ENSG00000142156.10	1.68735	0.00442267	0.0915362	0.701352	0.687595	0.768482	5.44e-41
ENSG00000099875.10	1.68725	0.00902376	0.0915557	0.701352	0.734812	0.794411	5.3e-45
ENSG00000078795.12	-1.68684	-0.00469593	0.0916334	0.701352	0.318684	0.225031	2.87e-07
ENSG00000112936.14	1.68684	0.0061829	0.0916335	0.701352	0.42277	0.476531	6.19e-17
ENSG00000137857.13	-1.68639	-0.0190185	0.0917209	0.701352	0.39821	0.42988	3.57e-15
ENSG00000250067.7	-1.68635	-0.00985812	0.0917293	0.701352	0.614894	0.524593	9.71e-20
ENSG00000137947.7	1.68634	0.00571162	0.0917297	0.701352	0.244714	0.200915	1.91e-07
ENSG00000149260.10	1.68626	0.004172	0.0917465	0.701352	0.873526	0.723624	3.1e-38
ENSG00000115602.12	-1.68616	-0.0047793	0.0917658	0.701352	0.507511	0.559208	8.97e-22
ENSG00000182584.4	-1.68606	-0.00423429	0.0917833	0.701352	0.379618	0.47045	7.64e-17
ENSG00000244617.1	-1.68593	-0.0034821	0.0918093	0.701352	0.559003	0.585654	4.45e-24
ENSG00000075790.6	-1.68586	-0.00335452	0.0918228	0.701352	0.626709	0.592628	1.71e-24
ENSG00000198576.2	1.68567	0.0105272	0.0918597	0.701352	0.562062	0.505881	8.04e-19
ENSG00000128849.9	-1.68546	-0.00419997	0.0918989	0.701352	0.722144	0.719162	9.47e-37
ENSG00000111348.4	-1.68519	-0.00248059	0.091952	0.701352	0.474193	0.426207	1e-14
ENSG00000181038.9	-1.68467	-0.00821119	0.0920514	0.701352	0.600359	0.549208	3.09e-21
ENSG00000119772.12	-1.6846	-0.00508125	0.0920653	0.701352	0.497665	0.620581	8.8e-26
ENSG00000159166.9	-1.68419	-0.00304766	0.0921448	0.701352	0.600789	0.665639	5.6e-30
ENSG00000105672.10	1.68404	0.00615976	0.0921739	0.701352	0.690184	0.572504	5.13e-25
ENSG00000157330.5	-1.6839	-0.00950317	0.0922009	0.701352	0.103913	0.203299	1e-06
ENSG00000134882.11	-1.68385	-0.00454915	0.0922116	0.701352	0.751281	0.74776	2.89e-42
ENSG00000179813.2	1.68369	0.0029054	0.0922412	0.701352	0.612288	0.639614	1.5e-29
ENSG00000140577.11	1.68362	0.003692	0.092256	0.701352	0.732308	0.778816	9.14e-50
ENSG00000106804.6	1.68342	0.00882023	0.0922937	0.701352	0.73126	0.611457	1.93e-26
ENSG00000145692.10	-1.68327	-0.00487423	0.0923237	0.701352	0.727097	0.682345	6.42e-35
ENSG00000163877.9	1.68294	0.00962147	0.0923867	0.701475	0.364233	0.285384	6.75e-10
ENSG00000106638.11	-1.68265	-0.00423794	0.092442	0.70154	0.414738	0.488228	1.03e-17
ENSG00000188501.7	1.68153	0.00615865	0.0926599	0.702087	0.396295	0.333912	2.02e-11
ENSG00000144674.12	1.681	0.00294929	0.0927622	0.702087	0.636607	0.541509	1.05e-20
ENSG00000132199.14	-1.68092	-0.00473541	0.0927779	0.702087	0.785939	0.779452	8.17e-43
ENSG00000071794.11	1.68059	0.00259432	0.092842	0.702087	0.787344	0.642189	5.06e-29
ENSG00000178467.13	1.68057	0.00435248	0.0928466	0.702087	0.275748	0.282699	2.47e-09
ENSG00000164023.10	-1.68054	-0.00733294	0.0928525	0.702087	0.645595	0.712968	1.39e-34
ENSG00000180043.7	1.67984	0.00182399	0.0929885	0.702087	0.780887	0.663915	2.05e-30
ENSG00000087266.11	-1.6798	-0.00741793	0.0929959	0.702087	0.728819	0.69179	1.91e-32
ENSG00000161243.4	-1.67972	-0.00466821	0.0930111	0.702087	0.750268	0.560569	6.97e-23
ENSG00000179476.3	1.67842	-0.00241905	0.0932661	0.702087	0.666383	0.637864	6.58e-27
ENSG00000118680.8	-1.67828	-0.0078245	0.0932918	0.702087	0.800633	0.730468	2.32e-37
ENSG00000115317.7	-1.67767	-0.00586607	0.093411	0.702087	0.246744	0.197949	2.07e-07
ENSG00000013297.6	-1.67761	-0.00314297	0.0934236	0.702087	0.682847	0.655138	7.42e-30
ENSG00000107242.13	1.67755	0.00257071	0.0934347	0.702087	0.503893	0.460457	9.14e-18
ENSG00000118156.8	-1.67738	-0.00443923	0.0934682	0.702087	0.74328	0.761644	5.99e-43
ENSG00000010379.11	-1.67675	-0.0158047	0.0935905	0.702087	0.389716	0.486448	3.49e-18
ENSG00000187097.8	-1.67638	-0.0056898	0.0936642	0.702087	0.430172	0.377104	4.27e-13
ENSG00000137996.8	1.67631	0.00989557	0.0936771	0.702087	0.433633	0.465333	3.09e-18
ENSG00000164659.10	-1.67606	-0.0143112	0.0937267	0.702087	0.441299	0.347004	2.15e-11
ENSG00000134987.7	-1.6757	-0.00353675	0.093797	0.702087	0.512764	0.441644	1.26e-15
ENSG00000197723.3	1.67496	0.0245055	0.0939413	0.702087	0.464478	0.410039	9.43e-14
[truncated: 13,012 more rows]

## Sheet: TWAS validation
gene	zscore	effect_size	pvalue	FDR	var_g	pred_perf_r2	pred_perf_pval
ENSG00000011478.7	-20.0316	-0.282593	2.92e-89	4.38e-85	0.549298	0.58354	2.21e-23
ENSG00000104936.13	-19.7409	-0.274501	9.61e-87	7.21e-83	0.795002	0.703396	4.17e-33
ENSG00000267508.1	-19.2184	-0.207572	2.59e-82	1.3e-78	0.64859	0.689577	3.19e-34
ENSG00000117877.6	14.6952	0.152562	6.92e-49	2.6e-45	0.710688	0.854508	3.1e-59
ENSG00000104884.10	12.6317	0.19014	1.41e-36	4.24e-33	0.652808	0.699457	2.75e-33
ENSG00000104853.11	-12.0031	-0.128493	3.42e-33	8.56e-30	0.87615	0.852859	9.97e-60
ENSG00000130204.8	-8.55759	-0.146823	1.15e-17	2.47e-14	0.588421	0.445271	3.54e-17
ENSG00000177045.6	-8.42498	-0.12627	3.61e-17	6.77e-14	0.624573	0.524151	2.03e-21
ENSG00000007255.6	8.37431	0.143107	5.55e-17	9.26e-14	0.617801	0.615048	1.15e-27
ENSG00000204920.6	8.33591	0.108722	7.69e-17	1.15e-13	0.772639	0.734001	1.61e-36
ENSG00000130203.5	-7.24913	-0.0603822	4.19e-13	5.72e-10	0.697003	0.704209	5.04e-33
ENSG00000170684.4	-5.84518	-0.0821329	5.06e-09	6.33e-06	0.704706	0.810332	5.26e-49
ENSG00000104866.6	-5.2417	-0.0527889	1.59e-07	0.00017679	0.741718	0.796102	1.25e-45
ENSG00000267114.1	5.23499	0.0983643	1.65e-07	0.00017679	0.620864	0.710294	9.76e-39
ENSG00000178386.8	-5.081	-0.0786633	3.75e-07	0.00036511	0.695588	0.613929	1.07e-27
ENSG00000125743.6	-5.07406	-0.0664126	3.89e-07	0.00036511	0.792386	0.779708	7.06e-47
ENSG00000166902.4	-4.99012	-0.0841822	6.03e-07	0.000532452	0.391742	0.360155	3.75e-12
ENSG00000130208.5	-4.95012	-0.0933399	7.42e-07	0.000618117	0.618285	0.603857	3.1e-25
ENSG00000167384.6	-4.85345	-0.106375	1.21e-06	0.000944291	0.485801	0.72329	1.83e-38
ENSG00000185800.7	-4.84612	-0.0728248	1.26e-06	0.000944291	0.816346	0.667415	5.88e-31
ENSG00000167380.12	4.77097	0.0235871	1.83e-06	0.00130965	0.42748	0.401009	1.14e-14
ENSG00000178966.11	4.73512	0.0666893	2.19e-06	0.00149278	0.582796	0.675137	2.1e-30
ENSG00000010310.4	4.72037	0.0936424	2.35e-06	0.00153546	0.436308	0.460821	1.08e-16
ENSG00000104879.4	-4.39945	-0.050332	1.09e-05	0.00678324	0.630717	0.618726	7.09e-28
ENSG00000134443.5	-4.34385	-0.0571805	1.4e-05	0.00840083	0.6248	0.724867	1.94e-36
ENSG00000179846.7	4.31779	0.0700281	1.58e-05	0.00909281	0.746696	0.795013	3.75e-46
ENSG00000084734.4	-4.28988	-0.0799915	1.79e-05	0.0099325	0.429531	0.545606	1.93e-21
ENSG00000104881.10	4.26906	0.0641598	1.96e-05	0.0105165	0.851247	0.795994	4.89e-46
ENSG00000169118.11	4.13625	0.092836	3.53e-05	0.0177016	0.283132	0.302643	8.9e-10
ENSG00000177051.5	4.13561	0.0591973	3.54e-05	0.0177016	0.667091	0.628498	1.23e-26
ENSG00000073008.10	4.07195	0.0546293	4.66e-05	0.0225598	0.584068	0.591415	1.37e-24
ENSG00000159917.10	-4.03975	-0.0929349	5.35e-05	0.0250842	0.321198	0.365817	1.1e-12
ENSG00000182035.7	-4.00303	-0.0685824	6.25e-05	0.0284277	0.497293	0.413073	3.78e-14
ENSG00000204967.6	3.93313	0.0648897	8.38e-05	0.036993	0.514023	0.589127	9.3e-25
ENSG00000187950.4	3.9237	0.0537064	8.72e-05	0.0373735	0.731555	0.673995	5.22e-32
ENSG00000204475.5	3.9114	0.0701742	9.18e-05	0.0382374	0.404661	0.352852	7.82e-12
ENSG00000140044.8	-3.89569	-0.0640037	9.79e-05	0.0387221	0.597409	0.525679	1.28e-20
ENSG00000104967.6	3.89527	0.0619123	9.81e-05	0.0387221	0.535575	0.513271	4.3e-21
ENSG00000186026.6	3.85018	0.071161	0.000118029	0.0441375	0.516943	0.550381	2.41e-21
ENSG00000130202.5	3.84597	0.0425913	0.000120077	0.0441375	0.708963	0.682417	5.62e-32
ENSG00000204472.8	3.84483	0.0885893	0.000120634	0.0441375	0.378553	0.351219	5.79e-12
ENSG00000179562.2	3.821	0.0637806	0.000132911	0.0473223	0.394719	0.343436	1.17e-11
ENSG00000110987.4	-3.81035	-0.0952743	0.00013877	0.0473223	0.250151	0.368232	1.2e-12
ENSG00000072756.12	3.81029	0.0596837	0.000138803	0.0473223	0.54483	0.324982	8.4e-11
ENSG00000133315.6	3.79983	0.0604706	0.000144794	0.0482679	0.448874	0.527091	4.43e-21
ENSG00000223953.3	3.77621	0.0739966	0.00015923	0.0515262	0.573061	0.505339	6.44e-19
ENSG00000163577.3	3.76927	0.093764	0.000163726	0.0515262	0.32926	0.318486	7.99e-11
ENSG00000232850.1	3.76336	0.0568136	0.000167644	0.0515262	0.645717	0.633268	4.64e-27
ENSG00000064490.9	3.76237	0.056007	0.000168308	0.0515262	0.535936	0.290272	9.99e-11
ENSG00000033178.8	-3.66771	-0.103511	0.00024473	0.0727334	0.307591	0.219378	7.67e-08
ENSG00000267680.1	-3.66506	-0.0728931	0.000247277	0.0727334	0.60864	0.562552	9.52e-26
ENSG00000105472.8	-3.60321	-0.0442442	0.000314313	0.0893858	0.891677	0.772036	7.6e-44
ENSG00000166546.9	-3.60063	-0.0558242	0.000317442	0.0893858	0.583916	0.543415	2.09e-21
ENSG00000181192.7	3.59711	0.0459514	0.000321767	0.0893858	0.866739	0.707925	2.95e-38
ENSG00000115364.9	-3.58811	-0.0420588	0.000333083	0.0908468	0.766185	0.754005	6.98e-41
ENSG00000117335.14	-3.56652	-0.04356	0.000361753	0.0969047	0.892015	0.8785	1.85e-64
ENSG00000182500.7	3.5566	0.0693796	0.000375686	0.0988714	0.479374	0.418947	6.98e-15
ENSG00000127947.11	-3.53818	-0.056945	0.000402894	0.104204	0.586855	0.48309	4.84e-18
ENSG00000130347.8	-3.53358	-0.0732577	0.000409967	0.104236	0.706652	0.679866	6.86e-33
ENSG00000131732.7	3.52784	0.0894464	0.000418958	0.104746	0.376555	0.395658	2.33e-13
ENSG00000090006.13	3.50779	0.05916	0.000451849	0.111118	0.605653	0.529375	9.06e-20
ENSG00000139180.6	3.49662	0.0485108	0.000471198	0.114007	0.732377	0.831103	9.6e-57
ENSG00000168264.6	3.48007	0.0443518	0.000501282	0.117076	0.541592	0.564761	2.71e-22
ENSG00000149577.11	-3.47586	-0.0483225	0.000509224	0.117076	0.772273	0.745406	1.62e-38
ENSG00000171202.2	3.47348	0.0703484	0.000513754	0.117076	0.297571	0.425537	5.52e-15
ENSG00000180210.10	-3.47009	-0.0931007	0.000520287	0.117076	0.125272	0.185038	2e-06
ENSG00000241106.2	-3.46491	-0.0364295	0.000530404	0.117076	0.826995	0.795989	9.08e-47
ENSG00000104112.4	-3.46476	-0.064808	0.000530708	0.117076	0.416975	0.369035	3.57e-12
ENSG00000151376.12	-3.44305	-0.0624896	0.000575204	0.125053	0.512932	0.490229	7.98e-18
ENSG00000100360.10	3.43652	0.0516735	0.000589239	0.125119	0.539673	0.637167	1.53e-27
ENSG00000186001.8	-3.43218	-0.0671519	0.000598756	0.125119	0.42215	0.462208	2.82e-16
ENSG00000183317.12	3.42654	0.0374611	0.000611321	0.125119	0.829669	0.758774	6.21e-42
ENSG00000198900.5	-3.42542	-0.0600616	0.00061384	0.125119	0.416641	0.355991	8.45e-12
ENSG00000131115.11	3.42318	0.0759294	0.000618932	0.125119	0.712649	0.717438	7.54e-35
ENSG00000157106.12	-3.41903	-0.0738516	0.000628438	0.125119	0.40473	0.622226	3.92e-26
ENSG00000186567.8	3.41668	0.0442059	0.000633893	0.125119	0.711165	0.836752	2.43e-54
ENSG00000144827.4	3.40784	0.0624558	0.000654782	0.127046	0.585774	0.607712	8.42e-29
ENSG00000122378.9	-3.40543	-0.0576582	0.000660596	0.127046	0.587977	0.434979	1.24e-15
ENSG00000163817.11	-3.3924	-0.180277	0.000692824	0.131558	0.340872	0.32583	2.69e-11
ENSG00000138646.4	-3.38551	-0.0540554	0.000710468	0.133222	0.494122	0.524589	1.13e-20
ENSG00000090857.9	3.38191	0.0974995	0.000719827	0.13331	0.205457	0.339551	2.82e-11
ENSG00000137166.10	3.35561	0.0835943	0.00079191	0.143146	0.625923	0.72018	6.5e-36
ENSG00000011422.7	3.35557	0.057386	0.000792021	0.143146	0.601381	0.660253	1.63e-31
ENSG00000180370.6	3.34302	0.056602	0.000828723	0.147996	0.794531	0.801401	5.12e-47
ENSG00000139437.13	-3.33061	-0.163034	0.000866552	0.152931	0.0624529	0.282369	9.03e-11
ENSG00000154059.5	3.30572	0.0399906	0.000947312	0.16524	0.684514	0.568639	1.7e-22
ENSG00000179761.7	3.30018	0.0462677	0.00096623	0.166603	0.495411	0.460771	3.38e-16
ENSG00000042753.7	3.29567	0.0563081	0.000981865	0.167374	0.683789	0.670748	2.69e-30
ENSG00000162755.9	-3.28995	-0.0441983	0.00100205	0.168684	0.64702	0.635613	2.71e-27
ENSG00000176601.7	-3.28569	-0.0656612	0.00101734	0.168684	0.279319	0.188403	5.05e-07
ENSG00000212670.1	3.28405	0.0351736	0.00102328	0.168684	0.878867	0.779626	2.13e-45
ENSG00000183657.2	-3.27665	-0.0389877	0.00105048	0.171286	0.712376	0.790773	5.84e-46
ENSG00000173083.10	3.26793	0.0522884	0.00108339	0.173938	0.604318	0.53787	8.68e-22
ENSG00000108854.11	-3.26622	-0.0725262	0.00108994	0.173938	0.292777	0.396776	2.74e-13
ENSG00000198677.6	-3.26027	-0.0517332	0.00111308	0.175761	0.526773	0.521081	5.23e-21
ENSG00000120948.11	-3.24582	-0.0568637	0.00117114	0.18298	0.774132	0.785179	1.27e-44
ENSG00000165644.6	-3.2429	-0.301232	0.00118319	0.18298	0.350012	0.306062	2.49e-10
ENSG00000171148.9	-3.23522	-0.0437263	0.00121551	0.184735	0.69714	0.607571	1.59e-25
ENSG00000197993.3	-3.23436	-0.0762326	0.00121917	0.184735	0.345468	0.358285	2.96e-12
ENSG00000163832.11	-3.22192	-0.0696245	0.00127334	0.191014	0.234377	0.263798	1.09e-08
ENSG00000232629.4	-3.21675	-0.0393779	0.00129653	0.192567	0.755633	0.702928	9.1e-34
ENSG00000100867.10	-3.21005	-0.0452867	0.00132711	0.193637	0.650279	0.630441	3.11e-28
ENSG00000140563.10	-3.20952	-0.0436043	0.00132955	0.193637	0.814521	0.847227	1.03e-57
ENSG00000053254.11	-3.2026	-0.0609334	0.00136191	0.195114	0.517385	0.538383	2.73e-20
ENSG00000157350.8	-3.2018	-0.0993925	0.00136571	0.195114	0.256524	0.217682	4.87e-07
ENSG00000143365.12	3.18748	0.0537874	0.00143516	0.201753	0.379629	0.49638	5.48e-20
ENSG00000167383.4	-3.1867	-0.0392881	0.00143908	0.201753	0.874859	0.782856	7.3e-47
ENSG00000178226.6	-3.18077	-0.0553163	0.00146885	0.202179	0.55878	0.569349	2.19e-22
ENSG00000109047.7	3.18072	0.0374598	0.00146907	0.202179	0.911387	0.824397	5.51e-55
ENSG00000136634.5	-3.17447	-0.0572179	0.00150113	0.203826	0.514772	0.492272	6.65e-18
ENSG00000135604.9	3.17292	0.0482869	0.00150913	0.203826	0.709402	0.660133	1.32e-31
ENSG00000108961.9	3.16698	0.0446645	0.00154032	0.203826	0.731319	0.850806	5.04e-57
ENSG00000137726.11	3.16624	0.0527437	0.00154421	0.203826	0.492699	0.613291	2.64e-25
ENSG00000079101.12	-3.16316	-0.0431683	0.00156064	0.203826	0.806968	0.776926	2.14e-47
ENSG00000198478.6	-3.16281	-0.0450221	0.00156256	0.203826	0.53209	0.451795	1.3e-16
ENSG00000148334.10	-3.14812	-0.0649077	0.00164325	0.212504	0.641237	0.699867	2.73e-34
ENSG00000122550.13	3.13883	0.0442032	0.00169622	0.215784	0.788177	0.686824	1.36e-34
ENSG00000007376.3	3.13863	0.0689767	0.00169739	0.215784	0.501684	0.473112	9.26e-18
ENSG00000069399.8	3.13133	0.0530279	0.00174014	0.21936	0.734501	0.782486	1.09e-47
ENSG00000165125.13	-3.11738	-0.0674833	0.00182469	0.228102	0.304678	0.399101	1.97e-15
ENSG00000111785.14	-3.11083	-0.053393	0.00186565	0.230983	0.462068	0.589107	2.09e-23
ENSG00000117245.8	-3.10879	-0.0437478	0.00187853	0.230983	0.672824	0.645367	2.39e-28
ENSG00000165917.5	3.09377	0.065729	0.00197628	0.241025	0.277254	0.231252	1.46e-07
ENSG00000156273.11	3.08221	0.0580874	0.00205471	0.247813	0.299035	0.325986	8.55e-11
ENSG00000110852.4	-3.08005	-0.0559584	0.00206963	0.247813	0.447411	0.456518	3.51e-16
ENSG00000162512.11	-3.07526	-0.0502306	0.00210318	0.247813	0.691325	0.64344	1.75e-29
ENSG00000095203.10	3.07515	0.0355899	0.00210398	0.247813	0.57538	0.487687	5.2e-19
ENSG00000105221.12	-3.07366	-0.0505369	0.00211453	0.247813	0.642354	0.630005	6.76e-27
ENSG00000213658.6	-3.06451	-0.0717423	0.00218029	0.253539	0.286377	0.360621	8.99e-13
ENSG00000010219.9	3.05995	0.0336467	0.00221375	0.25503	0.83967	0.749784	2.36e-40
ENSG00000170396.6	-3.05815	-0.0591719	0.00222711	0.25503	0.282381	0.264716	1.03e-08
ENSG00000136492.4	3.0535	0.0638293	0.00226191	0.257053	0.570591	0.621366	2.99e-26
ENSG00000148357.12	3.04541	0.0470396	0.00232367	0.260965	0.669672	0.748795	4.18e-38
ENSG00000177599.8	-3.04444	-0.0744815	0.00233114	0.260965	0.577031	0.64972	1.14e-29
ENSG00000128815.13	3.04024	0.0471653	0.00236388	0.262671	0.485633	0.500744	3.63e-18
ENSG00000033867.12	3.03247	0.0514092	0.00242561	0.267549	0.520097	0.344726	3.1e-12
ENSG00000169641.9	3.02876	0.0537189	0.00245559	0.268879	0.35761	0.438805	2.5e-16
ENSG00000141279.11	3.01684	0.0721145	0.00255425	0.277654	0.255727	0.301057	1.35e-09
ENSG00000114686.4	3.00239	0.0594972	0.00267866	0.288764	0.477462	0.474423	4.69e-17
ENSG00000085741.8	-3.00055	-0.0375769	0.00269495	0.288764	0.741678	0.797033	2.91e-45
ENSG00000112031.11	-2.99628	-0.0347875	0.00273296	0.29076	0.816206	0.732249	7.71e-39
ENSG00000231389.3	-2.99322	-0.0427835	0.00276048	0.29162	0.660092	0.55556	2.33e-21
ENSG00000204287.9	-2.98723	-0.0488942	0.00281522	0.295323	0.505758	0.565953	3.6e-23
ENSG00000139977.9	-2.98333	-0.0463081	0.00285132	0.297032	0.576813	0.537763	1.3e-20
ENSG00000123609.6	2.97676	0.0438301	0.00291314	0.30138	0.545066	0.597649	1.08e-24
ENSG00000163939.14	-2.96879	-0.0641859	0.00298971	0.30661	0.34876	0.312358	4.03e-10
ENSG00000125246.11	-2.96425	-0.0581122	0.00303426	0.30661	0.43415	0.405955	9.57e-14
ENSG00000185149.5	-2.96198	-0.0404254	0.00305665	0.30661	0.762359	0.79644	8.46e-46
ENSG00000160179.14	-2.96107	-0.0411461	0.00306568	0.30661	0.714412	0.570098	1.51e-23
ENSG00000159905.10	-2.95906	-0.0357077	0.00308576	0.30661	0.639636	0.634141	2.27e-27
ENSG00000182544.8	2.95901	0.0482862	0.00308633	0.30661	0.447717	0.439239	3.84e-16
ENSG00000177239.10	-2.95489	-0.0533043	0.00312781	0.307371	0.549434	0.761842	7.91e-41
ENSG00000053900.6	2.95327	0.0324544	0.00314426	0.307371	0.787067	0.762413	3.56e-40
ENSG00000162604.8	2.95217	0.0428195	0.00315547	0.307371	0.612791	0.57007	3.94e-25
ENSG00000126088.8	-2.94017	-0.0540331	0.00328028	0.313528	0.424797	0.400114	1.73e-13
ENSG00000204711.4	2.93995	0.037291	0.00328266	0.313528	0.675404	0.780555	4.21e-44
ENSG00000131495.4	-2.93737	-0.0408999	0.00331008	0.313528	0.554981	0.549428	3.69e-21
ENSG00000104361.5	-2.93614	-0.0624691	0.00332327	0.313528	0.383089	0.284303	1.79e-09
ENSG00000163479.9	-2.93152	-0.0608732	0.00337309	0.313528	0.441003	0.415525	9.88e-15
ENSG00000110446.5	2.93129	0.0374128	0.00337556	0.313528	0.686744	0.591177	4.57e-26
ENSG00000141574.3	-2.92862	-0.0553075	0.00340468	0.313528	0.525383	0.439713	7.68e-16
ENSG00000092969.7	-2.92651	-0.0447789	0.00342784	0.313528	0.485747	0.643699	1.5e-27
ENSG00000110011.9	-2.92334	-0.0586937	0.00346297	0.313528	0.38582	0.37925	1.08e-12
ENSG00000176182.5	2.92255	0.0341736	0.00347174	0.313528	0.757859	0.754636	1.62e-39
ENSG00000155761.9	-2.9215	-0.0424466	0.00348345	0.313528	0.667415	0.627027	3.14e-27
ENSG00000170381.8	2.92076	0.0541726	0.00349175	0.313528	0.39715	0.408355	3.12e-14
ENSG00000131187.5	2.91971	0.0465836	0.00350362	0.313528	0.628056	0.652991	2.68e-28
ENSG00000091664.7	-2.91902	-0.0423403	0.00351128	0.313528	0.638706	0.642909	3.1e-28
ENSG00000130559.14	2.91304	0.0477932	0.00357925	0.316999	0.735928	0.643683	5.78e-30
ENSG00000107338.8	-2.9119	-0.0577303	0.00359242	0.316999	0.369062	0.581654	2.92e-24
ENSG00000197841.10	-2.90733	-0.0421101	0.00364526	0.319781	0.538815	0.514095	2.12e-20
ENSG00000159885.9	-2.90197	-0.0652756	0.00370825	0.322251	0.623407	0.675072	4.24e-32
ENSG00000150667.6	2.90128	0.0400559	0.00371638	0.322251	0.463872	0.48835	1.42e-17
ENSG00000078269.9	-2.89761	-0.0645139	0.00376014	0.322936	0.512674	0.419177	3.62e-14
ENSG00000174130.8	2.89653	0.0319996	0.00377309	0.322936	0.747415	0.703843	2.68e-34
ENSG00000183844.12	2.89523	0.0329321	0.00378887	0.322936	0.786119	0.847105	5.2e-60
ENSG00000182004.8	-2.89055	-0.0445666	0.00384571	0.325125	0.75378	0.752757	2.12e-39
ENSG00000143862.3	-2.88486	-0.0395866	0.00391589	0.325125	0.720186	0.756426	2.31e-41
ENSG00000132600.12	-2.88475	-0.0409677	0.00391725	0.325125	0.719862	0.567517	1.84e-23
ENSG00000115520.4	-2.88369	-0.0555461	0.00393051	0.325125	0.392987	0.542603	6.03e-21
ENSG00000169126.11	2.88181	0.065513	0.00395394	0.325125	0.454206	0.478654	2.95e-17
ENSG00000267467.2	-2.88165	-0.0835613	0.00395601	0.325125	0.36024	0.383864	4.73e-14
ENSG00000204252.8	-2.88083	-0.040966	0.00396626	0.325125	0.627753	0.6161	4.67e-28
ENSG00000103550.9	-2.87741	-0.0308631	0.00400957	0.325626	0.770394	0.795683	1.31e-47
ENSG00000077984.4	2.87692	0.0920157	0.00401578	0.325626	0.150908	0.266179	1.02e-08
ENSG00000105755.3	-2.87428	-0.0657611	0.00404949	0.325766	0.432419	0.463368	3.18e-17
ENSG00000013810.14	-2.87168	-0.0396461	0.0040829	0.325766	0.649171	0.675476	1.6e-32
ENSG00000130489.8	-2.86857	-0.036695	0.00412331	0.325766	0.685548	0.715304	3.46e-34
ENSG00000135407.6	2.86825	0.0431136	0.00412744	0.325766	0.536728	0.460806	3.49e-17
ENSG00000104064.12	-2.86774	-0.0548269	0.00413415	0.325766	0.28784	0.216354	1.78e-07
ENSG00000101190.8	-2.86382	-0.0417717	0.00418562	0.325766	0.785301	0.813179	1e-48
ENSG00000180537.8	-2.86345	-0.0465395	0.00419061	0.325766	0.485491	0.513554	4.11e-19
ENSG00000125813.9	-2.8634	-0.0511738	0.00419124	0.325766	0.617549	0.564262	4.92e-22
ENSG00000132466.13	2.86158	0.0484431	0.00421531	0.325948	0.502232	0.480672	3.51e-18
ENSG00000179632.5	-2.8527	-0.0694802	0.00433494	0.333479	0.441967	0.4992	2.94e-18
ENSG00000169302.10	-2.84426	-0.0392296	0.00445153	0.340701	0.716587	0.679714	1.57e-30
ENSG00000117322.12	2.84105	0.0383483	0.00449649	0.342395	0.609071	0.549801	1.91e-22
ENSG00000108946.10	2.83343	0.0374317	0.00460519	0.348901	0.831199	0.748366	1.49e-38
ENSG00000183665.4	2.82511	0.0400816	0.00472648	0.352558	0.556735	0.615914	5.1e-26
ENSG00000157353.12	2.81891	0.0600516	0.00481865	0.352558	0.297583	0.204446	1.37e-06
ENSG00000176659.5	2.81814	0.0401175	0.00483029	0.352558	0.787584	0.740285	6.34e-39
ENSG00000164172.14	-2.81697	-0.0346814	0.00484787	0.352558	0.684762	0.630541	2.8e-27
ENSG00000186115.8	2.81416	0.045037	0.00489041	0.352558	0.53525	0.501728	3.62e-19
ENSG00000105127.4	2.8123	0.0258272	0.00491887	0.352558	0.500981	0.598193	8.91e-25
ENSG00000035141.3	-2.81165	-0.093035	0.00492884	0.352558	0.368232	0.301233	7.66e-10
ENSG00000171448.8	2.80906	0.0543767	0.0049687	0.352558	0.519364	0.522606	4.66e-21
ENSG00000128408.7	-2.80855	-0.0348716	0.00497647	0.352558	0.787827	0.723091	1.34e-39
ENSG00000118181.6	-2.80827	-0.0424123	0.00498081	0.352558	0.550605	0.585651	4.06e-24
ENSG00000134644.11	-2.80815	-0.0464858	0.00498274	0.352558	0.699333	0.640618	1.77e-28
ENSG00000146802.8	2.8081	0.0472185	0.00498354	0.352558	0.393784	0.415778	1.79e-14
ENSG00000187244.6	2.80789	0.0494479	0.00498678	0.352558	0.586399	0.620556	1.74e-26
ENSG00000106631.4	-2.80535	-0.0311684	0.0050262	0.352558	0.683284	0.653845	5.57e-32
ENSG00000162747.5	2.80329	0.0450897	0.00505836	0.352558	0.643517	0.652406	3.21e-30
ENSG00000001461.12	2.80309	0.0403611	0.00506152	0.352558	0.405379	0.566696	9.41e-23
ENSG00000143198.8	2.80176	0.0685476	0.00508244	0.352558	0.580928	0.483885	4.32e-18
ENSG00000176349.7	-2.80145	-0.050163	0.00508737	0.352558	0.772633	0.526942	1.42e-20
ENSG00000183530.9	-2.79919	-0.0390718	0.00512307	0.352558	0.540953	0.511003	5.43e-19
ENSG00000130201.3	-2.79916	-0.0347133	0.00512351	0.352558	0.629024	0.638008	2.48e-27
ENSG00000035687.9	2.79538	0.0405981	0.0051838	0.354652	0.688846	0.643447	3.81e-28
ENSG00000065809.9	-2.79065	-0.0447866	0.0052603	0.354652	0.577949	0.615561	1.04e-26
ENSG00000197226.8	-2.79035	-0.0625775	0.00526514	0.354652	0.448985	0.791612	1.38e-46
ENSG00000181638.13	-2.79015	-0.0699396	0.00526838	0.354652	0.336549	0.433292	4.57e-15
ENSG00000163714.13	-2.78988	-0.0534889	0.0052727	0.354652	0.623029	0.610147	4.84e-27
ENSG00000221990.2	2.78824	0.0394494	0.00529961	0.354652	0.721843	0.63596	1.64e-29
ENSG00000153250.13	2.78703	0.0379377	0.00531943	0.354652	0.502426	0.395399	9.82e-14
ENSG00000175895.3	-2.78455	-0.0489555	0.00536018	0.355158	0.249776	0.290766	1.47e-09
ENSG00000051128.14	2.78369	0.0485899	0.00537437	0.355158	0.720714	0.754836	5.3e-40
ENSG00000140632.12	2.77974	0.0384465	0.00544031	0.357311	0.713199	0.689809	5.26e-32
ENSG00000271303.1	-2.77824	-0.0357444	0.00546541	0.357311	0.681801	0.304923	9.03e-12
ENSG00000177570.9	2.77687	0.172509	0.00548857	0.357311	0.381801	0.303352	3.36e-10
ENSG00000170961.6	2.77606	0.0400525	0.00550223	0.357311	0.619629	0.496116	1.96e-19
ENSG00000111845.4	-2.77273	-0.0385625	0.0055589	0.357584	0.652985	0.592847	2.28e-24
ENSG00000162006.5	-2.77	-0.0655555	0.00560569	0.357584	0.459667	0.762603	1.46e-40
ENSG00000055118.10	-2.76933	-0.0435877	0.00561714	0.357584	0.740359	0.721813	8.51e-37
ENSG00000146859.6	2.76922	0.0563156	0.00561906	0.357584	0.646861	0.679834	4.35e-31
ENSG00000145850.4	2.76884	0.0421579	0.00562561	0.357584	0.453167	0.493899	3.37e-18
ENSG00000198822.6	-2.76595	-0.096635	0.00567577	0.358211	0.233064	0.246748	3.18e-08
ENSG00000116586.7	2.76552	0.0376304	0.00568323	0.358211	0.607974	0.515168	1.22e-19
ENSG00000102786.10	-2.76275	-0.0301258	0.00573161	0.359749	0.731309	0.658654	8.61e-30
ENSG00000221988.8	2.76011	0.0443573	0.00577818	0.360156	0.389848	0.372995	1.68e-12
ENSG00000169299.9	2.75669	0.0366512	0.00583894	0.360156	0.832513	0.753385	1.34e-39
ENSG00000184445.7	2.75614	0.0709039	0.00584873	0.360156	0.248966	0.326	6.47e-11
ENSG00000163673.6	2.75585	0.0611287	0.00585407	0.360156	0.348333	0.358446	1.02e-11
ENSG00000135517.6	2.75562	0.0438723	0.00585816	0.360156	0.511748	0.46226	1.13e-19
ENSG00000181751.5	-2.7531	-0.0601277	0.00590342	0.360685	0.366606	0.291702	2.13e-09
ENSG00000153165.14	-2.75247	-0.0435905	0.00591484	0.360685	0.43876	0.380053	2.09e-14
ENSG00000100596.2	-2.75037	-0.0478042	0.00595271	0.361525	0.4888	0.419836	3.62e-14
ENSG00000131467.6	-2.7477	-0.0427984	0.00600149	0.362852	0.45293	0.504017	9.22e-20
ENSG00000138382.9	2.74539	0.0449093	0.00604387	0.362852	0.804122	0.763263	4.52e-42
ENSG00000186184.11	-2.74521	-0.0316795	0.00604713	0.362852	0.749671	0.736802	1.18e-37
ENSG00000072062.9	-2.7437	-0.0401935	0.00607514	0.36308	0.602066	0.79327	3.13e-46
ENSG00000031691.6	-2.74091	-0.0348223	0.00612685	0.364718	0.611378	0.618867	6.38e-26
ENSG00000075651.11	-2.73389	-0.0402443	0.00625907	0.371116	0.718692	0.773483	2.96e-47
ENSG00000165030.3	-2.73113	-0.044624	0.00631171	0.372404	0.411533	0.345289	1.61e-11
ENSG00000182450.8	2.73016	0.0535242	0.00633045	0.372404	0.353742	0.442094	2.91e-16
ENSG00000169397.3	2.72661	0.0381064	0.00639883	0.374501	0.577125	0.440047	1.34e-16
ENSG00000174226.4	2.7256	0.0378634	0.0064185	0.374501	0.668428	0.648142	1.4e-28
ENSG00000119614.2	2.72444	0.0412234	0.00644098	0.374501	0.46581	0.506836	5.12e-20
ENSG00000169714.12	-2.72243	-0.057961	0.00648047	0.375342	0.280593	0.314065	2.65e-11
ENSG00000172172.3	-2.71651	-0.0354602	0.0065974	0.380644	0.611466	0.56235	8.51e-24
ENSG00000151065.9	-2.71368	-0.0456725	0.00665404	0.382441	0.762645	0.721377	2.61e-37
ENSG00000105708.8	2.71013	0.0424849	0.00672563	0.38389	0.566763	0.568366	3.33e-23
ENSG00000166046.6	2.7089	0.0464831	0.00675077	0.38389	0.332711	0.282748	5.31e-09
ENSG00000142698.10	2.70864	0.0443324	0.00675602	0.38389	0.854249	0.639159	4.17e-34
ENSG00000095066.7	-2.70483	-0.0501239	0.00683403	0.386234	0.66806	0.680241	4.67e-31
ENSG00000180767.5	2.70411	0.035316	0.00684876	0.386234	0.656464	0.738105	9.56e-37
ENSG00000136153.15	2.70235	0.0345296	0.00688511	0.38683	0.705218	0.668845	2.29e-31
ENSG00000196116.6	-2.69843	-0.0448269	0.00696681	0.389959	0.444337	0.521624	9.63e-21
ENSG00000132688.10	-2.69001	-0.03245	0.00714493	0.398443	0.736055	0.525176	4.5e-22
ENSG00000169313.9	-2.68855	-0.0476001	0.00717634	0.398712	0.348666	0.379293	6.92e-13
ENSG00000137310.7	-2.68509	-0.0386371	0.00725109	0.400865	0.439105	0.39132	4.31e-13
ENSG00000152527.9	-2.68425	-0.0465115	0.00726928	0.400865	0.50455	0.342205	1.67e-11
ENSG00000188580.9	-2.68306	-0.0373957	0.00729526	0.400865	0.641413	0.721204	2.24e-35
ENSG00000099364.12	-2.68057	-0.0712212	0.00734971	0.402383	0.242572	0.389854	1.64e-13
ENSG00000267060.1	2.67631	0.0794984	0.00744378	0.406051	0.182626	0.225074	3.1e-07
ENSG00000215271.6	2.67451	0.0339756	0.00748382	0.406756	0.667842	0.631253	1.27e-29
ENSG00000103381.7	-2.66963	-0.0383602	0.00759354	0.41123	0.794065	0.78533	1.37e-43
ENSG00000170955.9	-2.66585	-0.031109	0.00767944	0.414386	0.744286	0.768697	3.91e-43
ENSG00000152137.2	2.66006	0.0401924	0.00781259	0.418845	0.446804	0.473907	1.62e-17
ENSG00000163913.7	-2.65983	-0.0558854	0.00781793	0.418845	0.325176	0.314982	8.59e-11
ENSG00000131375.5	-2.65854	-0.0409585	0.00784808	0.418965	0.597809	0.735514	1.69e-36
ENSG00000132763.10	-2.65654	-0.0510983	0.00789468	0.419415	0.474453	0.491582	3.46e-18
ENSG00000167930.11	2.65578	0.0427113	0.00791244	0.419415	0.590642	0.695713	8.84e-33
ENSG00000050555.13	-2.65224	-0.0306391	0.00799602	0.422353	0.750486	0.777795	5.8e-42
ENSG00000158636.12	-2.6494	-0.0500617	0.00806344	0.423439	0.560361	0.593123	6.93e-24
ENSG00000171408.9	2.64879	0.0426658	0.00807796	0.423439	0.511773	0.443498	7.47e-17
ENSG00000167674.10	2.64782	0.0389521	0.00810126	0.423439	0.563504	0.465201	2.72e-16
ENSG00000197697.3	2.64642	0.0481061	0.0081349	0.423721	0.62428	0.59067	6.14e-24
ENSG00000100146.12	-2.64221	-0.037924	0.00823665	0.426415	0.586962	0.4536	9.24e-18
ENSG00000142556.14	2.64193	0.0390696	0.00824347	0.426415	0.828709	0.838565	8.89e-56
ENSG00000268171.1	2.63948	0.0329583	0.00830342	0.426557	0.746032	0.746983	2.59e-40
ENSG00000172500.8	2.63915	0.0703168	0.00831138	0.426557	0.301409	0.300869	7.56e-11
ENSG00000119689.10	-2.63833	-0.0423232	0.00833152	0.426557	0.511552	0.483112	3.81e-18
ENSG00000172247.3	2.63679	0.0847729	0.00836942	0.42704	0.157801	0.249386	3.35e-08
ENSG00000063322.9	2.63307	0.0322764	0.00846161	0.430134	0.653147	0.396815	6.25e-15
ENSG00000163138.14	2.63017	0.0328948	0.00853423	0.430134	0.783143	0.767054	7.51e-41
ENSG00000196335.8	-2.62863	-0.033199	0.00857285	0.430134	0.671614	0.601297	1.23e-24
ENSG00000137274.8	-2.6271	-0.0356372	0.00861155	0.430134	0.815151	0.716701	1.65e-35
ENSG00000171320.10	-2.62572	-0.0375775	0.0086467	0.430134	0.697499	0.590331	1.39e-24
ENSG00000135312.4	2.62559	0.053784	0.00864998	0.430134	0.28005	0.243498	5.22e-08
ENSG00000136888.6	2.62494	0.0257949	0.0086663	0.430134	0.770985	0.77674	5e-43
ENSG00000133687.11	2.62385	0.0455295	0.00869421	0.430134	0.534153	0.355221	1.51e-12
ENSG00000181031.11	-2.62382	-0.0431685	0.00869499	0.430134	0.715538	0.734247	9.73e-37
ENSG00000140740.6	-2.62211	-0.0724563	0.0087387	0.430134	0.196146	0.19262	9.42e-07
ENSG00000160094.10	2.62185	0.0361671	0.00874548	0.430134	0.409777	0.376863	9.54e-13
ENSG00000151490.9	2.62054	0.0455449	0.00877916	0.43038	0.355151	0.359247	5.61e-12
ENSG00000113583.6	-2.61849	-0.038028	0.00883197	0.431265	0.658956	0.672101	4.71e-31
ENSG00000003249.9	2.61761	0.0430524	0.00885472	0.431265	0.494167	0.431515	4.11e-15
ENSG00000105519.8	2.6107	0.0471115	0.00903564	0.435319	0.641062	0.713098	2.38e-35
ENSG00000118960.8	-2.60985	-0.0372571	0.0090582	0.435319	0.638076	0.647026	6.27e-30
ENSG00000141456.10	2.60959	0.0400667	0.00906508	0.435319	0.567906	0.674062	1.92e-32
ENSG00000110066.10	2.60932	0.0854502	0.0090723	0.435319	0.206809	0.203141	1.08e-06
ENSG00000139597.12	-2.60891	-0.0376594	0.00908305	0.435319	0.706314	0.677386	1.51e-31
ENSG00000186470.9	2.60687	0.042805	0.00913743	0.436325	0.444088	0.425054	6.03e-17
ENSG00000124788.13	2.60594	0.0325932	0.00916222	0.436325	0.643134	0.751725	5.66e-40
ENSG00000121577.9	2.60451	0.0398752	0.00920065	0.436769	0.433533	0.432315	2.64e-16
ENSG00000169836.4	-2.60235	-0.0438755	0.00925872	0.437346	0.407211	0.328369	3.11e-11
ENSG00000012061.11	2.60107	0.0633074	0.0092933	0.437346	0.798149	0.706755	2.36e-35
ENSG00000070831.11	-2.60081	-0.0389842	0.00930027	0.437346	0.593461	0.614124	4.05e-26
ENSG00000129749.3	-2.59563	-0.0563077	0.00944166	0.440639	0.627785	0.415639	3.83e-16
ENSG00000214113.6	2.59376	0.0337108	0.00949338	0.440639	0.670192	0.672495	1.6e-30
ENSG00000139154.10	2.59331	0.0574657	0.00950559	0.440639	0.36006	0.367856	1.79e-12
ENSG00000165916.4	-2.5931	-0.0693286	0.00951142	0.440639	0.16569	0.208793	8.96e-07
ENSG00000090013.5	-2.5929	-0.0356327	0.00951717	0.440639	0.668653	0.718177	7.36e-37
ENSG00000183580.8	2.59095	0.0340878	0.00957114	0.441774	0.755882	0.627734	1.25e-28
ENSG00000154319.10	-2.5879	-0.0409489	0.00965626	0.443411	0.693874	0.575296	2.25e-23
ENSG00000198400.7	-2.58756	-0.0363378	0.00966572	0.443411	0.682199	0.577266	2.33e-25
ENSG00000013725.10	-2.58507	-0.0298516	0.00973598	0.443836	0.617886	0.720259	3.75e-38
ENSG00000188425.2	2.5834	0.0522093	0.00978305	0.443836	0.679399	0.74315	9.71e-41
ENSG00000241878.5	-2.583	-0.0355963	0.0097945	0.443836	0.598287	0.586906	1.3e-25
ENSG00000161664.2	2.5827	0.0730213	0.00980316	0.443836	0.155576	0.238374	1.68e-08
ENSG00000151247.8	2.582	0.0482455	0.00982291	0.443836	0.342208	0.302223	1.04e-10
ENSG00000128585.13	-2.57907	-0.0422644	0.00990655	0.445623	0.780389	0.862793	6.75e-60
ENSG00000100600.10	2.57762	0.0215431	0.00994831	0.445623	0.712004	0.727148	3.85e-38
ENSG00000167191.7	-2.57751	-0.0346382	0.00995158	0.445623	0.612204	0.748552	2.01e-40
ENSG00000144362.7	2.57441	0.0351675	0.0100411	0.446242	0.590299	0.611187	4.19e-25
ENSG00000112679.10	2.57206	0.0458397	0.0101095	0.446242	0.51096	0.404914	2.87e-15
ENSG00000096080.7	-2.57177	-0.0291259	0.0101181	0.446242	0.846923	0.810507	1.31e-48
ENSG00000130656.4	-2.57093	-0.0541414	0.0101425	0.446242	0.431284	0.550137	2.47e-21
ENSG00000168824.10	2.56953	0.0377359	0.0101837	0.446242	0.729657	0.843313	3.88e-55
ENSG00000143977.9	2.56888	0.0360668	0.0102028	0.446242	0.536115	0.529673	8.76e-21
ENSG00000132000.7	2.56751	0.0319068	0.0102431	0.446242	0.792988	0.84914	1.85e-59
ENSG00000113212.4	2.56699	0.0560584	0.0102585	0.446242	0.368871	0.406428	4.64e-14
ENSG00000198250.8	-2.56557	-0.0555357	0.0103008	0.446242	0.219194	0.206544	7.63e-07
ENSG00000180901.6	-2.56493	-0.0350948	0.0103195	0.446242	0.836045	0.806245	7.95e-49
ENSG00000164022.12	2.56454	0.0414587	0.0103314	0.446242	0.490293	0.445331	8.71e-16
ENSG00000106009.11	-2.56413	-0.0453118	0.0103434	0.446242	0.42471	0.496288	2.68e-20
ENSG00000142178.7	-2.56384	-0.0382976	0.0103521	0.446242	0.663318	0.796222	2.7e-45
ENSG00000041357.11	-2.56058	-0.0345724	0.0104499	0.449166	0.76713	0.731322	4.31e-38
ENSG00000171806.7	2.55742	0.0389591	0.0105451	0.451206	0.75162	0.71248	2.04e-37
ENSG00000101115.8	2.55701	0.038395	0.0105575	0.451206	0.682923	0.715872	9.2e-37
ENSG00000188833.5	2.55577	0.0676476	0.0105952	0.451529	0.4202	0.694456	5.75e-35
ENSG00000148300.7	2.55215	0.0358719	0.0107061	0.454963	0.792057	0.731723	2.52e-41
ENSG00000168078.5	2.54918	0.0412892	0.0107977	0.457561	0.795867	0.789365	5.65e-48
ENSG00000115091.7	-2.54646	-0.0374233	0.0108823	0.459846	0.498277	0.372194	3.25e-13
ENSG00000005483.15	2.5351	0.0473925	0.0112417	0.473169	0.534541	0.630805	4.31e-28
ENSG00000161996.13	-2.53448	-0.0356823	0.0112613	0.473169	0.719452	0.622285	1.95e-34
ENSG00000134809.4	-2.53184	-0.019788	0.0113466	0.473169	0.437982	0.449865	1.9e-16
ENSG00000100628.7	-2.53111	-0.0338576	0.0113702	0.473169	0.62345	0.681415	3.24e-32
ENSG00000197746.9	2.53101	0.0307909	0.0113733	0.473169	0.773167	0.801707	2.24e-49
ENSG00000268688.1	2.5306	0.0333597	0.0113869	0.473169	0.550712	0.613557	2.33e-25
ENSG00000147571.3	-2.52877	-0.0574224	0.0114464	0.474329	0.252327	0.225343	1.05e-07
ENSG00000197013.5	2.52511	0.0502539	0.0115662	0.477972	0.315298	0.388147	3.38e-15
ENSG00000068383.14	-2.52167	-0.038463	0.0116798	0.480564	0.758464	0.803295	2.41e-46
ENSG00000187867.4	-2.52108	-0.0451471	0.0116996	0.480564	0.681649	0.717805	5.43e-39
ENSG00000144744.12	2.52032	0.039996	0.011725	0.480564	0.391	0.35278	3.6e-12
ENSG00000108292.12	-2.51824	-0.0391962	0.0117942	0.482084	0.607278	0.640718	1.21e-27
ENSG00000163161.8	2.51466	0.0343597	0.0119146	0.485681	0.57077	0.483564	2.36e-18
ENSG00000164164.11	-2.51327	-0.0709086	0.0119618	0.486286	0.2707	0.264398	8.79e-09
ENSG00000083307.6	-2.51178	-0.037999	0.0120124	0.487022	0.406182	0.404116	5.71e-14
ENSG00000151360.5	-2.51	-0.0278287	0.0120732	0.488167	0.803786	0.664513	1.75e-34
ENSG00000104856.9	2.50877	0.0427573	0.0121152	0.48855	0.489793	0.594535	3.41e-25
ENSG00000139192.7	2.50772	0.0336834	0.0121513	0.488691	0.848672	0.76089	3.69e-42
ENSG00000167792.7	2.50617	0.0384272	0.0122047	0.489524	0.646983	0.569312	9.41e-23
ENSG00000112539.10	-2.50311	-0.0398793	0.0123107	0.490073	0.683182	0.876631	3.14e-66
ENSG00000105509.6	2.50308	0.033528	0.0123117	0.490073	0.776777	0.655037	2.33e-29
ENSG00000131398.9	2.50295	0.031319	0.0123164	0.490073	0.63511	0.387725	2.04e-13
ENSG00000127452.4	-2.50024	-0.0497967	0.0124109	0.491345	0.332851	0.326301	1.13e-10
ENSG00000181135.11	-2.50016	-0.0425354	0.0124138	0.491345	0.397306	0.646459	5.76e-28
ENSG00000139546.6	-2.49621	-0.0346064	0.012553	0.493106	0.596604	0.483494	1.2e-17
ENSG00000138134.7	2.49554	0.0410337	0.0125766	0.493106	0.506009	0.557397	1.48e-23
ENSG00000128394.12	-2.49536	-0.0288675	0.0125829	0.493106	0.667484	0.611488	2.53e-26
ENSG00000175063.12	2.49103	0.0285635	0.0127374	0.493106	0.77824	0.673114	7.69e-32
ENSG00000196793.9	-2.4899	-0.0369772	0.0127777	0.493106	0.511547	0.580921	6.1e-24
ENSG00000050748.13	2.48922	0.0403569	0.0128023	0.493106	0.705468	0.796816	4.89e-47
ENSG00000204611.2	-2.48719	-0.03059	0.0128756	0.493106	0.704408	0.561923	2.48e-22
ENSG00000145194.13	-2.48683	-0.0373142	0.0128886	0.493106	0.745458	0.838445	6.44e-54
ENSG00000213676.6	-2.48656	-0.0560114	0.0128983	0.493106	0.507863	0.48434	3.65e-18
ENSG00000142599.13	-2.48541	-0.033758	0.0129403	0.493106	0.652777	0.663567	1.71e-30
ENSG00000147679.7	2.48478	0.0354324	0.0129632	0.493106	0.646115	0.63036	1.38e-27
ENSG00000213533.7	-2.48446	-0.0384711	0.012975	0.493106	0.693123	0.561528	5.07e-22
ENSG00000075643.5	-2.48298	-0.0485041	0.0130287	0.493106	0.537394	0.580683	3.72e-23
ENSG00000143815.10	-2.48277	-0.0383027	0.0130366	0.493106	0.626234	0.57431	2.22e-24
ENSG00000124209.3	2.48157	0.0377327	0.0130806	0.493106	0.835439	0.717169	1.12e-35
ENSG00000218336.3	-2.48105	-0.0280209	0.0130995	0.493106	0.861031	0.871084	1.95e-61
ENSG00000132824.9	-2.47973	-0.0367401	0.0131483	0.493106	0.491521	0.453978	6.08e-16
ENSG00000109738.6	2.47959	0.0409468	0.0131534	0.493106	0.532088	0.42059	1.83e-14
ENSG00000142684.7	-2.47893	-0.0523204	0.0131779	0.493106	0.587141	0.495783	2.7e-18
ENSG00000176222.7	-2.47727	-0.0311959	0.0132393	0.493106	0.805199	0.723553	2.32e-38
ENSG00000106355.5	2.47503	0.0365574	0.0133225	0.493106	0.699143	0.698157	5.88e-33
ENSG00000119335.12	2.47502	0.0442383	0.0133228	0.493106	0.34559	0.31183	3.04e-10
ENSG00000214655.6	-2.47427	-0.0597388	0.0133509	0.493106	0.430935	0.419512	7.34e-15
ENSG00000156049.6	2.47371	0.0400108	0.0133717	0.493106	0.369999	0.400454	1.37e-14
ENSG00000144227.4	-2.47299	-0.0496972	0.0133986	0.493106	0.371592	0.363058	4.92e-12
ENSG00000203965.8	-2.47232	-0.022643	0.013424	0.493106	0.665134	0.624333	1.69e-26
ENSG00000170647.2	-2.4698	-0.0346427	0.0135187	0.493106	0.490904	0.445329	6.01e-16
ENSG00000169851.11	2.46977	0.0432775	0.0135199	0.493106	0.679318	0.722018	7.07e-36
ENSG00000197417.7	-2.46971	-0.0346296	0.0135221	0.493106	0.747188	0.689419	7.4e-35
ENSG00000118733.12	2.4688	0.0407619	0.0135566	0.493106	0.370656	0.3295	7.2e-11
ENSG00000033050.3	2.46851	0.0353085	0.0135676	0.493106	0.563508	0.600322	1.02e-25
ENSG00000163001.7	2.46834	0.0453481	0.0135743	0.493106	0.341224	0.330122	3.12e-11
ENSG00000220575.3	-2.46813	-0.0369359	0.0135823	0.493106	0.671918	0.415795	4.75e-16
ENSG00000011405.9	-2.46712	-0.0350721	0.0136206	0.493106	0.462048	0.540809	3.81e-22
ENSG00000134243.7	-2.46628	-0.0495183	0.0136524	0.493106	0.61432	0.736429	8.96e-37
ENSG00000142920.12	2.4657	0.0536211	0.0136744	0.493106	0.276714	0.349133	1.76e-11
ENSG00000077380.11	-2.4657	-0.0504109	0.0136746	0.493106	0.246781	0.230246	1.43e-07
ENSG00000106789.8	-2.4646	-0.0319473	0.0137168	0.493443	0.658357	0.61787	8.33e-26
ENSG00000170509.7	-2.46236	-0.037519	0.0138027	0.494723	0.621773	0.552178	5.1e-24
ENSG00000160746.8	2.46195	0.0996004	0.0138185	0.494723	0.397034	0.361604	1.94e-12
ENSG00000148143.8	-2.4611	-0.0414645	0.0138513	0.494723	0.658351	0.640436	5.05e-28
ENSG00000166578.5	2.4591	0.032637	0.0139287	0.496304	0.628714	0.54646	1.84e-21
ENSG00000146409.6	-2.4582	-0.0468754	0.0139635	0.496367	0.792505	0.770264	1.81e-45
ENSG00000185989.9	2.45735	0.0357418	0.0139968	0.496373	0.60318	0.517204	2.14e-22
ENSG00000143878.8	2.45526	0.0315488	0.0140784	0.497509	0.918568	0.867829	8.76e-62
ENSG00000085415.11	2.4539	0.0400447	0.0141317	0.497509	0.596806	0.529994	3.72e-20
ENSG00000182150.11	-2.45339	-0.0376887	0.0141515	0.497509	0.62772	0.562994	5.14e-22
ENSG00000066651.13	2.44658	0.0502236	0.0144219	0.497509	0.398045	0.308335	1.85e-10
ENSG00000119333.7	-2.44608	-0.0414535	0.0144418	0.497509	0.540912	0.618907	1.99e-28
ENSG00000070610.10	2.44583	0.0365675	0.0144518	0.497509	0.560113	0.575473	7.8e-23
ENSG00000177556.7	2.44572	0.0399908	0.0144562	0.497509	0.580237	0.538101	2.65e-20
ENSG00000128283.6	-2.44531	-0.0419232	0.0144728	0.497509	0.753981	0.771762	2.57e-42
ENSG00000122870.7	2.44455	0.0815413	0.0145031	0.497509	0.489652	0.518611	4.46e-20
ENSG00000159111.8	-2.44378	-0.113224	0.0145342	0.497509	0.364643	0.276727	7.42e-10
ENSG00000115295.15	-2.44377	-0.0298759	0.0145349	0.497509	0.77507	0.729319	5.11e-36
ENSG00000116560.6	2.44285	0.0575554	0.0145717	0.497509	0.195787	0.221952	3.78e-07
ENSG00000091039.12	-2.44056	-0.0361562	0.0146644	0.497509	0.704878	0.772113	1.14e-43
ENSG00000187210.8	2.4403	0.0364202	0.0146751	0.497509	0.702642	0.721904	3.65e-38
ENSG00000135205.10	-2.44	-0.0530899	0.0146872	0.497509	0.398198	0.328684	1.39e-11
ENSG00000230778.1	2.43967	0.0649662	0.0147005	0.497509	0.391622	0.441794	1.63e-15
ENSG00000187672.8	2.43963	0.056318	0.0147023	0.497509	0.757427	0.689456	1.83e-34
ENSG00000010810.13	-2.43887	-0.0341633	0.0147334	0.497509	0.531836	0.550998	7.01e-26
ENSG00000187193.8	2.43861	0.0428981	0.0147438	0.497509	0.828981	0.764865	8.56e-45
ENSG00000123240.12	-2.43859	-0.0284692	0.0147446	0.497509	0.870585	0.829166	2.51e-52
ENSG00000108924.9	-2.43716	-0.0448538	0.0148031	0.497509	0.49253	0.50058	1.07e-18
ENSG00000176371.9	-2.43667	-0.0374257	0.014823	0.497509	0.439866	0.426636	4.15e-16
ENSG00000162873.10	2.43636	0.0167425	0.0148361	0.497509	0.526893	0.636374	1.14e-27
ENSG00000139914.6	-2.43581	-0.0284406	0.0148584	0.497509	0.645587	0.512252	6.79e-22
ENSG00000100095.14	-2.43403	-0.0594282	0.0149316	0.497509	0.582977	0.663228	3.44e-31
ENSG00000187889.8	2.43305	0.0445229	0.0149723	0.497509	0.748825	0.694586	9.36e-34
ENSG00000111271.10	2.43281	0.0452067	0.0149823	0.497509	0.426807	0.518061	1.57e-21
ENSG00000197360.5	-2.43242	-0.0620539	0.0149982	0.497509	0.255439	0.187558	9.14e-07
ENSG00000133401.11	2.43235	0.0401611	0.015001	0.497509	0.83765	0.686557	1.85e-31
ENSG00000184497.8	2.43126	0.0367535	0.0150463	0.497509	0.569674	0.68926	2.47e-32
ENSG00000100302.6	2.43101	0.0344757	0.0150569	0.497509	0.548931	0.622135	1.71e-26
ENSG00000105771.9	2.42823	0.0508192	0.0151725	0.500226	0.591168	0.598029	6.43e-25
ENSG00000107742.8	2.42549	0.0309091	0.0152878	0.501977	0.710023	0.669218	7.31e-30
ENSG00000204386.6	-2.42311	-0.0354992	0.0153883	0.501977	0.507385	0.507994	3.66e-20
ENSG00000172915.14	-2.42249	-0.050327	0.0154146	0.501977	0.255219	0.300896	7.16e-11
ENSG00000173451.2	2.42164	0.0447159	0.0154505	0.501977	0.428244	0.466421	2.8e-18
ENSG00000173145.7	-2.42044	-0.0372238	0.0155017	0.501977	0.579449	0.56749	8.15e-24
ENSG00000106780.7	-2.41844	-0.0454651	0.0155874	0.501977	0.537468	0.248363	2.89e-09
ENSG00000198502.5	2.41836	0.0551312	0.0155907	0.501977	0.477994	0.728225	1.09e-36
ENSG00000125744.7	-2.41811	-0.038141	0.0156011	0.501977	0.575364	0.741123	7.45e-43
ENSG00000080603.12	-2.41788	-0.048936	0.0156114	0.501977	0.488358	0.419389	4.21e-15
ENSG00000154146.8	-2.41786	-0.0331053	0.0156119	0.501977	0.639138	0.48274	1.25e-17
ENSG00000187051.4	-2.417	-0.0409421	0.0156489	0.501977	0.550424	0.465989	1.23e-17
ENSG00000111536.4	2.41693	0.0357573	0.015652	0.501977	0.703696	0.648604	3.22e-31
ENSG00000171450.4	2.41673	0.0514497	0.0156606	0.501977	0.630786	0.748011	2.06e-42
ENSG00000156738.13	-2.4158	-0.0401047	0.0157006	0.502026	0.555836	0.472359	9.19e-17
ENSG00000143303.7	2.41514	0.0332079	0.0157291	0.502026	0.782152	0.721436	4.53e-36
ENSG00000141349.4	2.41279	0.0369208	0.015831	0.504204	0.442707	0.472224	7.78e-17
ENSG00000163468.10	2.41189	0.0443118	0.0158699	0.504373	0.60493	0.58091	2.54e-23
ENSG00000054523.12	2.41082	0.0350902	0.0159169	0.504797	0.815907	0.645725	2.44e-29
ENSG00000187860.6	-2.40909	-0.0364036	0.0159923	0.506119	0.549371	0.598725	3.72e-24
ENSG00000132821.7	-2.40687	-0.0305672	0.0160899	0.508135	0.560215	0.538232	3.36e-21
ENSG00000145779.7	-2.39974	-0.0408705	0.0164068	0.517055	0.39068	0.515973	7.18e-21
ENSG00000182768.7	-2.39789	-0.0361363	0.0164897	0.517954	0.702324	0.671298	3.12e-30
ENSG00000226479.3	2.39707	0.0402408	0.0165268	0.517954	0.673269	0.649465	5.75e-29
ENSG00000101265.11	2.3968	0.0346436	0.0165389	0.517954	0.817825	0.792139	1.46e-45
ENSG00000179051.9	-2.39168	-0.033728	0.0167715	0.524145	0.754147	0.69284	1.05e-33
ENSG00000111224.9	2.38858	0.0243347	0.0169136	0.526759	0.772683	0.721884	1.38e-37
ENSG00000176236.4	2.38832	0.03279	0.0169254	0.526759	0.811853	0.856107	1.94e-57
ENSG00000136425.8	2.38688	0.0429879	0.0169923	0.527745	0.314088	0.333393	8.14e-11
ENSG00000140332.11	2.38521	0.0411195	0.0170694	0.528658	0.628114	0.563392	1.14e-27
ENSG00000132932.12	2.38356	0.0263528	0.0171459	0.528658	0.595639	0.724372	1.99e-37
ENSG00000156486.7	-2.38335	-0.0436083	0.017156	0.528658	0.377678	0.349286	7.82e-12
ENSG00000213889.6	2.38321	0.0462688	0.0171626	0.528658	0.587526	0.505678	1.2e-19
ENSG00000172339.9	-2.38179	0.0188343	0.0172288	0.528732	0.610114	0.566746	4.47e-25
ENSG00000109920.8	-2.38165	-0.0705066	0.0172355	0.528732	0.0917419	0.301812	1.05e-09
ENSG00000178403.3	-2.37933	-0.024868	0.0173444	0.530986	0.672669	0.729659	3.1e-37
ENSG00000148331.7	-2.37831	-0.0548753	0.0173922	0.531364	0.749391	0.767555	2.03e-45
ENSG00000164219.5	2.37721	0.0369757	0.017444	0.531739	0.480953	0.507483	3.12e-19
ENSG00000170584.6	2.37655	0.0711449	0.0174753	0.531739	0.569639	0.511544	9.93e-24
ENSG00000187257.10	2.37455	0.030071	0.0175702	0.532825	0.824484	0.80165	1.48e-46
ENSG00000114859.10	2.37424	0.0382485	0.0175852	0.532825	0.75023	0.651549	6.96e-29
ENSG00000152556.11	-2.37356	-0.0325863	0.0176176	0.532825	0.665052	0.650294	1.92e-28
ENSG00000108797.7	2.37168	0.0365827	0.0177075	0.533527	0.665167	0.6686	1.43e-30
ENSG00000107242.13	2.37159	0.0306567	0.0177119	0.533527	0.503893	0.460457	9.14e-18
ENSG00000058091.12	2.37037	0.0396034	0.0177701	0.534207	0.517487	0.631037	4.94e-31
ENSG00000221838.5	-2.36902	-0.0513146	0.0178354	0.53422	0.239381	0.261525	1.12e-08
ENSG00000143258.11	2.36889	0.03386	0.0178418	0.53422	0.540201	0.621835	5.54e-27
ENSG00000178531.4	-2.36799	-0.0447061	0.0178848	0.534443	0.430444	0.667016	2.04e-35
ENSG00000077943.7	-2.36706	-0.0515288	0.01793	0.534625	0.350101	0.490914	1.02e-18
ENSG00000184677.12	2.3649	0.0352356	0.0180348	0.534625	0.847365	0.79195	5.13e-47
ENSG00000173210.15	2.36407	0.0236269	0.0180752	0.534625	0.610856	0.590327	4.47e-27
ENSG00000123124.9	2.3639	0.0460875	0.0180839	0.534625	0.321957	0.262802	3.86e-09
ENSG00000250120.2	2.36358	0.0287842	0.0180995	0.534625	0.570008	0.536132	5.45e-20
ENSG00000127578.6	-2.36347	-0.0280615	0.0181047	0.534625	0.788919	0.777249	1.46e-42
ENSG00000172273.8	-2.36184	-0.042999	0.0181843	0.53556	0.512991	0.574632	1.22e-22
ENSG00000170439.5	2.36116	0.0448307	0.0182176	0.53556	0.473814	0.440807	2.96e-16
ENSG00000137760.10	-2.3603	-0.0367184	0.0182603	0.53556	0.610727	0.595846	1.14e-26
ENSG00000244165.1	-2.35937	-0.0490067	0.018306	0.53556	0.458527	0.40336	1.05e-13
ENSG00000171451.13	2.35919	0.0448082	0.0183149	0.53556	0.522323	0.67136	2.59e-32
ENSG00000141696.8	-2.35765	-0.030791	0.018391	0.536737	0.559564	0.517064	9.12e-21
ENSG00000108556.7	2.35448	0.0390727	0.0185485	0.540283	0.691746	0.629787	2.28e-30
ENSG00000101596.10	2.35209	0.0352797	0.0186681	0.542204	0.808916	0.747289	1.39e-40
ENSG00000186635.10	-2.35089	-0.0355243	0.0187286	0.542204	0.356962	0.275483	6.09e-10
ENSG00000115758.8	2.35085	0.0350907	0.0187308	0.542204	0.774623	0.789681	2.31e-45
ENSG00000089220.4	2.34973	0.0448374	0.0187872	0.542204	0.743102	0.687423	4.2e-35
ENSG00000197323.6	2.34924	0.0365241	0.0188117	0.542204	0.507681	0.440432	1.52e-15
ENSG00000196497.11	2.34885	0.031046	0.0188313	0.542204	0.586207	0.550758	6.99e-22
ENSG00000064195.7	2.34681	0.0309437	0.0189351	0.543522	0.776698	0.722364	2.15e-39
ENSG00000121904.13	-2.34599	-0.0228252	0.0189766	0.543522	0.750357	0.865997	7.1e-62
ENSG00000109756.4	-2.34402	-0.0418376	0.0190773	0.543522	0.444346	0.523627	1.66e-20
ENSG00000133739.11	2.34368	0.0354676	0.0190947	0.543522	0.4465	0.522122	5.56e-20
ENSG00000120885.15	-2.34337	-0.0403191	0.0191105	0.543522	0.727037	0.739712	4.77e-42
ENSG00000156574.5	-2.34248	-0.0317745	0.019156	0.543522	0.759033	0.599117	4.65e-27
ENSG00000083845.4	-2.34236	-0.0611711	0.019162	0.543522	0.230231	0.264426	1.82e-08
ENSG00000149575.5	-2.34103	-0.0509123	0.0192308	0.543522	0.709511	0.748245	2.24e-39
ENSG00000170498.7	2.34036	0.0307101	0.0192651	0.543522	0.779816	0.807543	6.44e-53
ENSG00000188910.7	2.34014	0.0628495	0.0192766	0.543522	0.47866	0.489399	6.67e-18
ENSG00000185972.4	-2.33934	-0.0345001	0.0193178	0.543522	0.676563	0.662877	5.76e-30
ENSG00000103264.11	-2.33888	-0.0364095	0.0193414	0.543522	0.460243	0.399954	4.92e-14
ENSG00000160055.15	2.33876	0.0604454	0.0193481	0.543522	0.281954	0.27814	9.95e-10
ENSG00000007520.3	-2.33743	-0.0432499	0.0194166	0.544427	0.587346	0.84561	9.45e-56
ENSG00000128059.4	-2.33627	-0.0406766	0.0194774	0.545113	0.44083	0.497567	2.5e-18
ENSG00000117139.12	-2.33502	-0.0391746	0.0195424	0.545277	0.54871	0.594829	9.54e-25
ENSG00000132205.6	-2.33476	-0.0350586	0.0195559	0.545277	0.732958	0.573706	3.57e-23
ENSG00000160447.6	-2.33331	-0.0356439	0.0196317	0.546372	0.533596	0.724188	8.3e-37
ENSG00000221923.4	2.33119	0.0265259	0.0197436	0.546935	0.82363	0.847462	8.3e-61
ENSG00000128045.5	-2.33111	-0.0589493	0.0197478	0.546935	0.401348	0.508309	3.36e-21
ENSG00000152503.5	2.33085	0.0420739	0.0197613	0.546935	0.430935	0.429067	3.04e-15
ENSG00000139410.10	2.32722	0.0381784	0.0199533	0.550522	0.631378	0.679535	1.44e-31
ENSG00000142864.10	2.32702	0.0333174	0.0199643	0.550522	0.570052	0.463311	7.39e-17
ENSG00000155980.7	2.32542	0.0377381	0.0200497	0.550788	0.655712	0.548871	3.32e-21
ENSG00000181396.8	2.32535	0.0385825	0.0200532	0.550788	0.635916	0.673784	4.91e-32
ENSG00000166147.9	2.32477	0.0551792	0.0200841	0.550788	0.233064	0.318202	2.13e-10
ENSG00000196636.7	2.32364	0.0581718	0.0201448	0.551445	0.190403	0.200057	2.82e-07
ENSG00000149150.4	-2.32082	-0.0621659	0.0202967	0.551622	0.257854	0.255037	2.92e-08
ENSG00000114923.12	2.32041	0.0465558	0.0203187	0.551622	0.502639	0.675921	5.55e-31
ENSG00000138623.5	2.32038	0.0269338	0.0203204	0.551622	0.560237	0.534315	2.93e-23
ENSG00000104783.7	2.31962	0.0187655	0.0203613	0.551622	0.775972	0.7425	6.66e-38
ENSG00000204632.7	2.31939	0.043982	0.0203739	0.551622	0.525908	0.48946	2.25e-18
ENSG00000263002.3	2.31916	0.0275937	0.0203865	0.551622	0.707485	0.658963	8.28e-30
ENSG00000075142.9	2.31875	0.0417721	0.0204087	0.551622	0.473261	0.399675	1.97e-13
ENSG00000185453.8	2.31647	0.0393097	0.0205329	0.553382	0.581504	0.70822	8.91e-35
ENSG00000106290.10	-2.31465	-0.0483662	0.0206323	0.553382	0.307621	0.277532	9.29e-09
ENSG00000008438.4	-2.31441	-0.0396766	0.0206454	0.553382	0.764078	0.759457	3.05e-42
ENSG00000170248.9	-2.31433	-0.0476393	0.0206498	0.553382	0.249793	0.234109	2.18e-07
ENSG00000196391.6	-2.31417	-0.0465896	0.0206582	0.553382	0.53084	0.414272	5.23e-15
ENSG00000139438.5	2.31323	0.0479115	0.0207098	0.553776	0.278094	0.265898	4.63e-09
ENSG00000154485.4	-2.31064	-0.0318014	0.0208528	0.553865	0.702058	0.786403	1.51e-45
ENSG00000105176.13	-2.30995	-0.0309901	0.0208909	0.553865	0.668208	0.695693	1.41e-34
ENSG00000197363.5	2.30971	0.0536813	0.0209043	0.553865	0.406871	0.432865	4.43e-15
ENSG00000174951.6	-2.30966	-0.0436927	0.0209069	0.553865	0.814661	0.815975	6.7e-51
ENSG00000203663.2	2.30843	0.0303919	0.0209754	0.553865	0.623287	0.750557	2.38e-41
ENSG00000257017.4	-2.3082	-0.0564466	0.0209882	0.553865	0.263817	0.231252	5.39e-08
ENSG00000163046.11	2.30733	0.0826794	0.0210365	0.553865	0.0966366	0.570832	1.18e-23
ENSG00000186204.10	2.3064	0.0308858	0.021088	0.553865	0.545869	0.48223	4.41e-18
ENSG00000070366.9	-2.3059	-0.0390326	0.0211159	0.553865	0.645481	0.656709	5.21e-29
ENSG00000188730.4	2.30432	0.0208403	0.0212046	0.553865	0.477326	0.367494	8.7e-13
ENSG00000168916.11	2.30427	0.0363619	0.0212075	0.553865	0.864057	0.821922	2.18e-53
ENSG00000015413.5	2.30263	0.0384529	0.0212995	0.553865	0.501539	0.523333	1.84e-20
ENSG00000145833.11	2.30092	0.0350975	0.0213959	0.553865	0.395477	0.550112	1.95e-21
ENSG00000127870.12	-2.30038	-0.0325243	0.0214269	0.553865	0.721504	0.716808	5.8e-36
ENSG00000183644.9	-2.30019	-0.0450704	0.0214377	0.553865	0.522324	0.535906	6.5e-21
ENSG00000072121.11	-2.30006	-0.0853551	0.0214445	0.553865	0.183011	0.275962	4.84e-09
ENSG00000172650.8	2.29963	0.0759971	0.0214693	0.553865	0.432037	0.38153	5.04e-14
ENSG00000110719.5	-2.29962	-0.0787046	0.0214695	0.553865	0.212209	0.483906	2.16e-18
ENSG00000030582.12	-2.29953	-0.0390536	0.021475	0.553865	0.406954	0.504822	4.83e-19
ENSG00000162729.9	-2.29938	-0.0448419	0.0214835	0.553865	0.496204	0.386942	4.55e-13
ENSG00000123395.10	-2.29929	-0.0265067	0.0214885	0.553865	0.716572	0.728474	5.87e-36
ENSG00000159140.13	2.29759	0.0309735	0.0215853	0.554394	0.807236	0.71025	4.07e-35
ENSG00000106089.7	-2.29722	-0.0633374	0.021606	0.554394	0.287405	0.263595	9.98e-10
ENSG00000176383.8	-2.29698	-0.0508783	0.0216199	0.554394	0.383638	0.424476	1.92e-16
ENSG00000116525.9	2.29616	0.0446511	0.0216665	0.554639	0.619464	0.699637	7.55e-34
ENSG00000014138.4	2.29403	0.0276499	0.0217885	0.556814	0.539513	0.493685	2.72e-18
ENSG00000173660.7	-2.29243	-0.0423769	0.0218811	0.558228	0.435779	0.36334	2.38e-12
ENSG00000184743.8	2.29153	0.0954911	0.0219329	0.558599	0.407446	0.376231	1.16e-12
ENSG00000146007.6	2.28972	0.0360428	0.0220377	0.559582	0.520037	0.414792	3.19e-15
ENSG00000165816.8	-2.28943	-0.0366004	0.0220546	0.559582	0.440637	0.576506	3.53e-23
ENSG00000113761.7	2.28834	0.0570109	0.0221176	0.559582	0.313067	0.263825	1.02e-08
ENSG00000133316.11	2.28829	0.0292501	0.0221207	0.559582	0.680851	0.644253	2.4e-30
ENSG00000164181.9	2.28651	0.0492566	0.0222245	0.561262	0.475175	0.530483	4.96e-20
ENSG00000172062.12	2.28425	0.0946821	0.022357	0.56366	0.0447088	0.221654	3.58e-07
ENSG00000167637.12	-2.28338	-0.0268279	0.022408	0.563842	0.687128	0.585553	1.03e-24
ENSG00000130517.9	2.28285	0.0297288	0.0224394	0.563842	0.795545	0.796394	3.96e-49
ENSG00000175054.10	-2.28206	-0.0240958	0.0224859	0.563873	0.675968	0.638002	7.54e-28
ENSG00000187699.6	-2.28069	-0.0112288	0.0225666	0.563873	0.637762	0.646527	1.1e-28
ENSG00000138796.11	2.28049	0.0557638	0.0225789	0.563873	0.619871	0.613042	4.98e-27
ENSG00000224383.3	-2.28	-0.0326146	0.022608	0.563873	0.344092	0.27673	4.91e-09
ENSG00000109063.10	2.27965	0.0236614	0.0226286	0.563873	0.817379	0.58173	3.03e-29
ENSG00000163467.7	-2.27861	-0.0417155	0.02269	0.564104	0.535119	0.539199	6.92e-21
ENSG00000105576.11	-2.27774	-0.0379662	0.0227423	0.564104	0.656695	0.743315	2.89e-38
ENSG00000151176.3	2.27728	0.0462602	0.0227693	0.564104	0.410703	0.60714	4.13e-26
ENSG00000187778.9	-2.27678	-0.0341068	0.0227996	0.564104	0.476067	0.490459	1.45e-18
ENSG00000127616.13	-2.27634	-0.0286508	0.0228259	0.564104	0.632506	0.60069	7.35e-26
ENSG00000164125.11	-2.27567	-0.141073	0.0228657	0.564155	0.400202	0.378887	8.56e-15
ENSG00000170222.11	-2.27505	-0.0305069	0.0229032	0.564155	0.821704	0.834389	6.59e-55
ENSG00000253379.1	-2.27304	-0.0210341	0.0230235	0.56444	0.750055	0.726194	7.91e-37
ENSG00000239732.2	-2.27303	-0.0464829	0.0230246	0.56444	0.380605	0.34436	1.71e-11
ENSG00000156958.10	-2.27247	-0.0364844	0.0230584	0.56444	0.451756	0.394084	2.04e-14
ENSG00000179111.4	-2.27235	-0.0328075	0.0230652	0.56444	0.670335	0.719257	7.22e-37
ENSG00000165209.14	2.27049	0.042047	0.0231776	0.564978	0.475723	0.352886	1.05e-11
ENSG00000160325.10	-2.26995	-0.0299941	0.0232108	0.564978	0.839464	0.550154	6.61e-23
ENSG00000182247.5	-2.26981	-0.0405208	0.0232193	0.564978	0.298904	0.279057	6.02e-09
ENSG00000042832.7	2.2695	0.0271528	0.0232379	0.564978	0.888684	0.837907	3.53e-55
ENSG00000144285.11	2.26875	0.0345815	0.0232836	0.565174	0.660736	0.534967	1.42e-20
ENSG00000123933.10	2.26711	0.0377558	0.0233836	0.566329	0.450431	0.467796	7.14e-17
ENSG00000118322.8	-2.26609	-0.0317181	0.0234456	0.566329	0.605005	0.559083	9.94e-22
ENSG00000108953.12	-2.26583	-0.0357379	0.0234618	0.566329	0.793661	0.456445	4e-17
ENSG00000144671.6	-2.2655	-0.0392859	0.0234822	0.566329	0.330845	0.313613	1.65e-10
ENSG00000108312.10	-2.26381	-0.0361548	0.0235855	0.567029	0.509724	0.392891	1.53e-13
ENSG00000145362.12	2.26357	0.0320664	0.0236007	0.567029	0.410294	0.579357	4.3e-24
ENSG00000138709.13	-2.26318	-0.0417526	0.0236246	0.567029	0.356876	0.367651	4.72e-12
ENSG00000154305.12	-2.2614	-0.0382668	0.0237345	0.568262	0.788926	0.754873	3.85e-39
ENSG00000174013.7	2.26112	0.0324371	0.0237518	0.568262	0.774169	0.817595	1.45e-50
ENSG00000134014.12	2.25774	0.0416058	0.0239621	0.570173	0.442244	0.505047	5.01e-19
ENSG00000086506.2	-2.2573	-0.0300229	0.0239894	0.570173	0.591036	0.536653	4.43e-21
ENSG00000197114.7	-2.25726	-0.0689451	0.0239919	0.570173	0.489636	0.464961	4.12e-17
ENSG00000128052.8	-2.2568	-0.0286436	0.0240206	0.570173	0.826	0.782326	1.14e-45
ENSG00000003147.13	2.25622	0.0343772	0.0240569	0.570173	0.697789	0.663735	1.71e-30
ENSG00000084092.6	-2.25617	-0.0300979	0.0240597	0.570173	0.720065	0.785127	3.87e-44
ENSG00000125122.10	-2.25432	-0.084673	0.024176	0.570508	0.174934	0.189819	2.23e-06
ENSG00000100060.13	2.25329	0.0355545	0.0242412	0.570508	0.604835	0.699344	6.15e-35
ENSG00000183091.15	-2.25244	-0.0511734	0.0242944	0.570508	0.390364	0.475034	3.06e-17
ENSG00000126785.8	-2.25222	-0.0419496	0.0243081	0.570508	0.459094	0.452366	1e-15
ENSG00000090975.8	2.25202	0.0420561	0.024321	0.570508	0.461339	0.410071	3.05e-14
ENSG00000238083.3	-2.25124	-0.0372006	0.0243704	0.570508	0.559789	0.564432	1.22e-22
ENSG00000135722.4	2.25027	0.0388894	0.0244318	0.570508	0.485385	0.449226	5.16e-16
ENSG00000225614.2	-2.24998	-0.0400996	0.02445	0.570508	0.575947	0.616322	2.37e-25
ENSG00000134107.4	-2.24773	-0.0304555	0.0245937	0.570508	0.809043	0.796962	2.46e-45
ENSG00000164122.4	-2.24749	-0.0370307	0.0246085	0.570508	0.457951	0.612862	1.2e-26
ENSG00000198356.7	-2.24615	-0.0409893	0.0246947	0.570508	0.530754	0.56641	2.58e-23
ENSG00000172995.12	-2.24536	-0.0313373	0.0247453	0.570508	0.585463	0.515787	1.5e-19
ENSG00000120256.5	2.24422	0.0353938	0.0248185	0.570508	0.705507	0.649429	4.18e-29
ENSG00000100644.12	2.24413	0.0413391	0.0248243	0.570508	0.520934	0.494891	5.27e-18
ENSG00000120158.7	2.24329	0.0363836	0.024878	0.570508	0.65622	0.625612	5.6e-27
ENSG00000014257.11	2.24329	0.0311114	0.0248782	0.570508	0.546893	0.638	3.09e-29
ENSG00000052749.9	2.24305	0.0416709	0.0248938	0.570508	0.51676	0.591838	1.36e-24
ENSG00000134982.12	2.243	0.0247101	0.0248969	0.570508	0.610722	0.562618	8.99e-22
ENSG00000183172.8	-2.24156	-0.0327342	0.0249897	0.570508	0.473572	0.437282	3.92e-15
ENSG00000146592.12	2.23999	0.0302767	0.0250915	0.570508	0.711048	0.574897	2.81e-23
ENSG00000130939.14	-2.23982	-0.027014	0.0251025	0.570508	0.704505	0.719401	2.33e-35
ENSG00000248485.1	-2.23966	-0.0309721	0.0251128	0.570508	0.345804	0.261914	5.3e-09
ENSG00000055609.13	-2.23917	-0.0319721	0.025145	0.570508	0.65366	0.668163	9.65e-30
ENSG00000080824.14	2.23855	0.0480169	0.0251853	0.570508	0.457798	0.394688	7.66e-14
ENSG00000126457.16	2.2377	0.0396355	0.0252404	0.570508	0.61943	0.747766	3.66e-38
ENSG00000149476.10	-2.23728	-0.030598	0.0252678	0.570508	0.599312	0.688502	1.25e-31
ENSG00000160226.11	-2.23725	-0.025628	0.02527	0.570508	0.781802	0.823923	1.6e-51
ENSG00000213937.3	2.23675	0.0312294	0.0253027	0.570508	0.756135	0.769112	1.65e-42
ENSG00000153283.8	-2.23635	-0.0389834	0.0253289	0.570508	0.410581	0.346871	2.67e-11
ENSG00000130193.7	-2.23541	-0.032402	0.0253907	0.570508	0.675164	0.774571	1.08e-41
ENSG00000068878.10	2.23523	0.0275484	0.0254025	0.570508	0.666246	0.621638	2.16e-26
ENSG00000152578.8	-2.23505	-0.0367286	0.0254142	0.570508	0.553691	0.557861	1.86e-21
ENSG00000104894.7	2.23278	0.0311164	0.0255633	0.570508	0.694485	0.692292	3.51e-33
ENSG00000165716.5	2.23196	0.0398956	0.0256174	0.570508	0.610517	0.422236	1.8e-14
ENSG00000153823.14	-2.23101	-0.0309977	0.0256805	0.570508	0.707551	0.614083	6.84e-26
ENSG00000184678.8	2.23095	0.0671661	0.0256843	0.570508	0.0985929	0.248484	5.26e-08
ENSG00000203710.6	2.23092	0.0404822	0.0256867	0.570508	0.310737	0.366106	2.57e-12
ENSG00000147604.9	-2.23038	-0.0289084	0.025722	0.570508	0.777958	0.634141	2.74e-31
ENSG00000134324.7	2.22935	0.0303814	0.0257904	0.570508	0.774618	0.738416	3.54e-38
ENSG00000204444.6	2.22902	0.0446295	0.0258123	0.570508	0.385214	0.360368	7.89e-12
ENSG00000101098.8	-2.2283	-0.0445212	0.0258602	0.570508	0.451476	0.579886	7.04e-23
ENSG00000120149.7	-2.22824	-0.0247857	0.0258644	0.570508	0.860224	0.839915	9.39e-54
ENSG00000157045.4	2.22824	0.0552123	0.0258647	0.570508	0.335586	0.416923	5e-15
ENSG00000156469.4	2.22746	0.0282752	0.0259167	0.570508	0.76903	0.797435	2.54e-48
ENSG00000173401.5	2.22645	0.0302807	0.0259839	0.570508	0.62414	0.623638	3.4e-26
ENSG00000163798.9	-2.2262	-0.0421906	0.0260008	0.570508	0.535766	0.557288	2.17e-21
ENSG00000196735.7	-2.22572	-0.0241429	0.0260326	0.570508	0.876902	0.734728	1.37e-41
ENSG00000006611.11	2.22476	0.0344751	0.0260974	0.570508	0.491861	0.383423	2.01e-13
ENSG00000103241.5	2.22455	0.0371063	0.0261116	0.570508	0.509083	0.183138	2.89e-06
ENSG00000120949.10	-2.22434	-0.0520778	0.0261254	0.570508	0.547608	0.575937	1.19e-22
ENSG00000130589.12	-2.22383	-0.0315675	0.0261601	0.570508	0.824228	0.735117	2.17e-36
ENSG00000126883.12	-2.2237	-0.0464334	0.0261683	0.570508	0.523757	0.665156	9.8e-30
ENSG00000188379.5	2.22353	0.0282688	0.0261798	0.570508	0.686919	0.701896	4.32e-33
ENSG00000105438.4	2.22336	0.0354786	0.0261915	0.570508	0.718668	0.708188	6.38e-34
ENSG00000109323.4	-2.22271	-0.0367944	0.0262355	0.570508	0.481224	0.471322	1.96e-17
ENSG00000183473.5	-2.22205	-0.0314602	0.0262802	0.570508	0.666981	0.735803	1.93e-39
ENSG00000008277.10	-2.2218	-0.0320385	0.0262968	0.570508	0.518998	0.467165	2.13e-17
ENSG00000213145.5	2.2211	0.0433776	0.0263442	0.570508	0.673013	0.760904	9.01e-40
ENSG00000235863.2	2.22107	0.0223187	0.0263465	0.570508	0.861706	0.79381	6.79e-48
ENSG00000117143.9	-2.22093	-0.0331072	0.0263557	0.570508	0.536454	0.44	8.09e-16
ENSG00000163586.5	-2.21921	-0.0347461	0.0264724	0.572207	0.52211	0.661133	7.19e-30
ENSG00000101203.12	2.21861	0.0329781	0.0265132	0.572266	0.598416	0.554782	1.98e-22
ENSG00000043355.6	2.21698	0.0469946	0.0266242	0.573835	0.479535	0.534991	6.21e-20
ENSG00000162104.5	2.21471	0.0309698	0.0267797	0.573999	0.651955	0.646601	2.79e-28
ENSG00000103510.15	-2.21453	-0.0266047	0.0267922	0.573999	0.318217	0.336438	5.52e-11
ENSG00000128564.5	-2.21417	-0.0506365	0.0268172	0.573999	0.394676	0.341651	2.23e-11
ENSG00000125657.3	2.21391	0.0355911	0.0268347	0.573999	0.772287	0.82878	7.19e-52
ENSG00000166268.6	-2.21354	-0.0282413	0.0268603	0.573999	0.723707	0.684023	6.18e-34
ENSG00000154001.9	-2.21315	-0.0292985	0.0268872	0.573999	0.538218	0.527846	1.47e-22
ENSG00000174059.12	2.21291	0.0338369	0.0269036	0.573999	0.654615	0.620224	3.85e-26
ENSG00000186187.7	2.21242	0.0311735	0.0269379	0.573999	0.763946	0.641456	3.58e-30
ENSG00000144381.12	-2.21128	-0.0571819	0.0270163	0.574617	0.197765	0.170404	1.08e-06
ENSG00000163872.11	-2.21089	-0.0537271	0.0270435	0.574617	0.599604	0.57158	2.13e-23
ENSG00000124613.4	2.20757	0.0508187	0.0272742	0.578545	0.428727	0.446069	4.99e-16
ENSG00000145191.7	2.20712	0.0300844	0.0273055	0.578545	0.728556	0.628148	1.27e-29
ENSG00000198203.5	-2.20538	-0.0378607	0.0274277	0.578771	0.321819	0.299431	2.4e-10
ENSG00000213199.3	2.20497	0.0238977	0.0274565	0.578771	0.847444	0.781917	1.94e-44
ENSG00000113073.10	-2.20411	-0.0373918	0.0275169	0.578771	0.343521	0.313667	2.21e-10
ENSG00000100106.15	-2.20383	-0.0293534	0.027536	0.578771	0.703162	0.767049	1.88e-43
ENSG00000229314.4	2.20305	0.0230356	0.0275916	0.578771	0.73222	0.704428	1.09e-33
ENSG00000236609.3	-2.20303	-0.0597656	0.0275924	0.578771	0.324145	0.331511	1.44e-11
ENSG00000101222.8	2.20231	0.031716	0.0276437	0.578771	0.635787	0.662937	2.64e-29
ENSG00000254004.2	-2.20215	-0.0375409	0.0276545	0.578771	0.507931	0.662419	3.89e-30
ENSG00000138686.5	2.20095	0.0662233	0.0277396	0.578771	0.119804	0.224856	3.67e-07
ENSG00000174640.8	-2.20088	-0.0319123	0.0277442	0.578771	0.616221	0.659666	3.11e-30
ENSG00000227921.1	2.19797	0.0531903	0.0279513	0.578771	0.26703	0.346098	7.24e-12
ENSG00000135446.12	-2.19715	-0.0382234	0.0280094	0.578771	0.613747	0.542316	1.44e-24
ENSG00000065057.3	2.19702	0.0345339	0.0280193	0.578771	0.514249	0.639554	1.77e-27
ENSG00000108094.10	-2.19693	-0.0293788	0.0280254	0.578771	0.588796	0.479313	1.71e-17
ENSG00000149506.6	2.19624	0.0330815	0.0280748	0.578771	0.624413	0.597872	6.28e-24
ENSG00000070778.8	-2.19623	-0.0294496	0.0280755	0.578771	0.676843	0.634292	3.39e-30
ENSG00000130511.11	-2.19561	-0.0272145	0.0281195	0.578771	0.735216	0.663549	1.62e-29
ENSG00000065613.9	-2.19534	-0.0524035	0.0281395	0.578771	0.248891	0.253303	3.42e-08
ENSG00000157343.4	2.19519	0.0359502	0.0281499	0.578771	0.31221	0.271022	8.12e-09
ENSG00000149136.3	-2.19416	-0.0400421	0.0282237	0.578771	0.334833	0.272709	1.54e-09
ENSG00000100979.10	-2.19362	-0.0306913	0.0282627	0.578771	0.563596	0.500085	1.54e-18
ENSG00000158793.9	-2.19331	-0.039608	0.0282848	0.578771	0.514425	0.499399	5.43e-19
ENSG00000258315.1	-2.19325	-0.0338785	0.0282894	0.578771	0.808239	0.632443	1.62e-29
ENSG00000267970.1	2.19303	0.032011	0.0283052	0.578771	0.483137	0.473201	2e-17
ENSG00000131236.12	2.19258	0.0489178	0.028338	0.578771	0.300577	0.454711	4.83e-16
ENSG00000162687.12	2.19195	0.0559629	0.0283828	0.578771	0.429335	0.469332	1.41e-17
ENSG00000148291.5	-2.19164	-0.0274233	0.0284055	0.578771	0.666086	0.75641	8.22e-40
ENSG00000137496.13	2.19126	0.0497528	0.0284326	0.578771	0.289408	0.264645	9.26e-09
ENSG00000178342.4	2.19068	0.0384179	0.0284751	0.578771	0.255189	0.201524	8.16e-07
ENSG00000011028.9	-2.19055	-0.00506396	0.0284846	0.578771	0.557872	0.46397	1.07e-16
ENSG00000242574.4	-2.19017	-0.0351047	0.0285122	0.578771	0.445853	0.390826	1.12e-13
ENSG00000213139.3	-2.18956	-0.0266847	0.0285561	0.578878	0.814669	0.675131	1.62e-31
ENSG00000096717.7	-2.18893	-0.0379582	0.0286016	0.579018	0.406978	0.333477	1.43e-11
ENSG00000168658.14	-2.18828	-0.0548253	0.0286494	0.579204	0.168526	0.494752	5.49e-18
ENSG00000005436.9	-2.18711	-0.0221092	0.0287346	0.580145	0.810618	0.784638	1.13e-45
ENSG00000082641.11	-2.1857	-0.0519662	0.0288373	0.58098	0.193613	0.193119	2.41e-06
ENSG00000100353.13	2.18516	0.0464136	0.0288772	0.58098	0.608717	0.581259	1.47e-23
ENSG00000183347.13	-2.18495	-0.0533426	0.0288922	0.58098	0.40774	0.317205	2.44e-10
ENSG00000080503.15	2.1833	0.0232003	0.0290137	0.581275	0.754204	0.458787	9.88e-17
ENSG00000118162.9	2.18148	0.0364578	0.0291479	0.581275	0.498394	0.695654	1.56e-32
ENSG00000148248.9	-2.181	-0.0341434	0.0291836	0.581275	0.86232	0.751981	2.91e-41
ENSG00000176884.10	-2.18093	-0.0390437	0.0291885	0.581275	0.484103	0.793858	3.48e-47
ENSG00000136883.8	-2.1807	-0.0405933	0.0292054	0.581275	0.574564	0.552505	5.42e-22
ENSG00000113296.10	2.18044	0.0385835	0.0292252	0.581275	0.642308	0.565365	4.61e-22
ENSG00000182177.9	-2.18031	-0.0343328	0.0292347	0.581275	0.542264	0.659995	4.54e-29
ENSG00000141985.5	-2.17999	-0.0410032	0.0292584	0.581275	0.495938	0.276039	4.22e-09
ENSG00000100280.12	2.17952	0.0315173	0.0292929	0.581275	0.550254	0.452936	1.78e-16
ENSG00000048991.12	-2.17907	-0.049064	0.0293262	0.581275	0.38464	0.276847	3.35e-09
ENSG00000149212.6	2.17898	0.0193634	0.0293331	0.581275	0.726426	0.649302	1.34e-28
ENSG00000132530.12	-2.17669	-0.0288844	0.0295035	0.582921	0.651681	0.616134	1.11e-26
ENSG00000244509.3	-2.17569	-0.0393503	0.0295787	0.582921	0.560818	0.567297	3.13e-22
ENSG00000110169.6	2.17499	0.0312299	0.0296307	0.582921	0.49989	0.463596	1.26e-16
ENSG00000180938.5	2.17487	0.0266582	0.0296402	0.582921	0.571656	0.603309	2.7e-26
ENSG00000146094.9	2.17481	0.0368923	0.029644	0.582921	0.391891	0.601832	1.87e-25
ENSG00000196890.3	2.1742	0.0339351	0.0296901	0.582921	0.416599	0.431377	9.84e-16
ENSG00000123154.7	-2.17362	-0.0416691	0.0297336	0.582921	0.449701	0.625626	1.48e-26
ENSG00000164366.3	2.17223	0.038617	0.029838	0.582921	0.56764	0.616442	2.86e-26
ENSG00000088280.14	-2.17207	-0.0352015	0.0298502	0.582921	0.617644	0.729137	4.26e-36
ENSG00000198440.5	-2.17207	-0.0327264	0.0298505	0.582921	0.679079	0.244565	2.13e-08
ENSG00000100307.8	2.1714	0.0310037	0.0299012	0.582921	0.715585	0.724175	1.21e-35
ENSG00000198125.8	-2.17101	-0.0202241	0.0299303	0.582921	0.873154	0.91006	4.81e-77
ENSG00000162981.12	2.17094	0.053268	0.0299355	0.582921	0.196193	0.264517	1.17e-08
ENSG00000061987.10	-2.17017	-0.0315898	0.0299939	0.582921	0.712488	0.73372	7.13e-40
ENSG00000101181.13	2.16967	0.0270825	0.0300319	0.582921	0.703429	0.46523	1.03e-17
ENSG00000176105.9	-2.16959	-0.0475253	0.0300379	0.582921	0.379028	0.556334	1.98e-22
ENSG00000118298.6	-2.16773	-0.106296	0.0301795	0.584913	0.144732	0.362739	2.03e-12
ENSG00000170633.12	2.16605	0.0483426	0.0303073	0.585123	0.370542	0.630148	1.67e-29
ENSG00000135100.13	-2.16565	-0.0507438	0.0303382	0.585123	0.156242	0.171054	2.87e-06
ENSG00000111790.9	-2.16534	-0.0259615	0.0303616	0.585123	0.776842	0.591055	4.42e-26
ENSG00000185104.15	2.16529	0.0614191	0.0303657	0.585123	0.197007	0.276568	2.14e-09
ENSG00000120616.11	-2.16503	-0.0664503	0.0303854	0.585123	0.186788	0.191464	1.48e-06
ENSG00000167889.8	2.16363	0.0292473	0.0304931	0.585816	0.802466	0.639742	8.68e-28
ENSG00000178105.5	2.16354	0.034335	0.0304995	0.585816	0.498065	0.393123	1.9e-14
ENSG00000166261.6	-2.16297	-0.0313561	0.0305438	0.585917	0.646029	0.663799	8.06e-31
ENSG00000157322.12	2.1613	0.0270224	0.0306724	0.587236	0.652369	0.702601	4.46e-33
ENSG00000125447.12	-2.16021	-0.0284418	0.0307561	0.587236	0.408427	0.464057	1.93e-16
ENSG00000180785.8	-2.15904	-0.0184667	0.0308468	0.587236	0.796222	0.769326	6.62e-41
ENSG00000204628.7	2.15868	0.0283439	0.0308747	0.587236	0.686094	0.705714	1.61e-34
ENSG00000160460.11	-2.15835	-0.044874	0.0309009	0.587236	0.54508	0.56287	4.25e-25
ENSG00000135069.9	-2.15722	-0.0347131	0.0309888	0.587236	0.608686	0.529553	1.83e-20
ENSG00000109819.4	2.15691	0.0539037	0.0310125	0.587236	0.586595	0.609927	9.79e-26
ENSG00000180096.7	2.15676	0.104216	0.0310241	0.587236	0.151886	0.273674	2.41e-09
ENSG00000159173.14	-2.15673	-0.0305663	0.0310271	0.587236	0.650212	0.576156	2.89e-24
ENSG00000173988.8	-2.15635	-0.0416466	0.0310562	0.587236	0.314793	0.272265	1.69e-09
ENSG00000162631.14	-2.15625	-0.0280864	0.0310642	0.587236	0.626777	0.557357	2.35e-22
ENSG00000083828.11	-2.15579	-0.0342146	0.0310998	0.587236	0.703871	0.661803	4.2e-29
ENSG00000048052.17	2.15552	0.0272134	0.0311215	0.587236	0.900706	0.822307	7.05e-50
ENSG00000173575.14	-2.15444	-0.0321466	0.0312055	0.588083	0.798184	0.564432	2.86e-24
ENSG00000240694.4	-2.15319	-0.0312369	0.0313039	0.588646	0.692499	0.690142	6.21e-33
ENSG00000160062.10	-2.15218	-0.032553	0.0313831	0.588646	0.565657	0.485117	9.59e-18
ENSG00000105135.11	2.15189	0.0316774	0.0314058	0.588646	0.598894	0.765724	1.3e-41
ENSG00000163617.6	2.15167	0.0329137	0.031423	0.588646	0.482496	0.57793	2.17e-24
ENSG00000088808.12	2.15073	0.0327622	0.0314974	0.588646	0.765157	0.627259	1.68e-26
ENSG00000189114.6	2.15062	0.0490356	0.0315059	0.588646	0.650147	0.725822	8.3e-36
ENSG00000101040.15	2.15057	0.0381683	0.0315101	0.588646	0.843863	0.664346	2.56e-30
ENSG00000132541.6	-2.14945	-0.0319034	0.0315988	0.588733	0.421713	0.493488	3.23e-18
ENSG00000164975.11	2.14924	0.0299192	0.0316154	0.588733	0.77639	0.788294	4.58e-44
ENSG00000139083.6	-2.14751	-0.034516	0.0317527	0.588733	0.604836	0.731048	8.22e-37
ENSG00000099957.12	-2.14691	-0.0332168	0.0318007	0.588733	0.755467	0.605961	3.52e-25
ENSG00000163694.10	2.14683	0.0363979	0.0318071	0.588733	0.854266	0.775324	1.88e-45
ENSG00000075035.5	2.14634	0.0326483	0.0318458	0.588733	0.484459	0.39035	2.1e-13
ENSG00000112659.9	-2.14627	-0.0303835	0.0318513	0.588733	0.739954	0.581579	4.25e-23
ENSG00000135898.5	2.14598	0.0362127	0.0318744	0.588733	0.703181	0.695809	5.16e-33
ENSG00000173376.9	2.14585	0.0338726	0.0318849	0.588733	0.532889	0.501886	1.26e-18
ENSG00000174448.4	-2.14528	-0.0606256	0.0319307	0.588733	0.28539	0.313907	3.55e-10
ENSG00000151789.5	-2.14508	-0.0278174	0.0319464	0.588733	0.861934	0.777546	3.21e-46
ENSG00000220201.3	-2.14426	-0.0305596	0.0320123	0.58874	0.814905	0.711746	7.86e-38
ENSG00000139625.8	2.14409	0.0460049	0.0320253	0.58874	0.354611	0.538902	5.53e-21
ENSG00000268865.1	-2.14255	-0.022766	0.0321495	0.5903	0.819542	0.863695	1.05e-59
ENSG00000064763.6	-2.14185	-0.0313854	0.0322059	0.590612	0.557056	0.492359	2.22e-18
ENSG00000141668.5	2.14042	0.023701	0.0323207	0.591994	0.727305	0.697405	1.34e-35
ENSG00000085999.7	-2.13915	-0.0315743	0.0324234	0.593125	0.429515	0.524862	2.8e-20
ENSG00000172728.11	2.13868	0.0409351	0.0324615	0.593125	0.304786	0.374318	1.29e-12
ENSG00000162896.5	-2.13748	-0.0508513	0.0325588	0.593747	0.329711	0.243568	4.27e-08
ENSG00000083099.6	2.13729	0.0267155	0.0325748	0.593747	0.596332	0.695413	3.26e-33
ENSG00000151917.13	-2.13604	-0.0367144	0.0326765	0.593929	0.511874	0.534921	2.07e-20
ENSG00000214274.5	-2.13548	-0.0314473	0.032722	0.593929	0.780011	0.754496	6.7e-40
ENSG00000183019.3	-2.13542	-0.0346413	0.0327268	0.593929	0.570198	0.796308	1.5e-45
ENSG00000269657.1	2.13522	0.036569	0.0327431	0.593929	0.640488	0.590125	2.63e-25
ENSG00000055044.6	2.13354	0.0432002	0.0328801	0.594925	0.247807	0.234808	7.11e-08
ENSG00000112200.12	-2.1332	-0.05499	0.0329084	0.594925	0.230426	0.365959	2.98e-12
ENSG00000156869.8	2.13177	0.0300362	0.0330261	0.594925	0.612329	0.59803	5.69e-25
ENSG00000139613.7	2.13138	0.04221	0.0330581	0.594925	0.548929	0.48905	2.94e-19
ENSG00000164346.5	2.13124	0.0285873	0.0330694	0.594925	0.834443	0.830405	1.58e-52
ENSG00000090534.13	2.13089	0.0725879	0.0330986	0.594925	0.346844	0.324882	9.37e-12
ENSG00000118496.4	2.13043	0.0615781	0.0331362	0.594925	0.43746	0.408141	2.47e-14
ENSG00000115257.11	-2.1303	-0.0329019	0.0331465	0.594925	0.717461	0.795433	7.6e-46
ENSG00000100065.10	-2.1302	-0.0367303	0.033155	0.594925	0.742468	0.738077	9.31e-38
ENSG00000166562.4	-2.12877	-0.0256139	0.0332735	0.595327	0.862314	0.839085	2.9e-53
ENSG00000196415.5	-2.12861	-0.036971	0.0332864	0.595327	0.548314	0.234096	1.11e-07
ENSG00000108306.7	2.12849	0.0427362	0.0332964	0.595327	0.394383	0.402069	2.82e-14
ENSG00000144792.5	-2.12736	-0.0236524	0.0333899	0.596289	0.675453	0.667759	1.09e-31
ENSG00000130167.9	2.124	0.038973	0.0336702	0.59897	0.443176	0.359406	8.48e-13
ENSG00000107779.7	2.12286	0.0366259	0.0337659	0.59897	0.436194	0.638445	8.06e-28
ENSG00000121864.5	-2.12276	-0.0393742	0.0337736	0.59897	0.340709	0.453183	1.37e-16
ENSG00000185862.5	-2.12215	-0.0296619	0.0338248	0.59897	0.76816	0.63069	3.37e-27
ENSG00000131196.13	2.12093	0.027312	0.033928	0.59897	0.865299	0.738619	4.61e-45
ENSG00000130876.7	-2.12073	-0.0242313	0.0339444	0.59897	0.82659	0.777778	9.12e-43
ENSG00000148943.7	-2.12026	-0.0339307	0.0339842	0.59897	0.419455	0.551541	2.89e-21
ENSG00000254997.2	2.12025	0.0304643	0.0339847	0.59897	0.548158	0.634825	3.34e-27
ENSG00000108984.9	2.11983	0.0330885	0.0340208	0.59897	0.72576	0.73804	5.12e-41
ENSG00000006468.9	2.1192	0.0397741	0.0340736	0.59897	0.572617	0.564996	7.47e-23
ENSG00000100726.10	-2.11901	-0.0412816	0.0340897	0.59897	0.607423	0.526364	1.81e-20
ENSG00000144035.3	-2.11897	-0.0469784	0.0340933	0.59897	0.296776	0.280027	3.91e-09
ENSG00000165819.7	2.11868	0.0312793	0.0341175	0.59897	0.58033	0.430772	1.42e-15
ENSG00000105397.9	2.11856	0.0472244	0.0341275	0.59897	0.264799	0.454503	6.89e-17
ENSG00000125249.6	-2.11843	-0.0390975	0.034139	0.59897	0.409322	0.378422	6e-13
ENSG00000100196.6	-2.11717	-0.0419428	0.0342453	0.599144	0.707064	0.800468	2.99e-46
ENSG00000121073.9	-2.11638	-0.0280534	0.0343125	0.599144	0.664585	0.837069	9.9e-53
ENSG00000095139.9	-2.1161	-0.0356854	0.0343362	0.599144	0.43447	0.407207	5.14e-14
ENSG00000196653.7	2.11573	0.107135	0.0343678	0.599144	0.471585	0.460408	1.93e-16
ENSG00000101003.8	2.11567	0.0406909	0.034373	0.599144	0.33024	0.358162	7.77e-12
ENSG00000105926.11	2.11517	0.0301298	0.0344154	0.599144	0.574018	0.598283	1.57e-24
ENSG00000187068.2	-2.11408	-0.0296382	0.0345088	0.599144	0.703221	0.780126	2.34e-43
ENSG00000140623.9	-2.11396	-0.0236621	0.034519	0.599144	0.824928	0.719514	7.42e-38
ENSG00000185101.8	2.11328	0.0472443	0.0345768	0.599144	0.293304	0.3152	2.72e-10
ENSG00000185477.4	-2.11261	-0.0478911	0.034634	0.599144	0.387691	0.450728	1.92e-16
ENSG00000218739.5	-2.11247	-0.0296514	0.034646	0.599144	0.753214	0.697598	6.03e-33
ENSG00000165028.7	-2.11205	-0.0438095	0.0346823	0.599144	0.368633	0.219364	1.63e-07
ENSG00000196812.4	-2.11124	-0.0283838	0.0347514	0.599144	0.378825	0.304072	6.83e-10
ENSG00000110756.13	2.11068	0.0348285	0.0347999	0.599144	0.617985	0.557545	7.55e-23
ENSG00000180398.7	-2.11038	-0.0309332	0.0348253	0.599144	0.579097	0.547132	4.71e-21
ENSG00000105352.6	-2.11008	-0.0341678	0.0348514	0.599144	0.444011	0.590807	2.75e-24
ENSG00000148297.11	-2.10966	-0.0352508	0.0348874	0.599144	0.895538	0.853609	9.91e-59
ENSG00000256223.1	2.10863	0.0874018	0.0349762	0.599144	0.168435	0.194374	7.21e-07
ENSG00000112304.6	-2.1082	-0.0287327	0.0350137	0.599144	0.674967	0.689778	1.56e-32
ENSG00000114439.14	-2.10759	-0.0294245	0.0350662	0.599144	0.707686	0.745325	7.63e-40
ENSG00000082014.12	2.10595	0.0301021	0.0352088	0.599144	0.542325	0.745984	3.26e-38
ENSG00000149418.6	2.10537	0.0329138	0.0352588	0.599144	0.778249	0.766262	9.88e-41
ENSG00000162148.6	2.10452	0.0337458	0.0353327	0.599144	0.528635	0.4715	1.64e-17
ENSG00000197608.7	2.10427	0.0293048	0.0353551	0.599144	0.811439	0.550708	1.97e-21
ENSG00000188659.5	2.10418	0.0399527	0.0353627	0.599144	0.34738	0.393612	2.4e-13
ENSG00000155506.12	-2.10356	-0.0300523	0.0354169	0.599144	0.455337	0.339645	9.18e-12
ENSG00000131094.3	-2.10343	-0.0479304	0.0354279	0.599144	0.226575	0.293877	2.28e-09
ENSG00000104325.2	2.10317	0.0474124	0.035451	0.599144	0.398719	0.426363	7.88e-15
ENSG00000143570.13	2.10267	0.0305503	0.0354945	0.599144	0.582529	0.510476	1.02e-19
ENSG00000101470.5	-2.10237	-0.0469526	0.0355209	0.599144	0.514509	0.614271	2.8e-27
ENSG00000122033.10	-2.10191	-0.0379756	0.0355613	0.599144	0.598765	0.67654	3.48e-32
ENSG00000076826.5	-2.10166	-0.0500524	0.035583	0.599144	0.370997	0.430688	5.75e-15
ENSG00000101333.12	2.10148	0.02519	0.0355986	0.599144	0.603416	0.723701	7.83e-36
ENSG00000112146.12	2.1009	0.0337828	0.0356501	0.599144	0.693265	0.720642	3.75e-36
ENSG00000075426.7	2.10042	0.0356195	0.0356919	0.599144	0.361468	0.339253	6.78e-12
ENSG00000100101.13	2.10031	0.0215306	0.0357012	0.599144	0.909514	0.836918	4.09e-57
ENSG00000172361.5	-2.10023	-0.0261039	0.0357086	0.599144	0.661385	0.547208	1.71e-21
ENSG00000213160.5	-2.10011	-0.0256113	0.0357191	0.599144	0.856709	0.780678	9.54e-44
ENSG00000132313.10	-2.09984	-0.0275355	0.0357428	0.599144	0.571847	0.492665	1.45e-18
ENSG00000168994.9	-2.0998	-0.0222317	0.0357466	0.599144	0.87884	0.760492	1.4e-39
ENSG00000100567.8	-2.09872	-0.0283342	0.035842	0.599419	0.666665	0.681453	9.21e-32
ENSG00000152969.12	-2.09871	-0.0383953	0.0358429	0.599419	0.437926	0.188394	1.76e-06
ENSG00000139880.15	-2.09753	-0.0318234	0.0359466	0.599629	0.510982	0.465505	1.11e-16
ENSG00000099899.10	2.09724	0.0299546	0.0359725	0.599629	0.572651	0.717089	9.12e-40
ENSG00000126215.9	-2.09692	-0.032875	0.0360005	0.599629	0.692905	0.750383	8.69e-40
ENSG00000121957.8	2.09651	0.0333167	0.0360369	0.599629	0.47769	0.541034	1.1e-21
ENSG00000077420.11	-2.09574	-0.0229853	0.0361053	0.599629	0.833297	0.790771	7.82e-45
ENSG00000173898.7	2.09552	0.0579571	0.0361249	0.599629	0.258775	0.278145	1.9e-09
ENSG00000099875.10	2.09533	0.0423445	0.0361415	0.599629	0.661161	0.794411	5.3e-45
ENSG00000138640.10	2.09495	0.061267	0.0361752	0.599629	0.187428	0.233403	7.03e-08
ENSG00000095015.5	-2.09342	-0.0249749	0.036312	0.601231	0.731685	0.763875	7.04e-41
ENSG00000188039.9	-2.09223	-0.0336427	0.0364175	0.601823	0.525554	0.492624	5.6e-18
ENSG00000100142.10	-2.09212	-0.0297126	0.0364279	0.601823	0.834938	0.833261	1.77e-52
ENSG00000185823.2	2.09073	0.016474	0.0365522	0.603212	0.607247	0.764715	3.34e-41
ENSG00000172348.10	-2.08896	-0.0280342	0.0367117	0.604703	0.903271	0.834567	1.58e-55
ENSG00000132382.10	2.08841	0.0217274	0.0367612	0.604703	0.801629	0.838007	1.95e-56
ENSG00000198483.8	-2.08837	-0.0746088	0.0367641	0.604703	0.162977	0.273957	2.13e-09
ENSG00000224051.2	-2.08793	-0.0341131	0.0368038	0.604703	0.598138	0.606324	4.34e-25
ENSG00000184060.6	-2.08706	-0.0456815	0.0368823	0.60511	0.475576	0.455324	8.91e-17
ENSG00000080293.5	-2.08669	-0.0317181	0.0369163	0.60511	0.726003	0.681349	2.85e-33
ENSG00000081277.7	2.08598	0.0320954	0.0369809	0.60511	0.620228	0.549585	3.13e-21
ENSG00000145782.8	-2.0858	-0.0395856	0.0369964	0.60511	0.633214	0.518895	1.93e-21
ENSG00000141052.13	2.08522	0.0287135	0.0370496	0.60511	0.686708	0.839548	1.91e-54
ENSG00000177946.4	2.08499	0.031887	0.0370706	0.60511	0.590346	0.52883	6.37e-22
ENSG00000100170.5	-2.0841	-0.0338839	0.0371512	0.605594	0.369306	0.324266	4.49e-11
ENSG00000163362.6	-2.08371	-0.031315	0.0371867	0.605594	0.76028	0.683582	3.82e-32
ENSG00000184232.4	2.0832	0.0493993	0.0372329	0.605594	0.753834	0.774026	6.56e-42
ENSG00000160539.4	2.08288	0.0235596	0.0372618	0.605594	0.758073	0.758318	2.22e-40
ENSG00000184307.9	-2.08176	-0.0395645	0.0373646	0.60621	0.300781	0.246038	4.97e-09
ENSG00000111412.4	-2.08158	-0.0334823	0.0373805	0.60621	0.703735	0.492753	4.49e-19
ENSG00000088832.10	-2.08049	-0.0272204	0.0374805	0.606734	0.885072	0.774353	3.63e-42
ENSG00000143627.13	-2.08035	-0.0510642	0.0374937	0.606734	0.421533	0.614979	2.45e-27
ENSG00000170522.5	-2.07878	-0.0187419	0.0376379	0.607849	0.651642	0.574338	1.47e-23
ENSG00000187323.7	-2.07833	-0.0272521	0.037679	0.607849	0.570912	0.602061	3.87e-25
ENSG00000103356.11	2.07827	0.0275024	0.0376841	0.607849	0.785892	0.846091	1.38e-56
ENSG00000167971.14	2.07676	0.0282917	0.0378236	0.609444	0.639572	0.721353	2.66e-35
ENSG00000215883.5	2.07547	0.0299209	0.0379426	0.609681	0.668759	0.67994	4.36e-31
ENSG00000149474.9	-2.07513	-0.0302964	0.0379746	0.609681	0.835175	0.780418	2.27e-43
ENSG00000177303.5	2.07508	0.0379728	0.0379795	0.609681	0.409728	0.371486	1.36e-12
ENSG00000013503.5	2.07465	0.0358114	0.0380189	0.609681	0.392991	0.51217	3.18e-19
ENSG00000165887.7	-2.07415	-0.0375683	0.0380655	0.609681	0.734545	0.698363	9.64e-37
ENSG00000058272.11	2.07314	0.0436115	0.0381595	0.609681	0.33989	0.462294	4.15e-18
ENSG00000196428.8	-2.07281	-0.0333369	0.0381897	0.609681	0.510846	0.468432	4.96e-17
ENSG00000205978.5	-2.07276	-0.0390287	0.0381948	0.609681	0.526697	0.40571	4.13e-14
ENSG00000107625.8	2.07254	0.0360153	0.0382152	0.609681	0.641014	0.47847	8.8e-18
ENSG00000165410.10	2.07222	0.0428528	0.0382447	0.609681	0.641712	0.653063	2.59e-29
ENSG00000154118.8	-2.07135	-0.0234235	0.0383264	0.609887	0.68105	0.588077	1.54e-24
ENSG00000118777.6	2.07121	0.0437482	0.038339	0.609887	0.254885	0.331402	9.57e-12
ENSG00000185352.7	-2.07037	-0.0472779	0.0384177	0.610345	0.3126	0.384686	4.75e-13
ENSG00000137392.5	2.06926	0.0354118	0.0385216	0.610345	0.375248	0.295374	9.74e-10
ENSG00000135655.9	-2.06913	-0.0293002	0.0385343	0.610345	0.640572	0.564091	7.96e-25
ENSG00000126216.8	-2.06901	-0.0310042	0.0385453	0.610345	0.6249	0.719001	2e-35
ENSG00000161551.8	2.06873	0.0227076	0.0385713	0.610345	0.87101	0.845531	1.96e-55
ENSG00000134532.11	2.06813	0.111895	0.038628	0.610416	0.677427	0.643317	2.29e-27
ENSG00000105583.5	2.06782	0.0329552	0.0386571	0.610416	0.638841	0.575751	3.47e-23
ENSG00000117691.5	2.06633	0.0400892	0.0387971	0.611983	0.399685	0.432871	1.43e-15
ENSG00000109107.9	-2.06397	-0.0384465	0.0390205	0.61486	0.478768	0.450109	3.19e-16
ENSG00000122482.16	-2.06328	-0.03334	0.0390856	0.615136	0.495399	0.503402	6.32e-19
ENSG00000101782.10	2.06292	0.04887	0.03912	0.615136	0.650403	0.653211	2.03e-29
ENSG00000003402.15	2.06152	0.0557825	0.039253	0.616581	0.59747	0.555803	1.58e-23
ENSG00000084710.9	2.06072	0.0264643	0.0393302	0.617147	0.510168	0.418851	2.4e-14
ENSG00000134825.9	-2.05999	-0.0352664	0.0393991	0.617581	0.483473	0.440503	2.1e-15
ENSG00000134830.3	2.05934	0.0336605	0.0394615	0.617914	0.61961	0.865145	2.12e-61
ENSG00000012504.9	2.05875	0.0408935	0.0395185	0.617952	0.385025	0.394894	4.26e-14
ENSG00000189091.8	2.05846	0.0671847	0.0395463	0.617952	0.173561	0.293115	1.31e-09
ENSG00000118762.3	2.05783	0.0334729	0.0396067	0.618095	0.681694	0.622066	7.13e-27
ENSG00000134545.9	-2.05727	-0.0264089	0.0396607	0.618095	0.642207	0.611189	2.37e-25
ENSG00000204946.5	2.05605	0.0288511	0.0397773	0.618095	0.53234	0.736978	1.34e-40
ENSG00000127528.5	2.05594	0.032485	0.0397887	0.618095	0.726627	0.75566	9.46e-42
ENSG00000147419.12	-2.05553	-0.0236098	0.0398281	0.618095	0.743489	0.781517	1.53e-43
ENSG00000007080.6	2.05544	0.02825	0.0398368	0.618095	0.533804	0.736315	4.92e-39
ENSG00000103245.9	-2.05536	-0.038967	0.0398439	0.618095	0.522656	0.606139	1.41e-25
ENSG00000158874.7	2.05411	0.0263353	0.0399652	0.619336	0.685657	0.572498	1.32e-24
ENSG00000076864.15	-2.05209	-0.0380565	0.0401611	0.620475	0.308812	0.292043	1.35e-10
ENSG00000146733.9	2.05195	0.0396799	0.0401743	0.620475	0.357415	0.403493	6.75e-14
ENSG00000065150.14	2.05177	0.0297918	0.040192	0.620475	0.653274	0.674709	3.4e-31
ENSG00000140839.7	-2.05144	-0.0386933	0.0402244	0.620475	0.636081	0.530516	2.37e-20
ENSG00000214944.5	2.05122	0.0270683	0.0402455	0.620475	0.70252	0.670519	1.68e-30
ENSG00000197483.8	-2.0505	-0.0249065	0.0403162	0.620927	0.548066	0.33936	2.24e-11
ENSG00000154222.10	-2.04972	-0.0474476	0.0403918	0.620984	0.342013	0.558242	6.8e-22
ENSG00000168569.7	-2.04961	-0.0267151	0.0404026	0.620984	0.623928	0.533458	9.88e-21
ENSG00000115484.10	2.04842	0.0236963	0.0405184	0.621028	0.497169	0.453751	7.2e-17
ENSG00000181007.7	2.0476	0.0424748	0.0405988	0.621028	0.372397	0.434708	1.66e-15
ENSG00000179918.15	2.04673	0.0368216	0.0406847	0.621028	0.23324	0.312044	2.95e-10
ENSG00000143125.5	2.04669	0.0283262	0.0406881	0.621028	0.655253	0.77803	3.17e-44
ENSG00000089234.11	2.04649	0.0329713	0.0407085	0.621028	0.458134	0.496062	2.17e-18
ENSG00000121316.6	2.04584	0.0301561	0.0407718	0.621028	0.788828	0.776576	1.77e-42
ENSG00000182054.5	2.04571	0.025025	0.0407846	0.621028	0.595852	0.528488	1.23e-21
ENSG00000178732.4	-2.04564	-0.0318727	0.0407917	0.621028	0.517321	0.41877	8.05e-15
ENSG00000123643.8	-2.04562	-0.0258674	0.0407943	0.621028	0.605897	0.551735	8.2e-22
ENSG00000198739.6	2.04536	0.0379127	0.0408195	0.621028	0.456004	0.434845	2.72e-15
ENSG00000164162.8	2.04431	0.0479579	0.0409234	0.621951	0.338873	0.276933	2.08e-09
ENSG00000182968.3	2.0439	0.0375367	0.0409631	0.621951	0.743588	0.736501	7.57e-41
ENSG00000119707.9	-2.04342	-0.0655776	0.0410108	0.622046	0.339654	0.381039	2.36e-13
ENSG00000137764.15	-2.04224	-0.0279842	0.0411273	0.623164	0.718692	0.657346	1.55e-29
ENSG00000039560.9	-2.04151	-0.0251858	0.0411997	0.623164	0.706352	0.665397	1.56e-30
ENSG00000095637.16	2.04142	0.0667546	0.0412092	0.623164	0.510177	0.549931	3.61e-22
ENSG00000032219.14	-2.03949	-0.0220635	0.0414011	0.625377	0.883151	0.807165	2.18e-47
ENSG00000198301.7	2.03895	0.0548782	0.0414553	0.625377	0.301028	0.239195	3.33e-08
ENSG00000165271.12	-2.03869	-0.0296394	0.0414806	0.625377	0.67433	0.590943	2.88e-24
ENSG00000130513.6	-2.03827	-0.0315819	0.0415227	0.625384	0.605789	0.630181	1.2e-27
ENSG00000167395.10	-2.03571	-0.0512087	0.0417796	0.627085	0.208828	0.22448	6.87e-08
ENSG00000151445.11	-2.0357	-0.0263488	0.0417806	0.627085	0.739145	0.705963	6.9e-37
ENSG00000109534.12	-2.03548	-0.0208241	0.041803	0.627085	0.73987	0.645816	1.34e-27
ENSG00000163636.6	-2.03544	-0.0506022	0.0418067	0.627085	0.830732	0.74672	2.66e-39
ENSG00000168890.9	2.03489	0.0319271	0.0418623	0.627085	0.562359	0.548359	9.18e-22
ENSG00000174903.10	-2.03465	-0.0439768	0.0418865	0.627085	0.305162	0.2625	1.02e-08
ENSG00000135577.4	2.03309	0.0628225	0.0420437	0.628812	0.290331	0.238817	5.03e-08
ENSG00000166317.7	2.03176	0.047293	0.0421775	0.629572	0.419409	0.284238	1.03e-09
ENSG00000149131.11	-2.03175	-0.032377	0.0421785	0.629572	0.397435	0.4582	6.25e-16
ENSG00000178691.6	-2.03112	-0.0405991	0.0422424	0.629694	0.36125	0.328777	2.87e-11
ENSG00000146830.9	-2.03085	-0.0339319	0.0422706	0.629694	0.634986	0.55474	2.46e-22
ENSG00000169410.5	-2.02952	-0.0391821	0.0424054	0.629924	0.300765	0.38784	2.56e-14
ENSG00000186399.8	-2.02819	-0.0470302	0.0425404	0.629924	0.662097	0.667856	6.68e-30
ENSG00000267206.1	2.02779	0.044618	0.0425817	0.629924	0.494013	0.539239	2.97e-22
ENSG00000163156.7	-2.02778	-0.0502674	0.0425827	0.629924	0.160669	0.193696	3.05e-06
ENSG00000154096.9	2.02746	0.0439121	0.0426153	0.629924	0.772647	0.735484	2.87e-38
ENSG00000145990.6	2.02743	0.0323764	0.042618	0.629924	0.81002	0.782056	9.49e-43
ENSG00000186628.8	2.02683	0.0404214	0.0426799	0.629924	0.309142	0.237082	7.47e-08
ENSG00000116198.8	2.02683	0.0325519	0.0426801	0.629924	0.695571	0.833026	3.83e-52
ENSG00000235718.3	2.02627	0.0318288	0.0427369	0.629924	0.524159	0.444907	5.72e-16
ENSG00000163785.8	-2.02604	-0.0292127	0.0427612	0.629924	0.62805	0.602752	2.01e-24
ENSG00000165084.11	2.02569	0.0287993	0.0427961	0.629924	0.583267	0.658351	2.67e-29
ENSG00000146872.13	-2.02511	-0.0396645	0.0428563	0.629924	0.510852	0.444732	1.12e-15
ENSG00000110148.5	2.0236	0.0311126	0.0430111	0.629924	0.486062	0.454134	5.42e-17
ENSG00000163083.5	-2.02342	-0.028836	0.0430301	0.629924	0.580481	0.452874	8.02e-17
ENSG00000168061.9	2.0232	0.0343887	0.043052	0.629924	0.542249	0.488005	2.18e-19
ENSG00000155463.8	2.0231	0.032487	0.0430631	0.629924	0.603266	0.750809	2.45e-40
ENSG00000165140.5	2.02264	0.0348952	0.0431099	0.629924	0.50748	0.55039	3.88e-22
ENSG00000115170.9	2.0221	0.0267956	0.0431663	0.629924	0.751452	0.716742	1.02e-35
ENSG00000143401.10	2.02181	0.0370357	0.0431957	0.629924	0.359809	0.377341	7.45e-13
ENSG00000169972.7	2.0217	0.0514493	0.0432072	0.629924	0.593509	0.659676	1.64e-30
ENSG00000141101.8	2.02157	0.0572632	0.0432207	0.629924	0.171703	0.240593	9.2e-08
ENSG00000213694.3	2.02095	0.0192152	0.0432848	0.629924	0.745668	0.731102	1.67e-36
ENSG00000173406.11	-2.02031	-0.041829	0.0433515	0.629924	0.849139	0.789139	8.9e-46
ENSG00000151657.7	-2.02008	-0.0244101	0.0433749	0.629924	0.876567	0.733984	6.09e-38
ENSG00000116741.6	2.01998	0.026003	0.043385	0.629924	0.497903	0.445086	1.31e-16
ENSG00000145284.7	-2.01957	-0.0480487	0.0434283	0.629924	0.45883	0.425095	3.15e-15
ENSG00000135917.9	-2.01901	-0.0266149	0.0434866	0.629924	0.934669	0.880112	1.87e-64
ENSG00000119514.5	-2.0189	-0.0383652	0.0434974	0.629924	0.522838	0.600056	7.54e-25
ENSG00000162961.9	-2.01884	-0.0264652	0.0435039	0.629924	0.616095	0.548923	1.3e-21
ENSG00000179058.5	2.01812	0.0384368	0.0435791	0.630031	0.640267	0.737205	1.89e-38
ENSG00000124126.9	2.01784	0.0235844	0.0436082	0.630031	0.71817	0.601648	1.95e-26
ENSG00000132676.11	-2.01756	-0.0291075	0.0436372	0.630031	0.613965	0.656781	5.16e-29
ENSG00000168434.8	2.01693	0.0154759	0.0437026	0.630368	0.623407	0.557852	3.63e-22
ENSG00000161999.7	2.01624	0.0378321	0.0437749	0.630561	0.413077	0.803972	2.35e-46
ENSG00000093072.11	-2.016	-0.0297765	0.0438	0.630561	0.653153	0.839025	1.53e-57
ENSG00000121769.3	2.01488	0.0448534	0.0439175	0.630567	0.231283	0.280332	6.98e-09
ENSG00000184207.8	2.01441	0.0384951	0.0439668	0.630567	0.568133	0.670035	1.02e-32
ENSG00000081923.6	2.01414	0.0382261	0.0439944	0.630567	0.755384	0.681429	1.86e-32
ENSG00000102189.12	-2.01402	-0.031708	0.0440077	0.630567	0.473706	0.50411	2.03e-18
ENSG00000141086.13	2.01365	0.0496674	0.0440462	0.630567	0.29655	0.29668	4.73e-10
ENSG00000234906.4	2.01359	0.0347812	0.0440527	0.630567	0.588182	0.678946	8.75e-31
ENSG00000171847.6	2.01302	0.0339862	0.0441129	0.630827	0.47289	0.684843	2.2e-40
ENSG00000173486.8	2.01236	0.0776818	0.0441821	0.631215	0.607451	0.569558	2.06e-22
ENSG00000162576.12	2.0118	0.0475304	0.0442415	0.631462	0.556174	0.697362	4.54e-33
ENSG00000104332.7	-2.00964	-0.0316053	0.0444689	0.634105	0.520874	0.652722	6.43e-29
ENSG00000129596.4	-2.00825	-0.0376422	0.0446165	0.635605	0.772946	0.703655	3.42e-34
ENSG00000197776.3	-2.00771	-0.0478884	0.0446739	0.635819	0.269229	0.315554	3.39e-10
ENSG00000106868.12	2.00677	0.0228526	0.0447745	0.635985	0.723859	0.592635	1.71e-24
ENSG00000166450.8	-2.00675	-0.0438806	0.0447763	0.635985	0.791368	0.687095	1.76e-32
ENSG00000087903.8	2.00587	0.0290674	0.0448699	0.635985	0.620847	0.538148	1.2e-20
ENSG00000180626.9	-2.00574	-0.0243086	0.0448835	0.635985	0.707072	0.739328	2.35e-38
ENSG00000121989.10	-2.00548	-0.0384551	0.0449116	0.635985	0.52609	0.424104	4.1e-16
ENSG00000112280.11	2.00467	0.0616015	0.0449988	0.635985	0.578009	0.538791	5.04e-21
ENSG00000165959.7	-2.00414	-0.0270647	0.0450547	0.635985	0.757319	0.57551	7.34e-25
ENSG00000250565.2	-2.00353	-0.0212014	0.0451206	0.635985	0.679075	0.885043	8.52e-67
ENSG00000092108.16	-2.00347	-0.0381973	0.0451273	0.635985	0.553209	0.510884	3.65e-20
ENSG00000142319.14	-2.00342	-0.0228742	0.0451323	0.635985	0.739568	0.763355	5.34e-47
ENSG00000197102.6	-2.00208	-0.0433082	0.0452766	0.635985	0.691314	0.649705	3.54e-28
ENSG00000048162.15	-2.00207	-0.0299873	0.0452772	0.635985	0.477879	0.482872	1.81e-17
ENSG00000078098.9	-2.00203	-0.0309573	0.0452816	0.635985	0.58242	0.47244	1.72e-17
ENSG00000140400.10	-2.00197	-0.026873	0.045288	0.635985	0.752769	0.736249	9.92e-37
ENSG00000143515.12	2.00166	0.104437	0.0453215	0.635985	0.0689176	0.239031	4.39e-08
ENSG00000131507.9	-2.00022	-0.0412958	0.0454761	0.637558	0.411715	0.40185	4.67e-15
ENSG00000144048.6	-1.99934	-0.0493036	0.045572	0.638061	0.332103	0.280376	3.55e-09
ENSG00000173456.4	-1.99891	-0.0307819	0.0456185	0.638061	0.720226	0.683104	1.35e-33
ENSG00000159423.12	1.99849	0.0368935	0.0456641	0.638061	0.538256	0.436381	1.55e-15
ENSG00000082516.8	1.99832	0.0389368	0.0456821	0.638061	0.556532	0.49126	9.83e-18
ENSG00000116157.5	-1.99753	-0.0428072	0.0457678	0.638663	0.440865	0.445463	2.93e-18
ENSG00000115137.7	1.99554	0.0489428	0.045984	0.640946	0.17552	0.232464	3.9e-08
ENSG00000118004.13	-1.99524	-0.0274058	0.0460168	0.640946	0.874172	0.739503	1.31e-37
ENSG00000108352.7	-1.99455	-0.0306064	0.0460918	0.641363	0.54245	0.669589	1.08e-30
ENSG00000206053.8	1.99413	0.0379584	0.0461382	0.641363	0.61186	0.889332	1.26e-67
ENSG00000143507.13	1.99379	0.0261822	0.046175	0.641363	0.837109	0.751331	6.03e-40
ENSG00000141642.4	-1.9929	-0.0294253	0.0462722	0.642118	0.554	0.4864	1.58e-17
ENSG00000135185.7	1.99181	0.0485446	0.0463921	0.642689	0.269975	0.390323	1.65e-13
ENSG00000086232.8	-1.99107	-0.0266169	0.0464727	0.642689	0.69344	0.610031	1.47e-25
ENSG00000109775.6	1.99104	0.0215658	0.046476	0.642689	0.86193	0.902282	4.35e-75
ENSG00000157734.9	-1.99097	-0.0704446	0.0464847	0.642689	0.147632	0.20311	9.1e-07
ENSG00000127948.9	1.99016	0.0499186	0.046573	0.643317	0.312828	0.296405	6.85e-12
ENSG00000117595.6	1.98924	0.0271337	0.0466749	0.644131	0.566331	0.756741	1.06e-40
ENSG00000213096.5	1.98873	0.0421777	0.0467306	0.644132	0.187988	0.213667	4.8e-07
ENSG00000146109.3	-1.98834	-0.0420728	0.0467741	0.644132	0.268221	0.260474	1.27e-08
ENSG00000106665.11	1.98807	0.0296377	0.0468038	0.644132	0.383247	0.384174	3.66e-14
ENSG00000172375.8	-1.98734	-0.0292433	0.0468847	0.644386	0.764209	0.663577	7.73e-32
ENSG00000166159.6	-1.98668	-0.0252322	0.0469584	0.644386	0.852339	0.804667	3.26e-55
ENSG00000177311.6	1.98666	0.0425555	0.0469602	0.644386	0.731316	0.656098	1.2e-28
ENSG00000105696.4	-1.98625	-0.0307054	0.0470053	0.644386	0.54775	0.604632	4.13e-25
ENSG00000168995.9	1.98583	0.0299089	0.047052	0.644386	0.795724	0.7561	1.3e-39
ENSG00000064309.10	1.98558	0.0254283	0.04708	0.644386	0.861599	0.831108	4.28e-52
ENSG00000114698.10	-1.98494	-0.0273218	0.0471511	0.644771	0.72911	0.663462	2.43e-29
ENSG00000148308.13	-1.98326	-0.0280293	0.0473383	0.646299	0.860962	0.817361	6.63e-50
ENSG00000124253.9	-1.98316	-0.0221392	0.047349	0.646299	0.742783	0.597211	4.76e-24
ENSG00000171617.9	-1.98274	-0.0454814	0.047397	0.646365	0.405548	0.364617	2.84e-13
ENSG00000166037.6	1.98218	0.0392968	0.0474593	0.646628	0.642126	0.631406	5.17e-28
ENSG00000113595.10	-1.98095	-0.0238916	0.0475964	0.64766	0.58532	0.516364	1.13e-20
ENSG00000103647.8	1.98058	0.0261049	0.0476389	0.64766	0.684795	0.643643	5.3e-28
ENSG00000111783.8	-1.98035	-0.0347862	0.0476646	0.64766	0.43864	0.466832	1.42e-17
ENSG00000037757.9	-1.97965	-0.0250219	0.0477432	0.648141	0.870311	0.879687	2.47e-66
ENSG00000243566.2	1.97901	0.0333307	0.0478149	0.648273	0.705122	0.775945	8.61e-42
ENSG00000120337.7	-1.97879	-0.0395278	0.0478393	0.648273	0.448568	0.32033	1.67e-11
ENSG00000117868.11	-1.97806	-0.0291542	0.0479217	0.648351	0.729547	0.636678	5.4e-27
ENSG00000100354.16	-1.97797	-0.0256429	0.0479316	0.648351	0.602488	0.643239	2.04e-27
ENSG00000182934.7	-1.97649	-0.0231232	0.0480993	0.650034	0.810733	0.854361	1.01e-57
ENSG00000206530.4	1.97595	0.0278458	0.0481606	0.650276	0.667264	0.595378	6.27e-25
ENSG00000100138.9	-1.97524	-0.0688325	0.0482406	0.650489	0.336249	0.262321	6.62e-09
ENSG00000139734.13	1.97504	0.0238005	0.0482631	0.650489	0.548046	0.54562	7e-21
ENSG00000105928.9	1.97391	0.0205253	0.0483918	0.651199	0.874277	0.730432	4.44e-37
ENSG00000128487.12	-1.97339	-0.0267541	0.0484513	0.651199	0.561234	0.560339	2.94e-24
ENSG00000215527.3	-1.97245	-0.0264181	0.048558	0.651199	0.758154	0.841062	3.18e-54
ENSG00000153707.11	-1.97208	-0.0193901	0.0486	0.651199	0.828711	0.818777	3.17e-50
ENSG00000169976.5	1.97145	0.0247322	0.0486721	0.651199	0.630935	0.706317	9.2e-34
ENSG00000112739.12	1.97138	0.0225701	0.0486799	0.651199	0.634018	0.604996	8.53e-26
ENSG00000108828.11	-1.97118	-0.0324082	0.0487038	0.651199	0.261646	0.286604	1.47e-09
ENSG00000182636.4	1.97113	0.0300573	0.0487089	0.651199	0.64725	0.64892	1.83e-28
ENSG00000187772.6	-1.97099	-0.0417302	0.0487256	0.651199	0.441026	0.382737	2.16e-13
ENSG00000122674.8	1.97073	0.028612	0.0487549	0.651199	0.813697	0.913493	7.4e-80
ENSG00000112365.4	-1.97039	-0.0329697	0.0487932	0.651199	0.59326	0.498288	2.74e-20
ENSG00000129083.8	-1.96993	-0.0339173	0.0488459	0.651322	0.478979	0.528025	2.8e-21
ENSG00000106034.13	1.9691	0.0350228	0.048942	0.651352	0.357021	0.328538	3.97e-11
ENSG00000096063.10	1.96908	0.0294656	0.0489436	0.651352	0.629526	0.64733	5.89e-30
ENSG00000166788.5	-1.96878	-0.029112	0.0489784	0.651352	0.608033	0.622332	1.82e-27
ENSG00000166557.8	1.96761	0.0310357	0.0491132	0.652097	0.610124	0.627395	6.8e-29
ENSG00000170577.7	-1.96754	-0.0250683	0.0491214	0.652097	0.825659	0.726368	6.12e-38
ENSG00000161677.7	-1.96647	-0.0283961	0.0492445	0.653115	0.726517	0.795152	7.07e-52
ENSG00000140830.4	-1.96574	-0.0179122	0.0493283	0.653115	0.373619	0.394026	5.36e-14
ENSG00000066926.6	-1.96491	-0.0309774	0.0494251	0.653115	0.717667	0.715372	1.74e-35
ENSG00000163888.3	-1.96471	-0.0268546	0.0494474	0.653115	0.588339	0.581233	4.17e-25
ENSG00000163322.9	-1.96419	-0.0381889	0.049508	0.653115	0.724694	0.720341	8.43e-38
ENSG00000103197.12	-1.9634	-0.0283167	0.0496001	0.653115	0.797143	0.824915	2.83e-54
ENSG00000214954.4	-1.96317	-0.0202377	0.0496263	0.653115	0.52393	0.461444	1.05e-16
ENSG00000243444.3	1.96269	0.0234147	0.0496821	0.653115	0.744145	0.712638	2.55e-34
ENSG00000138018.13	-1.96208	-0.0385481	0.0497528	0.653115	0.2627	0.258554	2.34e-08
ENSG00000183018.4	1.96187	0.11882	0.0497782	0.653115	0.637252	0.807339	1.09e-47
ENSG00000196167.5	1.96178	0.0287421	0.0497876	0.653115	0.406505	0.335851	3.16e-11
ENSG00000161204.7	1.9614	0.04397	0.0498321	0.653115	0.769435	0.766798	3.63e-42
ENSG00000167842.11	1.96117	0.0256032	0.049859	0.653115	0.564263	0.736984	7.07e-37
ENSG00000066185.8	1.96107	0.0366755	0.0498714	0.653115	0.244687	0.360558	6.55e-12
ENSG00000092871.12	-1.96094	-0.0215958	0.0498857	0.653115	0.739918	0.547472	3.52e-23
ENSG00000130702.9	1.96087	0.0289363	0.0498946	0.653115	0.602152	0.414108	1.19e-14
ENSG00000184923.8	-1.96033	-0.0304825	0.049957	0.653361	0.911776	0.898832	5.74e-71
ENSG00000169136.4	1.95961	0.0348669	0.0500419	0.653637	0.674732	0.860218	1.23e-70
ENSG00000256222.1	-1.95941	-0.0292365	0.0500652	0.653637	0.680921	0.640491	1.56e-27
ENSG00000110079.12	1.95804	0.0267124	0.0502251	0.655056	0.742884	0.712721	2.29e-36
ENSG00000147443.8	-1.95757	-0.0248139	0.0502803	0.655056	0.703426	0.504245	6.43e-19
ENSG00000101138.7	-1.95736	-0.0196228	0.0503049	0.655056	0.77432	0.662541	2.66e-30
ENSG00000073792.11	1.95682	0.0235092	0.0503687	0.655317	0.7257	0.629807	1.35e-27
ENSG00000203747.5	1.95609	0.0465505	0.0504547	0.655868	0.361322	0.329343	1.28e-11
ENSG00000106086.14	1.9545	0.0334941	0.0506419	0.657362	0.461336	0.420569	3.22e-14
ENSG00000213593.5	1.95428	0.0429593	0.0506679	0.657362	0.348728	0.41776	9.94e-15
ENSG00000138032.16	1.95333	0.0270858	0.05078	0.657362	0.56156	0.65332	1.67e-29
ENSG00000150977.9	-1.95326	-0.0360158	0.0507889	0.657362	0.605705	0.525995	3.99e-20
ENSG00000112685.9	-1.95301	-0.0331847	0.050819	0.657362	0.859327	0.742087	3.65e-39
ENSG00000067167.3	1.95289	0.154759	0.0508326	0.657362	0.36435	0.321096	1.37e-10
ENSG00000115310.13	1.95248	0.0367134	0.0508807	0.657417	0.367372	0.320479	1.68e-10
ENSG00000164182.6	1.95177	0.0488547	0.050965	0.657598	0.265615	0.212747	6.69e-07
ENSG00000116903.6	-1.9509	-0.0272546	0.0510691	0.657598	0.732292	0.780335	7.78e-44
ENSG00000131508.11	1.95082	0.0445113	0.0510785	0.657598	0.248218	0.269187	9.26e-09
ENSG00000170075.8	-1.95072	-0.0276024	0.0510903	0.657598	0.75381	0.553344	5.59e-23
ENSG00000197594.7	-1.95017	-0.0280608	0.0511564	0.657598	0.914309	0.803695	1.23e-46
ENSG00000073536.13	-1.95015	-0.0206238	0.0511577	0.657598	0.604686	0.542356	8.77e-25
ENSG00000084070.7	1.94761	0.0450526	0.0514619	0.660942	0.434886	0.423488	1.17e-15
ENSG00000237190.3	1.94661	0.0282091	0.0515809	0.661458	0.655597	0.799033	1.21e-45
ENSG00000116199.7	1.94654	0.0250597	0.0515903	0.661458	0.607387	0.559995	2.81e-23
ENSG00000139915.14	-1.94549	0.00736778	0.0517161	0.661664	0.39134	0.365999	2.82e-13
ENSG00000164841.4	1.94495	0.0359028	0.0517812	0.661664	0.458653	0.481885	4.95e-18
ENSG00000101150.13	1.94476	0.0304115	0.0518042	0.661664	0.602707	0.725946	2.35e-36
ENSG00000178773.10	-1.94465	-0.0381139	0.0518174	0.661664	0.554708	0.716472	7.22e-36
ENSG00000104221.8	-1.9443	-0.0301175	0.0518587	0.661664	0.599814	0.642097	5.11e-28
ENSG00000152760.5	-1.94405	-0.0306104	0.0518894	0.661664	0.45406	0.432665	7.75e-16
ENSG00000152219.4	-1.94384	-0.0321218	0.0519151	0.661664	0.38657	0.345694	5.01e-12
ENSG00000075218.14	-1.94229	-0.0349228	0.0521014	0.662223	0.396076	0.175525	2.78e-06
ENSG00000213463.3	1.94216	0.0290807	0.0521179	0.662223	0.464155	0.459297	1.11e-16
ENSG00000204007.2	-1.94209	-0.0333768	0.0521259	0.662223	0.357523	0.199977	7.18e-07
ENSG00000221968.4	-1.94172	-0.04023	0.0521709	0.662223	0.456012	0.634445	2.2e-30
ENSG00000113161.11	-1.94139	-0.0342815	0.0522108	0.662223	0.570856	0.585836	8.5e-24
ENSG00000100884.5	-1.94062	-0.0316609	0.052304	0.662223	0.704998	0.718924	3.74e-35
ENSG00000089225.15	1.94056	0.0269528	0.0523115	0.662223	0.771259	0.826607	1.98e-51
ENSG00000178950.12	-1.94047	-0.0386222	0.0523224	0.662223	0.587824	0.596023	8.84e-26
ENSG00000157017.11	-1.94019	-0.0295244	0.0523563	0.662223	0.601008	0.46104	2.13e-18
ENSG00000214026.6	1.9396	0.030436	0.052428	0.662572	0.788358	0.861423	3.78e-61
ENSG00000184995.6	-1.93827	-0.0300378	0.0525901	0.663358	0.506452	0.594512	2.48e-24
ENSG00000129151.4	-1.93774	-0.0278089	0.0526553	0.663358	0.646877	0.602382	5.55e-25
ENSG00000132612.14	1.93705	0.0348279	0.0527388	0.663358	0.508051	0.499152	3.77e-19
ENSG00000107130.6	-1.93699	-0.0226954	0.052746	0.663358	0.553635	0.473788	6.5e-19
ENSG00000141027.16	1.93692	0.0419449	0.0527555	0.663358	0.518875	0.552775	2.44e-21
ENSG00000184857.7	-1.93684	-0.0334091	0.0527654	0.663358	0.447586	0.218902	4.8e-07
ENSG00000106537.7	-1.93655	-0.0233275	0.0527998	0.663358	0.800876	0.62217	4.95e-31
ENSG00000109118.9	-1.93595	-0.0331705	0.0528738	0.663733	0.505212	0.480958	2.79e-17
ENSG00000181924.6	1.93555	0.0525832	0.052923	0.663794	0.236221	0.348702	1.48e-11
ENSG00000149115.9	-1.93503	-0.0431175	0.0529865	0.663884	0.450734	0.53547	1.47e-20
ENSG00000137133.6	1.93459	0.0261974	0.0530409	0.663884	0.643212	0.636235	1.27e-27
ENSG00000165669.9	-1.9335	-0.0215432	0.0531742	0.663884	0.884507	0.675511	5.91e-35
ENSG00000185736.11	-1.93316	-0.0247875	0.0532165	0.663884	0.76645	0.629408	8.67e-28
ENSG00000117505.8	1.93308	0.0354079	0.0532269	0.663884	0.638674	0.557374	1.28e-22
ENSG00000005379.11	-1.93283	-0.0225815	0.053257	0.663884	0.756066	0.607897	9.37e-32
ENSG00000112761.14	1.93257	0.0381448	0.0532893	0.663884	0.231629	0.304607	1.45e-10
ENSG00000165424.6	-1.93236	-0.0413442	0.0533148	0.663884	0.461372	0.53127	4.22e-21
ENSG00000185163.5	1.9318	0.0308956	0.0533847	0.663884	0.668002	0.587804	7.52e-24
ENSG00000077942.13	1.93176	0.0328967	0.0533888	0.663884	0.765553	0.544161	7.33e-21
ENSG00000138180.11	1.93062	0.035155	0.0535299	0.663884	0.516652	0.562177	5.33e-22
ENSG00000153060.3	1.93054	0.0322357	0.0535398	0.663884	0.716424	0.684008	3.34e-35
ENSG00000163624.5	-1.92973	-0.0310811	0.0536406	0.663884	0.495747	0.442084	1.27e-15
ENSG00000122783.12	-1.92948	-0.041876	0.0536709	0.663884	0.192714	0.361153	4.76e-12
ENSG00000243896.3	1.92922	0.0320134	0.0537029	0.663884	0.408556	0.426181	2.37e-16
ENSG00000100632.6	1.92919	0.0275416	0.053707	0.663884	0.676913	0.671634	1.81e-30
ENSG00000172244.4	1.92884	0.0372498	0.053751	0.663884	0.530848	0.623637	5.3e-26
ENSG00000165898.9	-1.92848	-0.0277895	0.0537955	0.663884	0.52993	0.532921	1.13e-20
ENSG00000147676.9	-1.92809	-0.0240043	0.0538437	0.663884	0.605865	0.627811	1.43e-27
ENSG00000131620.13	-1.92797	-0.0397205	0.0538585	0.663884	0.790861	0.739085	6.53e-37
ENSG00000075785.8	-1.92796	-0.0554889	0.0538595	0.663884	0.300238	0.227853	1.65e-08
ENSG00000132792.14	1.92719	0.0459803	0.0539554	0.664279	0.365633	0.359636	2.24e-12
ENSG00000178202.8	-1.92691	-0.0300104	0.0539907	0.664279	0.563471	0.461887	7.53e-18
ENSG00000019995.6	-1.9262	-0.0269092	0.0540789	0.664279	0.596632	0.700633	8.8e-35
ENSG00000125611.11	1.92605	0.0268125	0.0540981	0.664279	0.522328	0.611802	1.94e-27
ENSG00000141255.8	1.92568	0.0312519	0.0541448	0.664279	0.62163	0.611771	4.25e-26
ENSG00000235531.5	1.92531	0.0375562	0.0541908	0.664279	0.570163	0.539417	9.25e-21
ENSG00000135211.5	-1.92522	-0.0309729	0.0542016	0.664279	0.827592	0.750518	1.09e-40
ENSG00000163235.11	1.92482	0.0241823	0.054252	0.664355	0.66037	0.583844	8.4e-24
ENSG00000205302.2	1.92287	0.0265399	0.0544959	0.666797	0.597532	0.603539	1.43e-26
ENSG00000168124.2	1.92082	0.0205729	0.0547539	0.669204	0.677808	0.752684	1.08e-40
ENSG00000079931.10	-1.92012	-0.0398744	0.0548431	0.669204	0.529548	0.674491	7.34e-31
ENSG00000173699.11	-1.91927	-0.0261833	0.0549499	0.669204	0.495063	0.596722	9.28e-25
ENSG00000143612.14	-1.91851	-0.0655443	0.0550459	0.669204	0.4782	0.506743	1.22e-18
ENSG00000165113.8	1.9183	0.0313344	0.0550735	0.669204	0.815349	0.811005	1.81e-50
ENSG00000115828.11	-1.9178	-0.0274053	0.0551359	0.669204	0.674688	0.618327	3.79e-27
ENSG00000184363.5	1.91751	0.0374969	0.0551737	0.669204	0.380192	0.457648	4.65e-17
ENSG00000164031.12	1.91723	0.0325857	0.0552085	0.669204	0.569066	0.426372	5.62e-15
ENSG00000243251.4	1.91668	0.0406261	0.0552787	0.669204	0.364987	0.389947	4.52e-13
ENSG00000114346.9	1.91652	0.0282874	0.0552994	0.669204	0.845165	0.765234	6.87e-42
ENSG00000154736.5	-1.91623	-0.0276527	0.0553357	0.669204	0.659596	0.676211	9.77e-32
ENSG00000143536.7	-1.9162	-0.0368227	0.0553398	0.669204	0.281332	0.283378	5.13e-09
ENSG00000174233.7	1.91545	0.0271683	0.0554351	0.669204	0.581019	0.617812	7.68e-27
ENSG00000166106.2	1.91512	0.0289464	0.0554776	0.669204	0.748727	0.837108	1.07e-55
ENSG00000100014.15	1.91491	0.0372491	0.0555044	0.669204	0.430915	0.430682	6.3e-15
ENSG00000069702.6	1.91464	0.0398269	0.0555384	0.669204	0.384837	0.43754	2.74e-15
ENSG00000112137.12	-1.91422	-0.0330237	0.0555915	0.669204	0.752414	0.689627	1.91e-32
ENSG00000182606.10	-1.91382	-0.0254541	0.0556435	0.669204	0.701413	0.600466	4.03e-27
ENSG00000110876.8	-1.91242	-0.0290688	0.0558219	0.669204	0.704014	0.59558	5.91e-24
ENSG00000114098.13	1.91233	0.0454584	0.0558345	0.669204	0.282536	0.232417	1.46e-07
ENSG00000136059.10	-1.91191	-0.0237425	0.0558874	0.669204	0.627445	0.623795	4.96e-27
ENSG00000166224.12	1.9118	0.0249217	0.0559025	0.669204	0.745457	0.735316	2.06e-39
ENSG00000138642.10	-1.91166	-0.0285821	0.0559197	0.669204	0.428773	0.454944	1.99e-17
ENSG00000162614.14	1.91166	0.0276448	0.0559203	0.669204	0.506552	0.514924	4.62e-19
ENSG00000166471.6	-1.91163	-0.0293933	0.0559237	0.669204	0.57391	0.520408	9.45e-20
ENSG00000101216.6	1.91118	0.029832	0.0559816	0.669204	0.622995	0.69802	1.59e-33
ENSG00000160714.5	1.91099	0.0272314	0.0560052	0.669204	0.552261	0.632053	3.73e-28
ENSG00000162065.7	1.90981	0.0406014	0.0561575	0.669204	0.582975	0.433834	4.01e-18
ENSG00000150712.6	1.90977	0.0332756	0.0561627	0.669204	0.540144	0.683348	4.93e-31
ENSG00000186827.6	1.90941	0.038089	0.0562091	0.669204	0.298835	0.618894	5.52e-28
ENSG00000154767.10	-1.90941	-0.0147432	0.0562098	0.669204	0.869633	0.774507	3.19e-42
ENSG00000074842.3	-1.90928	-0.0206212	0.0562265	0.669204	0.822102	0.723735	1.95e-40
ENSG00000176749.4	1.90925	0.0248426	0.0562293	0.669204	0.57127	0.531554	2.95e-21
ENSG00000109536.7	1.90909	0.145279	0.0562504	0.669204	0.0702354	0.274418	1.13e-08
ENSG00000080224.13	-1.90881	-0.0676186	0.056287	0.669204	0.207857	0.271647	1.15e-09
ENSG00000173163.6	1.90872	0.0337829	0.0562986	0.669204	0.487107	0.574547	1.22e-22
ENSG00000165684.3	-1.90789	-0.0358461	0.0564059	0.669653	0.506955	0.664903	6.21e-30
ENSG00000154727.6	1.90773	0.0354309	0.0564263	0.669653	0.496418	0.569152	1.55e-22
ENSG00000075618.13	1.90723	0.0346857	0.0564911	0.669653	0.612361	0.766993	3.44e-42
ENSG00000168394.9	-1.90693	-0.0310618	0.0565295	0.669653	0.543822	0.474137	8.41e-17
ENSG00000148842.13	-1.90641	-0.0749422	0.0565965	0.669653	0.366485	0.280524	3.02e-09
ENSG00000158163.10	-1.90635	-0.0313199	0.0566042	0.669653	0.487365	0.65824	6.93e-29
ENSG00000016864.12	-1.90568	-0.0634274	0.0566913	0.669904	0.164418	0.247987	4.31e-08
ENSG00000131471.2	1.90537	0.0410955	0.0567323	0.669904	0.269616	0.303057	4.62e-10
ENSG00000136052.5	1.90484	0.0250366	0.0568002	0.669904	0.697506	0.712578	4.08e-36
ENSG00000105866.9	-1.90482	-0.0213424	0.056804	0.669904	0.736132	0.618395	1.17e-25
ENSG00000152455.11	1.90391	0.0292083	0.0569222	0.67077	0.834908	0.780428	4.56e-46
ENSG00000165238.12	-1.90204	-0.0448419	0.0571659	0.671776	0.624177	0.561328	2.58e-24
ENSG00000020922.8	-1.90165	-0.0234655	0.0572163	0.671776	0.767669	0.749372	6.49e-39
ENSG00000130312.2	-1.9016	-0.0189524	0.0572238	0.671776	0.773647	0.890099	2.06e-69
ENSG00000048392.7	1.90154	0.0151122	0.0572314	0.671776	0.946096	0.828484	1.98e-54
ENSG00000160216.14	1.90154	0.024847	0.0572315	0.671776	0.651718	0.687693	2.98e-35
ENSG00000188501.7	-1.90105	-0.0395292	0.0572957	0.672003	0.390848	0.333912	2.02e-11
ENSG00000140612.9	1.8999	0.0387104	0.0574458	0.672126	0.336648	0.250731	5.98e-08
ENSG00000108561.4	-1.89925	-0.0259933	0.0575318	0.672126	0.826159	0.807554	7.12e-49
ENSG00000121406.4	-1.89899	-0.03457	0.0575664	0.672126	0.863483	0.835674	3.33e-53
ENSG00000128536.11	1.89893	0.0285781	0.0575739	0.672126	0.693632	0.681004	1.08e-31
ENSG00000066583.7	1.89889	0.0273197	0.0575785	0.672126	0.473445	0.399289	1.85e-14
ENSG00000186020.8	-1.8987	-0.0495458	0.0576039	0.672126	0.221477	0.206421	1e-06
ENSG00000121905.5	1.89858	0.0353024	0.0576198	0.672126	0.441757	0.433401	5.95e-15
ENSG00000004478.5	1.8975	0.0351245	0.057762	0.672924	0.477616	0.268255	1.71e-08
ENSG00000164885.8	-1.89721	-0.026993	0.0577996	0.672924	0.661885	0.846427	3.04e-57
ENSG00000006634.3	-1.89704	-0.0411353	0.0578228	0.672924	0.482359	0.412311	2.38e-15
ENSG00000163788.9	1.89627	0.0392542	0.0579238	0.673175	0.349512	0.346197	2.89e-11
ENSG00000109171.10	-1.89596	-0.046053	0.0579648	0.673175	0.4557	0.379231	8.83e-13
ENSG00000172409.5	1.89586	0.0373468	0.0579789	0.673175	0.323304	0.246861	6.52e-08
ENSG00000019582.10	-1.89547	-0.0264514	0.0580306	0.673254	0.73519	0.734815	4.84e-38
ENSG00000198892.6	1.89263	0.0207975	0.0584071	0.676176	0.825172	0.856949	7.93e-58
ENSG00000165714.6	1.89234	0.0316306	0.0584458	0.676176	0.627653	0.686795	9.34e-32
ENSG00000116455.9	1.892	0.0252354	0.0584907	0.676176	0.812227	0.644913	3.53e-28
ENSG00000055950.12	1.89199	0.0810076	0.058492	0.676176	0.34978	0.362759	6.52e-12
ENSG00000135070.9	1.89139	0.0261897	0.0585718	0.676176	0.640956	0.548122	2.66e-21
ENSG00000196666.3	-1.89111	-0.0591139	0.0586092	0.676176	0.213088	0.224613	1.56e-07
ENSG00000123739.6	1.89108	0.032168	0.0586139	0.676176	0.67874	0.603456	9.65e-25
ENSG00000204366.3	-1.89086	-0.0330293	0.0586431	0.676176	0.308536	0.293254	2.81e-10
ENSG00000183780.8	-1.89036	-0.0272864	0.0587093	0.676412	0.798067	0.701514	2.34e-36
ENSG00000173548.8	1.89003	0.0435683	0.0587538	0.676412	0.188095	0.316353	3.21e-10
ENSG00000165935.5	1.88949	0.0341768	0.0588265	0.67673	0.419108	0.524493	5.27e-21
ENSG00000262246.1	1.88896	0.0271392	0.0588974	0.677026	0.731168	0.89907	6.82e-73
ENSG00000130779.15	1.88837	0.0527202	0.0589761	0.67711	0.278042	0.449458	3.11e-16
ENSG00000113231.9	-1.88808	-0.0238421	0.0590158	0.67711	0.719611	0.746646	2.58e-41
ENSG00000189280.3	-1.88789	-0.0398106	0.0590401	0.67711	0.481062	0.462241	4.21e-17
ENSG00000123485.7	1.88592	0.0287994	0.059306	0.678723	0.765795	0.598809	2.78e-25
ENSG00000166140.13	-1.88569	-0.0366565	0.0593361	0.678723	0.492866	0.434571	5.79e-16
ENSG00000100319.11	-1.88563	-0.0407849	0.0593448	0.678723	0.395296	0.409804	2.45e-14
ENSG00000074527.7	1.88551	0.0144252	0.0593617	0.678723	0.665339	0.562281	1.84e-22
ENSG00000178904.14	1.88457	0.018077	0.0594883	0.67937	0.658841	0.668193	4.06e-31
ENSG00000138207.8	-1.88418	-0.0285788	0.0595412	0.67937	0.691249	0.573335	6.08e-26
ENSG00000196072.7	-1.88368	-0.0215848	0.0596088	0.67937	0.790384	0.762415	1.01e-41
ENSG00000182931.5	-1.88363	-0.0274403	0.0596147	0.67937	0.520676	0.524029	6.55e-21
ENSG00000118276.7	1.88312	0.0310636	0.0596838	0.67937	0.51045	0.544619	8.39e-21
ENSG00000204169.6	1.88267	0.0307038	0.0597452	0.67937	0.554148	0.659345	1.68e-29
ENSG00000158748.3	-1.88233	-0.0301038	0.0597914	0.67937	0.634882	0.439751	1.23e-15
ENSG00000029153.10	-1.88215	-0.0352558	0.0598163	0.67937	0.679907	0.832231	1.03e-52
ENSG00000076662.5	-1.88185	-0.0263004	0.0598564	0.67937	0.722345	0.721619	3.35e-36
ENSG00000196284.9	1.88174	0.0199185	0.0598712	0.67937	0.672331	0.615504	1.79e-25
ENSG00000264364.2	-1.88112	-0.0314501	0.0599555	0.679813	0.578194	0.616318	2.72e-26
ENSG00000104299.10	1.88077	0.0418868	0.0600028	0.679836	0.760146	0.661392	1.1e-29
ENSG00000198093.6	1.87909	0.029201	0.0602327	0.68105	0.814609	0.826352	7.15e-55
ENSG00000133321.6	1.87893	0.0230242	0.0602541	0.68105	0.621155	0.545157	2.61e-21
ENSG00000175426.6	-1.87864	-0.0290071	0.0602941	0.68105	0.461368	0.386112	2.01e-13
ENSG00000172201.6	1.87775	0.0285925	0.0604153	0.68105	0.68821	0.587519	4.97e-25
ENSG00000124839.8	1.87752	0.0277836	0.0604466	0.68105	0.658616	0.599879	3.95e-28
ENSG00000197653.10	1.87716	0.0235358	0.0604967	0.68105	0.604799	0.509822	2.33e-19
ENSG00000153201.11	1.87679	0.0338226	0.0605462	0.68105	0.564308	0.538138	2.15e-20
ENSG00000089558.4	-1.87668	-0.0293789	0.0605616	0.68105	0.401757	0.553156	7.97e-22
ENSG00000127314.13	1.87657	0.0259872	0.0605766	0.68105	0.695164	0.513218	6.11e-24
ENSG00000171115.3	-1.87647	-0.02683	0.0605903	0.68105	0.622427	0.785201	2.87e-44
ENSG00000147364.12	-1.87633	-0.0255842	0.0606094	0.68105	0.701568	0.707667	2.56e-33
ENSG00000120329.4	-1.87494	-0.0258665	0.0608004	0.681612	0.434078	0.387267	1.92e-13
ENSG00000167483.13	1.87431	0.0249876	0.0608876	0.681612	0.777852	0.537134	3.99e-23
ENSG00000072657.4	-1.87421	-0.0493425	0.0609009	0.681612	0.420576	0.438911	6.37e-16
ENSG00000077147.10	-1.87407	-0.0389083	0.060921	0.681612	0.504326	0.634769	1.5e-30
ENSG00000100599.11	-1.87407	-0.00532134	0.0609213	0.681612	0.621839	0.735467	1.22e-36
ENSG00000154217.10	1.87395	0.026794	0.0609377	0.681612	0.828133	0.695249	8.54e-34
ENSG00000147592.4	-1.87297	-0.0371258	0.061072	0.681612	0.427291	0.322106	1.57e-10
ENSG00000160218.8	-1.87281	-0.0224047	0.0610941	0.681612	0.635899	0.820682	4.18e-50
ENSG00000146426.13	-1.87256	-0.0329545	0.0611292	0.681612	0.697469	0.599312	3.15e-24
ENSG00000135845.5	-1.87214	-0.0257169	0.0611869	0.681612	0.615546	0.565743	7.04e-23
ENSG00000198797.6	1.87199	0.0560366	0.0612082	0.681612	0.234379	0.189951	2.71e-06
ENSG00000174236.2	1.87123	0.0576073	0.0613138	0.681612	0.363326	0.349897	2.25e-11
ENSG00000138756.13	1.87052	0.0240924	0.0614112	0.681612	0.669502	0.714494	1.04e-34
ENSG00000170743.12	1.86992	0.0219104	0.0614953	0.681612	0.677994	0.669631	6.76e-34
ENSG00000177688.5	1.86966	0.0267225	0.0615309	0.681612	0.541966	0.498681	1.72e-18
ENSG00000107719.8	1.86893	0.0230659	0.0616326	0.681612	0.703214	0.527313	5.6e-20
ENSG00000177103.9	1.86799	0.0396636	0.0617641	0.681612	0.331484	0.489896	2.16e-18
ENSG00000134321.7	-1.86785	-0.0217986	0.0617825	0.681612	0.683134	0.799227	1.04e-46
ENSG00000119401.10	1.86782	0.0398317	0.0617869	0.681612	0.484061	0.497158	4.11e-19
ENSG00000173928.2	-1.86779	-0.0877558	0.0617915	0.681612	0.580581	0.592663	1.15e-24
ENSG00000151790.4	1.86779	0.0358602	0.0617919	0.681612	0.36145	0.455352	3.28e-16
ENSG00000187840.4	1.86755	0.0383716	0.0618254	0.681612	0.398185	0.404051	1.59e-14
ENSG00000111906.13	-1.86752	-0.0366242	0.0618288	0.681612	0.389069	0.561377	5.86e-22
ENSG00000101158.8	1.86705	0.0285413	0.0618944	0.681612	0.757336	0.805411	2.38e-48
ENSG00000184206.7	1.867	0.0288662	0.0619017	0.681612	0.545414	0.460627	1.61e-16
ENSG00000130427.2	1.86691	0.0337877	0.0619147	0.681612	0.36558	0.296268	9.68e-10
ENSG00000080200.5	-1.86687	-0.0391944	0.0619194	0.681612	0.235444	0.190058	2.9e-06
ENSG00000114648.7	-1.86664	-0.038568	0.0619525	0.681612	0.2924	0.285212	2.74e-09
ENSG00000100023.13	1.86643	0.0408097	0.0619807	0.681612	0.294643	0.319441	2.61e-10
ENSG00000128463.8	1.86604	0.0276793	0.0620358	0.681612	0.542383	0.56934	3.65e-23
ENSG00000170370.10	-1.86581	-0.0263448	0.062068	0.681612	0.805232	0.836358	7.65e-56
ENSG00000112578.5	1.86427	0.030072	0.0622844	0.682302	0.478106	0.369906	1.85e-12
ENSG00000132330.12	1.86361	0.0361078	0.0623759	0.682302	0.471695	0.403193	1.23e-13
ENSG00000198754.5	-1.8636	-0.0218621	0.0623786	0.682302	0.619736	0.602436	2.9e-25
ENSG00000095383.15	1.86326	0.0299564	0.0624263	0.682302	0.499614	0.559406	2.25e-23
ENSG00000141522.7	-1.86322	-0.0388146	0.0624313	0.682302	0.584253	0.512969	3.35e-20
ENSG00000058729.6	1.8632	0.0293086	0.0624338	0.682302	0.447784	0.53348	1.1e-20
ENSG00000162929.9	-1.86297	-0.0381048	0.0624666	0.682302	0.351335	0.374063	1.21e-14
ENSG00000008083.9	1.86277	0.0288377	0.0624947	0.682302	0.766298	0.857211	4.8e-58
ENSG00000167995.11	1.86174	0.0249674	0.0626399	0.683389	0.659916	0.677541	4.52e-34
ENSG00000111667.9	1.86115	0.02119	0.0627234	0.683507	0.826101	0.784291	2.88e-43
ENSG00000184922.9	1.86018	0.04683	0.06286	0.683507	0.342877	0.311287	9.29e-11
ENSG00000135506.11	1.85987	0.0507573	0.0629041	0.683507	0.30274	0.314627	7.07e-12
ENSG00000143418.15	1.85963	0.0350088	0.0629381	0.683507	0.466485	0.592319	5.93e-24
ENSG00000148450.8	-1.85946	-0.0297741	0.0629614	0.683507	0.603316	0.630057	4.18e-28
ENSG00000143379.8	1.85945	0.040153	0.0629629	0.683507	0.604057	0.526361	2.46e-21
ENSG00000136628.13	-1.85941	-0.0435349	0.0629696	0.683507	0.313157	0.347541	7.21e-12
ENSG00000178734.4	-1.85716	-0.027783	0.063289	0.683935	0.760972	0.685104	1.01e-33
ENSG00000213523.5	-1.85674	-0.0346769	0.063348	0.683935	0.360839	0.318481	2.58e-10
ENSG00000064652.6	-1.85615	-0.0276183	0.0634328	0.683935	0.632077	0.574836	5.09e-24
ENSG00000196387.5	-1.85607	-0.0812155	0.063443	0.683935	0.216075	0.446257	5.35e-16
ENSG00000100030.10	-1.85595	-0.0316477	0.0634602	0.683935	0.60946	0.738396	1.13e-41
ENSG00000178752.11	-1.85588	-0.0269956	0.0634712	0.683935	0.7562	0.742226	1.67e-38
ENSG00000073711.6	-1.8557	-0.0294876	0.063496	0.683935	0.429284	0.523519	1.3e-20
ENSG00000116791.9	-1.85549	-0.0227789	0.0635268	0.683935	0.540301	0.68487	5.18e-32
ENSG00000106462.6	-1.85502	-0.0277935	0.0635927	0.683935	0.736008	0.704371	1.79e-33
ENSG00000133101.5	-1.85501	-0.0221958	0.0635942	0.683935	0.770185	0.708771	3.5e-35
ENSG00000135248.11	-1.85501	-0.0251988	0.0635951	0.683935	0.593444	0.522311	1.86e-20
ENSG00000130748.6	-1.85463	-0.0174162	0.0636487	0.683935	0.729545	0.76726	1.12e-42
ENSG00000125966.8	-1.85422	-0.0968304	0.0637072	0.683935	0.238171	0.220644	2.93e-07
ENSG00000165152.4	1.85387	0.0333669	0.0637577	0.683935	0.385844	0.457048	6.55e-18
ENSG00000158169.7	-1.85375	-0.0255308	0.0637756	0.683935	0.610197	0.687428	1.37e-31
ENSG00000138166.5	-1.85354	-0.0350585	0.0638047	0.683935	0.410551	0.450546	2.86e-16
ENSG00000196227.6	-1.85303	-0.0313259	0.063878	0.683935	0.813858	0.739256	1.34e-39
ENSG00000123636.13	1.85282	0.0306271	0.0639076	0.683935	0.436244	0.52014	1.41e-19
ENSG00000176209.7	-1.85276	-0.0286456	0.0639166	0.683935	0.441777	0.376895	6.1e-13
ENSG00000164949.3	-1.85273	-0.0258591	0.0639209	0.683935	0.509851	0.427163	1.37e-15
ENSG00000164944.7	1.8508	0.0226256	0.0641981	0.686412	0.6123	0.4983	3.77e-19
ENSG00000176463.9	-1.85031	-0.0221427	0.0642687	0.686678	0.632101	0.559968	2.96e-23
ENSG00000010017.9	1.84983	0.0236728	0.0643378	0.686734	0.83431	0.774639	6.19e-43
ENSG00000135437.5	-1.84925	-0.0402138	0.0644223	0.686734	0.317	0.347417	4.04e-12
ENSG00000241258.2	1.84807	0.0498101	0.0645928	0.686734	0.178634	0.24438	2.52e-08
ENSG00000130811.6	1.84805	0.0319525	0.0645956	0.686734	0.656512	0.649654	6.31e-29
ENSG00000125945.10	1.84775	0.00989307	0.0646391	0.686734	0.641338	0.653762	1.41e-30
ENSG00000164816.6	-1.84756	-0.0234663	0.064666	0.686734	0.807162	0.833495	5.47e-54
ENSG00000162520.10	1.84732	0.02796	0.0647007	0.686734	0.593664	0.494775	7.57e-18
ENSG00000143106.8	-1.8472	-0.0214008	0.0647179	0.686734	0.678496	0.706829	5.49e-34
ENSG00000164985.10	1.84713	0.0245233	0.0647282	0.686734	0.758668	0.805013	6.33e-48
ENSG00000272514.1	1.84711	0.0324273	0.0647318	0.686734	0.391525	0.352588	9.32e-13
ENSG00000140932.5	1.84633	0.0268014	0.0648445	0.687177	0.501568	0.472271	3.71e-17
ENSG00000161642.13	1.84619	0.0237532	0.0648652	0.687177	0.429108	0.487821	1.16e-18
ENSG00000133048.8	-1.84484	-0.0493917	0.0650604	0.688296	0.397091	0.378847	3.41e-13
ENSG00000105723.7	1.84471	0.0370848	0.0650796	0.688296	0.460712	0.4518	1.49e-16
ENSG00000185658.9	-1.84436	-0.0209533	0.0651302	0.688296	0.666024	0.76067	6.33e-41
ENSG00000130332.10	-1.84408	-0.0655544	0.0651713	0.688296	0.336591	0.350633	1.6e-11
ENSG00000093217.5	1.84387	0.0308279	0.0652022	0.688296	0.548625	0.537584	7.59e-21
ENSG00000177542.6	-1.84297	-0.0409148	0.0653334	0.688296	0.57	0.63053	4.54e-27
ENSG00000162191.9	-1.84294	-0.0397511	0.0653384	0.688296	0.434249	0.435558	5.65e-16
ENSG00000103540.12	1.84266	0.0305917	0.065378	0.688296	0.574759	0.58398	1.99e-23
ENSG00000241973.6	-1.84241	-0.0369567	0.0654151	0.688296	0.375711	0.446405	2.12e-16
ENSG00000120451.6	1.84231	0.0197813	0.0654297	0.688296	0.72641	0.896311	2.98e-72
ENSG00000140526.12	1.84196	0.0298879	0.0654808	0.688351	0.649138	0.657907	7.99e-32
ENSG00000187151.3	-1.84043	-0.0191314	0.0657053	0.689483	0.651044	0.690551	3.3e-33
ENSG00000105048.12	-1.84027	-0.0281064	0.0657289	0.689483	0.488233	0.674481	5.94e-32
ENSG00000145723.12	1.84023	0.022542	0.0657339	0.689483	0.510052	0.511062	5.58e-20
ENSG00000198625.8	-1.83957	-0.0309341	0.0658317	0.689483	0.625041	0.622507	1.53e-26
ENSG00000111052.3	1.83915	0.0291126	0.0658938	0.689483	0.575715	0.546812	3.53e-21
ENSG00000198933.5	-1.83905	-0.0309854	0.0659079	0.689483	0.419778	0.437396	1.86e-15
ENSG00000087074.7	-1.83865	-0.0245015	0.0659673	0.689483	0.863196	0.763031	2.86e-42
ENSG00000109758.4	-1.83857	-0.0231111	0.0659779	0.689483	0.62488	0.791822	3.64e-45
ENSG00000144713.8	-1.83841	-0.0196857	0.0660021	0.689483	0.859827	0.721549	3.4e-35
ENSG00000092295.7	1.83722	0.022571	0.0661773	0.690832	0.777292	0.80514	3.28e-49
ENSG00000056050.6	1.83685	0.0204809	0.0662326	0.690929	0.587229	0.596431	6.77e-25
ENSG00000110321.11	-1.83609	-0.0181907	0.0663447	0.691294	0.879261	0.821893	1.01e-50
ENSG00000100263.9	-1.83599	-0.0327039	0.0663598	0.691294	0.463966	0.388202	5.06e-13
ENSG00000110435.7	-1.83561	-0.029548	0.0664159	0.691398	0.717416	0.605812	2.13e-26
ENSG00000169231.9	1.83473	0.0269359	0.0665461	0.692133	0.561562	0.506604	9.03e-20
ENSG00000171345.9	-1.83433	-0.0751211	0.066605	0.692133	0.580387	0.599209	4.15e-24
ENSG00000145248.6	-1.83371	-0.0437858	0.0666971	0.692133	0.383697	0.327463	1.81e-12
ENSG00000147536.7	1.83363	0.0371919	0.0667092	0.692133	0.376891	0.369938	1.24e-13
ENSG00000166925.4	1.83275	0.0334556	0.0668391	0.692133	0.432748	0.410929	1.71e-14
ENSG00000122481.12	1.83275	0.0235213	0.0668398	0.692133	0.804649	0.761706	2.03e-40
ENSG00000085719.7	1.83243	0.0282943	0.0668875	0.692133	0.403078	0.473222	6.18e-17
ENSG00000169684.9	1.83236	0.0227953	0.0668984	0.692133	0.801071	0.838256	3.07e-59
ENSG00000130775.11	1.83233	0.0326595	0.0669017	0.692133	0.533678	0.562199	1.92e-24
ENSG00000185716.7	-1.83196	-0.0408823	0.0669574	0.692231	0.451667	0.550709	4.12e-22
ENSG00000204822.6	1.83114	0.0264809	0.0670801	0.692856	0.543084	0.556523	3.54e-22
ENSG00000049656.9	1.83092	0.0299398	0.0671128	0.692856	0.625968	0.621474	3.43e-29
ENSG00000136104.14	1.83063	0.0276577	0.0671564	0.692856	0.476636	0.489486	7.4e-19
ENSG00000163346.12	-1.82991	-0.0410509	0.0672634	0.693483	0.413231	0.466963	1.38e-18
ENSG00000111249.9	-1.82905	-0.0259345	0.0673914	0.693997	0.197728	0.22784	2.57e-07
ENSG00000135625.6	1.82896	0.0495074	0.0674058	0.693997	0.336123	0.290478	2.81e-10
ENSG00000162627.12	-1.8283	-0.0212066	0.0675043	0.694103	0.568006	0.451227	1.2e-16
ENSG00000132518.6	1.82827	0.0199754	0.0675086	0.694103	0.848814	0.741351	1.54e-39
ENSG00000068793.13	-1.82778	-0.111434	0.0675829	0.694166	0.0400643	0.318293	4.81e-12
ENSG00000163902.7	1.82751	0.0299722	0.067623	0.694166	0.506479	0.52113	3.02e-20
ENSG00000182809.6	1.82711	0.0455138	0.067684	0.694166	0.446626	0.667993	2.69e-30
ENSG00000170837.2	1.82669	0.0304768	0.0677462	0.694166	0.775981	0.783981	3.36e-43
ENSG00000163328.9	-1.8264	-0.0361594	0.0677907	0.694166	0.429829	0.495684	6.26e-20
ENSG00000169020.5	-1.8263	-0.031235	0.067805	0.694166	0.485533	0.632917	2.26e-27
ENSG00000184575.7	-1.82527	-0.0423619	0.067961	0.694166	0.228396	0.235775	8.27e-08
ENSG00000244731.3	1.82525	0.0223149	0.0679633	0.694166	0.475052	0.449155	6.66e-16
ENSG00000140854.8	1.82516	0.0267563	0.0679765	0.694166	0.65885	0.605032	2.54e-25
ENSG00000182749.5	-1.82516	-0.0314037	0.0679775	0.694166	0.35855	0.440296	4.64e-16
ENSG00000115935.12	-1.82469	-0.0260204	0.0680485	0.694418	0.542775	0.422416	1.02e-15
ENSG00000053918.11	-1.82385	-0.0396386	0.0681752	0.694451	0.305695	0.260611	1.99e-08
ENSG00000147799.7	1.82366	0.0679747	0.068204	0.694451	0.275509	0.365856	9.15e-13
ENSG00000091009.6	1.82322	0.0325906	0.0682702	0.694451	0.396848	0.329415	7.09e-11
ENSG00000103353.11	1.82304	0.0274014	0.0682971	0.694451	0.655983	0.636582	3.64e-29
ENSG00000151304.5	-1.82277	-0.0219788	0.0683378	0.694451	0.628439	0.696213	1.36e-32
ENSG00000198492.10	-1.82206	-0.0324029	0.0684454	0.694451	0.456828	0.425403	1.54e-14
ENSG00000135363.7	1.82168	0.0252851	0.0685034	0.694451	0.745009	0.731076	1.64e-36
ENSG00000231925.7	-1.82129	-0.0242595	0.0685629	0.694451	0.544427	0.525495	2.92e-21
ENSG00000132432.9	-1.82109	-0.0333859	0.0685937	0.694451	0.674977	0.532904	5.23e-23
ENSG00000129744.2	1.82104	0.0218731	0.0686001	0.694451	0.679378	0.835089	5.25e-54
ENSG00000180917.12	-1.82099	-0.0241936	0.0686082	0.694451	0.484989	0.652093	2.7e-29
ENSG00000139351.10	1.82091	0.0342646	0.068621	0.694451	0.637309	0.51434	3.61e-20
ENSG00000091947.5	1.82069	0.0351211	0.0686535	0.694451	0.449354	0.484765	2.41e-17
ENSG00000115163.10	1.81912	0.0362313	0.0688926	0.695961	0.557176	0.611579	5.21e-27
ENSG00000082701.10	1.81874	0.0337084	0.0689504	0.695961	0.579648	0.487542	8.54e-19
ENSG00000105610.4	-1.8179	-0.029442	0.0690798	0.695961	0.573758	0.567675	1.35e-22
ENSG00000100036.11	1.81715	0.0276734	0.0691945	0.695961	0.397937	0.325303	5.8e-11
ENSG00000143437.16	1.81652	0.0356137	0.0692906	0.695961	0.274077	0.328725	1.56e-11
ENSG00000138413.9	-1.81628	-0.0348595	0.0693281	0.695961	0.42323	0.591384	1.77e-25
ENSG00000204950.2	1.81627	0.0321846	0.0693292	0.695961	0.527885	0.655928	1.71e-30
ENSG00000085872.10	-1.81614	-0.0333768	0.0693486	0.695961	0.659472	0.583862	4.98e-26
ENSG00000175305.12	-1.81515	-0.0238448	0.0695006	0.695961	0.622687	0.578066	8.54e-25
ENSG00000122420.5	1.81483	0.0280058	0.0695504	0.695961	0.386776	0.393928	1.03e-13
ENSG00000121207.7	-1.81454	-0.0184764	0.0695953	0.695961	0.658657	0.671891	1.96e-30
ENSG00000090470.10	1.81426	0.0405725	0.0696378	0.695961	0.478666	0.699927	1.18e-34
ENSG00000110768.7	1.81408	0.0227648	0.0696654	0.695961	0.710693	0.648262	2.63e-28
ENSG00000159882.8	1.81348	0.0322485	0.0697583	0.695961	0.466903	0.524807	8.47e-26
ENSG00000169184.5	1.81276	0.0366946	0.069869	0.695961	0.846378	0.819727	1.02e-50
ENSG00000104687.8	1.81255	0.0288413	0.0699013	0.695961	0.48166	0.567031	1.79e-22
ENSG00000163145.8	-1.81247	-0.0198734	0.0699139	0.695961	0.755789	0.699686	1.36e-34
ENSG00000166321.9	1.8124	0.0390288	0.0699237	0.695961	0.395812	0.331103	4.38e-12
ENSG00000113356.6	1.81214	0.0455065	0.0699649	0.695961	0.24342	0.253294	3.89e-08
ENSG00000100083.14	-1.81199	-0.0321612	0.0699879	0.695961	0.737979	0.748299	2.27e-38
ENSG00000197343.6	1.81175	0.0313262	0.0700249	0.695961	0.543652	0.41339	4.44e-15
ENSG00000153922.6	1.81168	0.0354957	0.0700359	0.695961	0.28267	0.197914	4.65e-07
ENSG00000140416.15	-1.81167	-0.0188472	0.0700376	0.695961	0.628271	0.689677	1.49e-32
ENSG00000156885.4	-1.81162	-0.0423359	0.0700444	0.695961	0.29875	0.430857	5.29e-15
ENSG00000171236.9	1.81132	0.0299183	0.0700913	0.695961	0.795692	0.644875	9.07e-32
ENSG00000100934.10	-1.81086	-0.0308677	0.0701625	0.695961	0.628863	0.623387	7.39e-26
ENSG00000176293.15	1.81057	0.0230313	0.0702067	0.695961	0.769496	0.728406	1.25e-36
ENSG00000106049.4	-1.81047	-0.0229141	0.0702223	0.695961	0.676191	0.552539	2.18e-24
ENSG00000198839.5	-1.80983	-0.0313283	0.0703227	0.695961	0.575847	0.522205	5.93e-20
ENSG00000069869.11	1.80969	0.0296572	0.0703436	0.695961	0.569216	0.521036	2.07e-19
ENSG00000178222.8	-1.80938	-0.0293298	0.070392	0.695961	0.48243	0.456377	3.04e-16
ENSG00000117091.5	1.80936	0.0243101	0.070395	0.695961	0.631474	0.573616	8.63e-24
ENSG00000204228.3	-1.80936	-0.0135891	0.0703957	0.695961	0.653923	0.809037	1.24e-48
ENSG00000091129.15	1.80932	0.0270496	0.0704017	0.695961	0.541817	0.557741	3.33e-22
ENSG00000184517.7	-1.80916	-0.0385581	0.0704266	0.695961	0.430515	0.679095	2.48e-31
ENSG00000185245.6	-1.80861	-0.0276376	0.0705117	0.696343	0.737063	0.735076	9.17e-38
ENSG00000087206.12	-1.80826	-0.0284066	0.0705654	0.696415	0.634568	0.678221	7.64e-31
ENSG00000074695.5	-1.80714	-0.0232246	0.0707408	0.697688	0.773486	0.791467	4.94e-45
ENSG00000164576.7	-1.80599	-0.0282971	0.0709194	0.698632	0.410048	0.412364	9.42e-15
ENSG00000105516.6	-1.80545	-0.0244946	0.0710048	0.698632	0.800685	0.774777	1.37e-47
ENSG00000151553.10	-1.80533	-0.0215591	0.0710224	0.698632	0.531365	0.558007	2.38e-21
ENSG00000100191.4	1.80533	0.0494776	0.0710234	0.698632	0.632654	0.586746	7.51e-24
ENSG00000136891.9	1.80503	0.0266366	0.0710694	0.698632	0.667945	0.572394	1.01e-23
ENSG00000267127.2	1.80431	0.0320766	0.0711823	0.698634	0.68063	0.61853	9.03e-27
ENSG00000144115.12	-1.80418	-0.022722	0.0712038	0.698634	0.669819	0.739192	1.29e-37
ENSG00000077157.16	1.80409	0.0284585	0.0712179	0.698634	0.580899	0.769725	4.9e-42
ENSG00000163472.14	1.80384	0.0433729	0.0712559	0.698634	0.248146	0.350098	8.48e-12
ENSG00000104549.7	-1.80345	-0.0356217	0.0713176	0.698782	0.778103	0.630743	4.77e-32
ENSG00000142197.8	1.80302	0.0140482	0.0713843	0.698979	0.940716	0.767695	7.3e-47
ENSG00000163499.7	1.80207	0.0288537	0.0715344	0.699388	0.327028	0.570401	1.15e-23
ENSG00000188343.8	-1.80205	-0.0228203	0.071538	0.699388	0.675761	0.627151	1.06e-26
ENSG00000167220.7	-1.80187	-0.0303083	0.0715659	0.699388	0.436041	0.406407	8.85e-14
ENSG00000099904.11	1.8015	0.0175487	0.0716246	0.699491	0.798549	0.734421	4.82e-37
ENSG00000140905.5	-1.80064	-0.0188724	0.0717597	0.699491	0.849061	0.832593	6.39e-54
ENSG00000037637.6	-1.79966	-0.026813	0.0719137	0.699491	0.507837	0.544366	9.75e-21
ENSG00000171819.4	-1.79961	-0.0279682	0.071922	0.699491	0.722921	0.66643	2.08e-31
ENSG00000078674.13	-1.79937	-0.023841	0.07196	0.699491	0.758461	0.738054	1.06e-38
ENSG00000198711.4	1.79932	0.0299495	0.0719674	0.699491	0.821286	0.768004	4.61e-41
ENSG00000116754.9	-1.79868	-0.0339647	0.0720694	0.699491	0.310412	0.308602	5.86e-11
ENSG00000068137.10	1.79833	0.0679264	0.0721254	0.699491	0.183219	0.202788	5.35e-07
ENSG00000174744.9	-1.79812	-0.0366974	0.0721586	0.699491	0.397983	0.362073	1.74e-12
ENSG00000198837.5	1.79795	0.0312524	0.072185	0.699491	0.463411	0.638145	3.71e-27
ENSG00000129696.8	-1.79791	-0.0294598	0.0721918	0.699491	0.309417	0.430827	7.62e-15
ENSG00000178685.9	1.79777	0.0270844	0.0722141	0.699491	0.450628	0.552773	1.39e-21
ENSG00000100298.11	1.79762	0.0353108	0.0722374	0.699491	0.674982	0.729859	1.96e-36
ENSG00000136378.10	-1.7973	-0.0247004	0.0722887	0.699491	0.626142	0.625239	2.4e-27
ENSG00000205835.4	1.79696	0.0261358	0.0723416	0.699491	0.656561	0.596124	1.88e-25
ENSG00000136213.7	1.79627	0.0239537	0.072451	0.699491	0.791924	0.688224	2.63e-32
ENSG00000196083.5	-1.79618	-0.0240032	0.0724656	0.699491	0.787306	0.709912	3.7e-35
ENSG00000203727.3	-1.79573	-0.0279788	0.0725377	0.699491	0.752036	0.708477	1.27e-33
ENSG00000078814.11	1.7954	0.0229308	0.0725904	0.699491	0.462826	0.382754	5.48e-13
ENSG00000203876.5	1.79515	0.0219331	0.0726295	0.699491	0.461212	0.406519	7.02e-14
ENSG00000084636.13	1.79446	0.0320983	0.0727403	0.699491	0.452292	0.485985	5.93e-19
ENSG00000133454.11	1.79373	0.0188226	0.0728567	0.699491	0.74888	0.665621	1.76e-30
ENSG00000087191.8	1.79367	0.0411729	0.0728657	0.699491	0.595355	0.621396	5.14e-26
ENSG00000169371.9	-1.79337	-0.0358351	0.0729136	0.699491	0.232054	0.202052	1.36e-06
ENSG00000099817.7	1.79254	0.0353046	0.0730471	0.699491	0.411776	0.296505	1.42e-09
ENSG00000168397.12	1.792	0.03432	0.0731324	0.699491	0.459629	0.443233	1.19e-16
ENSG00000130592.9	-1.79198	-0.0232926	0.073136	0.699491	0.73677	0.697941	1.59e-33
ENSG00000001626.10	1.79179	0.0295207	0.0731662	0.699491	0.474602	0.453165	7.82e-16
ENSG00000088812.13	-1.79166	-0.0268955	0.0731873	0.699491	0.803739	0.791273	2.1e-45
ENSG00000197410.8	-1.79155	-0.0246446	0.0732048	0.699491	0.725301	0.715897	2.52e-34
ENSG00000137574.6	-1.79154	-0.0278074	0.0732071	0.699491	0.64466	0.662548	1.28e-29
ENSG00000109158.6	-1.79114	-0.0252908	0.0732703	0.699491	0.468164	0.388088	8.14e-14
ENSG00000138600.5	-1.79112	-0.0317427	0.0732737	0.699491	0.51177	0.427202	1.27e-15
ENSG00000120438.7	-1.79102	-0.0236563	0.0732894	0.699491	0.630321	0.734756	2.14e-38
ENSG00000169220.13	1.79102	0.034663	0.0732905	0.699491	0.373273	0.47573	2.28e-17
ENSG00000152208.7	-1.79098	-0.0336959	0.073296	0.699491	0.345545	0.498958	1.27e-18
ENSG00000066827.11	1.79095	0.0450442	0.0733018	0.699491	0.572387	0.502228	2.16e-18
ENSG00000170348.4	1.79021	0.028675	0.0734202	0.699823	0.614765	0.684795	2.89e-33
ENSG00000037897.12	1.79015	0.0268946	0.0734299	0.699823	0.57959	0.374056	2.07e-13
ENSG00000166965.8	1.78951	0.0305005	0.0735322	0.700015	0.690176	0.724386	3.34e-43
ENSG00000100731.11	1.78932	0.0210438	0.0735634	0.700015	0.770506	0.742869	1.54e-39
ENSG00000188603.12	1.78908	0.0352768	0.0736016	0.700015	0.291755	0.332783	5.95e-12
ENSG00000198663.12	-1.78775	-0.0199443	0.0738158	0.700015	0.593917	0.558522	2.35e-22
ENSG00000204140.8	1.7876	0.029349	0.0738409	0.700015	0.584589	0.510497	7.99e-19
ENSG00000164056.6	-1.78748	-0.044148	0.0738596	0.700015	0.217082	0.259092	7.97e-09
ENSG00000140836.10	-1.78741	-0.0274122	0.0738712	0.700015	0.839945	0.837922	2.9e-54
ENSG00000115318.7	-1.78721	-0.0323939	0.0739043	0.700015	0.578334	0.626115	4.11e-28
ENSG00000144909.7	-1.78703	-0.0246674	0.0739334	0.700015	0.50978	0.605406	5.58e-25
ENSG00000150403.13	1.78693	0.0229324	0.073949	0.700015	0.639784	0.631338	8.51e-27
ENSG00000198715.7	1.78678	0.0431026	0.0739737	0.700015	0.2889	0.251316	1.19e-08
ENSG00000123975.4	-1.78655	-0.0255052	0.07401	0.700015	0.791531	0.625227	5.37e-29
ENSG00000112541.9	1.78555	0.0309062	0.0741722	0.700887	0.855635	0.652073	5.49e-29
ENSG00000116898.7	1.78538	0.0349474	0.0742003	0.700887	0.212689	0.200959	1.39e-07
ENSG00000153002.7	-1.78512	-0.0263057	0.0742424	0.700887	0.539849	0.561348	3.59e-22
ENSG00000113248.3	-1.78469	-0.0363824	0.0743112	0.701096	0.428729	0.3614	3.4e-12
ENSG00000162341.11	-1.78287	-0.0394096	0.0746081	0.703293	0.486034	0.638484	3.78e-29
ENSG00000164620.4	-1.78209	-0.0228766	0.0747352	0.703293	0.548514	0.476926	1.41e-17
ENSG00000082126.13	-1.78194	-0.0301415	0.0747583	0.703293	0.451853	0.428678	1.4e-15
ENSG00000113721.9	1.7817	0.0293846	0.0747978	0.703293	0.440402	0.415405	8.18e-16
ENSG00000054282.11	1.78147	0.0291614	0.0748362	0.703293	0.586441	0.664627	4.8e-30
ENSG00000117481.6	-1.7813	-0.0361993	0.074864	0.703293	0.454953	0.544029	7.26e-21
ENSG00000105486.9	-1.78125	-0.0207524	0.0748722	0.703293	0.826955	0.840324	1.4e-53
ENSG00000204572.5	-1.78083	-0.029749	0.07494	0.703489	0.379015	0.301184	1.06e-09
ENSG00000089091.12	-1.78038	-0.0240637	0.0750132	0.703735	0.789664	0.873133	2.39e-64
ENSG00000157796.13	-1.78001	-0.0222807	0.0750742	0.703868	0.577986	0.48918	2.19e-18
ENSG00000167703.10	-1.77932	-0.0257517	0.0751876	0.703978	0.759421	0.587031	1.09e-23
ENSG00000121766.10	-1.77845	-0.026927	0.0753301	0.703978	0.731914	0.713074	3.83e-34
ENSG00000150787.3	1.77829	0.0368116	0.075357	0.703978	0.378413	0.520709	2e-19
ENSG00000131408.9	-1.77809	-0.023294	0.0753891	0.703978	0.904595	0.648295	8.28e-29
ENSG00000180389.6	1.77782	0.0312648	0.075433	0.703978	0.733776	0.819416	2.41e-50
ENSG00000111144.5	-1.77741	-0.0365661	0.0755012	0.703978	0.417789	0.31273	2.06e-10
ENSG00000065243.14	-1.77714	-0.0415048	0.075545	0.703978	0.610819	0.520954	7.28e-20
ENSG00000113448.12	1.77658	0.0527508	0.0756368	0.703978	0.385365	0.355993	7.05e-12
ENSG00000171169.8	-1.77643	-0.0611546	0.0756627	0.703978	0.208286	0.325535	3.59e-11
ENSG00000112972.10	1.77638	0.0287121	0.0756696	0.703978	0.290953	0.284454	4.55e-09
ENSG00000082397.11	-1.77622	-0.0218399	0.075697	0.703978	0.840029	0.732121	5.35e-36
ENSG00000100285.9	-1.776	-0.0309113	0.0757333	0.703978	0.373777	0.34943	2.39e-12
ENSG00000171453.13	-1.77579	-0.0262844	0.075768	0.703978	0.65998	0.751727	7.46e-40
ENSG00000029559.5	-1.77571	-0.0170341	0.0757807	0.703978	0.661529	0.75253	2.9e-40
ENSG00000182359.10	1.7754	0.0288748	0.0758318	0.703978	0.474606	0.414122	8.63e-16
ENSG00000087303.12	-1.77529	-0.025758	0.0758502	0.703978	0.786775	0.778908	2.04e-43
ENSG00000108784.5	-1.77509	-0.0421369	0.0758838	0.703978	0.505562	0.468043	6.94e-17
ENSG00000112242.10	1.77449	0.029719	0.0759814	0.70408	0.585112	0.492589	6.94e-19
ENSG00000103184.7	1.77445	0.0234359	0.0759887	0.70408	0.754884	0.750255	1.02e-39
ENSG00000140279.8	1.77331	0.0378994	0.076177	0.704337	0.310364	0.376479	1.6e-12
ENSG00000138375.8	1.77191	0.0274881	0.0764094	0.704337	0.592471	0.519448	3.91e-20
ENSG00000160679.8	1.77172	0.0477827	0.0764411	0.704337	0.208028	0.350635	3.3e-12
ENSG00000240230.1	-1.77155	-0.0558999	0.0764698	0.704337	0.432339	0.559748	8e-22
ENSG00000148396.14	-1.77131	-0.0297389	0.07651	0.704337	0.572421	0.263286	1.34e-08
ENSG00000242110.3	-1.77094	-0.0268102	0.0765711	0.704337	0.723452	0.638148	5.71e-29
ENSG00000089916.13	-1.77071	-0.0240936	0.0766084	0.704337	0.882812	0.887235	3.2e-68
ENSG00000164933.7	-1.77015	-0.0351254	0.0767018	0.704337	0.419174	0.416216	5.92e-15
ENSG00000113360.12	-1.77011	-0.0241236	0.076709	0.704337	0.739341	0.790461	1.64e-47
ENSG00000160785.9	-1.77009	-0.0374327	0.0767115	0.704337	0.246865	0.213943	3.56e-07
ENSG00000103091.10	1.76987	0.0313189	0.0767486	0.704337	0.746789	0.719028	3.54e-35
ENSG00000100372.10	1.76983	0.0286297	0.0767554	0.704337	0.489056	0.473199	4.78e-17
ENSG00000116127.13	-1.76976	-0.0301582	0.0767672	0.704337	0.396259	0.427734	4.43e-15
ENSG00000128563.9	-1.76973	-0.0262172	0.0767727	0.704337	0.47849	0.50933	2.43e-19
ENSG00000122417.11	-1.76881	-0.0389362	0.0769255	0.704337	0.349836	0.303126	1.06e-09
ENSG00000111348.4	-1.76877	-0.0233367	0.0769316	0.704337	0.474193	0.426207	1e-14
ENSG00000152642.6	1.76876	0.0293468	0.0769339	0.704337	0.53306	0.55389	2.4e-22
ENSG00000176681.10	-1.76864	-0.0274844	0.0769544	0.704337	0.595918	0.619689	1.52e-25
ENSG00000100908.9	1.76855	0.0260052	0.076969	0.704337	0.780666	0.703116	5.24e-33
ENSG00000063046.13	1.76836	0.0335689	0.0770003	0.704337	0.61376	0.662765	5.97e-30
ENSG00000204619.3	1.7683	0.0276957	0.0770107	0.704337	0.580658	0.493706	4.35e-19
ENSG00000073111.9	1.76779	0.035261	0.0770956	0.704337	0.733348	0.665505	7.06e-30
ENSG00000240764.2	1.76777	0.0206928	0.0770997	0.704337	0.665777	0.643802	4.44e-28
ENSG00000213996.8	-1.76749	-0.0340976	0.0771466	0.704337	0.505783	0.601448	2.92e-24
ENSG00000087157.14	1.76694	0.0218228	0.0772388	0.704337	0.820998	0.817633	5.61e-52
ENSG00000162630.5	1.76668	0.0380864	0.0772822	0.704337	0.466193	0.358113	6.22e-12
ENSG00000156011.12	1.76667	0.0166388	0.0772841	0.704337	0.756024	0.741797	2.53e-39
ENSG00000197557.6	-1.76618	-0.0287507	0.0773653	0.704649	0.474191	0.421635	9.93e-15
ENSG00000100147.9	-1.76567	-0.049074	0.0774509	0.705001	0.166485	0.326608	1.62e-11
ENSG00000008283.11	-1.76429	-0.0265698	0.0776837	0.705927	0.66565	0.611813	1.88e-27
ENSG00000099256.14	-1.76405	-0.0272553	0.0777235	0.705927	0.692128	0.825581	5.92e-54
ENSG00000163053.6	1.76399	0.0328529	0.077733	0.705927	0.302322	0.382049	1.52e-13
ENSG00000185518.7	-1.76378	-0.0289479	0.0777685	0.705927	0.669742	0.827539	6.65e-53
ENSG00000110076.14	-1.76367	-0.0353214	0.077788	0.705927	0.51648	0.552712	8.92e-23
ENSG00000135334.8	-1.76177	-0.0266006	0.0781081	0.708404	0.584765	0.394943	2.27e-15
ENSG00000198951.7	-1.76136	-0.0692889	0.078178	0.708609	0.451347	0.4324	4.89e-16
ENSG00000175283.7	1.75932	0.0366343	0.0785234	0.709908	0.471226	0.547226	1.58e-21
ENSG00000111215.7	-1.75865	-0.0245575	0.078637	0.709908	0.61152	0.770675	4e-44
ENSG00000156482.6	-1.75862	-0.031991	0.0786421	0.709908	0.623377	0.627911	1.48e-26
ENSG00000140543.9	-1.75848	-0.0262311	0.0786658	0.709908	0.828017	0.79598	7.45e-47
ENSG00000139291.9	1.75812	0.0312562	0.0787274	0.709908	0.425024	0.418303	1.96e-14
ENSG00000153820.8	1.75799	0.023996	0.0787489	0.709908	0.668369	0.552078	4.03e-22
ENSG00000241685.4	1.75788	0.0276035	0.0787677	0.709908	0.498193	0.33695	2.8e-12
ENSG00000135862.5	1.75742	0.0238018	0.0788469	0.709908	0.707786	0.830143	1.05e-56
ENSG00000172817.3	1.75716	0.0382946	0.0788908	0.709908	0.70061	0.592719	1.75e-24
ENSG00000105856.9	1.75647	0.0432669	0.0790077	0.709908	0.542446	0.54863	1.46e-22
ENSG00000167332.7	1.75644	0.022694	0.0790125	0.709908	0.771523	0.716418	6.32e-35
ENSG00000124784.4	1.75644	0.038676	0.0790132	0.709908	0.408411	0.574252	3.17e-23
ENSG00000050820.12	-1.75606	-0.0285864	0.0790784	0.709908	0.510964	0.426239	6.78e-15
ENSG00000111775.2	1.7559	0.0218987	0.0791062	0.709908	0.453985	0.40097	4.1e-14
ENSG00000178233.13	-1.75582	-0.0202277	0.0791185	0.709908	0.727161	0.560106	5.57e-23
ENSG00000125901.5	1.75561	0.0333042	0.0791544	0.709908	0.664089	0.668996	6.9e-31
ENSG00000175893.7	1.75559	0.0218212	0.079158	0.709908	0.759891	0.739717	1.92e-37
ENSG00000154447.10	1.7553	0.0357632	0.0792076	0.709908	0.258406	0.267681	1.26e-08
ENSG00000160867.10	1.75523	0.0489633	0.0792204	0.709908	0.403447	0.398715	8.68e-14
ENSG00000181991.11	-1.75445	-0.0289947	0.0793539	0.710428	0.699502	0.669795	3.9e-30
ENSG00000196455.3	1.75433	0.0669228	0.0793732	0.710428	0.149813	0.226654	1.61e-07
ENSG00000154370.9	1.75359	0.0333836	0.0795006	0.711134	0.381674	0.587894	3.27e-23
ENSG00000076003.4	1.75292	0.0595932	0.079616	0.711134	0.163127	0.219172	8.26e-08
ENSG00000154229.7	1.75283	0.0246298	0.0796311	0.711134	0.678702	0.797721	5.94e-47
ENSG00000078967.8	1.75272	0.0304484	0.0796493	0.711134	0.326572	0.286216	8.56e-10
ENSG00000177234.5	1.75249	0.0240152	0.0796891	0.711134	0.537031	0.630951	1.75e-27
ENSG00000129480.8	1.75145	0.0248118	0.0798678	0.71134	0.834577	0.805482	2.04e-47
ENSG00000163380.11	-1.75128	-0.0636898	0.0798984	0.71134	0.238027	0.2314	1.63e-07
ENSG00000182183.10	-1.7508	-0.027816	0.079981	0.71134	0.666135	0.585162	9.25e-24
ENSG00000115816.9	1.75072	0.0332132	0.0799947	0.71134	0.691859	0.650758	4.46e-28
ENSG00000138083.3	-1.74976	-0.0263849	0.0801601	0.71134	0.713851	0.642596	2.4e-28
ENSG00000139946.5	1.74916	0.0252829	0.0802639	0.71134	0.76091	0.724391	7.29e-37
ENSG00000213626.7	-1.74848	-0.0254866	0.080381	0.71134	0.651021	0.649035	7.48e-30
ENSG00000167535.3	1.7482	0.0423251	0.08043	0.71134	0.271781	0.243535	8.34e-08
ENSG00000198855.2	1.74812	0.0255284	0.080443	0.71134	0.596865	0.54143	8.05e-21
ENSG00000122035.6	-1.74781	-0.035917	0.0804968	0.71134	0.673027	0.663477	3.11e-30
ENSG00000125740.9	1.74773	0.0228326	0.0805115	0.71134	0.801611	0.806837	3.7e-48
ENSG00000170634.8	-1.74748	-0.0316703	0.0805548	0.71134	0.308059	0.380984	2.95e-13
ENSG00000175287.14	-1.74742	-0.0237548	0.0805649	0.71134	0.790934	0.835851	3.96e-53
ENSG00000269343.2	1.74722	0.0236413	0.0806	0.71134	0.704348	0.757321	2.01e-39
ENSG00000060688.8	1.74703	0.0239462	0.0806327	0.71134	0.580942	0.542934	9.31e-21
ENSG00000076356.6	1.74695	0.0317411	0.0806452	0.71134	0.598617	0.571308	7.44e-23
ENSG00000132535.14	1.74675	0.0216597	0.0806816	0.71134	0.704701	0.690346	7.63e-40
ENSG00000138316.6	-1.74649	-0.0277886	0.0807253	0.71134	0.550441	0.70452	1.97e-35
ENSG00000081059.15	1.74648	0.0252931	0.0807278	0.71134	0.522728	0.633345	2.33e-27
ENSG00000214435.3	-1.74625	-0.0259464	0.0807671	0.71134	0.534771	0.522094	6.9e-20
ENSG00000256683.2	1.74567	0.0205211	0.080869	0.71134	0.834698	0.858249	1.8e-59
ENSG00000127922.5	1.74558	0.0268084	0.0808838	0.71134	0.547665	0.442666	1.82e-15
ENSG00000158161.11	1.74543	0.0292037	0.0809093	0.71134	0.392687	0.369556	1.14e-12
ENSG00000268182.1	1.74523	0.02469	0.0809441	0.71134	0.763137	0.681154	5.77e-32
ENSG00000005810.13	1.74523	0.0422398	0.0809451	0.71134	0.386391	0.4325	2.93e-15
ENSG00000083812.7	-1.7448	-0.0346219	0.0810192	0.71134	0.37115	0.391108	4.46e-13
ENSG00000187961.9	1.74466	0.0445042	0.0810438	0.71134	0.361871	0.308888	1.41e-10
ENSG00000138698.10	-1.74448	-0.0495831	0.0810754	0.71134	0.289889	0.226157	3.01e-07
ENSG00000112562.14	-1.74435	-0.0228733	0.0810982	0.71134	0.64582	0.748073	2.65e-40
ENSG00000176783.10	1.74413	0.0303113	0.0811364	0.71134	0.725831	0.846978	1.92e-56
ENSG00000164114.14	1.74387	0.0220195	0.0811822	0.71134	0.643261	0.706543	2.01e-34
ENSG00000115947.9	1.74354	0.027452	0.081239	0.711423	0.364222	0.232274	3.17e-08
ENSG00000171044.6	-1.74312	-0.0204402	0.0813124	0.71157	0.601581	0.616442	4.97e-26
ENSG00000140463.9	1.74267	0.0359676	0.0813918	0.71157	0.347324	0.315583	1.45e-10
ENSG00000196648.6	1.74238	0.0266759	0.0814413	0.71157	0.512076	0.418569	1.89e-14
ENSG00000153774.4	1.74164	0.0338897	0.0815716	0.71157	0.399831	0.584984	1.98e-24
ENSG00000213203.2	-1.74156	-0.0354036	0.081586	0.71157	0.549753	0.638559	5.28e-28
ENSG00000111670.10	1.74123	0.0274501	0.0816429	0.71157	0.455594	0.364493	1.47e-13
ENSG00000164185.4	1.74104	0.0346678	0.0816772	0.71157	0.388386	0.335642	4.5e-11
ENSG00000111358.9	-1.7409	-0.0460532	0.0817018	0.71157	0.42619	0.550217	1.87e-21
ENSG00000169718.13	1.74062	0.0278678	0.0817502	0.71157	0.677729	0.744857	1.49e-40
ENSG00000237289.5	1.74057	0.230301	0.0817586	0.71157	0.303845	0.433996	1.53e-15
ENSG00000176769.9	1.74016	0.0287417	0.0818303	0.71157	0.685568	0.546079	3.49e-21
ENSG00000140287.6	1.74016	0.0217048	0.0818308	0.71157	0.454465	0.407444	7.69e-14
ENSG00000197948.6	-1.73959	-0.0303371	0.081931	0.71157	0.641497	0.591915	2.05e-25
ENSG00000123146.15	-1.73929	-0.0238314	0.0819844	0.71157	0.732729	0.728844	1.35e-36
ENSG00000100225.13	-1.73916	-0.0260915	0.0820058	0.71157	0.830603	0.829558	1.64e-51
ENSG00000136895.14	-1.73911	-0.0238465	0.0820149	0.71157	0.623482	0.633693	1.15e-26
ENSG00000124214.15	-1.73847	-0.0294725	0.0821288	0.71176	0.643431	0.742455	1.27e-41
ENSG00000196329.6	-1.73845	-0.0313606	0.0821316	0.71176	0.457135	0.500002	1.45e-18
ENSG00000105767.2	-1.73776	-0.0259849	0.0822525	0.711934	0.484529	0.378547	2.59e-13
ENSG00000123360.7	1.73739	0.0289493	0.0823189	0.711934	0.458504	0.479784	5.72e-18
ENSG00000135378.3	1.73718	0.0292465	0.0823546	0.711934	0.56906	0.522657	3.48e-20
ENSG00000126870.11	1.73678	0.0188486	0.0824264	0.711934	0.63532	0.73731	1.62e-38
ENSG00000172159.11	-1.73669	-0.0317767	0.0824413	0.711934	0.785381	0.830744	2.57e-53
ENSG00000135148.7	-1.7363	-0.105539	0.0825101	0.711934	0.210852	0.201718	9.96e-07
ENSG00000112378.11	-1.7363	-0.0199276	0.0825112	0.711934	0.70556	0.59068	3.31e-25
ENSG00000057757.5	-1.73618	-0.0340928	0.0825314	0.711934	0.435706	0.398863	1.46e-13
ENSG00000184530.8	-1.73508	-0.0324699	0.0827264	0.712307	0.301935	0.281891	2.61e-09
ENSG00000124678.13	1.73501	0.0554088	0.0827391	0.712307	0.404403	0.433798	2.45e-15
ENSG00000099204.14	-1.73485	-0.0485668	0.0827665	0.712307	0.617889	0.604852	8.58e-26
ENSG00000122741.11	-1.73461	-0.0256992	0.0828096	0.712307	0.470294	0.514248	8.25e-19
ENSG00000197245.4	-1.7346	-0.0376382	0.082812	0.712307	0.416514	0.493451	1.32e-18
ENSG00000182472.4	-1.73365	-0.0250728	0.0829801	0.712782	0.646024	0.584036	1.74e-24
ENSG00000103528.12	1.73339	0.0211171	0.0830257	0.712782	0.576473	0.750293	2.82e-39
ENSG00000138161.8	-1.73306	-0.0244226	0.0830845	0.712782	0.79514	0.797221	3.33e-52
ENSG00000234719.4	-1.73305	-0.0228507	0.083086	0.712782	0.792816	0.794602	1.15e-46
ENSG00000132153.10	1.73272	0.0394395	0.0831459	0.712782	0.198042	0.281243	6.18e-09
ENSG00000220008.2	1.73268	0.037449	0.0831523	0.712782	0.538361	0.445785	5.84e-16
ENSG00000112658.6	1.73216	0.0281104	0.0832456	0.713174	0.46825	0.368152	3.74e-13
ENSG00000241852.5	1.73111	0.0258069	0.083433	0.713852	0.839788	0.764632	2.28e-40
ENSG00000100918.8	-1.73103	-0.0360479	0.0834463	0.713852	0.696232	0.7957	2.92e-48
ENSG00000166407.9	1.73091	0.0334463	0.0834676	0.713852	0.622796	0.612393	1.01e-26
ENSG00000103888.11	-1.73	-0.028326	0.0836301	0.714835	0.652375	0.648498	6.01e-31
ENSG00000075223.9	1.72935	0.020544	0.0837467	0.715424	0.701239	0.647478	9.23e-31
ENSG00000120875.4	1.7289	0.0346777	0.0838273	0.715705	0.571852	0.714644	1.86e-35
ENSG00000229833.5	1.72735	0.016219	0.0841052	0.717485	0.697276	0.742204	4.48e-38
ENSG00000188747.4	-1.7272	-0.02963	0.0841315	0.717485	0.828212	0.827906	1.96e-54
ENSG00000132002.3	1.72642	0.0370871	0.0842723	0.717926	0.454972	0.678101	1.76e-31
ENSG00000178965.9	-1.72638	-0.0208261	0.0842789	0.717926	0.476942	0.493204	1.93e-18
ENSG00000164916.9	-1.7258	-0.0264907	0.0843841	0.71809	0.583451	0.759338	9.75e-41
ENSG00000149452.11	-1.72574	-0.0300529	0.0843939	0.71809	0.411243	0.679353	5.86e-31
ENSG00000179148.5	1.72506	0.029681	0.0845161	0.718241	0.797806	0.680899	1.73e-33
ENSG00000185798.6	-1.72494	-0.0248198	0.0845382	0.718241	0.73513	0.677759	1.21e-32
ENSG00000164116.12	-1.72479	-0.0295142	0.0845651	0.718241	0.732351	0.695597	1.13e-34
ENSG00000124406.12	-1.72458	-0.0513875	0.0846031	0.718241	0.233952	0.335759	2.51e-11
ENSG00000139629.11	-1.72422	-0.0288287	0.084669	0.718393	0.47035	0.527049	7.78e-21
ENSG00000176153.10	-1.7229	-0.0126751	0.0849068	0.719235	0.706172	0.593445	1.51e-25
ENSG00000197162.8	1.72263	0.035698	0.0849557	0.719235	0.413801	0.446123	1.58e-15
ENSG00000088827.8	1.72235	0.0265041	0.0850052	0.719235	0.67745	0.562453	4.04e-22
ENSG00000138002.10	-1.72201	-0.0651891	0.0850678	0.719235	0.334301	0.325682	1.04e-10
ENSG00000186118.7	-1.72185	-0.0452015	0.0850966	0.719235	0.580257	0.645997	1.06e-27
ENSG00000114805.12	-1.72168	-0.0266984	0.0851273	0.719235	0.528449	0.459303	1.43e-16
ENSG00000100583.4	-1.72145	-0.02503	0.0851699	0.719235	0.802213	0.76935	5.35e-46
ENSG00000176396.9	-1.7209	-0.0282882	0.0852695	0.719235	0.589771	0.554351	2.65e-22
ENSG00000020181.13	-1.72071	-0.0320261	0.0853031	0.719235	0.46527	0.49038	3.44e-20
ENSG00000222000.3	-1.72048	-0.0294081	0.0853452	0.719235	0.287508	0.295255	1.23e-10
ENSG00000142409.4	1.71952	0.0946765	0.0855202	0.719235	0.0641256	0.192131	2.84e-06
ENSG00000169116.7	1.71948	0.0200186	0.0855274	0.719235	0.646649	0.63978	4.16e-27
ENSG00000163683.7	1.71929	0.0204123	0.0855621	0.719235	0.670104	0.554388	1.86e-22
ENSG00000167657.7	1.71841	0.0258296	0.0857219	0.719235	0.360509	0.259839	2.38e-09
ENSG00000141568.15	1.71776	0.0257672	0.0858399	0.719235	0.586851	0.459574	3.37e-19
ENSG00000104859.10	1.71765	0.0272117	0.085861	0.719235	0.726938	0.81861	1.93e-50
ENSG00000053371.8	-1.71764	-0.0291946	0.0858619	0.719235	0.77474	0.738891	1.07e-37
ENSG00000169764.10	-1.71733	-0.0263091	0.0859189	0.719235	0.301842	0.300749	9e-10
ENSG00000172878.9	1.71722	0.0388434	0.085939	0.719235	0.34957	0.43444	1.44e-15
ENSG00000173391.4	1.71716	0.0251961	0.0859508	0.719235	0.602956	0.543002	1.5e-21
ENSG00000204315.3	-1.71709	-0.0231019	0.0859622	0.719235	0.521811	0.619897	1.75e-25
ENSG00000161040.12	-1.71695	-0.0265004	0.0859884	0.719235	0.576396	0.590967	2.15e-24
ENSG00000124780.9	1.71654	0.0479743	0.0860626	0.719235	0.744863	0.663907	7.6e-30
ENSG00000171551.7	-1.71614	-0.0282637	0.0861365	0.719235	0.520983	0.546743	4.08e-21
ENSG00000104883.3	1.71601	0.0204598	0.08616	0.719235	0.802186	0.659497	2.52e-33
ENSG00000148399.7	-1.71595	-0.0432909	0.0861705	0.719235	0.419291	0.541582	8.1e-23
ENSG00000071539.9	-1.71554	-0.0262517	0.0862455	0.719235	0.802168	0.717288	5.81e-40
ENSG00000188352.8	1.71539	0.0380101	0.0862735	0.719235	0.666199	0.612173	4.66e-28
ENSG00000179335.14	-1.71528	-0.0650851	0.0862943	0.719235	0.0725657	0.236653	1.37e-07
ENSG00000157191.15	1.71524	0.0284048	0.086302	0.719235	0.52712	0.54557	4.95e-21
ENSG00000140090.13	1.715	0.00511656	0.0863457	0.719235	0.629352	0.541621	9.25e-22
ENSG00000183671.8	-1.71494	-0.034391	0.0863554	0.719235	0.425102	0.363171	3.55e-12
ENSG00000002746.10	1.71475	0.0290742	0.0863908	0.719235	0.714332	0.575913	6.89e-25
ENSG00000133460.15	1.71471	0.0287966	0.0863986	0.719235	0.55452	0.616317	1.64e-28
ENSG00000105695.10	-1.71403	-0.0244843	0.086524	0.719235	0.603885	0.509467	9.82e-23
ENSG00000105136.15	-1.71391	-0.0246812	0.086546	0.719235	0.856794	0.793405	1.09e-45
ENSG00000178665.10	1.71365	0.032166	0.0865933	0.719235	0.244001	0.322913	5.54e-12
ENSG00000160396.8	1.71317	0.0336987	0.086681	0.719235	0.457137	0.418866	6.55e-15
ENSG00000197406.6	-1.71315	-0.0281875	0.0866856	0.719235	0.619634	0.685321	4.02e-32
ENSG00000112787.8	1.71314	0.0368299	0.086686	0.719235	0.332116	0.575816	6.11e-25
ENSG00000183654.8	-1.71177	-0.0403495	0.086939	0.720547	0.618388	0.569888	2.64e-24
ENSG00000145365.10	1.71167	0.0342473	0.0869575	0.720547	0.328077	0.336202	2.42e-11
ENSG00000162365.7	-1.7115	-0.0270859	0.0869882	0.720547	0.366059	0.333836	2.27e-11
ENSG00000108443.9	1.71063	0.0848163	0.0871502	0.720622	0.118677	0.203767	1.38e-06
ENSG00000167778.4	1.71011	0.0258702	0.087245	0.720622	0.563856	0.376485	1.19e-14
ENSG00000106351.8	1.70967	0.0522816	0.087327	0.720622	0.385453	0.382296	2.55e-13
ENSG00000105287.8	-1.70928	-0.0200493	0.0873991	0.720622	0.697202	0.643351	1.7e-28
ENSG00000101266.12	-1.70844	-0.0294256	0.0875546	0.720622	0.75247	0.775948	4.66e-43
ENSG00000157613.6	1.70825	0.202599	0.0875904	0.720622	0.240536	0.255002	2.68e-08
ENSG00000178401.10	1.70802	0.0308123	0.0876325	0.720622	0.344535	0.407896	6.04e-14
ENSG00000152213.3	1.70782	0.0306136	0.0876697	0.720622	0.409011	0.350468	1.48e-11
ENSG00000105202.3	1.70764	0.124519	0.0877032	0.720622	0.372208	0.307127	2.38e-10
ENSG00000172053.10	-1.70734	-0.125423	0.0877584	0.720622	0.302264	0.195609	1.55e-06
ENSG00000181754.6	1.70732	0.0243232	0.087762	0.720622	0.613506	0.621089	3.64e-26
ENSG00000068650.14	-1.70719	-0.0234127	0.0877867	0.720622	0.688197	0.791004	4.03e-44
ENSG00000122042.9	1.70704	0.0178455	0.0878152	0.720622	0.703646	0.620817	1.49e-26
ENSG00000155760.1	-1.70699	-0.0332904	0.0878241	0.720622	0.257899	0.30429	7.86e-10
ENSG00000144031.7	1.70696	0.0275261	0.0878301	0.720622	0.634869	0.808843	2.33e-48
ENSG00000170417.10	1.70658	0.0270647	0.0878994	0.720622	0.416042	0.334779	1.41e-11
ENSG00000140323.4	1.70638	0.0333673	0.0879376	0.720622	0.535003	0.623361	2.45e-27
ENSG00000175274.14	1.70622	0.0278692	0.0879679	0.720622	0.517837	0.471813	1.27e-17
ENSG00000100505.9	1.70572	0.0293298	0.0880604	0.720622	0.471298	0.458392	2.26e-16
ENSG00000204305.9	-1.70569	-0.0261204	0.0880667	0.720622	0.435625	0.422572	7.2e-15
ENSG00000164161.5	1.70557	0.0579386	0.088089	0.720622	0.316898	0.295417	1.72e-09
ENSG00000174145.7	1.70556	0.0497852	0.0880895	0.720622	0.755072	0.666622	2.9e-32
ENSG00000036054.8	-1.70549	-0.0368617	0.0881022	0.720622	0.275366	0.190967	4.31e-07
ENSG00000153551.9	-1.70471	-0.0188326	0.0882482	0.720907	0.819682	0.813398	4.25e-48
ENSG00000163596.12	1.70468	0.0364063	0.0882533	0.720907	0.200155	0.229405	2.32e-08
ENSG00000102572.10	-1.70454	-0.0324752	0.0882811	0.720907	0.48007	0.631428	1.18e-29
ENSG00000189269.8	-1.70313	-0.0303149	0.0885436	0.721808	0.745926	0.822456	2.84e-52
ENSG00000168066.16	1.7031	0.046703	0.0885492	0.721808	0.333591	0.324468	8.29e-11
ENSG00000120708.12	1.70305	0.0331248	0.0885583	0.721808	0.46112	0.293098	2.02e-09
ENSG00000148965.4	-1.70292	-0.0218411	0.0885839	0.721808	0.643323	0.631324	1.89e-29
ENSG00000185504.12	-1.70173	-0.0336908	0.0888065	0.723228	0.401473	0.429993	1.73e-15
ENSG00000198939.3	1.70102	0.0254699	0.0889384	0.72326	0.834087	0.8021	7.49e-48
ENSG00000067191.11	1.70036	0.0349756	0.0890641	0.72326	0.313853	0.435321	6.85e-15
ENSG00000180616.4	1.70034	0.0253856	0.0890672	0.72326	0.814687	0.620873	2.39e-27
ENSG00000182504.6	-1.70012	-0.0261878	0.0891086	0.72326	0.416474	0.509729	6.93e-19
ENSG00000101331.11	1.70011	0.0380727	0.0891098	0.72326	0.224553	0.169964	3.04e-06
ENSG00000239389.3	-1.6997	-0.032695	0.0891872	0.72326	0.358131	0.315319	2.54e-10
ENSG00000117114.15	1.69966	0.0455421	0.0891941	0.72326	0.395721	0.581038	1.42e-23
ENSG00000125434.6	1.69965	0.0243818	0.0891962	0.72326	0.722248	0.617552	2.25e-28
ENSG00000154556.13	-1.69937	-0.00819918	0.0892486	0.723294	0.73026	0.768055	3.1e-42
ENSG00000182324.5	1.69882	0.0282629	0.0893535	0.723505	0.752814	0.715239	1.24e-35
ENSG00000173744.13	-1.69861	-0.0228112	0.0893935	0.723505	0.574977	0.588019	6.92e-24
ENSG00000183379.4	-1.69847	-0.0219796	0.0894193	0.723505	0.563516	0.563541	2.53e-22
ENSG00000204388.5	1.6982	0.0273404	0.08947	0.723525	0.419955	0.343308	3.13e-12
ENSG00000119640.4	1.69786	0.0349537	0.0895335	0.723648	0.508773	0.657377	1.28e-29
ENSG00000160606.6	1.69757	0.0380617	0.0895893	0.72371	0.303588	0.209875	5.8e-07
ENSG00000087077.7	1.69706	0.0396868	0.0896844	0.724088	0.294804	0.535458	1.4e-20
ENSG00000107789.11	1.69651	0.0350231	0.0897885	0.724212	0.46797	0.571291	9.92e-23
ENSG00000120696.8	-1.69577	-0.0233008	0.0899296	0.724212	0.686192	0.632936	1.67e-27
ENSG00000013583.4	-1.69535	-0.0302353	0.0900095	0.724212	0.660369	0.58481	3e-24
ENSG00000104164.6	-1.69502	-0.0308845	0.090071	0.724212	0.393982	0.429849	5.25e-16
ENSG00000162433.10	-1.69498	-0.0270803	0.0900798	0.724212	0.571357	0.457535	1.89e-16
ENSG00000142615.7	1.69478	0.0215736	0.090117	0.724212	0.706956	0.703107	9.8e-34
ENSG00000137710.10	1.69477	0.0328008	0.0901193	0.724212	0.627314	0.549761	7.51e-24
ENSG00000165282.9	1.69472	0.0305193	0.0901291	0.724212	0.384855	0.479977	2.86e-18
ENSG00000175073.7	1.69381	0.03946	0.0903014	0.724212	0.466694	0.545883	2.67e-22
ENSG00000130175.5	-1.69344	-0.0249132	0.0903708	0.724212	0.582274	0.669467	8.21e-30
ENSG00000170382.7	1.69306	0.0225995	0.0904446	0.724212	0.469765	0.545465	9.07e-21
ENSG00000137955.11	-1.69305	-0.024004	0.0904452	0.724212	0.618213	0.694794	1.51e-32
ENSG00000188649.7	1.69302	0.0258846	0.0904508	0.724212	0.622515	0.507181	9.13e-20
ENSG00000243749.1	-1.69273	-0.0261155	0.0905067	0.724212	0.682165	0.68645	9.58e-32
ENSG00000113716.8	-1.69178	-0.0319021	0.090688	0.724212	0.71915	0.723589	1.51e-36
ENSG00000055130.11	-1.69164	-0.0355228	0.0907139	0.724212	0.624821	0.735854	1.09e-41
ENSG00000206190.7	-1.69158	-0.0233955	0.0907264	0.724212	0.93265	0.835226	6.01e-55
ENSG00000138231.8	1.69142	0.0315717	0.0907562	0.724212	0.317535	0.33441	1.76e-12
ENSG00000136997.10	1.69141	0.0232371	0.0907594	0.724212	0.814415	0.663051	3.71e-30
ENSG00000139116.13	1.69073	0.0333673	0.0908887	0.724212	0.375404	0.471078	5.36e-18
ENSG00000187147.13	-1.6906	-0.0192663	0.0909124	0.724212	0.680896	0.552711	1.22e-21
ENSG00000164169.8	-1.69058	-0.0336061	0.0909172	0.724212	0.435444	0.435667	1.08e-15
ENSG00000110925.2	-1.69057	-0.0347352	0.0909188	0.724212	0.320583	0.211775	2.31e-07
ENSG00000177963.8	-1.69026	-0.0239511	0.0909776	0.724212	0.551974	0.551956	4.56e-23
ENSG00000122406.8	-1.69023	-0.0315792	0.0909836	0.724212	0.333763	0.279832	1.41e-09
ENSG00000181220.11	1.6901	0.0188479	0.0910096	0.724212	0.579292	0.874806	2.31e-66
ENSG00000182256.8	-1.68906	-0.0267196	0.0912075	0.724212	0.715169	0.662108	3.56e-29
ENSG00000187815.5	-1.68824	-0.00564425	0.0913651	0.724212	0.754655	0.675797	1.13e-30
ENSG00000173320.5	1.68762	0.0232619	0.0914845	0.724212	0.8978	0.819787	1.42e-50
ENSG00000068489.8	-1.6873	-0.040685	0.0915455	0.724212	0.182273	0.255582	1.56e-08
ENSG00000181038.9	-1.68724	-0.0242105	0.0915567	0.724212	0.600359	0.549208	3.09e-21
ENSG00000142541.12	1.68717	0.0285403	0.0915709	0.724212	0.426259	0.435958	5.3e-15
ENSG00000111726.8	-1.68712	-0.0103297	0.0915798	0.724212	0.420466	0.599551	1.43e-28
ENSG00000171204.8	1.687	0.0279558	0.0916024	0.724212	0.336181	0.359243	2.46e-12
ENSG00000126226.17	-1.68674	-0.0243802	0.0916531	0.724212	0.524095	0.541926	3.89e-21
ENSG00000179933.4	-1.68646	-0.0207933	0.0917066	0.724212	0.629385	0.485255	1.08e-17
ENSG00000251692.3	1.68629	0.0298339	0.0917397	0.724212	0.693982	0.785134	2.32e-45
ENSG00000108551.4	-1.68615	-0.0360727	0.0917666	0.724212	0.394586	0.313452	1.78e-11
ENSG00000141076.13	-1.68556	-0.0291274	0.0918812	0.724212	0.402739	0.379854	1.85e-13
ENSG00000250067.7	-1.68527	-0.0322241	0.0919369	0.724212	0.573863	0.524593	9.71e-20
ENSG00000070761.3	-1.68511	-0.0239574	0.0919674	0.724212	0.78922	0.793799	3.25e-45
ENSG00000225190.4	-1.68511	-0.0399999	0.0919675	0.724212	0.281093	0.271873	1.9e-10
ENSG00000211455.3	1.68499	0.0214821	0.0919903	0.724212	0.742948	0.791383	2.77e-45
ENSG00000166012.10	1.68452	0.0238876	0.0920808	0.724212	0.562444	0.499795	7.41e-19
ENSG00000151006.7	-1.68447	-0.105132	0.0920901	0.724212	0.05492	0.19981	1.39e-06
ENSG00000176720.3	-1.68402	-0.0320611	0.0921784	0.724212	0.520759	0.557608	3.31e-22
ENSG00000049449.4	-1.68397	-0.0334423	0.0921868	0.724212	0.263767	0.415917	6.68e-15
ENSG00000182810.5	-1.68387	-0.0356324	0.0922063	0.724212	0.237027	0.240893	2.5e-08
ENSG00000118855.14	1.68351	0.0360674	0.0922773	0.724212	0.313243	0.357256	3.13e-12
ENSG00000100294.8	-1.6834	-0.0235222	0.092298	0.724212	0.758783	0.628741	7.38e-28
ENSG00000197880.4	-1.68302	-0.0224732	0.0923721	0.724212	0.628743	0.587818	4.45e-24
ENSG00000141664.5	-1.68275	-0.025465	0.0924235	0.724212	0.795478	0.689412	2.41e-32
ENSG00000186648.10	-1.6827	-0.0236431	0.0924324	0.724212	0.793953	0.744358	3.68e-40
ENSG00000177728.10	-1.68209	-0.0262334	0.0925521	0.724212	0.498148	0.468817	7.69e-17
ENSG00000149256.10	1.68173	0.0228642	0.0926212	0.724212	0.849943	0.764033	6.77e-41
ENSG00000162669.11	-1.68171	-0.0240831	0.0926253	0.724212	0.557738	0.493962	1.1e-19
ENSG00000065268.6	-1.68146	-0.0225707	0.0926741	0.724212	0.959732	0.871277	2.64e-62
ENSG00000120594.12	-1.68139	-0.0614991	0.0926876	0.724212	0.13451	0.289809	2.77e-09
ENSG00000133958.9	1.6813	0.018413	0.0927041	0.724212	0.604663	0.591725	1.68e-23
ENSG00000157150.4	-1.68119	-0.0337024	0.0927266	0.724212	0.436651	0.627592	1.89e-26
ENSG00000145012.8	-1.68082	-0.0412624	0.0927981	0.724212	0.312435	0.23644	7.29e-08
ENSG00000076258.5	-1.68015	-0.0207683	0.0929275	0.724212	0.675298	0.634635	1.33e-27
ENSG00000105393.11	1.67993	0.0296452	0.0929708	0.724212	0.594679	0.394628	1.58e-14
ENSG00000092140.10	-1.6797	-0.0236407	0.093015	0.724212	0.594324	0.690111	2.04e-33
ENSG00000105552.10	1.67942	0.0261262	0.0930694	0.724212	0.8224	0.724585	1.37e-39
ENSG00000174099.6	1.67884	0.0340725	0.0931835	0.724212	0.654046	0.654221	1.56e-29
ENSG00000179241.8	1.67882	0.0192079	0.0931872	0.724212	0.686678	0.741726	3.4e-39
ENSG00000177483.7	1.67836	0.0195337	0.0932775	0.724212	0.731786	0.6228	3.25e-26
ENSG00000196652.7	1.67822	0.0416012	0.0933032	0.724212	0.405368	0.403821	8.11e-14
ENSG00000143845.10	-1.67818	-0.0301337	0.0933119	0.724212	0.436515	0.516544	5.38e-20
ENSG00000143226.9	1.67816	0.0469114	0.0933156	0.724212	0.568141	0.784076	5.17e-44
ENSG00000101639.14	-1.67785	-0.0200337	0.0933773	0.724212	0.808289	0.802061	1.19e-48
ENSG00000154814.9	1.67779	0.0293484	0.0933875	0.724212	0.697339	0.751727	3.36e-40
ENSG00000135116.5	1.67772	0.0196265	0.0934012	0.724212	0.651114	0.638222	2.22e-27
ENSG00000078142.7	-1.67769	-0.041554	0.093407	0.724212	0.532433	0.461683	9.64e-17
ENSG00000197472.10	1.67768	0.0183996	0.0934101	0.724212	0.649731	0.643042	1.63e-27
ENSG00000073670.9	1.67764	0.0521918	0.0934171	0.724212	0.26396	0.354035	7.07e-12
ENSG00000204334.7	1.67683	0.0406438	0.0935752	0.724231	0.437913	0.472833	3.06e-17
ENSG00000204991.6	-1.67675	-0.0257247	0.0935907	0.724231	0.313833	0.357697	4.71e-12
ENSG00000173110.6	-1.67673	-0.018657	0.0935948	0.724231	0.744805	0.710305	1.72e-39
ENSG00000181240.9	1.67664	0.0233087	0.0936127	0.724231	0.830266	0.84828	3.95e-56
ENSG00000166073.4	-1.67579	-0.0436856	0.0937801	0.724638	0.537911	0.461305	6.52e-17
ENSG00000145198.10	-1.67577	-0.0492402	0.0937828	0.724638	0.425711	0.385411	8.95e-14
ENSG00000072958.4	1.67557	0.0289357	0.0938222	0.724638	0.648797	0.627584	3.83e-27
ENSG00000116830.7	-1.67539	-0.0417647	0.0938585	0.724638	0.267614	0.402771	8.78e-14
ENSG00000205502.3	-1.67494	-0.0371563	0.0939454	0.724935	0.527053	0.846171	3.42e-58
ENSG00000131652.9	-1.67384	-0.0234909	0.0941614	0.726229	0.842246	0.785368	8.85e-46
ENSG00000106025.4	1.67347	0.0345219	0.0942351	0.726424	0.483058	0.544133	6.85e-21
ENSG00000142185.12	-1.67301	-0.0174251	0.0943259	0.726709	0.841755	0.730237	1.39e-36
ENSG00000166311.5	1.67269	0.0236767	0.0943882	0.726709	0.752716	0.717108	3.73e-35
ENSG00000118418.10	1.67244	0.0335566	0.0944383	0.726709	0.4127	0.371538	2.74e-14
ENSG00000162063.8	-1.67172	-0.0312206	0.0945796	0.726709	0.647183	0.671139	3.49e-32
ENSG00000197928.6	1.67157	0.0244262	0.0946084	0.726709	0.782124	0.32812	1.31e-11
ENSG00000267909.1	1.6713	0.0180732	0.0946626	0.726709	0.581844	0.574459	3.52e-24
ENSG00000135631.11	1.67124	0.0331556	0.0946746	0.726709	0.491742	0.378709	1.41e-12
ENSG00000164512.13	1.6709	0.0259868	0.0947422	0.726709	0.68128	0.686881	1.2e-31
ENSG00000085382.7	1.67083	0.0230057	0.0947545	0.726709	0.54322	0.598327	2.65e-24
ENSG00000101665.4	1.6708	0.0233896	0.0947605	0.726709	0.702395	0.560976	2.26e-25
ENSG00000080371.4	-1.66983	-0.025854	0.0949527	0.726709	0.654856	0.663855	2.3e-30
ENSG00000140749.7	-1.66957	-0.0387699	0.0950046	0.726709	0.184489	0.254588	3.65e-09
ENSG00000213424.4	-1.66917	-0.0364624	0.095083	0.726709	0.247293	0.213305	6.22e-07
ENSG00000162227.3	-1.66917	-0.0345636	0.0950845	0.726709	0.27427	0.33092	8.15e-11
ENSG00000107938.13	1.66908	0.0163773	0.0951024	0.726709	0.815656	0.768147	1.31e-41
ENSG00000188783.5	1.66868	0.029593	0.0951806	0.726709	0.501617	0.429801	1.11e-17
ENSG00000133466.9	-1.66837	-0.0224338	0.0952423	0.726709	0.766116	0.73736	9.21e-39
ENSG00000124523.10	-1.66822	-0.0205308	0.0952714	0.726709	0.633923	0.744614	2.38e-39
ENSG00000165475.9	-1.6682	-0.0257652	0.0952754	0.726709	0.683551	0.657485	2.53e-29
ENSG00000110080.14	-1.66806	-0.0244726	0.0953033	0.726709	0.713596	0.730121	5.05e-38
ENSG00000196277.11	-1.66779	-0.0273553	0.0953574	0.726709	0.662086	0.824225	5.11e-51
ENSG00000066044.9	1.66773	0.0197734	0.0953693	0.726709	0.693771	0.682193	5.21e-32
ENSG00000137509.6	1.66709	0.0630555	0.0954969	0.726709	0.549152	0.500085	1.04e-19
ENSG00000152102.13	1.66696	0.0375868	0.0955216	0.726709	0.485662	0.700471	1.24e-32
ENSG00000116991.6	1.66674	0.0240247	0.0955654	0.726709	0.836289	0.821034	5.45e-50
ENSG00000167996.11	1.66645	0.0292861	0.0956246	0.726709	0.613302	0.698448	7.92e-34
ENSG00000132837.10	-1.66627	-0.0267632	0.0956589	0.726709	0.381675	0.364142	2.67e-12
ENSG00000143774.12	1.66563	0.0354095	0.095787	0.726709	0.371674	0.348472	1.75e-12
ENSG00000205531.8	-1.6656	-0.0296622	0.0957926	0.726709	0.763022	0.74642	7.48e-39
ENSG00000082074.11	1.66548	0.0228679	0.0958173	0.726709	0.52364	0.572383	3.14e-24
ENSG00000109927.5	1.66526	0.0219321	0.0958614	0.726709	0.580972	0.538722	7.09e-21
ENSG00000124256.10	-1.66525	-0.0243913	0.0958633	0.726709	0.648629	0.776369	1.25e-46
ENSG00000160972.5	1.66508	0.0290628	0.0958973	0.726709	0.646191	0.503295	1.57e-18
ENSG00000129673.5	1.66474	0.0158818	0.0959647	0.726709	0.892753	0.871529	5.86e-65
ENSG00000168481.4	1.66473	0.0288343	0.0959676	0.726709	0.757499	0.78584	1.81e-47
ENSG00000126231.9	1.66395	0.0188911	0.0961232	0.726965	0.758849	0.736122	1.36e-37
ENSG00000250317.4	-1.66394	-0.0242613	0.0961243	0.726965	0.582333	0.619653	9.11e-28
ENSG00000158816.11	1.66378	0.0298745	0.0961567	0.726965	0.448796	0.459507	6.02e-17
ENSG00000107560.6	1.66314	0.0188897	0.0962845	0.726965	0.7014	0.686831	2.65e-36
ENSG00000006576.12	-1.66278	-0.00905071	0.0963562	0.726965	0.75465	0.758154	1.37e-42
ENSG00000170043.7	-1.66269	-0.0281465	0.0963736	0.726965	0.603324	0.681698	5.06e-32
ENSG00000145386.5	1.66266	0.0253731	0.0963803	0.726965	0.348277	0.236415	6.93e-08
ENSG00000175106.12	1.66262	0.0226209	0.0963891	0.726965	0.847468	0.76711	9.78e-43
ENSG00000205571.8	1.66231	0.0566416	0.0964508	0.727065	0.218654	0.18291	1.85e-06
ENSG00000124164.11	-1.6611	-0.0215801	0.0966925	0.72852	0.867011	0.765426	9.77e-52
ENSG00000092931.7	1.66058	0.0190436	0.0967988	0.728875	0.873891	0.761422	9.49e-41
ENSG00000083290.15	1.66039	0.0249253	0.0968368	0.728875	0.614448	0.581429	5.88e-23
ENSG00000083168.5	-1.6601	-0.0320733	0.0968936	0.72889	0.686452	0.709261	7.27e-35
ENSG00000177602.4	1.65989	0.0193713	0.096936	0.72889	0.78213	0.653543	4.5e-30
ENSG00000198466.8	-1.65948	-0.0247747	0.0970182	0.729143	0.583373	0.6095	3.07e-25
ENSG00000104901.2	1.65905	0.0396631	0.0971061	0.729438	0.527712	0.62301	3.98e-31
ENSG00000198792.8	-1.6585	-0.0259215	0.097217	0.729802	0.73887	0.786152	1.88e-44
ENSG00000100211.6	1.65758	0.0240491	0.097403	0.729802	0.551923	0.600276	1.38e-24
[truncated: 13,002 more rows]
