# Supplementary material for: Hippocampal transcriptome-wide association study and neurobiological pathway analysis for Alzheimer’s disease
Source: PLoS Genet. 2021 Feb 25;17(2):e1009363. doi: 10.1371/journal.pgen.1009363 (PMC7906391; doi:10.1371/journal.pgen.1009363)
Supplement: S15 Table — (XLSX) [file pgen.1009363.s015.xlsx]

## Sheet: Amygdala
gene	zscore	effect_size	pvalue	FDR	var_g	pred_perf_r2	pred_perf_pval
ENSG00000117877.6	11.968	0.0462224	5.22e-33	6.02e-29	0.729461	0.727835	3.32e-30
ENSG00000125740.9	9.91549	0.0375137	3.57e-23	2.05e-19	0.742243	0.737456	5.41e-31
ENSG00000104879.4	9.33425	0.0258811	1.02e-20	3.9e-17	0.804505	0.817963	3.36e-40
ENSG00000186026.6	9.25176	0.0310639	2.21e-20	6.36e-17	0.482148	0.289131	9.54e-08
ENSG00000104866.6	-8.98102	-0.0124533	2.68e-19	6.18e-16	0.821394	0.866718	1.44e-47
ENSG00000267680.1	-8.89118	-0.039632	6.05e-19	1.16e-15	0.576259	0.558401	9.63e-17
ENSG00000142273.6	-8.55601	-0.0101583	1.17e-17	1.92e-14	0.544757	0.472892	3.4e-14
ENSG00000104881.10	5.66507	0.0127413	1.47e-08	2.12e-05	0.547379	0.234482	1.04e-06
ENSG00000066923.13	-5.50384	-0.0108307	3.72e-08	4.76e-05	0.605859	0.611443	8.13e-20
ENSG00000178386.8	-5.37033	-0.0151924	7.86e-08	9.05e-05	0.718535	0.696329	1.68e-25
ENSG00000130202.5	5.33152	0.00830318	9.74e-08	0.000102	0.574829	0.557198	2.19e-17
ENSG00000204287.9	5.11359	0.0151427	3.16e-07	0.000303	0.686873	0.670433	2.28e-25
ENSG00000213413.2	-5.05467	-0.0100127	4.31e-07	0.000382	0.480585	0.501671	6.33e-18
ENSG00000267467.2	-5.01727	-0.00507159	5.24e-07	0.000431	0.707274	0.688045	1.05e-28
ENSG00000186081.7	-4.9568	-0.0237356	7.17e-07	0.00055	0.476426	0.499822	4.32e-15
ENSG00000256294.3	-4.87512	-0.00808971	1.09e-06	0.000783	0.701235	0.586753	2.82e-19
ENSG00000105771.9	-4.8265	-0.00919934	1.39e-06	0.000941	0.590961	0.319873	5.28e-10
ENSG00000267508.1	-4.6622	-0.00701816	3.13e-06	0.002	0.472351	0.498714	2.62e-17
ENSG00000234906.4	4.4448	0.015514	8.8e-06	0.00533	0.183077	0.368427	9.52e-10
ENSG00000012061.11	-4.40912	-0.0198538	1.04e-05	0.00598	0.739218	0.814093	1.8e-37
ENSG00000158874.7	4.3719	0.0198157	1.23e-05	0.00676	0.66205	0.698206	1.61e-26
ENSG00000167383.4	-4.33512	-0.0111697	1.46e-05	0.00763	0.757734	0.511805	1.25e-17
ENSG00000204920.6	4.30851	0.0140508	1.64e-05	0.00823	0.618048	0.396428	2.62e-13
ENSG00000196126.6	4.28231	0.00657177	1.85e-05	0.00888	0.873958	0.625304	3.65e-24
ENSG00000031698.8	-4.04203	-0.0122396	5.3e-05	0.0244	0.608651	0.65093	2.75e-23
ENSG00000143184.4	-4.04098	-0.0207349	5.32e-05	0.0236	0.508743	0.576362	4.52e-19
ENSG00000188186.6	-4.02503	-0.0035081	5.7e-05	0.0243	0.433484	0.54334	1.9e-17
ENSG00000204314.6	-4.01849	-0.0192116	5.86e-05	0.0241	0.469141	0.536506	1.84e-16
ENSG00000182759.3	3.9857	0.0180467	6.73e-05	0.0267	0.532757	0.489257	9.55e-15
ENSG00000198420.5	3.88941	0.0106547	0.000100488	0.0385781	0.636241	0.547468	1.83e-16
ENSG00000117335.14	-3.8862	-0.00780931	0.000101827	0.0378314	0.726942	0.494245	3.52e-14
ENSG00000221886.3	3.86811	0.0144031	0.000109681	0.0394758	0.773787	0.721368	6.69e-29
ENSG00000177464.4	-3.82157	-0.00313557	0.000132605	0.0462801	0.742787	0.629122	1.19e-21
ENSG00000204388.5	3.79281	0.004471	0.000148952	0.0504565	0.601373	0.622652	3.1e-21
ENSG00000221838.5	-3.71804	0.0005514	0.000200778	0.0660689	0.401076	0.436528	1.47e-12
ENSG00000169967.12	3.69918	0.00653191	0.000216299	0.0691994	0.642661	0.682024	3.25e-25
ENSG00000223865.6	3.6713	0.012996	0.000241318	0.0751168	0.456908	0.625561	4.67e-21
ENSG00000072682.14	3.65525	0.0174205	0.000256931	0.0778722	0.398036	0.500103	1.14e-14
ENSG00000167384.6	-3.57708	-0.00911725	0.00034746	0.10261	0.448746	0.544351	3.98e-16
ENSG00000143612.14	-3.55883	-0.00657787	0.000372514	0.107259	0.792464	0.649502	1.21e-22
ENSG00000175220.7	3.54613	0.0123821	0.000390927	0.109815	0.385293	0.427957	3.61e-12
ENSG00000140090.13	-3.53316	-0.00735618	0.000410621	0.112601	0.625086	0.664154	8.86e-23
ENSG00000263002.3	-3.5313	-0.0101907	0.000413522	0.110759	0.363363	0.299482	1.34e-08
ENSG00000117600.8	-3.52982	-0.0066973	0.000415848	0.108851	0.563688	0.543439	6.71e-18
ENSG00000136840.14	-3.51777	-0.0123998	0.000435189	0.111382	0.690577	0.686834	5.54e-25
ENSG00000174844.10	-3.51163	-0.00878649	0.00044536	0.111507	0.343129	0.274262	1.8e-07
ENSG00000188215.5	3.49565	0.010934	0.000472908	0.115885	0.564679	0.416226	1.45e-11
ENSG00000167792.7	-3.49532	-0.0119475	0.000473495	0.113612	0.679456	0.444215	6.57e-13
ENSG00000204963.4	3.49117	0.0156521	0.000480902	0.113034	0.356027	0.449599	9.06e-14
ENSG00000135930.9	-3.49035	-0.0210171	0.000482385	0.111115	0.814579	0.750754	6.15e-30
ENSG00000128564.5	-3.47909	-0.00623619	0.000503124	0.11362	0.834668	0.746349	8.87e-30
ENSG00000178226.6	-3.4772	-0.0076391	0.000506681	0.112223	0.336014	0.379513	3.13e-10
ENSG00000105675.4	3.47427	0.0241104	0.00051225	0.111315	0.67162	0.526335	2.8e-16
ENSG00000166529.10	3.46688	0.0197267	0.000526543	0.112303	0.456053	0.479087	5.05e-14
ENSG00000133216.12	-3.46448	-0.014047	0.000531259	0.111248	0.665615	0.434923	1.15e-12
ENSG00000105223.14	-3.46172	-0.0059393	0.000536726	0.110386	0.710172	0.559564	7.3e-17
ENSG00000241106.2	-3.42749	-0.0022984	0.000609182	0.12309	0.644672	0.68945	7.94e-25
ENSG00000138166.5	-3.42335	-0.0170842	0.000618552	0.122828	0.65994	0.644284	3.26e-24
ENSG00000115839.13	-3.42142	-0.0147352	0.000622962	0.121607	0.418824	0.452396	2.65e-15
ENSG00000130203.5	3.41416	-0.000879625	0.000639787	0.12281	0.486129	0.266469	3.09e-07
ENSG00000100911.9	-3.39432	-0.0113334	0.000688004	0.129901	0.711962	0.740459	7.45e-32
ENSG00000213722.4	3.3779	0.00767986	0.000730422	0.135685	0.472425	0.348486	2.18e-09
ENSG00000094914.8	3.37684	0.00681837	0.000733241	0.134047	0.848792	0.780636	1.07e-37
ENSG00000112769.14	3.36582	0.0123993	0.00076316	0.137336	0.644765	0.419231	2.96e-14
ENSG00000179344.12	3.36545	0.0149786	0.000764178	0.135404	0.853815	0.892262	2.28e-55
ENSG00000099992.11	3.34242	0.00792451	0.000830515	0.144928	0.647724	0.594883	1.11e-18
ENSG00000164068.11	3.34058	0.0101285	0.000836021	0.143712	0.254098	0.293953	8.3e-08
ENSG00000160862.8	-3.34037	-0.0147306	0.000836669	0.141708	0.40403	0.466438	4.34e-13
ENSG00000102934.5	3.33691	0.00794719	0.000847167	0.141407	0.623077	0.770974	3.13e-35
ENSG00000237649.3	3.31758	0.00759772	0.000908016	0.149398	0.535164	0.768612	3.39e-32
ENSG00000204310.6	3.30891	0.00719623	0.000936592	0.151929	0.693624	0.712526	1.38e-27
ENSG00000065268.6	-3.30386	-0.0186974	0.000953627	0.152544	0.115099	0.261637	7.15e-07
ENSG00000138035.10	-3.29889	-0.0104285	0.000970681	0.153145	0.632624	0.721892	1.43e-28
ENSG00000118508.4	3.28798	0.0122644	0.00100907	0.157051	0.460849	0.560742	5.41e-18
ENSG00000162522.6	-3.28648	-0.0122697	0.00101448	0.155787	0.383438	0.475355	5.33e-14
ENSG00000233932.3	3.28369	0.0102727	0.00102458	0.155268	0.667521	0.718649	1.59e-29
ENSG00000012232.4	-3.27891	-0.00690977	0.00104209	0.155871	0.551759	0.442358	3.37e-12
ENSG00000112308.8	-3.27889	-0.00960757	0.00104215	0.153881	0.646976	0.635092	8.74e-22
ENSG00000126088.8	3.25431	0.00853106	0.00113668	0.165714	0.46534	0.610037	4.65e-20
ENSG00000166797.6	3.22715	0.0146633	0.00125028	0.179998	0.427726	0.562856	4.01e-18
ENSG00000139629.11	-3.22252	-0.00696458	0.00127068	0.180677	0.749317	0.681482	8.93e-24
ENSG00000236279.2	-3.20727	-0.00903516	0.00134002	0.188213	0.415302	0.357656	1.43e-09
ENSG00000151006.7	3.20621	0.017124	0.00134496	0.186629	0.650294	0.46966	2.99e-14
ENSG00000196182.6	3.20592	0.00819022	0.00134633	0.184596	0.644254	0.643682	2.34e-22
ENSG00000250120.2	3.20156	0.0134675	0.00136685	0.185205	0.497037	0.518906	5.66e-16
ENSG00000093167.13	3.19193	0.00649634	0.00141326	0.189266	0.528776	0.424899	5.69e-12
ENSG00000204520.8	-3.19089	-0.00891816	0.00141837	0.187767	0.764801	0.725125	1.97e-27
ENSG00000120708.12	-3.18687	-0.0102506	0.00143823	0.188232	0.638347	0.471169	3.26e-15
ENSG00000081059.15	-3.1808	-0.00404618	0.00146871	0.190063	0.737862	0.717833	2.44e-32
ENSG00000103723.8	-3.17862	-0.00925063	0.00147979	0.189368	0.258779	0.318769	2.62e-08
ENSG00000242866.5	-3.1548	-0.00838122	0.00160608	0.20327	0.287131	0.30941	3.91e-08
ENSG00000150337.9	3.15362	0.0655137	0.00161258	0.201876	0.156306	0.582859	2.58e-18
ENSG00000138623.5	-3.15196	-0.00614652	0.0016218	0.200846	0.565637	0.476687	4.5e-14
ENSG00000159917.10	3.14666	0.0108498	0.00165149	0.202347	0.523781	0.84727	6.95e-44
ENSG00000125386.10	-3.10281	-0.0143047	0.00191693	0.232398	0.565632	0.576287	2.43e-18
ENSG00000171204.8	-3.09424	-0.00703771	0.00197315	0.236722	0.41303	0.520885	3.34e-15
ENSG00000196118.7	3.09119	0.00487549	0.00199355	0.236703	0.48708	0.465721	1.9e-13
ENSG00000185432.10	3.08694	0.0271287	0.00202226	0.237662	0.377872	0.330834	1.11e-08
ENSG00000062650.13	-3.08647	-0.0152905	0.0020255	0.235639	0.659737	0.586364	3.91e-20
ENSG00000197322.1	-3.08309	-0.00623225	0.00204866	0.235949	0.603795	0.532644	2.28e-17
ENSG00000174928.11	3.07015	0.00629413	0.00213954	0.243977	0.597	0.514919	2.03e-15
ENSG00000173762.3	3.06817	0.0199148	0.00215376	0.243191	0.400937	0.42836	1.13e-12
ENSG00000227268.3	3.06766	0.00425687	0.00215741	0.241238	0.592679	0.59232	1.54e-20
ENSG00000166508.13	-3.06389	-0.0157872	0.00218477	0.241948	0.0846946	0.234242	1.69e-06
ENSG00000142065.9	3.05806	0.0100173	0.00222774	0.244357	0.62538	0.736006	1.98e-28
ENSG00000143119.8	3.05409	0.00710392	0.00225746	0.245281	0.695189	0.693859	2.34e-25
ENSG00000119682.12	-3.05312	-0.00783379	0.00226476	0.243774	0.541711	0.707453	7.18e-27
ENSG00000120526.6	-3.05298	-0.0166956	0.00226583	0.241631	0.46927	0.414486	1.53e-11
ENSG00000172354.5	3.04929	0.024201	0.00229385	0.242375	0.393294	0.38868	1.08e-10
ENSG00000106327.8	3.04874	0.0080151	0.00229806	0.240612	0.340954	0.408847	4.09e-11
ENSG00000177733.4	3.04787	0.00745536	0.00230471	0.239135	0.340171	0.392284	1.83e-11
ENSG00000134001.8	3.03837	0.0136776	0.00237864	0.244602	0.319184	0.502168	3.04e-15
ENSG00000172731.9	3.03409	0.00978021	0.0024126	0.245899	0.751358	0.556449	5.51e-17
ENSG00000237541.3	-3.03318	-0.0157499	0.00241993	0.244482	0.85029	0.833931	1.02e-42
ENSG00000064419.9	-3.02348	-0.0153871	0.00249882	0.250258	0.611792	0.723968	2.35e-28
ENSG00000149187.13	-3.01688	-0.0157842	0.00255393	0.253571	0.196872	0.332572	6.86e-09
ENSG00000163902.7	3.0123	0.0221938	0.00259276	0.255227	0.444317	0.484816	1.11e-13
ENSG00000100387.8	-3.0094	-0.0076389	0.00261767	0.255495	0.417352	0.387698	1.55e-10
ENSG00000170500.8	3.0087	0.00909766	0.00262372	0.253934	0.745989	0.721979	3.55e-31
ENSG00000108753.8	3.00092	0.0116355	0.00269166	0.258338	0.442636	0.508457	2.47e-15
ENSG00000182782.7	2.99833	0.024165	0.00271462	0.258389	0.444099	0.607949	8.63e-22
ENSG00000105726.12	2.99659	0.0111046	0.00273018	0.25774	0.626388	0.332436	1.01e-08
ENSG00000086289.7	-2.98755	-0.0194511	0.00281227	0.263331	0.601578	0.530309	3.98e-16
ENSG00000155085.11	-2.98386	-0.0114656	0.0028464	0.264377	0.556746	0.672816	7.85e-25
ENSG00000144230.12	2.98371	-0.000354054	0.00284776	0.262387	0.5706	0.592109	2.18e-18
ENSG00000066654.8	-2.98102	-0.0204477	0.00287292	0.262605	0.523207	0.382067	1.61e-11
ENSG00000104447.7	-2.97678	-0.00640861	0.0029129	0.264163	0.453237	0.729363	9.81e-29
ENSG00000176387.6	-2.97587	-0.0127549	0.00292163	0.262884	0.39757	0.38763	3.77e-11
ENSG00000162378.8	2.97523	0.0165318	0.00292769	0.261388	0.599605	0.688443	4.24e-27
ENSG00000134046.7	2.97346	0.0100458	0.00294463	0.260878	0.358697	0.635603	2.87e-22
ENSG00000112964.9	-2.96455	-0.00450098	0.00303124	0.2665	0.547077	0.438638	9.98e-13
ENSG00000214960.5	-2.96276	-0.0104662	0.00304894	0.266027	0.628248	0.768714	3.07e-33
ENSG00000060688.8	2.96237	0.00645305	0.00305276	0.264357	0.590538	0.676676	3.84e-25
ENSG00000116698.16	-2.95381	-0.0101167	0.00313879	0.269778	0.484999	0.510753	7.27e-15
ENSG00000176658.12	-2.94265	-0.0163003	0.00325416	0.277622	0.631521	0.643425	1.72e-24
ENSG00000134014.12	2.93882	0.00637864	0.00329468	0.279013	0.540284	0.784592	2.39e-37
ENSG00000114757.14	2.93596	0.0112962	0.00332522	0.279543	0.6341	0.583162	3.07e-19
ENSG00000009950.11	2.93052	0.0064103	0.00338394	0.282419	0.57103	0.664937	2.02e-24
ENSG00000106397.7	2.9241	0.0134276	0.0034545	0.286233	0.481622	0.38391	8.55e-11
ENSG00000214050.3	-2.91242	-0.00970634	0.00358642	0.295041	0.608238	0.609875	2.35e-21
ENSG00000112339.10	2.91166	0.00609923	0.00359512	0.293659	0.693993	0.756299	8.62e-32
ENSG00000213906.5	2.91165	0.0103721	0.00359522	0.2916	0.684034	0.812279	2.92e-38
ENSG00000117862.7	2.90922	0.0150182	0.00362329	0.291821	0.43879	0.487652	6.6e-14
ENSG00000126821.7	-2.90314	-0.00783349	0.00369446	0.295487	0.562212	0.770992	4.45e-33
ENSG00000237441.5	2.90098	0.00284094	0.00371998	0.295476	0.819935	0.750411	2.34e-31
ENSG00000003509.11	-2.89866	-0.0135219	0.00374761	0.295631	0.78464	0.636544	6.02e-22
ENSG00000023734.6	2.89339	0.00919682	0.00381108	0.298593	0.388289	0.420217	6.81e-12
ENSG00000132781.13	2.88903	0.00847547	0.00386435	0.300722	0.233545	0.270838	2.28e-07
ENSG00000197177.11	-2.88627	-0.0104036	0.00389839	0.301335	0.60699	0.655055	1.38e-22
ENSG00000240694.4	-2.8829	-0.00593472	0.00394031	0.302544	0.801115	0.694467	2.79e-25
ENSG00000196218.7	2.88243	0.00974466	0.00394619	0.300989	0.671034	0.605421	2.3e-20
ENSG00000135480.10	-2.88071	-0.00569678	0.00396775	0.300643	0.672835	0.511377	3.93e-16
ENSG00000160991.11	2.87916	0.0265972	0.00398734	0.300152	0.266459	0.294301	1.01e-07
ENSG00000241186.3	2.87531	0.00555904	0.0040363	0.301865	0.608754	0.543834	2.12e-16
ENSG00000108798.4	2.87196	0.0127134	0.00407932	0.303114	0.63612	0.502356	8.93e-16
ENSG00000106333.8	-2.87195	-0.00672887	0.0040795	0.301184	0.515082	0.452369	1.76e-12
ENSG00000105290.7	-2.86979	-0.00730462	0.00410748	0.301318	0.765636	0.839749	1.66e-44
ENSG00000137815.10	-2.86961	-0.0110423	0.00410983	0.299582	0.48226	0.356154	7.65e-10
ENSG00000179833.4	2.86305	0.0128181	0.00419585	0.303929	0.692528	0.775593	1.12e-34
ENSG00000140682.14	2.85953	0.0111456	0.00424274	0.305405	0.171773	0.428678	5.71e-12
ENSG00000188175.5	-2.85208	-0.00727897	0.00434339	0.310708	0.370238	0.344175	5.2e-09
ENSG00000227507.2	-2.85043	-0.0164961	0.00436597	0.310395	0.415979	0.389746	1.5e-10
ENSG00000186567.8	2.85032	-0.0101773	0.00436753	0.308601	0.726411	0.6661	4.42e-24
ENSG00000156787.12	2.85029	0.00804226	0.00436797	0.30675	0.454461	0.240103	1.23e-06
ENSG00000170632.9	2.84698	0.00694059	0.00441356	0.308073	0.423392	0.447048	3.4e-12
ENSG00000070808.11	-2.84666	-0.00729668	0.00441801	0.306526	0.564553	0.581218	2.55e-18
ENSG00000144504.11	-2.84352	-0.00540237	0.00446187	0.307716	0.819176	0.701628	5.4e-26
ENSG00000146469.8	2.83981	0.0058285	0.00451402	0.309459	0.506117	0.524448	5.95e-17
ENSG00000112378.11	-2.83973	-0.00727227	0.00451515	0.307705	0.661567	0.660659	3.45e-23
ENSG00000146701.7	-2.8368	-0.0129939	0.00455685	0.308721	0.46482	0.550809	6.64e-17
ENSG00000073050.7	2.83288	0.00910791	0.00461301	0.310697	0.555585	0.697119	2.68e-28
ENSG00000104064.12	-2.83105	-0.00808221	0.00463956	0.310669	0.429367	0.315261	2.22e-08
ENSG00000181392.10	-2.81904	-0.00614919	0.0048167	0.320666	0.417944	0.451492	1.09e-12
ENSG00000105829.7	2.81644	0.0108984	0.00485593	0.32142	0.380486	0.522091	1.64e-15
ENSG00000204420.4	2.80862	0.00724738	0.0049755	0.327452	0.376729	0.283399	9.76e-08
ENSG00000244731.3	2.80804	0.00924353	0.00498435	0.326171	0.691097	0.69086	1.05e-25
ENSG00000196476.7	2.80753	0.00604335	0.00499227	0.324843	0.840503	0.671063	3.48e-27
ENSG00000178222.8	2.79751	0.00761855	0.00514985	0.333215	0.488142	0.748514	4.28e-30
ENSG00000229117.4	-2.79544	-0.0272415	0.00518283	0.333475	0.304033	0.326502	1.52e-10
ENSG00000116132.7	-2.79165	-0.00759283	0.00524402	0.335538	0.387128	0.334609	4.6e-09
ENSG00000172977.8	-2.79083	-0.00890216	0.00525727	0.334527	0.463638	0.598504	3.58e-19
ENSG00000154478.3	-2.79001	-0.00738395	0.00527057	0.333531	0.540625	0.431099	1.53e-11
ENSG00000143256.4	2.78961	0.0123657	0.00527723	0.332128	0.854954	0.79612	4.01e-36
ENSG00000182866.12	-2.78862	-0.00689427	0.00529333	0.33133	0.423349	0.480396	1.52e-13
ENSG00000164600.4	2.78356	0.0127007	0.00537666	0.334727	0.465793	0.464578	1.76e-13
ENSG00000105516.6	2.78279	0.0180086	0.00538939	0.333715	0.719228	0.699398	8.96e-27
ENSG00000110218.4	-2.77987	-0.00816142	0.00543815	0.334934	0.394908	0.604676	3.32e-19
ENSG00000168090.5	-2.77883	-0.00741486	0.00545557	0.334219	0.336124	0.330483	1.06e-08
ENSG00000099256.14	2.77876	0.00255559	0.00545665	0.332517	0.653168	0.58906	1.92e-19
ENSG00000118985.10	2.77454	0.00867932	0.00552798	0.335091	0.825986	0.705114	8.52e-26
ENSG00000182578.9	2.76769	0.00643701	0.00564558	0.340427	0.791178	0.590464	1.7e-18
ENSG00000269402.1	2.7649	0.021222	0.00569396	0.341557	0.553606	0.667116	3.93e-26
ENSG00000165410.10	2.75894	0.0098267	0.00579884	0.346046	0.642478	0.605088	6.9e-21
ENSG00000169826.6	-2.75882	-0.00468779	0.00580111	0.344397	0.553882	0.571932	1.3e-19
ENSG00000164576.7	2.75849	0.00594604	0.00580692	0.342974	0.545211	0.701233	1.86e-25
ENSG00000111727.7	-2.75464	-0.00487243	0.0058757	0.345265	0.783463	0.639724	8.01e-22
ENSG00000204410.10	-2.74896	-0.0141693	0.0059785	0.349523	0.543736	0.515158	2.23e-15
ENSG00000143493.8	-2.74648	-0.009814	0.00602393	0.3504	0.631658	0.662031	1.74e-24
ENSG00000157456.3	2.74558	0.00817828	0.00604034	0.349589	0.752696	0.759452	2.8e-32
ENSG00000095794.15	-2.73759	-0.00800909	0.00618915	0.35641	0.541546	0.679082	3.53e-24
ENSG00000176402.5	-2.73611	-0.00690226	0.00621706	0.356237	0.387257	0.378278	2.79e-10
ENSG00000156875.9	-2.73558	-0.0088875	0.00622708	0.355044	0.618886	0.553186	4.14e-19
ENSG00000241468.3	-2.73359	-0.00596746	0.00626482	0.355437	0.510792	0.491799	7.1e-15
ENSG00000142687.13	2.73301	0.00664439	0.00627589	0.354319	0.598216	0.795947	2.2e-35
ENSG00000170903.6	2.73063	0.00838977	0.00632129	0.355141	0.4088	0.67887	3.99e-24
ENSG00000171757.11	-2.72768	-0.00956354	0.00637821	0.3566	0.388143	0.359618	2.63e-11
ENSG00000175697.6	2.72734	0.0121577	0.00638463	0.355234	0.491383	0.404179	3.67e-12
ENSG00000113721.9	2.72733	0.0101161	0.00638482	0.353537	0.867161	0.726632	5.66e-33
ENSG00000154229.7	-2.72426	-0.00491533	0.00644464	0.355142	0.625387	0.595807	5.3e-22
ENSG00000241404.2	2.72084	0.0129771	0.00651163	0.357125	0.534478	0.491491	2.61e-14
ENSG00000113643.4	2.72005	0.00862212	0.00652726	0.356285	0.854509	0.871311	9.57e-48
ENSG00000187048.8	-2.7193	-0.00630512	0.00654203	0.355407	0.586164	0.809405	3.65e-38
ENSG00000155636.10	-2.71796	-0.0140496	0.00656866	0.355179	0.53099	0.699665	3.22e-27
ENSG00000135838.9	2.71533	0.00940816	0.00662092	0.356332	0.317145	0.346628	5.42e-09
ENSG00000135392.11	2.71236	0.00855247	0.00668055	0.357868	0.430127	0.576965	5.34e-18
ENSG00000198742.5	-2.71152	-0.00719362	0.00669758	0.35712	0.314485	0.262709	7.56e-08
ENSG00000132854.14	-2.71024	-0.00530224	0.00672338	0.356843	0.643737	0.445525	1.88e-13
ENSG00000126778.7	2.70943	0.00586443	0.00673996	0.356082	0.402197	0.649085	5.74e-25
ENSG00000206503.7	2.70022	0.00627886	0.00692938	0.364418	0.477281	0.428546	3.96e-12
ENSG00000151491.8	2.69991	0.00586914	0.00693592	0.363104	0.675993	0.675227	7.89e-24
ENSG00000187726.4	2.69544	0.00590998	0.00702965	0.366345	0.614826	0.511811	1.14e-15
ENSG00000226763.3	-2.6948	-0.0101192	0.00704299	0.365387	0.555776	0.732068	1.88e-28
ENSG00000102854.10	2.69403	0.0210524	0.00705941	0.364597	0.572765	0.2647	7.25e-07
ENSG00000111144.5	2.68976	0.00641892	0.00715025	0.36764	0.581662	0.542875	1.25e-18
ENSG00000197535.10	-2.68816	-0.0102997	0.00718465	0.367767	0.345363	0.519712	9.12e-16
ENSG00000066455.8	2.6867	0.00956552	0.00721622	0.367748	0.706203	0.823155	1.37e-39
ENSG00000156650.8	-2.68618	-0.00515068	0.00722735	0.366693	0.505305	0.640873	2.83e-24
ENSG00000172680.1	-2.68187	-0.00552822	0.00732126	0.369828	0.497813	0.502374	1.55e-16
ENSG00000105695.10	-2.67991	-0.00910937	0.00736427	0.370377	0.609167	0.389814	4.67e-12
ENSG00000167771.5	-2.67963	-0.00748699	0.00737029	0.369068	0.634174	0.838444	7.24e-41
ENSG00000143862.3	2.67578	0.00501255	0.00745563	0.371725	0.648337	0.727927	1.65e-31
ENSG00000065534.14	-2.6736	-0.00258766	0.00750426	0.372537	0.924751	0.793077	7.02e-35
ENSG00000197261.7	-2.6712	-0.00711278	0.00755804	0.373597	0.460714	0.485296	1.15e-13
ENSG00000070061.10	-2.66491	-0.00747606	0.00770094	0.379033	0.50614	0.554396	1.38e-18
ENSG00000109163.6	-2.65664	-0.00320194	0.0078923	0.386799	0.681753	0.662413	1.64e-23
ENSG00000166925.4	2.65435	0.00662768	0.0079461	0.387785	0.403247	0.36078	3.23e-10
ENSG00000158869.6	2.65312	0.00837694	0.00797526	0.387566	0.633449	0.636352	2.81e-21
ENSG00000177989.9	2.64874	0.0142343	0.00807919	0.390967	0.534111	0.518001	1.3e-16
ENSG00000177045.6	-2.64834	-0.0120249	0.00808872	0.389791	0.691298	0.593086	1.32e-18
ENSG00000145721.7	2.64802	0.00628122	0.00809648	0.388539	0.550048	0.58142	5.17e-18
ENSG00000124562.5	2.64729	0.00607832	0.00811397	0.387763	0.586791	0.735059	1.34e-28
ENSG00000143028.7	-2.64476	-0.00976992	0.00817494	0.389062	0.609056	0.619829	4e-21
ENSG00000150681.5	2.64417	0.00586094	0.00818907	0.388131	0.35928	0.363024	9.11e-10
ENSG00000198000.7	-2.64303	-0.0121557	0.00821673	0.387846	0.799708	0.577295	7.52e-20
ENSG00000107731.8	-2.63722	-0.00773843	0.00835876	0.392939	0.736109	0.655384	6.1e-23
ENSG00000165912.11	2.63624	0.00962984	0.00838297	0.392475	0.471193	0.514494	9.54e-17
ENSG00000188133.5	-2.63574	-0.00560741	0.00839534	0.391463	0.80585	0.735491	9.93e-31
ENSG00000149506.6	2.63528	0.00574771	0.00840675	0.390415	0.419608	0.317414	1.56e-08
ENSG00000198242.9	2.62748	0.00673365	0.00860208	0.397882	0.480121	0.420045	1.03e-11
ENSG00000175745.7	-2.62597	-0.0195965	0.00864035	0.398053	0.563	0.452449	6.01e-13
ENSG00000141759.10	-2.62229	-0.00529815	0.00873418	0.400772	0.445771	0.378631	1.02e-10
ENSG00000160877.5	2.62005	0.00420095	0.0087917	0.401811	0.646455	0.694393	3.57e-25
ENSG00000132613.10	2.61719	0.00837839	0.00886565	0.403589	0.57693	0.522981	7.57e-16
ENSG00000167397.10	2.6168	-0.00327378	0.00887584	0.402462	0.368059	0.597629	1.31e-19
ENSG00000122378.9	-2.61659	-0.0110365	0.00888131	0.401131	0.608636	0.690421	7.01e-26
ENSG00000196793.9	-2.61609	-0.00957922	0.00889436	0.400151	0.572982	0.557527	1.55e-17
ENSG00000084628.5	2.61242	0.00512417	0.00899035	0.402896	0.556145	0.489863	9.07e-15
ENSG00000169126.11	2.61092	0.00320302	0.00902982	0.403096	0.772319	0.740742	3.89e-31
ENSG00000113231.9	-2.61043	-0.00605904	0.00904281	0.402118	0.559855	0.789187	1.15e-41
ENSG00000198252.7	2.60869	0.00643351	0.0090889	0.402613	0.372699	0.38257	1.56e-10
ENSG00000133636.6	2.60675	0.00962797	0.00914049	0.403347	0.196872	0.306331	2.88e-09
ENSG00000176715.11	2.60652	0.00883905	0.00914674	0.402082	0.378705	0.276571	3.14e-07
ENSG00000179335.14	-2.59896	-0.00869188	0.00935079	0.409489	0.504221	0.581771	2.09e-20
ENSG00000137960.5	2.59499	0.0120519	0.00945944	0.412678	0.275085	0.387787	1.35e-10
ENSG00000204956.4	2.5899	0.00598946	0.00960049	0.417251	0.47586	0.663862	1.16e-22
ENSG00000187790.6	2.58797	0.00355016	0.00965422	0.418008	0.364856	0.6204	3.77e-21
ENSG00000198026.6	-2.587	-0.0103635	0.00968161	0.417624	0.63122	0.540745	3.29e-16
ENSG00000116560.6	2.58434	0.0138104	0.00975643	0.419282	0.409962	0.749884	1.97e-29
ENSG00000092964.12	2.57937	0.0084379	0.00989802	0.423785	0.476422	0.255777	2.3e-07
ENSG00000174749.5	2.57869	0.00812886	0.00991756	0.423049	0.226752	0.377243	7.35e-10
ENSG00000160714.5	2.57866	0.0167224	0.00991846	0.421526	0.622719	0.643907	8.81e-22
ENSG00000137962.8	2.5757	0.00313187	0.0100036	0.423583	0.647781	0.624627	2e-22
ENSG00000186340.10	2.57496	0.0051948	0.0100251	0.422935	0.726744	0.659478	2.09e-24
ENSG00000140299.7	-2.57487	-0.00781403	0.0100277	0.421504	0.583837	0.514898	5.97e-15
ENSG00000152128.13	-2.57422	-0.00734976	0.0100467	0.420767	0.278135	0.47601	5.06e-14
ENSG00000005175.5	2.57113	0.00668822	0.0101367	0.422998	0.592945	0.580342	1.14e-18
ENSG00000254087.3	2.56912	0.00690421	0.0101956	0.42392	0.419152	0.457546	4.37e-13
ENSG00000131115.11	2.5667	0.00575459	0.0102671	0.425357	0.502787	0.49241	3.23e-14
ENSG00000184647.6	-2.56352	-0.00913819	0.0103616	0.427732	0.465768	0.594432	2.17e-19
ENSG00000090238.7	-2.56256	-0.00505539	0.0103905	0.427393	0.581973	0.442286	2.38e-16
ENSG00000213494.5	-2.56198	-0.0073499	0.0104077	0.426579	0.279226	0.269478	3.97e-07
ENSG00000213123.6	2.56106	0.00550874	0.0104354	0.426194	0.622748	0.593868	2.28e-19
ENSG00000169193.7	-2.56087	-0.00602418	0.0104411	0.42492	0.59332	0.70889	4.92e-26
ENSG00000166478.5	2.55927	0.00809322	0.0104892	0.425377	0.465033	0.73082	2.56e-29
ENSG00000269514.1	2.55833	0.00882188	0.0105175	0.425027	0.411966	0.440728	6.98e-13
ENSG00000188394.6	2.55554	0.0109709	0.0106023	0.426958	0.482854	0.651326	2.78e-23
ENSG00000125247.11	2.55104	0.00331365	0.0107402	0.431002	0.686946	0.61026	6.76e-20
ENSG00000130173.9	2.54967	0.0073218	0.0107825	0.431197	0.390959	0.525595	2.55e-16
ENSG00000235631.1	2.54946	0.00563879	0.010789	0.429964	0.441659	0.518542	5.99e-15
ENSG00000196355.2	-2.54262	-0.0112911	0.0110026	0.436966	0.708562	0.712625	7.91e-27
ENSG00000173588.10	2.53739	0.00356121	0.0111682	0.442019	0.669932	0.697591	6.1e-26
ENSG00000167600.9	2.53736	0.00821198	0.0111691	0.44054	0.65051	0.552971	3.49e-17
ENSG00000269282.1	2.53497	-0.000100823	0.0112456	0.442044	0.56706	0.496739	6.33e-15
ENSG00000077348.4	2.5348	0.00871249	0.011251	0.440752	0.552503	0.408004	8.31e-14
ENSG00000181513.10	2.53349	0.00807587	0.0112932	0.440903	0.585646	0.63275	4.11e-22
ENSG00000165923.11	-2.53225	-0.00648715	0.0113333	0.440974	0.272874	0.294756	1.1e-07
ENSG00000115649.11	-2.53081	-0.00597618	0.0113801	0.441303	0.723795	0.677998	3.03e-29
ENSG00000135097.2	-2.52947	-0.00467477	0.0114235	0.441503	0.68454	0.728515	2.59e-30
ENSG00000176155.14	-2.5255	-0.0122473	0.0115535	0.445031	0.328597	0.462207	4.85e-13
ENSG00000116199.7	2.52461	0.00566896	0.0115828	0.444674	0.525039	0.510002	6.06e-16
ENSG00000103657.9	-2.52439	-0.00563091	0.01159	0.443471	0.519495	0.626757	1.88e-22
ENSG00000160298.13	-2.52141	-0.0107661	0.0116887	0.445768	0.474982	0.43981	6.49e-12
ENSG00000174738.8	-2.5211	-0.00368938	0.0116987	0.444678	0.677203	0.557974	2.19e-21
ENSG00000138785.10	2.52056	0.00840805	0.0117169	0.443902	0.547363	0.512485	1.11e-15
ENSG00000152422.11	2.51989	0.0115157	0.0117391	0.443286	0.616449	0.698557	1.81e-25
ENSG00000082258.8	2.51864	0.00547895	0.0117808	0.443406	0.367056	0.439202	7.39e-12
ENSG00000225828.1	-2.51699	-0.00615231	0.0118361	0.444036	0.412515	0.650603	2.93e-23
ENSG00000205571.8	-2.51597	-0.0136692	0.0118705	0.443881	0.161751	0.254705	2.76e-07
ENSG00000148187.13	-2.51531	-0.0051853	0.0118927	0.443274	0.401372	0.641461	6.2e-23
ENSG00000172638.8	-2.51302	-0.00274542	0.0119702	0.444724	0.740074	0.742043	2.37e-30
ENSG00000124228.10	-2.50418	-0.0127164	0.0122737	0.454533	0.401843	0.672121	1.31e-24
ENSG00000019169.9	2.49792	0.00661237	0.0124924	0.46115	0.586784	0.689991	1.12e-27
ENSG00000107164.15	2.49739	0.0111705	0.012511	0.460359	0.432172	0.478024	2.59e-13
ENSG00000268927.1	2.49629	0.0143971	0.0125499	0.46032	0.275847	0.263411	4.95e-07
ENSG00000198399.10	-2.49609	-0.00664223	0.0125571	0.459123	0.400245	0.391953	3.52e-11
ENSG00000215788.5	2.49534	0.00560676	0.0125836	0.458636	0.715271	0.634841	2.47e-22
ENSG00000006327.9	2.49475	0.00434396	0.0126047	0.457954	0.650115	0.530267	6.27e-16
ENSG00000177600.4	2.49373	0.00673742	0.0126409	0.457825	0.694695	0.738042	9.9e-30
ENSG00000131386.13	-2.4917	-0.0101403	0.0127134	0.459007	0.347905	0.68426	2.03e-28
ENSG00000125378.11	-2.48939	-0.00404445	0.0127961	0.460552	0.619554	0.501102	2.02e-15
ENSG00000120690.9	-2.48887	-0.00554107	0.0128149	0.45979	0.559052	0.522104	5.78e-17
ENSG00000162775.10	-2.48634	-0.00470329	0.0129063	0.461633	0.905908	0.817605	1.82e-41
ENSG00000156299.8	2.48577	0.00823885	0.012927	0.460939	0.647924	0.706643	2.58e-26
ENSG00000164933.7	2.48091	0.00562094	0.0131046	0.46583	0.444646	0.564726	1.35e-17
ENSG00000169129.10	-2.48051	-0.00623143	0.0131194	0.464923	0.639252	0.534238	5.65e-16
ENSG00000122694.11	2.4798	0.00784053	0.0131457	0.464425	0.511307	0.738161	1.09e-29
ENSG00000103671.5	2.47748	0.00642826	0.0132312	0.466017	0.362754	0.666782	6.69e-24
ENSG00000104059.4	-2.47674	-0.00803131	0.0132587	0.465562	0.459932	0.388587	1.1e-11
ENSG00000172346.10	2.47662	0.00564739	0.0132631	0.464301	0.356892	0.358591	2.85e-09
ENSG00000126858.12	2.4758	0.00504833	0.0132937	0.463959	0.535364	0.661375	4.32e-24
ENSG00000204950.2	2.47458	0.0121801	0.0133391	0.46414	0.394119	0.538682	9.59e-18
ENSG00000143179.8	-2.47382	-0.00750899	0.0133676	0.463731	0.703792	0.605981	3.85e-21
ENSG00000166595.7	2.47163	0.00865443	0.01345	0.465188	0.356116	0.352273	4.82e-10
ENSG00000136158.6	-2.46685	-0.0121019	0.0136308	0.470029	0.526785	0.578333	2.42e-18
ENSG00000153574.8	-2.46617	-0.00602493	0.0136566	0.469512	0.465416	0.517562	8.64e-17
ENSG00000227057.3	-2.46366	-0.0140364	0.0137525	0.471403	0.479411	0.507693	6.35e-16
ENSG00000118523.5	-2.46296	-0.00438282	0.0137794	0.470924	0.585234	0.665217	2.85e-24
ENSG00000110768.7	2.46248	0.00688978	0.013798	0.470163	0.727556	0.655054	9.29e-23
ENSG00000163823.3	-2.45817	-0.0043844	0.0139647	0.474442	0.451834	0.536007	8.57e-16
ENSG00000177058.7	-2.45652	-0.00521482	0.0140291	0.475227	0.629227	0.722249	9.87e-28
ENSG00000027075.9	-2.45579	-0.0104378	0.0140575	0.474791	0.327242	0.48007	4.79e-14
ENSG00000117481.6	2.45225	0.00888657	0.0141967	0.478092	0.388988	0.484002	1.46e-14
ENSG00000166803.6	2.45193	0.00963874	0.0142092	0.477116	0.471416	0.486101	1.59e-14
ENSG00000175482.4	-2.44938	-0.0118795	0.0143104	0.479118	0.396983	0.628635	1.25e-21
ENSG00000221955.6	-2.44916	-0.00404504	0.0143188	0.47801	0.590166	0.482606	1.66e-15
ENSG00000165655.14	-2.44807	-0.00971999	0.0143622	0.478074	0.237922	0.235427	1.15e-06
ENSG00000123838.6	-2.44631	-0.00287298	0.0144325	0.47903	0.354415	0.458696	1.45e-12
ENSG00000163012.3	-2.44466	-0.00579031	0.0144987	0.479844	0.343763	0.336231	5.05e-09
ENSG00000137976.7	2.44354	0.00561357	0.0145439	0.479962	0.859456	0.434968	3.72e-13
ENSG00000127080.5	2.44115	0.0172867	0.0146406	0.481772	0.331613	0.645943	1.08e-21
ENSG00000170558.4	-2.4407	-0.00832218	0.0146587	0.480994	0.277058	0.359988	2.67e-10
ENSG00000184162.10	-2.43976	-0.0100479	0.0146969	0.480875	0.428897	0.649575	4e-25
ENSG00000234409.4	-2.43897	-0.00563062	0.0147293	0.480572	0.752753	0.585064	1.66e-22
ENSG00000172137.14	-2.43801	-0.0174638	0.0147685	0.480488	0.225331	0.222785	1.4e-06
ENSG00000169508.6	-2.43789	-0.00353392	0.0147731	0.479283	0.516961	0.544654	1.13e-18
ENSG00000136141.10	-2.43783	-0.00785591	0.0147758	0.478024	0.557514	0.41436	8.05e-12
ENSG00000188343.8	-2.43756	-0.00387333	0.0147868	0.477041	0.783506	0.751386	4.48e-32
ENSG00000035681.3	-2.43706	-0.00435713	0.0148071	0.476361	0.566085	0.407931	1.15e-11
ENSG00000100629.12	2.4365	0.00999233	0.0148301	0.475771	0.630291	0.573848	3.66e-18
ENSG00000164442.8	2.43605	0.010561	0.0148485	0.47504	0.458982	0.445611	5.59e-13
ENSG00000180340.5	2.43576	0.0213045	0.0148607	0.474112	0.464147	0.539022	3.35e-16
ENSG00000176125.3	2.43474	0.00329661	0.0149026	0.474135	0.584135	0.635281	2.57e-23
ENSG00000075539.9	2.43409	0.00690037	0.0149292	0.473675	0.318779	0.418063	4.84e-13
ENSG00000165837.7	-2.43392	-0.0320556	0.0149363	0.472596	0.666181	0.61393	2.96e-25
ENSG00000067167.3	2.43322	0.008947	0.0149654	0.472221	0.518737	0.479204	2.26e-14
ENSG00000170043.7	-2.43241	-0.00626513	0.0149989	0.471985	0.453111	0.578076	4.62e-19
ENSG00000184743.8	2.43026	0.00884134	0.0150881	0.473498	0.370378	0.315013	8.71e-09
ENSG00000166889.13	-2.42773	-0.00511041	0.0151936	0.475513	0.367199	0.463932	6.81e-15
ENSG00000179454.9	2.42595	0.00657643	0.0152684	0.476559	0.298543	0.461849	6.94e-13
ENSG00000128191.9	-2.42489	-0.0202358	0.0153132	0.476666	0.656081	0.643282	4.61e-24
ENSG00000108306.7	-2.42067	-0.00406416	0.0154921	0.480933	0.507208	0.521104	3.94e-16
ENSG00000145332.9	2.42042	0.00658856	0.0155027	0.479971	0.550378	0.611514	1.42e-21
ENSG00000204618.4	2.41846	0.0168333	0.0155864	0.481268	0.618911	0.677489	9.31e-25
ENSG00000119004.10	-2.41809	-0.00653977	0.0156023	0.48047	0.385886	0.566326	2.51e-17
ENSG00000136908.13	2.41626	0.00770227	0.0156807	0.481596	0.511202	0.749857	4.7e-30
ENSG00000183831.6	2.41459	0.00616548	0.015753	0.48253	0.313728	0.387048	1.15e-10
ENSG00000112902.7	-2.41283	-0.00690235	0.0158293	0.483583	0.792063	0.889985	9.87e-54
ENSG00000226976.1	-2.41173	-0.00691131	0.0158772	0.483763	0.715916	0.740369	6.42e-30
ENSG00000122778.5	-2.41074	-0.00809475	0.0159202	0.483791	0.720288	0.325273	1.15e-08
ENSG00000205277.5	-2.40868	-0.0102341	0.0160104	0.485252	0.527453	0.451357	1.55e-15
ENSG00000164398.8	-2.40792	-0.00622175	0.0160436	0.484982	0.3299	0.365921	1.82e-09
ENSG00000092850.7	2.40486	0.00487193	0.0161787	0.487787	0.61603	0.612442	7.13e-22
ENSG00000135404.7	-2.40405	-0.00845014	0.0162147	0.487596	0.554886	0.553491	8.14e-18
ENSG00000180357.5	-2.40395	-0.00795988	0.0162191	0.486459	0.292542	0.346469	1.62e-10
ENSG00000142700.7	-2.40379	-0.00740834	0.0162259	0.485398	0.221673	0.360863	8.19e-10
ENSG00000197496.4	-2.40291	-0.00654391	0.0162653	0.485317	0.744055	0.607696	1.73e-21
ENSG00000018236.10	2.40168	0.00492607	0.0163201	0.485693	0.504638	0.539153	2.22e-16
ENSG00000204428.8	2.40114	0.00334583	0.0163439	0.485148	0.656263	0.635042	1e-22
ENSG00000060140.4	-2.4005	-0.00754402	0.0163725	0.484746	0.56725	0.568313	7.48e-18
ENSG00000137776.12	2.40043	0.011747	0.0163758	0.483602	0.74158	0.727564	1.24e-32
ENSG00000100211.6	2.39924	0.0048487	0.0164291	0.483935	0.643871	0.426859	1.2e-12
ENSG00000106013.8	-2.39617	-0.00844953	0.0165675	0.486766	0.168458	0.332909	1.64e-08
ENSG00000154240.12	-2.39184	-0.00623256	0.0167641	0.49129	0.560267	0.39119	1.01e-10
ENSG00000214711.5	-2.39153	-0.0131649	0.0167784	0.490459	0.789544	0.326668	5.56e-10
ENSG00000166147.9	2.39129	0.0101707	0.0167892	0.489534	0.554131	0.457817	4.13e-13
ENSG00000135436.4	-2.39127	-0.00564632	0.01679	0.48832	0.489444	0.554575	5.22e-18
ENSG00000138095.14	2.38905	0.00534623	0.0168921	0.490052	0.39494	0.726326	4.26e-28
ENSG00000197563.5	-2.38874	-0.00363522	0.0169063	0.489233	0.730089	0.737668	2.8e-29
ENSG00000183114.6	2.3831	0.00866921	0.0171675	0.495545	0.666359	0.557483	6.1e-17
ENSG00000103490.13	2.38302	0.0535617	0.0171714	0.494418	0.186031	0.34279	5.23e-10
ENSG00000115718.13	2.38218	0.00781337	0.0172104	0.494307	0.527976	0.691299	5.55e-26
ENSG00000186453.8	-2.38174	-0.00243099	0.0172308	0.493662	0.655261	0.686767	1.8e-24
ENSG00000101333.12	2.37666	0.00856317	0.0174702	0.499279	0.817543	0.768338	4.99e-36
ENSG00000177225.12	-2.37553	-0.0211101	0.0175236	0.499564	0.563653	0.545788	3.66e-16
ENSG00000125398.5	-2.37343	-0.00285004	0.0176237	0.501178	0.822874	0.782213	4.71e-36
ENSG00000168685.10	2.37199	0.00514959	0.0176924	0.501891	0.717714	0.66571	6.06e-24
ENSG00000105219.4	2.37189	0.0147336	0.0176971	0.500793	0.315356	0.279103	3.53e-07
ENSG00000186862.13	2.37188	0.00501689	0.0176977	0.49958	0.499649	0.475421	7.99e-14
ENSG00000008438.4	-2.37187	-0.00485945	0.0176983	0.498377	0.571968	0.311709	2.79e-08
ENSG00000163288.9	2.37114	0.00578012	0.0177333	0.498146	0.378832	0.716405	9.67e-31
ENSG00000243716.6	-2.37098	-0.0284596	0.0177411	0.497152	0.60552	0.508338	7.55e-15
ENSG00000160808.5	2.3691	0.00556929	0.0178314	0.498469	0.362391	0.321607	3.83e-10
ENSG00000172673.6	2.36791	0.0080333	0.0178887	0.49886	0.675491	0.659998	2.13e-22
ENSG00000172845.9	-2.36659	-0.00642099	0.0179528	0.499437	0.804079	0.716576	1.08e-27
ENSG00000205309.9	2.36234	0.00511683	0.01816	0.503984	0.574661	0.581538	1.58e-21
ENSG00000140307.6	2.36037	0.00144156	0.0182567	0.50545	0.79488	0.756286	2.27e-32
ENSG00000161040.12	2.35874	0.00892512	0.0183372	0.506463	0.238899	0.384392	1.41e-10
ENSG00000118690.8	2.35717	0.00889076	0.0184146	0.507384	0.40274	0.492279	1.2e-14
ENSG00000071539.9	2.35699	0.0187995	0.0184237	0.506422	0.320347	0.345408	5.84e-10
ENSG00000186150.3	2.35679	0.00581621	0.0184334	0.505483	0.466453	0.561598	2.03e-17
ENSG00000100938.13	-2.35676	-0.00537704	0.0184353	0.504334	0.45543	0.770548	3.13e-32
ENSG00000130755.8	-2.35565	-0.0110787	0.0184904	0.504642	0.55972	0.638669	8.77e-23
ENSG00000154920.10	2.35523	0.00816541	0.0185112	0.504015	0.511973	0.426752	9.8e-13
ENSG00000140465.9	2.35434	0.0045268	0.0185558	0.504038	0.688183	0.636644	5.77e-21
ENSG00000110697.8	2.35433	0.00476465	0.0185561	0.50286	0.340854	0.470016	5.87e-14
ENSG00000143520.6	-2.35427	-0.0117383	0.0185593	0.501767	0.263347	0.369384	4.69e-13
ENSG00000127418.10	-2.35317	-0.00547073	0.0186143	0.502076	0.594913	0.594733	1.72e-20
ENSG00000105136.15	2.35305	0.00615784	0.0186202	0.501061	0.705869	0.610846	6.35e-21
ENSG00000112706.7	2.3507	0.0428721	0.0187382	0.503061	0.371873	0.558788	1.2e-17
ENSG00000155868.7	-2.34978	-0.00545788	0.0187845	0.503131	0.663359	0.740056	2.64e-30
ENSG00000228208.2	-2.34954	-0.00979143	0.0187968	0.502293	0.683367	0.653757	1.98e-22
ENSG00000106803.5	2.34826	0.00754662	0.0188614	0.502852	0.588141	0.539495	6.06e-17
ENSG00000159111.8	-2.34809	-0.00594545	0.0188698	0.501915	0.405397	0.330608	3.27e-09
ENSG00000070159.9	-2.34798	-0.00533998	0.0188755	0.500908	0.651329	0.611134	9.07e-22
ENSG00000055211.8	2.3458	0.0101343	0.0189862	0.502688	0.650309	0.649564	2.21e-22
ENSG00000137713.11	2.34574	0.00533149	0.0189893	0.501616	0.586438	0.661595	6.94e-24
ENSG00000125870.6	2.34573	0.0054659	0.0189901	0.50049	0.620561	0.772722	3.44e-32
ENSG00000269964.2	-2.34355	-0.000877559	0.0191014	0.502274	0.534071	0.53765	3.3e-17
ENSG00000143443.9	-2.3433	-0.0106871	0.0191141	0.501462	0.521539	0.664663	1.32e-23
ENSG00000185730.3	-2.34203	-0.00667586	0.019179	0.502023	0.425619	0.634274	6.36e-21
ENSG00000197409.6	-2.34188	-0.00859786	0.0191869	0.50109	0.565299	0.456788	1.84e-12
ENSG00000269948.1	-2.33929	-0.0068188	0.0193206	0.503441	0.751906	0.544541	4.66e-22
ENSG00000162747.5	2.33885	0.00746707	0.0193432	0.50289	0.597288	0.702606	1.32e-26
ENSG00000137274.8	-2.33785	-0.0107484	0.019395	0.503102	0.368159	0.43239	2.79e-12
ENSG00000105227.10	-2.33502	-0.0118691	0.0195426	0.505793	0.641616	0.596071	2.42e-19
ENSG00000112293.10	2.33291	0.0123735	0.019653	0.507508	0.786474	0.767403	8.52e-32
ENSG00000121879.3	2.33282	0.00661763	0.0196577	0.506496	0.584038	0.637183	3.09e-24
ENSG00000110925.2	-2.33128	-0.0135508	0.0197386	0.507445	0.214417	0.370936	5.29e-11
ENSG00000185164.10	-2.3293	-0.00672737	0.0198432	0.508996	0.4978	0.648584	2.94e-24
ENSG00000114547.5	-2.32858	-0.00647539	0.0198816	0.508848	0.82574	0.803662	4.23e-37
ENSG00000166801.11	2.32137	0.00219456	0.0202667	0.517554	0.352677	0.664586	4.7e-24
ENSG00000112599.8	2.31784	0.00985816	0.0204581	0.521285	0.530172	0.410074	1.93e-12
ENSG00000203685.5	-2.31717	-0.00446653	0.0204947	0.521065	0.616867	0.648313	4.29e-23
ENSG00000116128.5	-2.3167	-0.00779102	0.02052	0.520559	0.249846	0.3518	1.89e-09
ENSG00000148219.12	2.31616	0.00338994	0.0205496	0.520166	0.682773	0.632078	1.82e-24
ENSG00000007392.12	2.31585	0.0148385	0.0205663	0.519446	0.486811	0.288789	1.21e-07
ENSG00000146282.13	2.31565	0.00636138	0.0205773	0.518587	0.830757	0.69054	3.61e-28
ENSG00000183023.14	-2.31407	-0.00287529	0.0206639	0.519633	0.566767	0.570331	1.35e-19
ENSG00000151923.13	2.314	0.00559017	0.0206677	0.518595	0.640566	0.298419	4.67e-09
ENSG00000149091.11	-2.31315	-0.00848779	0.0207143	0.518635	0.188236	0.279592	1.79e-07
ENSG00000167968.8	2.312	0.00518753	0.0207776	0.519093	0.494541	0.390982	7.37e-11
ENSG00000166822.8	-2.3112	-0.00739652	0.0208221	0.519076	0.772894	0.685685	8.39e-26
ENSG00000047457.9	-2.31066	-0.0136468	0.0208517	0.518693	0.533147	0.408675	6.25e-11
ENSG00000071242.7	-2.31042	-0.0062148	0.0208647	0.517897	0.802498	0.779833	7.63e-36
ENSG00000185340.11	2.30947	0.00153456	0.0209178	0.518098	0.483857	0.509881	8.53e-15
ENSG00000213523.5	-2.30812	-0.00516683	0.0209927	0.518838	0.393676	0.420405	3.1e-12
ENSG00000125743.6	2.30757	0.00126113	0.0210229	0.518472	0.355268	0.311705	1.83e-08
ENSG00000144655.10	-2.30575	-0.000664985	0.0211245	0.519864	0.699686	0.689972	3.62e-25
ENSG00000187954.8	2.30549	0.0284608	0.0211392	0.519117	0.381217	0.271457	6.47e-07
ENSG00000163001.7	2.30532	0.00524247	0.0211485	0.51824	0.503501	0.63122	1.09e-20
ENSG00000115282.15	2.30375	0.00599943	0.0212364	0.51929	0.634156	0.661235	1.16e-22
ENSG00000135636.9	-2.30214	-0.0107556	0.0213274	0.520409	0.324645	0.238651	2.7e-06
ENSG00000185101.8	-2.30156	-0.0184987	0.0213601	0.520106	0.367253	0.281552	2.01e-08
ENSG00000006125.12	2.30099	0.0129103	0.0213924	0.519794	0.620101	0.612492	5.09e-20
ENSG00000198162.8	-2.30071	-0.00560057	0.0214079	0.519075	0.695912	0.56641	1.07e-18
ENSG00000184014.3	-2.30023	-0.00352069	0.0214353	0.518648	0.47158	0.568868	7.17e-18
ENSG00000082701.10	-2.29982	-0.00589206	0.0214584	0.518117	0.387005	0.543887	1.45e-18
ENSG00000143374.10	2.29784	0.0112293	0.0215708	0.519743	0.284917	0.316106	1.37e-08
ENSG00000073169.9	2.29757	0.00936689	0.0215861	0.519025	0.64065	0.550871	2.94e-17
ENSG00000125779.17	2.29757	0.00598977	0.0215861	0.517944	0.601206	0.609027	1.29e-20
ENSG00000104154.5	-2.29385	-0.00761579	0.0217989	0.521962	0.367886	0.561889	1.24e-17
ENSG00000172995.12	2.2918	0.00512624	0.0219172	0.523705	0.371213	0.630574	1.08e-21
ENSG00000106261.12	2.29112	0.00568524	0.0219567	0.523564	0.335654	0.462298	4.73e-14
ENSG00000204514.5	2.28905	0.00491021	0.0220763	0.525328	0.524469	0.771229	6.25e-35
ENSG00000128641.13	2.28888	0.0122658	0.0220863	0.524481	0.558055	0.630301	6.39e-21
ENSG00000015532.5	-2.28544	-0.00512842	0.0222873	0.528165	0.817914	0.659252	4.62e-23
ENSG00000186047.9	2.28512	0.0067807	0.0223059	0.527522	0.507521	0.47387	3.26e-16
ENSG00000172939.4	-2.28441	-0.00652458	0.0223474	0.52742	0.511527	0.504045	6.36e-15
ENSG00000101255.6	2.28159	0.0170815	0.0225138	0.530262	0.63968	0.441539	2.35e-14
ENSG00000249915.3	-2.28135	-0.008499	0.0225276	0.529503	0.458345	0.693848	7.7e-25
ENSG00000135847.5	2.2771	0.00548775	0.0227805	0.534357	0.509263	0.863076	3.56e-48
ENSG00000106603.13	-2.27707	-0.00910837	0.0227819	0.533304	0.586514	0.689618	1.89e-29
ENSG00000227450.2	2.27461	0.00560447	0.0229291	0.53566	0.704645	0.68968	6.17e-27
ENSG00000197943.5	-2.2745	-0.00539923	0.0229362	0.534742	0.557475	0.299065	7.33e-08
ENSG00000054267.16	-2.27351	-0.00422501	0.0229953	0.535037	0.893659	0.783926	8.96e-36
ENSG00000170667.10	2.27296	0.0133131	0.0230287	0.534733	0.598088	0.419564	3.53e-11
ENSG00000148399.7	-2.27	-0.0096179	0.0232073	0.537797	0.819183	0.76992	1.21e-32
ENSG00000125744.7	-2.26917	-0.0100913	0.0232577	0.537883	0.737867	0.613642	3.9e-24
ENSG00000198542.9	-2.26769	-0.00580044	0.0233479	0.538886	0.578603	0.527796	3.91e-16
ENSG00000152443.8	-2.26713	-0.00610137	0.0233825	0.538606	0.599178	0.713703	2.96e-27
ENSG00000103319.7	2.26588	0.00902585	0.0234588	0.539285	0.403292	0.581779	5.19e-19
ENSG00000070190.8	-2.26575	-0.00448881	0.0234667	0.53839	0.735013	0.732338	6.55e-32
ENSG00000178913.5	2.2652	0.00557554	0.0235007	0.538098	0.536737	0.482659	2.07e-13
ENSG00000198833.6	2.26435	0.00547555	0.0235527	0.538219	0.434068	0.594591	1.94e-19
ENSG00000100890.11	2.26417	0.00601396	0.0235636	0.537402	0.525044	0.565932	1.11e-17
ENSG00000159658.6	-2.26307	-0.01457	0.0236316	0.537889	0.367708	0.456305	3.12e-13
ENSG00000143631.10	-2.26177	-0.010191	0.0237116	0.538645	0.355918	0.409891	2.2e-12
ENSG00000057757.5	2.26002	0.00423647	0.0238202	0.540047	0.39875	0.516038	8.41e-17
ENSG00000224531.4	2.25968	0.0114034	0.0238412	0.539461	0.0854527	0.233734	2.29e-07
ENSG00000145979.13	2.25937	0.00445993	0.0238607	0.538843	0.803164	0.778832	6.08e-33
ENSG00000132603.9	2.2589	0.0105702	0.0238898	0.538445	0.507839	0.284618	1.29e-07
ENSG00000163472.14	-2.25714	-0.00466885	0.0239992	0.539855	0.512495	0.537816	7.18e-16
ENSG00000256053.3	-2.25701	-0.00801525	0.0240077	0.538993	0.509166	0.53832	2.57e-16
ENSG00000166135.9	2.25476	0.00424476	0.0241486	0.5411	0.58567	0.450966	1.57e-14
ENSG00000164742.10	2.25258	0.00517913	0.0242857	0.543116	0.634523	0.566015	2.49e-19
ENSG00000169570.5	2.25147	0.00578054	0.0243557	0.543625	0.689852	0.401868	5.57e-11
ENSG00000118363.7	-2.2511	-0.00448015	0.024379	0.543095	0.583168	0.651358	1.21e-23
ENSG00000125434.6	-2.25109	-0.0125849	0.0243796	0.54206	0.644784	0.737803	2.32e-29
ENSG00000122674.8	2.25065	0.00616919	0.0244075	0.541634	0.777306	0.476715	7.04e-14
ENSG00000150783.5	-2.24861	-0.00662986	0.0245372	0.543465	0.530434	0.810896	5.92e-47
ENSG00000213366.8	-2.24829	-0.00426263	0.0245578	0.542877	0.798599	0.814872	1.78e-39
ENSG00000203818.6	2.24806	0.00844515	0.0245725	0.54216	0.170067	0.239552	2.6e-06
ENSG00000183770.5	2.24795	0.0130476	0.0245793	0.541275	0.376731	0.661959	2.33e-22
ENSG00000213281.4	-2.24657	-0.00436658	0.0246675	0.542179	0.647781	0.701096	7.19e-26
ENSG00000120910.10	2.24581	0.00697875	0.0247163	0.542217	0.493344	0.391006	1.08e-10
ENSG00000153214.5	2.24548	0.00690468	0.0247372	0.541645	0.53956	0.5719	1.64e-18
ENSG00000173145.7	-2.24431	-0.00629045	0.0248128	0.542268	0.552683	0.382762	7.87e-11
ENSG00000187581.2	-2.24393	-0.004942	0.024837	0.54177	0.756513	0.758294	1.76e-30
ENSG00000198546.10	2.24339	0.0116738	0.024872	0.541507	0.444611	0.433617	7.71e-12
ENSG00000176273.10	-2.24118	-0.00729635	0.0250142	0.543576	0.384517	0.630927	6.39e-24
ENSG00000153029.10	2.23926	0.00355959	0.025139	0.54526	0.762281	0.651818	1.74e-23
ENSG00000097046.8	2.2389	0.00905796	0.0251626	0.544745	0.680832	0.702127	9.13e-28
ENSG00000135638.9	-2.2381	-0.00589442	0.0252147	0.544849	0.25595	0.304558	8.59e-09
ENSG00000168913.6	2.2355	0.0131533	0.0253843	0.547486	0.443257	0.438639	2.19e-12
ENSG00000187566.3	2.23444	0.00589355	0.0254539	0.547962	0.55066	0.508116	1.15e-15
ENSG00000242574.4	2.23422	-0.00192644	0.0254683	0.54725	0.739823	0.70595	6.18e-27
ENSG00000145907.10	-2.2329	-0.00304119	0.0255557	0.548103	0.749059	0.635693	1.16e-21
ENSG00000100711.9	2.23079	0.0118368	0.0256951	0.550069	0.58756	0.517059	1.48e-15
ENSG00000144134.14	2.23074	0.00821543	0.0256983	0.549118	0.217164	0.231308	1.51e-06
ENSG00000138604.5	-2.23033	-0.00809633	0.0257256	0.548682	0.694772	0.57231	1.26e-18
ENSG00000197019.4	2.22878	0.0070705	0.0258287	0.549863	0.595102	0.60203	2.12e-19
ENSG00000136450.8	-2.2286	-0.0123659	0.0258407	0.549103	0.708163	0.839129	5.06e-41
ENSG00000100206.5	-2.22744	-0.00691115	0.025918	0.549733	0.730991	0.691016	1.12e-27
ENSG00000135100.13	2.22728	0.0114923	0.0259288	0.54895	0.642311	0.649556	5.69e-22
ENSG00000005486.12	2.2272	0.0119376	0.025934	0.548053	0.228523	0.453162	1.88e-12
ENSG00000165076.9	-2.22689	-0.0179669	0.0259546	0.547484	0.613014	0.65597	1.76e-24
ENSG00000150556.12	2.22544	0.0120222	0.0260515	0.548523	0.636309	0.750147	1.03e-30
ENSG00000212719.6	2.22544	0.00633027	0.0260515	0.547523	0.509891	0.796951	5.53e-36
ENSG00000136541.10	2.22379	0.00597911	0.0261624	0.548852	0.617374	0.436742	1.51e-12
ENSG00000205436.3	-2.22272	-0.00924731	0.0262346	0.549365	0.565332	0.599884	1.05e-19
ENSG00000129071.5	2.22252	0.00742838	0.0262479	0.548646	0.288264	0.253309	1.29e-06
ENSG00000144306.9	2.22141	0.0122647	0.026323	0.549219	0.613155	0.725018	4.93e-28
ENSG00000203737.2	2.22129	0.0239606	0.0263313	0.548399	0.335706	0.233929	5.07e-07
ENSG00000108666.5	-2.21723	-0.00293831	0.0266073	0.553147	0.659682	0.687008	2.87e-27
ENSG00000165029.11	-2.21708	-0.00188185	0.0266179	0.55237	0.603641	0.434398	5.98e-12
ENSG00000167332.7	-2.21629	-0.00295646	0.0266715	0.552487	0.584704	0.579234	4.35e-22
ENSG00000187372.9	2.21619	0.00592512	0.0266782	0.551635	0.694178	0.723737	1.11e-27
ENSG00000135049.11	2.2122	0.00652987	0.0269527	0.556311	0.783951	0.659393	1.28e-26
ENSG00000269113.3	2.21219	0.00519582	0.0269538	0.555338	0.439173	0.569785	4.95e-18
ENSG00000059378.8	-2.21183	-0.00720996	0.0269784	0.554853	0.470375	0.545512	2.13e-16
ENSG00000096092.5	-2.21013	-0.0071376	0.027096	0.556278	0.725358	0.544672	1.59e-17
ENSG00000137460.4	2.20921	0.00693094	0.0271598	0.556596	0.610741	0.823059	1.34e-39
ENSG00000064115.6	2.20864	0.00373597	0.0271996	0.55642	0.624452	0.52357	9.85e-16
ENSG00000266173.1	2.20724	0.00331784	0.0272976	0.557436	0.609124	0.621855	2.56e-21
ENSG00000178623.7	2.20656	0.00544136	0.027345	0.557415	0.343866	0.349531	1.98e-09
ENSG00000130307.7	-2.20644	-0.0174885	0.0273532	0.556598	0.579397	0.455879	1.03e-12
ENSG00000146834.9	-2.20606	-0.0101995	0.0273795	0.55615	0.596115	0.484277	4.15e-14
ENSG00000141040.10	2.20538	0.00498436	0.0274271	0.556136	0.491162	0.65091	5.73e-26
ENSG00000092208.12	-2.20331	-0.00322176	0.0275728	0.558108	0.624917	0.62953	2.03e-22
ENSG00000079156.12	2.20161	0.0086966	0.0276927	0.559552	0.522703	0.690513	3.55e-25
ENSG00000124126.9	2.19709	0.00432431	0.0280141	0.565054	0.524631	0.594644	1.92e-20
ENSG00000186132.10	-2.19695	-0.0111802	0.0280241	0.564268	0.482935	0.410752	5.29e-12
ENSG00000116885.14	2.19596	0.0048125	0.028095	0.564708	0.67736	0.761792	1.11e-31
ENSG00000146830.9	-2.19485	-0.00902964	0.0281741	0.565312	0.33805	0.28634	1.05e-07
ENSG00000198865.5	2.1925	0.00592037	0.0283431	0.567714	0.470843	0.533983	1.42e-15
ENSG00000140534.9	-2.18822	-0.0146637	0.0286536	0.572937	0.511825	0.670688	7.45e-26
ENSG00000162616.8	2.18574	0.00425219	0.0288349	0.575562	0.626303	0.488727	3.34e-17
ENSG00000198339.3	2.18469	0.0159859	0.0289117	0.576096	0.32609	0.387953	2.26e-10
ENSG00000187147.13	-2.184	-0.00840231	0.0289622	0.576107	0.536591	0.474083	1.47e-14
ENSG00000205693.3	2.1839	0.0122863	0.0289695	0.575258	0.62941	0.630242	6.06e-22
ENSG00000103044.6	2.18383	0.00788768	0.0289745	0.574366	0.52939	0.707549	2.76e-28
ENSG00000166266.9	2.18372	0.00540925	0.028983	0.573549	0.426286	0.304013	4.47e-08
ENSG00000108984.9	2.18334	0.0116477	0.0290105	0.573108	0.589571	0.37797	2.12e-10
ENSG00000129925.6	2.18329	0.00618746	0.0290143	0.5722	0.620975	0.313015	2.99e-09
ENSG00000162618.8	2.18306	0.010986	0.0290311	0.571554	0.532511	0.452399	9.94e-13
ENSG00000148835.9	2.18298	0.00486176	0.0290374	0.570702	0.420106	0.333711	3.76e-10
ENSG00000181378.9	-2.18154	-0.00910168	0.0291435	0.571812	0.314418	0.235111	4.96e-07
ENSG00000224186.4	2.17978	0.00899022	0.0292741	0.573397	0.738892	0.69702	1.21e-26
ENSG00000183763.4	2.17915	0.00595247	0.0293206	0.573334	0.255896	0.252418	1.25e-06
ENSG00000100916.9	-2.17911	-0.0039263	0.0293232	0.572413	0.680249	0.633159	1.78e-23
ENSG00000135045.6	-2.17905	-0.00639901	0.0293278	0.571534	0.649203	0.396687	4.8e-11
ENSG00000196839.8	2.17528	0.010695	0.0296089	0.576037	0.608025	0.493492	7.53e-15
ENSG00000103852.8	-2.17307	-0.00354761	0.0297754	0.578299	0.718949	0.522465	2.4e-15
ENSG00000148180.12	-2.17259	-0.00551939	0.0298109	0.578014	0.639311	0.571618	7.51e-18
ENSG00000106823.8	2.17212	0.00491931	0.0298463	0.577727	0.697206	0.537362	1.21e-16
ENSG00000100030.10	2.17185	0.00844532	0.029867	0.577159	0.425148	0.334761	1.58e-08
ENSG00000213903.4	-2.17154	-0.00520904	0.0298907	0.57665	0.431164	0.337471	1.6e-09
ENSG00000068654.11	2.17015	0.00603287	0.0299953	0.5777	0.611151	0.84586	1.83e-42
ENSG00000163898.5	-2.16988	-0.00789077	0.0300157	0.577126	0.453351	0.419374	1.86e-11
ENSG00000169442.4	-2.16878	-0.0125553	0.0300992	0.577767	0.260597	0.315344	1.98e-08
ENSG00000176022.3	-2.16784	-0.00700906	0.0301707	0.578177	0.798981	0.786533	4.69e-36
ENSG00000125686.7	2.1675	0.00723521	0.0301964	0.577708	0.557729	0.692046	9.28e-27
ENSG00000082438.11	-2.16722	-0.00759705	0.0302183	0.577168	0.406178	0.599503	5.02e-19
ENSG00000188396.2	-2.16645	-0.00490077	0.0302766	0.577325	0.546153	0.540618	5.08e-17
ENSG00000139263.7	2.16264	0.00754468	0.0305688	0.581932	0.412465	0.2969	2.78e-08
ENSG00000136238.13	-2.16264	-0.00758062	0.0305688	0.580972	0.341607	0.450861	7.06e-13
ENSG00000168724.10	-2.16225	-0.00491207	0.0305986	0.58058	0.470476	0.5028	1.19e-14
ENSG00000145782.8	-2.16204	-0.00502156	0.030615	0.579936	0.599155	0.773634	1.46e-33
ENSG00000134575.5	2.16015	0.00937246	0.0307612	0.581748	0.104807	0.320061	1.1e-08
ENSG00000108506.7	2.15959	0.0114705	0.0308048	0.581618	0.420171	0.636387	1.67e-21
ENSG00000139154.10	2.15937	0.00350634	0.0308218	0.580988	0.718434	0.655151	2.81e-22
ENSG00000116711.8	2.15926	0.00994956	0.0308302	0.580196	0.295904	0.350678	2.82e-09
ENSG00000182749.5	2.15873	0.00616194	0.0308712	0.58002	0.538285	0.715315	1.98e-26
ENSG00000165238.12	2.15845	0.00610895	0.0308929	0.579481	0.616658	0.444477	6.38e-14
ENSG00000160685.9	2.15679	0.00982421	0.0310218	0.580954	0.391651	0.587537	9.02e-22
ENSG00000103355.8	2.15479	0.00654951	0.0311781	0.582933	0.775358	0.620293	5.02e-20
ENSG00000159239.7	-2.15433	-0.00291054	0.0312143	0.582663	0.711936	0.731622	1.48e-29
ENSG00000108055.9	2.1533	0.00454842	0.0312951	0.583226	0.569033	0.693917	1.35e-25
ENSG00000139117.9	2.15325	0.00268068	0.0312992	0.58236	0.621938	0.669994	3.46e-24
ENSG00000171877.15	-2.15301	-0.00618629	0.0313175	0.581762	0.359295	0.431214	5.89e-14
ENSG00000143994.9	2.14977	0.00566351	0.0315732	0.585568	0.391564	0.447553	7.28e-13
ENSG00000171681.8	2.14951	0.013974	0.0315941	0.585012	0.606689	0.540982	5.19e-18
ENSG00000126353.3	-2.14869	-0.00632723	0.0316592	0.585277	0.307074	0.346699	3.83e-10
ENSG00000125144.9	2.14843	0.00414928	0.0316794	0.584712	0.791953	0.865765	7.67e-52
ENSG00000123999.4	-2.1463	-0.017987	0.0318491	0.586904	0.640929	0.558104	3.19e-18
ENSG00000157426.9	2.1457	0.00404439	0.0318967	0.586841	0.867647	0.815943	1.99e-41
ENSG00000170852.6	-2.14512	-0.00656481	0.031943	0.586757	0.715991	0.734981	4.17e-29
ENSG00000113712.12	2.14452	0.0016545	0.0319913	0.586707	0.591983	0.755576	3.56e-37
ENSG00000106605.6	-2.14393	-0.00561815	0.0320387	0.586643	0.375116	0.399366	3.02e-12
ENSG00000169972.7	-2.1434	-0.0138041	0.0320813	0.58649	0.442409	0.624741	3.41e-22
ENSG00000100796.13	2.14212	0.00645721	0.0321834	0.587425	0.645297	0.57455	1.26e-18
ENSG00000244607.1	2.1418	0.00459755	0.0322099	0.586979	0.478626	0.65906	6.01e-24
ENSG00000138101.14	2.14179	0.00469031	0.0322103	0.586057	0.53478	0.647773	1.97e-23
ENSG00000130881.9	-2.1415	-0.00997438	0.0322341	0.585566	0.39412	0.689345	3.03e-25
ENSG00000104313.13	2.14101	0.00342603	0.0322733	0.585356	0.703303	0.723879	6.56e-29
ENSG00000130175.5	-2.14061	-0.0057653	0.0323055	0.585017	0.430043	0.37619	1.43e-11
ENSG00000112312.5	-2.13972	-0.0244959	0.0323774	0.585399	0.599725	0.719867	2.62e-28
ENSG00000106244.8	-2.13928	-0.00581489	0.0324127	0.585118	0.449247	0.466964	3.77e-15
ENSG00000167702.7	-2.13875	-0.00913586	0.0324561	0.584986	0.533514	0.422271	8.81e-13
ENSG00000188763.3	2.13808	0.0137898	0.0325102	0.585045	0.480662	0.623473	3.29e-21
ENSG00000173542.4	-2.13681	-0.00762409	0.0326135	0.585988	0.331238	0.41422	4.13e-11
ENSG00000118785.9	2.13594	0.00997804	0.0326843	0.586345	0.578301	0.526903	1.67e-15
ENSG00000174123.6	-2.13496	-0.00612732	0.0327645	0.586871	0.433947	0.649749	1.25e-25
ENSG00000160294.6	-2.13182	-0.00566034	0.0330217	0.590559	0.913267	0.770091	1.78e-32
ENSG00000183032.6	-2.13025	-0.0215938	0.0331512	0.591956	0.504505	0.702165	9.28e-28
ENSG00000173404.3	2.12935	0.00468959	0.0332252	0.592358	0.561759	0.447445	4.99e-13
ENSG00000135272.5	-2.12868	-0.0058727	0.0332806	0.592429	0.412942	0.387599	5.26e-11
ENSG00000164823.5	2.12768	0.00380609	0.0333634	0.592987	0.546971	0.407353	8.91e-12
ENSG00000178935.5	2.12659	0.00540354	0.0334545	0.59369	0.34469	0.486537	8.58e-14
ENSG00000121542.7	2.12604	-0.00280192	0.0334997	0.593577	0.69044	0.664721	3.17e-23
ENSG00000187866.6	-2.12497	-0.00834208	0.033589	0.594246	0.501327	0.587004	6.37e-19
ENSG00000163157.10	-2.12423	-0.00726757	0.0336511	0.594431	0.226235	0.565883	1.04e-18
ENSG00000065357.15	-2.12418	-0.0107382	0.0336551	0.593591	0.142631	0.242969	8.56e-07
ENSG00000213057.4	-2.12381	-0.00461361	0.0336857	0.593223	0.483691	0.456055	1.71e-13
ENSG00000115524.11	2.12276	0.0069061	0.0337737	0.593863	0.329309	0.374798	2.09e-10
ENSG00000161270.15	-2.12077	-0.00365089	0.0339412	0.5959	0.455316	0.495404	1.55e-14
ENSG00000129535.8	-2.11776	-0.00580691	0.0341953	0.599446	0.737048	0.487361	9.32e-15
ENSG00000138780.10	-2.11756	-0.00670062	0.0342123	0.598834	0.497912	0.477437	9.8e-14
ENSG00000174243.5	2.11608	0.00969815	0.0343377	0.600117	0.509578	0.394477	1.29e-12
ENSG00000147789.11	2.11595	0.0062476	0.034349	0.599405	0.350635	0.378793	2.26e-10
ENSG00000168539.3	-2.11553	-0.00360688	0.034385	0.599125	0.641803	0.598016	6.03e-20
ENSG00000141279.11	2.11541	0.00597369	0.0343954	0.598401	0.268623	0.332663	1.06e-09
ENSG00000130720.8	-2.11531	-0.00687829	0.0344035	0.597639	0.647707	0.852488	2.88e-44
ENSG00000101220.13	2.11408	0.0126315	0.0345086	0.598561	0.588887	0.593671	2.49e-18
ENSG00000160688.14	2.1138	0.0143429	0.0345324	0.598074	0.252019	0.370135	6.86e-11
ENSG00000184574.5	2.11376	0.0108005	0.0345356	0.597231	0.654267	0.436707	5.01e-15
ENSG00000196542.4	-2.11316	-0.00893574	0.0345868	0.597219	0.441329	0.476832	2.77e-13
ENSG00000186326.3	-2.11298	-0.00606883	0.0346028	0.596601	0.682504	0.889647	2.15e-54
ENSG00000152944.4	2.11156	0.00393228	0.034724	0.597797	0.576467	0.494829	3.51e-14
ENSG00000256436.1	2.11121	0.00667096	0.034754	0.59742	0.603148	0.648716	2.2e-24
ENSG00000253910.1	2.11106	0.00635866	0.0347668	0.59675	0.531083	0.762413	1.85e-31
ENSG00000050820.12	-2.10878	-0.00478211	0.0349635	0.599232	0.532436	0.688092	9.76e-28
ENSG00000165264.6	2.10694	0.00596184	0.0351224	0.601062	0.723181	0.718279	9.38e-32
ENSG00000185633.6	-2.10686	-0.00404712	0.0351294	0.600289	0.407477	0.394114	1.8e-10
ENSG00000196268.7	2.10651	0.0066664	0.0351603	0.599926	0.526287	0.481432	4.06e-14
ENSG00000185324.17	2.10641	0.00351632	0.0351685	0.599179	0.803601	0.738751	2.34e-30
ENSG00000089123.11	2.10624	0.00186349	0.0351835	0.598549	0.644863	0.61476	1.11e-19
ENSG00000182272.7	-2.10609	-0.0119271	0.0351963	0.597884	0.559526	0.47883	3.84e-16
ENSG00000149972.6	2.10563	0.0062621	0.0352365	0.597686	0.527017	0.450264	1.84e-13
ENSG00000172586.7	-2.10363	-0.00471845	0.0354103	0.59975	0.481503	0.413009	6.51e-12
ENSG00000130313.2	-2.10303	-0.0116029	0.0354633	0.599766	0.509923	0.351068	1.3e-09
ENSG00000182149.16	-2.10296	-0.00730993	0.0354696	0.598993	0.445377	0.446491	1.73e-12
ENSG00000156873.11	2.10169	0.00592341	0.03558	0.599978	0.265367	0.425657	1.94e-11
ENSG00000123338.8	-2.09956	-0.00461234	0.0357672	0.602253	0.619472	0.632606	4.26e-23
ENSG00000100311.12	2.09895	0.0107303	0.0358214	0.602284	0.469798	0.572151	6.81e-18
ENSG00000172867.3	2.09761	0.00701427	0.0359395	0.60339	0.518776	0.367061	6.56e-10
ENSG00000162631.14	-2.09737	-0.00474531	0.0359612	0.602875	0.444758	0.530787	1.61e-16
ENSG00000171262.7	-2.09707	-0.00851491	0.0359875	0.602438	0.537333	0.703339	9.56e-27
ENSG00000177156.6	-2.0957	-0.00522954	0.0361088	0.603592	0.488833	0.410524	2.31e-12
ENSG00000165685.4	2.09513	0.0054488	0.0361593	0.603561	0.669111	0.795567	4.56e-37
ENSG00000151365.2	2.09466	0.0049968	0.0362011	0.603383	0.354695	0.475058	2.74e-13
ENSG00000204681.6	-2.09391	-0.00748704	0.0362684	0.603632	0.24985	0.314234	2.74e-08
ENSG00000130513.6	-2.09365	-0.0018899	0.0362908	0.603132	0.458613	0.466275	5.48e-13
ENSG00000077420.11	-2.09328	-0.00385104	0.0363243	0.60282	0.720932	0.655878	1.54e-23
ENSG00000179218.9	-2.08983	-0.00726961	0.0366331	0.60707	0.784039	0.789915	3.97e-35
ENSG00000034510.4	2.08875	0.00395884	0.03673	0.607802	0.68954	0.636824	2.5e-21
ENSG00000136425.8	2.08852	0.00950778	0.0367508	0.607272	0.68538	0.666575	4.87e-26
ENSG00000122986.9	2.08844	0.0055331	0.0367582	0.606525	0.378855	0.364854	5.8e-10
ENSG00000123144.6	-2.08726	-0.00442916	0.0368642	0.607403	0.829573	0.865124	1.93e-47
ENSG00000172403.6	-2.08723	-0.0119092	0.0368677	0.606593	0.244127	0.293229	7.23e-10
ENSG00000119782.9	-2.08658	-0.00457097	0.0369263	0.606691	0.54363	0.627434	2.9e-24
ENSG00000040933.11	-2.08642	-0.0127434	0.0369405	0.606059	0.227253	0.262087	6.73e-07
ENSG00000102189.12	2.08535	0.00576458	0.0370374	0.606786	0.472117	0.231364	1.68e-06
ENSG00000196230.8	2.08517	0.00511542	0.037054	0.606194	0.384258	0.489057	2.59e-14
ENSG00000095066.7	2.08406	0.0130841	0.0371545	0.606976	0.620306	0.545447	4.09e-17
ENSG00000163814.3	2.08279	0.00821134	0.0372701	0.608002	0.585731	0.72463	5.5e-29
ENSG00000204248.6	-2.08238	-0.00490007	0.0373077	0.607756	0.655802	0.527062	2.6e-16
ENSG00000131808.6	2.08206	0.0380325	0.0373374	0.60738	0.193969	0.304574	5.37e-08
ENSG00000112394.12	2.082	0.00714884	0.0373423	0.606603	0.533337	0.642443	8.05e-22
ENSG00000183476.8	2.08178	0.00409885	0.0373628	0.606082	0.682714	0.692729	5.59e-26
ENSG00000079308.12	-2.08103	-0.00845591	0.0374315	0.606341	0.411514	0.237652	2.8e-07
ENSG00000164031.12	2.07994	0.0033453	0.0375312	0.607102	0.592045	0.700469	1.81e-26
ENSG00000137944.12	2.07915	0.00547003	0.0376032	0.607414	0.684719	0.627015	4.49e-23
ENSG00000156990.10	2.0789	0.0127708	0.0376266	0.606941	0.203309	0.393469	3.4e-11
ENSG00000163517.10	-2.07818	-0.00204936	0.037693	0.607162	0.846554	0.726522	2.02e-31
ENSG00000149136.3	2.07743	0.0056677	0.0377617	0.607418	0.330583	0.326814	4.18e-09
ENSG00000106852.11	2.07686	0.00464514	0.0378142	0.607415	0.690862	0.705918	1.26e-26
ENSG00000143340.6	-2.07605	-0.00332757	0.0378898	0.607781	0.648506	0.692176	1.5e-24
ENSG00000198400.7	2.07564	0.0108948	0.0379271	0.607534	0.589694	0.448947	1.07e-13
ENSG00000138668.14	-2.07424	-0.00802692	0.0380568	0.608764	0.570355	0.659777	3.77e-23
ENSG00000132840.5	-2.07389	-0.00522248	0.0380895	0.608442	0.467905	0.451125	1.65e-13
ENSG00000127412.2	2.07365	0.00656853	0.0381114	0.607949	0.506706	0.611574	4.99e-21
ENSG00000006747.10	-2.0727	-0.00770785	0.0382005	0.608528	0.451907	0.609263	1.64e-20
ENSG00000125462.12	-2.07247	-0.00722762	0.0382212	0.608017	0.429245	0.427163	8.05e-12
ENSG00000233436.3	2.07124	0.00462126	0.0383361	0.609002	0.647781	0.737954	7.25e-30
ENSG00000052850.5	-2.0712	-0.00719564	0.0383403	0.608231	0.682188	0.865563	4.58e-49
ENSG00000143772.5	-2.07088	-0.00604329	0.0383699	0.607864	0.408301	0.417944	2.78e-11
ENSG00000187783.7	-2.06965	-0.00679709	0.0384852	0.608853	0.387995	0.504848	1.84e-15
ENSG00000104889.4	2.06746	0.00724172	0.0386909	0.611267	0.774008	0.833503	2.68e-40
ENSG00000113327.10	2.06729	0.0124322	0.038707	0.610684	0.277625	0.308619	3.81e-08
ENSG00000184702.13	2.06719	0.000584498	0.0387164	0.609997	0.727208	0.779732	2.01e-33
ENSG00000243364.3	-2.06542	-0.00489486	0.0388834	0.61179	0.593258	0.631132	7.24e-22
ENSG00000100162.10	-2.06505	-0.00807339	0.0389184	0.611506	0.287577	0.27039	5.42e-07
ENSG00000064225.8	2.06386	0.00520125	0.0390306	0.612433	0.453544	0.490662	4.96e-14
ENSG00000137252.5	-2.06353	-0.00503835	0.0390619	0.612091	0.496993	0.541278	1.24e-17
ENSG00000117245.8	-2.06265	-0.00387839	0.0391462	0.612578	0.712503	0.580852	1.63e-20
ENSG00000134709.6	-2.06248	-0.00442133	0.0391623	0.611999	0.56627	0.695468	1.54e-26
ENSG00000174748.14	2.06215	0.00765843	0.0391936	0.611658	0.611991	0.746116	3.86e-32
ENSG00000137845.10	2.06198	0.0043392	0.0392097	0.611081	0.623248	0.754122	2.68e-33
ENSG00000157856.6	-2.06073	-0.00880716	0.0393284	0.612102	0.641409	0.729243	2.13e-28
ENSG00000183773.11	-2.06068	-0.00863453	0.0393337	0.611358	0.758859	0.705552	9.48e-27
ENSG00000156853.7	2.06023	0.00881245	0.0393764	0.611198	0.349694	0.36832	2.79e-11
ENSG00000204531.11	-2.05994	-0.00710206	0.039404	0.610802	0.537454	0.528226	1.65e-16
ENSG00000255098.1	-2.05812	-0.00581735	0.039579	0.612691	0.753819	0.612682	1.45e-20
ENSG00000126562.12	2.05801	0.0040172	0.0395893	0.612028	0.52727	0.683551	1.09e-26
ENSG00000156127.6	2.05774	0.00439682	0.0396148	0.611602	0.584375	0.582273	2.52e-18
ENSG00000126814.6	-2.05753	-0.00539851	0.0396355	0.611102	0.430148	0.590939	1.9e-19
ENSG00000104859.10	-2.05731	-0.00927482	0.0396561	0.610601	0.480235	0.411214	1.02e-11
ENSG00000153347.5	-2.05693	-0.0211263	0.0396926	0.610347	0.607405	0.61163	5.59e-20
ENSG00000204475.5	2.0568	0.0182825	0.0397052	0.609727	0.331796	0.293549	4.22e-08
ENSG00000189181.3	-2.05627	-0.0100752	0.039757	0.60971	0.541062	0.660288	4.3e-24
ENSG00000197818.7	2.05588	0.00409956	0.0397942	0.609468	0.907543	0.768752	3.97e-33
ENSG00000182326.10	-2.05572	-0.00505479	0.0398095	0.608894	0.3789	0.486707	4.16e-14
ENSG00000122707.7	-2.05553	-0.00442992	0.0398281	0.60837	0.499188	0.406111	2.8e-12
ENSG00000183087.10	-2.05524	-0.011724	0.039856	0.607989	0.582097	0.765674	1.91e-31
ENSG00000177105.9	2.05488	0.00744588	0.0398902	0.607707	0.471646	0.396549	5.05e-12
ENSG00000196378.7	-2.05464	0.000760273	0.0399138	0.607264	0.427875	0.490776	2.78e-14
ENSG00000120162.9	-2.05388	-0.00255247	0.039987	0.607574	0.850359	0.690224	2.61e-27
ENSG00000196660.6	2.05295	0.00355017	0.0400771	0.60814	0.61591	0.537888	7.3e-17
ENSG00000110955.4	-2.05287	-0.00625824	0.040085	0.607461	0.631166	0.637615	2.8e-23
ENSG00000162510.5	-2.05255	-0.0167077	0.0401166	0.607141	0.363633	0.257894	1.7e-06
ENSG00000110799.9	-2.05203	-0.0068558	0.040167	0.607105	0.740208	0.731603	3.68e-29
ENSG00000174371.12	2.05139	0.0139085	0.0402289	0.607244	0.153971	0.276169	4.15e-07
ENSG00000164188.4	-2.05135	-0.00665338	0.0402327	0.606506	0.413021	0.452667	2.65e-12
ENSG00000163882.5	2.04843	0.0209722	0.0405181	0.610011	0.620636	0.335339	3.31e-10
ENSG00000198015.8	2.04839	0.00376982	0.0405218	0.60927	0.626519	0.717582	6.26e-27
ENSG00000164932.8	-2.04797	-0.00357779	0.0405634	0.609099	0.41299	0.466528	1.23e-13
ENSG00000186472.15	-2.04788	-0.0187192	0.0405715	0.608428	0.525494	0.444299	6.36e-14
ENSG00000162733.12	-2.04581	-0.0110677	0.0407748	0.610681	0.27633	0.510688	5.58e-15
ENSG00000155363.14	-2.04554	-0.0362251	0.0408012	0.610284	0.0971812	0.307323	5.2e-08
ENSG00000118162.9	2.04472	0.0167479	0.0408823	0.610704	0.625744	0.627581	9.07e-24
ENSG00000154760.9	2.04463	0.00912926	0.0408911	0.610044	0.537075	0.41212	2.21e-11
ENSG00000097096.8	2.04268	0.0085035	0.0410844	0.612135	0.813991	0.871602	2.26e-48
ENSG00000181690.3	-2.04198	-0.00741602	0.0411538	0.612376	0.699556	0.675391	5.65e-24
ENSG00000124177.10	2.04064	0.00448441	0.0412869	0.613564	0.58274	0.691085	3.06e-26
ENSG00000119866.16	-2.04019	-0.00419758	0.041331	0.613428	0.449681	0.354484	1.39e-10
ENSG00000249481.2	-2.03968	-0.014211	0.0413822	0.613398	0.30733	0.353832	1.7e-09
ENSG00000106034.13	-2.03868	0.00141896	0.0414817	0.614082	0.459404	0.246288	2.98e-07
ENSG00000102935.7	-2.03833	-0.00495841	0.0415171	0.613817	0.375675	0.254099	1.16e-06
ENSG00000140993.6	2.03754	0.00607638	0.0415956	0.614189	0.62849	0.665537	1.74e-25
ENSG00000198176.8	2.03655	0.00940546	0.0416953	0.614873	0.731597	0.490566	1.61e-14
ENSG00000184432.5	2.03652	0.00668005	0.0416984	0.614132	0.349033	0.365388	1.34e-09
ENSG00000137411.12	-2.03627	-0.00372352	0.0417233	0.613714	0.737451	0.738147	1.48e-28
ENSG00000152207.3	2.03619	0.00404662	0.0417318	0.613056	0.490515	0.655556	2.47e-23
ENSG00000253873.1	-2.03602	-0.00407794	0.0417479	0.612511	0.410952	0.475822	1.99e-14
ENSG00000109881.12	2.03568	0.00515553	0.0417829	0.612245	0.434661	0.343174	4.9e-09
ENSG00000111802.9	-2.03508	-0.0107568	0.041843	0.612347	0.704572	0.812533	2.88e-39
ENSG00000109606.8	-2.03474	-0.00966363	0.0418771	0.612069	0.530164	0.455207	4.74e-13
ENSG00000132356.7	-2.03433	-0.00177388	0.0419185	0.611897	0.557642	0.441866	1.53e-12
ENSG00000085274.11	2.03416	0.00387543	0.0419353	0.611367	0.614013	0.605595	1.58e-19
ENSG00000033800.9	2.03405	0.0075222	0.0419463	0.610754	0.439314	0.583782	1.86e-21
ENSG00000178177.10	-2.03238	-0.00551964	0.0421153	0.612441	0.687507	0.758734	1.74e-33
ENSG00000087299.7	-2.03186	-0.0138698	0.0421678	0.612431	0.264637	0.343916	3.01e-09
ENSG00000153157.8	2.03158	0.0154858	0.0421957	0.612065	0.684361	0.866303	5.34e-46
ENSG00000149499.7	2.03074	0.00781674	0.0422813	0.612535	0.544092	0.6178	7.69e-21
ENSG00000041988.11	-2.02941	-0.00388975	0.0424164	0.61372	0.665542	0.825879	2.98e-39
ENSG00000162636.11	-2.02922	-0.00535085	0.0424356	0.613228	0.527275	0.499507	1.02e-14
ENSG00000176593.3	2.02918	0.00423134	0.0424396	0.612516	0.546919	0.568998	3.7e-17
ENSG00000163623.5	2.02869	0.00618268	0.0424897	0.612472	0.517072	0.667496	6.44e-24
ENSG00000204305.9	2.02855	0.00316266	0.042504	0.611913	0.491557	0.61135	8.22e-20
ENSG00000061337.11	2.02841	0.00609216	0.0425182	0.611353	0.655351	0.413918	2.57e-11
ENSG00000105676.9	2.02821	0.00330653	0.0425393	0.610893	0.432976	0.467318	1.56e-13
ENSG00000273079.1	2.02689	0.00474476	0.0426732	0.612053	0.445452	0.501164	2.16e-14
ENSG00000165695.5	2.0264	0.0104082	0.042724	0.612019	0.227026	0.31267	3.78e-08
ENSG00000179761.7	2.02608	0.00245634	0.0427569	0.61173	0.163122	0.34708	1.47e-09
ENSG00000255046.1	2.02557	0.0107962	0.0428084	0.611707	0.464008	0.528943	1.07e-15
ENSG00000116819.6	-2.02479	-0.00853156	0.0428894	0.612105	0.562372	0.463512	1.17e-13
ENSG00000166402.4	-2.02477	-0.00291281	0.0428906	0.611364	0.638548	0.57109	7.24e-20
ENSG00000066427.17	-2.02446	-0.00228426	0.0429232	0.611074	0.642013	0.697351	1.65e-27
ENSG00000143409.11	-2.02357	-0.00725348	0.043014	0.61161	0.404824	0.313597	9.36e-09
ENSG00000149196.11	-2.02335	-0.0129583	0.0430371	0.611184	0.465772	0.615739	5.59e-20
ENSG00000123415.10	-2.02313	-0.00733416	0.0430602	0.610759	0.212899	0.369289	1.71e-11
ENSG00000122585.3	-2.02239	-0.00855943	0.043136	0.611081	0.801296	0.859381	2.16e-46
ENSG00000176871.4	-2.02222	-0.00147596	0.0431538	0.610582	0.525268	0.50497	2.22e-15
ENSG00000100490.5	-2.0216	-0.00361086	0.0432179	0.61074	0.598475	0.587743	1.07e-18
ENSG00000135828.7	2.02093	0.00499908	0.0432871	0.610968	0.482141	0.545634	2.03e-17
ENSG00000133874.1	-2.02038	-0.00971664	0.0433438	0.611019	0.0953787	0.290346	9.82e-08
ENSG00000239382.6	2.01987	0.0076638	0.0433968	0.611018	0.139712	0.28077	4.36e-08
ENSG00000135446.12	2.01927	0.0129784	0.0434588	0.611144	0.271488	0.327786	6.91e-09
ENSG00000161281.6	-2.01864	-0.00501323	0.0435251	0.61133	0.600583	0.809394	2.86e-40
ENSG00000119537.11	2.01805	0.000496175	0.0435857	0.611436	0.575463	0.58664	3.82e-19
ENSG00000124701.5	2.01729	0.00233956	0.0436648	0.6118	0.818857	0.848933	1.22e-44
ENSG00000112893.5	2.01703	0.00641628	0.0436928	0.611448	0.571817	0.738879	2.79e-29
ENSG00000143570.13	2.01676	0.00603045	0.0437211	0.611101	0.387116	0.469565	2.05e-13
ENSG00000128039.6	2.01662	0.00316215	0.0437356	0.610563	0.740872	0.691125	2.26e-26
ENSG00000157322.12	2.01653	0.00413158	0.0437446	0.609949	0.531326	0.633677	8.76e-22
ENSG00000113790.6	2.01634	0.00596402	0.0437647	0.609492	0.706539	0.69781	4.08e-27
ENSG00000122741.11	-2.01633	-0.00881562	0.0437655	0.608766	0.294228	0.273553	4.2e-07
ENSG00000115998.3	2.01549	0.00295964	0.0438536	0.609257	0.438612	0.487406	1.83e-14
ENSG00000132938.14	2.01527	0.00381157	0.0438766	0.608842	0.596138	0.646828	4.68e-23
ENSG00000165055.11	-2.01481	-0.00447491	0.0439244	0.608771	0.548266	0.519126	2.44e-16
ENSG00000092969.7	-2.01471	-0.00224912	0.0439346	0.608182	0.588106	0.467021	7.41e-14
ENSG00000135900.3	2.01424	0.00479047	0.043984	0.608134	0.593477	0.757095	1.07e-30
ENSG00000171159.4	2.01403	0.00942628	0.0440066	0.607717	0.442678	0.379359	1.11e-16
ENSG00000128626.7	-2.01383	-0.00470501	0.044027	0.607271	0.655709	0.52722	7.77e-17
ENSG00000164035.5	-2.01306	-0.00589779	0.0441088	0.607671	0.401229	0.392448	2.26e-12
ENSG00000198797.6	-2.01234	-0.00441915	0.0441837	0.607975	0.405785	0.551175	1.08e-16
ENSG00000160882.7	-2.01225	-0.0043858	0.0441939	0.60739	0.836109	0.633845	4.33e-22
ENSG00000038274.12	2.01212	0.00657473	0.0442069	0.606845	0.675281	0.650442	4.25e-23
ENSG00000169139.7	-2.01212	-0.00642531	0.0442075	0.606131	0.372537	0.419724	1.28e-11
ENSG00000167881.10	-2.01185	-0.0150592	0.0442359	0.605799	0.455598	0.616016	1.3e-21
ENSG00000116237.11	2.01164	0.00490842	0.0442584	0.605387	0.525495	0.538786	2.11e-16
ENSG00000132716.14	-2.01074	-0.0056935	0.0443534	0.605967	0.650496	0.777131	2.49e-32
ENSG00000130489.8	-2.01041	-0.0075575	0.0443883	0.605725	0.634136	0.561296	2.59e-18
ENSG00000143867.5	-2.00971	-0.00584487	0.0444616	0.606008	0.543019	0.626605	9.46e-21
ENSG00000205730.5	-2.00967	-0.00837061	0.044466	0.60535	0.322035	0.453939	7.11e-13
ENSG00000086548.8	2.00916	0.0165952	0.0445202	0.605373	0.360398	0.823703	2.27e-39
ENSG00000158816.11	2.00901	0.0176221	0.0445365	0.604881	0.53812	0.292018	6.07e-08
ENSG00000123106.6	2.00873	0.00650599	0.0445653	0.604559	0.719473	0.651407	6.43e-22
ENSG00000205022.5	-2.00799	-0.0093255	0.0446449	0.604926	0.628769	0.481185	5.81e-15
ENSG00000168255.14	2.00736	0.0253715	0.0447117	0.605119	0.370533	0.547782	2.08e-16
ENSG00000117133.6	2.00716	0.00852484	0.0447328	0.604694	0.754585	0.809552	2.04e-39
ENSG00000156398.8	-2.00671	-0.0070132	0.044781	0.604636	0.524278	0.47658	4.08e-14
ENSG00000073711.6	-2.00669	-0.00535607	0.0447822	0.603944	0.657822	0.655446	2.09e-22
ENSG00000135953.6	-2.00581	-0.00489115	0.0448765	0.604508	0.570517	0.63348	2.16e-22
ENSG00000197223.7	-2.0044	-0.00455272	0.0450276	0.605835	0.639909	0.3126	1.58e-08
ENSG00000106399.7	-2.00426	-0.00482869	0.0450425	0.605328	0.541444	0.482471	2.56e-15
ENSG00000152082.9	2.00331	0.00935624	0.0451438	0.605983	0.4981	0.566507	6.85e-18
ENSG00000146416.12	-2.00294	-0.00910116	0.0451842	0.60582	0.572387	0.701695	3.52e-26
ENSG00000165521.11	2.00112	0.00798431	0.0453796	0.607732	0.546391	0.507161	6.53e-15
ENSG00000177311.6	2.00082	0.00456169	0.0454121	0.60746	0.608029	0.555675	7.93e-20
ENSG00000117906.9	1.99952	0.0127479	0.0455519	0.608624	0.213577	0.28685	1.48e-07
ENSG00000165312.5	1.99891	0.00181816	0.0456178	0.608798	0.63291	0.488733	8.09e-14
ENSG00000076944.10	-1.99839	-0.015822	0.0456745	0.608849	0.165951	0.272764	1.83e-07
ENSG00000112306.7	-1.99814	-0.00429597	0.0457013	0.608502	0.712187	0.695718	2.12e-25
ENSG00000161921.10	1.99743	0.00892436	0.045779	0.608833	0.845221	0.444797	1.24e-15
ENSG00000111602.7	-1.99649	-0.0218474	0.0458808	0.609482	0.337771	0.410463	1.44e-11
ENSG00000025156.8	1.99608	0.00524714	0.0459249	0.609366	0.666415	0.68627	4.84e-25
ENSG00000113194.8	1.99522	0.00344009	0.0460186	0.609907	0.49729	0.452129	3.61e-14
ENSG00000102967.7	1.995	0.00452826	0.0460432	0.609531	0.387907	0.344383	3e-10
ENSG00000048342.11	1.99439	0.00408299	0.046109	0.609701	0.610014	0.579498	9.55e-18
ENSG00000166831.4	-1.99346	-0.00650049	0.0462108	0.610347	0.231634	0.486458	6.76e-15
ENSG00000169490.12	1.99255	0.0143639	0.0463109	0.610968	0.455302	0.39978	9.65e-14
ENSG00000180245.4	-1.99183	-0.00850868	0.0463896	0.611306	0.711668	0.790721	3.54e-34
ENSG00000171246.5	-1.99133	-0.00539803	0.0464449	0.611335	0.479346	0.532032	1.49e-16
ENSG00000117222.9	-1.99118	-0.0191054	0.0464612	0.610852	0.475414	0.537717	7.23e-16
ENSG00000254531.1	-1.99114	-0.00780261	0.0464653	0.610209	0.793258	0.71851	1.64e-31
ENSG00000062725.5	-1.99111	-0.019556	0.0464683	0.609553	0.334557	0.251536	3.6e-07
ENSG00000183808.7	1.99032	0.00392232	0.0465562	0.610012	0.445585	0.729915	6.72e-30
ENSG00000137343.13	1.99008	0.00407959	0.0465822	0.609658	0.497907	0.438602	6.73e-13
ENSG00000076003.4	1.9899	0.00488888	0.0466017	0.609222	0.369175	0.353192	2.21e-09
ENSG00000152558.10	1.98925	0.00443438	0.0466734	0.609467	0.46162	0.639437	3.82e-22
ENSG00000106638.11	1.98912	0.00624703	0.0466881	0.608969	0.673832	0.661782	1.64e-24
ENSG00000101577.5	-1.98872	-0.00589547	0.0467316	0.608847	0.383917	0.268049	4.86e-07
ENSG00000182325.6	-1.98867	-0.0152971	0.046738	0.608242	0.764202	0.721297	9.98e-30
ENSG00000132541.6	1.98865	0.0182135	0.0467403	0.607585	0.273264	0.367352	1.24e-10
ENSG00000164008.9	1.9873	0.00322172	0.0468894	0.608836	0.831068	0.723778	6.56e-29
ENSG00000198185.7	1.9873	0.00762062	0.0468895	0.608152	0.219783	0.376998	4.17e-11
ENSG00000002330.9	1.98729	0.00530377	0.0468902	0.607477	0.191806	0.479399	6.33e-14
ENSG00000185294.5	1.9871	0.00755032	0.0469108	0.607061	0.475203	0.45183	1.25e-12
ENSG00000118473.17	-1.9864	-0.0044184	0.0469887	0.607386	0.355663	0.466031	1.67e-13
ENSG00000143801.12	1.98501	0.00619255	0.047143	0.608698	0.506538	0.589379	6.31e-19
ENSG00000139405.11	-1.98444	-0.00554842	0.0472073	0.608845	0.665454	0.661174	7.59e-24
ENSG00000047410.9	-1.98414	-0.00663536	0.0472401	0.608587	0.441494	0.749442	6.45e-32
ENSG00000135899.12	-1.984	-0.00329847	0.0472559	0.608111	0.689261	0.379084	1.79e-11
ENSG00000174137.8	-1.98394	-0.00453353	0.0472625	0.607516	0.690754	0.734997	6.06e-30
ENSG00000151150.16	1.9832	0.0012905	0.0473453	0.607903	0.52143	0.535237	9.81e-18
ENSG00000028137.12	-1.98289	-0.00278498	0.0473801	0.607672	0.753306	0.610935	4.84e-20
ENSG00000143079.10	1.98253	0.0167346	0.0474203	0.607511	0.560952	0.496203	2.08e-14
ENSG00000163947.7	1.98111	0.00637028	0.0475793	0.608871	0.312439	0.29667	6.87e-08
ENSG00000126883.12	1.98046	0.00376992	0.0476519	0.609124	0.573583	0.436936	1.79e-13
ENSG00000103152.7	1.98032	0.0103146	0.0476671	0.608642	0.599341	0.351044	8.47e-11
ENSG00000214655.6	1.97903	0.0125816	0.0478124	0.609821	0.286301	0.3754	9.22e-11
ENSG00000022976.11	-1.97901	-0.00837746	0.0478153	0.609183	0.543991	0.429613	7.44e-14
ENSG00000018510.8	-1.97851	-0.0827092	0.047871	0.609219	0.824141	0.800396	2.57e-39
ENSG00000135776.4	-1.97817	-0.0058876	0.0479092	0.609032	0.59802	0.803322	1.63e-35
ENSG00000146085.7	-1.97714	-0.0048612	0.0480254	0.609837	0.50543	0.588827	3.83e-18
ENSG00000107593.15	1.97707	0.00842865	0.0480341	0.609275	0.533349	0.667742	2.61e-24
ENSG00000196353.7	-1.97695	-0.00858922	0.0480475	0.608775	0.597278	0.631162	3.4e-22
ENSG00000183657.2	-1.97658	-0.014698	0.0480896	0.608639	0.0636415	0.207373	1.28e-06
ENSG00000143257.7	1.97637	0.0082785	0.048113	0.608266	0.41566	0.65546	2.59e-24
ENSG00000115904.8	-1.97589	-0.00480216	0.0481672	0.608284	0.476868	0.368629	1.46e-10
ENSG00000163072.10	-1.97523	-0.0162679	0.0482419	0.60856	0.701432	0.879586	2.28e-49
ENSG00000162444.11	-1.97465	-0.00682492	0.0483074	0.608719	0.257518	0.260167	1.09e-06
ENSG00000117000.8	-1.97411	-0.00191738	0.0483696	0.608837	0.557112	0.65343	1.09e-24
ENSG00000072210.14	1.97348	6.46e-05	0.0484404	0.609063	0.621302	0.575161	1.34e-17
ENSG00000162227.3	1.97227	0.0105515	0.0485792	0.610142	0.299583	0.349737	2.26e-09
ENSG00000174606.8	-1.9719	-0.00488421	0.0486216	0.610008	0.656199	0.774161	3.05e-32
ENSG00000138674.12	1.97123	0.00780872	0.0486981	0.610304	0.501956	0.58252	6.76e-20
ENSG00000171311.8	-1.96966	-0.00383848	0.0488777	0.611888	0.761028	0.583834	3.23e-19
ENSG00000162735.14	-1.96952	-0.00417898	0.0488939	0.611426	0.522159	0.679376	2.88e-25
ENSG00000138079.9	-1.9689	-0.00509734	0.0489646	0.611647	0.47223	0.655337	4.34e-22
ENSG00000136026.9	-1.96865	-0.00440199	0.0489928	0.611336	0.48461	0.532856	1.29e-15
ENSG00000140030.4	-1.96838	-0.004102	0.049024	0.611063	0.561726	0.363415	7.3e-10
ENSG00000172348.10	1.96785	0.00359266	0.0490858	0.611172	0.661122	0.769575	1.38e-31
ENSG00000128310.2	-1.96706	-0.00610255	0.0491761	0.611636	0.449651	0.368173	1.24e-09
ENSG00000119397.12	-1.96702	-0.00296371	0.0491813	0.611041	0.550271	0.531595	6e-17
ENSG00000148672.7	1.9662	0.0137125	0.049276	0.611557	0.41469	0.748852	1.46e-31
ENSG00000147894.10	-1.96614	-0.00161767	0.0492823	0.610977	0.585944	0.717631	3.18e-30
ENSG00000183718.4	-1.96601	-0.00571675	0.0492973	0.610506	0.396754	0.604435	1.56e-21
ENSG00000148450.8	-1.96577	-0.00406693	0.0493255	0.610199	0.437561	0.576577	1.54e-18
ENSG00000158985.9	-1.9655	-0.00601842	0.0493562	0.609923	0.271239	0.253736	3.85e-07
ENSG00000087448.5	1.96547	0.00809601	0.0493596	0.609312	0.796695	0.712838	3.28e-33
ENSG00000170417.10	-1.96443	-0.00518223	0.0494801	0.610145	0.419583	0.647882	9.77e-22
ENSG00000106477.14	-1.9636	-0.00426529	0.0495769	0.610685	0.647056	0.59972	7.76e-20
ENSG00000172375.8	-1.96352	-0.00400942	0.0495857	0.610141	0.818541	0.853561	1.79e-44
ENSG00000122786.15	1.96085	0.00481104	0.0498963	0.613308	0.439417	0.587658	8.44e-20
ENSG00000253304.1	-1.96077	-0.00764373	0.0499055	0.612767	0.478778	0.705228	7.34e-26
ENSG00000172361.5	-1.96004	-0.00505473	0.0499909	0.613161	0.643764	0.607665	1.3e-19
ENSG00000165669.9	1.95942	0.00613997	0.0500632	0.613396	0.563972	0.4684	3.14e-14
ENSG00000151689.8	-1.95903	-0.00586918	0.0501098	0.613314	0.413798	0.404775	5.44e-11
ENSG00000132437.13	1.95888	0.0046307	0.0501264	0.612865	0.660585	0.650951	9.55e-24
ENSG00000021826.10	1.95866	0.0102763	0.0501521	0.61253	0.442987	0.465386	3.18e-14
ENSG00000119242.4	-1.95861	-0.00826096	0.050159	0.611965	0.601626	0.562473	6.46e-17
ENSG00000125944.14	-1.95758	-0.00510611	0.0502792	0.612782	0.431592	0.501647	2.98e-15
ENSG00000162231.9	-1.95688	-0.00523345	0.0503615	0.613137	0.370248	0.735189	1.18e-28
ENSG00000180353.6	-1.95666	-0.00575634	0.0503873	0.612803	0.619724	0.595502	3.53e-19
ENSG00000239672.3	1.95502	0.00272242	0.0505808	0.614507	0.621629	0.650672	1.4e-23
ENSG00000176438.8	1.95428	0.00283181	0.0506683	0.614921	0.575605	0.376779	1.67e-11
ENSG00000136867.6	1.95397	0.00450463	0.050705	0.614719	0.683389	0.654522	3.58e-22
ENSG00000117859.14	-1.95309	-0.00909135	0.0508087	0.615328	0.166583	0.244855	1.47e-06
ENSG00000204103.2	1.95295	0.00257881	0.0508254	0.614885	0.525975	0.674023	3.8e-25
ENSG00000161180.6	1.95292	0.00810544	0.0508295	0.614289	0.54049	0.801688	1.53e-39
ENSG00000138111.10	1.95284	0.00419777	0.0508382	0.61375	0.535036	0.5492	1.88e-16
ENSG00000163508.8	-1.95274	-0.00351381	0.050851	0.613261	0.713881	0.774692	8.49e-39
ENSG00000105204.9	1.95237	0.00637347	0.0508947	0.613147	0.536056	0.692717	2.6e-26
ENSG00000109320.7	1.95083	0.0102595	0.0510776	0.614706	0.408155	0.523554	1.29e-15
ENSG00000139428.7	1.95078	0.00578112	0.0510827	0.614127	0.42263	0.454629	2.65e-13
ENSG00000197417.7	-1.9501	-0.0156141	0.0511639	0.614461	0.130366	0.271196	3.66e-07
ENSG00000167880.3	1.94971	0.00825519	0.0512102	0.614377	0.580054	0.678965	4.53e-25
ENSG00000105085.6	1.94935	0.0112428	0.0512542	0.614265	0.602263	0.701273	9.71e-27
ENSG00000172322.9	-1.94805	-0.00735961	0.0514087	0.615476	0.632872	0.599178	2.5e-19
ENSG00000183273.2	1.94801	0.012455	0.051414	0.6149	0.495941	0.626077	9.51e-21
ENSG00000127837.5	-1.94714	-0.0164241	0.051518	0.615505	0.471678	0.525652	2.67e-15
ENSG00000198876.8	1.94685	0.00428812	0.0515528	0.615282	0.505057	0.594172	7.15e-19
ENSG00000181004.5	1.94666	0.00895099	0.0515756	0.614918	0.354906	0.515359	3.02e-15
ENSG00000152454.3	1.94656	0.00315472	0.0515878	0.614426	0.576565	0.805957	2.5e-37
ENSG00000081051.3	1.94561	0.00768413	0.0517013	0.615142	0.329059	0.38735	1.53e-11
ENSG00000166821.4	-1.94495	-0.00889142	0.051781	0.615455	0.375557	0.611221	1.04e-20
ENSG00000158428.3	1.94485	0.0153543	0.0517933	0.614966	0.825351	0.771873	5.4e-36
ENSG00000163932.9	-1.94457	-0.00541842	0.0518262	0.614724	0.381296	0.464183	2.65e-13
ENSG00000205106.2	1.94381	0.00770484	0.0519189	0.615189	0.836261	0.821483	1.64e-40
ENSG00000157916.14	-1.94371	-0.0122344	0.0519306	0.614695	0.55717	0.286123	2.48e-08
ENSG00000117461.10	1.9436	0.0114223	0.0519438	0.614221	0.121733	0.422393	1.02e-11
ENSG00000179902.8	-1.94253	-0.0128256	0.0520727	0.615114	0.530167	0.60524	1.65e-20
ENSG00000213977.3	1.94246	0.0083134	0.0520812	0.614583	0.502248	0.590586	3.6e-20
ENSG00000079999.9	-1.94094	-0.00333178	0.052266	0.616132	0.627532	0.768122	5.42e-32
ENSG00000116703.12	-1.94069	-0.0062725	0.0522959	0.615855	0.582766	0.631066	1.17e-21
ENSG00000144028.10	1.94058	0.00645446	0.0523097	0.615388	0.341761	0.27896	1.19e-08
ENSG00000040731.6	-1.94036	-0.00295524	0.0523356	0.615065	0.400468	0.486339	5.32e-14
ENSG00000197479.4	1.93977	0.00475385	0.0524078	0.615286	0.582588	0.624664	1.46e-21
ENSG00000130222.6	-1.93852	-0.00119442	0.0525603	0.616447	0.680899	0.685192	1.63e-27
ENSG00000176994.9	-1.9382	-0.00513412	0.0525994	0.616278	0.308775	0.352848	1.59e-09
ENSG00000060339.9	-1.93803	-0.00263931	0.0526194	0.615886	0.757192	0.659889	2.25e-24
ENSG00000114686.4	-1.93764	-0.00414969	0.0526667	0.615814	0.489327	0.44759	2.67e-12
ENSG00000169230.5	1.9368	0.00849926	0.05277	0.616396	0.74574	0.774001	1.22e-33
ENSG00000138495.2	-1.93678	-0.00500671	0.0527724	0.615799	0.438093	0.552031	5.74e-17
ENSG00000162650.11	1.93651	0.00856492	0.0528049	0.615555	0.485376	0.529731	3.7e-18
ENSG00000240184.2	-1.93629	-0.00436797	0.0528317	0.615244	0.694303	0.641688	2.03e-21
ENSG00000155629.10	-1.9361	-0.00747712	0.052856	0.614906	0.22673	0.475684	6.21e-14
ENSG00000141376.16	1.93588	0.00415216	0.0528825	0.614594	0.665901	0.482343	1.44e-13
ENSG00000137200.8	1.93559	0.0114975	0.0529178	0.614383	0.687595	0.608151	1.63e-22
ENSG00000197912.9	1.93547	0.00620618	0.0529325	0.613935	0.674452	0.450014	8.51e-15
ENSG00000177666.11	-1.93429	-0.011701	0.0530773	0.614995	0.521744	0.473093	1.86e-15
ENSG00000105137.8	1.93298	0.00639645	0.0532381	0.616239	0.670818	0.639557	4.59e-23
ENSG00000161981.6	-1.93279	-0.00389056	0.053262	0.615896	0.524273	0.464979	2.97e-13
ENSG00000139973.11	1.93238	0.00859911	0.0533129	0.615867	0.611553	0.408847	3.6e-11
ENSG00000198856.8	-1.93224	-0.00442186	0.0533301	0.615448	0.359939	0.330891	3.17e-09
ENSG00000185621.7	1.9321	0.00636963	0.0533474	0.615031	0.507076	0.615843	7.17e-20
ENSG00000169607.8	1.93194	0.00582722	0.0533673	0.614646	0.419653	0.582816	2.01e-19
ENSG00000131323.10	-1.93132	-0.00432144	0.0534429	0.614901	0.645865	0.603781	2.88e-26
ENSG00000236882.3	1.93101	0.00321801	0.0534822	0.61474	0.844158	0.79738	1.42e-38
ENSG00000180264.6	1.93099	0.00839367	0.0534844	0.614152	0.538383	0.542322	3.79e-16
ENSG00000125285.4	1.93065	0.00546822	0.0535261	0.614018	0.785872	0.776863	3.99e-36
ENSG00000176853.11	1.93043	-0.00245829	0.0535537	0.613723	0.734681	0.782858	1.15e-33
ENSG00000158863.17	1.92924	0.0139149	0.0537013	0.614804	0.566645	0.23677	2.24e-06
ENSG00000127946.12	-1.92783	-0.00707121	0.0538766	0.616198	0.584939	0.525941	8.03e-16
ENSG00000095485.12	1.92768	0.000950475	0.0538944	0.61579	0.73662	0.689257	1.64e-26
ENSG00000134698.10	1.92697	0.00538029	0.0539828	0.616189	0.686536	0.706064	4.21e-28
ENSG00000157483.4	1.92696	0.00627253	0.053985	0.615603	0.36635	0.417016	1.85e-11
ENSG00000167074.10	1.92649	0.00978404	0.0540429	0.615655	0.116303	0.332104	6.29e-09
ENSG00000197712.7	1.92557	0.00583062	0.0541585	0.616361	0.755369	0.697907	1.25e-26
ENSG00000083812.7	-1.92537	-0.0176172	0.0541831	0.616034	0.35418	0.575253	7.58e-18
ENSG00000142677.3	-1.92523	-0.0115556	0.0542011	0.61563	0.389037	0.455384	9.37e-13
ENSG00000214595.7	-1.92469	-0.00448775	0.0542686	0.615789	0.677537	0.724748	2.92e-30
ENSG00000117614.5	1.92394	0.0156516	0.0543619	0.61624	0.247989	0.347276	2.27e-09
ENSG00000104907.8	1.92363	0.00547072	0.0544011	0.616079	0.712779	0.718784	6.06e-27
ENSG00000104427.7	-1.9233	-0.00490648	0.0544424	0.61594	0.723819	0.5581	3.52e-17
ENSG00000213865.3	-1.92293	-0.00762558	0.0544891	0.615865	0.533141	0.586837	1.25e-19
ENSG00000186001.8	-1.92223	-0.0022628	0.0545772	0.616256	0.728383	0.832996	1.46e-43
ENSG00000181035.9	-1.92172	-0.0100498	0.0546409	0.61637	0.561709	0.674419	2.7e-24
ENSG00000104231.6	1.92158	0.0041917	0.0546581	0.615961	0.540664	0.493517	4.04e-16
ENSG00000165283.11	-1.92045	-0.00597637	0.0548011	0.616969	0.472731	0.470909	1.27e-13
ENSG00000175602.2	1.92006	0.0037188	0.0548505	0.616922	0.538126	0.587197	1.39e-19
ENSG00000102910.9	1.91995	0.00555095	0.054864	0.616472	0.324945	0.382635	9.26e-11
ENSG00000118246.9	1.91978	0.00599235	0.0548858	0.616116	0.601644	0.692998	4.97e-25
ENSG00000103549.17	-1.91796	-0.00165545	0.0551158	0.618095	0.405506	0.451456	7.94e-13
ENSG00000105701.11	1.91772	0.00160433	0.0551463	0.617836	0.858045	0.796158	1.07e-38
ENSG00000268996.1	-1.91766	-0.0106874	0.055154	0.617321	0.401531	0.401753	1.34e-10
ENSG00000230055.2	1.91731	0.00582821	0.0551987	0.617222	0.579143	0.269992	5.04e-07
ENSG00000070269.9	-1.91706	-0.00837712	0.0552306	0.616979	0.719756	0.725123	4.38e-28
ENSG00000121621.6	1.91699	0.011645	0.055239	0.616476	0.35741	0.538517	2.59e-17
ENSG00000180346.2	1.91625	0.00887326	0.0553329	0.616925	0.554173	0.704977	1.78e-27
ENSG00000125458.2	1.91584	0.00504767	0.0553859	0.61692	0.729034	0.764444	1.85e-31
ENSG00000165325.9	1.91523	0.00521024	0.0554632	0.617183	0.275952	0.335896	2.72e-09
ENSG00000011405.9	1.91475	-0.00135559	0.055525	0.617274	0.461355	0.570529	7.83e-18
ENSG00000144868.9	-1.91206	-0.00861213	0.0558683	0.620492	0.782214	0.746417	8.72e-31
ENSG00000124215.12	-1.91016	-0.01037	0.0561132	0.622611	0.57979	0.247876	8.23e-07
ENSG00000144043.7	1.90843	0.00565825	0.056336	0.624482	0.776125	0.709673	1.54e-27
ENSG00000163075.8	-1.90788	-0.0136031	0.056407	0.624668	0.717125	0.522418	1.2e-15
ENSG00000139719.5	1.90756	0.0147893	0.0564484	0.624526	0.233202	0.376115	2.65e-10
ENSG00000115459.13	-1.90614	-0.0031592	0.056632	0.625956	0.579928	0.630892	3.27e-21
ENSG00000135862.5	-1.90579	-0.0112549	0.0566778	0.625862	0.316215	0.441176	1.81e-12
ENSG00000132639.8	1.90523	0.00327277	0.0567498	0.626056	0.715741	0.500013	2.38e-15
ENSG00000187630.10	-1.90503	-0.00571556	0.0567757	0.625742	0.648842	0.549992	9.44e-18
ENSG00000164344.11	1.90295	0.00447098	0.0570477	0.628139	0.856389	0.739069	1.01e-30
ENSG00000100429.13	-1.90269	-0.00605403	0.057081	0.627906	0.716911	0.657749	3.76e-22
ENSG00000135317.8	1.90265	0.00601406	0.0570864	0.627365	0.398342	0.465252	2.51e-13
ENSG00000213588.4	1.9015	0.00521364	0.0572363	0.628414	0.664456	0.468386	3.04e-14
ENSG00000204099.7	-1.89966	-0.00426829	0.0574775	0.630461	0.347114	0.315484	2.23e-08
ENSG00000175189.3	-1.89877	-0.00384419	0.0575951	0.63115	0.478465	0.467181	9.24e-14
ENSG00000139174.6	1.89873	0.00884948	0.0576002	0.630606	0.284566	0.338542	9.16e-09
ENSG00000160180.14	1.8987	0.0034273	0.0576036	0.630043	0.431419	0.281354	3.39e-07
ENSG00000134058.6	1.89606	0.00274639	0.0579516	0.633248	0.468074	0.462854	8.1e-13
ENSG00000166927.8	-1.89537	-0.0110703	0.0580434	0.633651	0.352179	0.388578	2.34e-10
ENSG00000164733.16	-1.89531	-0.0150262	0.0580508	0.633131	0.416746	0.403887	4.43e-11
ENSG00000164898.8	1.89517	0.00854191	0.0580702	0.632744	0.474432	0.447968	1.06e-13
ENSG00000105135.11	1.89462	0.00697924	0.0581434	0.632943	0.382761	0.297284	1.28e-07
ENSG00000203301.2	1.89451	0.0161235	0.0581571	0.632493	0.416176	0.532997	9.42e-16
ENSG00000166435.11	1.89301	0.0163444	0.0583565	0.634064	0.209853	0.781154	1.07e-34
ENSG00000067066.12	1.89301	0.00556023	0.0583567	0.633468	0.464221	0.48385	3.56e-14
ENSG00000163812.9	-1.8929	-0.00408942	0.0583715	0.633033	0.492147	0.512053	1.17e-15
ENSG00000134363.7	1.8924	0.00366482	0.0584374	0.63315	0.508607	0.625598	1.67e-23
ENSG00000142039.3	-1.89148	-0.00376873	0.0585597	0.63388	0.523801	0.386508	4.63e-11
ENSG00000185681.8	1.89136	0.00424499	0.0585756	0.633457	0.566657	0.594238	1.05e-19
ENSG00000081320.6	1.89132	0.00316092	0.0585813	0.632924	0.395347	0.587498	2.7e-19
ENSG00000141682.11	-1.89086	-0.00648185	0.0586424	0.63299	0.724395	0.609562	3.64e-21
ENSG00000198580.6	1.8908	0.0039528	0.058651	0.63249	0.770033	0.778594	6.98e-34
ENSG00000261787.1	-1.89067	-0.00465002	0.0586684	0.632086	0.542828	0.525444	9.5e-16
ENSG00000168813.12	1.89061	0.0080151	0.058676	0.631577	0.626824	0.46185	6.08e-13
ENSG00000089225.15	-1.88954	-0.00868996	0.0588201	0.632537	0.42816	0.43976	1.02e-12
ENSG00000246705.3	-1.8894	-0.00469605	0.0588383	0.632142	0.572743	0.539838	1.55e-18
ENSG00000116329.6	-1.88874	-0.00306942	0.0589272	0.632507	0.7389	0.780124	1.56e-35
ENSG00000159208.11	-1.88849	-0.0133176	0.0589608	0.632279	0.108382	0.711389	2.47e-26
ENSG00000139116.13	1.88848	0.00426738	0.0589613	0.631696	0.463627	0.342395	9.6e-10
ENSG00000064300.4	1.88834	0.00395051	0.0589799	0.631308	0.882958	0.835764	3.53e-42
ENSG00000163815.5	-1.88812	-0.00445164	0.0590102	0.631046	0.737909	0.627657	2.89e-22
ENSG00000101353.10	1.88798	0.00499916	0.0590284	0.630654	0.143601	0.357778	1.16e-09
ENSG00000175550.3	-1.88787	-0.00461538	0.0590434	0.630231	0.506015	0.492197	1.01e-14
ENSG00000127084.13	-1.88771	-0.0121508	0.0590655	0.629883	0.610194	0.539113	1.22e-16
ENSG00000115486.7	1.88696	0.00328138	0.0591662	0.630373	0.577252	0.485733	1.37e-14
ENSG00000186020.8	1.88685	0.0052192	0.0591799	0.629936	0.290667	0.355565	7.8e-10
ENSG00000171227.6	1.88663	0.00574434	0.0592106	0.629681	0.592397	0.662624	2.95e-25
ENSG00000099940.7	-1.88518	-0.00410891	0.0594056	0.631172	0.527556	0.623444	1.09e-21
ENSG00000117091.5	-1.8851	-0.00384318	0.0594161	0.630702	0.66421	0.776785	1.57e-35
ENSG00000170145.4	-1.88484	-0.00394719	0.0594517	0.630498	0.851509	0.674029	1.23e-28
ENSG00000135250.12	1.88459	0.00870805	0.0594857	0.630278	0.69628	0.542246	1.39e-17
ENSG00000153165.14	-1.88401	-0.0087146	0.0595631	0.630518	0.596405	0.618446	4.92e-25
ENSG00000196466.6	-1.88383	-0.0144819	0.059588	0.630203	0.672897	0.779814	4.02e-35
ENSG00000136274.8	1.8838	0.00324873	0.0595926	0.629673	0.532659	0.698366	1.04e-27
ENSG00000196150.9	-1.88347	-0.0337179	0.0596369	0.629564	0.24368	0.27425	2.04e-07
ENSG00000025708.8	1.88286	0.00523446	0.0597192	0.629856	0.285936	0.283417	3.49e-07
ENSG00000120322.2	-1.88285	-0.0136779	0.0597212	0.6293	0.284817	0.567354	3.25e-18
ENSG00000187987.5	1.88225	0.00173236	0.0598025	0.629581	0.302353	0.292	3.22e-08
ENSG00000170836.7	1.882	0.00974921	0.0598363	0.629361	0.289522	0.338347	1.54e-09
ENSG00000049883.10	1.88195	0.00980513	0.0598425	0.628852	0.392945	0.331555	1.95e-09
ENSG00000116005.7	-1.88188	-0.00362589	0.0598528	0.628387	0.673984	0.65175	4.07e-22
ENSG00000158292.6	1.88097	0.004075	0.0599763	0.62911	0.652988	0.790494	9.41e-36
ENSG00000115239.17	-1.87903	-0.00454893	0.0602407	0.631309	0.753328	0.754611	2.23e-30
ENSG00000110852.4	-1.87879	-0.00489169	0.0602729	0.631072	0.465235	0.663924	1.38e-25
ENSG00000119522.11	1.87806	0.00703189	0.0603727	0.631543	0.808038	0.83026	5.42e-42
ENSG00000139908.10	-1.8772	-0.00802647	0.06049	0.632196	0.744589	0.716077	2.81e-28
ENSG00000167566.12	-1.87665	-0.00477667	0.0605662	0.632418	0.585052	0.47529	2.43e-15
ENSG00000011590.9	-1.87647	-0.00189317	0.0605915	0.632109	0.558526	0.633589	3.08e-21
ENSG00000148488.11	-1.87644	-0.00701946	0.060595	0.631573	0.610595	0.778797	3.52e-36
ENSG00000114790.8	-1.87626	-0.00332056	0.0606196	0.631259	0.70098	0.647584	2.54e-23
ENSG00000144120.8	1.87616	0.00712553	0.060633	0.630828	0.610062	0.6506	2.99e-22
ENSG00000182903.11	1.87608	0.0106378	0.0606442	0.630376	0.291745	0.387718	1.38e-10
ENSG00000168077.9	1.87587	-0.00068354	0.0606738	0.630114	0.583932	0.638916	1.4e-21
ENSG00000115590.9	-1.87562	-0.00355876	0.0607077	0.629898	0.593206	0.6724	4.41e-24
ENSG00000154736.5	-1.87502	-0.00815293	0.0607899	0.630183	0.677398	0.64002	2.69e-23
ENSG00000168079.12	-1.87407	-0.00473857	0.0609204	0.630969	0.726106	0.769146	6.19e-33
ENSG00000154529.10	1.87379	0.0119602	0.06096	0.630811	0.108083	0.598262	3.84e-19
ENSG00000179262.5	1.87375	0.0155202	0.0609652	0.630298	0.599266	0.734396	6.78e-29
ENSG00000143473.7	1.87351	0.00387364	0.0609984	0.630076	0.5148	0.648326	1.05e-22
ENSG00000160951.3	1.87241	0.0066076	0.0611495	0.631071	0.668708	0.73641	2.29e-30
ENSG00000136870.6	1.87219	0.00675378	0.0611803	0.630824	0.694071	0.584097	7.43e-19
ENSG00000166349.5	1.87155	0.00546215	0.0612693	0.631176	0.304498	0.580794	6.33e-18
ENSG00000161904.7	-1.8711	-0.00775866	0.0613311	0.631249	0.869575	0.765682	3.61e-32
ENSG00000172728.11	-1.87087	-0.00501472	0.0613624	0.631007	0.257951	0.325171	1.59e-08
ENSG00000181555.15	1.86992	0.00599286	0.0614943	0.631799	0.346	0.47132	3.82e-13
ENSG00000197958.8	1.86988	0.00312309	0.0615001	0.631295	0.92158	0.729533	1.79e-29
ENSG00000188290.6	-1.86917	-0.00578316	0.0615999	0.631756	0.511063	0.626841	7.03e-21
ENSG00000134247.9	-1.86905	-0.00411515	0.0616153	0.631353	0.516717	0.59503	3.33e-20
ENSG00000154813.5	1.86857	0.00649695	0.0616829	0.631483	0.751054	0.704188	2.49e-27
ENSG00000102981.5	-1.86845	-0.0046229	0.0616987	0.631084	0.424973	0.403241	7.07e-11
ENSG00000164651.12	-1.86843	-0.00387656	0.0617025	0.630563	0.629264	0.305375	4.82e-08
ENSG00000170260.4	1.86735	0.0098546	0.0618531	0.631542	0.484099	0.452374	1.83e-13
ENSG00000160999.8	1.86729	0.00793073	0.061861	0.631063	0.606686	0.733927	8.18e-29
ENSG00000108256.4	1.86666	0.00850551	0.061949	0.631402	0.119807	0.262351	5.86e-07
ENSG00000137265.10	1.86571	0.0197929	0.0620815	0.632193	0.457884	0.234503	2.6e-06
ENSG00000124249.5	1.86553	0.00409219	0.0621066	0.631889	0.738298	0.806786	1.46e-36
ENSG00000132842.9	-1.86544	-0.0111235	0.0621191	0.631459	0.622808	0.627831	3.08e-23
ENSG00000171951.4	-1.86519	-0.00366064	0.0621546	0.631262	0.660386	0.624327	1.28e-23
ENSG00000162073.9	1.86504	0.00439362	0.0621764	0.630927	0.837193	0.948575	4.85e-82
ENSG00000231852.2	-1.86483	-0.0081026	0.0622047	0.630659	0.621552	0.715701	8.13e-27
ENSG00000145414.4	-1.86454	-0.00501262	0.0622453	0.630515	0.737012	0.837481	1.45e-42
ENSG00000206535.3	1.86264	0.00445726	0.0625134	0.632675	0.497171	0.619579	2.71e-21
ENSG00000242220.2	-1.8626	-0.0016168	0.0625186	0.632171	0.549858	0.383692	1.04e-11
ENSG00000105427.5	-1.86234	-0.0189204	0.0625548	0.631983	0.207682	0.442293	1.22e-12
ENSG00000159409.10	-1.8622	-0.0087993	0.0625754	0.631637	0.395383	0.447793	1.37e-12
ENSG00000176720.3	1.86182	0.0088948	0.0626288	0.631623	0.561806	0.617092	1.41e-23
ENSG00000160753.11	-1.8617	-0.00481676	0.0626447	0.63123	0.523249	0.45736	3.83e-13
ENSG00000108384.10	1.86145	0.00354159	0.0626803	0.631037	0.890261	0.850983	4.5e-45
ENSG00000131951.6	1.86101	0.00715088	0.062743	0.631117	0.259664	0.376954	3.82e-11
ENSG00000198879.7	1.86034	0.0086762	0.0628377	0.631518	0.291157	0.327551	4.89e-09
ENSG00000150594.5	1.85954	0.00661673	0.0629504	0.632098	0.77959	0.783842	1.22e-34
ENSG00000138709.13	-1.85941	-0.00114019	0.0629697	0.631742	0.511103	0.449719	3.99e-14
ENSG00000114933.11	1.8586	0.0044661	0.0630834	0.632332	0.591069	0.621494	5.93e-21
ENSG00000087191.8	1.85844	0.00477123	0.0631067	0.632015	0.427108	0.66854	3.34e-24
ENSG00000161542.12	1.8582	0.00304957	0.0631411	0.631809	0.4774	0.24427	5.51e-07
ENSG00000205352.6	1.85815	0.00419014	0.0631483	0.631334	0.69124	0.8101	5.64e-40
ENSG00000151458.7	1.85779	0.00144355	0.0631995	0.631298	0.64189	0.475235	6.44e-14
ENSG00000244694.3	-1.85756	-0.00583386	0.0632318	0.631072	0.467591	0.590006	7.24e-22
ENSG00000138801.4	-1.8571	-0.0105219	0.0632965	0.631171	0.426405	0.391615	3.11e-11
ENSG00000185737.8	1.85648	0.00441035	0.0633847	0.631504	0.780848	0.849057	8.66e-45
ENSG00000115129.9	1.85566	0.00389546	0.0635027	0.632133	0.634408	0.532005	3.93e-16
ENSG00000100941.4	-1.85418	-0.00745758	0.0637134	0.633682	0.520076	0.543021	3.52e-16
ENSG00000198502.5	1.85376	0.0100225	0.0637737	0.633735	0.266478	0.743288	1.49e-29
ENSG00000170647.2	1.85325	0.00723879	0.0638471	0.633918	0.599436	0.694104	6.01e-26
ENSG00000136813.10	1.85284	0.00179298	0.0639056	0.633952	0.653423	0.410793	1.83e-12
ENSG00000132434.5	1.85261	0.030734	0.063939	0.633737	0.256393	0.500275	4.88e-15
ENSG00000167005.9	1.85259	0.00462588	0.0639412	0.633214	0.644709	0.68492	3.59e-25
ENSG00000183542.4	-1.85258	-0.0022711	0.0639423	0.632681	0.824317	0.759411	8.09e-33
ENSG00000266733.1	1.85147	0.0046347	0.0641017	0.633714	0.305999	0.258857	7.15e-07
ENSG00000172262.7	-1.85138	-0.00886697	0.0641155	0.633307	0.148162	0.343498	2.39e-09
ENSG00000107338.8	1.85089	0.0063353	0.0641856	0.633456	0.613435	0.538286	4.99e-17
ENSG00000118733.12	-1.84922	-0.00520404	0.0644262	0.635286	0.70794	0.668506	5.75e-26
ENSG00000115085.9	-1.84914	-0.00769975	0.0644375	0.634854	0.314005	0.390377	1.31e-10
ENSG00000129596.4	-1.84871	-0.00591752	0.0645003	0.63493	0.603595	0.560086	1.23e-17
ENSG00000141150.3	-1.84778	-0.00362917	0.0646348	0.63571	0.602522	0.524561	2.72e-15
ENSG00000024048.6	-1.84663	-0.0085866	0.0648012	0.636803	0.703466	0.845541	2.74e-42
ENSG00000197728.5	-1.84645	-0.00335896	0.0648275	0.636518	0.515437	0.666699	1.17e-23
ENSG00000140939.10	-1.84579	-0.00671785	0.0649222	0.636905	0.346768	0.483124	1.07e-14
ENSG00000179988.9	1.84567	0.00432245	0.0649408	0.636545	0.692564	0.559639	3.59e-18
ENSG00000164938.9	-1.84509	-0.00393321	0.0650251	0.63683	0.693071	0.583876	3.1e-18
ENSG00000157064.6	1.84443	0.00496984	0.0651204	0.637221	0.605382	0.694119	1.26e-26
ENSG00000186575.13	-1.84437	-0.00443722	0.0651289	0.636763	0.331409	0.542976	1.5e-16
ENSG00000176714.9	1.84367	0.00252852	0.0652318	0.637228	0.630665	0.630705	1.34e-21
ENSG00000122068.8	-1.84364	-0.00821579	0.065236	0.636729	0.504067	0.534383	8.57e-17
ENSG00000178585.10	-1.84348	-0.000942528	0.0652583	0.636408	0.824018	0.740222	5.29e-31
ENSG00000121766.10	1.84331	0.00284967	0.0652842	0.636122	0.834193	0.692622	7.86e-27
ENSG00000123374.6	-1.84227	-0.0165949	0.0654355	0.637057	0.240691	0.463699	2.14e-13
ENSG00000171502.10	-1.84166	-0.00348706	0.0655256	0.637395	0.467374	0.46083	2.03e-13
ENSG00000184588.13	-1.84156	-0.00886642	0.0655388	0.636986	0.333483	0.391675	1.33e-10
ENSG00000122862.4	-1.84086	-0.00317553	0.0656426	0.637457	0.68893	0.526738	2.92e-17
ENSG00000152234.11	-1.84084	-0.00460243	0.0656451	0.636944	0.489359	0.422887	1.75e-11
ENSG00000171174.9	-1.84058	-0.0131888	0.0656838	0.636783	0.442899	0.489664	1.95e-15
ENSG00000184454.6	-1.83956	0.00142799	0.0658335	0.637697	0.422159	0.808254	8.12e-39
ENSG00000118873.11	1.83937	0.00537537	0.0658604	0.637422	0.770077	0.702211	2.38e-26
ENSG00000133665.8	1.83919	0.00593231	0.0658873	0.637147	0.481756	0.372645	1.79e-10
ENSG00000119689.10	1.83845	0.00456509	0.0659968	0.63767	0.628042	0.6547	2.58e-23
ENSG00000137574.6	1.83792	0.00496563	0.0660739	0.63788	0.418406	0.526536	5.49e-17
ENSG00000257242.2	-1.83763	-0.0124016	0.0661176	0.637767	0.484497	0.36149	2.98e-10
ENSG00000166261.6	1.8354	0.0148367	0.0664462	0.6404	0.640643	0.567918	1.65e-18
ENSG00000180884.9	1.83517	0.00703039	0.0664808	0.640198	0.713854	0.63606	2.57e-22
ENSG00000159873.5	-1.83504	-0.00616686	0.0665001	0.639849	0.204765	0.343636	7.36e-09
ENSG00000183569.13	1.83499	0.00333844	0.0665068	0.639379	0.712815	0.805693	8.68e-37
ENSG00000138792.5	-1.83476	-0.00858675	0.0665415	0.639179	0.603181	0.691737	5.89e-26
ENSG00000187094.7	-1.83454	-0.00554795	0.066574	0.638959	0.471033	0.257979	7.82e-07
ENSG00000164794.4	1.83452	0.00369243	0.0665775	0.638461	0.441	0.463576	7.5e-14
ENSG00000198794.7	1.83437	0.00436109	0.0665997	0.638142	0.395991	0.384092	2.98e-10
ENSG00000169813.12	1.83398	0.00381052	0.0666575	0.638165	0.492192	0.545812	5.21e-19
ENSG00000172663.4	-1.83397	-0.0141241	0.0666585	0.637644	0.451606	0.47953	4.64e-14
ENSG00000239887.3	1.83298	-0.00359738	0.0668051	0.638517	0.619715	0.633772	2.32e-22
ENSG00000157933.9	-1.83287	-0.0139069	0.0668222	0.638151	0.222624	0.308113	4.67e-08
ENSG00000136874.6	1.83256	0.015559	0.0668684	0.638063	0.518649	0.611124	6.67e-21
ENSG00000169118.11	-1.83175	-0.00527838	0.0669883	0.638677	0.354335	0.498498	1.21e-14
ENSG00000088727.8	1.83158	0.00504884	0.0670141	0.638395	0.253315	0.24888	2.67e-06
ENSG00000262576.1	1.83074	0.0036959	0.0671399	0.639065	0.736779	0.678416	2.09e-24
ENSG00000100739.6	1.83052	0.0037381	0.0671729	0.63885	0.611991	0.696805	2.34e-28
ENSG00000088356.4	1.8302	0.000711123	0.06722	0.638771	0.347543	0.309439	6.12e-08
ENSG00000069869.11	1.82992	0.00524533	0.0672626	0.638649	0.705164	0.709126	7.22e-27
ENSG00000101363.8	1.82963	0.00864912	0.0673052	0.638527	0.699478	0.78854	2.29e-34
ENSG00000180190.7	1.82935	0.0024782	0.0673468	0.638396	0.586759	0.632176	1.12e-21
ENSG00000166562.4	-1.82912	-0.00686549	0.0673815	0.6382	0.680612	0.624067	3.3e-21
ENSG00000203747.5	-1.82877	-0.0216187	0.0674336	0.638168	0.497533	0.62185	1.26e-20
ENSG00000124380.6	-1.82876	-0.00695094	0.067435	0.637658	0.798332	0.7562	2.91e-31
ENSG00000079459.8	-1.82769	-0.0134066	0.0675962	0.638657	0.554249	0.621137	4.73e-21
ENSG00000176531.6	-1.82715	-0.00446528	0.0676771	0.638898	0.754572	0.755761	3.76e-31
ENSG00000156860.11	1.82704	0.00425484	0.0676944	0.638538	0.30753	0.241576	5.04e-07
ENSG00000122557.5	1.82694	0.0138362	0.0677086	0.63815	0.819175	0.703785	4.03e-27
ENSG00000175505.9	1.82684	0.00456344	0.0677239	0.637772	0.272655	0.415143	2.04e-11
ENSG00000113073.10	-1.82659	-0.0116772	0.0677609	0.637599	0.342224	0.36271	9.42e-10
ENSG00000070018.4	-1.82645	-0.00558393	0.0677822	0.637278	0.8004	0.775245	1.3e-37
ENSG00000006118.10	-1.82588	-0.00509727	0.0678685	0.63757	0.518458	0.806205	2.55e-38
ENSG00000124440.11	1.82573	0.0024653	0.0678915	0.637265	0.749313	0.479964	6.48e-14
ENSG00000176049.11	1.82539	-0.000479305	0.0679427	0.637227	0.57098	0.67613	1.07e-24
ENSG00000149636.11	1.82417	0.005275	0.0681266	0.638431	0.269889	0.4289	3.66e-14
ENSG00000139970.12	-1.82375	-0.00504994	0.0681903	0.638509	0.53759	0.477796	2.8e-14
ENSG00000124507.6	-1.82297	-0.00476628	0.0683073	0.639085	0.534143	0.705486	1.09e-25
ENSG00000009413.11	-1.82271	-0.00590863	0.0683478	0.638945	0.47845	0.504484	1.41e-14
ENSG00000156521.9	-1.82262	-0.00594984	0.068361	0.63855	0.657382	0.537745	1.98e-19
ENSG00000223496.1	1.82259	0.0040595	0.0683659	0.638079	0.677799	0.731133	4.14e-28
ENSG00000166920.6	1.82197	0.00364215	0.068459	0.63843	0.414805	0.493851	1.49e-14
ENSG00000145526.7	-1.82089	-0.0144367	0.0686234	0.639445	0.343973	0.626364	3.44e-21
ENSG00000073921.13	-1.82063	-0.00507101	0.0686626	0.639293	0.378197	0.427886	1.71e-11
ENSG00000168918.9	1.82032	-0.000309878	0.0687106	0.639223	0.624592	0.605128	1.22e-19
ENSG00000010322.11	-1.81983	-0.00686995	0.0687852	0.639401	0.640322	0.596479	7e-19
ENSG00000165621.4	1.81962	0.00367043	0.0688173	0.639183	0.656909	0.805943	2.32e-37
ENSG00000178568.9	-1.81955	-0.00653106	0.0688281	0.638768	0.794967	0.814275	8e-40
ENSG00000175634.10	-1.81824	-0.00471935	0.069028	0.640108	0.482699	0.415509	1.53e-11
ENSG00000133317.10	1.81762	0.0067878	0.0691217	0.640461	0.434691	0.658388	5.09e-25
ENSG00000069275.12	-1.81699	-0.00242779	0.0692185	0.640843	0.614588	0.773697	1.03e-33
ENSG00000171773.2	1.81618	0.0056837	0.0693426	0.641476	0.671688	0.466238	8.22e-13
ENSG00000100288.15	1.81604	0.00441563	0.0693638	0.641157	0.656227	0.779029	1.39e-39
ENSG00000170482.12	-1.81579	-0.00532113	0.0694029	0.641004	0.443309	0.595671	7.2e-19
ENSG00000157540.15	-1.81556	-0.00486077	0.0694375	0.640809	0.501085	0.495062	3.91e-15
ENSG00000139350.7	1.81458	0.0066512	0.0695884	0.641688	0.514	0.329206	1.23e-08
ENSG00000188649.7	1.81437	0.00436018	0.0696205	0.641471	0.771851	0.675863	5.49e-28
ENSG00000106976.14	-1.81417	-0.00538481	0.0696511	0.641239	0.419367	0.429252	4.1e-13
ENSG00000118655.4	-1.81356	-0.00384033	0.0697462	0.641602	0.504167	0.670973	3.94e-24
ENSG00000160321.10	1.81352	0.0125428	0.0697522	0.641145	0.172948	0.390192	1.58e-12
ENSG00000120656.7	1.81351	0.00904545	0.0697534	0.640645	0.406747	0.510073	6.84e-16
ENSG00000147443.8	-1.81351	-0.00435764	0.0697539	0.640139	0.845217	0.763751	1.8e-31
ENSG00000117697.10	-1.8134	-0.0110158	0.06977	0.639777	0.432472	0.413525	3.69e-11
ENSG00000197780.5	1.81332	0.00387653	0.0697828	0.639385	0.758947	0.784335	2.67e-34
ENSG00000005471.11	-1.81314	-0.00552192	0.0698106	0.639132	0.431737	0.717458	1.65e-30
ENSG00000163684.7	-1.81266	-0.00373203	0.0698842	0.639297	0.43878	0.485799	5.92e-15
ENSG00000130734.5	-1.81248	-0.000826682	0.0699114	0.639039	0.660203	0.600538	9.5e-20
ENSG00000152595.12	-1.81236	-0.00392512	0.0699305	0.638707	0.430408	0.47288	1.46e-13
ENSG00000106484.10	-1.80974	-0.00534176	0.0703361	0.641902	0.672881	0.453482	1.09e-12
ENSG00000148516.17	-1.80972	-0.00301485	0.0703386	0.641416	0.732423	0.805399	7.41e-40
ENSG00000196890.3	1.8093	0.0046244	0.0704038	0.641502	0.479377	0.562965	7.27e-21
ENSG00000101132.5	1.80921	0.00396752	0.070418	0.641125	0.65969	0.415006	9.71e-13
ENSG00000099960.8	1.809	0.0110901	0.070451	0.640919	0.502705	0.684511	1.56e-28
ENSG00000124214.15	1.80889	0.00398211	0.0704674	0.640562	0.743329	0.75692	7.16e-32
ENSG00000113734.13	-1.80875	-0.0112301	0.0704893	0.640256	0.55103	0.23611	3.1e-06
ENSG00000188938.11	1.80771	0.00327209	0.0706513	0.641221	0.603029	0.623378	6.45e-21
ENSG00000133393.8	-1.80724	-0.00727304	0.070725	0.641385	0.598087	0.602669	4.07e-20
ENSG00000167094.11	-1.80648	-0.00682984	0.0708433	0.641952	0.65585	0.640959	1.6e-21
ENSG00000140265.8	-1.8061	-0.00413176	0.070902	0.641979	0.339743	0.288249	6.57e-08
ENSG00000204397.3	-1.80587	-0.00503825	0.0709382	0.641802	0.287829	0.543021	3.92e-17
ENSG00000182768.7	-1.80571	-0.00666416	0.0709631	0.641524	0.722406	0.679581	3.09e-27
ENSG00000118702.5	-1.80505	-0.00184203	0.0710668	0.641958	0.659007	0.654825	4.61e-25
ENSG00000205978.5	-1.80477	-0.0133442	0.0711102	0.641846	0.370597	0.309574	6.57e-09
ENSG00000108592.12	1.80374	0.00216626	0.0712717	0.6428	0.708239	0.685735	4.22e-25
ENSG00000112031.11	1.8037	0.0101264	0.0712789	0.642362	0.730739	0.772755	8.74e-33
ENSG00000248835.2	-1.80356	-0.0126084	0.0713005	0.642054	0.449924	0.329597	2.84e-09
ENSG00000102738.6	1.80308	0.00701197	0.0713754	0.642226	0.61545	0.547422	1.21e-17
ENSG00000159588.10	-1.80276	-0.00860705	0.0714252	0.642173	0.481985	0.486974	3.09e-15
ENSG00000115307.12	1.80256	0.0102126	0.0714578	0.641964	0.32734	0.381098	4.39e-11
ENSG00000137077.3	-1.80199	-0.00626771	0.0715472	0.642267	0.239974	0.441892	6.26e-13
ENSG00000127603.19	1.80177	0.00466035	0.0715818	0.642077	0.54767	0.65084	1.54e-24
ENSG00000104738.12	1.80164	0.00533025	0.0716015	0.641754	0.372334	0.327052	5.35e-10
ENSG00000154548.8	1.80161	0.00546166	0.0716075	0.641309	0.47046	0.478905	4.08e-15
ENSG00000105613.5	-1.80084	-0.00222723	0.0717289	0.641896	0.653365	0.562623	5.12e-17
ENSG00000175449.9	-1.80046	-0.00372672	0.0717876	0.641923	0.554169	0.650935	1.32e-22
ENSG00000123268.4	-1.8003	-0.0131882	0.071813	0.641652	0.400836	0.513525	1.52e-15
ENSG00000157150.4	-1.80005	0.0453489	0.0718523	0.641505	0.75768	0.646871	4.76e-23
ENSG00000117625.9	1.79977	0.00308796	0.0718968	0.641406	0.564482	0.655082	9.2e-25
ENSG00000108352.7	1.79871	0.0132177	0.0720639	0.642399	0.282786	0.407158	8.54e-11
ENSG00000136122.11	1.79831	0.00609135	0.0721278	0.642471	0.566799	0.719117	2.76e-27
ENSG00000174840.8	1.79797	0.0108961	0.0721814	0.642452	0.112209	0.241079	5.8e-07
ENSG00000170876.7	1.79688	0.00600903	0.0723539	0.64349	0.601376	0.500454	3.51e-15
ENSG00000133884.5	-1.79638	-0.00604592	0.0724339	0.643704	0.800158	0.668563	1.52e-25
ENSG00000165474.5	1.79618	0.0103026	0.072466	0.643493	0.423465	0.48227	1.72e-13
ENSG00000110786.13	1.79611	0.0119911	0.0724775	0.643099	0.550568	0.295107	1.4e-08
ENSG00000148688.9	-1.79564	-0.00251098	0.0725519	0.643264	0.53294	0.79334	3.05e-35
ENSG00000164326.4	1.79543	0.00585723	0.0725849	0.643061	0.587189	0.623722	6.47e-22
ENSG00000142892.10	-1.79481	-0.00445837	0.0726842	0.643446	0.676243	0.718334	5.15e-27
ENSG00000161654.5	-1.7946	-0.00504672	0.0727179	0.64325	0.487748	0.496757	2.51e-14
ENSG00000104343.15	1.79459	0.00709868	0.0727191	0.642767	0.687682	0.632697	3.89e-21
ENSG00000136144.7	-1.79453	-0.0025076	0.0727293	0.642364	0.374328	0.461365	2.45e-13
ENSG00000130921.3	1.79432	0.00999769	0.072762	0.642161	0.603783	0.649932	7.44e-26
ENSG00000116731.18	-1.79358	-0.00485749	0.072881	0.642718	0.490908	0.549214	2.31e-17
ENSG00000232850.1	-1.79335	-0.0055224	0.0729171	0.642545	0.385578	0.618858	5.48e-20
ENSG00000188672.12	1.79307	0.00598417	0.0729624	0.642453	0.624261	0.621981	8.27e-22
ENSG00000170959.10	-1.79268	-0.00336919	0.0730233	0.642498	0.496333	0.456072	2.42e-13
ENSG00000090924.10	1.79209	0.0035033	0.0731189	0.642847	0.635597	0.636879	3.88e-21
ENSG00000068903.15	-1.79134	-0.00304739	0.0732385	0.643408	0.656414	0.727951	5.42e-29
ENSG00000180611.6	1.79132	0.0029052	0.0732412	0.642941	0.643733	0.776507	1.9e-36
ENSG00000188095.3	1.79126	0.00630664	0.0732515	0.642542	0.568148	0.481068	4.73e-14
ENSG00000138798.7	-1.79035	-0.00422564	0.0733982	0.643339	0.399889	0.388303	2.25e-11
ENSG00000175768.8	-1.7901	-0.00817477	0.0734381	0.643199	0.679362	0.683117	1.96e-25
ENSG00000105193.4	-1.79001	-0.00313394	0.0734524	0.642835	0.543624	0.490888	2.87e-14
ENSG00000120885.15	-1.78993	-0.00539804	0.0734655	0.642462	0.526213	0.568814	1.92e-18
ENSG00000152076.14	1.78961	0.00561834	0.0735168	0.642423	0.47685	0.601354	1.75e-20
ENSG00000104825.12	-1.78922	-0.00851237	0.0735798	0.642485	0.66093	0.719254	1.14e-28
ENSG00000133065.6	1.78919	0.00422134	0.073584	0.642036	0.598357	0.561239	1.73e-17
ENSG00000086015.16	1.78864	0.00407406	0.0736735	0.64233	0.494413	0.531802	1.98e-15
ENSG00000120802.9	-1.78813	-0.00579883	0.073755	0.642554	0.450587	0.545315	9.99e-17
ENSG00000091972.14	-1.78812	-0.0047371	0.073756	0.642077	0.362874	0.435848	3.21e-13
ENSG00000085719.7	1.78791	0.00970682	0.0737913	0.641899	0.620752	0.674509	2.31e-24
ENSG00000141452.5	1.78772	0.0182206	0.0738219	0.641681	0.362963	0.516384	1.88e-16
ENSG00000135363.7	1.7875	0.00523854	0.0738565	0.641497	0.610209	0.496244	2.05e-14
ENSG00000125821.7	-1.78713	-0.00303663	0.0739172	0.64154	0.871893	0.809252	5.66e-44
ENSG00000143337.14	-1.7865	-0.00562855	0.0740187	0.641938	0.295979	0.315239	1.12e-08
ENSG00000250091.2	1.78636	0.00352908	0.0740402	0.641642	0.690067	0.632905	1.41e-21
ENSG00000198225.4	-1.78564	-0.0070024	0.0741581	0.642179	0.49749	0.488797	3.37e-14
ENSG00000143375.10	1.78414	0.00966711	0.0744016	0.643804	0.231324	0.387116	2.47e-11
ENSG00000078098.9	1.7838	0.00750733	0.0744554	0.643786	0.294175	0.477043	1.65e-13
ENSG00000163394.5	1.78342	0.00317573	0.0745178	0.643842	0.613186	0.759939	4.86e-32
ENSG00000088836.8	1.78271	0.00268867	0.0746329	0.644353	0.671624	0.530986	2.38e-17
ENSG00000094916.9	1.78218	0.0123849	0.0747195	0.644618	0.427932	0.464651	4.94e-15
ENSG00000197385.5	1.78213	0.00448968	0.0747279	0.644207	0.594085	0.617363	1.43e-20
ENSG00000100284.16	-1.78203	-0.00394583	0.0747451	0.643874	0.528341	0.792315	3.45e-38
ENSG00000010270.9	-1.78155	-0.00504688	0.0748222	0.644056	0.713079	0.739038	1.95e-30
ENSG00000143512.8	-1.78154	-0.00467687	0.0748238	0.643589	0.588651	0.624361	1.89e-20
ENSG00000109458.4	-1.78154	-0.00720496	0.0748238	0.643109	0.350454	0.320595	1.38e-08
ENSG00000128000.11	-1.78138	-0.00175074	0.0748499	0.642853	0.628176	0.750443	1.7e-30
ENSG00000147485.8	1.78108	0.00468063	0.0749002	0.642806	0.514196	0.660892	5.44e-25
ENSG00000175874.5	1.78067	0.0039473	0.074966	0.642892	0.518878	0.606263	1.21e-20
ENSG00000122420.5	-1.78022	-0.00340767	0.0750403	0.64305	0.615133	0.599212	4.42e-20
ENSG00000206344.6	-1.77967	-0.00349869	0.0751295	0.643336	0.649007	0.616972	3.73e-20
ENSG00000135702.10	-1.77915	-0.0128808	0.0752153	0.643592	0.334303	0.25911	2.76e-09
ENSG00000033011.7	-1.77834	-0.00323641	0.0753476	0.644246	0.696413	0.600616	3.41e-19
ENSG00000213471.4	-1.77817	-0.00686075	0.0753762	0.644012	0.606344	0.511319	4.85e-15
ENSG00000100678.14	1.77735	0.00124107	0.0755109	0.644685	0.879308	0.696106	3.06e-28
ENSG00000166532.11	1.77707	0.000583064	0.075557	0.6446	0.688765	0.616792	3.37e-23
ENSG00000119421.5	-1.77672	-0.00658584	0.0756135	0.644605	0.606997	0.586961	2.25e-19
ENSG00000205863.5	1.77592	0.00922002	0.0757468	0.645263	0.609543	0.243713	2.02e-06
ENSG00000128973.7	1.77558	0.0103792	0.0758029	0.645264	0.363175	0.511198	3.69e-15
ENSG00000100591.3	1.7752	0.00585691	0.0758643	0.64531	0.539859	0.551082	1.5e-16
ENSG00000117791.11	-1.77495	-0.00282471	0.0759053	0.645182	0.63154	0.756705	3.34e-31
ENSG00000166111.5	1.77478	0.00470874	0.0759337	0.644948	0.488539	0.550451	8.94e-17
ENSG00000107951.8	1.77432	0.0139709	0.07601	0.64512	0.525806	0.478904	1.08e-13
ENSG00000182934.7	1.77348	0.01572	0.0761485	0.64582	0.818913	0.736752	2.52e-29
ENSG00000126775.8	-1.77285	-0.00539512	0.0762536	0.646235	0.399057	0.406653	5.01e-12
ENSG00000084693.11	1.77246	0.00683042	0.0763184	0.646309	0.367432	0.477829	4.68e-15
ENSG00000177732.6	-1.77234	0.00160643	0.0763385	0.646004	0.316901	0.310165	2.57e-08
ENSG00000135334.8	-1.77231	-0.00821745	0.0763436	0.645572	0.532343	0.631979	2.15e-21
ENSG00000004487.11	1.77209	0.00322747	0.0763797	0.645404	0.588393	0.700571	1.08e-26
ENSG00000162745.6	1.77185	0.00498095	0.0764202	0.645273	0.602486	0.723531	4.76e-28
ENSG00000163170.7	-1.77148	-0.00384995	0.0764815	0.645317	0.444259	0.555518	7.47e-17
ENSG00000014164.6	1.77138	0.00977012	0.0764981	0.644985	0.487827	0.688804	1.88e-25
ENSG00000249852.1	-1.7706	-0.00426574	0.0766275	0.645603	0.331469	0.649832	1.48e-22
ENSG00000143761.9	-1.7703	-0.00514312	0.0766764	0.645543	0.23165	0.370861	5.22e-10
ENSG00000258792.1	-1.76995	-0.0110342	0.0767347	0.645562	0.44382	0.531735	2.33e-16
ENSG00000136261.10	1.76954	0.00257677	0.0768032	0.645667	0.609824	0.68805	6.38e-26
ENSG00000146216.7	-1.76842	-0.00788716	0.0769909	0.646772	0.69355	0.696317	6.7e-26
ENSG00000089902.8	-1.76788	-0.0160225	0.0770809	0.647057	0.293171	0.280935	1.82e-07
ENSG00000196166.3	1.76785	0.00490669	0.0770862	0.64663	0.518521	0.56759	1.08e-18
ENSG00000162779.16	1.76784	0.0120078	0.0770881	0.646175	0.674374	0.569484	1.94e-19
ENSG00000181135.11	-1.76708	-0.012104	0.0772142	0.646761	0.686393	0.669429	1.84e-28
ENSG00000188452.9	-1.76633	-0.00339935	0.0773403	0.647346	0.418051	0.457592	1.39e-13
ENSG00000197816.9	-1.76525	-0.00413411	0.0775224	0.6484	0.517088	0.683268	2.73e-25
ENSG00000122970.11	1.76518	0.00130134	0.0775335	0.648022	0.617081	0.49707	4.54e-14
ENSG00000134987.7	1.76512	0.0225884	0.0775443	0.647642	0.516214	0.719009	1.2e-29
ENSG00000115274.10	1.76426	0.00966909	0.0776876	0.648369	0.596066	0.368834	4.35e-10
ENSG00000170606.9	-1.7641	-0.00305472	0.0777144	0.648123	0.720365	0.72171	1.05e-28
ENSG00000166250.7	1.76287	0.00433537	0.077922	0.649384	0.608231	0.554052	6.37e-18
ENSG00000128573.18	1.76192	-0.000301799	0.0780827	0.650253	0.682148	0.608631	2.42e-20
ENSG00000153898.8	1.76124	0.00699696	0.078197	0.650734	0.785378	0.840462	5.79e-42
ENSG00000166887.11	-1.76106	-0.00439379	0.078229	0.650531	0.561711	0.572669	9.08e-19
ENSG00000048162.15	1.76042	0.00405085	0.0783369	0.650958	0.659815	0.713637	6.75e-28
ENSG00000134802.13	1.76	0.00323357	0.078408	0.651079	0.68809	0.679745	8.51e-24
ENSG00000077092.14	-1.75946	-0.00364678	0.0784996	0.65137	0.50599	0.558992	1.7e-19
ENSG00000066322.8	-1.75859	-0.0033655	0.0786477	0.652129	0.50835	0.496387	3.11e-15
ENSG00000128283.6	1.7585	0.00521335	0.0786633	0.651789	0.674348	0.686128	8.32e-27
ENSG00000158055.11	1.75828	0.00882069	0.0787	0.651624	0.460582	0.42075	1.15e-11
ENSG00000148482.7	1.75774	0.00672581	0.0787921	0.651918	0.835222	0.777015	4.41e-33
ENSG00000188130.9	-1.75734	-0.00413521	0.07886	0.652011	0.775987	0.652538	1.19e-24
ENSG00000243678.7	-1.7569	-0.00350718	0.0789353	0.652166	0.58578	0.375332	1.7e-10
ENSG00000166483.6	-1.75637	-0.00512638	0.0790252	0.65244	0.63386	0.672553	1.61e-23
ENSG00000185215.4	1.75619	0.004786	0.0790564	0.65223	0.469315	0.695068	6.97e-26
ENSG00000159958.3	-1.75592	-0.00586617	0.0791022	0.652142	0.613636	0.630313	4.72e-22
ENSG00000170515.9	-1.75573	-0.00965031	0.0791337	0.651934	0.457736	0.479665	2.76e-13
ENSG00000136560.9	-1.75553	-0.00717812	0.0791693	0.651761	0.234535	0.360763	4.08e-10
ENSG00000076356.6	1.75544	0.00900651	0.0791845	0.651421	0.575084	0.511145	3.67e-16
ENSG00000169955.6	1.75474	0.0285377	0.0793038	0.651936	0.162615	0.221259	4.73e-07
ENSG00000179151.7	-1.7545	-0.0164337	0.079345	0.65181	0.450873	0.70293	1.6e-28
ENSG00000178015.4	-1.75433	-0.012659	0.0793737	0.651581	0.582601	0.637342	8.09e-22
ENSG00000117593.8	1.75407	0.00733373	0.079418	0.651481	0.446706	0.503583	1.88e-14
ENSG00000166902.4	1.75395	0.0040844	0.0794396	0.651194	0.515026	0.637039	1.92e-21
ENSG00000140320.7	-1.7534	-0.00551253	0.0795326	0.651492	0.378169	0.606228	3.8e-22
ENSG00000140326.8	-1.75271	-0.00960919	0.079652	0.652007	0.548122	0.522474	8.6e-16
ENSG00000122254.6	1.75232	0.0200032	0.079718	0.652084	0.682442	0.646427	2.83e-22
ENSG00000146038.7	1.75156	0.00825203	0.0798499	0.652699	0.516235	0.308521	5.75e-08
ENSG00000008516.12	-1.75102	-0.00809406	0.0799425	0.652993	0.556152	0.808778	1.41e-36
ENSG00000139572.3	1.75061	0.00828289	0.080013	0.653105	0.602868	0.715578	9.25e-27
ENSG00000174516.10	1.75	0.00602074	0.0801183	0.653502	0.266088	0.364168	1.3e-10
ENSG00000272047.1	1.74998	0.00403436	0.0801225	0.653074	0.507175	0.401031	1.72e-11
ENSG00000130653.11	-1.74938	-0.00616692	0.0802246	0.653443	0.61873	0.763008	2.35e-31
ENSG00000126467.6	1.7489	0.000974745	0.0803086	0.653665	0.439352	0.456247	1.63e-12
ENSG00000152642.6	1.74889	0.00430607	0.0803107	0.65322	0.269921	0.282195	1.89e-08
ENSG00000133067.13	-1.74801	-0.00341087	0.0804623	0.653992	0.434912	0.553821	4.03e-18
ENSG00000178074.5	-1.74796	-0.00637915	0.0804715	0.653605	0.362087	0.410528	8.98e-12
ENSG00000164089.4	1.74725	0.00519397	0.0805942	0.65414	0.473146	0.641041	9.05e-23
ENSG00000079931.10	-1.74717	-0.00347793	0.0806081	0.653793	0.530542	0.745996	1.48e-29
ENSG00000174483.15	-1.74641	-0.00730366	0.0807404	0.654405	0.343073	0.335005	6.68e-10
ENSG00000241973.6	1.74638	0.00461415	0.0807451	0.653982	0.577016	0.626077	1.22e-21
ENSG00000165300.6	-1.74637	-0.00704489	0.0807474	0.653542	0.476054	0.581765	2.96e-18
ENSG00000204962.4	1.74618	0.0121686	0.0807793	0.653341	0.412811	0.471371	4.54e-14
ENSG00000104327.3	-1.746	-0.00600639	0.0808103	0.653133	0.675541	0.611571	3.85e-20
ENSG00000106636.3	1.74582	0.00429975	0.0808428	0.652937	0.571307	0.741547	5.27e-30
ENSG00000114993.11	-1.74471	-0.00460531	0.0810357	0.654037	0.649584	0.813817	6.89e-43
ENSG00000124523.10	-1.74412	-0.00471845	0.0811384	0.654407	0.581632	0.663122	4.11e-23
ENSG00000043143.16	-1.74393	-0.00474629	0.0811712	0.654213	0.676774	0.46563	3.3e-13
ENSG00000117472.5	-1.74339	-0.00157467	0.0812648	0.65451	0.656061	0.642216	5.99e-24
ENSG00000011021.17	-1.74317	-0.0064877	0.0813032	0.654361	0.605031	0.729244	9.29e-29
ENSG00000136114.11	-1.74276	-0.00587415	0.0813761	0.65449	0.485278	0.418927	6.33e-13
ENSG00000256812.1	-1.74272	-0.00661818	0.0813818	0.654079	0.253142	0.292816	8.06e-08
ENSG00000149476.10	-1.74241	-0.00523581	0.081437	0.654067	0.715195	0.629341	4.9e-25
ENSG00000159784.13	-1.74159	-0.00505621	0.0815801	0.65476	0.396602	0.43077	1.71e-15
ENSG00000030110.8	1.74138	0.00790616	0.0816164	0.654595	0.439802	0.245197	1.93e-06
ENSG00000104835.10	-1.74119	-0.00426327	0.0816503	0.654411	0.544741	0.563719	3.28e-18
ENSG00000005379.11	-1.73939	-0.00426657	0.0819667	0.65649	0.586416	0.545582	1.85e-18
ENSG00000187764.7	1.73841	0.00894717	0.0821381	0.657405	0.539047	0.759596	1.53e-35
ENSG00000121310.12	-1.73794	-0.00271783	0.0822221	0.657621	0.60087	0.647557	5.67e-23
ENSG00000116809.7	-1.73743	-0.00311244	0.0823114	0.657878	0.516657	0.438612	3.42e-12
ENSG00000135974.5	1.73697	0.00314945	0.0823931	0.658075	0.715325	0.587109	3.05e-19
ENSG00000140678.12	-1.73689	-0.00966451	0.0824058	0.65772	0.328898	0.584909	2.44e-18
ENSG00000138615.4	-1.73657	-0.00476152	0.0824632	0.657722	0.362482	0.265655	2.97e-07
ENSG00000119844.10	-1.73634	-0.0038369	0.0825043	0.657595	0.688353	0.633836	3.38e-21
ENSG00000178665.10	1.73624	0.00388354	0.0825207	0.65727	0.687651	0.762465	5.67e-33
ENSG00000157796.13	1.73622	0.00329731	0.082525	0.656851	0.631675	0.599211	7.08e-19
ENSG00000221978.7	1.73565	0.00447592	0.0826262	0.657202	0.521521	0.242123	1.99e-06
ENSG00000185728.12	1.73532	0.00379811	0.0826842	0.657209	0.618266	0.595593	1.03e-21
ENSG00000105650.17	-1.7353	-0.00556323	0.0826872	0.65678	0.42333	0.52388	5.03e-16
ENSG00000005381.6	-1.73464	-0.00378561	0.0828041	0.657255	0.680019	0.775346	6.26e-33
ENSG00000206127.6	-1.73457	-0.00160477	0.0828164	0.6569	0.763973	0.751842	1.24e-30
ENSG00000127311.5	1.73431	0.0045164	0.0828634	0.65682	0.45459	0.591792	1.46e-20
ENSG00000143768.7	-1.73415	-0.00655261	0.0828918	0.656594	0.849941	0.82816	4.16e-40
ENSG00000141404.11	-1.73387	-0.00956027	0.0829411	0.656533	0.560619	0.658828	3.91e-25
ENSG00000118971.3	-1.73295	-0.00612954	0.0831041	0.657371	0.58544	0.670466	4.12e-27
ENSG00000176428.5	1.73285	-0.00088878	0.0831226	0.657066	0.538966	0.562116	2.18e-19
ENSG00000148600.10	-1.73283	-0.0030119	0.0831254	0.656638	0.835877	0.554262	8.52e-19
ENSG00000183597.11	1.73264	0.00872329	0.0831594	0.656456	0.522302	0.397968	1.77e-10
ENSG00000173193.9	1.7316	0.00271363	0.0833449	0.65747	0.768604	0.4759	1.92e-14
ENSG00000142920.12	-1.73132	-0.00189667	0.0833944	0.65741	0.358346	0.712924	6.02e-31
ENSG00000013583.4	-1.73111	-0.00562553	0.083432	0.657256	0.606396	0.478185	1.32e-13
ENSG00000149313.6	-1.73106	-0.00467199	0.0834413	0.656881	0.772702	0.590221	1.11e-22
ENSG00000248801.3	-1.73034	-0.00855475	0.0835702	0.657445	0.584579	0.550257	3.98e-20
ENSG00000188051.6	1.73029	0.0105543	0.0835776	0.657055	0.509681	0.380462	6.73e-10
ENSG00000159885.9	-1.73008	-0.023201	0.0836165	0.656913	0.592656	0.4533	8.75e-13
ENSG00000230185.4	1.7298	0.00272172	0.0836661	0.656854	0.61557	0.688591	4.14e-26
ENSG00000153774.4	-1.72949	-0.00707405	0.0837218	0.656844	0.549379	0.727809	1.31e-29
ENSG00000153037.8	1.72936	0.00343722	0.0837448	0.656577	0.488705	0.425908	9.69e-12
ENSG00000108515.13	1.72911	0.00440316	0.0837893	0.656479	0.661666	0.584165	2.58e-18
ENSG00000197410.8	-1.72876	-0.00531002	0.0838522	0.656525	0.632417	0.476929	2.09e-15
ENSG00000075624.9	-1.7286	-0.00939889	0.08388	0.656297	0.661523	0.520823	3.89e-16
ENSG00000008283.11	-1.72818	-0.0006791	0.083956	0.656446	0.583845	0.551288	3.69e-17
ENSG00000130733.6	1.72808	0.00259443	0.0839731	0.656134	0.611136	0.744709	9.17e-30
ENSG00000183579.11	1.72767	0.000364559	0.0840477	0.656272	0.726436	0.536657	5.07e-17
ENSG00000184304.10	1.72752	0.00316585	0.0840741	0.656033	0.72897	0.702325	4.7e-27
ENSG00000164244.16	1.72704	0.00444884	0.0841598	0.656257	0.482627	0.482198	4.06e-14
ENSG00000222046.2	-1.72701	-0.0127337	0.0841663	0.655863	0.493122	0.547107	8.26e-17
ENSG00000113389.11	-1.72637	-0.00973894	0.0842808	0.656312	0.659372	0.522123	3.32e-15
ENSG00000168952.11	1.72628	0.00337068	0.0842974	0.655997	0.745132	0.76166	4.49e-31
ENSG00000091262.10	1.72522	-0.000982742	0.0844875	0.657033	0.698875	0.689222	1.91e-25
ENSG00000163918.6	-1.72513	-0.00813407	0.0845049	0.656725	0.632687	0.630111	1.06e-20
ENSG00000255994.1	1.7248	0.00323097	0.084564	0.656741	0.667395	0.694288	1.78e-27
ENSG00000185565.7	-1.72449	-0.00476708	0.0846191	0.656726	0.686417	0.48989	4.4e-16
ENSG00000176623.7	-1.7244	-0.00362349	0.0846353	0.656409	0.479981	0.559214	4.08e-17
ENSG00000139974.11	-1.72433	-0.00905446	0.0846487	0.656071	0.42386	0.584037	1.17e-18
ENSG00000181381.9	1.72428	0.00397461	0.0846567	0.655692	0.663941	0.669464	1.15e-28
ENSG00000198585.7	1.72388	0.00689621	0.0847297	0.655817	0.203382	0.320964	1.99e-08
ENSG00000175354.14	-1.72363	-0.00239823	0.0847751	0.655727	0.606422	0.551587	4.78e-17
ENSG00000167414.4	-1.72334	-0.00100491	0.0848265	0.655684	0.862126	0.755639	1.65e-34
ENSG00000170502.8	1.72256	0.00413846	0.0849688	0.656344	0.467312	0.572565	3.93e-22
ENSG00000113209.6	1.72253	0.00358638	0.0849742	0.655946	0.645651	0.71784	4.42e-27
ENSG00000144827.4	-1.72227	-0.00334727	0.08502	0.65586	0.728745	0.631417	3e-21
ENSG00000160584.11	1.72227	0.00744807	0.0850207	0.655426	0.520885	0.482488	3.47e-14
ENSG00000099999.10	1.72219	-0.00206576	0.0850356	0.655102	0.579003	0.551586	1.3e-17
ENSG00000186919.8	-1.72203	-0.00339467	0.0850648	0.654889	0.645437	0.51736	3.4e-18
ENSG00000160606.6	1.72137	0.00358961	0.0851831	0.655362	0.571327	0.657489	8.55e-23
ENSG00000102780.12	-1.72135	-0.00355465	0.0851867	0.654952	0.629109	0.639719	8.87e-22
ENSG00000146409.6	-1.72063	-0.00322052	0.0853183	0.655526	0.668855	0.668662	1.85e-25
ENSG00000136327.6	-1.71979	-0.0040283	0.085471	0.656262	0.454059	0.53896	3.97e-16
ENSG00000175711.4	-1.71967	-0.00542128	0.0854923	0.655988	0.530561	0.526717	1.75e-18
ENSG00000124120.6	-1.71957	-0.00654711	0.0855111	0.655696	0.484083	0.372425	1.75e-10
ENSG00000155657.19	-1.71919	-0.00773663	0.0855798	0.655785	0.599722	0.559986	2.63e-17
ENSG00000140538.12	1.71896	0.0057049	0.0856222	0.655674	0.415969	0.444373	4.6e-13
ENSG00000197183.8	-1.71863	-0.0103913	0.0856827	0.655701	0.814228	0.73041	4.87e-30
ENSG00000204060.4	1.71832	0.00767569	0.0857376	0.655686	0.561539	0.662882	6.86e-25
ENSG00000105186.10	-1.7183	-0.00556003	0.085742	0.655285	0.627353	0.881606	1.93e-52
ENSG00000069011.11	1.71717	0.00784913	0.0859474	0.656419	0.772698	0.601258	1.03e-20
ENSG00000162959.9	-1.71677	-0.0108892	0.0860207	0.656543	0.348349	0.33702	8.31e-10
ENSG00000132141.9	-1.71484	-0.0055281	0.0863738	0.658801	0.694105	0.58336	2.37e-18
ENSG00000174775.12	1.71482	0.0034823	0.0863783	0.6584	0.557753	0.761013	1.01e-30
ENSG00000117691.5	1.7147	0.00317488	0.0864008	0.658136	0.781934	0.464574	6.05e-15
ENSG00000134910.8	-1.71425	-0.00414535	0.0864823	0.658321	0.669095	0.459157	1.03e-12
ENSG00000105672.10	-1.71411	-0.0104742	0.0865094	0.658092	0.666321	0.554924	7.88e-18
ENSG00000115392.7	-1.7128	-0.00339085	0.0867487	0.659477	0.551181	0.543147	8.48e-18
ENSG00000156869.8	-1.71271	-0.00510969	0.0867666	0.659178	0.504639	0.391771	3.17e-11
ENSG00000120738.7	1.7126	0.00559252	0.0867865	0.658895	0.432205	0.511099	9.48e-15
ENSG00000218739.5	-1.71255	-0.0029917	0.0867946	0.658523	0.439595	0.697465	2.26e-25
ENSG00000070718.7	1.71242	0.00346644	0.0868192	0.658275	0.736632	0.696727	2.66e-26
ENSG00000141956.9	-1.71204	-0.000768159	0.0868888	0.65837	0.678399	0.481615	5.67e-14
ENSG00000150471.11	-1.71167	-0.00432266	0.0869578	0.658459	0.656047	0.289383	2.35e-07
ENSG00000187513.8	1.71161	0.00551459	0.086968	0.658103	0.655548	0.456587	1.07e-13
ENSG00000120675.4	-1.71153	-0.00351347	0.0869834	0.657788	0.820991	0.86986	8.87e-51
ENSG00000169181.8	-1.71134	-0.00715382	0.0870187	0.657623	0.600237	0.626174	1.23e-20
ENSG00000148719.10	-1.71116	-0.00346133	0.0870519	0.657443	0.611809	0.571345	2.11e-18
ENSG00000155324.5	1.71044	0.00334992	0.0871838	0.658008	0.486286	0.635189	7e-25
ENSG00000188747.4	-1.71008	-0.000114467	0.0872503	0.658078	0.45568	0.516995	2.17e-15
ENSG00000139496.11	1.70984	0.00394219	0.0872952	0.657986	0.594721	0.44375	1.07e-12
ENSG00000256269.2	1.7085	0.00335248	0.0875438	0.659428	0.748251	0.811742	1.18e-41
ENSG00000085721.8	1.70824	0.00498938	0.0875913	0.659355	0.257054	0.347053	4.18e-09
ENSG00000115020.12	-1.70803	-0.00660611	0.0876305	0.659219	0.435284	0.632495	2.37e-23
ENSG00000150361.7	-1.70766	-0.0207655	0.0876993	0.659306	0.53727	0.694573	5.35e-25
ENSG00000188282.8	-1.70761	-0.00443318	0.0877083	0.658943	0.77274	0.811472	2.97e-41
ENSG00000140022.5	-1.70745	-0.00377272	0.0877389	0.658744	0.574452	0.634922	2.48e-24
ENSG00000081014.6	-1.70733	-0.00534679	0.0877602	0.658474	0.230138	0.247883	6.78e-07
ENSG00000005189.15	-1.70689	-0.00633721	0.0878426	0.658663	0.277483	0.283931	1.21e-07
ENSG00000014919.8	1.70661	0.00258374	0.0878955	0.658631	0.392697	0.434239	8.63e-13
ENSG00000132357.9	1.70654	0.00355953	0.0879068	0.658287	0.533926	0.358766	1.06e-10
ENSG00000166592.7	-1.70654	-0.0050075	0.0879081	0.65787	0.550131	0.489588	7.95e-16
ENSG00000135119.10	1.70601	0.00319841	0.0880061	0.658176	0.50717	0.322088	3.3e-08
ENSG00000198108.3	1.70418	0.00269545	0.0883474	0.660299	0.577594	0.522859	2.05e-15
ENSG00000204619.3	-1.70354	-0.00472228	0.0884678	0.66077	0.297727	0.263611	1.1e-06
ENSG00000186017.10	1.70319	0.0137114	0.0885317	0.660819	0.251998	0.402695	1.14e-10
ENSG00000165501.12	-1.70256	-0.0046026	0.08865	0.661273	0.360575	0.680981	4.61e-24
ENSG00000168522.8	-1.70249	-0.00629849	0.0886628	0.660941	0.386722	0.370357	7.42e-10
ENSG00000164815.6	-1.70192	-0.00523807	0.0887697	0.66131	0.4247	0.433836	2.83e-12
ENSG00000221843.2	-1.70168	-0.00613539	0.0888145	0.661216	0.599772	0.506506	4.54e-15
ENSG00000144554.6	1.70062	0.005934	0.0890143	0.662275	0.482903	0.438546	7.97e-13
ENSG00000171649.7	-1.69861	-0.00523666	0.0893928	0.664662	0.524599	0.568537	3.54e-18
ENSG00000164746.9	-1.69858	-0.0101081	0.0893978	0.66427	0.554031	0.764153	5.14e-41
ENSG00000214376.5	1.69771	-0.0031452	0.089562	0.665061	0.372493	0.496101	2.83e-14
ENSG00000138642.10	-1.69753	-0.00532733	0.0895969	0.664892	0.749784	0.585105	1.59e-18
ENSG00000161847.9	-1.69649	-0.005322	0.089793	0.665918	0.625783	0.843897	4.51e-42
ENSG00000188770.5	1.69598	0.00490116	0.0898902	0.66621	0.588594	0.512741	8.13e-16
ENSG00000188375.3	1.69581	0.00702133	0.0899224	0.66602	0.690258	0.738963	1.34e-31
ENSG00000189325.6	1.69533	0.00273306	0.0900129	0.666261	0.677184	0.766906	2.24e-32
ENSG00000163159.7	1.69505	0.00568144	0.0900651	0.66622	0.611716	0.694217	6.56e-27
ENSG00000159167.7	-1.69461	-0.00359371	0.090149	0.666412	0.327912	0.276436	4.78e-07
ENSG00000185052.7	-1.69455	-0.00900746	0.0901615	0.666077	0.496402	0.307542	6.56e-08
ENSG00000110446.5	1.69372	0.00129421	0.0903187	0.666811	0.715465	0.693638	1.74e-25
ENSG00000221983.3	-1.69306	-0.00811654	0.0904448	0.667314	0.827095	0.777959	6.01e-33
ENSG00000115594.7	-1.69274	-0.00659354	0.0905042	0.667325	0.417742	0.453818	1.28e-12
ENSG00000182601.6	1.69192	0.00445169	0.0906622	0.668062	0.57139	0.465282	4.41e-13
ENSG00000121578.8	1.69189	0.00518749	0.0906668	0.667669	0.320928	0.628687	1.4e-20
ENSG00000135912.6	1.69175	0.00333153	0.0906942	0.667444	0.645615	0.535985	1.15e-17
ENSG00000123095.5	-1.69158	-0.00640258	0.0907262	0.667253	0.583791	0.700818	6.71e-27
ENSG00000171368.10	1.69003	0.019608	0.0910213	0.668996	0.454477	0.326603	4.2e-09
ENSG00000267206.1	1.68934	0.00970077	0.0911544	0.669547	0.765126	0.700686	8.42e-29
ENSG00000116489.8	1.68916	0.00578111	0.0911883	0.66937	0.360319	0.337619	1.48e-09
ENSG00000183347.13	1.68915	0.00382593	0.0911912	0.668964	0.58639	0.561358	2.91e-18
ENSG00000051009.6	1.689	0.00355037	0.0912199	0.668749	0.499487	0.394505	5.13e-11
ENSG00000143107.4	-1.68897	-0.0031362	0.091225	0.668361	0.619313	0.446318	3.4e-14
ENSG00000184990.8	-1.68871	-0.00307189	0.0912753	0.668304	0.531808	0.595397	5.67e-20
ENSG00000065989.11	-1.68834	-0.00360303	0.0913465	0.668401	0.591485	0.535875	4.51e-16
ENSG00000001460.13	-1.68805	-0.00825035	0.0914008	0.668373	0.675581	0.533838	4.73e-18
ENSG00000178307.5	-1.68742	0.00387735	0.0915231	0.668843	0.322124	0.479764	1.14e-14
ENSG00000183431.7	-1.68664	-0.0046572	0.0916726	0.669511	0.538375	0.48002	1.1e-13
ENSG00000185479.5	-1.68663	-0.0112418	0.0916747	0.669101	0.448081	0.247206	1.98e-06
ENSG00000063978.11	1.68644	0.0040166	0.0917115	0.668947	0.708462	0.495506	4.79e-14
ENSG00000113722.12	1.68587	0.0128528	0.0918201	0.669315	0.667728	0.583227	1.6e-19
ENSG00000172869.10	1.68571	0.00202312	0.091852	0.669124	0.499612	0.645708	1.7e-21
ENSG00000167371.12	-1.68541	-0.00778159	0.0919094	0.669118	0.324303	0.387956	2.17e-10
ENSG00000099337.3	-1.68517	-0.00592088	0.0919562	0.669036	0.436701	0.487865	3.27e-16
ENSG00000205609.8	1.68505	0.00295026	0.0919781	0.668773	0.597835	0.705131	1.88e-27
ENSG00000149761.4	-1.68462	-0.00389701	0.0920612	0.668955	0.558938	0.759646	4.78e-31
ENSG00000069020.14	1.68371	0.00925162	0.092237	0.66981	0.37254	0.487054	3.61e-14
ENSG00000187187.9	-1.68336	-0.00128307	0.092305	0.669882	0.601548	0.653786	2.04e-22
ENSG00000120896.9	-1.68285	-0.0113955	0.0924035	0.670174	0.716847	0.544246	5.97e-18
ENSG00000121067.13	1.68238	0.00499069	0.0924953	0.670418	0.654543	0.725021	6.21e-28
ENSG00000150672.12	-1.68231	-0.0037999	0.0925094	0.670098	0.434901	0.422533	5.5e-12
ENSG00000101400.5	-1.68176	-0.00149414	0.0926151	0.670442	0.406205	0.571334	1.03e-19
ENSG00000197451.6	1.68107	0.00178189	0.0927503	0.670999	0.640916	0.584936	2.47e-20
ENSG00000091490.6	-1.68073	-0.0103908	0.0928149	0.671045	0.678951	0.504436	4.45e-15
ENSG00000103343.8	-1.68044	-0.00255448	0.0928723	0.671038	0.866151	0.871315	1.2e-47
ENSG00000174799.6	-1.6796	-0.0030851	0.0930347	0.67179	0.66026	0.489548	1.24e-14
ENSG00000076248.6	-1.67871	0.00128304	0.0932089	0.672626	0.586955	0.568418	4.85e-18
ENSG00000169302.10	-1.67787	-0.00478281	0.0933722	0.673383	0.607149	0.603722	1.16e-19
ENSG00000177990.7	1.67776	0.00372324	0.093393	0.673112	0.446398	0.621351	4.18e-22
ENSG00000083444.12	-1.67774	-0.0108047	0.0933978	0.672725	0.541608	0.77002	1.59e-32
ENSG00000165506.10	1.67761	0.00264851	0.0934234	0.672489	0.563953	0.565194	2.81e-18
ENSG00000128815.13	-1.67735	-0.00858391	0.0934738	0.672432	0.500417	0.396845	3.38e-11
ENSG00000164434.7	1.67702	0.00285637	0.093538	0.672473	0.650158	0.678634	5.09e-25
ENSG00000084754.6	1.67613	0.00518773	0.0937128	0.67331	0.336117	0.398366	8.65e-11
ENSG00000214078.7	1.676	0.00365216	0.0937379	0.673071	0.475724	0.433715	3.21e-14
ENSG00000178184.11	1.67503	0.00907998	0.0939282	0.674017	0.261585	0.230751	2.19e-07
ENSG00000155254.8	-1.67488	0.00044292	0.0939582	0.673812	0.515447	0.435554	3.37e-15
ENSG00000186212.2	1.6739	0.00337273	0.0941495	0.674764	0.356566	0.636982	2.03e-21
ENSG00000163464.7	-1.67348	-0.00389553	0.094233	0.674942	0.478045	0.693635	7.16e-25
ENSG00000103994.12	-1.6728	-0.00482077	0.0943675	0.675485	0.265097	0.351733	4.86e-10
ENSG00000118518.11	-1.67243	-0.00661317	0.0944399	0.675584	0.119108	0.233755	2.19e-06
ENSG00000169221.9	-1.67223	-0.00448849	0.0944786	0.675441	0.225065	0.442812	1.69e-12
ENSG00000165490.8	1.67211	0.00274532	0.0945029	0.675196	0.771037	0.597288	5.36e-20
ENSG00000183876.8	1.67204	0.00542457	0.0945163	0.674873	0.509813	0.642506	3.86e-21
ENSG00000254999.2	-1.67158	-0.00593461	0.0946078	0.675108	0.627572	0.785182	1.55e-35
ENSG00000100485.7	1.6712	0.00276985	0.0946818	0.675217	0.805184	0.822552	1.7e-39
ENSG00000100319.11	1.67118	0.00789043	0.0946864	0.674833	0.332087	0.283017	3.86e-07
ENSG00000107623.4	-1.67061	-0.000545761	0.0947993	0.675219	0.677469	0.617743	1.76e-21
ENSG00000108272.9	-1.67036	-0.008751	0.0948477	0.675147	0.685675	0.64017	2.1e-21
ENSG00000110328.5	1.67024	0.00561365	0.0948717	0.6749	0.42685	0.365264	1.48e-10
ENSG00000196712.12	1.6699	0.00467925	0.0949398	0.674968	0.773073	0.727247	2.78e-28
ENSG00000100504.12	-1.66922	-0.0040297	0.0950741	0.675505	0.727668	0.605047	2.63e-19
ENSG00000254614.1	1.6689	0.00362325	0.0951371	0.675536	0.40003	0.657073	4.84e-26
ENSG00000129933.16	-1.66879	-0.0014453	0.0951587	0.675273	0.67831	0.535571	1.52e-16
ENSG00000186635.10	-1.66871	-0.0047413	0.0951758	0.674979	0.41731	0.391845	3.9e-11
ENSG00000169660.11	1.66801	0.00472274	0.0953146	0.675547	0.338459	0.464658	3.09e-13
ENSG00000100625.8	-1.66717	-0.00364333	0.0954812	0.676312	0.581397	0.692582	9.65e-26
ENSG00000130287.9	-1.6671	-0.00891734	0.0954952	0.675995	0.493152	0.485036	2.94e-15
ENSG00000243251.4	1.66659	0.00567186	0.0955959	0.676292	0.592124	0.606359	7.08e-20
ENSG00000054654.11	1.66627	0.0102199	0.0956605	0.676334	0.651166	0.742662	5.33e-31
ENSG00000115694.10	1.66612	0.00303033	0.0956899	0.676126	0.542019	0.424331	1.55e-12
ENSG00000141002.14	1.66585	0.00809367	0.0957424	0.676083	0.599482	0.484573	2.81e-14
ENSG00000064607.12	1.66583	0.00404653	0.0957463	0.675696	0.700829	0.652032	3.87e-22
ENSG00000164241.9	-1.66466	-0.00547901	0.0959801	0.676932	0.388212	0.333328	5.18e-10
ENSG00000099219.9	-1.66406	-0.00807096	0.0960999	0.677362	0.748446	0.592492	3.75e-20
ENSG00000160214.8	1.664	0.00328908	0.0961123	0.677035	0.793456	0.701142	8.38e-27
ENSG00000156795.2	1.66389	0.00648948	0.0961339	0.676772	0.792494	0.768486	1.41e-32
ENSG00000127328.17	-1.66263	-0.00361099	0.0963861	0.678134	0.612317	0.762879	2.72e-31
ENSG00000188596.5	1.66244	-0.00148689	0.0964245	0.677989	0.62575	0.611062	7.8e-21
ENSG00000076043.5	1.66159	0.00301013	0.0965954	0.678777	0.751028	0.759954	1.53e-31
ENSG00000231672.2	-1.66118	-0.0048481	0.0966766	0.678933	0.734503	0.592398	6.76e-20
ENSG00000170035.11	-1.66102	-0.00254828	0.0967091	0.678747	0.533822	0.409043	2.34e-11
ENSG00000006611.11	-1.66039	-0.00318891	0.0968367	0.679229	0.634127	0.607433	8.32e-22
ENSG00000119048.3	1.66028	0.00329455	0.0968588	0.678971	0.722059	0.779083	1.6e-34
ENSG00000109255.7	-1.65992	-0.00303205	0.0969304	0.67906	0.533757	0.522355	5.88e-16
ENSG00000162576.12	1.65959	0.00825744	0.0969968	0.679112	0.454963	0.53757	2.67e-17
ENSG00000137992.10	1.65916	0.00480308	0.0970836	0.679306	0.386638	0.372251	3.76e-10
ENSG00000103199.9	1.65901	0.00663207	0.0971131	0.6791	0.552608	0.324282	1.44e-08
ENSG00000165417.7	1.65871	0.00530222	0.0971748	0.679119	0.401023	0.261853	6.21e-07
ENSG00000163239.8	-1.65862	-0.00449031	0.0971914	0.678824	0.487059	0.518384	5.91e-16
ENSG00000221988.8	1.6584	0.00751878	0.0972369	0.67873	0.468854	0.424922	8.3e-12
ENSG00000143258.11	1.65766	0.0105006	0.0973857	0.679356	0.754191	0.728128	9.37e-29
ENSG00000151338.14	1.6557	0.00403538	0.0977817	0.681706	0.475953	0.422668	5.09e-12
ENSG00000136875.8	1.6556	0.00365863	0.0978027	0.68144	0.813213	0.733335	1.78e-30
ENSG00000114520.6	1.655	0.00678796	0.0979242	0.681874	0.546562	0.567905	6.79e-22
ENSG00000171291.4	-1.6546	0.000362256	0.0980061	0.682032	0.441714	0.626282	3.88e-21
ENSG00000128923.6	-1.65426	0.00654451	0.0980757	0.682104	0.627495	0.590124	5e-22
ENSG00000134901.8	1.65412	0.00220835	0.0981036	0.681886	0.677479	0.742611	3.8e-31
ENSG00000184227.3	-1.6539	-0.00457512	0.0981484	0.681786	0.623675	0.708466	2.91e-26
ENSG00000008988.5	1.65372	0.00340537	0.0981835	0.681619	0.675361	0.680689	1.24e-25
ENSG00000116254.13	-1.65319	-0.0100447	0.0982932	0.68197	0.717212	0.851346	2.1e-43
ENSG00000133878.4	-1.65311	-0.00480211	0.0983082	0.681663	0.272709	0.60294	3.15e-19
ENSG00000174004.5	-1.65243	-0.00353195	0.0984468	0.682213	0.618436	0.516431	2.78e-20
ENSG00000106689.6	-1.65191	-0.00448401	0.0985533	0.68254	0.729449	0.595991	2.64e-21
ENSG00000120658.8	1.65159	0.0044003	0.0986191	0.682586	0.510584	0.537982	5.77e-16
ENSG00000110717.6	-1.65088	-0.00387999	0.098764	0.683178	0.466537	0.388828	1.18e-10
ENSG00000169605.5	1.65087	0.00577888	0.0987642	0.682769	0.606998	0.617361	3.81e-20
ENSG00000206172.4	1.64996	0.0150937	0.0989501	0.683644	0.770353	0.783969	1.36e-33
ENSG00000083544.9	1.64986	0.00648305	0.098971	0.683379	0.572822	0.533218	9.92e-19
ENSG00000140497.12	-1.64945	-0.00427052	0.0990547	0.683547	0.311508	0.541804	1.57e-16
ENSG00000179119.10	1.64942	0.00782138	0.0990621	0.683188	0.244304	0.269617	2.93e-07
ENSG00000139343.6	1.64935	-0.00105354	0.0990757	0.682873	0.386678	0.535288	9.53e-17
ENSG00000228727.4	-1.64931	-0.00437181	0.0990842	0.682524	0.494778	0.452501	2.29e-13
ENSG00000183621.11	-1.64904	-0.00284521	0.0991388	0.682491	0.361069	0.34922	4.63e-10
ENSG00000139977.9	1.64841	0.0111818	0.0992692	0.682981	0.750803	0.83961	4.38e-41
ENSG00000049541.6	1.64803	-0.000594102	0.0993475	0.683112	0.821446	0.781251	1.16e-34
ENSG00000157315.4	-1.64784	-0.0176237	0.0993847	0.68296	0.465036	0.415118	1.1e-11
ENSG00000164808.12	1.64757	0.0229192	0.0994413	0.682941	0.244355	0.275691	2.11e-07
ENSG00000187546.9	1.64734	0.00134322	0.0994878	0.682853	0.95504	0.823018	2.8e-40
ENSG00000152778.7	1.64724	0.00434734	0.0995095	0.682596	0.653232	0.646433	1.97e-22
ENSG00000204655.7	1.64601	0.0073088	0.0997616	0.683917	0.327948	0.447302	5.12e-13
ENSG00000113597.13	-1.64583	-0.00323347	0.0997991	0.683767	0.415781	0.524173	1.24e-18
ENSG00000110442.7	-1.64567	-0.00277019	0.0998314	0.683582	0.549797	0.4576	5.03e-13
ENSG00000112855.10	-1.64562	-0.00418843	0.0998411	0.683243	0.359897	0.324196	5.65e-09
ENSG00000145217.9	-1.64551	0.00258587	0.0998646	0.682997	0.720127	0.750183	3.06e-32
ENSG00000103202.8	1.64548	0.0045535	0.0998701	0.68263	0.555381	0.579692	5.1e-21
ENSG00000175324.5	-1.64509	-0.0113855	0.0999513	0.68278	0.70833	0.667643	1.26e-26
ENSG00000141756.14	1.64424	0.00679487	0.100127	0.683577	0.516551	0.645704	3.71e-23
ENSG00000223802.3	-1.64331	-0.00374385	0.100318	0.684475	0.642275	0.641046	3.36e-21
ENSG00000164930.7	1.64321	0.00386102	0.10034	0.684219	0.290635	0.460699	1.87e-15
ENSG00000205358.3	1.64204	0.00345321	0.100581	0.685453	0.782596	0.861764	1.83e-51
ENSG00000085872.10	1.64198	0.00437282	0.100594	0.685137	0.67206	0.608071	9.81e-21
ENSG00000072657.4	1.64136	0.00115656	0.100723	0.685612	0.554011	0.794011	4.6e-35
ENSG00000151117.4	1.64102	0.00473269	0.100793	0.68568	0.458961	0.216428	1.94e-06
ENSG00000108312.10	1.64084	0.00357956	0.100831	0.685536	0.542385	0.43676	6.93e-14
ENSG00000204308.6	-1.64046	-0.00667503	0.10091	0.685669	0.409007	0.476268	5.79e-14
ENSG00000197892.8	-1.64019	-0.00785637	0.100966	0.685643	0.466352	0.306622	7.01e-08
ENSG00000182500.7	-1.6397	-0.00347911	0.101069	0.685936	0.44916	0.49983	1.03e-15
ENSG00000166682.6	1.63947	0.00536001	0.101114	0.685844	0.669045	0.806023	1.11e-38
ENSG00000081177.14	1.63934	0.00367586	0.101142	0.685624	0.519573	0.666188	1.71e-23
ENSG00000136931.5	1.63907	0.00208669	0.101198	0.685605	0.272932	0.432393	1.41e-12
ENSG00000183020.9	1.63779	0.00329435	0.101466	0.687012	0.662017	0.447826	2.29e-12
ENSG00000088325.11	1.63753	0.00467213	0.10152	0.686978	0.24641	0.450643	1.06e-12
ENSG00000168675.14	1.63719	0.00687829	0.101591	0.687052	0.422353	0.596415	1.42e-18
ENSG00000137462.6	1.63683	0.00371339	0.101667	0.687163	0.419399	0.448337	4.37e-14
ENSG00000151135.5	-1.63659	-0.000921337	0.101717	0.687099	0.484888	0.540333	1.1e-16
ENSG00000173137.7	-1.63635	-0.0181558	0.101766	0.687023	0.15546	0.261167	1e-06
ENSG00000058404.15	-1.63566	-0.00359904	0.10191	0.687596	0.799946	0.785063	1.62e-36
ENSG00000129691.11	-1.63559	-0.00374456	0.101925	0.687297	0.638191	0.710555	1.67e-27
ENSG00000160310.12	-1.63545	-0.003988	0.101954	0.687087	0.411059	0.472955	1.56e-13
ENSG00000151917.13	1.63532	0.00159087	0.101982	0.686876	0.657183	0.478465	1.82e-18
ENSG00000170634.8	-1.63523	-0.00403095	0.102	0.686596	0.451239	0.444863	1.02e-12
ENSG00000110066.10	1.63427	0.00571056	0.102203	0.687558	0.368571	0.677932	2.75e-28
ENSG00000249751.1	-1.63416	-0.00609658	0.102226	0.687313	0.415964	0.470349	2.18e-14
ENSG00000105887.10	-1.63333	-0.00578351	0.102399	0.688072	0.591766	0.852961	7.88e-44
ENSG00000165996.9	1.63319	0.00520829	0.102429	0.687872	0.713096	0.627334	4.96e-21
ENSG00000105643.5	-1.63256	-0.00288277	0.102563	0.688369	0.708895	0.65809	3.69e-22
ENSG00000154175.12	-1.63112	-0.00875074	0.102865	0.689997	0.235487	0.49694	1.2e-16
ENSG00000197006.9	1.63058	0.00374389	0.102978	0.690355	0.40736	0.316363	1.25e-08
ENSG00000138760.4	-1.6304	-0.00568637	0.103016	0.690207	0.398674	0.368487	6.29e-10
ENSG00000132026.9	-1.63025	-0.0060854	0.103049	0.690025	0.651436	0.558271	2.17e-19
ENSG00000163568.9	1.63025	0.00376793	0.10305	0.689628	0.642338	0.710203	1.23e-26
ENSG00000112276.9	-1.62995	-0.00526857	0.103112	0.689647	0.801772	0.699729	1.04e-26
ENSG00000116688.12	1.62972	0.0100473	0.103161	0.689572	0.809576	0.795687	3.05e-39
ENSG00000102466.11	-1.62967	-0.00349805	0.103172	0.689247	0.732686	0.674683	4.99e-24
ENSG00000109971.9	1.62957	0.00356075	0.103192	0.688977	0.857662	0.823544	2.18e-41
ENSG00000169499.10	-1.62883	-0.00943879	0.103348	0.689624	0.464611	0.648688	3.45e-22
ENSG00000144233.5	1.62845	0.00398125	0.10343	0.689772	0.721447	0.702549	5.34e-26
ENSG00000105655.14	-1.6273	-0.000923022	0.103674	0.690996	0.708875	0.563338	1.06e-22
ENSG00000214413.3	1.62726	0.00677411	0.103683	0.690655	0.374653	0.429666	4.14e-14
ENSG00000148053.11	-1.62718	-0.00776098	0.103699	0.690361	0.788803	0.774818	5.98e-33
ENSG00000100603.9	-1.62699	-0.00902078	0.103738	0.690227	0.53288	0.566676	4.15e-21
ENSG00000183530.9	1.62695	0.00488786	0.103748	0.689889	0.711053	0.534358	5.33e-17
ENSG00000168710.13	-1.62615	-0.00351097	0.103917	0.690617	0.535464	0.605146	3.26e-19
ENSG00000187922.9	1.62605	0.00635957	0.103939	0.690363	0.524269	0.638436	6.91e-24
ENSG00000014138.4	1.62584	0.00495948	0.103983	0.690262	0.694851	0.492866	3.56e-18
ENSG00000243244.1	1.62519	0.00285985	0.104121	0.690781	0.53495	0.470602	2.09e-15
ENSG00000177462.6	-1.6248	-0.00406737	0.104205	0.690938	0.551951	0.592868	3.96e-21
ENSG00000148948.3	1.62452	0.00483823	0.104264	0.690929	0.645081	0.533835	3.37e-20
ENSG00000169217.4	-1.62384	-0.00269274	0.104409	0.691493	0.262823	0.407261	3.62e-11
ENSG00000186399.8	-1.62347	0.000883114	0.104489	0.691625	0.607964	0.644924	1.61e-22
ENSG00000176890.11	1.6225	0.00541595	0.104695	0.692594	0.591241	0.65103	1.91e-23
ENSG00000134759.9	1.62185	0.00558945	0.104834	0.693116	0.523852	0.595849	5.84e-19
ENSG00000111012.5	-1.62144	-0.00344929	0.104924	0.693311	0.411418	0.401497	6.42e-13
ENSG00000135451.8	-1.62139	-0.00211985	0.104933	0.692974	0.514091	0.489744	3.38e-14
ENSG00000175606.6	1.62116	0.0033938	0.104982	0.6929	0.578295	0.583928	2.25e-19
ENSG00000166002.2	-1.6198	-0.00442854	0.105275	0.694436	0.372843	0.429485	1.89e-12
ENSG00000168887.6	1.61961	0.00480162	0.105317	0.69431	0.717289	0.645658	3.86e-23
ENSG00000119318.8	-1.61939	-0.00634931	0.105363	0.694219	0.524033	0.513591	6.09e-15
ENSG00000060982.10	-1.6193	-0.00680187	0.105382	0.693946	0.562475	0.492933	3.04e-14
ENSG00000175985.8	1.61853	0.00788444	0.105548	0.694643	0.596077	0.638205	9.52e-24
ENSG00000196470.7	1.6176	0.00379723	0.105748	0.695561	0.600454	0.544895	3e-17
ENSG00000154485.4	-1.6172	-0.00314647	0.105836	0.695742	0.776261	0.680905	3.6e-24
ENSG00000086730.12	-1.61709	0.000234722	0.105859	0.695498	0.689643	0.776831	1.29e-37
ENSG00000228672.2	1.61699	0.00613994	0.10588	0.695239	0.470586	0.393948	2.17e-12
ENSG00000214194.4	-1.61692	-0.00386944	0.105895	0.694939	0.407552	0.475565	2.48e-14
ENSG00000169900.3	-1.61692	-0.0253922	0.105896	0.694552	0.370888	0.245342	1.24e-06
ENSG00000065183.11	-1.61661	-0.00482068	0.105963	0.694593	0.302472	0.455034	1.48e-14
ENSG00000172831.7	1.61573	0.00401308	0.106153	0.695446	0.380962	0.376112	6.38e-10
ENSG00000134419.11	1.61563	0.00325208	0.106173	0.695184	0.455662	0.37714	1.3e-10
ENSG00000123473.11	-1.6156	-0.00282197	0.106182	0.694844	0.500793	0.524599	3.28e-15
ENSG00000102805.9	-1.61537	-0.00399304	0.106232	0.694774	0.54174	0.620352	3.75e-20
ENSG00000168878.12	-1.61514	-0.00228677	0.10628	0.694698	0.366728	0.460329	3.3e-13
ENSG00000170275.10	-1.61453	-0.00282509	0.106412	0.695162	0.708029	0.654673	3.95e-24
ENSG00000166401.9	1.6136	0.00517106	0.106615	0.696094	0.700884	0.758085	3.96e-32
ENSG00000087303.12	-1.61323	-0.00516412	0.106695	0.696223	0.730691	0.694885	3.13e-25
ENSG00000175538.6	1.61322	0.00727438	0.106696	0.695838	0.385709	0.465587	8.33e-13
ENSG00000144840.4	-1.61316	-0.00421235	0.106711	0.695538	0.496298	0.433804	3.15e-12
ENSG00000167676.3	1.61277	0.0026406	0.106794	0.695687	0.545729	0.26339	7.11e-07
ENSG00000258227.2	1.6116	0.00520441	0.107049	0.696952	0.464491	0.44268	7e-13
ENSG00000169989.2	-1.61143	-0.0102456	0.107086	0.696801	0.519469	0.542816	1.19e-16
ENSG00000162407.8	-1.61107	-0.00892351	0.107165	0.69692	0.650794	0.771801	1.63e-37
ENSG00000162734.8	-1.61076	-0.00687553	0.107233	0.696967	0.566104	0.409044	1.75e-11
ENSG00000171819.4	1.61063	0.00223921	0.10726	0.696751	0.642674	0.637971	2.9e-21
ENSG00000055163.14	1.61059	0.00300007	0.107269	0.69642	0.542872	0.573161	1.22e-19
ENSG00000166341.6	1.61046	0.0160754	0.107298	0.696215	0.101212	0.257214	7.74e-07
ENSG00000078114.14	-1.61009	-0.00380063	0.107377	0.696337	0.502542	0.425809	6.91e-12
ENSG00000174796.8	1.61005	0.00456282	0.107386	0.696004	0.599631	0.563437	3.19e-17
ENSG00000127364.2	-1.61	-0.00511129	0.107399	0.695692	0.7469	0.740728	9.48e-32
ENSG00000144218.14	-1.60982	-0.00570046	0.107436	0.695544	0.696186	0.575372	1.36e-18
ENSG00000104325.2	1.60962	0.00480106	0.10748	0.695436	0.56344	0.482536	7.88e-14
ENSG00000186867.6	-1.60922	-0.0110099	0.107568	0.695613	0.725145	0.831611	4.19e-42
ENSG00000125851.5	-1.60915	-0.00337879	0.107584	0.695325	0.715655	0.760862	5.1e-32
ENSG00000171243.7	-1.60907	-0.0094215	0.107602	0.695055	0.318309	0.267184	4.95e-07
ENSG00000188033.5	-1.60878	-0.00311548	0.107665	0.695072	0.611817	0.591573	4.01e-19
ENSG00000189067.8	1.60863	0.00799099	0.107697	0.694886	0.701153	0.559715	6.78e-18
ENSG00000204169.6	1.60851	0.00263332	0.107724	0.694672	0.577603	0.629342	1.14e-21
ENSG00000248487.4	-1.60846	-0.005276	0.107734	0.694349	0.388247	0.473219	4.38e-15
ENSG00000185090.10	1.60837	0.00125548	0.107754	0.694091	0.583876	0.376634	2.35e-10
ENSG00000008405.7	1.60784	0.00614107	0.107869	0.694444	0.697865	0.641395	1.32e-21
ENSG00000109220.6	-1.60736	-0.00313764	0.107976	0.694744	0.616097	0.619264	1.22e-22
ENSG00000152457.13	1.60664	0.00630563	0.108133	0.695366	0.590679	0.378581	4.92e-10
ENSG00000196391.6	-1.60657	-0.00523521	0.108148	0.695074	0.534952	0.505287	2.67e-16
ENSG00000184381.14	1.60651	0.00877092	0.108162	0.694772	0.618238	0.716872	3.72e-32
ENSG00000142875.15	1.60642	0.00434472	0.108181	0.694509	0.258017	0.363575	3.08e-10
ENSG00000206560.6	1.60633	0.00310903	0.108201	0.694254	0.521641	0.513389	5.33e-16
ENSG00000165966.10	-1.606	-0.00265432	0.108275	0.694337	0.633974	0.718459	2.24e-30
ENSG00000109667.7	-1.60516	-0.00358551	0.108458	0.695128	0.538128	0.503491	3.95e-17
ENSG00000141458.8	1.60512	0.00868905	0.108468	0.694801	0.548444	0.715729	2.4e-27
ENSG00000122484.8	1.60462	0.00395802	0.108577	0.695114	0.368591	0.389552	1.73e-10
ENSG00000183675.10	1.60445	0.00405359	0.108615	0.69497	0.43748	0.302605	1.12e-08
ENSG00000169155.5	-1.6039	-0.00291948	0.108735	0.695355	0.709735	0.578086	2.6e-18
ENSG00000125877.8	1.60343	0.00580345	0.10884	0.695639	0.448606	0.381554	9.92e-11
ENSG00000121410.7	1.60333	0.00379037	0.108861	0.695386	0.430302	0.555733	7.44e-17
ENSG00000168259.10	1.60327	0.00436512	0.108874	0.695086	0.675505	0.7361	1.61e-32
ENSG00000143575.10	-1.60318	0.00112164	0.108894	0.694826	0.547243	0.820194	2.78e-39
ENSG00000229415.5	1.60301	0.00110831	0.108933	0.694691	0.828155	0.617746	4.43e-23
ENSG00000050438.12	-1.60277	-0.00274144	0.108985	0.694639	0.724348	0.650365	2.1e-25
ENSG00000163930.5	-1.60245	-0.00302845	0.109057	0.694712	0.520465	0.536111	1.86e-16
ENSG00000253159.1	1.60238	0.00708899	0.109071	0.694415	0.187037	0.340184	3.03e-09
ENSG00000170312.11	1.60225	0.00290398	0.109101	0.694227	0.581857	0.725016	3.1e-30
ENSG00000213780.6	-1.60214	-0.00604152	0.109124	0.693988	0.516966	0.461133	1.72e-14
ENSG00000183682.7	1.60185	0.0061825	0.109189	0.694016	0.359041	0.442884	3.89e-16
ENSG00000115685.10	1.60154	0.0036806	0.109257	0.694066	0.445597	0.342966	7.64e-10
ENSG00000131653.8	1.60133	0.00223035	0.109303	0.693976	0.503404	0.427233	7.13e-12
ENSG00000161653.6	1.60087	0.0035728	0.109407	0.694252	0.462917	0.350871	1.39e-10
ENSG00000198408.9	-1.6003	-0.00302679	0.109531	0.69466	0.5941	0.656819	2.33e-23
ENSG00000146223.10	-1.60015	-0.0073123	0.109565	0.694493	0.671829	0.524498	3.03e-16
ENSG00000182185.14	1.6001	0.00455676	0.109576	0.694178	0.384427	0.386454	4.51e-10
ENSG00000163297.12	-1.59982	-0.00345397	0.109638	0.694191	0.363544	0.325964	1.68e-08
ENSG00000114805.12	-1.59956	-0.00307082	0.109697	0.694179	0.765635	0.620324	6.56e-22
ENSG00000198342.5	1.59944	0.00523537	0.109722	0.693959	0.571566	0.694962	2.03e-26
ENSG00000169105.6	1.5992	0.00168003	0.109776	0.693918	0.618238	0.561912	5.65e-18
ENSG00000163701.14	1.59901	0.00724721	0.109818	0.693805	0.747101	0.534422	3.06e-19
ENSG00000172183.10	-1.5988	-0.00553555	0.109864	0.693717	0.631447	0.510138	1.08e-16
ENSG00000134905.12	-1.59846	-0.0036574	0.109941	0.693817	0.51949	0.238449	1.55e-06
ENSG00000100644.12	1.5984	0.00191105	0.109954	0.693522	0.715585	0.822315	3.07e-39
ENSG00000163155.7	1.5983	-0.000613299	0.109976	0.693282	0.395557	0.563462	1.54e-17
ENSG00000106278.7	-1.59715	-0.00244879	0.110231	0.69451	0.517377	0.344735	1.93e-09
ENSG00000159625.10	-1.59711	-0.00384642	0.110241	0.694193	0.510572	0.254735	9.23e-07
ENSG00000069399.8	-1.59696	0.000420567	0.110275	0.694024	0.612873	0.559049	3.68e-18
ENSG00000162456.5	1.59681	0.0241337	0.110308	0.693854	0.385783	0.394498	9.82e-12
ENSG00000114573.5	-1.59663	-0.00306558	0.110347	0.693724	0.538355	0.543605	7.08e-18
ENSG00000152760.5	1.59646	0.00601025	0.110386	0.693587	0.680899	0.701675	3.68e-27
ENSG00000187957.7	-1.5961	-0.00502098	0.110467	0.693719	0.638686	0.717791	2.47e-29
ENSG00000130348.7	1.59569	0.00243562	0.110558	0.693913	0.68553	0.75135	4.66e-31
ENSG00000142627.9	1.59465	0.0100792	0.11079	0.694991	0.684695	0.685937	7.27e-25
ENSG00000188626.5	1.59404	0.0070179	0.110927	0.695471	0.473403	0.759665	5.68e-33
ENSG00000240720.3	-1.59394	-0.00284108	0.110949	0.695229	0.552242	0.338559	2.14e-10
ENSG00000106100.6	1.59375	0.00120852	0.110991	0.695115	0.592298	0.307573	4.76e-09
ENSG00000147679.7	1.5935	0.00472687	0.111049	0.695098	0.580366	0.748089	1.47e-32
ENSG00000187742.10	1.59287	0.0169831	0.111189	0.695599	0.456584	0.376807	6.07e-10
ENSG00000167604.9	-1.59273	-0.00419236	0.111221	0.695419	0.726543	0.669729	3.67e-26
ENSG00000115970.14	-1.59257	-0.0027953	0.111257	0.695268	0.510938	0.488414	3.09e-14
ENSG00000162433.10	1.59224	0.0111033	0.11133	0.695347	0.520291	0.680282	1.31e-24
ENSG00000116678.14	-1.59205	-0.00424755	0.111374	0.695243	0.519122	0.677069	2.18e-23
ENSG00000197329.7	1.59189	0.00381279	0.111409	0.695082	0.545902	0.655272	1.48e-25
ENSG00000148481.9	-1.59183	-0.00387644	0.111423	0.694795	0.69358	0.688618	1.01e-25
ENSG00000198146.4	-1.5907	-0.0150475	0.111677	0.696006	0.465218	0.426885	1.43e-11
ENSG00000181826.5	1.59053	0.00560803	0.111715	0.695862	0.549338	0.572657	2.1e-19
ENSG00000125848.9	-1.58912	-0.00341976	0.112033	0.69747	0.545575	0.586075	5.14e-20
ENSG00000147437.5	1.58891	0.00393776	0.112081	0.697391	0.703108	0.626298	3.28e-21
ENSG00000198771.6	-1.58851	-0.00119484	0.11217	0.697566	0.626187	0.530913	1.95e-16
ENSG00000175582.15	1.58849	0.00680036	0.112176	0.697227	0.547793	0.71304	6.37e-29
ENSG00000183230.12	1.58839	0.00808971	0.112197	0.696983	0.478996	0.585276	4.37e-18
ENSG00000196872.6	-1.58815	-0.00786842	0.112251	0.696944	0.309142	0.401414	1.25e-10
ENSG00000158796.12	-1.58812	-0.0026847	0.11226	0.696621	0.612016	0.724151	8.02e-29
ENSG00000240053.8	1.58809	0.00335695	0.112265	0.696279	0.606302	0.562933	9.92e-18
ENSG00000035141.3	-1.58754	-0.00260055	0.112391	0.696684	0.54843	0.647394	4.7e-24
ENSG00000137331.11	-1.58739	-0.00505817	0.112424	0.696515	0.248425	0.35334	3.3e-09
ENSG00000130948.5	-1.58711	-0.00429731	0.112488	0.696538	0.537513	0.67188	1.65e-24
ENSG00000164125.11	-1.58709	-0.00371644	0.112492	0.696186	0.610787	0.576931	4.12e-20
ENSG00000206579.7	1.58614	0.000115407	0.112708	0.697148	0.596109	0.664926	1.28e-23
ENSG00000228594.1	-1.58568	-0.0131226	0.112813	0.697422	0.812303	0.699177	2.78e-26
ENSG00000075826.12	-1.58559	-0.00395964	0.112833	0.697175	0.603858	0.790679	3.3e-35
ENSG00000135473.10	1.58556	0.00655551	0.112839	0.696835	0.659973	0.602937	7.62e-20
ENSG00000102760.12	1.58544	0.00342556	0.112866	0.696625	0.653313	0.60165	6.56e-22
ENSG00000119986.6	-1.58538	-0.00533776	0.112879	0.696337	0.671648	0.516917	3.1e-15
ENSG00000156603.10	-1.5851	-0.00272441	0.112944	0.696361	0.656316	0.492268	3.98e-14
ENSG00000008118.5	-1.58508	-0.00286933	0.112948	0.696012	0.5019	0.423897	3.48e-13
ENSG00000188613.5	1.58486	0.00564395	0.112998	0.695954	0.695641	0.692385	9.49e-27
ENSG00000134061.4	-1.58467	-0.00901622	0.113041	0.695843	0.48452	0.521326	1.35e-15
ENSG00000106263.13	-1.58463	-0.00170023	0.113051	0.695537	0.806555	0.801156	1.02e-35
ENSG00000105341.14	1.58458	0.00367206	0.113062	0.69523	0.61936	0.637513	9.8e-22
ENSG00000116161.13	1.58452	0.0014253	0.113076	0.694944	0.439176	0.482733	1.64e-13
ENSG00000140931.15	-1.58439	-0.00365375	0.113104	0.694746	0.62227	0.747479	3.25e-30
ENSG00000196792.7	-1.58398	-0.0107604	0.113197	0.694949	0.374853	0.436339	3.37e-12
ENSG00000066136.15	-1.58328	-0.00278776	0.113359	0.695569	0.543672	0.60011	8.46e-20
ENSG00000204228.3	1.58255	0.00265558	0.113523	0.696209	0.656896	0.594743	5.15e-19
ENSG00000166912.12	1.58236	0.00437783	0.113567	0.696108	0.458863	0.579207	9.19e-18
ENSG00000143222.7	1.582	-0.000247828	0.113651	0.696247	0.367958	0.578663	3.59e-19
ENSG00000205363.4	1.58181	0.0049025	0.113693	0.696139	0.589671	0.683893	5.25e-27
ENSG00000174306.17	1.58149	0.0039882	0.113766	0.696214	0.410146	0.374888	3.5e-10
ENSG00000162373.8	-1.58143	-0.00513436	0.113781	0.695933	0.333305	0.221234	2.67e-07
ENSG00000101306.6	-1.58135	-0.00496275	0.113799	0.695676	0.349553	0.262067	1.69e-07
ENSG00000227345.4	1.58086	0.0100215	0.113909	0.695979	0.424119	0.294059	8.61e-08
ENSG00000158050.4	-1.58014	-0.0209607	0.114074	0.69662	0.24577	0.235467	1.34e-06
ENSG00000124251.6	1.5795	0.0304726	0.114222	0.697151	0.886368	0.519976	3.11e-16
ENSG00000011028.9	1.57934	0.0101672	0.114258	0.697004	0.642944	0.644728	5.54e-22
ENSG00000067369.9	-1.57887	-0.00779684	0.114366	0.697292	0.0909132	0.304993	4.91e-08
ENSG00000181790.6	-1.57877	-0.00156234	0.114389	0.697062	0.656329	0.733352	4.47e-30
ENSG00000062524.11	1.57849	0.00873356	0.114453	0.697087	0.500133	0.651903	6.71e-22
ENSG00000113966.5	-1.57824	-0.00483107	0.11451	0.697062	0.298524	0.288939	1.18e-07
ENSG00000084636.13	1.57796	0.00433081	0.114574	0.697086	0.366433	0.709801	7.46e-28
ENSG00000174547.9	1.57776	0.00613304	0.114621	0.697001	0.486108	0.525755	2.07e-15
ENSG00000166073.4	1.57762	0.00326683	0.114653	0.696829	0.498479	0.526116	2.96e-16
ENSG00000143851.11	1.57736	0.00384389	0.114713	0.696828	0.600662	0.617801	1.62e-22
ENSG00000110077.10	-1.5772	-0.00665958	0.11475	0.696685	0.252124	0.381601	5.21e-11
ENSG00000166510.9	1.57712	0.00305659	0.114768	0.696427	0.647048	0.616088	6.9e-20
ENSG00000139351.10	1.57692	0.00208852	0.114815	0.696341	0.733839	0.72069	1.38e-27
ENSG00000185129.4	-1.57661	-0.01288	0.114885	0.696398	0.371779	0.53822	6.93e-17
ENSG00000157613.6	1.57649	0.00392421	0.114914	0.69621	0.38459	0.488879	3.29e-14
ENSG00000172568.4	-1.57628	-0.00153481	0.11496	0.696125	0.620418	0.530052	9.56e-17
ENSG00000152670.14	-1.57581	-0.00460325	0.11507	0.696422	0.500588	0.522452	3.49e-18
ENSG00000176597.7	1.57478	0.00644054	0.115308	0.697498	0.340331	0.363708	4.5e-11
ENSG00000165659.12	1.5745	0.00468936	0.115371	0.697513	0.729057	0.563435	6.26e-18
ENSG00000172554.7	1.57446	0.00888997	0.115382	0.697212	0.424693	0.300911	5.5e-08
ENSG00000158987.15	1.57362	0.0116266	0.115575	0.69801	0.561755	0.440141	3.74e-12
ENSG00000176732.6	-1.57349	-0.00456041	0.115605	0.69783	0.264902	0.251459	1.36e-06
ENSG00000101442.8	-1.57288	-0.00416529	0.115746	0.69831	0.64498	0.653016	7.74e-25
ENSG00000141378.13	-1.5724	-0.00551429	0.115857	0.698614	0.153029	0.232755	1.38e-06
ENSG00000213462.4	-1.57173	-0.00577698	0.116013	0.699188	0.755229	0.695508	1.33e-26
ENSG00000177565.11	-1.57117	-0.003086	0.116143	0.699609	0.805637	0.750231	1.81e-34
ENSG00000084073.4	-1.57099	-0.00506404	0.116184	0.699488	0.73023	0.6829	1.69e-25
ENSG00000189367.10	-1.57093	-0.00516659	0.1162	0.699219	0.266612	0.441284	3.36e-12
ENSG00000101343.10	1.5706	0.000396954	0.116275	0.699305	0.697529	0.596641	1.49e-21
ENSG00000196917.4	-1.57031	-0.00421569	0.116343	0.69935	0.383285	0.626812	1.62e-20
ENSG00000124493.9	-1.57004	-0.0010594	0.116405	0.699359	0.695731	0.698458	9.95e-26
ENSG00000134262.8	-1.56985	-0.005567	0.11645	0.69926	0.63387	0.636221	7.23e-24
ENSG00000138658.11	1.5696	0.00373951	0.116507	0.699242	0.646081	0.713721	4.48e-31
ENSG00000128928.4	1.56959	0.00560467	0.116511	0.6989	0.586156	0.664519	8.23e-24
ENSG00000180329.9	1.56897	0.00509115	0.116655	0.699398	0.528637	0.538209	7.56e-17
ENSG00000198890.6	1.56894	0.00404747	0.116662	0.69908	0.733092	0.713605	8.86e-27
ENSG00000172399.5	1.56873	0.00911362	0.116711	0.699009	0.4582	0.634752	2.21e-22
ENSG00000101000.4	-1.5685	-0.0190131	0.116764	0.698962	0.149417	0.317367	3.99e-08
ENSG00000121716.14	1.56841	0.00288393	0.116786	0.698732	0.754684	0.725976	1.61e-28
ENSG00000136014.7	1.56826	0.00261543	0.116821	0.698576	0.716875	0.572734	8.97e-20
ENSG00000136824.14	-1.56807	-0.00542264	0.116865	0.698477	0.826939	0.81081	1.31e-37
ENSG00000172901.15	1.5678	0.00265799	0.116928	0.698489	0.601692	0.733663	2.13e-31
ENSG00000158828.5	1.56772	0.00502627	0.116946	0.698239	0.616732	0.742709	3.1e-29
ENSG00000228032.1	1.5669	0.00741663	0.117138	0.699018	0.678034	0.428466	7.9e-13
ENSG00000165322.13	-1.5657	-0.00428749	0.117418	0.700329	0.373564	0.56301	2e-17
ENSG00000134539.12	1.56538	0.00144355	0.117494	0.700421	0.670243	0.82006	7.07e-40
ENSG00000203965.8	-1.56519	-0.00234393	0.117539	0.700324	0.372826	0.514344	1.57e-16
ENSG00000112425.9	1.56515	0.00395709	0.117549	0.700022	0.363835	0.426218	3.69e-12
ENSG00000069764.5	1.56512	0.00938134	0.117555	0.699698	0.456279	0.52768	6.17e-16
ENSG00000113070.6	-1.56502	-0.00625479	0.117578	0.69947	0.294801	0.354793	4.23e-09
ENSG00000138411.6	-1.56482	-0.00337166	0.117625	0.699389	0.480335	0.351571	4.59e-10
ENSG00000117226.7	1.56446	0.00584258	0.117709	0.69953	0.77235	0.828521	1.47e-43
ENSG00000110911.10	-1.5644	-0.00506553	0.117724	0.699258	0.425956	0.445736	1.78e-12
ENSG00000140983.9	-1.56425	-0.0039857	0.117759	0.699106	0.518355	0.332317	1.3e-08
ENSG00000254505.4	-1.56351	-0.00932776	0.117932	0.69977	0.682683	0.690224	6.7e-25
ENSG00000110172.7	-1.56338	-0.00307838	0.117963	0.699593	0.392624	0.400506	4.69e-11
ENSG00000145700.5	-1.56327	-0.000927013	0.117988	0.699384	0.77264	0.674207	1.51e-23
ENSG00000115263.10	-1.56299	-0.00250431	0.118055	0.699419	0.496932	0.581451	4.93e-20
ENSG00000140987.15	-1.56291	-0.00530919	0.118073	0.699169	0.41163	0.407853	2.23e-11
ENSG00000158406.2	-1.5626	-0.00593597	0.118146	0.699239	0.300664	0.259575	2.48e-07
ENSG00000134343.8	-1.56234	-0.00309245	0.118207	0.699242	0.628789	0.485679	3.71e-16
ENSG00000221986.2	-1.56194	-0.00379409	0.118302	0.699441	0.439661	0.65739	1.12e-22
ENSG00000173826.10	1.5619	0.00392205	0.118311	0.699137	0.644138	0.691475	7.53e-28
ENSG00000075651.11	-1.56166	-0.0140313	0.118367	0.699112	0.615075	0.506506	9.25e-17
ENSG00000196196.2	-1.56147	-0.00694295	0.118412	0.699018	0.755249	0.719927	3.21e-29
ENSG00000159650.4	1.56099	0.00423945	0.118526	0.699332	0.743911	0.761148	3.4e-31
ENSG00000187951.6	1.55919	0.0115144	0.118952	0.701488	0.592978	0.588073	4.92e-21
ENSG00000088888.13	1.55915	0.00457146	0.11896	0.701173	0.808183	0.269243	2.53e-07
ENSG00000177675.4	-1.55886	-0.00501324	0.119029	0.70122	0.52531	0.439454	8.02e-13
ENSG00000198160.10	-1.55861	-0.0109905	0.119089	0.701217	0.571411	0.758109	5.67e-33
ENSG00000175463.7	-1.55821	-0.00845079	0.119184	0.701416	0.365654	0.331872	1.45e-08
ENSG00000160055.15	1.55784	0.00318846	0.119271	0.701573	0.629936	0.576461	2.69e-20
ENSG00000167656.4	-1.5576	-0.00335655	0.119327	0.701542	0.688063	0.693838	3.88e-26
ENSG00000031081.6	-1.55743	-0.00385734	0.119368	0.701428	0.328892	0.408142	4.36e-11
ENSG00000179837.6	-1.55687	-0.00498512	0.119501	0.70185	0.189377	0.284708	6.49e-08
ENSG00000116266.6	1.55667	0.00370517	0.11955	0.701778	0.676424	0.583644	6.42e-19
ENSG00000139679.11	-1.55549	-0.00647237	0.119828	0.703055	0.432714	0.477406	1.04e-14
ENSG00000204946.5	1.55545	0.0049519	0.119839	0.702761	0.572079	0.703377	9.55e-30
ENSG00000136352.13	1.55482	0.0032179	0.119989	0.703278	0.702134	0.63254	7.71e-22
ENSG00000226479.3	1.55462	0.00620163	0.120036	0.703199	0.781057	0.726145	6.01e-28
ENSG00000095303.10	1.55451	0.00295096	0.120063	0.703	0.496858	0.233545	1.61e-06
ENSG00000114395.6	1.55449	0.00357027	0.120068	0.702673	0.193204	0.2081	5.48e-07
ENSG00000015676.13	1.55358	0.0136241	0.120286	0.703587	0.373207	0.652785	6.99e-24
ENSG00000189058.4	-1.55333	-0.00576253	0.120345	0.703578	0.651084	0.769007	6.49e-32
ENSG00000184730.6	-1.55262	-0.00842361	0.120515	0.704211	0.363062	0.587952	5.47e-19
ENSG00000053747.11	1.55223	0.00267774	0.120608	0.704397	0.315342	0.431841	2.04e-12
ENSG00000225683.1	1.55192	0.00780817	0.120681	0.704468	0.598682	0.683685	1.91e-25
ENSG00000134864.6	-1.55182	-0.00959453	0.120704	0.704247	0.755514	0.827849	3.77e-39
ENSG00000173267.9	1.55175	0.00324756	0.120722	0.703993	0.478179	0.459692	1e-12
ENSG00000177791.11	1.55149	-0.00414324	0.120784	0.703999	0.284241	0.501894	9.02e-17
ENSG00000104823.4	1.5512	0.00221658	0.120853	0.704047	0.651156	0.626021	1.21e-21
ENSG00000163625.11	1.55095	0.00520418	0.120914	0.704042	0.513109	0.626214	6.24e-22
ENSG00000170270.4	1.55093	0.00368844	0.120918	0.703712	0.74777	0.708511	1.73e-26
ENSG00000115641.14	-1.5507	-0.00449788	0.120973	0.703678	0.702455	0.672598	7.26e-24
ENSG00000087470.13	1.55038	0.00243973	0.121049	0.703764	0.562721	0.617853	6.95e-21
ENSG00000186160.4	-1.55004	-0.0061544	0.121133	0.703896	0.644629	0.591809	5.75e-19
ENSG00000170290.3	-1.54987	-0.00381144	0.121172	0.703765	0.543848	0.651431	1.29e-23
ENSG00000154065.12	1.54958	0.0035725	0.121242	0.70382	0.507848	0.588944	2.58e-18
ENSG00000009790.10	1.54942	0.00771935	0.121281	0.703689	0.731871	0.649885	2.25e-22
ENSG00000175334.3	-1.54922	-0.00465637	0.121329	0.703616	0.50923	0.496699	2.91e-16
ENSG00000138483.1	1.54831	0.0104538	0.121547	0.704525	0.691655	0.653864	1.2e-22
ENSG00000255622.1	1.54831	0.00197248	0.121548	0.704175	0.58517	0.681792	3.5e-25
ENSG00000121753.8	-1.54812	-0.00830316	0.121593	0.704085	0.642645	0.656187	7.17e-24
ENSG00000108771.8	-1.54743	-0.00467023	0.121758	0.704686	0.455255	0.387108	3.67e-11
ENSG00000256229.3	-1.54711	-0.0124272	0.121837	0.704788	0.499192	0.572823	1.06e-17
ENSG00000162390.13	1.54659	0.00180468	0.121961	0.705151	0.58403	0.666092	4.36e-23
ENSG00000176894.5	-1.5462	-0.00901922	0.122055	0.705339	0.628296	0.655453	1.05e-23
ENSG00000165637.9	1.54615	0.00315286	0.122069	0.705068	0.726871	0.732758	2.44e-28
ENSG00000148153.9	-1.54583	-0.00544702	0.122146	0.705155	0.638821	0.775527	1.95e-35
ENSG00000108950.7	-1.54576	-0.00654272	0.122162	0.704894	0.51828	0.315692	8.68e-09
ENSG00000146021.10	-1.54561	0.00184513	0.122198	0.704749	0.519429	0.316423	1.63e-08
ENSG00000003137.4	1.54496	0.00767867	0.122356	0.705308	0.5582	0.412129	5.48e-11
ENSG00000135905.14	-1.5449	-0.00471885	0.122371	0.705044	0.471815	0.619387	5.12e-20
[truncated: 10,396 more rows]

## Sheet: Caudate
gene	zscore	effect_size	pvalue	FDR	var_g	pred_perf_r2	pred_perf_pval
ENSG00000167380.12	-12.1868	-0.021862	3.65e-34	4.89e-30	0.390397	0.423673	1.28e-20
ENSG00000167383.4	-11.1366	-0.0306925	8.33e-29	5.57e-25	0.442722	0.43125	1.2e-20
ENSG00000186567.8	10.3322	0.016666	5.04e-25	2.25e-21	0.672602	0.60275	1.15e-34
ENSG00000104859.10	-8.29146	-0.0232236	1.12e-16	3.74e-13	0.448906	0.564684	1.13e-30
ENSG00000159882.8	7.78183	0.0300053	7.15e-15	1.91e-11	0.38385	0.395721	1.83e-17
ENSG00000125741.4	6.29673	0.001381	3.04e-10	6.78e-07	0.694511	0.733317	1.94e-49
ENSG00000125753.9	6.25493	0.00516781	3.98e-10	7.6e-07	0.74768	0.806702	3.08e-67
ENSG00000011478.7	-6.01115	-0.0178653	1.84e-09	3.08e-06	0.542538	0.475691	5.02e-22
ENSG00000159905.10	5.78387	0.020794	7.3e-09	1.09e-05	0.577458	0.589136	5.58e-32
ENSG00000130203.5	5.69187	0.0151421	1.26e-08	1.68e-05	0.492331	0.665865	1.68e-39
ENSG00000178226.6	-5.48859	-0.0120738	4.05e-08	4.93e-05	0.506513	0.549586	1.23e-27
ENSG00000062370.12	-5.3411	-0.0112695	9.24e-08	0.000103	0.774553	0.857346	1.53e-78
ENSG00000104866.6	-5.32082	-0.0123087	1.03e-07	0.000106	0.424529	0.44153	5.52e-21
ENSG00000179071.3	-5.16978	-0.0159711	2.34e-07	0.000224	0.303268	0.334651	4.75e-14
ENSG00000187244.6	5.04207	0.00225148	4.61e-07	0.000411	0.737118	0.781901	7.71e-58
ENSG00000172803.13	-4.86996	-0.0155552	1.12e-06	0.000934	0.182664	0.25042	2.39e-10
ENSG00000168477.13	-4.85496	-0.010106	1.2e-06	0.000948	0.355147	0.321579	2.2e-13
ENSG00000136715.13	4.81886	0.0188082	1.44e-06	0.00107	0.445912	0.443002	6.98e-22
ENSG00000131115.11	4.8082	0.0351749	1.52e-06	0.00107	0.511118	0.576316	1.01e-29
ENSG00000166927.8	-4.64004	-0.0154255	3.48e-06	0.00233	0.251093	0.395832	4.32e-18
ENSG00000237541.3	-4.5084	-0.019316	6.53e-06	0.00416	0.554274	0.679587	2.41e-43
ENSG00000270672.1	-4.49151	-0.019842	7.07e-06	0.0043	0.100145	0.214328	1.38e-09
ENSG00000240053.8	4.4755	0.00922085	7.62e-06	0.00444	0.618644	0.586933	1.57e-31
ENSG00000131165.10	-4.43718	-0.0117645	9.11e-06	0.00508	0.377015	0.400265	2.52e-18
ENSG00000010310.4	4.41463	0.013987	1.01e-05	0.00542	0.717555	0.666353	1.85e-40
ENSG00000180209.7	-4.36457	-0.0127134	1.27e-05	0.00656	0.235227	0.331525	1.35e-14
ENSG00000241106.2	-4.3337	-0.00718693	1.47e-05	0.00727	0.733181	0.696667	6.98e-44
ENSG00000184489.7	-4.32813	-0.012909	1.5e-05	0.00719	0.463089	0.634847	4.67e-36
ENSG00000106070.13	4.30112	0.00919555	1.7e-05	0.00784	0.520552	0.528127	5.3e-26
ENSG00000007255.6	4.20168	0.00802001	2.65e-05	0.0118	0.710051	0.766891	5.36e-54
ENSG00000159784.13	4.19417	0.0117451	2.74e-05	0.0118	0.41385	0.397315	2.6e-18
ENSG00000213889.6	4.16568	0.00970969	3.1e-05	0.013	0.513588	0.60024	3.3e-34
ENSG00000092529.18	4.10956	0.011925	3.96e-05	0.0161	0.293545	0.365838	9.27e-16
ENSG00000204969.5	4.09964	0.00964457	4.14e-05	0.0163	0.521952	0.491228	1.74e-23
ENSG00000159917.10	4.06775	0.0101587	4.75e-05	0.0181	0.628452	0.776861	6.32e-58
ENSG00000160813.2	4.06038	0.00957016	4.9e-05	0.0182	0.248597	0.291427	4.31e-12
ENSG00000125740.9	-4.05106	-0.0135436	5.1e-05	0.0184	0.682541	0.735146	1.5e-49
ENSG00000166578.5	4.04883	0.0139982	5.15e-05	0.0181	0.577779	0.629744	1.41e-36
ENSG00000196118.7	4.04639	-0.00331087	5.2e-05	0.0178	0.474532	0.388742	2.42e-17
ENSG00000066923.13	-4.04462	-0.00704523	5.24e-05	0.0175	0.683387	0.591231	8.87e-32
ENSG00000099625.8	3.99123	0.0270233	6.57e-05	0.0215	0.400184	0.14823	2.96e-06
ENSG00000100116.12	-3.98592	-0.00863339	6.72e-05	0.0214	0.704542	0.69431	5.48e-46
ENSG00000101638.9	3.9755	0.0136287	7.02e-05	0.0219	0.494287	0.455879	3.66e-21
ENSG00000234906.4	3.96652	0.015439	7.29e-05	0.0222	0.673558	0.64496	1.27e-36
ENSG00000232810.3	-3.9592	-0.0151398	7.52e-05	0.0224	0.330508	0.309584	2.05e-13
ENSG00000204290.6	3.93245	0.00854051	8.41e-05	0.0245	0.398273	0.478584	8.02e-23
ENSG00000213906.5	3.91665	0.0116209	8.98e-05	0.0256	0.569054	0.56414	3.61e-30
ENSG00000129968.11	3.90549	0.0257608	9.4e-05	0.0262	0.842074	0.848478	2.43e-74
ENSG00000176108.5	3.89674	0.0142492	9.75e-05	0.0266	0.595784	0.63485	4.03e-36
ENSG00000104881.10	3.88183	0.00926386	0.000103675	0.0277485	0.542275	0.75522	3.78e-54
ENSG00000014138.4	3.81155	0.0454131	0.000138097	0.0362367	0.161108	0.306545	8.39e-13
ENSG00000092020.6	3.79669	0.0148501	0.000146643	0.0377393	0.530617	0.524279	6.79e-27
ENSG00000171962.13	-3.78491	-0.0102021	0.000153763	0.0388251	0.324242	0.496078	7.16e-24
ENSG00000135720.8	3.77661	0.0113856	0.00015898	0.0393989	0.509258	0.416617	1.76e-21
ENSG00000152661.7	-3.75054	-0.0107987	0.000176456	0.0429349	0.336959	0.334571	9.66e-15
ENSG00000142507.5	3.72695	0.0109406	0.00019381	0.0463154	0.567677	0.759026	1.26e-52
ENSG00000133812.10	3.72573	0.0118266	0.000194749	0.0457232	0.497005	0.540906	2e-27
ENSG00000152520.9	3.67166	0.0112334	0.000240979	0.0556017	0.501541	0.64112	5.02e-37
ENSG00000186026.6	3.64441	0.0114306	0.000268007	0.0607897	0.487762	0.36193	5.47e-16
ENSG00000028277.16	-3.61257	-0.0233212	0.000303177	0.0676209	0.317586	0.242682	2.46e-10
ENSG00000100591.3	3.5869	0.021463	0.000334629	0.0734124	0.556504	0.569342	2.19e-30
ENSG00000244355.3	-3.56505	-0.0132017	0.000363784	0.0785215	0.190364	0.338253	3.18e-14
ENSG00000081842.13	3.56386	0.0171139	0.000365439	0.0776266	0.451246	0.43994	5.04e-21
ENSG00000158113.8	3.55519	0.0245891	0.000377709	0.0789794	0.282602	0.266726	4.07e-11
ENSG00000084112.10	3.54934	0.00940367	0.000386203	0.079513	0.573549	0.615218	1.02e-35
ENSG00000166529.10	3.54879	0.0140381	0.000387009	0.0784716	0.2494	0.284943	5.47e-12
ENSG00000260027.3	-3.52409	-0.00227218	0.000424932	0.0848752	0.382443	0.459222	2.85e-21
ENSG00000168490.9	3.52272	0.0109142	0.000427136	0.0840607	0.829996	0.685511	9.87e-49
ENSG00000128833.8	-3.51863	-0.012523	0.000433776	0.0841303	0.241785	0.205806	1.33e-08
ENSG00000204920.6	-3.50759	-0.00573614	0.000452187	0.0864482	0.532385	0.704746	8.45e-45
ENSG00000141696.8	-3.50739	-0.0116742	0.000452522	0.0852937	0.376111	0.513209	1.07e-26
ENSG00000033030.9	-3.49246	-0.0114094	0.000478592	0.0889548	0.398712	0.403896	1.95e-18
ENSG00000125375.10	3.49022	0.00676158	0.000482624	0.0884753	0.619812	0.657141	3.8e-39
ENSG00000124449.6	-3.48986	-0.0077751	0.000483277	0.0873977	0.673586	0.656029	2.07e-41
ENSG00000122375.7	-3.48093	-0.00598187	0.000499667	0.089157	0.737384	0.633658	1.36e-35
ENSG00000127412.2	-3.4736	-0.0210646	0.000513532	0.0904253	0.291122	0.209636	1.5e-08
ENSG00000143437.16	-3.4644	-0.00653851	0.000531425	0.0923607	0.516907	0.508049	9.34e-26
ENSG00000103549.17	-3.45522	-0.0117289	0.000549848	0.0943373	0.315006	0.302523	7.67e-13
ENSG00000198252.7	3.43712	0.00669536	0.000587928	0.099594	0.468298	0.374091	1.94e-16
ENSG00000077984.4	3.41749	0.0144455	0.000632003	0.105722	0.264025	0.282287	5.56e-12
ENSG00000109618.7	-3.41555	-0.00677927	0.000636534	0.105165	0.566498	0.52709	1.1e-27
ENSG00000139192.7	3.40689	0.00767209	0.000657084	0.107237	0.820253	0.870288	3.59e-82
ENSG00000160973.7	-3.39921	-0.0118982	0.000675813	0.108964	0.202786	0.273742	3.26e-11
ENSG00000176222.7	-3.38606	-0.00487645	0.000709033	0.11296	0.740406	0.60461	6.73e-34
ENSG00000204366.3	3.38446	0.00787026	0.000713192	0.112286	0.471711	0.487473	6.88e-24
ENSG00000095139.9	-3.37438	-0.0120745	0.000739822	0.115124	0.407229	0.645223	7.19e-38
ENSG00000157106.12	-3.37019	-0.0214897	0.000751168	0.115546	0.195289	0.272034	9.63e-13
ENSG00000184584.8	3.36619	0.0122406	0.000762128	0.115899	0.172594	0.168675	2.32e-07
ENSG00000144619.10	3.35451	0.0142942	0.000795049	0.119547	0.512196	0.188379	5.8e-08
ENSG00000149231.7	-3.35186	-0.00720768	0.000802713	0.119359	0.836857	0.845306	4.95e-73
ENSG00000143546.5	3.34654	0.0114292	0.000818276	0.120336	0.261787	0.315521	3.2e-13
ENSG00000169609.9	-3.33972	-0.00934974	0.000838622	0.121987	0.277604	0.283609	4.23e-12
ENSG00000140600.12	3.32955	0.0124728	0.000869873	0.125172	0.467329	0.52608	2.19e-27
ENSG00000151702.12	-3.32808	-0.00948881	0.000874472	0.124496	0.632565	0.619836	1.95e-34
ENSG00000112186.7	3.32079	0.00628182	0.000897639	0.126449	0.610312	0.611219	1.94e-33
ENSG00000134352.15	3.31213	0.0124587	0.000925875	0.129068	0.320187	0.284873	1.09e-11
ENSG00000156860.11	-3.30914	-0.0196138	0.000935845	0.129112	0.407921	0.522393	1.73e-25
ENSG00000268403.1	3.29903	0.015906	0.000970186	0.132484	0.208559	0.273365	9.32e-12
ENSG00000167395.10	-3.2804	-0.000293367	0.0010366	0.140124	0.28817	0.363112	4.23e-16
ENSG00000109686.12	-3.26929	-0.0103622	0.00107819	0.144288	0.270983	0.30588	2.38e-13
ENSG00000204869.4	3.2578	0.00637229	0.00112281	0.148772	0.557967	0.49826	6.84e-25
ENSG00000197653.10	3.25448	0.0112626	0.001136	0.149044	0.714459	0.733287	1.56e-48
ENSG00000113231.9	-3.25152	-0.0110347	0.00114791	0.149144	0.658631	0.688279	1.23e-42
ENSG00000175646.3	3.2481	0.0165131	0.00116179	0.149496	0.57827	0.514869	4.45e-25
ENSG00000072694.14	3.23368	0.00795138	0.00122207	0.155755	0.515618	0.553526	2.27e-29
ENSG00000196196.2	-3.23198	-0.0127545	0.00122934	0.155203	0.459106	0.497328	3.45e-24
ENSG00000165621.4	3.229	0.00716069	0.00124223	0.155366	0.486139	0.483166	1.13e-22
ENSG00000064666.10	3.21993	0.00641293	0.00128223	0.158884	0.733295	0.775855	8.76e-59
ENSG00000120907.13	3.21504	0.00523824	0.00130428	0.160133	0.54181	0.544446	3.93e-28
ENSG00000206344.6	-3.20899	-0.00662166	0.00133203	0.162053	0.627	0.602438	1.27e-33
ENSG00000143545.4	3.19618	0.0154605	0.0013926	0.167895	0.55165	0.398654	2.4e-19
ENSG00000103449.7	-3.19483	-0.00739495	0.00139914	0.167178	0.569488	0.516008	5.86e-27
ENSG00000166111.5	3.18504	0.0097833	0.00144733	0.171406	0.641965	0.642375	8.37e-38
ENSG00000198142.3	3.17666	0.0252794	0.00148979	0.174887	0.218005	0.234285	5.4e-10
ENSG00000179846.7	-3.16536	-0.00367278	0.00154893	0.180248	0.832661	0.770667	4.1e-56
ENSG00000104880.13	-3.16337	-0.00965695	0.00155953	0.179917	0.738758	0.834977	2.02e-70
ENSG00000114450.5	-3.16014	-0.00737446	0.00157695	0.180371	0.441671	0.41935	1.79e-20
ENSG00000258484.3	3.15698	0.00703209	0.00159413	0.180792	0.461322	0.461165	3.37e-21
ENSG00000125686.7	3.13968	0.00653047	0.0016913	0.190199	0.248433	0.298458	4.4e-13
ENSG00000070770.4	-3.13434	-0.0119781	0.00172243	0.192086	0.77514	0.773211	8.5e-56
ENSG00000185947.10	-3.12089	-0.00806446	0.00180304	0.199414	0.267256	0.29195	6.49e-13
ENSG00000173141.4	-3.11528	-0.0131543	0.00183769	0.201581	0.487552	0.487947	4.32e-24
ENSG00000183648.5	3.11492	0.00494128	0.00183995	0.200187	0.691033	0.660887	7.47e-41
ENSG00000137713.11	3.11431	0.0106829	0.00184374	0.198983	0.609079	0.670423	8.45e-40
ENSG00000169442.4	3.11419	0.0131162	0.00184453	0.197474	0.194753	0.296278	2.09e-12
ENSG00000158806.9	-3.11388	-0.00793182	0.00184646	0.196113	0.717692	0.757704	7.38e-53
ENSG00000158104.7	-3.10694	-0.0152603	0.00189032	0.19919	0.47081	0.417293	4.36e-19
ENSG00000254470.2	-3.10614	-0.00972193	0.00189547	0.198173	0.24242	0.357433	1.05e-15
ENSG00000198218.6	3.09945	0.00965607	0.00193884	0.201135	0.316155	0.349203	9.34e-15
ENSG00000167083.2	3.09403	0.00898575	0.00197459	0.203268	0.588064	0.582084	3.43e-31
ENSG00000128039.6	3.09259	0.0065552	0.00198417	0.202695	0.626779	0.74331	2.16e-52
ENSG00000226763.3	3.09077	0.00461969	0.0019964	0.202399	0.351434	0.444227	1.89e-20
ENSG00000170421.7	-3.08919	-0.00910049	0.00200701	0.201945	0.613748	0.705749	2.02e-44
ENSG00000140395.4	3.08422	0.00854634	0.00204085	0.203818	0.507682	0.533372	3.1e-28
ENSG00000184227.3	-3.08086	-0.00658078	0.00206402	0.204605	0.650312	0.684141	8.66e-42
ENSG00000117877.6	-3.07253	-0.0151431	0.00212254	0.208859	0.748896	0.695122	1.23e-42
ENSG00000198894.3	-3.07134	-0.00447143	0.002131	0.208161	0.74365	0.711366	8.16e-47
ENSG00000169994.14	3.06671	0.00661422	0.00216431	0.209882	0.529391	0.529902	1.96e-27
ENSG00000074695.5	-3.06635	-0.00538794	0.00216686	0.208618	0.55622	0.626574	2.85e-36
ENSG00000116704.6	3.06253	0.0126085	0.00219476	0.209795	0.430872	0.584403	4.5e-31
ENSG00000103510.15	-3.06056	-0.00760937	0.00220924	0.209682	0.508679	0.467698	2.96e-22
ENSG00000124370.6	3.0593	0.00456432	0.00221857	0.209084	0.568682	0.774595	5.65e-59
ENSG00000092203.9	3.04825	0.00758923	0.0023018	0.215411	0.656979	0.722112	9.32e-48
ENSG00000137504.9	-3.04487	-0.00617314	0.00232781	0.216332	0.297611	0.408981	4.07e-19
ENSG00000109475.12	3.04275	0.00917421	0.00234425	0.216357	0.761766	0.652929	2.48e-40
ENSG00000050344.8	3.04026	0.010792	0.00236374	0.216662	0.356496	0.476204	1.49e-22
ENSG00000122367.15	-3.03988	-0.0046775	0.00236674	0.215461	0.668503	0.68947	3.85e-43
ENSG00000070476.10	-3.03397	-0.00404565	0.0024136	0.218243	0.561777	0.743948	2.24e-53
ENSG00000167543.11	3.03395	0.0129638	0.00241371	0.216788	0.193139	0.257401	9.6e-13
ENSG00000106633.11	-3.03172	-0.0096555	0.00243169	0.216946	0.361852	0.425236	5.47e-20
ENSG00000171103.6	3.0257	0.0184537	0.00248059	0.219844	0.585985	0.543819	1.47e-27
ENSG00000198551.5	3.02469	0.00941623	0.00248886	0.219126	0.494047	0.627083	1.89e-35
ENSG00000132781.13	3.0197	0.00795464	0.00253024	0.221312	0.438891	0.505667	1.36e-24
ENSG00000155313.11	3.01776	0.00730539	0.00254652	0.221291	0.677181	0.850134	7.65e-77
ENSG00000204435.9	-3.01653	-0.0165544	0.00255684	0.220754	0.331687	0.304594	7.83e-13
ENSG00000007312.8	3.01376	0.013539	0.00258036	0.221356	0.242267	0.310982	1.65e-13
ENSG00000135148.7	3.013	0.00828827	0.00258682	0.220497	0.293914	0.333709	3.75e-14
ENSG00000088930.6	-3.01063	-0.0111391	0.0026071	0.220819	0.344106	0.45592	1.92e-21
ENSG00000138039.10	-3.00686	-0.00883634	0.00263964	0.222169	0.349205	0.345678	1.13e-14
ENSG00000144227.4	3.00631	0.00771282	0.00264437	0.221176	0.369795	0.355954	1.86e-15
ENSG00000049541.6	-3.00561	-0.0235528	0.00265044	0.220307	0.194639	0.202966	2.8e-08
ENSG00000169592.10	3.00482	0.00988468	0.00265738	0.21952	0.343586	0.511227	1.3e-24
ENSG00000118523.5	-3.00256	-0.0197877	0.00267719	0.2198	0.314536	0.631438	9.55e-37
ENSG00000198087.7	-2.99739	-0.0105936	0.00272303	0.2222	0.252056	0.291308	3.43e-12
ENSG00000135976.12	2.99676	0.0234776	0.00272861	0.221306	0.225601	0.319088	8.58e-14
ENSG00000140983.9	-2.99591	-0.0160641	0.00273626	0.22059	0.537752	0.684083	7.53e-42
ENSG00000145217.9	-2.99226	-0.00940658	0.00276923	0.221911	0.444633	0.521808	3.91e-26
ENSG00000010165.15	2.99074	0.0147081	0.00278306	0.221692	0.339711	0.342781	2.86e-15
ENSG00000163161.8	-2.98891	-0.00587187	0.0027997	0.221698	0.580272	0.682079	5.62e-43
ENSG00000126262.4	-2.98728	-0.0174157	0.00281469	0.221573	0.583917	0.593086	2.23e-34
ENSG00000158828.5	-2.98563	-0.00807411	0.00282992	0.221469	0.585681	0.708819	5.07e-47
ENSG00000042088.9	2.98117	0.00960369	0.00287146	0.223414	0.36372	0.485202	1.43e-23
ENSG00000078403.12	2.97524	0.0102377	0.00292759	0.226464	0.236534	0.383196	7.33e-17
ENSG00000182718.12	-2.96386	-0.00600118	0.00303805	0.233658	0.567345	0.694114	4.81e-44
ENSG00000167641.6	2.96231	0.0131181	0.00305343	0.2335	0.318817	0.416513	9.47e-19
ENSG00000121073.9	-2.96102	-0.00543256	0.00306624	0.233147	0.651564	0.717635	6.37e-50
ENSG00000092841.14	2.96098	0.0435627	0.00306662	0.231859	0.161152	0.24641	1.7e-10
ENSG00000223496.1	2.95425	0.00767095	0.00313428	0.235643	0.366487	0.487252	1.51e-23
ENSG00000167283.3	2.95407	0.0145073	0.00313608	0.234461	0.548357	0.639084	1.59e-36
ENSG00000163634.7	2.95387	0.0115364	0.0031382	0.233316	0.633308	0.685218	5.35e-42
ENSG00000179344.12	-2.95292	-0.0187587	0.00314779	0.232736	0.143425	0.731481	4.33e-50
ENSG00000100055.16	-2.94797	-0.0081932	0.00319864	0.235196	0.380556	0.622595	1.06e-34
ENSG00000160551.5	-2.94577	-0.0281861	0.00322148	0.235581	0.108537	0.246418	3.17e-10
ENSG00000164379.4	-2.94404	-0.00749099	0.0032396	0.235619	0.686676	0.628859	4.24e-35
ENSG00000105696.4	2.94402	0.0106729	0.00323984	0.234362	0.484809	0.607543	7.07e-33
ENSG00000095777.10	2.94394	0.010838	0.00324059	0.233156	0.647927	0.682544	2.15e-43
ENSG00000166797.6	-2.94293	-0.00745397	0.00325117	0.232667	0.4414	0.381183	2.95e-17
ENSG00000163512.9	2.9409	0.00413644	0.00327261	0.232955	0.515196	0.565345	1.59e-30
ENSG00000155100.6	2.93126	0.00853086	0.00337591	0.239037	0.328854	0.364893	3.85e-16
ENSG00000181904.8	2.92704	0.0273586	0.00342205	0.241029	0.322234	0.273293	2.37e-11
ENSG00000136717.10	2.92501	0.00677752	0.00344446	0.241337	0.508574	0.641246	4.54e-39
ENSG00000198730.3	-2.9243	-0.010747	0.00345237	0.240631	0.621438	0.642689	6.4e-37
ENSG00000165272.10	-2.92385	-0.0149291	0.00345737	0.239731	0.244292	0.333029	2.57e-14
ENSG00000129437.5	-2.92265	-0.01102	0.00347067	0.239413	0.762852	0.588062	1.39e-31
ENSG00000167114.8	-2.92127	-0.0218261	0.00348608	0.239243	0.382342	0.456425	5.1e-21
ENSG00000138385.11	-2.92014	-0.00611366	0.00349874	0.238887	0.503409	0.502507	3.12e-24
ENSG00000109911.13	-2.91989	-0.0148292	0.00350155	0.237865	0.376398	0.459918	5.39e-22
ENSG00000101407.8	-2.91823	-0.00594215	0.00352022	0.237925	0.45493	0.514852	1.61e-25
ENSG00000100461.13	-2.91178	-0.00616915	0.00359373	0.241673	0.652235	0.657822	8.25e-39
ENSG00000213413.2	-2.91119	-0.00753053	0.00360049	0.240917	0.476397	0.419341	6.67e-19
ENSG00000267041.1	2.91117	0.0220746	0.00360073	0.239735	0.216679	0.2389	1.22e-09
ENSG00000185513.10	-2.90737	-0.00617176	0.00364484	0.24147	0.692949	0.697072	8.57e-46
ENSG00000187624.7	2.90494	0.0101106	0.00367318	0.242149	0.750433	0.639187	5.88e-39
ENSG00000003402.15	-2.90274	-0.00802381	0.0036992	0.242668	0.415287	0.450406	7.05e-21
ENSG00000077463.10	2.89971	0.000988273	0.0037351	0.243828	0.77663	0.76976	8.2e-55
ENSG00000163655.11	-2.89346	-0.0187623	0.00381019	0.247523	0.133115	0.183973	1.22e-07
ENSG00000108587.10	-2.89144	-0.00762732	0.00383484	0.247921	0.370676	0.383109	1.22e-16
ENSG00000176293.15	-2.88833	-0.0134029	0.00387296	0.249182	0.435674	0.554536	3.97e-29
ENSG00000072849.6	-2.87512	-0.0107061	0.00403879	0.258607	0.772289	0.707751	5.47e-49
ENSG00000140009.14	-2.8728	-0.00845194	0.00406846	0.259267	0.38584	0.529842	2.89e-26
ENSG00000131584.14	-2.87178	-0.0194605	0.00408162	0.258873	0.0888484	0.338883	2.53e-16
ENSG00000092439.9	-2.87079	-0.0112648	0.00409443	0.25846	0.176906	0.254015	2.03e-10
ENSG00000170379.15	-2.87054	-0.00556359	0.00409772	0.257454	0.266149	0.305563	4.56e-13
ENSG00000135324.5	-2.87039	-0.00907402	0.00409961	0.256368	0.351736	0.310572	1.7e-13
ENSG00000138660.7	2.86884	0.00974969	0.00411979	0.256432	0.287634	0.352132	5.12e-16
ENSG00000135604.9	2.86846	0.0101273	0.00412476	0.255553	0.454163	0.475535	1.69e-22
ENSG00000213722.4	2.86684	0.0135448	0.00414587	0.255677	0.294871	0.313258	1e-13
ENSG00000100105.13	-2.86555	-0.00609355	0.00416281	0.255544	0.48469	0.572535	1.04e-29
ENSG00000189143.8	2.86415	0.00915032	0.00418126	0.255505	0.53362	0.54571	1.99e-28
ENSG00000204525.10	2.85881	0.00909108	0.00425235	0.258668	0.662948	0.625866	6.66e-36
ENSG00000102870.4	2.85612	0.00722631	0.00428848	0.259685	0.268339	0.230935	6.2e-10
ENSG00000053702.10	2.85396	0.0130426	0.00431773	0.260279	0.662367	0.748221	1.93e-53
ENSG00000171056.6	-2.85047	-0.0129135	0.00436553	0.26198	0.448952	0.714342	1.67e-46
ENSG00000134419.11	2.84927	0.0106822	0.00438194	0.261791	0.391949	0.472087	2.42e-24
ENSG00000091656.11	-2.8491	-0.00833318	0.00438432	0.260769	0.250514	0.279985	1.57e-11
ENSG00000267114.1	2.84861	0.00587755	0.00439104	0.260013	0.61428	0.660327	4.12e-40
ENSG00000124935.3	-2.84119	-0.00709116	0.00449453	0.264969	0.459626	0.446122	3.44e-20
ENSG00000125965.4	-2.84012	-0.00836537	0.00450963	0.264692	0.249755	0.23507	6.59e-10
ENSG00000121964.10	-2.83915	-0.0127042	0.00452341	0.264342	0.290678	0.263604	6.23e-11
ENSG00000089169.10	2.83799	0.0140097	0.00453987	0.264151	0.377093	0.382276	2.2e-16
ENSG00000169826.6	-2.83422	-0.0057857	0.00459375	0.266128	0.716685	0.672025	3.5e-43
ENSG00000184731.5	2.83386	0.00676436	0.00459901	0.265285	0.373839	0.342975	1.82e-14
ENSG00000101255.6	2.8317	0.00943227	0.00463013	0.265934	0.70065	0.645605	4.77e-37
ENSG00000198718.8	2.82673	0.0143294	0.00470259	0.268941	0.204817	0.250821	1.05e-10
ENSG00000164574.11	2.82537	0.00660725	0.00472267	0.26894	0.432693	0.56282	1.55e-29
ENSG00000141522.7	-2.82459	-0.00580727	0.00473414	0.268451	0.491527	0.716356	4.92e-49
ENSG00000173281.4	-2.82377	-0.00749757	0.00474625	0.268002	0.667677	0.594387	2.07e-33
ENSG00000158467.12	2.81868	0.0114035	0.0048221	0.271141	0.146238	0.295962	3.1e-12
ENSG00000197226.8	2.814	0.00474565	0.00489295	0.273973	0.883342	0.86807	1.71e-81
ENSG00000154265.11	2.80851	0.013003	0.00497713	0.277526	0.629404	0.807822	8.91e-67
ENSG00000203747.5	2.80803	0.0108778	0.00498452	0.276785	0.539235	0.499092	7.75e-24
ENSG00000157110.11	2.80485	0.016836	0.00503398	0.278376	0.322175	0.342043	5.4e-15
ENSG00000179918.15	2.80248	0.013259	0.00507118	0.279279	0.102728	0.315902	1.58e-14
ENSG00000262246.1	2.8024	0.0101033	0.00507241	0.278202	0.649363	0.607419	2.11e-36
ENSG00000170370.10	-2.80199	-0.0172315	0.00507878	0.277414	0.335794	0.420608	6.23e-19
ENSG00000055732.8	2.80093	0.0053057	0.00509556	0.277199	0.705426	0.73595	1.79e-56
ENSG00000125755.14	2.79948	0.00909679	0.00511852	0.277321	0.602408	0.685365	4.04e-45
ENSG00000100372.10	2.79617	0.0079807	0.00517127	0.27905	0.319844	0.194684	2.47e-08
ENSG00000125744.7	2.79377	0.00413874	0.00520968	0.279993	0.59286	0.593141	2.88e-33
ENSG00000168090.5	-2.79052	-0.0352926	0.0052623	0.28169	0.102184	0.256645	1.28e-10
ENSG00000108219.10	-2.78957	-0.0113809	0.00527775	0.281392	0.332234	0.301114	1.36e-12
ENSG00000134825.9	-2.78856	-0.00630109	0.00529429	0.281153	0.520176	0.480821	6.01e-24
ENSG00000165813.12	2.78577	0.00657881	0.00534004	0.282462	0.560045	0.643787	1.73e-37
ENSG00000167526.9	-2.78502	-0.0201404	0.00535246	0.282004	0.387482	0.403093	5.17e-18
ENSG00000072163.14	2.78284	-0.00281035	0.00538852	0.282791	0.445036	0.498353	5.45e-24
ENSG00000110429.9	-2.781	-0.0102071	0.00541925	0.283292	0.684141	0.817988	6e-67
ENSG00000172023.3	2.77805	0.00702335	0.00546857	0.284758	0.62939	0.604319	3.98e-34
ENSG00000248383.3	2.77804	0.0117043	0.00546871	0.283662	0.266698	0.283093	8.02e-12
ENSG00000189375.6	2.77747	0.00930543	0.00547841	0.283068	0.199976	0.172196	3.25e-07
ENSG00000100483.9	2.77424	0.00912814	0.00553306	0.284792	0.49454	0.488878	1.74e-24
ENSG00000183486.8	2.77217	0.00549469	0.00556839	0.285512	0.575279	0.74377	1.51e-52
ENSG00000156509.9	2.77036	0.00209101	0.00559951	0.286012	0.372709	0.456691	9.3e-21
ENSG00000136891.9	2.76184	0.0163016	0.0057476	0.29246	0.467452	0.455156	7.76e-21
ENSG00000134864.6	-2.75653	-0.0100953	0.00584184	0.29613	0.566463	0.57227	2.54e-30
ENSG00000177045.6	-2.75633	-0.0063419	0.0058454	0.295192	0.422407	0.591708	3.3e-33
ENSG00000152620.8	-2.75554	-0.00730009	0.00585957	0.294795	0.483778	0.45614	3.1e-22
ENSG00000204421.2	2.75483	0.0182927	0.00587231	0.294329	0.403604	0.40869	7.9e-19
ENSG00000196357.7	-2.75309	-0.00857072	0.00590354	0.294791	0.439471	0.421856	3.69e-21
ENSG00000107968.5	2.75173	0.00754117	0.0059282	0.294921	0.700008	0.676278	2.3e-41
ENSG00000080371.4	2.75144	0.00923907	0.00593346	0.29409	0.299518	0.391693	6.8e-18
ENSG00000235109.3	2.74843	0.00733325	0.00598816	0.295706	0.447453	0.505683	1.76e-26
ENSG00000091009.6	2.74565	0.00876521	0.00603907	0.297124	0.543635	0.566385	1.66e-31
ENSG00000174521.7	2.74252	0.0100169	0.00609706	0.298878	0.653209	0.678306	2.2e-42
ENSG00000204843.8	2.74169	0.00893561	0.00611232	0.298533	0.633666	0.60249	2.69e-32
ENSG00000173809.11	-2.73666	-0.00568885	0.00620656	0.302033	0.634469	0.645707	9.47e-38
ENSG00000065268.6	-2.73225	-0.00808772	0.00629031	0.304999	0.576433	0.475368	2.11e-23
ENSG00000198624.8	-2.72975	-0.0196715	0.00633833	0.306218	0.431547	0.386826	1.54e-17
ENSG00000123154.7	2.72938	0.00670968	0.00634534	0.305454	0.556379	0.531497	2.51e-27
ENSG00000169402.11	-2.72549	-0.0139913	0.00642067	0.307972	0.412893	0.665546	1.76e-40
ENSG00000124783.8	2.72407	0.00519213	0.00644834	0.308195	0.667259	0.7589	2.71e-55
ENSG00000183066.10	2.71671	0.00549701	0.00659343	0.314008	0.379439	0.407991	4e-18
ENSG00000150281.6	2.71476	0.0144781	0.0066324	0.314744	0.236427	0.206348	8.82e-09
ENSG00000137574.6	-2.71348	-0.0104076	0.00665801	0.314843	0.361413	0.362958	1.53e-16
ENSG00000166340.10	2.71098	0.00695905	0.00670845	0.316111	0.757415	0.750132	7.36e-53
ENSG00000085274.11	2.71019	0.00650231	0.00672453	0.315757	0.474968	0.58479	1.35e-31
ENSG00000203710.6	2.70901	0.00463971	0.00674835	0.315767	0.600998	0.696094	4.27e-44
ENSG00000180855.11	2.70852	0.00667551	0.00675844	0.315138	0.640346	0.643283	1.04e-39
ENSG00000138756.13	-2.70781	-0.0082703	0.00677288	0.314715	0.389369	0.390506	4.93e-17
ENSG00000221995.4	-2.70103	-0.00985098	0.00691243	0.320088	0.182797	0.157171	4.74e-07
ENSG00000165655.14	-2.69756	-0.0303528	0.00698505	0.322335	0.225895	0.325497	6.03e-14
ENSG00000100092.16	-2.69741	-0.00763216	0.00698807	0.321366	0.440316	0.564986	1.37e-29
ENSG00000103496.10	2.69722	0.0262396	0.00699209	0.32045	0.323783	0.394528	7.34e-18
ENSG00000174886.8	-2.69539	-0.00694751	0.00703064	0.321117	0.74549	0.796703	1.27e-60
ENSG00000054611.9	-2.6952	-0.00838109	0.00703468	0.320209	0.632724	0.756626	5.14e-52
ENSG00000170956.12	2.69259	0.00386559	0.00708986	0.321626	0.647265	0.469415	1.69e-22
ENSG00000145687.11	-2.6908	-0.00587842	0.00712819	0.322273	0.575228	0.666342	3.57e-39
ENSG00000168754.9	-2.69007	-0.0164165	0.00714369	0.321886	0.367498	0.34458	7.17e-15
ENSG00000158941.12	2.68921	0.00759123	0.00716214	0.321635	0.763243	0.781849	5.16e-57
ENSG00000105698.11	2.68581	0.0161895	0.00723536	0.323836	0.694461	0.690509	9.64e-43
ENSG00000161180.6	2.68322	0.00917204	0.00729173	0.325271	0.56609	0.580584	2.2e-31
ENSG00000188199.6	-2.68143	-0.00922027	0.00733085	0.32593	0.691845	0.800872	4.2e-62
ENSG00000081692.8	2.6779	0.00903168	0.00740846	0.328289	0.40189	0.363944	7.29e-16
ENSG00000052749.9	-2.67644	-0.00364573	0.00744085	0.328636	0.590201	0.675012	9.35e-43
ENSG00000010072.11	-2.67621	-0.00737594	0.00744601	0.327783	0.66121	0.707291	8.74e-45
ENSG00000015153.10	2.67566	0.00862704	0.00745827	0.327246	0.563112	0.495735	2.79e-24
ENSG00000138658.11	-2.67504	-0.0135915	0.00747209	0.326781	0.472491	0.381239	1.33e-16
ENSG00000068024.12	-2.67387	-0.00995972	0.00749824	0.326856	0.551385	0.798882	2.05e-60
ENSG00000178927.12	-2.67371	-0.00797284	0.00750172	0.325946	0.612123	0.76485	3.15e-55
ENSG00000139180.6	-2.67016	-0.00534919	0.00758155	0.328349	0.641197	0.654023	2.43e-41
ENSG00000188060.6	2.6664	0.00748456	0.00766679	0.330969	0.275499	0.272941	1.66e-11
ENSG00000117281.11	-2.6664	-0.00896899	0.00766692	0.329911	0.241651	0.318837	8.84e-14
ENSG00000108700.4	-2.66433	-0.00556196	0.0077141	0.330877	0.756454	0.764943	5.21e-57
ENSG00000260259.1	2.66142	0.0056924	0.0077811	0.332685	0.495939	0.530923	1.34e-27
ENSG00000172733.10	2.66007	0.0222327	0.00781243	0.33296	0.352317	0.335134	1.91e-14
ENSG00000159189.7	-2.65927	-0.00532691	0.00783096	0.33269	0.682551	0.832299	2.61e-70
ENSG00000204160.7	2.65554	0.00863096	0.00791816	0.33533	0.18056	0.19599	7.19e-09
ENSG00000067798.9	2.65423	0.00612801	0.00794891	0.335571	0.49071	0.429832	1.33e-21
ENSG00000204348.5	-2.64775	-0.00911018	0.008103	0.341	0.545955	0.587009	8.88e-32
ENSG00000156738.13	2.64238	0.0327124	0.00823259	0.345368	0.135988	0.202024	6.48e-09
ENSG00000177047.5	2.64139	0.0090253	0.00825671	0.345297	0.626871	0.658572	2.87e-41
ENSG00000063180.4	2.64133	0.00621187	0.00825824	0.344285	0.624269	0.711084	4.01e-46
ENSG00000148291.5	-2.63967	-0.00422422	0.00829869	0.344897	0.626785	0.63686	3.46e-38
ENSG00000156858.7	-2.63913	-0.0221087	0.00831201	0.344381	0.30148	0.345492	1.81e-15
ENSG00000135968.15	-2.63834	-0.0153881	0.00833141	0.344119	0.318527	0.388347	4.47e-18
ENSG00000161048.7	2.63809	0.0065275	0.00833737	0.343306	0.449545	0.391731	3.77e-17
ENSG00000188981.6	2.63607	0.0103051	0.00838731	0.344303	0.538505	0.538423	1.82e-29
ENSG00000165325.9	2.63599	0.0215247	0.00838932	0.343333	0.195317	0.197146	4.9e-08
ENSG00000139549.2	-2.63488	-0.00913665	0.00841676	0.343405	0.487909	0.671629	1.24e-40
ENSG00000162641.14	-2.63251	-0.00538369	0.00847572	0.34476	0.494753	0.550645	4.35e-28
ENSG00000116032.5	2.63246	0.010812	0.00847683	0.34376	0.542062	0.261824	8.28e-12
ENSG00000150637.4	-2.62941	-0.00461522	0.00855335	0.345815	0.673046	0.785067	1.16e-58
ENSG00000135363.7	2.628	0.00836165	0.00858884	0.346204	0.508888	0.46365	7.53e-22
ENSG00000241973.6	-2.62794	-0.0322939	0.00859046	0.34523	0.283404	0.386937	5.1e-18
ENSG00000110906.8	2.62314	0.0120673	0.00871237	0.349081	0.337096	0.343504	9.61e-15
ENSG00000171202.2	2.61281	0.00888115	0.00898017	0.358737	0.22315	0.239718	8.94e-10
ENSG00000130307.7	2.61096	0.0290626	0.00902875	0.359604	0.565575	0.727781	1.95e-49
ENSG00000105202.3	2.61085	0.0104197	0.00903181	0.358658	0.148273	0.255058	8.51e-11
ENSG00000158195.6	2.61002	0.00667493	0.00905369	0.358463	0.364785	0.34063	1.73e-14
ENSG00000050165.13	-2.60645	-0.00834713	0.00914875	0.361159	0.671716	0.837068	5.08e-73
ENSG00000021762.15	2.60334	0.015069	0.00923191	0.36337	0.651533	0.663291	5.57e-39
ENSG00000149295.9	2.60305	0.00787091	0.00923988	0.362617	0.774231	0.771306	9.94e-56
ENSG00000088766.7	-2.6003	-0.00843414	0.00931432	0.364469	0.605739	0.845723	1.49e-73
ENSG00000124785.4	-2.59844	-0.00691092	0.00936484	0.365378	0.732849	0.824456	2.86e-70
ENSG00000215504.2	-2.59714	-0.00528951	0.00940029	0.365695	0.486199	0.463758	7.2e-22
ENSG00000099381.12	-2.59297	-0.0223301	0.00951515	0.36909	0.189465	0.15318	5.53e-07
ENSG00000108518.7	2.59237	0.00898334	0.00953176	0.368666	0.533285	0.586884	2.24e-31
ENSG00000114796.11	2.59179	0.00717385	0.00954773	0.368219	0.79799	0.821761	3.03e-68
ENSG00000148297.11	-2.59066	-0.0141379	0.00957933	0.368377	0.602103	0.614138	5.55e-35
ENSG00000138769.6	-2.58944	-0.00578054	0.00961311	0.368616	0.533634	0.536063	1.2e-26
ENSG00000103024.3	-2.58918	-0.00717179	0.00962061	0.36785	0.672541	0.713733	6.56e-47
ENSG00000253626.2	2.58797	0.000745035	0.00965427	0.368085	0.589586	0.78942	1.63e-60
ENSG00000118046.10	2.58683	0.00769096	0.00968627	0.368256	0.746617	0.609168	2.07e-34
ENSG00000258890.2	2.5854	0.0097741	0.00972669	0.368745	0.187151	0.29979	1.59e-12
ENSG00000005884.13	2.58393	0.00485273	0.00976816	0.369271	0.824917	0.770897	2.73e-55
ENSG00000125850.6	-2.58033	-0.00731963	0.00987071	0.372097	0.355151	0.518397	5.38e-25
ENSG00000140548.5	-2.57956	-0.00910227	0.00989254	0.371872	0.437216	0.509024	2.44e-24
ENSG00000100884.5	2.57777	0.00584615	0.00994393	0.372757	0.457784	0.554874	4.48e-28
ENSG00000183775.6	2.57603	0.0263361	0.0099942	0.373595	0.323264	0.427991	9.31e-20
ENSG00000188536.8	2.57591	0.0127494	0.00999764	0.372683	0.528949	0.758795	2.51e-55
ENSG00000115524.11	-2.57575	-0.00811777	0.0100022	0.371818	0.245806	0.285914	7.76e-13
ENSG00000115561.10	-2.57335	-0.00783431	0.010072	0.373374	0.258855	0.388604	4.73e-17
ENSG00000165244.6	-2.57332	-0.0058804	0.0100728	0.372373	0.448856	0.518608	4.78e-27
ENSG00000115758.8	2.57279	0.00630537	0.0100883	0.371919	0.62783	0.742353	1.27e-50
ENSG00000204387.8	2.57075	0.0115805	0.0101479	0.373089	0.281104	0.2213	1.14e-09
ENSG00000073008.10	-2.5707	-0.00178889	0.0101494	0.372119	0.545426	0.684606	4.26e-42
ENSG00000178852.11	-2.56785	-0.00775064	0.010233	0.374161	0.263439	0.226755	4.04e-10
ENSG00000257017.4	2.56623	0.00654275	0.0102811	0.374894	0.440304	0.585604	6.14e-32
ENSG00000186648.10	2.56289	0.00550277	0.0103806	0.377495	0.645605	0.779001	8.99e-60
ENSG00000069399.8	-2.56213	-0.00217218	0.0104033	0.377295	0.341492	0.500257	7.34e-26
ENSG00000184702.13	2.56152	0.0138606	0.0104216	0.376936	0.457562	0.615896	3.27e-37
ENSG00000011028.9	2.56123	0.007051	0.0104302	0.376231	0.334726	0.457865	1.4e-21
ENSG00000112214.6	2.56051	0.00336634	0.0104519	0.375999	0.347865	0.34057	8.14e-15
ENSG00000174428.12	2.55654	0.00903724	0.010572	0.3793	0.168149	0.171721	2.98e-07
ENSG00000166181.8	2.55635	0.0108187	0.0105778	0.378495	0.249291	0.266593	3.59e-11
ENSG00000075399.8	-2.55625	-0.0117714	0.0105808	0.377593	0.346759	0.37906	8.82e-17
ENSG00000182149.16	2.55433	0.00951891	0.0106392	0.378667	0.164154	0.160997	7.61e-07
ENSG00000127415.8	-2.55341	-0.00251773	0.0106673	0.37866	0.572286	0.794668	9.05e-61
ENSG00000002016.12	-2.55	-0.00684325	0.0107722	0.381373	0.804585	0.768631	6.02e-55
ENSG00000105383.10	-2.54884	-0.00880474	0.0108081	0.381634	0.601645	0.455781	4.51e-22
ENSG00000205133.7	2.54852	0.0105467	0.0108181	0.38098	0.456289	0.376774	1.31e-16
ENSG00000135114.8	-2.54631	-0.00715609	0.0108869	0.382398	0.393348	0.424659	5e-20
ENSG00000114744.4	-2.54337	-0.00542773	0.0109788	0.384617	0.75572	0.814704	1.29e-67
ENSG00000165215.5	2.5423	0.0127686	0.0110126	0.384792	0.538329	0.646613	4.42e-37
ENSG00000064995.12	-2.54127	-0.00854495	0.011045	0.384922	0.190725	0.181475	1.13e-07
ENSG00000142871.11	2.54089	0.0089084	0.0110572	0.384343	0.591341	0.530932	6.43e-28
ENSG00000105879.7	2.53882	0.00780947	0.0111226	0.385615	0.342575	0.482029	4.44e-23
ENSG00000124205.11	2.53763	0.00512136	0.0111607	0.385936	0.680577	0.714561	8.52e-48
ENSG00000152760.5	-2.53663	-0.00508137	0.0111925	0.386038	0.554297	0.549376	3.48e-28
ENSG00000105889.10	2.53511	0.0049724	0.0112413	0.386725	0.814081	0.762692	2.58e-54
ENSG00000120149.7	2.5342	0.00853753	0.0112705	0.386736	0.756846	0.788989	2.43e-58
ENSG00000135334.8	-2.53272	-0.011248	0.0113181	0.387375	0.563321	0.508994	5.86e-27
ENSG00000189181.3	-2.53029	-0.0195423	0.0113968	0.389074	0.322123	0.360958	2.39e-15
ENSG00000083067.18	-2.53004	-0.00721886	0.011405	0.388363	0.466726	0.511358	2.45e-25
ENSG00000105197.6	-2.52916	-0.00763375	0.0114337	0.388353	0.482436	0.567129	7.27e-31
ENSG00000122484.8	2.52853	0.00536483	0.0114542	0.388065	0.558941	0.536002	4.44e-27
ENSG00000243056.1	2.52803	0.0057904	0.0114706	0.387637	0.351444	0.356555	4.19e-17
ENSG00000186532.7	2.52725	0.0108347	0.0114961	0.387522	0.724446	0.804254	2.09e-63
ENSG00000258643.1	2.52721	0.00572212	0.0114973	0.386589	0.58584	0.73452	8.17e-53
ENSG00000073737.12	-2.5264	-0.00826257	0.0115237	0.386506	0.697825	0.642845	1.37e-36
ENSG00000054118.9	2.52601	0.00955035	0.0115366	0.38597	0.304032	0.333346	5.8e-14
ENSG00000177058.7	-2.52541	-0.00360601	0.0115564	0.38567	0.574935	0.555382	6.02e-29
ENSG00000105968.14	2.52456	0.00559361	0.0115844	0.38564	0.688932	0.67215	9.06e-40
ENSG00000176971.2	2.52448	0.00630589	0.0115868	0.384765	0.373909	0.469469	4.64e-22
ENSG00000167613.11	-2.52286	-0.00554068	0.0116403	0.385584	0.525244	0.339935	1.72e-14
ENSG00000197780.5	2.51941	0.018576	0.0117551	0.388426	0.31225	0.224297	2.25e-09
ENSG00000130159.9	2.51794	0.00375651	0.0118045	0.389096	0.465471	0.42085	1.87e-19
ENSG00000149806.6	2.51793	0.00636416	0.0118048	0.38815	0.366624	0.348662	3.42e-15
ENSG00000121764.7	-2.51717	-0.00866537	0.0118302	0.388033	0.422405	0.434707	1.38e-20
ENSG00000125746.10	2.51587	0.00150365	0.0118739	0.388512	0.5766	0.624112	4.96e-36
ENSG00000105519.8	-2.51488	-0.00904257	0.0119074	0.38866	0.787348	0.807983	1.09e-66
ENSG00000070759.12	-2.51375	-0.00619411	0.0119454	0.388951	0.371048	0.443585	1.22e-20
ENSG00000162650.11	2.51325	0.00444186	0.0119626	0.388565	0.586643	0.520535	9.37e-27
ENSG00000198780.7	2.5091	0.00699142	0.012104	0.392205	0.551201	0.515669	7.99e-25
ENSG00000006118.10	-2.50813	-0.0151395	0.0121372	0.392332	0.490765	0.531234	3.63e-26
ENSG00000130876.7	-2.50792	-0.00726624	0.0121445	0.391623	0.781558	0.749309	6.14e-52
ENSG00000166482.7	-2.50453	-0.0380285	0.0122615	0.394445	0.095656	0.329029	8.79e-15
ENSG00000149506.6	-2.50402	-0.00959372	0.0122792	0.394066	0.675207	0.581373	4.29e-33
ENSG00000167550.6	2.50333	0.00325022	0.0123029	0.393884	0.37738	0.365369	2.9e-16
ENSG00000122970.11	2.50188	0.00438414	0.0123535	0.394559	0.413762	0.604496	3.61e-33
ENSG00000006611.11	-2.50182	-0.00584967	0.0123556	0.393686	0.434168	0.393759	3.09e-17
ENSG00000136485.10	-2.50164	-0.00736339	0.0123619	0.392952	0.277189	0.232852	3.04e-10
ENSG00000141503.11	-2.50005	-0.0034367	0.0124177	0.393791	0.738887	0.570141	1.75e-32
ENSG00000082014.12	-2.49741	-0.00415447	0.0125104	0.395792	0.433093	0.755968	3.75e-56
ENSG00000108826.11	2.49681	0.00793695	0.0125318	0.395533	0.760722	0.855621	8.67e-78
ENSG00000139318.7	2.49609	0.00931869	0.0125572	0.395403	0.478521	0.487094	2.89e-23
ENSG00000155636.10	2.49543	0.0130854	0.0125803	0.395201	0.178474	0.355832	4.69e-15
ENSG00000118777.6	-2.49278	-0.0109067	0.0126746	0.39723	0.562427	0.506441	1.78e-25
ENSG00000156875.9	2.49267	0.0059729	0.0126788	0.396434	0.518008	0.551042	1.21e-27
ENSG00000133789.10	2.49203	0.0092555	0.0127017	0.396222	0.531419	0.555707	7.06e-29
ENSG00000171316.7	-2.4879	-0.0159956	0.01285	0.399919	0.153518	0.174862	1.88e-07
ENSG00000143222.7	2.48761	0.0122744	0.0128605	0.399316	0.311382	0.396248	1.06e-17
ENSG00000101199.8	-2.48756	-0.00845616	0.0128624	0.39845	0.668314	0.813907	1.2e-64
ENSG00000204659.4	-2.48433	-0.00405561	0.0129796	0.401153	0.666587	0.836376	4.93e-71
ENSG00000162783.8	-2.483	-0.00678584	0.0130279	0.401719	0.540087	0.42855	2.11e-20
ENSG00000164849.7	-2.4826	-0.0203723	0.0130429	0.401256	0.441005	0.792428	4.73e-63
ENSG00000155465.14	2.48176	0.00832773	0.0130737	0.40128	0.73514	0.780069	5.81e-57
ENSG00000187166.1	2.48172	0.00579009	0.0130749	0.400399	0.391516	0.382225	5.48e-17
ENSG00000196150.9	2.48161	0.0232908	0.013079	0.399611	0.314345	0.28408	1.3e-11
ENSG00000172828.8	-2.48109	-0.00715537	0.0130983	0.399287	0.242967	0.221532	2.14e-09
ENSG00000134291.7	2.48039	0.00660228	0.0131239	0.399158	0.626757	0.642944	1.35e-36
ENSG00000204310.6	2.47989	0.0069297	0.0131423	0.398812	0.349132	0.473354	3.04e-22
ENSG00000248485.1	-2.47881	-0.0160361	0.0131821	0.399116	0.667846	0.701398	5.28e-46
ENSG00000141622.9	-2.47799	-0.00534717	0.0132125	0.399132	0.538762	0.610286	9.21e-35
ENSG00000112640.10	2.47768	0.00735744	0.0132239	0.398577	0.430318	0.335423	3.56e-15
ENSG00000182230.7	-2.47763	-0.00845758	0.013226	0.397744	0.684932	0.605934	9.69e-34
ENSG00000116809.7	2.47732	0.0198054	0.0132372	0.397189	0.359174	0.411952	4.14e-19
ENSG00000143061.13	-2.47315	-0.0360073	0.0133927	0.400954	0.303721	0.406606	3.73e-18
ENSG00000273274.1	2.47297	0.00789705	0.0133997	0.400269	0.342292	0.398852	1.19e-17
ENSG00000172175.8	2.47296	0.00724705	0.0133999	0.399385	0.617296	0.766658	1.77e-57
ENSG00000006576.12	2.47246	0.00298059	0.0134188	0.399059	0.594535	0.63269	2.83e-35
ENSG00000172197.9	2.47035	0.0065553	0.0134982	0.400529	0.672538	0.743981	1.16e-52
ENSG00000116521.6	-2.46981	-0.00640414	0.0135184	0.400243	0.217532	0.40489	2.49e-19
ENSG00000118194.14	-2.46978	-0.0087165	0.0135196	0.399393	0.566466	0.617913	1.19e-33
ENSG00000174137.8	2.46894	0.00661902	0.0135515	0.399455	0.604294	0.507598	4.83e-26
ENSG00000105467.4	2.46887	0.00784596	0.0135539	0.398647	0.60629	0.692771	3.48e-44
ENSG00000119121.17	2.46637	0.00894008	0.0136491	0.400566	0.325461	0.217701	1.02e-09
ENSG00000078070.7	-2.46602	-0.00963636	0.0136622	0.400074	0.252307	0.318934	2.89e-14
ENSG00000197933.8	2.46151	0.00948091	0.0138352	0.404255	0.28811	0.45032	7.77e-21
ENSG00000168566.11	2.46126	0.00408105	0.0138451	0.403663	0.751463	0.75819	8.42e-53
ENSG00000146833.11	-2.46029	-0.00605881	0.0138825	0.403874	0.512615	0.444037	2.6e-22
ENSG00000243660.5	2.45756	0.00888039	0.0139883	0.406069	0.408245	0.390368	3.05e-17
ENSG00000177234.5	-2.45721	-0.011075	0.0140022	0.405593	0.67293	0.65084	1.1e-38
ENSG00000011243.13	-2.45397	-0.00521388	0.0141289	0.408379	0.634605	0.676633	1.87e-41
ENSG00000126458.3	2.45385	0.00216483	0.0141337	0.407636	0.676936	0.694726	7.3e-44
ENSG00000137760.10	-2.45306	-0.00796187	0.0141648	0.407655	0.410164	0.434031	8.68e-21
ENSG00000143107.4	-2.45072	-0.00721905	0.0142572	0.409434	0.463161	0.56379	7.02e-29
ENSG00000224997.1	-2.44935	-0.00808894	0.0143115	0.410113	0.574181	0.651859	2.41e-37
ENSG00000145740.14	-2.44899	-0.00633526	0.0143256	0.40964	0.305911	0.432001	7.96e-20
ENSG00000112599.8	-2.44847	-0.0123825	0.0143465	0.409364	0.771426	0.800207	6.6e-65
ENSG00000134070.4	-2.44844	-0.0144912	0.0143475	0.408522	0.708006	0.66979	2.18e-40
ENSG00000048028.7	2.44754	0.0136702	0.0143834	0.408674	0.636609	0.632488	6.25e-36
ENSG00000126562.12	2.44626	0.0139007	0.0144345	0.409257	0.232518	0.358506	4.88e-16
ENSG00000221829.5	-2.44585	-0.00866203	0.014451	0.408858	0.19616	0.330242	1.13e-14
ENSG00000101473.12	-2.44569	-0.00557819	0.0144575	0.408179	0.471708	0.536547	3.19e-28
ENSG00000137962.8	2.44558	0.00388332	0.0144618	0.407441	0.659315	0.631164	4.63e-37
ENSG00000137252.5	2.44164	0.00858	0.0146206	0.411051	0.231469	0.266663	4.82e-11
ENSG00000138646.4	-2.4412	-0.0117171	0.0146387	0.410695	0.480918	0.669721	2.5e-40
ENSG00000168389.13	2.44099	0.0118008	0.014647	0.410069	0.512167	0.514654	2.85e-25
ENSG00000106153.12	-2.43968	-0.00747328	0.0147003	0.410701	0.529196	0.597822	2.48e-33
ENSG00000168787.4	-2.43953	-0.0131932	0.0147063	0.410013	0.352042	0.313472	5.23e-14
ENSG00000177464.4	2.43925	0.00770382	0.0147178	0.409481	0.757164	0.774275	2.98e-56
ENSG00000070961.10	2.43772	0.010138	0.0147804	0.410369	0.141615	0.180891	1.73e-07
ENSG00000127804.8	-2.43665	-0.0080764	0.014824	0.410728	0.639702	0.861586	1.29e-80
ENSG00000117906.9	2.43641	0.00129543	0.014834	0.410155	0.361942	0.357369	2.1e-16
ENSG00000181804.10	2.4364	0.00519131	0.0148344	0.409321	0.56021	0.562803	6.75e-30
ENSG00000100605.12	-2.43619	-0.0175916	0.0148429	0.408714	0.485698	0.380027	3.46e-18
ENSG00000187987.5	2.43517	0.0067602	0.014885	0.40903	0.312065	0.316334	3.31e-13
ENSG00000170374.4	-2.43458	-0.0091061	0.0149089	0.408848	0.618001	0.56452	2.31e-29
ENSG00000043143.16	2.43235	0.00369517	0.0150012	0.410537	0.578416	0.656402	5.22e-39
ENSG00000115009.7	2.43216	0.0109066	0.0150089	0.40991	0.625811	0.626362	9.17e-36
ENSG00000111667.9	2.43086	0.00473244	0.0150632	0.410554	0.71769	0.735641	2.96e-50
ENSG00000086544.2	2.43015	0.0082553	0.0150925	0.410518	0.185231	0.326895	5.38e-14
ENSG00000163032.7	-2.42678	-0.00621864	0.0152337	0.413517	0.34499	0.428302	1.98e-19
ENSG00000154370.9	-2.42449	-0.00627612	0.0153301	0.415292	0.502895	0.548433	1.23e-27
ENSG00000188186.6	-2.42403	-0.00878353	0.0153492	0.414971	0.17899	0.265777	1.62e-11
ENSG00000139679.11	2.42373	0.00818071	0.0153619	0.414476	0.317804	0.269322	2.99e-11
ENSG00000186106.7	2.42258	0.0175949	0.0154106	0.414954	0.535563	0.542718	7.12e-29
ENSG00000090238.7	-2.4225	-0.00758218	0.0154139	0.414209	0.164921	0.160268	9.55e-07
ENSG00000100344.6	-2.42246	-0.00656599	0.0154158	0.41343	0.880877	0.724272	4.4e-51
ENSG00000144566.6	2.42078	0.00612555	0.0154872	0.414514	0.395243	0.409358	1.4e-18
ENSG00000117335.14	-2.41839	-0.00536336	0.0155895	0.416419	0.600464	0.557382	5.73e-31
ENSG00000107815.3	-2.41779	-0.00539808	0.015615	0.416269	0.496646	0.555247	4.36e-29
ENSG00000135045.6	2.41716	0.00790372	0.0156422	0.416165	0.381182	0.356656	1.92e-15
ENSG00000166912.12	2.41539	0.0126651	0.0157186	0.417367	0.403704	0.42801	3.98e-21
ENSG00000255622.1	2.41458	0.00503072	0.0157533	0.417461	0.569054	0.55923	2.73e-28
ENSG00000075073.10	-2.41419	-0.00432078	0.0157702	0.417082	0.77628	0.763774	6.34e-55
ENSG00000100324.9	-2.41332	-0.00610258	0.0158081	0.41726	0.221908	0.305357	3.45e-13
ENSG00000054179.7	2.41294	0.00675944	0.0158246	0.416875	0.800713	0.752031	5.31e-53
ENSG00000110042.3	-2.41226	-0.00502362	0.0158541	0.416832	0.418976	0.385505	7.75e-17
ENSG00000159111.8	-2.41135	-0.00573004	0.0158936	0.417051	0.389687	0.44944	3.4e-21
ENSG00000003989.12	2.41078	0.0120595	0.0159184	0.416883	0.790074	0.829128	7.02e-71
ENSG00000181826.5	-2.40787	-0.0162949	0.0160461	0.419406	0.645212	0.649256	4.39e-39
ENSG00000176845.8	2.40732	0.0190807	0.0160699	0.41921	0.317654	0.301064	6.64e-13
ENSG00000105963.9	-2.4072	-0.00327912	0.0160755	0.418541	0.556809	0.673032	1.02e-40
ENSG00000137731.9	-2.40646	-0.00889592	0.016108	0.418573	0.485992	0.505928	3.3e-24
ENSG00000196378.7	2.40557	0.0100437	0.0161471	0.418775	0.261567	0.44728	2.08e-20
ENSG00000055163.14	-2.40341	-0.00658149	0.0162431	0.42045	0.408177	0.530084	1.58e-27
ENSG00000000419.8	-2.40335	-0.0160371	0.0162457	0.419706	0.424358	0.625406	8.54e-38
ENSG00000143674.6	-2.40274	-0.0103893	0.0162727	0.419593	0.686264	0.690854	7.09e-44
ENSG00000169599.8	2.4016	0.00830128	0.0163236	0.420097	0.670154	0.616428	2.45e-36
ENSG00000204420.4	2.40083	0.0125913	0.0163577	0.420167	0.388442	0.396396	1.42e-17
ENSG00000168282.4	2.40062	0.00715662	0.0163675	0.419612	0.542202	0.561743	1.32e-29
ENSG00000124608.4	-2.39984	-0.0139778	0.0164021	0.419696	0.46763	0.464969	1.26e-21
ENSG00000104219.8	2.39916	0.000451512	0.0164328	0.419679	0.724295	0.82059	7.33e-66
ENSG00000128463.8	-2.39879	-0.00723116	0.0164494	0.419301	0.855778	0.843341	4.48e-73
ENSG00000214114.4	-2.39768	-0.00870743	0.0164992	0.419772	0.370121	0.437439	2.83e-21
ENSG00000167986.9	2.39695	0.00636482	0.0165321	0.419811	0.605814	0.631294	7.97e-36
ENSG00000119777.14	2.39523	0.0131517	0.01661	0.42099	0.427996	0.351573	1.16e-15
ENSG00000095739.7	2.39378	0.00300687	0.0166755	0.421852	0.633873	0.568926	1.61e-29
ENSG00000119421.5	2.39356	0.00507788	0.0166857	0.421313	0.550631	0.556853	1.71e-31
ENSG00000157954.10	2.39343	0.00940465	0.0166917	0.420669	0.726253	0.677839	5.45e-41
ENSG00000111639.3	2.39237	0.00448157	0.0167398	0.421089	0.566484	0.701501	4.94e-47
ENSG00000100024.10	2.39176	0.00821408	0.0167679	0.421005	0.47498	0.584129	1.36e-31
ENSG00000004777.14	-2.39149	-0.00684594	0.0167803	0.420528	0.310435	0.401332	1.2e-18
ENSG00000135631.11	2.39081	0.0853744	0.0168111	0.420512	0.0910934	0.166282	4.83e-07
ENSG00000177602.4	2.38586	0.00810046	0.0170394	0.425426	0.54451	0.637952	1.84e-38
ENSG00000029153.10	2.38563	0.0154223	0.01705	0.424898	0.50226	0.481244	1.98e-24
ENSG00000085978.17	2.38551	0.0048341	0.0170554	0.424245	0.61796	0.683365	4.44e-41
ENSG00000179832.13	2.38412	0.0184483	0.0171198	0.425055	0.320736	0.323027	4.93e-14
ENSG00000185615.11	-2.38387	-0.0258348	0.0171318	0.424566	0.362536	0.428661	1.05e-19
ENSG00000168530.11	2.38364	0.0150574	0.0171426	0.424047	0.334918	0.537091	3.56e-27
ENSG00000152223.8	-2.38349	-0.00484353	0.0171495	0.423437	0.766302	0.793625	3.15e-60
ENSG00000158528.7	-2.38264	-0.00559998	0.017189	0.42363	0.559945	0.565142	2.02e-30
ENSG00000143228.8	-2.38232	-0.00569646	0.0172041	0.423224	0.632379	0.5576	3.25e-29
ENSG00000172819.12	-2.3823	-0.0196286	0.0172047	0.422461	0.296499	0.429219	1.03e-19
ENSG00000107816.13	2.38207	0.00590062	0.0172156	0.421954	0.566573	0.505199	4.86e-25
ENSG00000126698.6	2.38055	0.00750245	0.0172867	0.422922	0.362504	0.323068	2.67e-14
ENSG00000142627.9	2.38046	0.00665019	0.0172912	0.422261	0.271836	0.436821	3.49e-20
ENSG00000197766.3	2.37991	0.00731413	0.0173171	0.422122	0.674978	0.752607	4.66e-53
ENSG00000187021.10	-2.37913	-0.00692329	0.0173535	0.42224	0.559021	0.638138	1.97e-38
ENSG00000065361.10	2.37752	0.0330453	0.0174295	0.423322	0.173342	0.27436	2.31e-11
ENSG00000122477.8	-2.37727	-0.0139442	0.0174414	0.422843	0.523173	0.544077	2.14e-27
ENSG00000138161.8	2.37594	0.00277541	0.0175042	0.423598	0.672345	0.798389	4.63e-61
ENSG00000143418.15	2.37411	0.0217741	0.0175911	0.424931	0.366923	0.315655	2.43e-13
ENSG00000151276.19	-2.37237	-0.0137534	0.0176743	0.426171	0.420721	0.63638	2.56e-36
ENSG00000125910.4	2.37184	0.0120402	0.0176997	0.426016	0.690665	0.723151	1.91e-47
ENSG00000129925.6	2.37027	0.00292949	0.0177752	0.427065	0.768655	0.819643	8.59e-70
ENSG00000115266.7	2.36827	0.00978057	0.0178717	0.428615	0.856916	0.913721	2.09e-105
ENSG00000057252.8	2.36721	0.00669306	0.0179228	0.429071	0.337451	0.365991	8.23e-16
ENSG00000150712.6	-2.36533	-0.00949013	0.018014	0.430486	0.482863	0.815053	1.12e-65
ENSG00000100227.13	-2.36465	-0.00127631	0.0180473	0.430512	0.615733	0.674006	5.67e-41
ENSG00000188004.5	2.36277	0.00604108	0.0181391	0.431933	0.676259	0.657687	3.11e-40
ENSG00000159335.11	-2.36214	-0.0203264	0.0181696	0.43189	0.380763	0.598225	9.42e-33
ENSG00000143353.7	2.36136	0.00725612	0.0182079	0.432032	0.545049	0.472535	4.42e-23
ENSG00000167378.4	2.35969	0.0145725	0.0182902	0.433216	0.64288	0.772207	6.29e-57
ENSG00000188761.7	-2.35909	-0.0084158	0.0183197	0.433149	0.252401	0.494762	1.42e-24
ENSG00000104679.6	-2.35908	-0.00787482	0.0183203	0.432399	0.636742	0.560614	2.17e-29
ENSG00000204231.6	2.35598	0.00674569	0.0184739	0.435258	0.693991	0.680071	2.07e-41
ENSG00000184144.5	-2.35362	-0.00501209	0.0185915	0.437259	0.481433	0.464406	1.42e-21
ENSG00000101457.8	2.34747	0.00399849	0.0189016	0.443771	0.500232	0.417262	2.02e-19
ENSG00000204428.8	2.3467	0.0041236	0.0189404	0.443903	0.793521	0.705727	1.59e-46
ENSG00000176641.6	2.34488	0.00847797	0.019033	0.445295	0.417855	0.349429	7.74e-16
ENSG00000187607.11	2.3446	0.00851741	0.0190473	0.44485	0.326873	0.458379	8.57e-23
ENSG00000181418.7	-2.34441	-0.022415	0.0190571	0.444304	0.287899	0.289165	7.3e-13
ENSG00000185883.6	2.34297	0.018215	0.0191307	0.445244	0.548584	0.705607	1.6e-48
ENSG00000205269.4	2.34246	0.0138943	0.0191572	0.445088	0.478122	0.556058	3.05e-28
ENSG00000185437.9	2.34221	0.00656458	0.0191697	0.444606	0.735459	0.724245	6.32e-48
ENSG00000269699.1	-2.34086	-0.00396936	0.0192394	0.445451	0.87373	0.755675	9.72e-58
ENSG00000169744.8	-2.3404	-0.0139244	0.019263	0.445226	0.369175	0.570105	5.55e-30
ENSG00000060558.3	-2.33989	-0.0196293	0.0192896	0.445073	0.398121	0.228274	2.36e-09
ENSG00000121769.3	2.33764	0.00744221	0.019406	0.446987	0.236845	0.256201	1.67e-10
ENSG00000113387.7	2.33753	0.00788441	0.0194115	0.446346	0.515067	0.577861	3.12e-30
ENSG00000175315.2	-2.33726	-0.0081385	0.0194258	0.445908	0.241225	0.181845	1.29e-07
ENSG00000114062.13	-2.33687	-0.0047501	0.0194462	0.445612	0.78921	0.674537	5.09e-40
ENSG00000249459.4	2.33667	0.0199619	0.0194564	0.445085	0.170728	0.171833	4.01e-07
ENSG00000146281.5	2.33606	0.00904241	0.019488	0.445046	0.345131	0.309807	7.36e-14
ENSG00000170426.1	-2.33368	-0.0239334	0.0196125	0.447127	0.132632	0.246078	3.15e-10
ENSG00000122733.11	2.33284	0.00579648	0.0196566	0.447371	0.348791	0.203539	7.05e-09
ENSG00000125834.8	2.33056	0.00277511	0.0197768	0.449341	0.603635	0.61346	8.61e-35
ENSG00000182256.8	2.33054	0.0100289	0.0197776	0.448599	0.349174	0.351938	8.21e-15
ENSG00000143768.7	-2.32973	-0.00567544	0.0198207	0.448815	0.378081	0.418601	1.26e-19
ENSG00000111641.6	2.32972	0.0029158	0.0198208	0.448058	0.562456	0.683492	2.39e-41
ENSG00000164951.11	2.32917	0.00893483	0.0198498	0.447959	0.308244	0.34941	8.68e-16
ENSG00000162367.7	2.32847	0.00592353	0.0198872	0.448047	0.429644	0.447041	4.38e-21
ENSG00000138375.8	-2.32827	-0.00659879	0.0198976	0.447528	0.537036	0.673109	1.08e-41
ENSG00000101336.8	-2.3271	-0.00478229	0.0199601	0.448179	0.353812	0.306455	7.99e-13
ENSG00000185803.4	2.32557	0.0136739	0.0200414	0.449252	0.49356	0.549229	9.69e-28
ENSG00000243789.6	2.32529	0.00652432	0.0200565	0.448838	0.340895	0.457702	1.62e-21
ENSG00000239887.3	-2.32413	-0.0159036	0.0201185	0.449474	0.179423	0.231496	3.79e-10
ENSG00000186854.6	2.32264	0.00750524	0.0201985	0.45051	0.30381	0.373036	1.21e-16
ENSG00000168004.5	2.32253	0.00789101	0.0202046	0.449896	0.424917	0.447571	1.77e-23
ENSG00000104133.10	2.32163	0.0206495	0.0202527	0.450217	0.159725	0.220736	3.17e-09
ENSG00000203711.7	-2.31909	-0.0106556	0.02039	0.452518	0.500164	0.538425	1.97e-29
ENSG00000196126.6	2.31885	0.0359158	0.0204032	0.452062	0.206632	0.511289	1.65e-25
ENSG00000171861.6	-2.31853	-0.00630945	0.0204204	0.451694	0.773021	0.747811	8.93e-52
ENSG00000183207.8	-2.31823	-0.0036266	0.0204367	0.451308	0.681883	0.823101	1.09e-66
ENSG00000139626.11	2.31701	0.00923202	0.0205032	0.452033	0.571886	0.461951	2.44e-22
ENSG00000167600.9	-2.31521	-0.0122711	0.0206015	0.453451	0.184347	0.435002	1.66e-19
ENSG00000136950.9	-2.31279	-0.00589208	0.0207343	0.455626	0.303665	0.489015	1.86e-23
ENSG00000176473.9	2.31236	0.00395701	0.0207577	0.455392	0.716911	0.752518	5.11e-53
ENSG00000198939.3	2.31117	0.00544395	0.0208234	0.456084	0.606214	0.652996	2.78e-39
ENSG00000088882.7	2.3107	0.0096518	0.0208496	0.455914	0.559556	0.544149	1.43e-27
ENSG00000182013.13	2.30951	0.00285445	0.0209155	0.456608	0.66087	0.736451	1.59e-55
ENSG00000100604.8	-2.30821	-0.00883103	0.0209872	0.457427	0.623356	0.580369	1.34e-32
ENSG00000166006.8	2.30805	0.0102795	0.0209962	0.456879	0.227365	0.361121	2.2e-15
ENSG00000117228.9	-2.30735	-0.00248087	0.0210352	0.456986	0.359297	0.439107	7.91e-20
ENSG00000168484.8	-2.30669	-0.0174607	0.0210721	0.457045	0.527783	0.492386	1.97e-23
ENSG00000174226.4	2.30618	0.00806877	0.0211004	0.456918	0.692374	0.713807	5.31e-47
ENSG00000168461.8	2.30555	0.0143608	0.0211358	0.456945	0.642895	0.753475	9.51e-52
ENSG00000153832.7	2.30528	0.00466847	0.0211511	0.456539	0.719726	0.676339	1.97e-40
ENSG00000183891.5	-2.30506	-0.00385908	0.021163	0.456059	0.78072	0.77534	2.7e-58
ENSG00000102931.3	-2.30379	-0.00461386	0.0212345	0.456866	0.740257	0.704028	1.61e-47
ENSG00000180626.9	-2.30375	-0.00361382	0.0212365	0.456174	0.829439	0.824557	1.17e-69
ENSG00000072818.7	-2.30334	-0.00760552	0.0212597	0.455941	0.582373	0.639464	1.28e-36
ENSG00000024422.7	-2.30309	-0.00446742	0.0212736	0.455509	0.524761	0.766641	2.32e-54
ENSG00000123415.10	2.30308	0.00876004	0.0212741	0.454791	0.330874	0.281077	1.51e-11
ENSG00000117399.9	-2.30282	-0.00929373	0.0212889	0.454383	0.268207	0.206906	1.09e-08
ENSG00000135744.7	-2.30184	-0.00375387	0.0213441	0.454835	0.853285	0.731169	9.11e-49
ENSG00000134014.12	2.30165	0.00437156	0.0213549	0.454341	0.714037	0.646458	9.48e-41
ENSG00000139651.9	-2.30071	-0.00514178	0.0214079	0.454746	0.563925	0.572478	4.88e-30
ENSG00000130204.8	2.30041	0.00490633	0.0214247	0.454383	0.748803	0.713521	1.44e-46
ENSG00000138101.14	-2.29852	-0.0167619	0.0215325	0.455945	0.176399	0.253289	1.95e-10
ENSG00000153575.6	-2.29752	-0.0256224	0.021589	0.456421	0.240889	0.512352	1.75e-27
ENSG00000169635.5	-2.29686	-0.00922981	0.0216269	0.456501	0.449534	0.442445	4.6e-20
ENSG00000165392.5	-2.29609	-0.00691324	0.0216709	0.456708	0.509822	0.498799	3.86e-24
ENSG00000113263.8	2.29514	0.0090013	0.0217249	0.457126	0.476576	0.596028	1e-31
ENSG00000062650.13	2.29357	0.00515053	0.0218154	0.45831	0.413441	0.367882	4.54e-17
ENSG00000164402.9	-2.29335	-0.00462404	0.021828	0.457857	0.527068	0.438546	7.1e-20
ENSG00000162722.8	-2.29077	-0.00677641	0.0219765	0.460249	0.704859	0.744948	1.62e-53
ENSG00000170128.2	-2.2907	-0.0056838	0.021981	0.459625	0.687837	0.739391	5.26e-50
ENSG00000189099.7	2.29069	0.00487715	0.0219816	0.45892	0.423283	0.433336	8.54e-20
ENSG00000142453.7	2.28896	0.00774521	0.0220817	0.460292	0.519021	0.605868	1.11e-33
ENSG00000124383.4	-2.28823	-0.00863283	0.022124	0.460457	0.488702	0.501117	4.8e-26
ENSG00000218336.3	2.28795	0.00331974	0.0221407	0.460089	0.840943	0.872093	1.74e-83
ENSG00000159723.4	2.28793	0.0111529	0.0221415	0.459392	0.188822	0.173681	2.96e-07
ENSG00000205364.3	2.28786	0.00981889	0.0221454	0.458761	0.796056	0.756498	4.77e-54
ENSG00000204377.3	2.28572	0.00483547	0.0222705	0.460641	0.452334	0.538897	4.12e-27
ENSG00000255062.1	-2.2857	-0.0133443	0.0222719	0.459958	0.371173	0.352962	3.92e-15
ENSG00000198700.5	2.28568	0.00356503	0.0222732	0.459276	0.674729	0.601886	1.21e-34
ENSG00000162924.9	2.28545	0.00535782	0.0222863	0.458838	0.499946	0.56689	1.44e-30
ENSG00000111412.4	2.28537	0.00742021	0.0222912	0.458235	0.509363	0.535492	1.99e-26
ENSG00000088356.4	2.28523	0.0122288	0.0222995	0.457703	0.130535	0.28524	6.3e-12
ENSG00000137573.9	2.2848	0.00614359	0.0223245	0.457515	0.32801	0.408868	2.04e-18
ENSG00000185697.12	2.28472	0.0121788	0.022329	0.456907	0.381744	0.296988	6.89e-13
ENSG00000153814.7	-2.28446	-0.00262223	0.0223448	0.456531	0.760786	0.790193	1.77e-59
ENSG00000104228.8	2.28435	0.00512037	0.0223507	0.455957	0.620496	0.571187	1.49e-29
ENSG00000168546.6	-2.28327	-0.00590719	0.0224142	0.456556	0.609051	0.621918	6.46e-35
ENSG00000173517.6	-2.28305	-0.00677775	0.0224274	0.456131	0.20762	0.216847	3.95e-09
ENSG00000119711.8	-2.28297	-0.0145271	0.0224324	0.45554	0.440185	0.576661	3.1e-31
ENSG00000135069.9	2.28254	0.00757943	0.0224572	0.455353	0.516598	0.528525	2.4e-27
ENSG00000158715.5	-2.2815	-0.0115038	0.0225191	0.455916	0.580505	0.583473	4.21e-32
ENSG00000226180.2	-2.28085	-0.00334264	0.0225573	0.456	0.604535	0.835153	1.44e-70
ENSG00000180354.11	2.28055	0.00773364	0.0225752	0.455675	0.615738	0.599951	5.12e-34
ENSG00000233198.2	2.2796	0.0104427	0.0226314	0.456121	0.657574	0.621888	4.19e-35
ENSG00000176209.7	-2.27881	-0.0064301	0.0226782	0.456377	0.383009	0.54563	1.37e-27
ENSG00000167617.2	2.27693	0.0156155	0.0227907	0.457951	0.815568	0.832656	2.48e-73
ENSG00000185128.11	2.2768	0.0144851	0.0227979	0.45741	0.682928	0.774626	2.99e-61
ENSG00000147654.10	2.27675	0.006043	0.0228012	0.456791	0.329041	0.371148	4.22e-17
ENSG00000049540.12	-2.27544	-0.00935314	0.0228797	0.457678	0.160989	0.480863	8.76e-24
ENSG00000147571.3	2.27509	0.0108885	0.0229006	0.457412	0.150555	0.20284	4.92e-09
ENSG00000145780.6	2.27507	0.0163093	0.022902	0.456759	0.485582	0.528115	5.95e-26
ENSG00000204681.6	-2.27435	-0.00491445	0.0229451	0.456938	0.262882	0.292058	1.05e-12
ENSG00000153975.5	-2.27415	-0.016753	0.022957	0.456496	0.0861435	0.173491	4.11e-08
ENSG00000172201.6	2.2737	0.00455103	0.0229841	0.456355	0.550223	0.504607	1.57e-27
ENSG00000162702.7	2.27347	0.00779934	0.022998	0.455955	0.717223	0.78176	6e-58
ENSG00000136881.7	-2.27323	-0.00832888	0.0230122	0.455561	0.670159	0.787494	5.78e-59
ENSG00000159423.12	2.27314	0.00319116	0.0230179	0.455002	0.785584	0.806799	9.28e-66
ENSG00000042286.10	2.273	0.00455653	0.0230259	0.454489	0.832621	0.802661	1.68e-62
ENSG00000219481.6	2.27233	0.0153774	0.0230666	0.454622	0.279435	0.691481	2.45e-43
ENSG00000169877.5	-2.27163	-0.00709415	0.023109	0.454787	0.337423	0.375575	7.62e-17
ENSG00000137494.9	-2.27163	-0.00435123	0.023109	0.45412	0.521579	0.577132	8.29e-31
ENSG00000114115.5	-2.27129	-0.00754602	0.0231295	0.453857	0.297846	0.40656	2.95e-18
ENSG00000213420.3	2.27018	0.0107094	0.0231966	0.454506	0.376158	0.30937	6.38e-14
ENSG00000084628.5	2.26933	0.00651004	0.0232481	0.454849	0.657191	0.712931	2.99e-45
ENSG00000189068.5	-2.26853	-0.00996416	0.0232971	0.455143	0.582054	0.454012	2.2e-21
ENSG00000168582.4	2.26774	0.00679679	0.023345	0.455414	0.538356	0.51469	2.59e-27
ENSG00000237412.2	-2.26755	-0.00589031	0.0233566	0.454977	0.337552	0.354621	8.06e-16
ENSG00000167107.8	2.2673	0.00681888	0.0233716	0.454607	0.702229	0.650233	4.85e-38
ENSG00000145649.7	2.26415	0.00803615	0.0235646	0.457696	0.192754	0.211025	7.88e-09
ENSG00000075234.12	-2.26383	-0.00690371	0.0235847	0.457422	0.803031	0.824471	1.47e-74
ENSG00000182107.5	-2.26344	-0.00535503	0.0236087	0.457225	0.460464	0.3792	6.28e-17
ENSG00000171346.9	2.26314	0.00843507	0.0236269	0.456916	0.491495	0.594937	1.85e-32
ENSG00000127564.12	2.26314	0.00881288	0.0236269	0.456257	0.566322	0.683356	3.52e-43
ENSG00000113532.8	2.26294	0.00658313	0.0236391	0.455836	0.318929	0.362798	9.1e-16
ENSG00000239779.2	2.2617	0.0126284	0.0237157	0.456653	0.542492	0.521074	1.76e-27
ENSG00000176182.5	-2.26089	-0.00812449	0.0237658	0.456961	0.800825	0.811523	1.1e-64
ENSG00000109929.5	-2.25983	-0.00679306	0.0238321	0.457578	0.447833	0.620531	6.86e-34
ENSG00000049246.10	-2.25933	-0.0224816	0.023863	0.457515	0.27684	0.368291	3.73e-16
ENSG00000167005.9	2.25744	0.00507296	0.0239804	0.459108	0.603107	0.636522	2.32e-39
ENSG00000127616.13	2.25698	0.015319	0.0240091	0.459001	0.439406	0.495217	8.35e-24
ENSG00000085982.9	2.25592	0.00451497	0.0240755	0.459614	0.87318	0.897742	3.18e-94
ENSG00000115008.5	-2.25464	-0.00718022	0.0241558	0.460489	0.160228	0.146662	1.76e-06
ENSG00000154240.12	-2.25461	-0.00430889	0.0241578	0.459873	0.416913	0.41141	3.44e-19
ENSG00000072778.15	-2.25439	-0.0117773	0.0241716	0.459482	0.664812	0.753586	5.17e-52
ENSG00000166278.10	-2.25421	-0.0114948	0.0241828	0.459044	0.365175	0.522176	1.37e-25
ENSG00000172179.7	2.2532	0.0121845	0.0242465	0.4596	0.423761	0.61894	2.97e-34
ENSG00000165490.8	-2.25303	-0.00515931	0.024257	0.45915	0.368279	0.476611	4.44e-23
ENSG00000186480.8	-2.25171	-0.00555514	0.0243405	0.460079	0.716287	0.686061	1.49e-42
ENSG00000008735.10	2.25142	0.0108918	0.0243591	0.45978	0.480439	0.503314	3.04e-24
ENSG00000115286.15	2.25131	0.00619545	0.0243661	0.459266	0.766625	0.697419	8.19e-45
ENSG00000114948.8	2.25066	0.00474113	0.0244073	0.459395	0.369029	0.46463	1.05e-21
ENSG00000162300.7	-2.24973	-0.0124042	0.0244662	0.459857	0.514721	0.744353	1.34e-50
ENSG00000072062.9	2.24804	0.00798289	0.0245739	0.461234	0.698277	0.818971	3.62e-67
ENSG00000110148.5	-2.24499	-0.00631571	0.0247686	0.464237	0.691791	0.831493	3.4e-70
ENSG00000126351.8	-2.24455	-0.0110458	0.0247969	0.464116	0.485548	0.450781	8.93e-21
ENSG00000111801.11	2.24439	0.00964414	0.0248071	0.46366	0.140818	0.158166	5.23e-07
ENSG00000173559.8	2.24366	0.0109381	0.0248541	0.463889	0.277291	0.343991	5.85e-15
ENSG00000112992.12	-2.24032	-0.0195435	0.0250701	0.467269	0.503883	0.384428	3.6e-17
ENSG00000155016.13	-2.23989	-0.0129653	0.0250981	0.467142	0.455629	0.510712	4.31e-25
ENSG00000151376.12	2.23931	0.0150916	0.0251356	0.467189	0.33435	0.409073	1.01e-18
ENSG00000168538.11	2.2385	0.00605533	0.0251882	0.467517	0.529604	0.831712	3.18e-71
ENSG00000125447.12	2.23702	0.00832803	0.0252849	0.468662	0.486022	0.41379	6.23e-21
ENSG00000151503.8	-2.2364	-0.00506453	0.0253256	0.468767	0.760314	0.743617	7.87e-50
ENSG00000187642.5	2.23611	0.0157981	0.0253446	0.46847	0.571031	0.581081	1.82e-33
ENSG00000171885.9	2.23589	0.0046806	0.0253591	0.468092	0.521815	0.490086	1.95e-23
ENSG00000123342.11	-2.2357	-0.00360212	0.0253717	0.46768	0.343401	0.296174	1.41e-13
ENSG00000139629.11	-2.23544	-0.00436805	0.0253887	0.46735	0.73634	0.663013	3.66e-39
ENSG00000100416.8	2.23515	0.0109275	0.0254078	0.467059	0.742533	0.600524	2.15e-36
ENSG00000167863.7	2.23429	0.0076566	0.0254642	0.467453	0.486984	0.516939	1.1e-25
ENSG00000164406.7	2.23244	0.00601099	0.025586	0.469046	0.312371	0.281947	1.95e-12
ENSG00000121316.6	-2.23219	-0.00443164	0.0256023	0.468702	0.43413	0.415671	3.93e-19
ENSG00000130487.4	2.232	0.00437809	0.0256151	0.468296	0.415941	0.431212	2.64e-20
ENSG00000053747.11	2.23105	0.0111636	0.0256781	0.468808	0.521382	0.6279	1.37e-34
ENSG00000162493.12	-2.23093	-0.0102805	0.0256855	0.468304	0.61014	0.691257	8.91e-46
ENSG00000163625.11	-2.23077	-0.0217677	0.0256965	0.467867	0.178457	0.280296	1.03e-11
ENSG00000175155.4	2.23045	0.00496345	0.0257174	0.467612	0.322031	0.306354	6.17e-13
ENSG00000158882.8	2.22785	0.00565882	0.0258907	0.470124	0.620885	0.697662	7.26e-44
ENSG00000188092.10	2.22712	0.022195	0.025939	0.470362	0.356162	0.390177	7.48e-18
ENSG00000187037.4	-2.22704	-0.0052574	0.0259446	0.469828	0.731792	0.728902	7.39e-48
ENSG00000130595.12	2.22559	0.0103525	0.0260417	0.470949	0.586924	0.790104	1.67e-61
ENSG00000147536.7	-2.22374	-0.00787263	0.0261657	0.472553	0.434434	0.356935	2.73e-15
ENSG00000196352.9	-2.22357	-0.00836159	0.0261775	0.472129	0.372817	0.568331	8.55e-30
ENSG00000172752.10	2.22356	0.00488598	0.0261782	0.471506	0.35726	0.360653	1.63e-15
ENSG00000118308.10	-2.22349	-0.00937348	0.0261827	0.470953	0.525378	0.679562	9.97e-41
ENSG00000106355.5	-2.22317	-0.0057146	0.0262046	0.470714	0.429631	0.360808	1.09e-15
ENSG00000134146.7	-2.22309	-0.00235463	0.0262096	0.470172	0.516253	0.618916	9.51e-34
ENSG00000168395.10	2.22292	0.00804098	0.0262209	0.469746	0.344325	0.415298	7.97e-19
ENSG00000126860.7	2.21947	0.0080793	0.0264548	0.473303	0.187518	0.196864	5.26e-08
ENSG00000163815.5	-2.21884	-0.00578258	0.0264976	0.473434	0.370406	0.326684	1.68e-14
ENSG00000164663.9	-2.21861	-0.00738007	0.0265134	0.473086	0.700767	0.675691	6.42e-41
ENSG00000120694.15	2.21857	0.00567705	0.026516	0.472503	0.65274	0.623391	2.78e-35
ENSG00000182557.3	2.21842	0.00529056	0.0265264	0.472059	0.849784	0.87965	5.12e-86
ENSG00000180616.4	2.21826	0.00919504	0.0265372	0.471624	0.542411	0.620221	3.76e-34
ENSG00000149654.5	-2.21779	-0.0115332	0.0265692	0.471566	0.542289	0.485943	1.33e-25
ENSG00000019582.10	-2.21776	-0.0125543	0.0265712	0.470978	0.502025	0.471939	4.01e-23
ENSG00000090905.13	2.21681	0.0205775	0.0266361	0.471503	0.585921	0.781231	5.31e-59
ENSG00000239388.4	2.21529	0.00522482	0.02674	0.472718	0.39139	0.331581	5.73e-15
ENSG00000134321.7	-2.21513	-0.00610562	0.026751	0.472288	0.575706	0.587248	7.5e-33
ENSG00000272047.1	2.21415	0.00378653	0.0268187	0.47286	0.552393	0.606173	2.58e-33
ENSG00000100441.5	2.21269	0.00520257	0.026919	0.474002	0.409014	0.562853	2.38e-29
ENSG00000175548.4	-2.21181	-0.0108033	0.0269798	0.474449	0.221094	0.297374	5.63e-13
ENSG00000102924.7	-2.21061	-0.00603143	0.027063	0.475288	0.455383	0.523558	2.05e-25
ENSG00000129625.8	2.21047	0.00888626	0.0270723	0.474828	0.338301	0.312733	2.2e-13
ENSG00000170837.2	2.21032	0.00349974	0.0270832	0.474398	0.774647	0.67882	1.22e-40
ENSG00000125827.4	-2.2101	-0.00682728	0.0270984	0.474044	0.418141	0.494089	1.23e-23
ENSG00000176907.3	2.20962	0.00421429	0.0271315	0.474002	0.463182	0.487518	2.97e-24
ENSG00000214013.5	2.2086	0.00925091	0.0272024	0.474621	0.323096	0.347574	5.21e-15
ENSG00000105409.11	2.20811	0.0261999	0.0272364	0.474596	0.237833	0.327338	7.89e-14
ENSG00000140992.14	-2.20739	-0.0113833	0.0272871	0.474861	0.519568	0.485649	7.14e-24
ENSG00000198792.8	-2.20632	0.00548631	0.0273618	0.475542	0.46133	0.533688	7.2e-27
ENSG00000100890.11	-2.20567	-0.00502809	0.0274069	0.47571	0.370861	0.481607	1.58e-22
ENSG00000108179.9	-2.2041	-0.00747632	0.027517	0.477001	0.638302	0.697529	2.72e-43
ENSG00000146830.9	-2.20274	-0.00453065	0.0276129	0.478045	0.511055	0.526133	3.24e-26
ENSG00000104129.5	-2.20248	-0.00662248	0.0276312	0.477743	0.25172	0.299779	9.97e-13
ENSG00000156381.4	-2.20211	-0.00207418	0.0276576	0.477583	0.571791	0.634842	3.34e-37
ENSG00000065413.12	-2.20206	-0.0137112	0.0276609	0.477025	0.18779	0.192747	2.76e-08
ENSG00000198642.5	2.20177	0.00573407	0.0276812	0.47676	0.41022	0.556181	2.68e-29
ENSG00000187513.8	-2.20131	-0.00193595	0.027714	0.476711	0.590475	0.509144	5.82e-26
ENSG00000165983.10	2.20026	0.00548027	0.0277882	0.477374	0.517193	0.640437	1.28e-38
ENSG00000174469.13	-2.19928	-0.0112236	0.027858	0.47796	0.272251	0.254031	1.21e-10
ENSG00000122359.13	2.19925	0.00318167	0.0278603	0.477387	0.663314	0.75853	4.08e-54
ENSG00000239672.3	2.19811	0.00450068	0.027941	0.478158	0.661626	0.713245	1.55e-46
ENSG00000105613.5	-2.19779	-0.0105344	0.027964	0.477939	0.451911	0.480489	6.62e-23
ENSG00000002587.5	2.19769	0.00188476	0.0279712	0.477454	0.567696	0.571212	1.1e-29
ENSG00000136286.10	-2.1952	-0.00592749	0.0281496	0.479887	0.40221	0.406308	3.64e-18
ENSG00000253953.1	2.19512	0.00670392	0.0281551	0.47937	0.468335	0.662781	1.25e-39
ENSG00000182902.9	2.19425	0.00972112	0.0282174	0.47982	0.540922	0.696923	6.05e-46
ENSG00000085231.9	-2.1922	-0.0100099	0.0283648	0.481714	0.260543	0.285424	4.3e-12
ENSG00000143627.13	2.19194	0.00632527	0.028384	0.481429	0.310571	0.328624	5.82e-14
ENSG00000119922.7	2.18893	0.00968516	0.0286018	0.48451	0.122763	0.223214	2.41e-09
ENSG00000166508.13	-2.18886	0.00424992	0.0286069	0.483984	0.436596	0.336529	2.9e-15
ENSG00000104626.10	2.18773	0.0094292	0.0286893	0.484765	0.620817	0.703626	2.93e-46
ENSG00000178403.3	2.18757	0.0124567	0.0287012	0.484353	0.625945	0.606089	2.52e-33
ENSG00000248333.3	2.18748	0.00974738	0.0287076	0.483851	0.523891	0.481569	1.66e-22
ENSG00000159409.10	2.18709	0.00535788	0.0287359	0.483719	0.427054	0.577041	4.39e-30
ENSG00000143851.11	2.18696	0.00879818	0.0287454	0.483271	0.755626	0.754953	1.15e-53
ENSG00000179761.7	2.18671	0.00757261	0.0287635	0.482969	0.223071	0.280781	1e-11
ENSG00000143337.14	2.18559	0.00775682	0.0288455	0.483739	0.256637	0.34269	7.68e-15
ENSG00000254415.3	-2.18548	-0.00366087	0.028854	0.483276	0.785604	0.874379	1.76e-85
ENSG00000161036.6	-2.18504	-0.0136754	0.0288861	0.483208	0.381293	0.555127	5.67e-32
ENSG00000140575.8	2.18491	0.00451671	0.0288957	0.482766	0.804431	0.76092	1.97e-53
ENSG00000125319.10	-2.18436	-0.00459728	0.0289356	0.482829	0.445914	0.497382	2.97e-24
ENSG00000119547.5	-2.18426	-0.00582336	0.0289428	0.482349	0.321845	0.423382	4.34e-19
ENSG00000107831.8	2.18321	0.00622532	0.0290203	0.483038	0.303543	0.40739	3.72e-18
ENSG00000188766.8	2.18265	0.013262	0.0290617	0.483126	0.401164	0.352017	2.14e-15
ENSG00000156232.6	-2.18251	-0.00564171	0.0290721	0.482699	0.306371	0.373948	2.2e-16
ENSG00000198959.7	2.18229	0.00548355	0.0290881	0.482367	0.381546	0.322901	1.48e-13
ENSG00000161021.7	2.17848	0.00424269	0.0293706	0.486449	0.828136	0.759056	4.52e-53
ENSG00000006459.6	-2.17823	-0.00491933	0.0293891	0.486154	0.464991	0.537623	4.84e-28
ENSG00000134339.4	2.17796	0.00905931	0.0294093	0.485887	0.552464	0.617187	2.1e-34
ENSG00000178055.8	2.17736	0.0156266	0.0294535	0.486017	0.192852	0.237167	3.49e-10
ENSG00000145242.9	2.17673	0.005342	0.0295007	0.486197	0.448452	0.457941	5.99e-21
ENSG00000263002.3	-2.17661	-0.00746145	0.0295096	0.485745	0.581139	0.764032	2.19e-55
ENSG00000197496.4	2.17611	0.00584704	0.0295472	0.485767	0.562406	0.619012	1.44e-36
ENSG00000161395.8	2.17607	0.0114849	0.0295497	0.485212	0.385805	0.483141	5.58e-23
ENSG00000163507.9	2.17602	0.00609087	0.0295536	0.484681	0.55311	0.584254	1.32e-30
ENSG00000101745.11	-2.17549	-0.00815654	0.0295934	0.48474	0.554847	0.763013	4.51e-55
ENSG00000050405.9	-2.17533	0.00083496	0.029605	0.484338	0.289562	0.336732	2.65e-14
ENSG00000178882.9	-2.17516	-0.00874899	0.0296178	0.483955	0.650936	0.655331	6.39e-39
ENSG00000197530.8	-2.17494	-0.016179	0.0296346	0.483639	0.544087	0.500596	2.38e-24
ENSG00000198805.7	2.17469	0.00987528	0.029653	0.48335	0.552835	0.656245	8.08e-41
ENSG00000165861.9	2.17464	0.00768744	0.0296569	0.482825	0.430957	0.620643	2.13e-36
ENSG00000133704.5	2.17427	0.00188158	0.029685	0.482696	0.609758	0.632622	6.31e-36
ENSG00000004468.8	2.1739	0.00449592	0.0297124	0.482555	0.624568	0.583624	1.12e-31
ENSG00000152492.9	2.17353	0.00558165	0.0297406	0.482427	0.596509	0.566293	7.62e-29
ENSG00000198909.3	2.17286	0.0102118	0.0297906	0.482653	0.230905	0.285278	5.87e-12
ENSG00000079337.11	2.17279	0.00358791	0.029796	0.482156	0.49453	0.420272	5.26e-19
ENSG00000167747.9	2.17228	0.0019338	0.0298345	0.482196	0.716697	0.782252	1.11e-60
ENSG00000163958.9	2.17151	0.00391996	0.0298925	0.482551	0.778832	0.790995	1.47e-59
ENSG00000128268.11	-2.17117	-0.00384693	0.0299185	0.48239	0.645343	0.521156	1.04e-27
ENSG00000106823.8	2.17068	0.0048359	0.0299557	0.482408	0.355101	0.499008	6.64e-25
ENSG00000269165.1	2.17056	0.0129546	0.0299643	0.481967	0.185226	0.216742	4.68e-09
ENSG00000105204.9	2.17034	0.00847848	0.029981	0.481656	0.680649	0.673574	3.87e-41
ENSG00000160993.3	-2.16922	-0.0104437	0.0300661	0.482444	0.234732	0.220845	3.5e-09
ENSG00000031691.6	-2.16889	-0.00570754	0.030091	0.482265	0.314135	0.282145	1.53e-12
ENSG00000179886.4	2.1685	0.00881066	0.0301204	0.48216	0.432609	0.641067	3.48e-36
ENSG00000205810.4	-2.16627	-0.00513478	0.0302907	0.484306	0.434618	0.441023	2.38e-20
ENSG00000028203.13	-2.16563	-0.00398194	0.0303398	0.484512	0.743452	0.671312	1.53e-40
ENSG00000224389.4	-2.16397	-0.00470864	0.0304669	0.485963	0.381918	0.375942	9.88e-17
ENSG00000122543.6	-2.1612	-0.00978903	0.0306798	0.488775	0.679176	0.812901	1.68e-65
ENSG00000261514.1	-2.16114	-0.0062858	0.0306848	0.488274	0.160409	0.31278	1.11e-13
ENSG00000189319.9	2.16073	0.00570718	0.0307159	0.488188	0.673795	0.613636	9.73e-34
ENSG00000115841.15	-2.16037	-0.0101951	0.0307437	0.488049	0.49772	0.542428	4.42e-29
ENSG00000145349.12	2.15901	0.0157959	0.030849	0.489142	0.693057	0.682169	3.62e-42
ENSG00000120738.7	2.15882	0.00713344	0.0308643	0.488805	0.248791	0.256198	1.32e-10
ENSG00000115295.15	-2.15871	0.000576011	0.0308728	0.488362	0.494715	0.703739	9.91e-44
ENSG00000204264.4	2.1581	0.0100882	0.0309203	0.488536	0.370247	0.45499	6.66e-21
ENSG00000092108.16	-2.15803	-0.00451098	0.0309257	0.488045	0.563499	0.629456	9.95e-36
ENSG00000184792.11	2.15772	0.00881708	0.0309493	0.487841	0.155456	0.183545	8e-08
ENSG00000197170.5	-2.15702	-0.0116099	0.0310037	0.488125	0.58144	0.686115	3.37e-46
ENSG00000157741.10	-2.15682	-0.00403478	0.0310198	0.487803	0.846588	0.794854	9.71e-61
ENSG00000156959.7	2.15678	0.00404961	0.0310231	0.487283	0.798346	0.748891	2.06e-51
ENSG00000138495.2	-2.1557	-0.00785775	0.0311067	0.488024	0.2935	0.396556	7.23e-18
ENSG00000123143.8	-2.15518	-0.00750281	0.0311476	0.488093	0.68403	0.852326	1.78e-79
ENSG00000166224.12	-2.15463	-0.00995631	0.0311911	0.488202	0.622009	0.20215	1.17e-09
ENSG00000138764.9	2.15445	0.00622028	0.0312052	0.487853	0.274133	0.26509	1.88e-11
ENSG00000118260.10	-2.15362	-0.00569911	0.03127	0.488296	0.777599	0.668257	4.06e-39
ENSG00000140365.11	-2.15344	-0.00582801	0.0312838	0.487942	0.309946	0.421981	3.78e-19
ENSG00000173163.6	2.15335	0.00466304	0.0312911	0.487487	0.475404	0.429952	6.95e-20
ENSG00000133317.10	-2.15328	-0.00366001	0.0312964	0.487003	0.306476	0.293329	2.59e-12
ENSG00000123219.8	2.15212	0.00569622	0.0313877	0.487857	0.356772	0.466818	1.46e-21
ENSG00000133028.6	2.15106	0.00763321	0.0314712	0.488587	0.678777	0.88353	1.38e-91
ENSG00000257093.2	2.15103	0.00849466	0.0314738	0.488061	0.512483	0.669648	5.06e-42
ENSG00000092531.5	2.15086	0.00806622	0.031487	0.4877	0.257453	0.296723	1.39e-12
ENSG00000003249.9	-2.15084	-0.0148665	0.0314885	0.48716	0.2842	0.260593	2.38e-11
ENSG00000167508.6	-2.15077	-0.00904269	0.0314948	0.486694	0.465097	0.475058	2.55e-23
ENSG00000158887.11	2.14982	0.014619	0.0315692	0.487281	0.414334	0.389481	3.69e-17
ENSG00000113851.9	-2.1492	-0.0035292	0.0316188	0.487485	0.792801	0.72007	3.53e-48
ENSG00000103569.5	2.14919	0.0125484	0.0316195	0.486935	0.530069	0.663574	6.25e-39
ENSG00000133059.12	-2.14823	-0.00661569	0.0316954	0.487543	0.521766	0.546869	6.77e-28
ENSG00000105672.10	2.14796	0.00797099	0.0317171	0.487316	0.566837	0.681968	9.02e-44
ENSG00000257242.2	-2.14477	-0.00553604	0.031971	0.490655	0.442967	0.538263	6.34e-28
ENSG00000131634.9	2.14448	0.0136036	0.0319943	0.490449	0.552143	0.609081	2.38e-33
ENSG00000157873.13	2.14448	0.00748389	0.0319944	0.489889	0.52093	0.480203	4.42e-23
ENSG00000170549.3	-2.14417	-0.0151701	0.0320197	0.489716	0.748651	0.787251	6.12e-59
ENSG00000170144.14	2.14404	0.548236	0.03203	0.489315	0.213563	0.264509	8.25e-11
ENSG00000189366.5	-2.1422	-0.00378588	0.0321774	0.491006	0.637585	0.645813	3.11e-41
ENSG00000132849.14	2.14196	0.00413191	0.0321963	0.490735	0.677042	0.672062	1.57e-39
ENSG00000139343.6	2.14108	0.00323446	0.0322675	0.491261	0.620031	0.683213	2.39e-41
ENSG00000108774.10	2.14022	0.00867327	0.0323372	0.491763	0.402525	0.531517	6.55e-27
ENSG00000187051.4	2.14001	0.00487654	0.0323539	0.491459	0.299361	0.468316	6.17e-23
ENSG00000159579.9	2.13939	0.00500821	0.032404	0.491661	0.71712	0.867397	8.41e-82
ENSG00000158373.7	2.13855	0.00413098	0.0324725	0.492143	0.343363	0.282746	1.86e-12
ENSG00000137825.6	2.13842	0.00867533	0.0324828	0.491742	0.127457	0.221396	2.47e-09
ENSG00000256294.3	-2.13738	-0.011784	0.0325667	0.492455	0.355856	0.353994	1.02e-15
ENSG00000104290.6	-2.13736	-0.0137892	0.032569	0.491933	0.682552	0.65733	1.33e-39
ENSG00000108591.5	2.13699	0.0130167	0.032599	0.491831	0.319197	0.418906	4.76e-19
ENSG00000186377.6	-2.13617	0.00241445	0.0326654	0.492279	0.440971	0.386655	6.51e-17
ENSG00000106299.7	2.13555	0.0115669	0.0327161	0.492489	0.134053	0.275509	1.75e-11
ENSG00000167074.10	2.13548	0.00854929	0.0327219	0.492022	0.273474	0.270883	2.15e-11
ENSG00000121486.7	2.13538	0.00824047	0.0327301	0.491593	0.20802	0.439185	7.54e-20
ENSG00000113595.10	-2.13519	-0.00692166	0.0327457	0.491275	0.238821	0.390129	1.25e-17
ENSG00000108854.11	2.1343	0.00829774	0.0328182	0.491812	0.578977	0.575295	4.45e-32
ENSG00000162510.5	-2.13419	-0.00490613	0.0328276	0.491403	0.669229	0.614409	4.84e-35
ENSG00000168907.9	2.13404	0.00639976	0.0328398	0.491037	0.198673	0.314889	3.21e-14
ENSG00000157593.12	-2.13381	-0.00794852	0.0328582	0.490763	0.718568	0.592337	5.67e-32
ENSG00000136160.10	-2.13363	-0.00621373	0.0328734	0.490442	0.320852	0.388622	1.16e-17
ENSG00000075886.10	-2.13267	-0.0115395	0.0329515	0.491061	0.446914	0.571907	4.56e-30
ENSG00000105664.6	-2.13262	-0.00539191	0.0329559	0.49058	0.692625	0.746717	6.52e-52
ENSG00000160862.8	-2.13104	-0.00564586	0.0330861	0.49197	0.303296	0.335031	3.99e-14
ENSG00000148672.7	-2.13025	-0.0217703	0.0331512	0.492392	0.304834	0.495602	2.33e-24
ENSG00000159079.14	2.12987	0.00659709	0.0331823	0.492307	0.604159	0.528011	1.73e-26
ENSG00000137269.10	-2.12914	-0.00410752	0.0332423	0.492652	0.506244	0.469488	1.62e-22
ENSG00000160145.11	-2.12879	-0.00787178	0.0332716	0.49254	0.16728	0.174266	2.41e-07
ENSG00000171988.13	-2.12877	-0.00825214	0.0332732	0.492018	0.44141	0.394386	4.18e-17
ENSG00000183605.12	2.12724	0.0049474	0.0334	0.493348	0.797629	0.844477	1.91e-74
ENSG00000130208.5	-2.12723	-0.00366712	0.0334011	0.492821	0.497265	0.683782	4.75e-42
ENSG00000082781.7	-2.12704	-0.00992202	0.033417	0.492512	0.303413	0.404565	1.87e-18
ENSG00000083642.14	-2.12692	-0.0039589	0.0334267	0.492114	0.672719	0.729015	3.44e-47
ENSG00000131711.10	2.12673	0.00661081	0.0334422	0.491801	0.426561	0.494486	1.23e-23
ENSG00000071539.9	2.12597	0.00535202	0.0335054	0.492189	0.582931	0.60509	9.82e-35
ENSG00000187862.7	2.12514	0.0123345	0.0335746	0.492665	0.576368	0.616826	1.32e-36
ENSG00000007402.7	-2.12386	-0.0101117	0.0336823	0.493704	0.175949	0.261732	4.2e-12
ENSG00000150672.12	-2.12344	-0.0102113	0.0337168	0.493669	0.177935	0.15692	1.66e-06
ENSG00000110713.11	-2.12192	-0.00837656	0.0338444	0.494996	0.567121	0.633915	2.4e-36
ENSG00000167183.2	-2.12176	-0.00975253	0.0338575	0.494647	0.249715	0.257598	1.3e-10
ENSG00000267508.1	-2.12158	-0.016389	0.0338733	0.494339	0.635586	0.750342	1.62e-51
ENSG00000156219.12	-2.11958	-0.00442998	0.0340413	0.496248	0.502545	0.572102	7.59e-30
ENSG00000175376.4	2.1193	0.00583851	0.0340647	0.496049	0.249639	0.285498	3.51e-12
ENSG00000166562.4	-2.11906	-0.00509614	0.0340856	0.495814	0.697054	0.781977	1.77e-58
ENSG00000109061.9	2.11839	0.0035859	0.0341423	0.4961	0.584667	0.678769	1.56e-44
ENSG00000141655.11	2.11633	0.00350817	0.0343171	0.498099	0.788417	0.779148	2.96e-58
ENSG00000198053.7	2.11588	0.00635796	0.0343554	0.498114	0.787061	0.663888	4.44e-42
ENSG00000006606.4	2.11537	0.0155865	0.0343984	0.498199	0.364091	0.2864	1.21e-12
ENSG00000235750.5	-2.11486	-0.0102835	0.0344419	0.498289	0.542798	0.57103	2.39e-30
ENSG00000174917.4	2.11385	0.0101733	0.034528	0.498995	0.643517	0.709417	5.57e-53
ENSG00000101180.11	2.11346	0.0130888	0.0345614	0.498938	0.782123	0.690008	7.85e-43
ENSG00000239704.6	2.11223	0.000961422	0.0346668	0.499921	0.837295	0.845345	1.17e-75
ENSG00000102468.6	2.11138	0.000124587	0.0347393	0.500428	0.76849	0.787506	7.07e-59
ENSG00000151079.6	-2.11117	-0.00958918	0.0347574	0.500151	0.584211	0.644582	9.8e-39
ENSG00000137871.15	-2.10997	-0.0111852	0.0348607	0.501098	0.44071	0.556062	6.01e-30
ENSG00000119820.6	-2.10949	-0.00605145	0.0349026	0.501161	0.322412	0.505672	1.49e-25
ENSG00000255046.1	2.10944	0.0204439	0.0349066	0.500681	0.331314	0.392056	4.37e-18
ENSG00000132294.9	-2.1088	-0.00368246	0.0349617	0.500935	0.624556	0.560576	3.33e-29
ENSG00000143257.7	2.10879	0.00977638	0.0349629	0.500417	0.642537	0.662663	5.15e-42
ENSG00000204386.6	-2.1079	-0.00707857	0.0350398	0.500982	0.44131	0.51948	4.43e-26
ENSG00000198797.6	-2.10596	-0.00826858	0.035208	0.502848	0.386443	0.409454	3.01e-18
ENSG00000198604.6	2.10543	0.0110424	0.0352539	0.502968	0.44992	0.512763	8.63e-25
ENSG00000135298.9	-2.10497	-0.00631855	0.0352935	0.502997	0.502063	0.448136	5.06e-22
ENSG00000105122.8	2.10407	0.00669376	0.0353724	0.503584	0.548196	0.587534	1.2e-30
ENSG00000183971.5	2.10344	0.0101574	0.0354272	0.503829	0.44613	0.440218	2.32e-21
ENSG00000163220.10	2.10295	0.0124814	0.0354706	0.50391	0.313206	0.333974	4.62e-14
ENSG00000142864.10	-2.1022	-0.00775256	0.035536	0.504304	0.565305	0.651828	3.87e-37
ENSG00000006744.14	-2.10182	-0.00425699	0.0355693	0.504242	0.822894	0.821359	7.48e-69
ENSG00000125482.8	2.1009	0.00503955	0.0356499	0.50485	0.663812	0.691429	2.51e-43
ENSG00000165617.10	2.10084	0.00416551	0.0356554	0.504395	0.69403	0.655952	1.84e-38
ENSG00000133027.13	-2.10063	-0.0312315	0.0356735	0.504118	0.250006	0.211954	1.4e-08
ENSG00000197580.7	-2.09971	-0.00412891	0.0357543	0.504727	0.493971	0.577236	8.6e-30
ENSG00000155893.7	2.09831	0.0093155	0.0358781	0.505939	0.375811	0.526727	3.68e-26
ENSG00000115226.5	-2.09822	-0.00825577	0.0358859	0.505518	0.339565	0.435216	4.31e-21
ENSG00000170209.4	-2.09805	-0.00330895	0.035901	0.505198	0.584957	0.747233	1.23e-51
ENSG00000079805.12	-2.09714	-0.00208443	0.0359808	0.505789	0.668484	0.654536	3.65e-40
ENSG00000163481.3	2.09685	0.0103149	0.0360069	0.505626	0.644949	0.611386	3.55e-33
ENSG00000106346.7	2.09683	0.0112936	0.0360087	0.505121	0.498115	0.795958	4.51e-61
ENSG00000010244.12	2.09675	0.00518495	0.0360158	0.504691	0.512566	0.547826	1.51e-27
ENSG00000160803.7	2.09675	0.014442	0.0360161	0.504167	0.438989	0.464433	1.05e-22
ENSG00000172901.15	-2.09482	-0.00611279	0.0361874	0.506036	0.378613	0.413873	1.47e-18
ENSG00000100401.15	-2.09394	-0.00669633	0.0362652	0.506594	0.356799	0.365494	9.73e-17
ENSG00000256053.3	-2.09333	-0.00734733	0.0363194	0.506822	0.482709	0.602912	1.69e-35
ENSG00000187742.10	2.09302	0.022058	0.0363474	0.506685	0.396847	0.490772	3.11e-23
ENSG00000139505.10	-2.09293	-0.00771993	0.0363551	0.506265	0.581195	0.750201	1.06e-53
ENSG00000135766.8	2.09198	0.00678586	0.0364403	0.506924	0.823437	0.782033	1.11e-57
ENSG00000126070.14	2.09048	0.0236458	0.0365744	0.508262	0.255386	0.258307	9.57e-11
ENSG00000066468.16	-2.08997	-0.00126331	0.0366205	0.508374	0.691074	0.801387	1.99e-61
ENSG00000253309.2	2.08991	0.00355374	0.0366255	0.507916	0.482236	0.582507	7.15e-32
ENSG00000187961.9	-2.08958	-0.00508189	0.0366554	0.507804	0.386576	0.731342	1.38e-48
ENSG00000120327.4	2.08933	0.00427356	0.036678	0.507592	0.527259	0.555653	2e-28
ENSG00000170390.10	2.08891	0.0066236	0.036716	0.507593	0.448139	0.42745	4.27e-20
ENSG00000213648.6	-2.0886	-0.0228938	0.0367441	0.507458	0.21338	0.335136	3.95e-14
ENSG00000146731.6	2.08847	0.00484094	0.0367556	0.507093	0.504773	0.691189	6.63e-43
ENSG00000182885.12	-2.08761	-0.004446	0.036833	0.507637	0.7949	0.767915	5.2e-54
ENSG00000163528.8	2.08707	0.00662267	0.0368817	0.507786	0.288291	0.470748	2.32e-22
ENSG00000143543.10	2.08665	0.0131829	0.0369194	0.507782	0.207436	0.213808	6.14e-09
ENSG00000119688.16	2.08618	0.00498055	0.0369623	0.507851	0.555996	0.644529	4.61e-37
ENSG00000175768.8	-2.08542	-0.00686372	0.0370308	0.50827	0.643358	0.572372	5.47e-34
ENSG00000172638.8	-2.08487	-0.00554235	0.0370812	0.50844	0.204326	0.205654	1.51e-08
ENSG00000185650.8	-2.08375	-0.0109452	0.0371826	0.509308	0.534675	0.446386	2.37e-22
ENSG00000128310.2	-2.08325	-0.010409	0.0372288	0.50942	0.393781	0.343392	2.98e-15
ENSG00000227500.5	-2.08169	-0.0127738	0.0373712	0.510846	0.612207	0.589473	3.08e-31
ENSG00000168781.17	2.08116	0.00719774	0.0374191	0.510979	0.245907	0.223243	4.79e-10
ENSG00000150048.6	2.08087	0.0115526	0.0374461	0.510827	0.395306	0.372891	3.77e-17
ENSG00000082068.4	2.08038	0.00886051	0.0374907	0.510914	0.338205	0.433886	8.41e-21
ENSG00000109794.9	2.08011	0.00301674	0.0375156	0.510733	0.821103	0.824308	1.84e-67
ENSG00000121931.11	-2.07626	-0.00720977	0.0378701	0.515036	0.285738	0.338382	1.01e-14
ENSG00000171132.9	-2.07453	-0.00597875	0.0380298	0.516682	0.562894	0.817537	3.61e-65
ENSG00000250091.2	2.0741	0.00387657	0.0380697	0.5167	0.63178	0.560197	3.57e-30
ENSG00000101290.9	2.07404	-0.000633229	0.0380755	0.516256	0.758007	0.779081	8.79e-60
ENSG00000173905.4	-2.07398	-0.00390885	0.0380815	0.515814	0.508967	0.509855	5.63e-25
ENSG00000120686.7	2.07384	0.00404479	0.0380945	0.515469	0.422995	0.296777	2.11e-12
ENSG00000131459.8	-2.07346	-0.00479819	0.0381294	0.515419	0.795277	0.830928	5.73e-70
ENSG00000141665.7	-2.07342	-0.00905334	0.0381333	0.514952	0.62563	0.733849	2.57e-49
ENSG00000102908.16	2.07175	0.0394504	0.0382892	0.516536	0.128052	0.275512	1.48e-11
ENSG00000162391.7	-2.07117	-0.00562506	0.0383425	0.516733	0.591266	0.686669	6.99e-44
ENSG00000130653.11	-2.07112	-0.00844373	0.0383478	0.516286	0.688666	0.818629	1.35e-66
ENSG00000124459.7	2.07049	0.0155062	0.0384066	0.516557	0.438459	0.667349	2.54e-40
ENSG00000059804.11	2.06979	0.0108678	0.0384723	0.516922	0.516395	0.61581	1.07e-33
ENSG00000118965.10	2.06901	0.00865097	0.0385454	0.517384	0.766937	0.765981	1.21e-56
ENSG00000106052.9	-2.06892	-0.00324658	0.0385533	0.516972	0.574339	0.588392	3.13e-33
ENSG00000185482.3	2.06868	0.00488947	0.0385763	0.516763	0.23232	0.33411	1.3e-14
ENSG00000065882.11	2.06842	0.00858569	0.0386004	0.516569	0.406747	0.491556	3.85e-23
ENSG00000137501.12	-2.06796	-0.00314282	0.038644	0.516634	0.282041	0.281743	8.16e-12
ENSG00000184110.10	2.06748	0.00869081	0.0386885	0.516714	0.496845	0.469798	2.06e-22
ENSG00000073921.13	2.06687	0.00675475	0.0387463	0.51697	0.49093	0.424655	9.59e-20
ENSG00000204149.5	2.06685	0.0114368	0.0387485	0.516485	0.342013	0.33946	1.89e-14
ENSG00000239665.4	2.06684	0.00460457	0.0387491	0.515978	0.586436	0.688339	2.58e-42
ENSG00000168685.10	-2.06663	-0.00655177	0.0387689	0.515729	0.330343	0.249939	1.63e-11
ENSG00000134287.5	2.06578	0.00522272	0.0388491	0.516282	0.442462	0.518126	2.49e-25
ENSG00000101096.15	2.06514	0.0153444	0.0389096	0.516573	0.619435	0.64514	3.46e-37
ENSG00000113119.8	2.06423	0.00711662	0.0389959	0.517206	0.425519	0.463765	2.96e-22
ENSG00000204305.9	-2.06334	-0.00669614	0.0390802	0.517811	0.40674	0.656701	5.82e-40
ENSG00000104904.8	-2.06206	-0.0187937	0.0392016	0.518906	0.482418	0.741087	1.95e-49
ENSG00000189171.9	2.06129	0.00484355	0.0392754	0.519369	0.529882	0.542269	3.12e-27
ENSG00000131238.12	-2.061	-0.0061491	0.0393031	0.519222	0.277653	0.328126	4.54e-14
ENSG00000196453.7	-2.06088	-0.00884065	0.0393146	0.518862	0.617288	0.614303	9.7e-35
ENSG00000054116.7	2.06063	0.00666666	0.0393381	0.518661	0.396932	0.338327	1.52e-14
ENSG00000113407.9	-2.06042	-0.00656925	0.0393581	0.518413	0.570257	0.773056	2.47e-56
ENSG00000164483.12	-2.0596	-0.00573508	0.0394368	0.51894	0.400591	0.487798	1e-25
ENSG00000022556.11	2.05862	0.00845696	0.0395307	0.519664	0.822514	0.854457	5.42e-79
ENSG00000175727.9	-2.05817	-0.00453413	0.0395736	0.519718	0.391527	0.38365	1.5e-17
ENSG00000104826.7	-2.05801	-0.00485398	0.039589	0.51941	0.684215	0.776803	2.73e-56
ENSG00000113810.11	-2.05731	-0.0127628	0.0396564	0.519784	0.276907	0.452856	2.76e-21
ENSG00000205323.4	2.05659	0.00671418	0.0397256	0.520183	0.368662	0.483561	1.58e-23
ENSG00000131013.3	-2.05649	-0.00432775	0.039735	0.519797	0.524247	0.643813	2.37e-36
ENSG00000185129.4	2.05633	0.00734705	0.039751	0.519498	0.183758	0.208184	1.29e-08
ENSG00000096654.11	2.05617	0.00825864	0.0397661	0.519189	0.147585	0.200061	2.68e-08
ENSG00000132740.4	-2.0557	-0.00910315	0.0398113	0.519272	0.649764	0.768633	2.81e-55
ENSG00000170667.10	2.05541	0.00693234	0.0398398	0.519138	0.35766	0.410506	9.37e-19
ENSG00000139117.9	-2.05443	-0.017935	0.0399343	0.519863	0.365674	0.255332	8.26e-11
ENSG00000008838.13	-2.0538	-0.011005	0.0399951	0.520148	0.513347	0.579833	4.52e-32
ENSG00000183856.6	2.05368	0.0143766	0.0400064	0.51979	0.302662	0.523353	1.33e-25
ENSG00000244038.5	2.0528	0.00412891	0.0400924	0.520403	0.711848	0.641931	1.2e-36
ENSG00000037042.8	-2.05247	-0.00489392	0.0401238	0.520305	0.563955	0.644417	1.54e-38
ENSG00000196071.3	-2.05231	-0.00928723	0.0401392	0.520002	0.286119	0.75733	2.42e-59
ENSG00000142698.10	2.05208	0.00479447	0.0401622	0.519796	0.465167	0.49114	4.78e-24
ENSG00000185028.3	-2.05182	-0.0207245	0.0401873	0.519618	0.235795	0.292908	3.09e-13
ENSG00000097033.10	-2.05137	-0.00542147	0.0402306	0.519677	0.443306	0.342287	8.35e-15
ENSG00000110066.10	2.05072	0.0058939	0.0402939	0.519992	0.327168	0.467438	2e-22
ENSG00000131730.11	-2.04871	-0.00419944	0.0404907	0.522028	0.590928	0.577569	1.03e-30
ENSG00000253537.1	-2.04841	-0.00613841	0.0405199	0.521902	0.271888	0.289183	5.08e-13
ENSG00000181035.9	2.04839	0.00460921	0.0405216	0.521422	0.337089	0.352531	3.67e-15
ENSG00000183718.4	-2.04799	-0.00695717	0.0405609	0.521426	0.204563	0.19776	2.17e-08
ENSG00000132341.7	2.04614	0.00478914	0.0407431	0.523265	0.729882	0.758249	7e-53
ENSG00000164244.16	2.04588	0.00978671	0.0407681	0.523084	0.514296	0.450253	1.59e-21
ENSG00000143569.14	2.04428	0.0190745	0.0409257	0.524604	0.231168	0.287727	3.81e-12
ENSG00000214189.4	-2.04373	-0.00919235	0.0409799	0.524796	0.319365	0.325028	1.09e-13
ENSG00000148677.6	2.04351	0.0171456	0.0410023	0.524581	0.111955	0.253048	1.79e-10
ENSG00000134245.13	2.04257	0.00575548	0.0410952	0.525267	0.602949	0.662546	5.63e-40
ENSG00000159445.8	2.04251	0.00984113	0.0411012	0.524843	0.390493	0.384711	2.55e-17
ENSG00000144228.4	2.04157	0.00435236	0.041194	0.525526	0.377722	0.449996	2.09e-20
ENSG00000196844.4	-2.04099	-0.0051691	0.0412516	0.52576	0.534228	0.613385	1.71e-33
ENSG00000091986.11	-2.04099	-0.00418198	0.041252	0.525265	0.372801	0.366513	1.85e-16
ENSG00000091542.8	2.04042	0.00531496	0.0413084	0.525483	0.392682	0.425784	1.11e-19
ENSG00000128253.9	-2.04029	-0.00562715	0.0413214	0.525149	0.271528	0.254477	9.79e-11
ENSG00000108784.5	-2.0392	-0.00749778	0.0414305	0.526036	0.209981	0.384733	5.51e-17
ENSG00000221926.7	2.03656	0.00956557	0.0416946	0.528887	0.464005	0.438185	9.59e-21
ENSG00000135441.3	-2.03504	-0.00358544	0.0418466	0.530313	0.641145	0.612903	1.82e-34
ENSG00000254221.1	-2.03487	0.00318078	0.0418642	0.530034	0.390134	0.482749	8.06e-24
ENSG00000136802.7	-2.03402	-0.0110553	0.0419492	0.530608	0.440245	0.426619	2.23e-19
ENSG00000147813.11	2.03373	0.00383772	0.0419788	0.530481	0.699495	0.718804	4.25e-47
ENSG00000138297.9	-2.03348	-0.0236165	0.0420037	0.530295	0.177248	0.184667	8.72e-08
ENSG00000185088.8	-2.03298	-0.00706725	0.0420548	0.530439	0.646714	0.675893	2.33e-44
ENSG00000204978.2	2.03141	0.00918665	0.0422131	0.531936	0.388196	0.48939	2.2e-24
ENSG00000152042.13	-2.03121	-0.00941382	0.0422342	0.5317	0.162999	0.242727	5.3e-10
ENSG00000156510.11	2.03102	0.00676852	0.0422533	0.531441	0.647669	0.739149	1.02e-49
ENSG00000105270.10	2.03091	0.00839511	0.042264	0.531076	0.460882	0.437616	1.95e-20
ENSG00000138964.12	-2.03089	-0.00746266	0.0422658	0.530601	0.697657	0.764701	4.06e-55
ENSG00000102967.7	2.0306	0.00203683	0.0422954	0.530475	0.631267	0.68764	9.29e-43
ENSG00000167515.6	-2.03041	-0.0113458	0.0423146	0.530218	0.738554	0.757144	7.86e-54
ENSG00000182359.10	2.02977	0.00625394	0.0423803	0.530546	0.512517	0.590592	1.61e-33
ENSG00000102595.14	2.02938	0.00558559	0.0424193	0.530537	0.307003	0.443519	1.37e-20
ENSG00000130427.2	-2.02909	-0.00469664	0.0424489	0.530411	0.523273	0.482917	1.6e-23
ENSG00000035681.3	-2.02759	-0.00421056	0.0426016	0.531823	0.464338	0.584664	6.47e-31
ENSG00000117395.6	2.02755	0.0115047	0.0426062	0.531385	0.453409	0.451604	6.06e-21
ENSG00000112290.8	-2.02634	-0.00594878	0.0427299	0.532431	0.428793	0.383346	5.84e-17
ENSG00000077348.4	-2.02284	-0.00383116	0.0430901	0.53642	0.633829	0.517476	5.07e-26
ENSG00000120798.12	-2.02136	0.000226587	0.0432428	0.537821	0.639756	0.761726	7.63e-55
ENSG00000138363.10	2.02135	0.00405743	0.0432436	0.537331	0.760773	0.77618	1.96e-58
ENSG00000177051.5	-2.02031	-0.00342014	0.043351	0.538166	0.686616	0.779454	2.97e-56
ENSG00000101782.10	2.019	0.00722495	0.0434874	0.539359	0.56947	0.546797	2.14e-28
ENSG00000186469.4	2.0183	0.0037732	0.0435604	0.539764	0.752564	0.808615	7.55e-63
ENSG00000254598.2	-2.01817	-0.00233115	0.043574	0.539433	0.856	0.819933	1.06e-66
ENSG00000124145.5	-2.01814	-0.00690489	0.0435767	0.538968	0.42646	0.41401	2.85e-20
ENSG00000080709.10	-2.01495	-0.0183418	0.0439104	0.542594	0.424128	0.421501	1.73e-19
ENSG00000198003.7	2.01448	0.0167839	0.0439594	0.542699	0.217683	0.221771	5.9e-09
ENSG00000110245.7	-2.01262	-0.00673458	0.0441547	0.544607	0.62956	0.743306	7.52e-51
ENSG00000108604.11	-2.01168	-0.0486689	0.0442535	0.545322	0.152539	0.295946	2.4e-13
ENSG00000130349.5	-2.01068	-0.00745618	0.0443589	0.546118	0.669191	0.704262	3.77e-44
ENSG00000187902.7	-2.01056	-0.00629226	0.0443716	0.545773	0.638975	0.785246	6.44e-59
ENSG00000239282.3	-2.01017	-0.0109118	0.0444137	0.545789	0.10189	0.157036	5.04e-07
ENSG00000249242.3	2.01009	0.00539372	0.0444222	0.545392	0.707908	0.68119	3.19e-41
ENSG00000125703.10	2.00983	0.000320288	0.0444497	0.54523	0.646958	0.585936	1.63e-33
ENSG00000118503.10	-2.00973	-0.00805969	0.0444599	0.544856	0.624727	0.786052	1.44e-58
ENSG00000145860.7	2.00953	0.00759337	0.044481	0.544616	0.71442	0.680105	1.16e-42
ENSG00000185303.11	2.00931	0.00862979	0.0445038	0.544397	0.484361	0.57196	3.89e-30
ENSG00000205809.5	-2.00861	-0.00313307	0.0445782	0.544809	0.779553	0.759227	2.58e-58
ENSG00000175110.7	-2.00791	-0.00509058	0.0446525	0.545219	0.402196	0.428906	3.42e-19
ENSG00000105732.9	-2.00783	-0.00817956	0.0446619	0.544836	0.403332	0.340018	7.78e-15
ENSG00000152034.6	2.00765	0.0173237	0.044681	0.544573	0.124646	0.162406	6.14e-07
ENSG00000198482.6	2.00728	0.00871328	0.0447204	0.544557	0.62683	0.731463	9.46e-51
ENSG00000171509.11	-2.007	-0.00643117	0.0447497	0.544419	0.283848	0.245883	5.62e-11
ENSG00000144331.14	2.00673	0.012924	0.0447785	0.544275	0.433088	0.473173	1.55e-22
ENSG00000197977.3	2.00643	0.00919492	0.0448103	0.544167	0.673142	0.719475	4.41e-48
ENSG00000159840.11	-2.00634	-0.00444986	0.04482	0.543791	0.297419	0.348944	3.71e-15
ENSG00000137776.12	2.00591	0.0091848	0.0448654	0.543849	0.304352	0.351867	5.58e-16
ENSG00000112877.6	-2.00565	-0.00962756	0.0448935	0.543697	0.580137	0.645068	2.3e-37
ENSG00000204469.8	2.00495	0.00496237	0.0449688	0.544117	0.480381	0.475946	7.33e-23
ENSG00000186529.10	-2.00488	-0.00771325	0.0449756	0.543707	0.799554	0.768467	1.96e-56
ENSG00000129474.11	-2.00392	-0.00601038	0.0450785	0.544459	0.71788	0.661369	3.18e-39
ENSG00000184863.6	2.00382	0.00518584	0.0450896	0.544102	0.680703	0.561148	1.55e-28
ENSG00000112514.11	-2.00369	-0.00460689	0.0451035	0.543779	0.440891	0.474809	6.66e-23
ENSG00000179271.1	-2.00281	-0.00934995	0.0451982	0.544431	0.511487	0.566103	3.8e-29
ENSG00000110711.5	-2.00211	-0.00241041	0.0452734	0.544846	0.376875	0.484763	7.78e-25
ENSG00000183495.9	2.00113	0.00698407	0.0453787	0.545624	0.687168	0.721839	7.51e-48
ENSG00000182795.12	-1.99986	-0.0050816	0.0455149	0.546769	0.402577	0.309447	2.96e-14
ENSG00000089597.12	-1.99837	-0.00554437	0.0456763	0.548217	0.358251	0.524219	1.09e-26
ENSG00000185105.4	1.99698	0.00349575	0.0458272	0.549535	0.635482	0.605365	1.56e-34
ENSG00000198964.9	-1.99696	-0.00851488	0.04583	0.549076	0.426235	0.465373	2.32e-21
ENSG00000053371.8	1.99676	0.00617283	0.0458516	0.548844	0.42597	0.605365	3.02e-33
ENSG00000176095.7	-1.99661	-0.0068302	0.0458681	0.54855	0.179697	0.255922	9.8e-11
ENSG00000105610.4	1.99499	0.0140624	0.0460438	0.55016	0.678443	0.60038	1.36e-34
ENSG00000105088.4	-1.99489	-0.004736	0.0460549	0.549802	0.701472	0.67703	1.03e-40
ENSG00000163866.8	1.99476	0.0124742	0.0460694	0.549485	0.617775	0.662916	1.38e-38
ENSG00000027075.9	-1.99474	-0.0118673	0.0460708	0.549013	0.558487	0.531967	1.65e-26
ENSG00000144583.4	1.99232	0.00623831	0.0463355	0.551676	0.567235	0.679374	7e-41
ENSG00000143502.10	1.99219	0.00847228	0.0463506	0.551364	0.377047	0.382418	8.16e-17
ENSG00000136100.8	1.99217	0.00285633	0.0463529	0.550902	0.588034	0.583858	2.15e-31
ENSG00000139746.11	1.99211	0.0054962	0.0463585	0.55048	0.386179	0.274303	1.37e-11
ENSG00000117834.8	-1.9917	-0.00660248	0.0464044	0.550537	0.515065	0.513362	1.32e-25
ENSG00000259658.3	1.99105	0.00295774	0.0464749	0.550885	0.666419	0.619243	6.08e-35
ENSG00000099338.18	-1.99092	-0.00637336	0.0464896	0.550571	0.302346	0.264891	3.97e-12
ENSG00000184185.5	1.98991	0.0128475	0.046601	0.551402	0.261077	0.216614	7.82e-09
ENSG00000063177.8	-1.98867	-0.0077948	0.0467373	0.552526	0.664252	0.884933	1.86e-89
ENSG00000168350.6	1.98786	0.00885661	0.0468272	0.5531	0.692157	0.72791	5.46e-52
ENSG00000070540.8	-1.98766	-0.00954956	0.0468489	0.552869	0.367189	0.592754	4.16e-32
ENSG00000173598.9	1.98677	0.00379808	0.0469479	0.553549	0.435259	0.481732	1.19e-23
ENSG00000003137.4	1.9863	0.00580719	0.0469997	0.553672	0.439544	0.363895	1.94e-17
ENSG00000117118.5	-1.98594	0.000749967	0.0470403	0.553662	0.530628	0.554373	1.28e-29
ENSG00000211584.9	1.98574	0.00819079	0.0470622	0.553433	0.359989	0.451622	2.67e-21
ENSG00000136141.10	-1.98441	-0.0119352	0.0472096	0.55468	0.575972	0.518953	5.9e-26
ENSG00000110987.4	-1.98432	-0.0105682	0.0472202	0.554318	0.405636	0.435862	1.37e-19
ENSG00000140443.9	1.98386	0.00443069	0.0472715	0.554434	0.821814	0.824207	1.88e-68
ENSG00000115461.4	1.9836	0.00707075	0.0473009	0.554293	0.437425	0.510792	9.93e-25
ENSG00000123453.12	-1.98359	-0.00312643	0.0473014	0.553813	0.787201	0.764178	9.22e-54
ENSG00000025293.11	1.98302	0.0130789	0.0473656	0.55408	0.0815285	0.202202	2.22e-08
ENSG00000177352.9	-1.98299	-0.00777551	0.047368	0.553625	0.160543	0.269171	4.21e-11
ENSG00000168028.9	-1.98287	-0.00434455	0.0473817	0.553302	0.54773	0.579189	6.32e-32
ENSG00000099817.7	1.98158	0.00116921	0.0475265	0.554509	0.50518	0.492584	9.52e-24
ENSG00000010017.9	1.98145	0.00416065	0.0475405	0.554189	0.650176	0.672911	5.06e-40
ENSG00000102445.14	-1.98117	-0.00661047	0.0475725	0.554079	0.798851	0.754138	8.82e-53
ENSG00000180644.6	1.98113	0.00732598	0.0475762	0.553641	0.606261	0.729172	1.33e-49
ENSG00000090674.11	-1.98097	-0.00777974	0.0475941	0.553368	0.609957	0.869666	2.68e-82
ENSG00000134962.6	1.98021	0.0325287	0.0476795	0.553879	0.20392	0.229984	9.13e-10
ENSG00000185689.11	-1.97877	-0.0113721	0.0478415	0.55528	0.78804	0.791614	6.34e-60
ENSG00000159461.10	-1.97815	-0.00353447	0.0479113	0.555608	0.588698	0.660775	1.03e-41
ENSG00000107341.4	1.97797	0.00749082	0.0479325	0.555372	0.392628	0.36465	3.03e-16
ENSG00000108953.12	-1.97791	-0.0085521	0.0479388	0.554964	0.501282	0.296135	1.39e-12
ENSG00000106415.8	1.97745	0.0029875	0.0479913	0.555092	0.680927	0.776024	9.54e-60
ENSG00000021300.9	1.9773	0.00920686	0.0480081	0.554807	0.220417	0.232649	5.89e-10
ENSG00000173926.5	1.97721	0.00698886	0.0480178	0.554441	0.230171	0.266427	2.56e-11
ENSG00000149932.12	-1.97628	-0.0288383	0.0481234	0.555181	0.36089	0.45178	6.64e-21
ENSG00000161800.8	1.97525	0.0722901	0.04824	0.556046	0.0670868	0.239532	5.22e-10
ENSG00000174749.5	-1.97525	-0.00167272	0.0482402	0.55557	0.393303	0.492447	2.02e-23
ENSG00000109113.13	1.97445	0.0153791	0.0483308	0.556135	0.379338	0.350397	1.48e-15
ENSG00000106305.5	-1.97377	-0.00239633	0.0484074	0.556538	0.703454	0.673934	1.35e-41
ENSG00000143970.12	1.97305	0.00668244	0.0484903	0.557013	0.488713	0.428811	1.15e-19
ENSG00000143248.8	1.97242	0.00891932	0.0485614	0.55735	0.62197	0.5095	6.69e-25
ENSG00000096872.11	-1.97159	-0.00309084	0.0486567	0.557966	0.662041	0.650499	6.06e-39
ENSG00000268838.1	1.97078	0.0122106	0.0487495	0.558552	0.324275	0.293475	6.23e-13
ENSG00000163110.10	-1.97014	-0.00671051	0.0488223	0.558907	0.469314	0.507457	7.83e-26
ENSG00000183722.7	-1.96974	-0.00399133	0.0488687	0.55896	0.550963	0.46435	3.64e-22
ENSG00000204152.6	1.96853	0.0112483	0.0490075	0.560068	0.201933	0.177155	1.21e-07
ENSG00000087237.6	-1.96764	-0.00396738	0.0491097	0.560758	0.591754	0.517078	2.31e-26
ENSG00000222012.1	-1.96732	-0.00616197	0.0491465	0.5607	0.58606	0.630601	4.82e-36
ENSG00000028528.10	-1.96687	-0.0111126	0.0491978	0.560807	0.274483	0.253944	5.86e-12
ENSG00000152076.14	-1.96663	-0.00732544	0.0492261	0.560652	0.428957	0.445486	2.96e-20
ENSG00000230510.2	-1.96642	-0.011495	0.0492504	0.560452	0.611885	0.719018	4.94e-47
ENSG00000103978.11	-1.9664	-0.0303404	0.0492529	0.560004	0.147672	0.191177	6.02e-08
ENSG00000173535.9	-1.96618	-0.00370152	0.0492781	0.559815	0.861204	0.902548	7.59e-99
ENSG00000164091.7	1.96614	0.0103083	0.0492824	0.559389	0.304273	0.36949	3.54e-16
ENSG00000101150.13	-1.96584	-0.00661523	0.0493177	0.559315	0.546655	0.616418	5.65e-36
ENSG00000171490.8	-1.96523	-0.00140478	0.0493872	0.559629	0.601595	0.567799	1.36e-29
ENSG00000105755.3	-1.96473	-0.00967654	0.049445	0.559811	0.247542	0.307184	7.57e-13
ENSG00000204967.6	1.96441	0.0053222	0.0494821	0.559757	0.314844	0.240919	2.65e-10
ENSG00000173705.4	1.96345	0.00358979	0.049594	0.560549	0.64412	0.459174	6.03e-22
ENSG00000123810.3	-1.96317	-0.00309589	0.0496264	0.560441	0.628325	0.734265	1.3e-48
ENSG00000172469.10	1.96248	0.00660988	0.0497061	0.560868	0.413169	0.383867	1.11e-16
ENSG00000129317.10	-1.96174	-0.0133836	0.0497925	0.56137	0.145862	0.154711	1.11e-06
ENSG00000126464.9	-1.96162	-0.0063196	0.0498068	0.561059	0.73156	0.75443	8.88e-53
ENSG00000204267.9	1.96128	0.00368068	0.0498465	0.561033	0.491321	0.668502	7.7e-40
ENSG00000119698.7	1.96122	0.00596099	0.0498539	0.560645	0.582602	0.663143	6.02e-42
ENSG00000173947.9	1.96121	0.00477104	0.0498543	0.560179	0.689515	0.763818	8.15e-54
ENSG00000160883.6	1.96102	0.0027803	0.0498765	0.559958	0.382239	0.369508	1.71e-16
ENSG00000154845.11	1.96081	0.0062234	0.0499013	0.559767	0.739185	0.806806	4.6e-64
ENSG00000172123.8	-1.96063	-0.00332997	0.0499218	0.559528	0.715969	0.734389	1.67e-48
ENSG00000139865.12	1.96061	0.0778961	0.0499246	0.559091	0.500546	0.602518	8.48e-33
ENSG00000184203.3	1.95916	0.00513223	0.0500935	0.560514	0.512177	0.549131	8.23e-29
ENSG00000139197.6	1.95909	0.00917486	0.0501021	0.560142	0.412686	0.80459	1.2e-61
ENSG00000164329.9	1.95837	0.00628025	0.0501869	0.560621	0.625976	0.714476	4.45e-46
ENSG00000072121.11	1.95826	0.00508294	0.050199	0.560288	0.440697	0.451451	4.47e-21
ENSG00000148737.11	1.95768	0.00942248	0.0502673	0.560584	0.485429	0.532403	7.08e-27
ENSG00000168575.5	1.95729	0.0250249	0.0503128	0.560624	0.265898	0.262718	4.54e-11
ENSG00000179598.5	1.95674	0.00940581	0.0503781	0.560884	0.509034	0.414218	2.06e-18
ENSG00000164751.10	-1.95628	-0.00593248	0.0504322	0.56102	0.207917	0.248493	4.48e-11
ENSG00000126883.12	1.95598	0.00441654	0.050468	0.560952	0.402297	0.542901	8.23e-28
ENSG00000159210.5	1.95519	0.00984804	0.0505601	0.561509	0.367006	0.4801	2.39e-23
ENSG00000129933.16	1.95498	0.005899	0.0505856	0.561326	0.362071	0.397947	5.21e-18
ENSG00000223953.3	1.95476	0.00442024	0.0506118	0.561152	0.595256	0.675691	6.48e-41
ENSG00000119608.8	1.95437	0.00587439	0.0506572	0.56119	0.260392	0.362114	1.61e-16
ENSG00000137177.14	1.95397	0.0080908	0.050705	0.561255	0.597557	0.661465	1.05e-38
ENSG00000135541.16	-1.95355	-0.00449473	0.0507546	0.56134	0.682121	0.634342	1.18e-39
ENSG00000101438.3	-1.95307	-0.00462809	0.0508118	0.561508	0.449558	0.519612	4.41e-26
ENSG00000111713.2	-1.95284	-0.00171458	0.0508381	0.561335	0.323603	0.297756	1.9e-12
ENSG00000177606.5	-1.95246	-0.00433233	0.0508837	0.561376	0.29627	0.289518	1.63e-12
ENSG00000176909.7	1.95246	0.00570342	0.0508841	0.560918	0.770585	0.720612	1.74e-47
ENSG00000102886.10	-1.9524	-0.00375806	0.0508911	0.560533	0.454615	0.456489	3.17e-21
ENSG00000014824.9	-1.95214	-0.0102693	0.0509213	0.560405	0.350981	0.322403	4.7e-14
ENSG00000101230.5	1.95198	0.00767851	0.0509412	0.560163	0.496974	0.605034	6.7e-35
ENSG00000196428.8	-1.95178	-0.00541528	0.0509647	0.559961	0.590279	0.660653	1.29e-38
ENSG00000227507.2	1.95112	0.00740909	0.0510427	0.560359	0.142297	0.217477	2e-09
ENSG00000180992.5	-1.95043	-0.0043749	0.0511249	0.5608	0.601344	0.643079	1.66e-36
ENSG00000119541.5	-1.95023	-0.00681733	0.0511486	0.560602	0.740697	0.768389	9.37e-55
ENSG00000187546.9	-1.94969	-0.00279201	0.0512134	0.560852	0.59608	0.746052	4.87e-51
ENSG00000148943.7	-1.94949	-0.00752372	0.0512375	0.560657	0.49954	0.407941	1.31e-18
ENSG00000160298.13	-1.9484	-0.019135	0.0513676	0.561622	0.136199	0.274071	5.39e-12
ENSG00000197430.6	-1.94797	-0.000658909	0.0514191	0.561725	0.385207	0.31537	7.04e-14
ENSG00000117862.7	1.94753	0.00662973	0.0514708	0.561832	0.314509	0.327389	5.25e-14
ENSG00000156795.2	1.94717	0.00474955	0.051514	0.561845	0.79968	0.830273	9.81e-73
ENSG00000180329.9	1.94706	0.0166122	0.0515279	0.561539	0.300275	0.334713	2.57e-15
ENSG00000108061.7	1.94701	0.00428177	0.0515331	0.561139	0.471639	0.454555	2.3e-21
ENSG00000121274.8	1.94594	0.0062132	0.0516618	0.562083	0.283766	0.371185	2.07e-16
ENSG00000132763.10	1.94567	0.0070319	0.0516942	0.561978	0.167424	0.160175	6.36e-07
ENSG00000168016.9	1.94541	0.00336234	0.0517262	0.56187	0.560752	0.546065	1.62e-27
ENSG00000179750.11	1.94461	0.00647493	0.0518213	0.562447	0.495935	0.487971	1.14e-23
ENSG00000178802.13	1.94445	0.003689	0.0518407	0.562201	0.374975	0.425887	3.66e-21
ENSG00000146426.13	1.94434	0.0124327	0.0518546	0.561897	0.621734	0.70209	5.65e-49
ENSG00000068912.9	-1.94417	-0.00560449	0.0518753	0.561666	0.533773	0.601032	1.95e-32
ENSG00000163611.7	-1.94371	-0.00547472	0.0519298	0.561802	0.384217	0.463492	1.4e-21
ENSG00000173088.8	-1.94339	-0.00511259	0.0519686	0.561767	0.438028	0.531916	1.05e-26
ENSG00000154016.9	1.94288	0.00912071	0.0520305	0.561982	0.395324	0.4993	5.69e-24
ENSG00000075240.12	1.94171	0.0100145	0.0521721	0.563057	0.696912	0.711504	2.18e-46
ENSG00000135547.4	-1.94137	-0.0056926	0.0522137	0.563052	0.341919	0.294262	4.21e-12
ENSG00000162105.12	-1.94133	-0.000217456	0.0522181	0.562646	0.521972	0.35796	1.97e-16
ENSG00000151835.9	-1.94128	-0.00858827	0.0522241	0.562258	0.716496	0.790033	6.81e-62
ENSG00000185651.10	-1.94128	-0.00487598	0.0522248	0.561813	0.697709	0.56857	2.83e-30
ENSG00000197380.6	-1.94085	-0.00413693	0.0522763	0.561916	0.487695	0.458533	1.44e-21
ENSG00000135437.5	1.94072	0.0100211	0.0522918	0.561631	0.44602	0.545772	4.34e-27
ENSG00000179314.9	-1.93949	-0.00951131	0.0524423	0.562796	0.771733	0.745206	2.07e-52
ENSG00000116285.8	1.93853	0.00533268	0.0525591	0.563597	0.693309	0.731084	4.03e-49
ENSG00000143390.13	-1.93817	-0.00846196	0.0526026	0.563613	0.119593	0.361651	4.96e-16
ENSG00000148798.5	-1.93748	-0.00667342	0.052687	0.564065	0.229721	0.348174	2.4e-15
ENSG00000083799.13	1.93743	0.00217629	0.0526929	0.563678	0.847817	0.795291	1.76e-60
ENSG00000205177.5	1.93738	-0.000435219	0.0526986	0.563289	0.27831	0.387228	2.17e-18
ENSG00000184305.10	1.93697	0.00476065	0.0527488	0.563375	0.539954	0.602292	3.52e-33
ENSG00000162745.6	1.93667	0.0113788	0.052786	0.563322	0.792863	0.763408	2.67e-54
ENSG00000170891.6	-1.9366	-0.00219045	0.0527938	0.562956	0.73888	0.711358	1.43e-47
ENSG00000141504.7	-1.93645	-0.0136923	0.0528132	0.562715	0.481048	0.546722	4.47e-28
ENSG00000101557.10	1.9364	0.00513234	0.0528189	0.562328	0.571086	0.501346	2.14e-24
ENSG00000177669.3	-1.93624	-0.0146285	0.0528389	0.562094	0.474374	0.416206	5.6e-20
ENSG00000182196.9	-1.93542	-0.0090089	0.0529392	0.562714	0.422744	0.443244	1.69e-20
ENSG00000135245.9	-1.93518	-0.0172011	0.052968	0.562573	0.398737	0.407094	1.8e-18
ENSG00000100209.5	1.93469	0.00406744	0.0530278	0.562762	0.435816	0.367516	7.84e-16
ENSG00000134108.8	1.93468	0.00338035	0.0530296	0.562335	0.738822	0.780258	1.06e-58
ENSG00000163814.3	1.93362	0.0131805	0.0531602	0.563274	0.450079	0.436976	9.93e-21
ENSG00000084734.4	-1.93353	-0.00351603	0.0531712	0.562945	0.409451	0.364684	4.34e-16
ENSG00000187514.10	-1.93263	-0.00500473	0.0532813	0.563664	0.552059	0.583607	1.26e-30
ENSG00000139163.11	1.93201	0.0215907	0.0533584	0.564034	0.249084	0.548587	9.84e-29
ENSG00000077782.15	-1.93168	-0.00795569	0.0533995	0.564022	0.438107	0.50318	2.2e-24
ENSG00000005955.8	1.93131	0.00471379	0.0534442	0.56405	0.6356	0.654977	4.79e-38
ENSG00000183723.8	1.93123	0.00497979	0.0534541	0.56371	0.30556	0.279039	7.17e-12
ENSG00000099341.7	1.93108	0.0117507	0.053473	0.563465	0.44151	0.492664	1.98e-24
ENSG00000151062.10	-1.93058	-0.00455723	0.0535347	0.563671	0.611283	0.741114	8.4e-51
ENSG00000172661.13	-1.93034	-0.0125014	0.0535646	0.563543	0.36187	0.418094	1.83e-18
ENSG00000023287.8	-1.93029	-0.00765979	0.0535703	0.56316	0.188173	0.228702	1.6e-09
ENSG00000107738.15	-1.92993	-0.00414647	0.0536153	0.56319	0.528082	0.541495	3.65e-27
ENSG00000185338.4	1.92938	0.00367243	0.0536837	0.563467	0.688287	0.87952	3.97e-89
ENSG00000120948.11	-1.92825	-0.00624556	0.0538243	0.5645	0.622893	0.784535	3.56e-58
ENSG00000118690.8	1.92795	0.00466773	0.0538612	0.564444	0.423775	0.412378	2.55e-19
ENSG00000140043.7	1.92758	0.00392596	0.053907	0.564482	0.552689	0.637613	3.92e-37
ENSG00000166405.10	1.92712	0.00359293	0.0539644	0.564641	0.649302	0.626206	1.53e-35
ENSG00000185619.13	-1.9268	-0.00265623	0.0540042	0.564616	0.441986	0.484899	2.51e-23
ENSG00000040608.9	1.92675	0.000379016	0.0540112	0.564248	0.528377	0.592318	3.43e-31
ENSG00000137804.8	-1.92668	-0.00418879	0.054019	0.56389	0.536476	0.683848	2.08e-41
ENSG00000167011.4	1.92647	0.00845899	0.0540455	0.563727	0.521047	0.674221	8.41e-40
ENSG00000113946.3	-1.92608	-0.00361372	0.0540941	0.563794	0.452775	0.544293	1.18e-27
ENSG00000105255.6	-1.92557	-0.010094	0.0541586	0.564028	0.644773	0.67526	3.09e-42
ENSG00000213619.5	1.9252	0.00844529	0.054204	0.564061	0.135216	0.202903	1.89e-08
ENSG00000103811.11	1.92514	0.00236128	0.0542119	0.563705	0.648299	0.66283	4.9e-41
ENSG00000004799.7	-1.92489	-0.00540709	0.0542429	0.56359	0.475696	0.374516	1.43e-16
ENSG00000138642.10	1.92457	0.00622483	0.0542833	0.563572	0.580785	0.671085	3.82e-41
ENSG00000196839.8	1.92384	0.00600607	0.0543744	0.56408	0.576467	0.700971	2.82e-44
ENSG00000142178.7	1.92338	0.00540097	0.0544324	0.564244	0.513997	0.470936	3.16e-24
ENSG00000186566.7	-1.92319	-0.00341614	0.0544558	0.56405	0.505429	0.446578	5.6e-21
ENSG00000152240.8	1.9222	0.00394205	0.0545807	0.564907	0.579759	0.629517	2.08e-35
ENSG00000142676.8	1.92218	0.00555834	0.0545832	0.564496	0.32894	0.359662	9.82e-17
ENSG00000177105.9	1.92106	0.009322	0.0547242	0.565516	0.682766	0.645146	1.32e-43
ENSG00000162396.5	1.91991	0.00323015	0.0548699	0.566585	0.496932	0.580192	3.59e-31
ENSG00000122786.15	1.91965	0.0051677	0.0549022	0.566482	0.304452	0.305231	1.74e-13
ENSG00000176396.9	-1.91925	-0.00668656	0.0549531	0.56657	0.326327	0.383974	5.96e-17
ENSG00000188910.7	-1.91917	-0.00631428	0.0549624	0.566229	0.483152	0.525774	3.52e-27
ENSG00000176623.7	-1.91871	-0.00488537	0.0550213	0.5664	0.288067	0.344352	2.95e-15
ENSG00000147604.9	-1.91808	-9.68e-05	0.0551004	0.566778	0.548226	0.531837	2.3e-27
ENSG00000175582.15	1.91765	0.00534869	0.0551559	0.566913	0.17177	0.37589	2.14e-16
ENSG00000165475.9	-1.91609	-0.00442624	0.055353	0.568503	0.441359	0.669881	2.45e-42
ENSG00000186150.3	-1.916	-0.00277057	0.0553652	0.568192	0.643083	0.712418	3.54e-45
ENSG00000163374.15	-1.91528	-0.0129192	0.0554574	0.568702	0.386079	0.432884	7.48e-20
ENSG00000128965.7	1.91492	0.0086231	0.0555031	0.568735	0.464047	0.505926	2.21e-24
ENSG00000176842.10	1.91489	0.00312152	0.0555061	0.568331	0.713032	0.767532	6.26e-54
ENSG00000114349.5	-1.91477	-0.0100895	0.0555221	0.568059	0.0999108	0.191419	1.19e-08
ENSG00000135549.10	-1.91404	-0.00338925	0.0556154	0.56858	0.456759	0.340286	9.04e-15
ENSG00000168374.6	1.914	0.00354078	0.0556207	0.5682	0.549449	0.589766	1.89e-32
ENSG00000124194.11	1.91374	0.0103375	0.0556529	0.568095	0.563427	0.733785	1.48e-48
ENSG00000136250.7	1.91343	0.00130212	0.0556928	0.568069	0.815289	0.788211	1.41e-61
ENSG00000183615.5	1.91304	0.00585185	0.0557436	0.568154	0.275048	0.420042	6.1e-21
ENSG00000166153.12	1.91269	-0.000951049	0.0557873	0.568167	0.434167	0.427183	3.06e-22
ENSG00000013583.4	1.9122	0.00528101	0.0558506	0.568379	0.601169	0.773208	3.84e-55
ENSG00000162704.11	1.91161	0.00603268	0.0559266	0.568719	0.583661	0.644046	1.92e-36
ENSG00000019505.3	-1.91156	-0.00569761	0.0559328	0.568351	0.469163	0.531316	2.1e-26
ENSG00000196497.11	-1.91133	-0.00620856	0.0559621	0.568217	0.473667	0.660022	4.1e-42
ENSG00000077235.13	1.91121	0.00296981	0.0559776	0.567944	0.619146	0.571886	1.03e-29
ENSG00000111196.5	-1.91112	-0.00407307	0.0559892	0.567631	0.37509	0.405217	3.05e-18
ENSG00000232040.2	-1.91098	-0.00683017	0.0560071	0.567382	0.181377	0.233695	1.13e-09
ENSG00000072401.10	-1.9107	-0.0154706	0.0560431	0.567318	0.267735	0.265552	5.86e-11
ENSG00000135912.6	1.9105	0.00879337	0.0560694	0.567155	0.370906	0.536984	1.16e-26
ENSG00000135205.10	1.90997	0.0164844	0.0561365	0.567405	0.24158	0.333283	2.01e-14
ENSG00000181856.10	1.90986	0.00568005	0.0561519	0.567132	0.635704	0.820902	2.95e-67
ENSG00000165916.4	1.90975	0.00536036	0.0561657	0.566844	0.190793	0.279926	1.89e-11
ENSG00000172006.7	1.90968	0.0155473	0.0561746	0.566506	0.740543	0.79075	2.26e-61
ENSG00000102901.8	1.9084	0.00973683	0.0563393	0.56774	0.427364	0.341603	3.34e-15
ENSG00000133019.7	-1.90813	-0.00980798	0.056374	0.567662	0.529005	0.671522	2.14e-40
ENSG00000132688.10	1.90768	0.00673873	0.0564325	0.567823	0.456348	0.564299	3.66e-29
ENSG00000183309.7	-1.90627	-0.00826398	0.0566156	0.569238	0.676964	0.72027	1.96e-46
ENSG00000115275.7	-1.90613	-0.00238142	0.0566331	0.568987	0.48505	0.487319	1.46e-24
ENSG00000111229.11	1.90593	0.000359105	0.0566589	0.568819	0.360643	0.410062	4.83e-18
ENSG00000099385.7	-1.9059	-0.00614182	0.0566631	0.568434	0.208012	0.248966	2.64e-10
ENSG00000185000.5	1.9057	-0.00789418	0.0566887	0.568265	0.469966	0.45951	5.94e-22
ENSG00000171033.8	-1.90544	-0.00689867	0.0567231	0.568185	0.212629	0.312282	2.58e-13
ENSG00000074621.9	1.90532	0.00476542	0.0567387	0.567916	0.427198	0.245789	1.65e-10
ENSG00000183850.9	1.90472	0.0074539	0.0568161	0.568265	0.25622	0.284362	2.04e-12
ENSG00000178184.11	1.90466	0.00302178	0.0568241	0.567921	0.40735	0.518457	7.5e-26
ENSG00000196436.7	1.90447	0.00403594	0.0568485	0.567741	0.513607	0.660591	8.66e-41
ENSG00000115828.11	1.90434	0.00733296	0.0568665	0.567497	0.638758	0.727154	5.5e-48
ENSG00000160972.5	-1.90414	-0.0123323	0.0568914	0.567322	0.0603044	0.209872	1.08e-08
ENSG00000106144.15	1.9037	0.00721801	0.0569488	0.567472	0.206964	0.183574	1.28e-07
ENSG00000188511.8	1.90306	-0.00346894	0.0570327	0.567885	0.720549	0.608264	5.93e-33
ENSG00000185527.7	-1.90289	-0.00638933	0.0570555	0.56769	0.575478	0.563627	1.3e-29
ENSG00000115241.9	-1.90271	-0.0167755	0.0570784	0.567495	0.106926	0.268057	7.68e-12
ENSG00000101152.6	-1.90257	-0.00778833	0.0570969	0.567258	0.550697	0.578361	1.68e-32
ENSG00000198711.4	1.90233	0.186073	0.0571274	0.56714	0.658059	0.579428	3.17e-30
ENSG00000140564.6	-1.90223	-0.00828381	0.0571406	0.56685	0.62092	0.779154	5.69e-59
ENSG00000186583.7	1.9016	0.00871625	0.057223	0.567248	0.635069	0.67959	3.08e-41
ENSG00000198189.6	-1.90136	-0.00795264	0.0572546	0.567141	0.493003	0.559888	1.99e-28
ENSG00000197283.8	1.90131	0.00413698	0.0572614	0.566789	0.557529	0.592969	1.52e-31
ENSG00000135775.9	-1.90125	-0.00848176	0.0572692	0.566447	0.527453	0.615977	1.05e-34
ENSG00000126062.3	1.90097	0.00763287	0.0573057	0.566389	0.187782	0.158697	4.82e-07
ENSG00000179520.6	1.90074	0.00305351	0.0573367	0.566277	0.625656	0.578351	6.29e-31
ENSG00000243709.1	-1.90064	-0.00893199	0.0573493	0.565984	0.53426	0.63025	2.46e-35
ENSG00000141076.13	1.89999	0.00816142	0.0574346	0.566408	0.610059	0.605313	5.51e-33
ENSG00000071243.11	-1.89988	-0.0132672	0.0574494	0.566137	0.445424	0.404104	7.6e-18
ENSG00000213347.6	1.89956	0.00609734	0.0574915	0.566135	0.779577	0.792036	5.42e-59
ENSG00000169019.9	1.89899	0.00497306	0.0575654	0.566446	0.418384	0.463926	1.86e-21
ENSG00000171496.2	1.89855	0.00657943	0.057624	0.566606	0.220152	0.205671	3.69e-09
ENSG00000139874.5	1.89834	0.00868025	0.0576518	0.566463	0.114518	0.212225	5.58e-09
ENSG00000164403.10	1.89829	0.00695085	0.0576582	0.56611	0.465698	0.625442	8.55e-35
ENSG00000119729.6	1.89825	0.00413436	0.0576632	0.565745	0.872081	0.700307	2.48e-44
ENSG00000170091.6	1.89821	0.00128972	0.0576682	0.565379	0.58718	0.686065	5.59e-42
ENSG00000205502.3	-1.89803	-0.00390223	0.0576917	0.565195	0.756953	0.69582	2.95e-45
ENSG00000062716.6	1.89796	0.0178039	0.0577019	0.564882	0.472484	0.477326	9.69e-24
ENSG00000185344.9	-1.89791	-0.00505897	0.0577082	0.56453	0.517984	0.650792	1.88e-37
ENSG00000196169.10	1.8977	0.00035172	0.0577356	0.564386	0.830095	0.791915	1.24e-63
ENSG00000180233.9	1.8971	0.00467417	0.0578145	0.564744	0.608535	0.51377	3.49e-25
ENSG00000148204.7	-1.89703	-0.0036357	0.0578243	0.564429	0.444505	0.636877	9.64e-36
ENSG00000134802.13	1.89675	0.00719906	0.0578608	0.564373	0.248768	0.353416	1.19e-15
ENSG00000115274.10	-1.89658	-0.00785566	0.0578836	0.564184	0.466286	0.507207	7.66e-25
ENSG00000068784.8	1.89657	0.00424012	0.0578843	0.56378	0.816703	0.843011	2.32e-74
ENSG00000111540.11	-1.89617	-0.020242	0.0579373	0.563886	0.220802	0.306488	2.49e-13
ENSG00000242852.2	-1.89606	-0.0130004	0.0579525	0.563624	0.603763	0.720097	1.65e-48
ENSG00000175592.4	-1.89578	-0.00448769	0.0579893	0.563573	0.450456	0.482351	1.88e-22
ENSG00000185829.11	-1.89572	-0.0124264	0.0579969	0.563237	0.256804	0.599529	6.29e-34
ENSG00000137845.10	-1.89525	-0.00414371	0.0580598	0.563439	0.530838	0.660123	1.56e-38
ENSG00000133026.8	1.895	0.0100151	0.0580922	0.563345	0.662659	0.72548	1.78e-50
ENSG00000100351.12	-1.89496	-0.00425557	0.0580976	0.56299	0.392662	0.391466	8.87e-18
ENSG00000092140.10	1.89458	0.0077592	0.0581487	0.563077	0.152878	0.182208	1.12e-07
ENSG00000039537.9	-1.89436	-0.00540979	0.0581774	0.562948	0.280753	0.343037	2.34e-14
ENSG00000170854.13	1.89382	0.00452351	0.0582487	0.563231	0.381694	0.450179	1.03e-21
ENSG00000131127.9	1.89166	0.00682079	0.0585366	0.565605	0.22497	0.253782	3.76e-11
ENSG00000108559.7	-1.89153	-0.00721031	0.0585539	0.565364	0.650993	0.658371	1.39e-40
ENSG00000112655.11	-1.89136	-0.00171161	0.0585768	0.565178	0.494569	0.623344	4.78e-36
ENSG00000188573.7	1.8904	0.00484761	0.058705	0.566007	0.75872	0.747401	4.56e-55
ENSG00000110786.13	1.89032	0.00722375	0.0587154	0.5657	0.609158	0.526927	5.3e-26
ENSG00000161513.7	-1.88917	-0.00931937	0.0588695	0.566776	0.569786	0.622129	1.3e-37
ENSG00000145425.5	1.88908	0.0121694	0.058881	0.566479	0.241575	0.308519	1.3e-13
ENSG00000221990.2	1.8888	0.00327396	0.058918	0.566428	0.78896	0.742283	5.19e-50
ENSG00000162772.12	1.88863	0.00443443	0.0589417	0.566249	0.414224	0.412558	1.28e-19
ENSG00000107164.15	1.8886	0.00592621	0.0589451	0.565876	0.703084	0.751	5.93e-55
ENSG00000128654.9	-1.88751	-0.00336574	0.0590918	0.566877	0.572278	0.503276	1.1e-24
ENSG00000205413.3	1.88719	0.00466522	0.0591354	0.566889	0.45139	0.53507	1.93e-26
ENSG00000129244.4	-1.88687	-0.00702951	0.0591782	0.566894	0.668258	0.837705	1.07e-72
ENSG00000167113.6	1.88662	0.00831093	0.0592116	0.566808	0.444958	0.611772	4.61e-33
ENSG00000269210.1	1.88621	0.00706636	0.0592661	0.566924	0.374305	0.457453	7.66e-21
ENSG00000171450.4	-1.88547	-0.0147353	0.0593661	0.567475	0.504486	0.373503	4.52e-16
ENSG00000160325.10	-1.88541	-0.0052004	0.059375	0.567154	0.836367	0.759076	5.24e-53
ENSG00000172005.6	1.88383	0.0317659	0.0595883	0.568786	0.0388197	0.171574	2.41e-07
ENSG00000149531.10	-1.88336	-0.00668973	0.0596518	0.568987	0.177276	0.322123	5.25e-14
ENSG00000187122.12	1.88265	0.0106668	0.0597476	0.569494	0.442726	0.437819	2.58e-20
ENSG00000163521.11	1.8816	0.010355	0.059891	0.570454	0.249967	0.338535	3.14e-14
ENSG00000025796.9	-1.88125	-0.0115706	0.059938	0.570496	0.169867	0.161212	9.03e-07
ENSG00000143622.6	-1.88111	-0.00576576	0.0599568	0.570269	0.362821	0.403319	3.1e-19
ENSG00000164924.13	-1.88057	-0.00449845	0.0600306	0.570566	0.608989	0.474569	1.21e-24
ENSG00000222040.3	1.88005	0.00560316	0.0601017	0.570836	0.390549	0.381069	8.73e-17
ENSG00000127325.14	-1.87876	-0.0101996	0.0602774	0.572099	0.374283	0.365935	2.15e-16
ENSG00000100191.4	1.87811	0.00959975	0.0603654	0.572529	0.481026	0.647967	3.3e-37
ENSG00000205279.4	1.8776	0.00458546	0.0604363	0.572795	0.381422	0.36654	2.17e-16
ENSG00000111696.7	1.87679	0.00555649	0.0605471	0.573439	0.483139	0.538427	1.47e-27
ENSG00000104915.10	-1.87603	-0.00310154	0.0606513	0.57402	0.656484	0.660999	3.25e-41
ENSG00000176381.4	-1.87549	-0.00497474	0.0607259	0.574319	0.662759	0.602201	6.92e-33
ENSG00000119403.9	1.87547	0.00458355	0.0607281	0.573935	0.350365	0.529605	1.94e-27
ENSG00000144481.12	1.87488	0.00357685	0.0608099	0.574302	0.685521	0.692825	1.43e-43
ENSG00000172216.4	-1.87379	-0.0105444	0.060959	0.575304	0.406171	0.468252	6.92e-22
ENSG00000154529.10	1.87379	0.0137408	0.06096	0.574908	0.0742843	0.576464	2.74e-31
ENSG00000163823.3	-1.87373	-0.00378529	0.0609678	0.574577	0.559525	0.467951	1.23e-21
ENSG00000245848.2	-1.87351	-0.00544413	0.0609983	0.57446	0.551531	0.58299	2.2e-33
ENSG00000118200.10	1.87332	0.000103831	0.0610244	0.574301	0.470547	0.507201	8.21e-25
ENSG00000232850.1	-1.87263	-0.00840314	0.061119	0.574787	0.47023	0.51261	3.92e-25
ENSG00000066027.7	1.87149	0.00492319	0.0612773	0.575871	0.538103	0.437401	4.19e-20
ENSG00000162888.4	-1.87111	-0.00892198	0.0613295	0.575957	0.353271	0.453923	7.16e-22
ENSG00000100678.14	-1.87103	-0.01124	0.0613415	0.575666	0.334566	0.245422	2.12e-10
ENSG00000117054.9	1.87085	0.00648826	0.0613663	0.575495	0.369176	0.430147	1.39e-19
ENSG00000146267.11	-1.87023	-0.0128015	0.0614518	0.575894	0.389466	0.368117	1.05e-16
ENSG00000165997.4	-1.87017	-0.00534599	0.0614604	0.575571	0.429922	0.476353	1.86e-23
ENSG00000171634.12	1.86981	0.00527338	0.0615097	0.57563	0.870725	0.840073	2.54e-73
ENSG00000144426.14	-1.86974	-0.0199218	0.06152	0.575324	0.055168	0.157113	1.12e-06
ENSG00000239306.4	1.86954	0.00658509	0.0615475	0.575179	0.216323	0.246337	1.46e-10
ENSG00000142959.4	-1.86949	-0.00815615	0.0615541	0.574839	0.137134	0.203923	1.03e-08
ENSG00000183281.10	1.86918	0.0125069	0.0615973	0.574842	0.324882	0.446117	3.02e-22
ENSG00000140623.9	-1.86906	-0.00313945	0.0616149	0.574605	0.697274	0.848401	3.27e-77
ENSG00000104497.9	1.86903	0.00549574	0.0616185	0.574239	0.482866	0.49877	7.26e-25
ENSG00000122257.14	1.86873	0.008098	0.0616602	0.574227	0.256619	0.313418	2.45e-13
ENSG00000182463.11	-1.86872	0.000718413	0.0616614	0.57384	0.664835	0.640686	7.69e-39
ENSG00000099910.12	1.86837	0.00161408	0.0617101	0.573894	0.546972	0.546858	1.2e-27
ENSG00000134109.6	1.86818	0.00584935	0.0617363	0.573739	0.690619	0.794708	7.34e-62
ENSG00000113578.13	-1.86808	-0.00748751	0.0617511	0.573478	0.634146	0.789067	8.48e-60
ENSG00000184260.4	1.86783	0.0112174	0.0617852	0.573397	0.0651371	0.21704	1.33e-09
ENSG00000013573.12	1.86755	0.00562945	0.0618243	0.573362	0.869418	0.885411	1.62e-92
ENSG00000020577.9	-1.86718	-0.00366612	0.0618763	0.573447	0.580359	0.606781	7.16e-34
ENSG00000160991.11	-1.8666	-0.00269968	0.0619573	0.5738	0.413394	0.329291	4.49e-14
ENSG00000135702.10	1.86612	0.00587894	0.0620239	0.574019	0.614284	0.68	6.06e-42
ENSG00000135269.13	-1.86603	-0.00599231	0.0620374	0.573748	0.34702	0.397162	3.34e-18
ENSG00000138079.9	-1.86577	-0.00472756	0.0620742	0.573692	0.448512	0.525037	1.51e-26
ENSG00000168496.3	-1.86571	-0.0052106	0.0620821	0.573368	0.534672	0.52536	3.55e-26
ENSG00000182670.9	-1.86479	-0.00394865	0.0622103	0.574157	0.603632	0.586716	1e-31
ENSG00000185633.6	1.86369	0.0096115	0.0623657	0.575194	0.216155	0.275846	2.57e-11
ENSG00000070731.5	-1.86348	-0.000249439	0.0623948	0.575066	0.744269	0.789103	6.35e-61
ENSG00000142794.14	-1.86267	-0.00364922	0.0625084	0.575717	0.832489	0.82456	3.83e-68
ENSG00000175189.3	-1.86227	-0.00378861	0.062565	0.575842	0.257225	0.38646	3.5e-17
ENSG00000120159.7	-1.86223	-0.00630456	0.0625704	0.575495	0.407338	0.490699	7.84e-24
ENSG00000168778.7	1.86188	0.00608031	0.0626206	0.575562	0.473909	0.393546	2.08e-17
ENSG00000169627.7	1.86144	0.00948818	0.0626816	0.575727	0.193311	0.234368	9.36e-10
ENSG00000205250.4	-1.86138	-0.00506425	0.062691	0.575418	0.309339	0.47767	5.29e-24
ENSG00000172889.11	-1.86137	-0.00441494	0.0626923	0.575035	0.780666	0.73813	1.28e-49
ENSG00000197971.10	1.86134	0.00285637	0.0626963	0.574679	0.772491	0.741699	1.41e-53
ENSG00000106245.5	-1.8609	-0.0131521	0.0627579	0.57485	0.390361	0.524979	4.81e-28
ENSG00000128928.4	1.86038	0.00397411	0.062832	0.575135	0.44204	0.511368	1.65e-24
ENSG00000242173.4	-1.86031	-0.00780608	0.0628422	0.574835	0.547811	0.506102	1.73e-25
ENSG00000172613.3	1.85995	0.00430422	0.062893	0.574906	0.464733	0.438549	2.01e-20
ENSG00000092054.12	-1.85991	-0.00584959	0.0628981	0.574561	0.613365	0.782444	2.64e-57
ENSG00000116539.6	1.8598	0.0132854	0.0629133	0.574307	0.444076	0.40001	1.58e-17
ENSG00000110514.14	-1.8598	-0.011321	0.0629143	0.573925	0.179669	0.175058	2.21e-07
ENSG00000100979.10	1.85919	0.00298215	0.0630005	0.57432	0.741026	0.734722	6.81e-52
ENSG00000165028.7	1.85824	0.00728815	0.063135	0.575155	0.494665	0.452702	1.45e-21
ENSG00000105278.6	1.85815	0.00857047	0.0631476	0.574878	0.669578	0.758864	4.68e-55
ENSG00000121577.9	1.8578	0.00419494	0.0631978	0.574943	0.390638	0.354437	4.67e-16
ENSG00000176399.3	-1.85742	-0.0072145	0.0632519	0.575044	0.664669	0.692144	2.31e-42
ENSG00000172977.8	-1.85741	-0.00708493	0.0632525	0.57466	0.362914	0.474114	4.28e-22
ENSG00000131558.10	-1.85734	-0.00412345	0.0632628	0.574363	0.289173	0.352379	5.43e-15
ENSG00000108395.9	1.85721	0.00184264	0.0632812	0.574141	0.216218	0.190397	6.4e-09
ENSG00000230185.4	1.85667	0.00536451	0.0633587	0.574455	0.398832	0.387091	4.05e-18
ENSG00000105617.3	-1.85607	-0.0225808	0.0634437	0.574836	0.227048	0.220159	3.73e-09
ENSG00000163464.7	-1.85595	-0.00787895	0.0634608	0.574602	0.327348	0.334262	2.61e-15
ENSG00000139132.10	-1.85548	-0.00442834	0.0635272	0.574815	0.623729	0.75643	1.12e-57
ENSG00000166326.5	1.85505	0.0030731	0.0635893	0.574987	0.529751	0.698245	5.09e-45
ENSG00000137692.7	-1.85488	-0.00467211	0.063614	0.574822	0.416044	0.414866	1.09e-18
ENSG00000168434.8	1.85484	0.00928266	0.0636193	0.574483	0.625883	0.713225	1.86e-47
ENSG00000144821.5	-1.85364	-0.00772579	0.063791	0.575644	0.399602	0.417192	1.32e-18
ENSG00000157429.11	-1.85337	-0.00263878	0.0638297	0.575606	0.36322	0.292688	4.83e-13
ENSG00000215421.5	-1.85289	-0.00835948	0.0638987	0.57584	0.693553	0.7321	7.27e-48
ENSG00000141480.13	-1.8518	-0.00902095	0.0640539	0.57685	0.692376	0.71537	1.3e-46
ENSG00000118939.13	-1.85163	-0.00815312	0.0640789	0.576687	0.678451	0.718935	3.84e-46
ENSG00000170899.6	1.84998	0.00688522	0.0643168	0.578439	0.576862	0.648513	2.76e-39
ENSG00000046889.14	1.84985	0.00193306	0.0643349	0.578213	0.705494	0.676798	2.09e-41
ENSG00000158714.6	-1.84921	-0.00958459	0.0644276	0.578658	0.320744	0.468589	1.3e-23
ENSG00000164070.7	-1.8492	-0.00665397	0.0644283	0.578276	0.270193	0.240487	5.27e-10
ENSG00000179915.16	1.84914	0.00444573	0.0644378	0.577973	0.484041	0.580841	2.53e-31
ENSG00000110887.3	-1.8491	-0.00516598	0.064444	0.577642	0.373768	0.261258	6.71e-11
ENSG00000204396.6	1.8487	0.00564891	0.064501	0.577765	0.435962	0.387411	7.81e-18
ENSG00000227868.2	1.84834	0.00577954	0.0645529	0.577844	0.506441	0.565456	5.15e-31
ENSG00000167840.9	-1.84727	-0.00298801	0.0647079	0.578844	0.855098	0.779795	1.02e-56
ENSG00000269753.1	1.84605	0.015537	0.0648843	0.580034	0.528645	0.717041	2.37e-47
ENSG00000168589.10	1.84529	0.00187331	0.0649948	0.580634	0.799719	0.845661	3.27e-74
ENSG00000169359.9	-1.84519	-0.00736401	0.0650105	0.580387	0.460739	0.432926	3.87e-20
ENSG00000157322.12	-1.84499	-0.0228169	0.0650395	0.580259	0.200423	0.612769	5.86e-34
ENSG00000169740.9	1.84429	0.00517004	0.0651414	0.580781	0.341043	0.344818	2.54e-15
ENSG00000108846.11	1.84404	0.0060654	0.0651773	0.580714	0.564475	0.697948	8.75e-46
ENSG00000115548.12	1.84403	0.013604	0.0651787	0.58034	0.466675	0.526951	2.57e-27
ENSG00000143702.11	1.84281	0.00707428	0.0653567	0.581538	0.453961	0.469661	8.02e-23
ENSG00000124201.10	1.84236	0.00616024	0.065422	0.581732	0.584839	0.570417	8.92e-31
ENSG00000149273.10	-1.84177	-0.00596608	0.065509	0.582119	0.329722	0.369828	9.98e-17
ENSG00000239389.3	1.84172	0.0127191	0.0655162	0.581797	0.134606	0.455023	5.23e-21
ENSG00000163637.7	1.84073	0.00517576	0.0656607	0.582693	0.70981	0.783402	1.91e-57
ENSG00000198258.6	-1.84063	-0.00500393	0.0656765	0.582447	0.4869	0.750213	2.33e-52
ENSG00000133112.12	-1.84055	-0.00910782	0.0656876	0.58216	0.572379	0.587686	1.3e-33
ENSG00000169905.8	-1.83969	-0.00454365	0.0658131	0.582886	0.452431	0.535208	2.87e-27
ENSG00000070495.10	-1.83951	-0.000911624	0.0658397	0.582736	0.835265	0.803731	7.85e-62
ENSG00000148660.16	-1.83874	-0.000538928	0.0659532	0.583355	0.241125	0.229198	2.72e-09
ENSG00000198380.8	1.83809	0.00619848	0.0660489	0.583815	0.23972	0.233083	1.34e-09
ENSG00000143374.10	1.83786	0.0233685	0.0660826	0.583728	0.270171	0.413966	5.82e-19
ENSG00000225968.4	-1.83777	-0.00273954	0.0660956	0.583458	0.724964	0.656186	1.54e-39
ENSG00000141759.10	-1.83775	-0.00441551	0.0660988	0.583101	0.379842	0.406086	6.38e-18
ENSG00000137101.8	-1.83744	-0.00600484	0.0661442	0.583118	0.42048	0.448583	3.31e-22
ENSG00000125872.7	-1.83735	-0.00515342	0.0661588	0.582862	0.739174	0.722794	4.13e-48
ENSG00000204472.8	-1.83732	-0.00463726	0.0661626	0.582512	0.36743	0.328921	5.8e-14
ENSG00000168824.10	1.83716	0.00368898	0.0661857	0.582332	0.851334	0.773976	2.75e-59
ENSG00000105793.11	1.83653	0.00524714	0.0662796	0.582775	0.243667	0.303153	9.04e-13
ENSG00000099864.13	-1.83644	-0.00524443	0.066293	0.58251	0.551072	0.695736	5.72e-44
ENSG00000105856.9	-1.83628	-0.0160484	0.066317	0.582339	0.608706	0.609515	1.1e-32
ENSG00000121898.8	-1.83564	-0.00998404	0.0664103	0.582776	0.709325	0.722584	1.16e-48
ENSG00000197681.8	-1.83508	-0.0093358	0.066494	0.583128	0.470814	0.445082	9.79e-21
ENSG00000166860.2	-1.83487	-0.00436926	0.0665249	0.583017	0.291461	0.505589	1.93e-24
ENSG00000151690.10	-1.83469	-0.00340951	0.0665517	0.58287	0.402351	0.501972	4.73e-24
ENSG00000071462.7	1.83445	0.0116492	0.0665867	0.582795	0.469718	0.556543	6.16e-29
ENSG00000023191.12	-1.83431	-0.0101971	0.0666086	0.582606	0.549737	0.612694	4.28e-37
ENSG00000108984.9	1.83425	0.00631594	0.0666166	0.582295	0.752286	0.653378	2.51e-38
ENSG00000099994.10	-1.83359	-0.0103731	0.0667143	0.582769	0.803024	0.718532	1.96e-48
ENSG00000234284.2	-1.83335	-0.0101562	0.0667498	0.582698	0.767741	0.845812	2.94e-74
ENSG00000108064.6	-1.83313	-0.00522279	0.0667838	0.582615	0.310183	0.376472	7.52e-17
ENSG00000069712.9	-1.83308	-0.00814822	0.0667913	0.582301	0.280815	0.347239	1.15e-15
ENSG00000136653.15	-1.83308	-0.00659706	0.0667914	0.581922	0.317028	0.543693	9.23e-28
ENSG00000087258.9	-1.83305	-0.00138857	0.0667958	0.581582	0.668013	0.726522	4.97e-50
ENSG00000172500.8	-1.83298	-0.0106788	0.0668059	0.581292	0.275751	0.308435	5.76e-13
ENSG00000117528.7	-1.83232	-0.00813897	0.0669033	0.581761	0.442594	0.406447	2.85e-19
ENSG00000006283.13	-1.83228	-0.00872811	0.0669095	0.581437	0.572537	0.605193	1.53e-34
ENSG00000139182.9	1.83206	0.00377598	0.0669426	0.581347	0.644915	0.722104	5.37e-47
ENSG00000187815.5	-1.83171	-0.016458	0.0669951	0.581427	0.454575	0.496076	4.25e-24
ENSG00000239382.6	-1.83157	-0.00502983	0.0670157	0.581228	0.669176	0.667518	6.36e-41
ENSG00000104231.6	-1.83111	-0.00503575	0.0670845	0.581448	0.23805	0.432099	6.45e-21
ENSG00000103423.9	1.83103	0.00423105	0.0670966	0.581177	0.723153	0.781572	7.83e-59
ENSG00000144031.7	-1.83093	-0.00302364	0.0671107	0.580922	0.669133	0.571868	2.54e-30
ENSG00000146733.9	1.83063	0.00761488	0.0671555	0.580935	0.178523	0.44068	1.33e-20
ENSG00000118873.11	1.82958	0.00571324	0.0673135	0.581925	0.279687	0.396897	1.53e-17
ENSG00000104341.12	-1.82909	-0.00563219	0.0673855	0.582171	0.625144	0.796581	1.47e-60
ENSG00000024048.6	-1.82849	0.000983761	0.0674767	0.582583	0.649099	0.599208	1.49e-34
ENSG00000198586.9	-1.82815	-0.0052111	0.0675265	0.582637	0.420954	0.349606	1.96e-15
ENSG00000157423.13	-1.82802	-0.00349321	0.0675463	0.582433	0.272218	0.389783	2.21e-17
ENSG00000164049.10	-1.82784	-0.00961969	0.0675741	0.582298	0.217761	0.310686	7.33e-13
ENSG00000142945.8	-1.82748	-0.00575332	0.0676281	0.582387	0.278554	0.309379	4.79e-13
ENSG00000138639.13	1.82713	0.00882248	0.0676803	0.582462	0.535953	0.555636	2.11e-29
ENSG00000143740.10	-1.82624	-0.00833362	0.0678138	0.583236	0.569885	0.516506	2.34e-26
ENSG00000148219.12	1.82619	0.00308959	0.0678219	0.582931	0.613725	0.648346	5.84e-37
ENSG00000182575.7	1.82602	0.00173502	0.0678477	0.582779	0.696909	0.691778	3.15e-44
ENSG00000185585.15	1.82596	0.00418998	0.0678566	0.582481	0.753203	0.683507	2.05e-42
ENSG00000174891.8	-1.82556	-0.00563371	0.0679165	0.582621	0.354754	0.326813	1.74e-14
ENSG00000115808.7	-1.82538	-0.0102454	0.0679442	0.582486	0.438748	0.373794	1.47e-16
ENSG00000198393.3	1.8249	0.00398181	0.0680164	0.582732	0.35229	0.492848	7.99e-25
ENSG00000159202.13	-1.82459	-0.00350554	0.0680635	0.582762	0.721888	0.66366	2.13e-38
ENSG00000185800.7	1.82418	0.000308275	0.0681244	0.58291	0.652054	0.616361	9.21e-34
ENSG00000132514.9	-1.82362	-0.0126938	0.0682088	0.58326	0.596124	0.656705	1.45e-38
ENSG00000196712.12	1.82279	0.00587715	0.0683353	0.583968	0.355566	0.359656	2.2e-15
ENSG00000132975.6	1.82265	0.00434204	0.0683563	0.583775	0.54202	0.612056	3.66e-36
ENSG00000269948.1	-1.82256	-0.00723501	0.0683697	0.583517	0.518641	0.506852	3.96e-24
ENSG00000099866.10	-1.82218	-0.00839954	0.0684272	0.583635	0.490345	0.682498	2.95e-44
ENSG00000165816.8	1.82214	0.0125106	0.0684335	0.583317	0.547415	0.565172	7.51e-30
ENSG00000241945.3	-1.8219	-0.00387922	0.0684708	0.583264	0.671595	0.77023	3.45e-55
ENSG00000161649.8	-1.82175	-0.00732515	0.0684927	0.58308	0.368778	0.432742	1.44e-19
ENSG00000183684.6	1.8212	0.00531939	0.0685762	0.583419	0.646159	0.650377	1.07e-37
ENSG00000178922.12	1.82106	0.00610956	0.0685976	0.58323	0.540811	0.529955	1.25e-27
ENSG00000153233.8	1.8208	0.00465858	0.0686366	0.583192	0.381364	0.382414	1.23e-16
ENSG00000180758.10	1.82005	0.00863025	0.068751	0.583793	0.589806	0.712533	1.4e-49
ENSG00000173264.9	-1.81947	-0.00230804	0.0688397	0.584175	0.54367	0.564461	6.54e-29
ENSG00000104835.10	-1.81934	-0.00826564	0.0688592	0.583971	0.482648	0.553277	5.24e-29
ENSG00000174720.11	1.81916	0.00744639	0.0688875	0.58384	0.599	0.557759	1.62e-30
ENSG00000206077.6	1.8189	0.00725725	0.0689271	0.583806	0.693627	0.727457	9.51e-48
ENSG00000176155.14	-1.81791	0.00132982	0.0690772	0.584707	0.695637	0.701409	3.59e-46
ENSG00000117360.8	1.81787	0.00780695	0.0690836	0.584393	0.122815	0.16911	3.47e-07
ENSG00000164808.12	1.81765	0.00623511	0.0691171	0.584306	0.277205	0.259533	6.44e-12
ENSG00000013441.11	1.8176	0.00667083	0.069126	0.584012	0.122729	0.148415	1.86e-06
ENSG00000187456.9	1.81736	-0.00279149	0.0691613	0.583942	0.462745	0.485547	4.84e-23
ENSG00000090932.6	1.81732	0.00431869	0.0691687	0.583636	0.209387	0.312249	3.11e-13
ENSG00000147789.11	-1.81688	-0.0167414	0.0692354	0.583831	0.263137	0.361715	8.23e-16
ENSG00000171867.12	1.81655	0.00740987	0.0692856	0.583886	0.483835	0.523674	8.98e-28
ENSG00000067066.12	-1.81594	-0.00399923	0.069379	0.584306	0.592969	0.674537	1.35e-43
ENSG00000100225.13	-1.81586	-0.00147297	0.0693912	0.584041	0.33187	0.435283	1.45e-19
ENSG00000204179.6	1.81579	0.00871829	0.0694021	0.583766	0.137041	0.535008	2.95e-26
ENSG00000159873.5	-1.81577	-0.00374633	0.0694059	0.583431	0.511642	0.596049	1.52e-31
ENSG00000184277.8	-1.81555	-0.00988297	0.0694395	0.583347	0.344322	0.451176	1.29e-20
ENSG00000173041.7	-1.81538	-0.00890399	0.0694655	0.583199	0.414284	0.460922	2.42e-21
ENSG00000118894.10	-1.81478	-0.00435955	0.0695573	0.583603	0.558447	0.592693	5.88e-32
ENSG00000004776.7	-1.81443	-0.00313778	0.0696119	0.583696	0.565919	0.621912	1.05e-34
ENSG00000085465.11	-1.81368	-0.00435376	0.0697272	0.584297	0.66871	0.628816	7.29e-36
ENSG00000146648.11	1.81338	0.00257738	0.0697727	0.584312	0.488962	0.429003	1.82e-19
ENSG00000033867.12	1.81269	0.00363424	0.0698792	0.584838	0.535537	0.609891	1.81e-34
ENSG00000166164.11	-1.81234	-0.00394903	0.0699334	0.584926	0.511761	0.556204	5.09e-28
ENSG00000165131.6	-1.81181	-0.00995744	0.0700148	0.58524	0.405029	0.482254	1.92e-23
ENSG00000206127.6	-1.81158	-0.0050846	0.0700517	0.585184	0.613241	0.690204	3.94e-43
ENSG00000175920.11	-1.81156	-0.00622684	0.0700544	0.584841	0.483086	0.633557	8.2e-36
ENSG00000101191.12	1.81082	0.00451338	0.0701692	0.585434	0.485097	0.46187	1.21e-21
ENSG00000121361.3	1.81052	0.0107308	0.0702147	0.585449	0.555783	0.530678	4.67e-26
ENSG00000074211.9	1.81048	0.00456224	0.0702207	0.585135	0.763888	0.791869	1.43e-62
ENSG00000128683.9	1.81029	0.00370872	0.0702506	0.585019	0.636377	0.661054	8.72e-40
ENSG00000253910.1	1.81024	0.0016999	0.0702578	0.584716	0.337767	0.370268	4.04e-16
ENSG00000116017.6	-1.80981	-0.00853794	0.0703259	0.584918	0.837597	0.84351	1.14e-72
ENSG00000087116.9	1.80946	0.00604715	0.07038	0.585005	0.476236	0.666797	2.29e-40
ENSG00000234465.6	1.80869	0.00367932	0.0704994	0.585633	0.530669	0.521753	6.07e-26
ENSG00000176410.7	-1.80855	-0.00447291	0.070521	0.58545	0.308278	0.465384	2.65e-22
ENSG00000141568.15	1.80823	-0.00943903	0.0705702	0.585495	0.421307	0.366732	2.3e-17
ENSG00000154359.8	1.80796	0.00640569	0.0706131	0.585488	0.795806	0.818496	8.02e-66
ENSG00000004975.7	1.80781	0.00700911	0.0706368	0.585321	0.682123	0.698624	2.43e-45
ENSG00000248098.6	-1.80738	-0.00627285	0.0707033	0.585509	0.708619	0.737896	7.45e-51
ENSG00000143126.7	1.8071	0.00260692	0.070746	0.585501	0.783787	0.752268	1.38e-54
ENSG00000175535.6	-1.80656	-0.00630022	0.0708303	0.585837	0.434581	0.528518	3.51e-26
ENSG00000183150.3	1.80645	0.00354945	0.0708475	0.585617	0.787867	0.774162	5.33e-60
ENSG00000172037.9	1.80594	0.0101599	0.070928	0.58592	0.0843531	0.164271	8e-07
ENSG00000165730.10	-1.80585	-0.0069407	0.0709414	0.58567	0.63373	0.674267	4.9e-43
ENSG00000228716.2	-1.80547	-0.00493739	0.0710014	0.585804	0.618887	0.641912	1.2e-38
ENSG00000121310.12	1.80516	0.00564099	0.071049	0.585835	0.508324	0.662212	1.27e-39
ENSG00000126368.5	1.80513	0.00771308	0.0710546	0.58552	0.557828	0.609342	4.88e-33
ENSG00000272325.1	-1.80497	-0.00685505	0.0710794	0.585364	0.326171	0.429757	2.53e-19
ENSG00000186280.5	1.80475	0.0175941	0.0711134	0.585284	0.4738	0.435052	2.93e-21
ENSG00000184838.10	1.80473	0.00704414	0.0711164	0.584949	0.383009	0.30702	1.9e-13
ENSG00000160180.14	-1.80436	-0.00986583	0.0711742	0.585065	0.700486	0.681143	2.4e-42
ENSG00000164816.6	-1.80393	-0.00513876	0.0712416	0.58526	0.702244	0.880061	1.23e-88
ENSG00000159314.7	-1.80373	-0.00356651	0.0712736	0.585163	0.412018	0.422078	9.05e-20
ENSG00000117143.9	1.80349	0.00614666	0.0713119	0.585118	0.60227	0.667319	2.75e-39
ENSG00000176472.6	1.80323	0.00466675	0.0713519	0.585088	0.416665	0.62169	1.87e-34
ENSG00000166974.8	1.80301	0.00488093	0.071386	0.585009	0.782367	0.716932	5.33e-46
ENSG00000122584.8	1.80278	0.00479392	0.0714223	0.584949	0.685063	0.74279	9.82e-51
ENSG00000103047.3	1.80277	0.00578387	0.071424	0.584605	0.405193	0.37057	6.19e-16
ENSG00000163673.6	1.80271	0.00520575	0.071434	0.584329	0.565929	0.671827	1.93e-40
ENSG00000204219.5	-1.80237	-0.00515281	0.0714865	0.584401	0.675565	0.67055	2.15e-42
ENSG00000188488.9	-1.80192	-0.00269361	0.0715573	0.584623	0.8045	0.871429	1.43e-82
ENSG00000078177.9	-1.80181	-0.00576143	0.071576	0.584419	0.665456	0.684676	8.48e-44
ENSG00000172339.9	-1.8	-0.00585204	0.0718611	0.58639	0.329481	0.362427	1.46e-17
ENSG00000083097.10	1.7997	0.00559511	0.0719073	0.586408	0.267575	0.351336	6.13e-15
ENSG00000149300.5	-1.79966	-0.00641948	0.0719137	0.586104	0.40335	0.458067	2.86e-22
ENSG00000100644.12	1.7996	0.0104535	0.0719244	0.585834	0.217233	0.500102	7.31e-27
ENSG00000155876.4	-1.79944	-0.00568358	0.0719498	0.585684	0.644298	0.641828	2.87e-37
ENSG00000136518.12	-1.79866	-0.00399992	0.0720718	0.586321	0.460025	0.427217	2.12e-19
ENSG00000213585.6	1.79845	0.00303583	0.0721063	0.586245	0.397948	0.329617	3.1e-14
ENSG00000147592.4	-1.79802	-0.0074815	0.072174	0.586439	0.61402	0.403724	7.09e-19
ENSG00000119927.9	1.79762	0.00637104	0.0722375	0.586599	0.520356	0.651648	1.96e-38
ENSG00000135070.9	1.79747	0.00578251	0.0722604	0.586429	0.407066	0.599949	3.05e-32
ENSG00000103051.14	-1.79716	-0.0036784	0.0723097	0.586473	0.414123	0.377684	2.15e-17
ENSG00000177425.6	-1.79646	-0.0051819	0.0724212	0.587022	0.285564	0.344812	7.59e-18
ENSG00000198502.5	-1.79601	-0.0072974	0.0724924	0.587244	0.222226	0.805025	7e-62
ENSG00000137944.12	1.79542	0.00362225	0.0725866	0.587651	0.554444	0.632478	3.98e-38
ENSG00000121207.7	1.79502	0.00372513	0.072651	0.587817	0.544718	0.67884	3.64e-42
ENSG00000137413.11	1.79483	0.00799092	0.0726812	0.587706	0.761014	0.660625	1.75e-39
ENSG00000142444.6	1.79397	0.00390454	0.0728184	0.58846	0.589525	0.658557	3.93e-38
ENSG00000213888.2	1.79339	0.00725471	0.0729108	0.588851	0.273423	0.384893	5.61e-18
ENSG00000089639.6	1.79306	0.00596173	0.0729638	0.588923	0.457595	0.437656	8.34e-21
ENSG00000157087.12	-1.79267	-0.00866138	0.0730253	0.589065	0.590511	0.632809	6.93e-37
ENSG00000064886.9	1.79245	0.00307792	0.0730602	0.588991	0.623175	0.598042	1.21e-33
ENSG00000171204.8	-1.79214	-0.00148073	0.0731103	0.58904	0.310442	0.267006	2.85e-11
ENSG00000151164.14	-1.79132	-0.0264655	0.0732414	0.589741	0.0973815	0.234654	1.43e-09
ENSG00000138604.5	1.7912	0.00682451	0.0732611	0.589545	0.757447	0.789569	1.59e-63
ENSG00000154832.10	1.79114	0.00689026	0.0732715	0.589274	0.541544	0.511123	6.23e-25
ENSG00000163428.3	1.79097	0.00547558	0.0732976	0.58913	0.359675	0.354452	1.82e-15
ENSG00000108960.3	-1.79094	-0.00814078	0.0733036	0.588825	0.555387	0.556347	8.1e-29
ENSG00000196110.3	1.79092	0.00636809	0.0733054	0.588486	0.443599	0.503846	1.25e-24
ENSG00000148175.8	1.7907	0.00668427	0.0733416	0.588423	0.203921	0.242311	6.72e-10
ENSG00000119685.15	-1.79068	-0.00406846	0.0733453	0.588101	0.43037	0.483043	2.06e-23
ENSG00000035928.10	-1.78996	-0.00583113	0.07346	0.588668	0.256045	0.430342	1.08e-19
ENSG00000132911.4	-1.78965	-0.00493421	0.0735096	0.588713	0.345481	0.374539	1.66e-16
ENSG00000198420.5	1.78952	0.00507407	0.0735309	0.588531	0.413059	0.353206	5.24e-16
ENSG00000157184.5	-1.78928	-0.00496131	0.0735705	0.588496	0.331597	0.455429	2.8e-22
ENSG00000096006.7	-1.78879	-0.00414599	0.0736485	0.588768	0.4448	0.447646	2.7e-21
ENSG00000182698.7	1.78833	0.00528146	0.0737225	0.589008	0.759344	0.816215	9.16e-68
ENSG00000187959.5	-1.78817	-0.00586027	0.073748	0.58886	0.757317	0.680482	9.19e-43
ENSG00000204209.6	1.78774	0.00747834	0.0738176	0.589064	0.523838	0.517863	1.33e-25
ENSG00000198270.8	-1.78721	-0.00718656	0.0739034	0.589397	0.247451	0.251999	8.88e-11
ENSG00000161905.8	1.78596	0.00363467	0.0741057	0.590659	0.653497	0.77136	2.07e-57
ENSG00000167384.6	-1.78541	0.0013364	0.0741946	0.591015	0.589736	0.605188	4.96e-34
ENSG00000196562.10	1.78522	0.00493109	0.074225	0.590906	0.641056	0.696703	2.43e-44
ENSG00000124772.7	1.78478	0.00284953	0.0742969	0.591127	0.451718	0.449505	1.82e-21
ENSG00000149260.10	-1.78468	-0.00497758	0.0743132	0.590905	0.400209	0.351469	2.08e-15
ENSG00000168214.16	-1.78454	-0.0045607	0.0743362	0.590737	0.371144	0.545153	3.41e-27
ENSG00000134278.10	1.784	0.00730673	0.0744232	0.591077	0.699065	0.662303	9.18e-40
ENSG00000214253.4	1.78382	0.00520468	0.0744535	0.590968	0.275426	0.33957	1.46e-14
ENSG00000104823.4	-1.78359	-0.0073865	0.07449	0.590906	0.548069	0.638641	3.6e-37
ENSG00000035862.8	-1.78301	-0.0010785	0.0745846	0.591307	0.657244	0.7736	3.53e-72
ENSG00000144730.12	1.7829	0.00469138	0.0746023	0.591097	0.356335	0.250549	4.35e-12
ENSG00000084073.4	1.78283	0.00358742	0.0746146	0.590844	0.501147	0.70406	4.23e-45
ENSG00000112624.8	-1.78267	-0.0151533	0.0746395	0.590692	0.53652	0.790627	1.3e-59
ENSG00000162627.12	-1.78263	-0.00559125	0.0746471	0.590403	0.268502	0.280657	8.16e-12
ENSG00000120053.9	1.78093	0.0114509	0.0749234	0.592238	0.232874	0.328152	4.38e-14
ENSG00000188687.11	-1.78034	-0.00594089	0.075021	0.592659	0.383292	0.56127	9.95e-29
ENSG00000154710.11	-1.78028	-0.00548052	0.0750297	0.592379	0.317829	0.351398	4.15e-16
ENSG00000131435.8	1.78021	0.00602549	0.0750421	0.592127	0.276868	0.424391	2.42e-19
ENSG00000072571.15	1.77917	0.00917444	0.0752112	0.593112	0.404473	0.42974	1.05e-20
ENSG00000087250.4	1.77876	0.00478879	0.0752783	0.593292	0.60575	0.677149	8.26e-42
ENSG00000054219.9	-1.77866	-0.0101049	0.0752956	0.593078	0.462467	0.394279	3.29e-18
ENSG00000155749.8	-1.7785	-0.00607632	0.0753222	0.592939	0.686238	0.681737	2.73e-41
ENSG00000196305.13	1.7776	0.00603346	0.0754697	0.593751	0.289968	0.262167	3.49e-11
ENSG00000116176.6	1.77759	0.000245599	0.0754719	0.593419	0.682011	0.859552	2.46e-79
ENSG00000168118.7	-1.77744	-0.00604995	0.0754964	0.593263	0.545864	0.653491	3.98e-39
ENSG00000131126.14	-1.77695	-0.0054042	0.075577	0.593548	0.468385	0.581502	1.47e-30
ENSG00000172782.7	1.77692	0.00590246	0.0755819	0.593239	0.504732	0.509525	1.21e-24
ENSG00000100749.3	1.77645	0.00513563	0.0756586	0.593493	0.630117	0.74905	9.95e-54
ENSG00000117595.6	1.77642	0.0130618	0.0756642	0.593189	0.418154	0.372686	2.6e-16
ENSG00000144736.9	-1.77619	-0.00380557	0.0757021	0.593138	0.647068	0.701387	1.72e-44
ENSG00000134115.8	-1.77607	-0.0056042	0.0757211	0.59294	0.604454	0.676029	6.54e-41
ENSG00000125124.7	1.77564	0.00537436	0.0757923	0.59315	0.785631	0.841089	9.51e-74
ENSG00000119681.7	1.7755	0.00507718	0.0758147	0.592979	0.670084	0.616358	9e-34
ENSG00000135297.11	-1.77449	-0.0060064	0.0759814	0.593936	0.398378	0.382976	2e-17
ENSG00000123146.15	1.77402	0.00493388	0.0760597	0.594201	0.739491	0.828359	1.49e-69
ENSG00000100867.10	1.77387	0.00710548	0.0760848	0.59405	0.51031	0.532288	4.72e-27
ENSG00000117245.8	-1.77283	-0.00409381	0.0762576	0.595052	0.537148	0.530141	2.12e-26
ENSG00000166289.5	1.77228	0.00658843	0.0763484	0.595414	0.51575	0.581623	2.57e-33
ENSG00000215375.2	1.77214	0.00665889	0.0763715	0.595247	0.280357	0.589757	1.66e-32
ENSG00000111605.12	-1.771	-0.00112776	0.0765611	0.596377	0.554805	0.489265	6.1e-25
ENSG00000182141.5	1.77069	0.00486215	0.0766118	0.596424	0.255149	0.386737	8.03e-17
ENSG00000104490.13	1.76989	0.0028014	0.076745	0.597114	0.680402	0.649904	7.13e-38
ENSG00000164022.12	-1.76986	-0.0121378	0.0767508	0.596813	0.359006	0.414611	1.93e-18
ENSG00000139574.7	1.76862	0.00840595	0.0769569	0.598068	0.456024	0.594017	1.15e-33
ENSG00000175175.4	1.76764	0.00994803	0.0771218	0.599001	0.202573	0.216229	6.77e-09
ENSG00000175087.5	1.76694	0.0112368	0.0772376	0.599553	0.298517	0.388372	3.98e-18
ENSG00000007944.10	-1.7669	-0.00907785	0.0772457	0.599268	0.533051	0.69224	5.33e-44
ENSG00000174446.8	-1.76672	-0.00586409	0.0772759	0.599155	0.256465	0.311387	3.72e-13
ENSG00000182240.11	1.76669	0.00282346	0.0772805	0.598844	0.860097	0.807066	1.32e-64
ENSG00000130477.10	-1.7666	-0.00507497	0.0772953	0.598612	0.497416	0.571322	1.08e-31
ENSG00000143315.5	-1.76615	-0.00437547	0.0773711	0.598853	0.454577	0.512477	1.22e-25
ENSG00000242498.3	-1.76583	0.00136952	0.0774236	0.598912	0.503749	0.518379	5.35e-26
ENSG00000168301.8	1.76561	0.0055807	0.0774615	0.598859	0.311493	0.329895	3.44e-14
ENSG00000165929.8	1.76498	0.00331161	0.0775669	0.599328	0.517289	0.581784	1.42e-31
ENSG00000197912.9	-1.76419	-0.00672832	0.0777008	0.600016	0.67115	0.653738	3.3e-38
ENSG00000185215.4	-1.76334	-0.0105902	0.0778433	0.60077	0.387657	0.351396	4.2e-15
ENSG00000163596.12	1.76286	0.00688812	0.0779243	0.601048	0.268769	0.212052	5.46e-09
ENSG00000197106.6	-1.7628	0.00330497	0.077935	0.600785	0.5751	0.598121	2.65e-33
ENSG00000008130.11	1.76279	0.0194215	0.0779358	0.600444	0.609442	0.56535	2.61e-29
ENSG00000115525.12	-1.76268	-0.00458001	0.0779551	0.600248	0.393451	0.388481	1.82e-17
ENSG00000229415.5	1.76235	0.0100884	0.0780104	0.600328	0.339468	0.424123	1.18e-19
ENSG00000204618.4	-1.76204	-0.00360963	0.0780618	0.600378	0.509917	0.575182	5.49e-30
ENSG00000149243.11	1.76197	0.00338401	0.078075	0.600135	0.521905	0.465558	5.11e-22
ENSG00000050438.12	-1.76186	-0.00544458	0.0780933	0.599931	0.258307	0.259353	9.67e-11
ENSG00000078579.8	-1.76162	-0.00535774	0.0781336	0.599896	0.806831	0.807822	2.47e-68
ENSG00000105810.5	-1.76156	-0.00220484	0.0781432	0.599626	0.362905	0.39903	6.16e-18
ENSG00000022355.10	-1.76151	-0.00425162	0.0781521	0.59935	0.365184	0.33511	1.34e-15
ENSG00000183347.13	-1.76067	-0.00385135	0.0782942	0.600097	0.380982	0.527727	1.13e-28
ENSG00000112936.14	-1.76031	-0.00131954	0.0783547	0.600217	0.257636	0.450381	1.57e-20
ENSG00000114127.6	1.76014	-0.000726667	0.0783838	0.600096	0.593934	0.5406	6.81e-27
ENSG00000169752.12	1.75935	0.00464376	0.0785174	0.600775	0.372452	0.28181	8.37e-12
ENSG00000071282.7	-1.75924	-0.00477519	0.078536	0.600574	0.476111	0.585862	2.6e-31
ENSG00000159348.8	-1.75921	-0.00114702	0.0785426	0.600281	0.450726	0.637132	6.09e-36
ENSG00000117410.9	-1.75909	-0.00619401	0.0785617	0.600085	0.273817	0.516619	7.93e-25
ENSG00000085511.15	1.75823	0.00282407	0.0787089	0.600866	0.697376	0.681989	8.72e-41
ENSG00000113194.8	1.75792	0.00652369	0.0787614	0.600924	0.57283	0.708642	2.11e-45
ENSG00000182263.9	1.75782	0.00705257	0.0787781	0.600709	0.227039	0.318526	3.33e-13
ENSG00000090661.7	-1.75775	-0.00820264	0.0787908	0.600464	0.60431	0.590126	6.52e-32
ENSG00000112406.4	1.75742	0.00376791	0.0788463	0.600545	0.507195	0.550898	6.43e-28
ENSG00000178921.9	-1.75687	-0.00624688	0.0789393	0.600912	0.405959	0.571457	5.85e-31
ENSG00000086288.7	1.75672	0.00385109	0.0789658	0.600771	0.480813	0.445089	3.57e-20
ENSG00000164219.5	1.75642	0.0210233	0.079017	0.600819	0.404883	0.438948	8.7e-21
ENSG00000081320.6	-1.75595	-0.00559733	0.0790965	0.601082	0.331013	0.427562	1.73e-19
ENSG00000189159.11	1.75589	0.00713804	0.0791079	0.600828	0.449876	0.568289	5.93e-31
ENSG00000205155.3	-1.75542	-0.00126733	0.0791882	0.601097	0.725808	0.704775	3.95e-49
ENSG00000171045.10	-1.75535	-0.0117093	0.0791992	0.600839	0.523275	0.697762	7.12e-43
ENSG00000168264.6	1.75517	0.00477363	0.0792303	0.600734	0.759059	0.801795	5.02e-65
ENSG00000025156.8	1.75506	0.00326864	0.0792499	0.600543	0.485659	0.479484	1.54e-22
ENSG00000138050.10	1.75427	0.00471835	0.0793846	0.601223	0.493535	0.496752	2.33e-25
ENSG00000101306.6	1.75394	0.00789658	0.0794401	0.601303	0.381972	0.392498	4.13e-17
ENSG00000173928.2	1.75363	0.00731353	0.0794937	0.601368	0.209548	0.290599	7.13e-13
ENSG00000187713.5	-1.75357	-0.00583668	0.079504	0.601107	0.730142	0.811211	8.02e-65
ENSG00000099960.8	1.75351	0.0108252	0.0795151	0.600852	0.210486	0.225148	1.48e-09
ENSG00000171847.6	-1.75329	-0.00666335	0.079553	0.600799	0.606959	0.584229	1.06e-31
ENSG00000139269.2	-1.75328	-0.00445715	0.0795546	0.600472	0.340948	0.262444	1.21e-10
ENSG00000184530.8	1.75304	0.00302153	0.0795947	0.600436	0.288307	0.326166	1.08e-13
ENSG00000142686.7	-1.75256	-0.0298476	0.079677	0.600717	0.279276	0.335601	9.1e-15
ENSG00000132256.14	-1.75125	-0.00106958	0.0799027	0.60208	0.744637	0.793761	3.14e-60
ENSG00000109220.6	1.751	0.00643813	0.0799459	0.602067	0.374508	0.418968	8.39e-20
ENSG00000170606.9	-1.75081	-0.00571467	0.0799778	0.601969	0.61614	0.721681	9.47e-49
ENSG00000150093.14	1.75071	0.00530469	0.0799959	0.601766	0.322455	0.413347	1.62e-19
ENSG00000115368.5	1.75058	0.00365431	0.0800191	0.601603	0.529856	0.559093	3.69e-29
ENSG00000121753.8	1.75	0.0182428	0.0801185	0.602012	0.264373	0.283214	4.05e-12
ENSG00000104886.5	-1.74961	-0.0137546	0.0801858	0.602179	0.51437	0.837331	3.68e-71
ENSG00000166987.10	-1.7496	-0.0175045	0.0801876	0.601855	0.451487	0.555073	7.9e-30
ENSG00000188257.6	1.74936	0.00541443	0.0802289	0.601827	0.418066	0.72809	2.19e-48
ENSG00000142677.3	1.74906	0.00558326	0.0802808	0.601879	0.394594	0.436515	2.74e-20
ENSG00000196636.7	1.74905	0.00136786	0.0802829	0.601558	0.33566	0.496592	7.44e-24
ENSG00000110721.7	-1.7483	-0.00828908	0.080412	0.602188	0.281445	0.283654	4.52e-13
ENSG00000122783.12	1.74781	0.00636258	0.0804977	0.602493	0.409977	0.363372	8.14e-16
ENSG00000187116.9	-1.74769	-0.0130603	0.0805176	0.602305	0.681724	0.786978	8.64e-59
ENSG00000181218.4	1.74741	0.00051379	0.0805657	0.602328	0.532332	0.402844	1.6e-18
ENSG00000204580.7	1.74705	0.0052554	0.0806282	0.602458	0.288962	0.230849	1.76e-09
ENSG00000164934.9	-1.74704	-0.00480745	0.0806306	0.602141	0.543071	0.547046	1.57e-27
ENSG00000131469.8	-1.74698	-0.0108976	0.0806406	0.601879	0.179678	0.273881	2.21e-11
ENSG00000125730.12	1.74668	0.0129663	0.0806931	0.601936	0.624559	0.843386	3.84e-73
ENSG00000187699.6	-1.74633	-0.00482415	0.0807537	0.602052	0.424702	0.44979	1.17e-20
ENSG00000110344.5	-1.74615	-0.00110071	0.0807844	0.601945	0.540816	0.573275	1.02e-30
ENSG00000107679.10	-1.74615	-0.0024626	0.0807849	0.601614	0.657792	0.77756	4.26e-56
ENSG00000169231.9	1.74596	0.00376899	0.0808175	0.601522	0.458851	0.500525	5.27e-24
ENSG00000163376.7	1.74586	0.0048015	0.0808346	0.601315	0.563227	0.532875	7.21e-28
ENSG00000151468.9	-1.74561	-0.00439132	0.0808786	0.601308	0.735419	0.426662	6.51e-20
ENSG00000006695.6	1.74529	0.00186345	0.0809346	0.60139	0.791959	0.776382	3.51e-59
ENSG00000137601.11	1.74489	0.00482234	0.0810045	0.601576	0.553354	0.508969	2.14e-26
ENSG00000152954.7	1.74479	0.00682327	0.0810214	0.601368	0.666041	0.669253	1.63e-41
ENSG00000068383.14	-1.7442	-0.00749642	0.0811239	0.601794	0.400643	0.336971	1.69e-14
ENSG00000100603.9	-1.74417	-0.0034499	0.0811302	0.601508	0.574857	0.580019	7.02e-31
ENSG00000170365.5	-1.74368	-0.00864625	0.0812156	0.601808	0.318315	0.249334	2.41e-10
ENSG00000181827.10	1.74355	0.00460735	0.0812378	0.601639	0.342569	0.368396	8.58e-16
ENSG00000034053.10	1.74337	0.00732765	0.0812687	0.601535	0.20775	0.290013	4.78e-12
ENSG00000253846.1	1.74303	0.00403276	0.0813279	0.60164	0.456612	0.453508	1.91e-21
ENSG00000170616.9	-1.74296	-0.00244339	0.0813411	0.601406	0.385361	0.425757	3.64e-19
ENSG00000198841.3	-1.74264	-0.00733954	0.0813963	0.601481	0.120037	0.327101	2.03e-14
ENSG00000105697.3	-1.74258	-0.00435326	0.081407	0.601228	0.614252	0.575838	5.59e-31
ENSG00000131351.10	-1.74213	-0.0145956	0.0814864	0.601483	0.549154	0.633602	2.43e-37
ENSG00000103275.14	-1.74184	-0.0104522	0.0815366	0.601522	0.649456	0.662605	3.25e-39
ENSG00000164609.5	1.74123	0.00184441	0.0816426	0.601972	0.616586	0.627515	2.96e-36
ENSG00000178665.10	1.74081	0.00378169	0.081717	0.602189	0.464235	0.52371	8.84e-26
ENSG00000197629.5	-1.74027	-0.00681452	0.0818111	0.60255	0.45709	0.590754	3.48e-32
ENSG00000048707.9	1.74017	0.0061198	0.0818292	0.602352	0.517202	0.642725	2.57e-36
ENSG00000132639.8	1.74017	0.00657005	0.08183	0.602027	0.815709	0.694819	3.06e-43
ENSG00000198799.7	-1.74006	-0.0015971	0.0818492	0.601837	0.471949	0.470419	2.54e-22
ENSG00000104731.9	-1.73927	-0.00407842	0.0819875	0.602523	0.66918	0.73658	1.2e-49
ENSG00000104888.5	1.73913	0.00752404	0.0820113	0.602367	0.622317	0.781304	7.67e-59
ENSG00000137699.12	1.73805	0.0063075	0.0822022	0.603438	0.655599	0.685401	7.21e-44
ENSG00000188732.6	-1.73795	-0.00350404	0.0822188	0.603229	0.639378	0.649246	5.46e-38
ENSG00000180875.4	-1.73779	-0.00123982	0.0822471	0.603106	0.588376	0.688304	3.25e-42
ENSG00000078142.7	1.73682	0.01502	0.0824196	0.60404	0.309964	0.395006	1.94e-17
ENSG00000204291.6	-1.73664	-0.00329335	0.0824502	0.603933	0.531702	0.516887	2.07e-25
ENSG00000166024.9	1.73656	0.0047105	0.0824649	0.603711	0.56922	0.605441	1.46e-32
ENSG00000077942.13	1.73638	0.0105849	0.0824962	0.60361	0.428513	0.324275	1.72e-13
ENSG00000196230.8	1.7363	0.00551873	0.082511	0.603388	0.306612	0.242972	4.89e-10
ENSG00000164744.8	-1.73552	-0.004001	0.0826483	0.604062	0.393113	0.610244	8.35e-35
ENSG00000065970.4	1.73442	0.0142628	0.082844	0.605162	0.410518	0.362531	3.16e-16
ENSG00000161558.6	-1.73423	-0.0129221	0.0828781	0.605081	0.709063	0.822201	7.21e-67
ENSG00000197959.9	1.73311	0.0638473	0.0830765	0.606199	0.247254	0.319	6.8e-14
ENSG00000140807.4	1.73296	0.00649123	0.0831025	0.606058	0.412441	0.521089	1.89e-26
ENSG00000080824.14	-1.7324	-0.00840964	0.0832024	0.606456	0.760752	0.683606	3.51e-41
ENSG00000100239.11	-1.73203	-0.00391551	0.0832679	0.606602	0.680539	0.589939	1.01e-33
ENSG00000173227.9	1.73186	0.0091697	0.0832993	0.606501	0.262886	0.320984	4.85e-14
ENSG00000007062.7	1.73176	0.00337787	0.083316	0.606293	0.560687	0.486195	1.12e-24
ENSG00000176148.11	-1.73114	-0.00387053	0.0834272	0.606773	0.485	0.541796	4.97e-29
ENSG00000140543.9	-1.73103	-0.00156102	0.0834458	0.606578	0.649706	0.69682	3.15e-44
ENSG00000166863.7	-1.73006	-0.00886275	0.0836201	0.607515	0.35854	0.418218	1.04e-18
ENSG00000211455.3	1.72989	0.00470622	0.0836499	0.607402	0.368853	0.409156	2.82e-18
ENSG00000085276.13	-1.72969	-0.00505793	0.0836849	0.607326	0.377577	0.413091	3.27e-20
ENSG00000117133.6	1.72967	0.00400942	0.0836899	0.607033	0.449296	0.46555	2.63e-22
ENSG00000183760.6	-1.72897	-0.00413472	0.0838146	0.607609	0.629956	0.600524	3.44e-32
ENSG00000166343.5	-1.72886	-0.0210779	0.0838337	0.607418	0.140097	0.180701	1.25e-07
ENSG00000154380.12	1.72851	0.00376365	0.0838975	0.607551	0.302253	0.414252	1.67e-18
ENSG00000185479.5	-1.72826	-0.00238804	0.0839423	0.607547	0.621339	0.640849	9.08e-38
ENSG00000171735.14	-1.72822	-0.00802522	0.0839483	0.607262	0.682539	0.766428	3.94e-55
ENSG00000173253.10	1.72739	0.005788	0.0840976	0.608013	0.724386	0.814194	1.33e-66
ENSG00000133226.12	-1.72695	-0.00503349	0.0841769	0.608258	0.493437	0.513027	1.17e-24
ENSG00000103942.8	-1.72641	-0.00526189	0.0842743	0.608633	0.260518	0.23805	8.57e-10
ENSG00000165699.9	1.72598	0.00477362	0.0843512	0.60886	0.84157	0.796446	4.77e-62
ENSG00000124466.8	-1.72566	-0.00431623	0.0844084	0.608944	0.261776	0.223799	2.07e-09
ENSG00000055955.11	1.72563	0.00377177	0.0844147	0.608661	0.682245	0.69444	1.68e-42
ENSG00000125861.10	-1.72561	-0.00365593	0.0844173	0.608353	0.593996	0.606619	2.1e-33
ENSG00000096080.7	1.72546	0.00135767	0.0844438	0.608216	0.724997	0.624893	7.63e-35
ENSG00000162066.10	1.72524	0.00647414	0.0844847	0.608183	0.564774	0.720504	5.75e-47
ENSG00000204560.5	-1.72495	-0.00257677	0.0845358	0.608224	0.371473	0.346133	5.49e-15
ENSG00000119946.9	1.72493	0.0199316	0.0845395	0.607924	0.349042	0.364654	1.04e-16
ENSG00000174837.10	-1.72489	-0.00718848	0.0845481	0.607659	0.70203	0.867758	1.31e-83
ENSG00000143156.9	1.72465	0.00463562	0.0845912	0.607642	0.550708	0.548116	1.48e-28
ENSG00000124067.12	1.72457	0.00793063	0.0846059	0.607422	0.133782	0.14878	4.53e-07
ENSG00000180008.8	-1.72436	-0.00894914	0.0846432	0.607364	0.374593	0.336711	4.04e-14
ENSG00000176659.5	1.72377	0.00393047	0.0847495	0.607801	0.776252	0.785632	1.28e-60
ENSG00000266949.1	-1.72285	-0.00916407	0.0849155	0.608665	0.403417	0.551476	5.02e-29
ENSG00000162337.7	1.72257	0.00630705	0.0849661	0.608702	0.333518	0.379098	1.91e-17
ENSG00000121871.3	-1.72209	-0.00530275	0.085053	0.608999	0.193085	0.160878	3.78e-07
ENSG00000134910.8	-1.72206	-0.000262629	0.0850593	0.608718	0.559649	0.644914	2.34e-37
ENSG00000088888.13	1.72199	0.00178403	0.0850707	0.608474	0.655365	0.676457	4.68e-42
ENSG00000148337.15	-1.72166	-0.00803361	0.0851318	0.608586	0.20241	0.192075	5.42e-09
ENSG00000197548.8	1.72099	0.0029532	0.0852523	0.609122	0.643097	0.722501	3.68e-47
ENSG00000144712.7	-1.72083	-0.00368845	0.0852811	0.609003	0.457939	0.626005	4.84e-36
ENSG00000169504.10	1.72058	0.00948723	0.0853276	0.609009	0.329429	0.455414	1.56e-22
ENSG00000111897.6	-1.72052	-0.00715766	0.0853378	0.608758	0.227847	0.251346	3.24e-11
ENSG00000181274.5	-1.72028	-0.00784806	0.0853808	0.60874	0.482134	0.675071	2.15e-40
ENSG00000137502.5	-1.72017	-0.00284074	0.0854012	0.608561	0.74015	0.66626	2.47e-41
ENSG00000171595.9	-1.71994	-0.00933562	0.0854442	0.608543	0.630053	0.56706	2.3e-31
ENSG00000163623.5	-1.71975	-0.00536954	0.0854779	0.60846	0.272801	0.268228	3.83e-12
ENSG00000183654.8	1.71863	0.0107587	0.0856817	0.609586	0.518067	0.451207	2.86e-21
ENSG00000085563.10	1.71858	0.0054853	0.0856904	0.609324	0.233623	0.241775	7.95e-11
ENSG00000124257.6	1.71849	0.00134856	0.085708	0.609126	0.26689	0.312696	5.93e-13
ENSG00000215527.3	1.71848	0.00900766	0.0857098	0.608815	0.617523	0.604621	1.59e-34
ENSG00000122378.9	-1.71842	-0.0105788	0.0857199	0.608564	0.416267	0.504274	3.06e-25
ENSG00000136630.11	1.71825	0.00526711	0.0857504	0.608458	0.581863	0.542762	1.78e-28
ENSG00000159176.9	-1.71819	-0.00710534	0.0857621	0.608218	0.676089	0.739127	5.28e-50
ENSG00000166960.12	-1.7179	-0.00829503	0.0858151	0.608272	0.289102	0.293689	4.27e-12
ENSG00000138430.11	1.71788	0.00141772	0.0858179	0.60797	0.657166	0.752812	1.63e-53
ENSG00000112280.11	1.71758	0.00277221	0.0858741	0.608046	0.724755	0.531535	7.88e-28
ENSG00000158517.9	1.71753	0.00456523	0.0858817	0.607778	0.209562	0.193493	3.61e-08
ENSG00000163322.9	1.71729	0.00601892	0.085927	0.607778	0.553855	0.469627	2.42e-22
ENSG00000128266.7	-1.71684	-0.00290151	0.0860078	0.608027	0.706225	0.800337	1.16e-61
ENSG00000151650.7	1.71669	0.00964062	0.0860367	0.60791	0.655692	0.639951	6.57e-39
ENSG00000168439.12	1.71579	0.00421669	0.0862003	0.608745	0.335245	0.26189	1.9e-11
ENSG00000113657.8	1.71564	0.00664277	0.0862285	0.608623	0.528913	0.699285	9.27e-45
ENSG00000166997.3	-1.71552	0.0053282	0.0862507	0.608459	0.257346	0.194866	2.48e-08
ENSG00000116701.10	1.71467	0.00611333	0.0864066	0.609237	0.43836	0.472632	7.92e-22
ENSG00000181195.6	1.71453	0.00304596	0.0864311	0.609089	0.4025	0.371403	8.96e-17
ENSG00000162456.5	1.71446	0.00597708	0.0864438	0.608858	0.238484	0.252055	1.19e-11
ENSG00000186063.8	1.71423	0.00958857	0.0864862	0.608836	0.422121	0.35873	8.67e-16
ENSG00000050327.10	1.71389	0.00338911	0.0865489	0.608958	0.636448	0.654182	1.2e-38
ENSG00000109738.6	1.71375	0.00563622	0.0865755	0.608825	0.201263	0.178202	5.86e-08
ENSG00000177830.13	-1.71293	-0.00547118	0.0867257	0.609561	0.408998	0.299242	3.69e-13
ENSG00000100330.11	1.71278	0.004416	0.0867536	0.609437	0.26074	0.306441	1.85e-13
ENSG00000171124.8	1.71235	0.00186883	0.0868316	0.609665	0.767653	0.699333	5.45e-45
ENSG00000169783.8	-1.71233	0.00137011	0.0868358	0.609374	0.515285	0.469893	4.16e-25
ENSG00000164683.12	1.71202	0.00819469	0.0868934	0.609459	0.346646	0.343383	2.98e-15
ENSG00000196659.9	-1.71192	-0.00628312	0.0869114	0.609266	0.466685	0.482479	4.73e-23
ENSG00000140465.9	1.7117	0.0105395	0.0869523	0.609233	0.512825	0.466124	2.9e-22
ENSG00000179091.4	-1.71153	-0.00598834	0.0869829	0.609129	0.46608	0.473422	8.6e-23
ENSG00000182674.5	1.71123	0.0017342	0.087039	0.609203	0.756917	0.671287	1.14e-42
ENSG00000172116.17	-1.71045	-0.011968	0.0871827	0.609889	0.204096	0.293993	1.63e-12
ENSG00000176678.4	1.71041	0.00390442	0.0871892	0.609616	0.754563	0.828411	5.16e-69
ENSG00000180777.9	-1.7096	-0.0104406	0.0873402	0.610353	0.448715	0.455696	7.22e-21
ENSG00000247077.2	1.7095	0.00487806	0.0873578	0.610158	0.248259	0.488758	2.41e-23
ENSG00000170615.10	-1.7075	-0.00445386	0.08773	0.612438	0.386007	0.629291	1.84e-35
ENSG00000109536.7	1.70721	0.00501987	0.0877838	0.612494	0.403819	0.425437	1.19e-19
ENSG00000015475.14	-1.70705	-0.00432191	0.0878136	0.612382	0.564337	0.652848	1.92e-38
ENSG00000139625.8	1.70684	0.00342239	0.0878523	0.612333	0.571412	0.577263	5.03e-31
ENSG00000120262.8	-1.70681	-0.00284576	0.087857	0.612047	0.833533	0.741999	6.96e-51
ENSG00000067715.9	1.70634	0.0125256	0.0879454	0.612344	0.41476	0.469682	4.62e-22
ENSG00000125743.6	-1.70589	-0.00512854	0.0880283	0.612603	0.610296	0.706902	4.09e-45
ENSG00000160446.14	-1.70587	-0.0135821	0.0880332	0.612318	0.603726	0.691439	2.4e-42
ENSG00000176102.7	1.70583	0.00482359	0.0880396	0.612045	0.552553	0.491564	1.22e-23
ENSG00000162148.6	-1.70553	-0.0126829	0.0880962	0.61212	0.353087	0.520023	1.32e-25
ENSG00000172728.11	1.70545	0.00573373	0.0881099	0.611898	0.238929	0.155301	8.51e-07
ENSG00000148942.10	1.70535	0.00380682	0.0881294	0.611716	0.511914	0.559915	2.07e-30
ENSG00000178217.9	1.70404	0.00610849	0.0883728	0.613087	0.372042	0.410879	1.46e-19
ENSG00000141433.8	1.70399	0.0093077	0.0883836	0.612845	0.557828	0.691071	3.19e-44
ENSG00000170915.8	-1.70395	-0.00349977	0.0883902	0.612573	0.68772	0.629534	4.22e-37
ENSG00000130714.11	1.70361	0.00796703	0.0884548	0.612703	0.65535	0.753665	5.44e-53
ENSG00000115652.10	1.7034	0.00456836	0.088494	0.612657	0.579749	0.626387	5.16e-36
ENSG00000132676.11	-1.70308	-0.0106473	0.0885539	0.612755	0.57822	0.543769	1.8e-27
ENSG00000153561.8	-1.70288	-0.00569478	0.0885908	0.612694	0.204962	0.333052	5.77e-14
ENSG00000197410.8	1.7027	0.00564583	0.088624	0.612607	0.38882	0.495111	2.25e-25
ENSG00000165609.8	1.7026	0.00574883	0.0886437	0.612427	0.779834	0.821104	7.95e-71
ENSG00000178057.10	-1.7025	-0.00784918	0.0886613	0.612232	0.138998	0.198794	2.77e-08
ENSG00000181652.14	-1.70219	-0.0101172	0.08872	0.612322	0.535285	0.712383	2.71e-45
ENSG00000140374.11	1.70121	0.0082504	0.088904	0.613275	0.319257	0.272499	8.72e-12
ENSG00000178386.8	-1.70116	-0.00758191	0.0889137	0.613026	0.686408	0.561286	1.13e-28
ENSG00000189067.8	-1.701	-0.00608605	0.0889427	0.61291	0.738212	0.704369	8.48e-49
ENSG00000163885.7	-1.70091	-0.00407871	0.0889599	0.612713	0.44281	0.601379	3.88e-32
ENSG00000065618.12	-1.70081	-0.00600844	0.0889794	0.612533	0.185513	0.353821	1.84e-15
ENSG00000137571.6	1.70071	0.00178472	0.0889976	0.612343	0.520237	0.609282	1.79e-35
ENSG00000182871.10	-1.69999	-0.00519102	0.0891327	0.612957	0.640982	0.649936	2.91e-37
ENSG00000169021.4	-1.69972	-0.00428269	0.0891843	0.612997	0.514255	0.54961	1.59e-27
ENSG00000030582.12	-1.69951	-0.00214521	0.089224	0.612955	0.340687	0.354473	9.13e-16
ENSG00000164815.6	1.69831	0.0044829	0.0894488	0.614184	0.481907	0.705243	9.56e-46
ENSG00000131944.5	-1.69798	-0.00296961	0.0895121	0.614303	0.67352	0.751447	1.07e-51
ENSG00000063127.11	-1.69613	-0.00480308	0.0898607	0.61638	0.374091	0.535239	7.1e-28
ENSG00000101363.8	-1.6961	-0.00225217	0.0898678	0.616113	0.647979	0.733585	1.52e-50
ENSG00000240849.6	1.69598	0.0107956	0.08989	0.615949	0.558949	0.67609	2.92e-40
ENSG00000121940.11	-1.69566	-0.00545389	0.0899504	0.616048	0.496938	0.594086	3.54e-33
ENSG00000119185.8	1.69557	0.0088985	0.0899671	0.615847	0.532099	0.551591	1.45e-29
ENSG00000172985.8	-1.69437	-0.00768168	0.0901956	0.617095	0.101324	0.14088	2.03e-06
ENSG00000125995.11	1.69419	0.00569823	0.0902288	0.617007	0.243163	0.269898	1.53e-11
ENSG00000143183.12	-1.69385	-0.00604701	0.0902928	0.61713	0.545332	0.829821	1.11e-68
ENSG00000094880.6	-1.69371	-0.00616747	0.0903199	0.617	0.187536	0.345441	1.96e-15
ENSG00000159788.14	1.6936	0.00113567	0.090342	0.616836	0.512053	0.518662	3.57e-27
ENSG00000138439.10	1.69282	0.0059884	0.09049	0.617531	0.258135	0.261539	6.8e-12
ENSG00000156787.12	1.69278	0.00284967	0.0904969	0.617264	0.594563	0.555238	3.2e-28
ENSG00000069122.14	-1.6921	-0.00458218	0.0906264	0.617832	0.282555	0.30534	2.05e-13
ENSG00000168079.12	-1.69207	-0.0043635	0.0906324	0.617558	0.633502	0.671916	1.56e-40
ENSG00000011114.10	-1.69207	-0.00280363	0.0906325	0.617245	0.782674	0.757534	4.44e-55
ENSG00000077254.10	-1.69112	0.00740445	0.0908132	0.618161	0.556752	0.521254	7.91e-26
ENSG00000105143.8	1.69083	0.00459134	0.0908693	0.618228	0.795399	0.781368	1.05e-57
ENSG00000189007.11	-1.69066	-0.00419884	0.0909013	0.618132	0.568328	0.628947	4.15e-36
ENSG00000115255.6	-1.69065	-0.0110865	0.0909035	0.617833	0.691646	0.678323	9.62e-42
ENSG00000058056.4	1.6903	0.00341437	0.0909701	0.617971	0.345891	0.428572	5.28e-20
ENSG00000205930.4	-1.69008	-0.00263256	0.0910122	0.617943	0.595862	0.731022	3.97e-48
ENSG00000148400.9	1.68993	0.00461845	0.0910414	0.617829	0.739504	0.760738	1.67e-54
ENSG00000131620.13	1.6896	0.000652761	0.091104	0.61794	0.703282	0.7391	2.65e-55
ENSG00000130413.11	-1.68921	-0.00864531	0.0911801	0.618143	0.484158	0.636966	8.95e-37
ENSG00000221963.5	-1.68871	-0.00380567	0.0912758	0.618478	0.82966	0.638237	2.68e-41
ENSG00000109445.6	-1.68834	-0.0111157	0.0913462	0.618642	0.285649	0.316938	2.33e-13
ENSG00000178295.10	1.68776	0.00589176	0.0914582	0.619087	0.608174	0.810116	3.58e-66
ENSG00000127423.6	1.68765	0.0042154	0.0914783	0.61891	0.40833	0.325109	6.35e-14
ENSG00000204347.3	1.68715	0.00327323	0.0915744	0.619247	0.574973	0.781905	2.44e-58
ENSG00000182901.11	-1.68698	-0.00340337	0.0916069	0.619154	0.753128	0.871863	3.11e-84
ENSG00000170323.4	-1.68693	-0.00281779	0.0916167	0.618908	0.469361	0.56828	8.62e-30
ENSG00000253276.1	-1.68628	-0.0035268	0.0917428	0.619447	0.516758	0.671308	1.49e-41
ENSG00000100027.10	-1.68617	-0.00343416	0.0917626	0.619268	0.555652	0.712934	5.21e-47
ENSG00000189042.9	1.68606	0.00447515	0.091784	0.619101	0.304608	0.374972	2.67e-16
ENSG00000119636.11	1.686	0.00532348	0.0917958	0.618868	0.183259	0.273743	4.33e-12
ENSG00000123349.9	1.68575	0.00242315	0.0918442	0.618883	0.638429	0.585715	4.85e-31
ENSG00000115468.7	1.68471	0.00394485	0.0920451	0.619924	0.649265	0.660225	9.87e-39
ENSG00000175854.7	-1.68414	0.000980731	0.0921543	0.620347	0.427176	0.50706	1.95e-24
ENSG00000124224.12	-1.68389	-0.00469868	0.0922021	0.620357	0.821967	0.731188	2.23e-48
ENSG00000213578.4	-1.68387	-0.0193448	0.0922072	0.62008	0.353388	0.370146	1.11e-16
ENSG00000074527.7	1.68356	-0.000468991	0.0922671	0.620171	0.46045	0.499312	2.66e-24
ENSG00000104112.4	-1.68353	-0.00509701	0.0922728	0.619898	0.270575	0.280967	1.03e-11
ENSG00000166106.2	-1.68319	-0.00306597	0.0923385	0.620028	0.518101	0.63864	9.19e-37
ENSG00000188343.8	-1.68289	-0.00615119	0.0923957	0.620101	0.462412	0.401089	4.86e-19
ENSG00000101417.7	-1.68273	-0.00965795	0.0924268	0.619999	0.233782	0.251471	1.68e-10
ENSG00000197128.7	1.68255	0.000882315	0.0924615	0.619921	0.809788	0.738744	1.42e-50
ENSG00000135517.6	-1.68242	-0.00467183	0.0924872	0.619783	0.402165	0.643925	9.57e-37
ENSG00000164841.4	1.68224	0.00959474	0.0925222	0.619707	0.209817	0.334015	3.3e-14
ENSG00000169764.10	-1.68207	-0.00942736	0.0925547	0.619614	0.286971	0.324948	3.72e-14
[truncated: 13,513 more rows]

## Sheet: Nucleus accumbens
gene	zscore	effect_size	pvalue	FDR	var_g	pred_perf_r2	pred_perf_pval
ENSG00000170684.4	-24.9826	-0.0649297	9.45e-138	1.32e-133	0.705737	0.761785	6.7e-48
ENSG00000167380.12	-18.316	-0.0365725	6.16e-75	4.3e-71	0.685227	0.700926	5.36e-39
ENSG00000256294.3	-15.8593	-0.0369584	1.21e-56	5.65e-53	0.602582	0.583633	5.98e-28
ENSG00000204920.6	-15.3628	-0.0283819	2.91e-53	1.02e-49	0.641246	0.762919	5.2e-49
ENSG00000104892.12	-10.7823	-0.016286	4.17e-27	1.17e-23	0.81879	0.759449	1.54e-47
ENSG00000069399.8	10.3078	0.0253071	6.49e-25	1.51e-21	0.710246	0.697975	1.42e-39
ENSG00000130208.5	8.98491	0.0354867	2.59e-19	5.17e-16	0.569121	0.654541	1.03e-35
ENSG00000130204.8	-8.66004	-0.0175146	4.72e-18	8.23e-15	0.772234	0.790254	5.79e-53
ENSG00000104856.9	8.24728	0.0256104	1.62e-16	2.51e-13	0.557471	0.665656	2.22e-36
ENSG00000125746.10	6.59375	0.0203475	4.29e-11	5.99e-08	0.648232	0.609106	2.46e-32
ENSG00000186567.8	6.55427	0.019299	5.59e-11	7.1e-08	0.599451	0.521917	8.37e-23
ENSG00000104881.10	-6.06175	-0.0079765	1.35e-09	1.57e-06	0.753977	0.716784	8.5e-43
ENSG00000167395.10	-5.51313	-0.0178641	3.53e-08	3.79e-05	0.212888	0.219807	4.52e-08
ENSG00000177464.4	5.4987	0.0195173	3.83e-08	3.82e-05	0.599098	0.536848	6.78e-24
ENSG00000185800.7	-5.48675	-0.00564162	4.09e-08	3.81e-05	0.710424	0.399815	1.27e-16
ENSG00000166997.3	-5.47742	-0.0206909	4.32e-08	3.77e-05	0.340237	0.364228	5.25e-14
ENSG00000159917.10	5.44867	0.00514634	5.07e-08	4.17e-05	0.914971	0.796648	5.48e-55
ENSG00000237541.3	-5.07184	-0.00863419	3.94e-07	0.000306	0.738434	0.748738	1.09e-45
ENSG00000176182.5	5.06157	0.012973	4.16e-07	0.000306	0.518352	0.712321	3.27e-41
ENSG00000177045.6	-5.04259	-0.0130353	4.59e-07	0.000321	0.689981	0.599703	3.62e-30
ENSG00000142252.6	4.92674	0.00919115	8.36e-07	0.000556	0.731964	0.771346	3.52e-49
ENSG00000104983.4	-4.90574	-0.0133458	9.31e-07	0.000591	0.653095	0.737367	1.66e-44
ENSG00000178226.6	-4.87405	-0.00686439	1.09e-06	0.000664	0.603207	0.581723	1.28e-27
ENSG00000146904.4	-4.78379	-0.0134922	1.72e-06	0.001	0.281883	0.281618	1.97e-10
ENSG00000008438.4	-4.77888	-0.00939169	1.76e-06	0.000985	0.728578	0.861203	1.59e-74
ENSG00000170604.3	-4.76803	-0.00435065	1.86e-06	0.001	0.812157	0.817252	3.26e-58
ENSG00000104879.4	4.64674	0.0133596	3.37e-06	0.00174	0.692237	0.825993	1.85e-60
ENSG00000267534.1	4.61982	0.0184364	3.84e-06	0.00192	0.500249	0.580172	2.55e-28
ENSG00000158864.8	-4.60837	-0.0127501	4.06e-06	0.00195	0.318384	0.425857	1.18e-17
ENSG00000081148.11	-4.58321	-0.0346027	4.58e-06	0.00213	0.264826	0.268504	6.17e-10
ENSG00000267508.1	-4.57745	-0.00639596	4.71e-06	0.00212	0.71416	0.600708	9.29e-31
ENSG00000139574.7	-4.55776	-0.0135302	5.17e-06	0.00226	0.514396	0.632967	1.79e-32
ENSG00000103510.15	-4.54327	-0.0150733	5.54e-06	0.00234	0.307967	0.475534	4.23e-21
ENSG00000120885.15	-4.43218	-0.00918661	9.33e-06	0.00383	0.478674	0.438427	9.32e-19
ENSG00000104853.11	-4.4036	-0.00488311	1.06e-05	0.00425	0.408554	0.408568	5.32e-17
ENSG00000213413.2	-4.40092	-0.0081571	1.08e-05	0.00418	0.621583	0.552858	4e-26
ENSG00000196220.11	4.2206	0.0187703	2.44e-05	0.0092	0.678386	0.663151	3.96e-36
ENSG00000066923.13	-4.18657	-0.00937547	2.83e-05	0.0104	0.541345	0.509237	5.64e-22
ENSG00000169957.8	-4.18115	-0.0180456	2.9e-05	0.0104	0.455512	0.397849	4.92e-16
ENSG00000185561.8	4.17718	0.00846586	2.95e-05	0.0103	0.820618	0.825088	3.65e-64
ENSG00000073008.10	-4.14704	0.00343325	3.37e-05	0.0115	0.564502	0.670687	2.44e-36
ENSG00000007255.6	-4.10194	-0.0105468	4.1e-05	0.0136	0.698063	0.700613	6.66e-40
ENSG00000186026.6	4.09176	0.00232712	4.28e-05	0.0139	0.697939	0.735311	2.13e-48
ENSG00000204305.9	4.03713	0.0127481	5.41e-05	0.0172	0.258284	0.552109	2.14e-25
ENSG00000005884.13	-3.96418	-0.013966	7.36e-05	0.0229	0.748375	0.652742	2.05e-36
ENSG00000204290.6	3.9364	0.00834684	8.27e-05	0.0251	0.457976	0.416776	2.8e-17
ENSG00000236104.2	3.92516	0.0132174	8.67e-05	0.0258	0.428479	0.552486	1.28e-27
ENSG00000143469.12	-3.81569	-0.00713375	0.000135803	0.0395215	0.595712	0.493034	3.18e-26
ENSG00000099365.5	3.79182	0.0096232	0.000149549	0.0426335	0.335726	0.314565	4.21e-12
ENSG00000152382.5	3.77153	0.00891068	0.000162247	0.0453286	0.749746	0.62187	1.97e-30
ENSG00000140470.9	-3.74112	-0.00833655	0.000183205	0.0501802	0.879153	0.871793	1.16e-75
ENSG00000127184.6	3.73047	0.013388	0.000191127	0.0513431	0.29266	0.381508	6.21e-15
ENSG00000139651.9	-3.70547	-0.0106767	0.000211	0.0556123	0.552365	0.487199	3.52e-21
ENSG00000139405.11	-3.68979	-0.00776124	0.000224439	0.058059	0.5929	0.526729	1.3e-24
ENSG00000197162.8	3.68389	0.0115171	0.000229698	0.058339	0.236723	0.287801	3.49e-11
ENSG00000179456.9	-3.68119	-0.00784515	0.000232152	0.0579094	0.521284	0.621809	6.99e-31
ENSG00000168461.8	3.66585	0.0102058	0.000246514	0.060413	0.808461	0.787356	5.94e-52
ENSG00000167397.10	3.63415	0.0443829	0.000278898	0.0671709	0.19662	0.329453	6.12e-13
ENSG00000154263.13	-3.62608	-0.0100639	0.00028776	0.0681307	0.576809	0.476966	1.27e-20
ENSG00000156256.10	3.61267	0.0317731	0.000303056	0.0705564	0.399772	0.439846	3.9e-18
ENSG00000172638.8	-3.58237	-0.0126943	0.000340497	0.0779737	0.416914	0.546619	1.77e-24
ENSG00000186918.9	-3.57042	-0.00989104	0.000356414	0.0803021	0.492381	0.533006	7.78e-24
ENSG00000169410.5	3.56763	0.01093	0.000360221	0.0798718	0.235021	0.210963	2.07e-08
ENSG00000228594.1	-3.56002	-0.0154158	0.000370823	0.0809378	0.451185	0.666714	2.84e-36
ENSG00000110203.4	3.55858	0.016065	0.000372866	0.0801315	0.391877	0.351095	6.4e-14
ENSG00000167733.9	3.55493	0.00499681	0.000378086	0.0800223	0.736201	0.615144	1.83e-30
ENSG00000125755.14	3.51962	0.00742914	0.000432169	0.0901039	0.637129	0.556378	1.65e-25
ENSG00000167191.7	-3.51427	-0.0114785	0.000440958	0.0905843	0.513171	0.67259	1.19e-38
ENSG00000108551.4	3.49855	0.0238741	0.000467787	0.094703	0.352086	0.203802	1.05e-07
ENSG00000114316.8	-3.49691	-0.0107997	0.000470682	0.0939278	0.301379	0.250093	7.67e-10
ENSG00000188549.8	-3.46225	-0.0156621	0.000535676	0.105392	0.166438	0.301588	1.19e-11
ENSG00000159885.9	3.45747	0.0206503	0.000545278	0.105791	0.454224	0.371407	2.55e-14
ENSG00000173838.7	-3.43081	-0.0135463	0.000601785	0.115155	0.540496	0.494062	2.67e-21
ENSG00000104783.7	3.41589	0.00610694	0.000635735	0.120008	0.739946	0.74467	1.61e-45
ENSG00000136305.7	-3.41362	-0.0131569	0.000641064	0.1194	0.420471	0.394379	4.88e-19
ENSG00000137478.10	-3.41305	-0.00648234	0.000642392	0.118073	0.552979	0.518966	1.54e-23
ENSG00000169105.6	3.40378	0.0263812	0.000664614	0.120571	0.352557	0.401747	7.47e-16
ENSG00000064313.7	3.39926	0.00921094	0.000675673	0.121006	0.371793	0.394243	2.23e-16
ENSG00000196118.7	3.39351	0.00899881	0.000690039	0.122014	0.379985	0.412126	1.37e-16
ENSG00000189114.6	-3.39024	0.00453908	0.000698312	0.121934	0.739242	0.730506	2.07e-43
ENSG00000158773.10	3.37835	0.00676408	0.000729215	0.125758	0.639882	0.697587	1.71e-38
ENSG00000088854.11	-3.3767	-0.0119619	0.00073362	0.124975	0.377547	0.473322	6.07e-20
ENSG00000092529.18	3.37607	0.0109211	0.00073529	0.12375	0.221075	0.227296	1.82e-08
ENSG00000172432.14	3.37376	0.00980273	0.000741485	0.123307	0.571517	0.60053	3.18e-30
ENSG00000091542.8	3.36974	0.0180351	0.000752381	0.123647	0.333651	0.349503	2.27e-14
ENSG00000204396.6	3.34749	0.0134376	0.00081546	0.132455	0.524568	0.546404	1.58e-26
ENSG00000124459.7	3.32893	-0.00447651	0.000871807	0.13998	0.828494	0.729514	4.81e-47
ENSG00000007047.10	-3.31711	-0.00780582	0.000909524	0.144376	0.591891	0.700628	3.66e-40
ENSG00000244355.3	3.31499	0.00663459	0.000916458	0.143842	0.411837	0.47957	8.62e-21
ENSG00000105401.2	-3.31018	-0.00708775	0.000932345	0.14471	0.603632	0.628286	6.6e-32
ENSG00000104936.13	-3.29957	-0.0141278	0.00096834	0.148645	0.679535	0.862426	5.49e-72
ENSG00000072422.12	-3.29568	-0.00857387	0.000981838	0.149079	0.517487	0.502654	2.48e-23
ENSG00000164270.13	3.29486	0.0116698	0.000984691	0.147904	0.669722	0.695827	1.82e-39
ENSG00000168298.4	-3.29255	-0.0124678	0.000992847	0.147543	0.148361	0.211285	9.31e-08
ENSG00000103549.17	-3.26385	-0.00075195	0.0010991	0.161613	0.399604	0.418257	2.21e-17
ENSG00000188425.2	3.26277	0.00987741	0.00110329	0.16054	0.771918	0.782108	1.59e-52
ENSG00000204420.4	3.26007	0.0103264	0.00111385	0.160406	0.552056	0.611187	7.02e-30
ENSG00000137573.9	3.25395	0.0152005	0.00113813	0.162229	0.505452	0.69998	2.08e-41
ENSG00000187624.7	3.24482	0.00393898	0.00117523	0.165826	0.715774	0.862207	1.03e-70
ENSG00000117410.9	3.23346	0.0155237	0.00122299	0.17084	0.448383	0.534902	5.24e-24
ENSG00000107938.13	3.22548	0.0059276	0.00125763	0.173938	0.64076	0.490451	3.41e-24
ENSG00000196391.6	-3.22512	-0.00765657	0.0012592	0.172448	0.792415	0.618188	6.6e-34
ENSG00000164326.4	-3.22128	-0.0106196	0.00127621	0.173082	0.475716	0.502808	1.73e-21
ENSG00000138018.13	3.21943	0.00702968	0.00128445	0.172523	0.634017	0.530892	1.83e-24
ENSG00000145214.9	-3.2143	-0.0123437	0.00130764	0.173966	0.404793	0.668263	9.88e-36
ENSG00000204869.4	3.2105	0.0102087	0.00132503	0.174616	0.656022	0.767808	1.6e-49
ENSG00000117834.8	-3.20357	-0.0122504	0.00135734	0.177202	0.785204	0.720571	9.04e-42
ENSG00000138073.9	-3.19593	-0.0248762	0.00139383	0.180281	0.304679	0.370906	6.14e-15
ENSG00000206418.3	-3.19138	-0.0161376	0.00141596	0.181463	0.557071	0.654271	5.39e-35
ENSG00000112242.10	3.17278	0.00711834	0.00150986	0.191739	0.59646	0.696837	1.55e-38
ENSG00000112164.5	3.1708	0.0118059	0.00152018	0.19131	0.451058	0.402491	2.98e-16
ENSG00000157423.13	-3.17077	-0.0108145	0.00152033	0.189621	0.187559	0.202314	1.33e-07
ENSG00000172782.7	-3.16801	-0.00911096	0.00153485	0.189737	0.462094	0.55927	2.62e-25
ENSG00000169752.12	3.16448	0.013556	0.0015536	0.19037	0.605075	0.681765	7.66e-37
ENSG00000168612.4	3.15799	0.0114009	0.00158861	0.192967	0.68242	0.688397	7.81e-39
ENSG00000069018.13	-3.15709	-0.010493	0.00159349	0.191892	0.422168	0.56581	1.07e-27
ENSG00000139324.7	3.15559	0.00780182	0.00160174	0.191237	0.340343	0.31672	3.77e-13
ENSG00000183765.16	-3.15228	-0.00834792	0.00162001	0.191779	0.269973	0.337525	4.41e-13
ENSG00000161202.13	3.15137	0.0138355	0.00162508	0.190762	0.347363	0.547376	7.73e-25
ENSG00000087494.11	-3.14487	-0.00758107	0.0016616	0.193423	0.447404	0.378645	6.81e-16
ENSG00000204386.6	-3.14133	-0.0123777	0.00168183	0.19416	0.411017	0.308744	2.48e-12
ENSG00000126858.12	3.14031	0.0097153	0.00168768	0.193239	0.625097	0.481724	4.83e-24
ENSG00000011600.7	-3.13681	-0.0163202	0.00170797	0.193973	0.623592	0.643879	8.72e-34
ENSG00000162738.5	3.13239	0.0102559	0.00173392	0.195331	0.468293	0.459257	7.76e-20
ENSG00000174749.5	-3.13217	-0.0103418	0.00173517	0.193909	0.537025	0.493091	1.16e-21
ENSG00000198342.5	3.12312	0.0204071	0.00178945	0.198388	0.410284	0.434566	5.9e-19
ENSG00000232629.4	-3.11785	-0.0127683	0.00182175	0.200377	0.309598	0.765053	1.16e-48
ENSG00000119688.16	-3.10507	-0.00703732	0.00190236	0.20761	0.533401	0.534105	7.25e-24
ENSG00000179071.3	3.10005	0.0118243	0.00193486	0.209519	0.302543	0.389925	6.01e-16
ENSG00000140675.8	3.0995	0.0111116	0.00193848	0.208297	0.175902	0.27496	1.97e-10
ENSG00000126464.9	-3.09875	-0.0179576	0.00194341	0.207232	0.560728	0.62922	4.87e-36
ENSG00000144848.6	3.09693	0.00877356	0.00195533	0.206924	0.359731	0.305091	3.81e-12
ENSG00000106123.7	3.08848	0.00414084	0.00201184	0.211304	0.481217	0.604709	1.48e-29
ENSG00000125744.7	-3.08453	-0.00399473	0.00203874	0.212531	0.703407	0.849481	7.79e-67
ENSG00000171766.11	-3.08388	-0.0106076	0.00204318	0.211416	0.350008	0.449718	3.67e-19
ENSG00000105323.12	-3.08296	-0.00507465	0.00204951	0.210511	0.710498	0.715484	1.22e-42
ENSG00000170270.4	3.08233	0.00727633	0.00205387	0.209419	0.826963	0.730392	1.28e-49
ENSG00000113249.8	3.07424	0.0139279	0.0021104	0.213624	0.248828	0.283214	1.07e-10
ENSG00000012232.4	-3.0689	-0.00560376	0.00214846	0.215912	0.698382	0.759565	2.48e-49
ENSG00000169826.6	-3.06661	-0.00615629	0.002165	0.21602	0.534264	0.531015	8.3e-24
ENSG00000100503.19	3.06583	0.0118125	0.00217068	0.215051	0.509994	0.525827	1.75e-24
ENSG00000070778.8	3.06414	0.00816554	0.00218295	0.214744	0.278525	0.325164	2.16e-12
ENSG00000204764.8	3.04776	0.0116876	0.00230557	0.22522	0.570062	0.718506	2.29e-41
ENSG00000138311.11	3.04532	0.00496671	0.00232435	0.225478	0.406446	0.593869	5.72e-31
ENSG00000076351.8	-3.04251	-0.0196051	0.00234613	0.226021	0.372031	0.435568	8.76e-19
ENSG00000113272.9	-3.03646	-0.00559521	0.00239376	0.22903	0.671193	0.615652	5.5e-31
ENSG00000157350.8	-3.03501	-0.021665	0.00240526	0.228565	0.163632	0.27201	1.64e-10
ENSG00000149577.11	-3.0338	-0.0083764	0.00241491	0.227931	0.703517	0.793222	5.14e-57
ENSG00000108342.8	-3.02978	-0.00868738	0.00244731	0.229439	0.527608	0.527296	3.34e-24
ENSG00000121653.7	-3.02748	-0.0124689	0.00246605	0.229655	0.163043	0.210658	9.17e-08
ENSG00000243708.4	-3.02498	-0.00598928	0.00248648	0.230024	0.553383	0.43013	2.56e-17
ENSG00000157045.4	-3.02112	-0.00912796	0.00251838	0.231442	0.413258	0.336446	1.26e-13
ENSG00000165806.15	-3.01815	-0.00588247	0.00254319	0.232195	0.516966	0.434529	6.19e-19
ENSG00000057252.8	3.01737	0.0387439	0.00254975	0.231282	0.170528	0.19124	2.1e-07
ENSG00000088986.6	3.01686	0.0104004	0.00255408	0.23018	0.422742	0.435263	4.87e-18
ENSG00000142235.4	3.01642	0.00411905	0.00255778	0.229036	0.617073	0.809377	2.52e-56
ENSG00000167945.1	3.00838	0.0226418	0.00262644	0.233686	0.439001	0.791684	5.11e-53
ENSG00000150687.7	3.00571	0.0063661	0.00264964	0.234258	0.471979	0.540351	4.06e-24
ENSG00000159461.10	3.0045	0.00888291	0.00266022	0.233714	0.536746	0.460417	5.01e-21
ENSG00000182481.4	3.00421	0.00892654	0.00266271	0.232471	0.552104	0.5811	2.27e-28
ENSG00000185829.11	-2.99866	-0.0116498	0.00271173	0.23528	0.577266	0.595234	3.5e-28
ENSG00000166974.8	2.98592	0.0129468	0.00282723	0.243787	0.234492	0.332878	4.47e-13
ENSG00000123643.8	2.98116	0.00649193	0.00287162	0.246096	0.433017	0.439575	4.87e-18
ENSG00000197142.6	2.97883	0.0130699	0.00289351	0.246459	0.157989	0.199978	7.7e-08
ENSG00000172888.7	-2.97193	-0.0111627	0.00295936	0.250541	0.22657	0.383742	7.31e-15
ENSG00000023191.12	-2.97169	-0.0134111	0.00296162	0.249221	0.648149	0.56752	2.41e-28
ENSG00000149231.7	-2.97039	-0.0052644	0.00297419	0.248781	0.647197	0.752866	9.14e-47
ENSG00000186564.5	-2.96888	-0.0201142	0.00298883	0.248517	0.342859	0.278354	1.89e-10
ENSG00000116586.7	-2.96615	-0.0176628	0.00301552	0.249252	0.407232	0.360099	3.04e-14
ENSG00000198624.8	2.96351	0.004396	0.00304156	0.249927	0.822186	0.754166	2.02e-46
ENSG00000197343.6	-2.9616	-0.00831223	0.00306042	0.250006	0.399044	0.551914	3.76e-26
ENSG00000125843.6	2.95199	0.00425714	0.00315733	0.256423	0.744134	0.730555	1.12e-46
ENSG00000163749.13	-2.95124	-0.0159028	0.00316498	0.255558	0.515701	0.716897	1.38e-44
ENSG00000023318.7	2.94794	0.00680836	0.00319901	0.256821	0.310059	0.32631	1.54e-12
ENSG00000077080.5	2.93291	0.00796832	0.00335802	0.268046	0.442336	0.518997	3.02e-24
ENSG00000102452.11	2.93117	0.00812687	0.00337691	0.268022	0.749912	0.779784	1.09e-55
ENSG00000197223.7	-2.93102	-0.00781138	0.0033785	0.266633	0.5546	0.49218	2.89e-23
ENSG00000157456.3	2.93044	0.0049025	0.00338484	0.265634	0.619443	0.757607	9.02e-48
ENSG00000175155.4	2.92633	0.0094279	0.00342986	0.267663	0.231393	0.162	6.27e-07
ENSG00000071539.9	-2.92588	-0.0116716	0.00343486	0.266564	0.673617	0.772577	3.91e-51
ENSG00000173914.7	2.92149	0.00889884	0.00348367	0.268858	0.22876	0.2011	6.03e-08
ENSG00000142549.9	2.91874	0.00928696	0.00351452	0.269748	0.70556	0.746614	4.5e-48
ENSG00000184271.11	-2.91829	-0.0101892	0.00351959	0.268662	0.590506	0.622202	2.65e-31
ENSG00000180336.13	2.91769	0.00687253	0.00352636	0.267715	0.34043	0.283069	8.93e-11
ENSG00000109445.6	-2.91525	-0.0274543	0.00355409	0.268362	0.345544	0.417222	1.45e-16
ENSG00000156374.10	2.91482	0.0107141	0.00355897	0.267286	0.284597	0.334718	5.84e-15
ENSG00000170961.6	2.91305	0.00636961	0.00357921	0.267368	0.542453	0.710993	9.34e-41
ENSG00000188868.9	2.91064	0.0177196	0.00360689	0.268003	0.500982	0.619511	3.82e-31
ENSG00000123472.8	2.90855	0.00748634	0.00363111	0.268375	0.530746	0.473115	7.64e-21
ENSG00000183426.11	2.90797	0.0186103	0.00363783	0.267456	0.632182	0.657653	1.23e-40
ENSG00000214595.7	2.90007	0.0137903	0.0037308	0.272856	0.278365	0.325943	4.96e-13
ENSG00000176986.10	-2.89766	-0.0112499	0.00375955	0.273526	0.181002	0.226819	6.98e-09
ENSG00000179950.9	-2.89523	-0.016345	0.00378878	0.274225	0.378155	0.432392	2.69e-17
ENSG00000154025.11	2.89285	0.0234491	0.00381768	0.274892	0.388593	0.299928	1.18e-11
ENSG00000255046.1	2.89062	0.00680219	0.00384486	0.275429	0.463318	0.576529	1.86e-28
ENSG00000079215.9	2.88626	0.00792923	0.0038985	0.277847	0.42561	0.370948	1.26e-14
ENSG00000185989.9	2.88532	0.0233077	0.00391012	0.277261	0.379678	0.393278	4.02e-16
ENSG00000114098.13	2.88072	0.0067306	0.00396772	0.279924	0.384402	0.431049	2.57e-19
ENSG00000140598.9	2.88061	0.00697826	0.00396913	0.278616	0.631873	0.519879	1.75e-23
ENSG00000147465.7	2.87779	0.0122653	0.00400471	0.279708	0.71258	0.714251	6.22e-42
ENSG00000122218.10	2.87517	0.00781268	0.00403814	0.28064	0.605064	0.507458	2.47e-22
ENSG00000168614.13	-2.8744	-0.0691438	0.004048	0.279933	0.122534	0.280538	1.12e-10
ENSG00000139546.6	-2.87226	-0.0132627	0.00407552	0.280447	0.643304	0.712068	3.82e-43
ENSG00000131504.11	-2.86706	-0.0100314	0.00414305	0.283697	0.739566	0.697245	5.24e-40
ENSG00000143252.10	-2.86375	-0.00328629	0.00418653	0.285275	0.575303	0.554053	1.81e-25
ENSG00000185608.4	-2.86363	-0.0113877	0.00418813	0.284	0.597006	0.667307	3.07e-36
ENSG00000160299.12	2.86171	0.00931794	0.00421368	0.284352	0.270498	0.331276	9.99e-13
ENSG00000008283.11	-2.86118	-0.0079838	0.00422068	0.283454	0.814225	0.769215	3.4e-53
ENSG00000111596.7	2.86083	0.00886532	0.0042253	0.282407	0.350583	0.282511	5.8e-11
ENSG00000198853.7	2.86048	0.0141167	0.00423001	0.281375	0.207546	0.36497	1.27e-14
ENSG00000120903.6	-2.8594	-0.00553183	0.0042445	0.281001	0.660134	0.778334	2.55e-52
ENSG00000150316.7	-2.85365	-0.00685886	0.00432202	0.284784	0.618222	0.675186	7.01e-36
ENSG00000169609.9	-2.85247	-0.00595973	0.00433812	0.284502	0.497215	0.472786	2.36e-21
ENSG00000092036.12	2.84263	0.00810207	0.00447424	0.292059	0.747748	0.787611	1.24e-54
ENSG00000115109.9	2.84044	0.00917384	0.00450508	0.292704	0.653337	0.660776	4.56e-36
ENSG00000162456.5	2.83673	0.00680953	0.00455774	0.294755	0.544288	0.552923	2.74e-26
ENSG00000019549.4	2.83623	0.0269603	0.00456489	0.293856	0.299089	0.411588	1.57e-16
ENSG00000110171.14	2.83188	0.00503461	0.00462754	0.296523	0.668359	0.721204	1.29e-43
ENSG00000179295.11	2.83115	0.00914336	0.00463812	0.295844	0.539475	0.546121	2.23e-24
ENSG00000123096.7	-2.83034	-0.00591544	0.00464992	0.295248	0.646023	0.811113	1.32e-57
ENSG00000196867.3	2.82913	0.00861431	0.00466741	0.295017	0.666674	0.694727	2.41e-38
ENSG00000122375.7	-2.82846	-0.00476039	0.00467719	0.294304	0.731061	0.671668	7.17e-36
ENSG00000213625.4	2.82842	0.00714129	0.0046778	0.293023	0.617638	0.582472	1.04e-29
ENSG00000099795.2	2.82432	0.0114507	0.00473807	0.295473	0.650036	0.72125	5.01e-44
ENSG00000184860.5	2.82418	0.0113601	0.00474018	0.294291	0.457014	0.484338	3.76e-21
ENSG00000152056.12	-2.82314	-0.00761074	0.00475556	0.293939	0.718002	0.523337	2.16e-25
ENSG00000106341.6	-2.82212	-0.010468	0.00477077	0.29358	0.697134	0.855735	4.65e-71
ENSG00000177990.7	2.81832	0.0353345	0.00482749	0.295768	0.342791	0.46592	3.24e-20
ENSG00000134352.15	2.81463	0.0196455	0.00488329	0.29788	0.286244	0.280809	8.2e-11
ENSG00000154768.4	-2.81212	-0.00706968	0.00492156	0.298909	0.768474	0.735904	3.04e-48
ENSG00000157168.14	-2.80902	-0.01349	0.00496918	0.300495	0.393253	0.440037	3.25e-18
ENSG00000101349.12	-2.80713	-0.00893177	0.00499858	0.30097	0.482969	0.475339	2.07e-21
ENSG00000185324.17	2.80586	0.00551703	0.00501818	0.300853	0.516308	0.701008	2.46e-40
ENSG00000146426.13	2.80569	0.00283381	0.00502086	0.299728	0.675588	0.725496	1.16e-42
ENSG00000196358.6	2.80512	0.00798187	0.00502984	0.298986	0.610757	0.68637	2.6e-38
ENSG00000198643.2	-2.80476	-0.00742396	0.00503539	0.298048	0.464071	0.576943	4.99e-28
ENSG00000212998.1	-2.8002	-0.00767152	0.0051071	0.301016	0.27343	0.368966	2.01e-14
ENSG00000158458.15	2.79723	0.00991586	0.0051543	0.302522	0.201935	0.241646	1.17e-09
ENSG00000054967.8	-2.79618	-0.00888694	0.00517113	0.30224	0.444268	0.456269	1.34e-19
ENSG00000100890.11	2.79498	0.00998084	0.00519035	0.302099	0.645891	0.591009	1.45e-28
ENSG00000196639.6	-2.79478	-0.00522104	0.00519358	0.301033	0.430665	0.565495	4.31e-26
ENSG00000108556.7	2.79421	0.00809143	0.00520267	0.300314	0.591798	0.748012	1.42e-47
ENSG00000166164.11	-2.78826	-0.006283	0.00529925	0.30463	0.399744	0.357993	6.65e-14
ENSG00000161542.12	2.78669	0.0068941	0.00532497	0.304854	0.774035	0.830058	1.47e-61
ENSG00000139514.8	-2.78627	-0.00436644	0.00533186	0.304003	0.822618	0.799259	3.56e-57
ENSG00000116198.8	-2.7841	-0.00599818	0.00536766	0.304799	0.588473	0.757644	7.45e-47
ENSG00000241106.2	-2.78065	-0.00279211	0.00542508	0.306813	0.841451	0.815671	2.83e-60
ENSG00000144852.12	-2.77717	-0.00884754	0.0054835	0.308866	0.483368	0.427841	9.74e-18
ENSG00000166900.10	2.77565	0.00212654	0.00550914	0.309064	0.601853	0.60937	4.59e-30
ENSG00000125741.4	2.77479	0.00800221	0.00552382	0.308648	0.606346	0.504975	9.13e-23
ENSG00000104859.10	2.77404	0.00805269	0.00553655	0.308127	0.770131	0.784469	3.26e-53
ENSG00000163312.6	2.77314	0.00909076	0.00555181	0.30775	0.707772	0.632964	1.82e-32
ENSG00000151929.5	-2.7719	-0.0171505	0.00557299	0.307703	0.188132	0.174272	1.55e-06
ENSG00000088451.6	-2.76917	-0.00460194	0.00561996	0.309075	0.661909	0.789094	1.77e-54
ENSG00000010379.11	2.76383	0.0140388	0.00571277	0.312947	0.610704	0.585577	5.09e-30
ENSG00000197498.8	2.76363	0.00593267	0.00571622	0.311913	0.535775	0.545408	1.82e-24
ENSG00000172748.8	-2.76312	-0.0078757	0.00572521	0.311188	0.683016	0.631935	2.61e-32
ENSG00000141696.8	-2.76198	-0.018202	0.0057452	0.311064	0.383995	0.452496	4.21e-19
ENSG00000159618.11	-2.76023	-0.00760927	0.00577601	0.311525	0.850128	0.869551	1.96e-72
ENSG00000139351.10	2.75839	0.00297776	0.00580865	0.31208	0.552345	0.510743	1.07e-23
ENSG00000152784.11	-2.75819	-0.0209359	0.00581226	0.311078	0.400565	0.387977	4.42e-18
ENSG00000156535.9	-2.75306	-0.00651145	0.00590403	0.314783	0.525685	0.640951	1.27e-35
ENSG00000110844.9	-2.75127	-0.0139263	0.00593646	0.315309	0.349779	0.229477	3.13e-09
ENSG00000172426.11	2.74896	0.00355757	0.00597839	0.316333	0.754824	0.638449	2.34e-33
ENSG00000131400.3	-2.74628	0.00124374	0.0060276	0.317733	0.666759	0.644594	8.74e-35
ENSG00000109919.5	-2.74497	-0.00735656	0.00605166	0.317803	0.298085	0.29229	4.56e-11
ENSG00000110446.5	2.74492	0.0119374	0.00605254	0.316658	0.411558	0.638397	3.81e-32
ENSG00000185955.4	-2.74478	0.00229772	0.00605515	0.315613	0.352027	0.25954	8.63e-10
ENSG00000217236.1	-2.74463	-0.00575272	0.00605789	0.314582	0.700652	0.67616	1.34e-36
ENSG00000168785.3	2.74235	0.0149579	0.00610013	0.315602	0.614536	0.560213	1.61e-25
ENSG00000186517.9	2.73225	0.0197448	0.00629042	0.324246	0.429906	0.599074	9.41e-30
ENSG00000151131.5	2.72786	0.0058388	0.00637468	0.327381	0.467406	0.513232	2.06e-22
ENSG00000108312.10	2.72647	0.00963845	0.00640152	0.327555	0.47329	0.618614	4.03e-31
ENSG00000243477.1	2.72478	0.01049	0.00643448	0.32804	0.223476	0.231392	8.68e-09
ENSG00000141580.11	2.72451	0.0119911	0.00643977	0.327116	0.569543	0.465563	1.87e-21
ENSG00000177192.9	-2.72301	-0.00770497	0.00646902	0.327412	0.781084	0.730517	3.15e-46
ENSG00000161640.11	2.72142	0.00279994	0.00650015	0.327799	0.727188	0.53526	2.2e-25
ENSG00000100578.10	2.72101	0.00797793	0.00650827	0.327028	0.332584	0.420309	1.22e-18
ENSG00000168569.7	2.71567	0.0110699	0.0066141	0.331155	0.375677	0.377484	1.73e-15
ENSG00000119041.6	-2.7128	-0.00516213	0.00667179	0.33285	0.341379	0.433861	2.11e-17
ENSG00000185909.10	-2.7125	-0.00988161	0.00667772	0.33196	0.139287	0.165941	2.6e-06
ENSG00000146085.7	-2.71049	-0.0066776	0.00671845	0.332801	0.442765	0.391788	1.88e-15
ENSG00000171103.6	2.7101	0.00742903	0.00672621	0.332008	0.565172	0.558055	3.01e-25
ENSG00000041353.5	-2.70778	-0.00906712	0.00677355	0.333167	0.26638	0.312656	4.94e-13
ENSG00000121270.11	2.70719	0.00823163	0.0067856	0.332589	0.237015	0.254846	4.26e-10
ENSG00000164610.4	2.70468	0.00563045	0.00683698	0.333936	0.660026	0.605265	6.28e-31
ENSG00000073921.13	2.70287	0.010322	0.00687427	0.334587	0.285019	0.37888	4.24e-15
ENSG00000167186.6	-2.70218	-0.0113257	0.00688862	0.334121	0.273334	0.364704	1.26e-14
ENSG00000268838.1	-2.69598	-0.00641261	0.00701816	0.339227	0.79104	0.826042	1.64e-63
ENSG00000161888.7	-2.69231	-0.00484434	0.00709596	0.341804	0.702161	0.687135	5.93e-39
ENSG00000114405.6	-2.69121	-0.00510332	0.00711932	0.341751	0.526444	0.543373	1.2e-25
ENSG00000100092.16	-2.69077	-0.00918945	0.00712884	0.341036	0.710571	0.742466	1.45e-44
ENSG00000177096.4	2.69044	0.00647293	0.00713585	0.340207	0.490615	0.379177	2.5e-15
ENSG00000197057.4	-2.68962	-0.0219473	0.00715328	0.339877	0.323339	0.266365	3.81e-10
ENSG00000105662.11	2.68857	0.0174547	0.00717598	0.3398	0.406989	0.495624	1.14e-22
ENSG00000068831.14	2.6864	0.00824891	0.00722271	0.340858	0.332518	0.318493	4.35e-12
ENSG00000156787.12	2.68373	0.00361462	0.00728057	0.342431	0.671188	0.664428	2.58e-35
ENSG00000140948.7	2.68249	0.00722862	0.00730754	0.342547	0.708021	0.453444	2.39e-20
ENSG00000203815.2	2.67823	0.0259047	0.0074012	0.345776	0.0711265	0.201268	1.07e-07
ENSG00000121879.3	2.67656	0.0220888	0.0074383	0.346351	0.298412	0.327113	6.34e-13
ENSG00000166704.7	2.67555	0.00992328	0.00746076	0.346243	0.503389	0.463164	5.69e-20
ENSG00000176472.6	2.67505	0.0171566	0.00747189	0.345611	0.596491	0.655247	3.15e-34
ENSG00000131981.11	-2.6738	-0.00479081	0.00749981	0.345758	0.69347	0.739255	1.12e-45
ENSG00000254614.1	2.67288	0.00558347	0.00752042	0.345568	0.607729	0.56746	2.95e-27
ENSG00000125337.12	2.67272	0.00570699	0.00752393	0.344595	0.728338	0.830881	1.18e-62
ENSG00000120051.10	-2.67256	-0.0322993	0.0075276	0.343637	0.135198	0.162758	1.71e-06
ENSG00000165629.15	-2.67233	-0.0148476	0.00753256	0.342743	0.528812	0.643772	1.76e-33
ENSG00000119421.5	2.67042	0.00536203	0.00757559	0.343582	0.615514	0.556224	1.26e-28
ENSG00000166171.8	2.67015	0.00766017	0.00758165	0.342744	0.326448	0.4211	8.54e-18
ENSG00000169738.3	2.66959	0.00453479	0.0075944	0.342213	0.746341	0.685898	7.78e-38
ENSG00000010310.4	2.6688	0.0015914	0.0076122	0.341912	0.651641	0.738415	8.73e-53
ENSG00000096996.11	-2.66485	-0.00339571	0.00770235	0.344852	0.694366	0.684058	2.98e-39
ENSG00000152939.10	-2.66436	-0.0119129	0.00771349	0.344247	0.131983	0.172383	9.89e-07
ENSG00000198650.6	2.66426	0.00888223	0.00771586	0.343257	0.471901	0.427855	6.54e-18
ENSG00000125753.9	-2.66384	-0.00682962	0.00772541	0.342591	0.815741	0.755429	1.61e-47
ENSG00000204866.4	2.6629	0.00327267	0.00774714	0.342467	0.818844	0.805419	1.63e-58
ENSG00000089234.11	2.66222	0.0128308	0.00776282	0.342077	0.224566	0.156265	2.1e-06
ENSG00000140691.12	-2.66162	-0.00981516	0.00777666	0.34161	0.167251	0.191889	2.17e-07
ENSG00000160808.5	2.66149	0.00657389	0.00777948	0.340662	0.38795	0.387737	3.15e-15
ENSG00000169871.8	-2.66013	-0.0072355	0.00781097	0.340972	0.539548	0.476985	5.15e-20
ENSG00000149922.6	-2.65856	-0.00775968	0.00784759	0.341504	0.42155	0.397265	2.27e-16
ENSG00000197451.6	2.65705	0.0107306	0.0078827	0.341966	0.659597	0.67557	5.66e-38
ENSG00000085433.11	2.65666	0.00887803	0.00789187	0.341304	0.414792	0.348461	1.76e-15
ENSG00000179886.4	2.65493	0.0113305	0.0079324	0.341998	0.5026	0.540122	2.8e-24
ENSG00000136710.5	-2.65266	-0.00915791	0.00798612	0.343255	0.224008	0.217636	2.31e-08
ENSG00000214237.5	2.64763	0.0053571	0.00810584	0.347332	0.509916	0.465358	1.47e-19
ENSG00000140057.4	-2.64728	-0.00690877	0.00811416	0.346625	0.804465	0.771643	1.23e-51
ENSG00000109436.7	2.64638	0.000771189	0.00813575	0.346488	0.437514	0.553026	5.99e-27
ENSG00000106069.16	-2.64596	-0.00467398	0.00814583	0.345863	0.840018	0.708568	1.27e-42
ENSG00000185842.10	2.64489	0.0135376	0.0081718	0.345914	0.480079	0.424537	1.33e-17
ENSG00000087586.13	-2.64137	-0.00603895	0.00825725	0.348475	0.761565	0.792006	1.44e-53
ENSG00000107175.6	2.64018	0.00628055	0.00828618	0.348643	0.525216	0.432728	1.45e-18
ENSG00000178726.6	-2.63782	-0.00840109	0.00834399	0.350021	0.681299	0.666165	2.8e-37
ENSG00000179912.15	-2.63615	-0.00816526	0.00838524	0.350698	0.31501	0.391909	9.31e-16
ENSG00000131480.4	-2.6343	-0.00893193	0.00843111	0.351564	0.187349	0.18126	5.82e-07
ENSG00000198417.5	2.63407	0.00612531	0.00843673	0.350751	0.650256	0.51615	3.64e-23
ENSG00000177042.10	-2.63329	-0.0124371	0.0084562	0.350518	0.262273	0.704281	2.7e-42
ENSG00000119938.8	-2.63222	-0.0184842	0.00848288	0.350583	0.140663	0.154002	3.04e-06
ENSG00000220201.3	-2.6288	-0.0102222	0.00856863	0.353082	0.608918	0.581091	1.54e-28
ENSG00000179914.4	-2.62804	-0.00572861	0.00858788	0.352835	0.749362	0.718145	1.25e-46
ENSG00000011478.7	2.62787	0.00644534	0.00859221	0.351977	0.666045	0.732078	6.78e-45
ENSG00000146833.11	-2.6276	-0.00450951	0.00859895	0.351224	0.635144	0.578187	1.68e-27
ENSG00000128000.11	2.62721	0.00513139	0.0086087	0.350597	0.642142	0.618741	6.93e-31
ENSG00000267467.2	-2.62536	0.00751261	0.00865583	0.351491	0.577736	0.734345	1.02e-45
ENSG00000151148.9	2.62459	0.0222341	0.00867544	0.351267	0.571677	0.480545	7.1e-21
ENSG00000122367.15	-2.62026	-0.0018293	0.00878628	0.354726	0.588134	0.578302	8.97e-27
ENSG00000177551.5	2.61997	0.00406414	0.00879382	0.354007	0.661056	0.689639	3.79e-38
ENSG00000204963.4	2.61674	0.0192173	0.0088774	0.356345	0.353785	0.407707	2.24e-16
ENSG00000164944.7	2.61291	0.00463438	0.00897738	0.359326	0.66906	0.64966	5.44e-34
ENSG00000149927.13	2.6122	0.00673463	0.00899625	0.359052	0.422421	0.35682	1.88e-14
ENSG00000188643.6	-2.6112	-0.0165391	0.00902264	0.35908	0.314098	0.297463	3.77e-11
ENSG00000120756.8	2.60686	0.00888867	0.00913773	0.362627	0.495422	0.516042	2.73e-24
ENSG00000143256.4	-2.60622	-0.0176903	0.00915469	0.362271	0.416913	0.614465	2.39e-32
ENSG00000100207.14	2.60583	0.00487497	0.00916508	0.361658	0.476248	0.46141	2.29e-20
ENSG00000156030.8	2.60077	0.00835824	0.00930144	0.366004	0.409154	0.562365	3.87e-26
ENSG00000175550.3	-2.60014	-0.0170764	0.00931868	0.365653	0.128889	0.207746	1.18e-07
ENSG00000139974.11	2.59825	0.018717	0.00937006	0.366639	0.254383	0.276517	2.11e-10
ENSG00000161955.12	-2.597	-0.0203859	0.00940431	0.366951	0.776995	0.835929	1.37e-66
ENSG00000111275.8	-2.59693	-0.018236	0.00940609	0.365999	0.186766	0.208933	5.82e-08
ENSG00000101276.10	-2.59678	-0.00409263	0.00941033	0.365146	0.93293	0.805401	5.11e-57
ENSG00000126106.9	2.59208	0.00664561	0.00953989	0.369148	0.329757	0.22254	5.18e-09
ENSG00000204315.3	-2.59113	-0.0057726	0.00956607	0.369139	0.508556	0.459911	5.34e-20
ENSG00000151150.16	-2.59031	-0.00656675	0.00958901	0.369004	0.343969	0.582175	9.27e-28
ENSG00000174059.12	2.58732	0.00510167	0.00967252	0.371195	0.357324	0.358796	4.73e-14
ENSG00000164764.10	-2.58659	-0.00515248	0.00969319	0.37097	0.545214	0.526621	7.51e-24
ENSG00000204544.5	-2.58456	-0.00865375	0.00975033	0.372137	0.368792	0.331924	7.73e-13
ENSG00000164985.10	-2.58365	-0.00535649	0.00977611	0.372104	0.660854	0.603456	1.91e-30
ENSG00000140988.11	2.58354	0.00947716	0.00977918	0.37121	0.535374	0.79246	1.52e-53
ENSG00000143845.10	2.583	0.0148879	0.0097945	0.370783	0.565481	0.48604	1.8e-21
ENSG00000122674.8	2.58197	0.00306627	0.00982379	0.370887	0.843739	0.806463	1.02e-57
ENSG00000084733.6	2.58173	0.00569363	0.00983064	0.370145	0.559435	0.43849	4.85e-18
ENSG00000131503.16	-2.58016	-0.0141648	0.00987553	0.370836	0.364251	0.477045	1.16e-20
ENSG00000138293.15	2.57946	0.0107686	0.00989548	0.370589	0.156429	0.376333	1.33e-15
ENSG00000164751.10	-2.57814	-0.0066972	0.00993338	0.371014	0.391439	0.424497	1.91e-17
ENSG00000178607.11	2.57798	0.0060149	0.00993808	0.370199	0.446355	0.468351	6.71e-21
ENSG00000183760.6	-2.57797	-0.00616084	0.00993835	0.369225	0.648899	0.572679	1.33e-27
ENSG00000137142.4	-2.57747	-0.00324877	0.00995266	0.368776	0.498025	0.66757	3.96e-35
ENSG00000134962.6	2.57735	0.00568569	0.00995624	0.367932	0.349006	0.52465	9.72e-24
ENSG00000152467.5	2.57484	0.0097875	0.0100286	0.369627	0.695024	0.696704	6.76e-41
ENSG00000136738.10	2.57347	0.00701706	0.0100683	0.370117	0.690329	0.76661	8.63e-49
ENSG00000072609.13	-2.57215	-0.0200388	0.010107	0.370563	0.593621	0.545365	1.21e-24
ENSG00000206344.6	-2.56873	-0.00637346	0.0102073	0.373259	0.672418	0.551783	2.66e-28
ENSG00000106018.9	2.5677	0.00801818	0.0102376	0.373392	0.245812	0.345763	6.83e-14
ENSG00000112309.6	2.56681	0.00529869	0.0102638	0.373373	0.688925	0.673904	1.44e-36
ENSG00000146755.6	-2.56568	-0.0176383	0.0102973	0.373617	0.292707	0.383924	6.92e-16
ENSG00000131323.10	2.56524	0.0165165	0.0103105	0.373127	0.400233	0.41356	1.29e-16
ENSG00000184840.7	2.5649	0.0167537	0.0103205	0.372523	0.734254	0.750482	1.47e-46
ENSG00000037749.7	-2.56459	-0.00687098	0.0103298	0.371898	0.339737	0.427382	1.06e-17
ENSG00000137936.12	-2.55868	-0.00841898	0.010507	0.377304	0.216174	0.226193	4.07e-09
ENSG00000012223.8	2.55531	0.016827	0.0106095	0.380008	0.567019	0.536534	8.04e-25
ENSG00000171262.7	-2.55518	-0.0114602	0.0106132	0.379171	0.470219	0.7373	8.04e-44
ENSG00000179314.9	-2.5548	-0.0080018	0.010625	0.378623	0.833107	0.826811	1.73e-63
ENSG00000171714.10	2.55428	0.0101131	0.0106409	0.378225	0.779826	0.717439	3.5e-41
ENSG00000147588.6	-2.55385	-0.0124088	0.0106538	0.377722	0.401168	0.431737	8.86e-19
ENSG00000008838.13	-2.55342	-0.00923595	0.010667	0.377232	0.489265	0.518751	2.16e-27
ENSG00000141639.7	-2.55333	-0.0146558	0.0106699	0.376381	0.392059	0.449801	5.74e-19
ENSG00000145685.9	-2.55294	-0.0119731	0.0106818	0.375853	0.545289	0.642101	1.47e-37
ENSG00000163517.10	2.55181	0.00998203	0.0107164	0.376124	0.721919	0.779676	1.14e-51
ENSG00000174177.8	2.55104	0.00655969	0.0107402	0.376015	0.616097	0.569859	8.09e-27
ENSG00000173432.6	2.55098	0.00639943	0.0107421	0.37514	0.593083	0.612039	4.59e-30
ENSG00000217555.8	-2.54692	-0.00611791	0.0108678	0.378585	0.530491	0.576792	2.22e-27
ENSG00000148411.3	-2.54531	-0.00456946	0.010918	0.379386	0.655804	0.761012	2.48e-48
ENSG00000062716.6	-2.5432	-0.00680878	0.0109842	0.380739	0.277734	0.416376	7.4e-17
ENSG00000167861.11	-2.54231	-0.00604902	0.0110123	0.380768	0.486387	0.444593	4.35e-18
ENSG00000187790.6	2.53889	0.00718592	0.0111205	0.38356	0.365883	0.437567	1.23e-17
ENSG00000147604.9	-2.53811	-0.00360954	0.0111452	0.383466	0.661464	0.565353	4.92e-27
ENSG00000167644.7	2.53795	0.0117645	0.0111503	0.382699	0.673588	0.734928	2.33e-44
ENSG00000180855.11	2.53789	0.0126217	0.0111525	0.381834	0.628661	0.622187	1.32e-32
ENSG00000120458.5	2.53526	0.00715635	0.0112363	0.383765	0.422061	0.400613	8.57e-16
ENSG00000213471.4	-2.53279	-0.0120688	0.011316	0.385543	0.532465	0.637095	5.47e-33
ENSG00000155304.4	2.53222	0.0106811	0.0113344	0.385232	0.442463	0.765937	2.57e-49
ENSG00000198909.3	-2.53197	-0.00943886	0.0113425	0.38457	0.139841	0.227681	3.47e-09
ENSG00000117758.9	2.52994	0.0203491	0.0114082	0.385862	0.234429	0.252904	7.93e-10
ENSG00000107362.9	2.52789	0.00626186	0.0114749	0.387182	0.46922	0.450729	4.06e-19
ENSG00000155876.4	2.52762	0.00427663	0.0114838	0.386547	0.725116	0.691752	3.35e-41
ENSG00000130305.12	-2.52682	-0.0120569	0.01151	0.386499	0.557954	0.481192	4.47e-22
ENSG00000092758.11	-2.5264	-0.00493724	0.0115237	0.386029	0.817854	0.826897	1.04e-60
ENSG00000166801.11	2.52615	0.00666761	0.0115319	0.38538	0.320184	0.337988	4.09e-13
ENSG00000130772.9	-2.52494	-0.00987114	0.0115716	0.385785	0.48128	0.395686	1.77e-15
ENSG00000151366.8	2.5237	0.00430499	0.0116127	0.386233	0.32315	0.359268	3.88e-14
ENSG00000169299.9	-2.5233	-0.00801013	0.0116258	0.385749	0.852253	0.857528	5.12e-75
ENSG00000142089.11	-2.52291	-0.0160064	0.0116389	0.385268	0.352309	0.42632	1.81e-17
ENSG00000148341.13	-2.52217	-0.0190829	0.0116635	0.38517	0.412021	0.552066	5.9e-26
ENSG00000002834.13	-2.5213	-0.00596816	0.0116924	0.385213	0.613162	0.679579	1.38e-36
ENSG00000070761.3	2.51791	0.0131246	0.0118053	0.388019	0.475475	0.651692	5.95e-36
ENSG00000196110.3	-2.5168	-0.0214462	0.0118427	0.388335	0.620155	0.505524	9.86e-23
ENSG00000196663.11	2.51375	0.00418355	0.0119454	0.390784	0.528679	0.630767	3.02e-32
ENSG00000130203.5	-2.51243	0.0174652	0.0119903	0.391337	0.750067	0.645881	5.9e-34
ENSG00000167325.10	-2.51029	-0.00346111	0.0120632	0.392799	0.639443	0.82852	9.33e-63
ENSG00000185619.13	-2.5076	-0.00683634	0.0121554	0.394879	0.391329	0.325631	1.01e-12
ENSG00000152642.6	-2.50723	-0.0110103	0.0121683	0.394381	0.763253	0.652871	9.96e-36
ENSG00000173088.8	2.50679	0.00505791	0.0121833	0.393955	0.489835	0.419119	1.06e-17
ENSG00000152822.9	2.50584	0.00527623	0.0122163	0.394107	0.558058	0.452257	9.24e-19
ENSG00000196730.8	-2.50476	-0.00945622	0.0122535	0.394399	0.551095	0.651348	7.6e-36
ENSG00000071189.17	-2.50373	-0.00459432	0.0122891	0.394634	0.531091	0.682277	7.11e-42
ENSG00000183840.5	-2.50185	-0.0194811	0.0123547	0.395832	0.535748	0.610223	1.35e-30
ENSG00000075624.9	2.5018	0.00901192	0.0123564	0.394981	0.698869	0.793896	6.18e-54
ENSG00000149294.12	-2.50148	-0.00625334	0.0123674	0.394428	0.49936	0.449042	2.18e-18
ENSG00000104880.13	-2.50142	-0.0089893	0.0123697	0.393604	0.880849	0.782056	8.94e-52
ENSG00000143751.9	-2.50054	-0.00962528	0.0124006	0.393689	0.414263	0.499793	1.06e-22
ENSG00000115590.9	-2.49901	-0.00565659	0.0124542	0.394497	0.588878	0.585071	2.51e-28
ENSG00000198522.9	2.49533	0.00734847	0.0125839	0.397701	0.429339	0.449609	4.03e-19
ENSG00000159842.10	-2.49415	-0.0132679	0.012626	0.398131	0.549077	0.608254	1.67e-31
ENSG00000166135.9	2.49379	0.00838939	0.0126388	0.397637	0.587077	0.554857	7.88e-26
ENSG00000103335.15	-2.4933	-0.00588238	0.0126562	0.397291	0.726621	0.799036	1.17e-55
ENSG00000113575.5	-2.49176	-0.0103636	0.0127111	0.398117	0.501164	0.448634	1.17e-19
ENSG00000184956.11	-2.49172	-0.00432413	0.0127127	0.397277	0.783795	0.79446	1.43e-53
ENSG00000112599.8	-2.49109	-0.0130852	0.0127352	0.397091	0.779612	0.791693	2.89e-53
ENSG00000167383.4	2.49013	0.0074833	0.0127696	0.397279	0.490947	0.412286	1.44e-16
ENSG00000185737.8	-2.48735	-0.00513049	0.01287	0.399514	0.579157	0.42466	7.32e-18
ENSG00000110195.7	2.48704	0.0176106	0.0128809	0.398965	0.358544	0.439918	5.88e-19
ENSG00000151093.3	2.48704	0.00499321	0.0128811	0.398089	0.520253	0.522348	4.07e-23
ENSG00000100372.10	2.48667	0.00657745	0.0128943	0.397617	0.350887	0.37219	9.76e-15
ENSG00000198964.9	2.48638	0.0136905	0.0129052	0.397075	0.459832	0.511102	9.6e-24
ENSG00000077463.10	2.48518	0.00852824	0.0129485	0.397531	0.77707	0.832467	1.87e-66
ENSG00000204657.2	2.4825	0.00787901	0.0130463	0.399655	0.302367	0.279317	8.56e-11
ENSG00000163219.7	2.48201	0.00467867	0.0130642	0.399329	0.609591	0.516175	6.54e-26
ENSG00000157985.13	2.48085	0.0122697	0.0131069	0.399759	0.777605	0.835264	3.77e-63
ENSG00000167315.13	2.4802	0.00534328	0.013131	0.399623	0.736249	0.775982	2.57e-52
ENSG00000105298.9	2.47954	0.00912477	0.0131551	0.399485	0.841645	0.856651	2.42e-69
ENSG00000100330.11	2.47806	0.00494199	0.0132099	0.400278	0.516254	0.545492	1.44e-25
ENSG00000157193.10	-2.47722	-0.0177355	0.0132411	0.400355	0.404495	0.371503	4.77e-15
ENSG00000099246.12	2.47642	0.00830424	0.0132709	0.40039	0.190692	0.296352	3.93e-11
ENSG00000137965.6	-2.47624	-0.00883618	0.0132775	0.399726	0.461153	0.5063	6.65e-22
ENSG00000158793.9	-2.47297	-0.00332862	0.0133995	0.402531	0.591634	0.685846	8.53e-38
ENSG00000099204.14	2.47283	0.00660402	0.0134047	0.401825	0.585224	0.616558	4.68e-32
ENSG00000135127.7	-2.47244	-0.00451151	0.0134196	0.401408	0.678884	0.704298	1.44e-39
ENSG00000105339.6	2.47117	0.00469169	0.013467	0.401966	0.769549	0.801962	9.1e-58
ENSG00000105429.8	2.46602	0.000699815	0.0136623	0.406926	0.359284	0.395794	5.72e-16
ENSG00000064835.6	-2.46405	-0.00697799	0.0137376	0.408299	0.266984	0.262654	4.88e-10
ENSG00000130958.7	2.46271	0.00687113	0.0137892	0.408961	0.347871	0.388641	1.89e-15
ENSG00000204463.8	2.46094	0.00854366	0.0138572	0.410107	0.418237	0.439369	5.31e-18
ENSG00000100445.12	2.45988	0.00798606	0.0138982	0.410452	0.560443	0.597839	1.22e-29
ENSG00000134049.3	2.45987	0.00570229	0.0138987	0.409601	0.78653	0.713038	4.16e-41
ENSG00000090020.6	2.45944	0.00685507	0.0139155	0.409231	0.326517	0.386754	1.25e-15
ENSG00000136854.13	2.4509	0.0069381	0.0142498	0.418184	0.45106	0.401309	4.68e-17
ENSG00000158113.8	-2.44943	-0.0130299	0.0143084	0.419022	0.516068	0.393024	3.19e-16
ENSG00000178386.8	-2.44923	-0.00908704	0.0143162	0.418375	0.463249	0.558718	1.85e-26
ENSG00000174574.11	-2.4472	-0.0110973	0.0143971	0.419858	0.518471	0.670309	1.5e-36
ENSG00000184156.11	-2.44669	-0.00538788	0.0144176	0.41958	0.696507	0.697738	1.24e-40
ENSG00000076928.13	-2.44591	-0.0121071	0.0144486	0.41961	0.590061	0.651576	6.77e-34
ENSG00000110077.10	2.44485	0.0074959	0.0144913	0.419977	0.359135	0.362048	1.08e-15
ENSG00000244731.3	2.44412	0.00248451	0.0145205	0.419953	0.512364	0.42811	1.59e-17
ENSG00000198612.6	-2.44393	-0.0074872	0.0145284	0.419311	0.536924	0.626729	3.32e-32
ENSG00000268927.1	2.44362	0.0127043	0.0145408	0.418805	0.325867	0.312828	1.21e-12
ENSG00000167553.10	-2.44248	-0.00473615	0.0145867	0.419261	0.317	0.420292	4.4e-17
ENSG00000125844.11	-2.44205	-0.00383513	0.0146041	0.4189	0.845337	0.856028	9.68e-69
ENSG00000166091.15	-2.4416	-0.00744411	0.0146223	0.418562	0.68362	0.726667	3.06e-49
ENSG00000109667.7	2.44045	0.0112624	0.0146688	0.419034	0.319396	0.443254	5.55e-19
ENSG00000123066.3	2.43918	0.00587885	0.0147207	0.419658	0.407514	0.44945	8.57e-19
ENSG00000023892.9	2.43861	0.00782201	0.0147437	0.419459	0.288573	0.317361	4.38e-13
ENSG00000030304.8	2.43757	0.00451601	0.0147862	0.419812	0.692059	0.803556	9.61e-58
ENSG00000140297.8	2.43695	0.00691093	0.0148119	0.41969	0.616211	0.631315	2.9e-33
ENSG00000146574.11	-2.43601	-0.00821909	0.0148503	0.419925	0.782682	0.835375	4.1e-64
ENSG00000222046.2	-2.43426	-0.00585603	0.0149223	0.421111	0.534106	0.610151	2.11e-29
ENSG00000269858.1	-2.43386	-0.00652875	0.0149387	0.420723	0.556278	0.51028	8.74e-23
ENSG00000070367.11	-2.4329	-0.0150008	0.0149783	0.420988	0.796629	0.632114	2.28e-35
ENSG00000187714.5	2.43278	0.0011723	0.0149832	0.420281	0.277188	0.475259	8.39e-21
ENSG00000157353.12	2.43154	0.0231487	0.0150347	0.420879	0.32541	0.401456	7.71e-17
ENSG00000107282.5	-2.43128	-0.0110277	0.0150458	0.420348	0.265481	0.317188	6.02e-12
ENSG00000103227.14	2.43089	0.0161757	0.0150618	0.419956	0.714803	0.89113	5.55e-82
ENSG00000150672.12	2.4306	0.00436289	0.015074	0.419458	0.491705	0.367248	2.37e-16
ENSG00000141101.8	2.42928	0.010129	0.0151288	0.420148	0.269532	0.257287	1.17e-09
ENSG00000154945.6	-2.42852	-0.00403366	0.0151607	0.420197	0.605152	0.512539	1.1e-23
ENSG00000160593.13	-2.42839	-0.00547937	0.015166	0.419512	0.718359	0.670122	2.06e-35
ENSG00000114650.14	2.42652	0.00658265	0.0152442	0.420843	0.320776	0.275118	2.38e-11
ENSG00000170545.12	-2.42552	-0.0125741	0.0152864	0.421175	0.424272	0.525807	5.03e-25
ENSG00000184349.8	2.4252	0.0061341	0.0152999	0.420715	0.442615	0.412205	2.21e-16
ENSG00000073670.9	-2.42495	-0.00660817	0.0153104	0.420177	0.281077	0.265897	7.09e-10
ENSG00000140548.5	-2.42213	-0.0117264	0.0154297	0.422623	0.560146	0.574589	1.1e-26
ENSG00000102738.6	2.42128	0.00455323	0.0154658	0.422782	0.472006	0.386308	1.65e-15
ENSG00000042753.7	-2.42086	-0.011714	0.015484	0.422452	0.759673	0.802731	2.78e-56
ENSG00000143224.13	-2.42061	-0.0044597	0.0154947	0.42192	0.835612	0.76944	5.5e-49
ENSG00000168101.10	-2.41911	-0.0145921	0.0155586	0.422836	0.607469	0.759165	4.07e-48
ENSG00000198856.8	2.41871	0.00528015	0.0155756	0.422476	0.540052	0.727076	2.81e-44
ENSG00000221988.8	2.41814	0.0194835	0.0155999	0.422315	0.455067	0.492452	4.53e-21
ENSG00000118231.4	2.41796	0.00768478	0.0156077	0.421708	0.345049	0.314078	2.75e-12
ENSG00000145723.12	2.41654	0.00691157	0.0156687	0.42254	0.396461	0.41343	8.02e-17
ENSG00000188375.3	2.41579	0.0192613	0.0157013	0.422602	0.608739	0.66598	6.27e-36
ENSG00000119242.4	-2.41544	-0.00538819	0.0157163	0.422194	0.76325	0.68882	2.29e-38
ENSG00000186272.8	-2.41361	-0.00336836	0.0157953	0.4235	0.800353	0.822958	1.95e-61
ENSG00000131115.11	2.4121	0.00829532	0.0158608	0.424444	0.32048	0.325807	4.96e-13
ENSG00000197417.7	-2.4098	-0.00787799	0.0159613	0.426316	0.595878	0.822967	3.99e-61
ENSG00000103042.4	2.40923	0.00697915	0.0159861	0.426163	0.340869	0.628196	2.55e-32
ENSG00000132388.8	-2.40816	-0.00702593	0.0160331	0.426602	0.631659	0.611443	1.87e-31
ENSG00000162688.11	2.40628	0.00869136	0.0161158	0.427988	0.478786	0.656317	4.7e-34
ENSG00000169180.7	-2.40597	-0.0246467	0.0161294	0.427535	0.375341	0.250132	1.38e-09
ENSG00000099804.4	-2.40547	-0.00888916	0.0161515	0.42731	0.632193	0.704043	4.18e-40
ENSG00000148303.12	-2.39961	-0.00848802	0.0164124	0.433391	0.832737	0.673466	5.62e-37
ENSG00000139155.4	2.39784	0.00580421	0.0164921	0.434675	0.789263	0.769064	3.09e-49
ENSG00000177238.9	2.3964	0.0072694	0.0165572	0.435568	0.229562	0.293256	3.36e-11
ENSG00000165671.14	-2.39571	-0.00961858	0.0165882	0.435565	0.469165	0.585862	1.77e-29
ENSG00000168589.10	-2.39552	-0.00583919	0.016597	0.434977	0.610165	0.608947	3.46e-30
ENSG00000129625.8	2.39539	0.0109231	0.0166025	0.434307	0.244681	0.294099	3.56e-11
ENSG00000154975.9	2.39194	0.00731375	0.0167597	0.4376	0.330426	0.352563	1.62e-14
ENSG00000137731.9	-2.38575	-0.00569018	0.0170446	0.444207	0.69512	0.612525	5.42e-33
ENSG00000141741.7	-2.38552	-0.0062792	0.0170548	0.443647	0.231988	0.164538	1.52e-06
ENSG00000108179.9	-2.38539	-0.0110163	0.0170611	0.442985	0.467624	0.499963	2.47e-21
ENSG00000078618.15	2.38462	0.00919501	0.0170968	0.443088	0.507662	0.474532	5.38e-20
ENSG00000267680.1	-2.38405	-0.00247337	0.0171234	0.442956	0.404518	0.425529	1.69e-17
ENSG00000261652.2	2.38402	0.00723293	0.0171246	0.442168	0.442916	0.664938	2.74e-35
ENSG00000196850.4	-2.38371	-0.0123516	0.0171389	0.441722	0.281199	0.306057	5.36e-12
ENSG00000168958.15	-2.38307	-0.00542139	0.017169	0.441683	0.754836	0.754374	1.57e-49
ENSG00000104413.11	-2.38232	-0.00634825	0.0172041	0.441771	0.576807	0.591844	2.33e-29
ENSG00000126215.9	-2.38193	-0.0150153	0.0172221	0.441422	0.442824	0.410801	2.89e-16
ENSG00000158863.17	2.3806	0.0121924	0.0172846	0.442214	0.735496	0.719232	3.43e-44
ENSG00000198315.6	-2.37977	-0.00645884	0.0173232	0.442391	0.277093	0.267643	4.04e-10
ENSG00000123739.6	2.37962	0.00757325	0.0173305	0.441769	0.718787	0.753009	2.44e-46
ENSG00000163472.14	-2.37819	-0.0233342	0.017398	0.442681	0.264137	0.381918	3.53e-15
ENSG00000105270.10	2.37815	0.0097224	0.0173997	0.441919	0.408545	0.439254	7.53e-19
ENSG00000158486.9	-2.37779	-0.011869	0.0174167	0.441548	0.494356	0.444571	1.45e-18
ENSG00000111845.4	2.37746	0.00372639	0.0174321	0.441139	0.616777	0.641673	2.37e-34
ENSG00000162909.13	2.37675	0.00703904	0.0174661	0.4412	0.608883	0.627382	9.08e-32
ENSG00000008118.5	2.37553	0.00580882	0.0175236	0.441853	0.682575	0.643551	1.19e-32
ENSG00000205060.6	2.37509	0.00493545	0.0175445	0.441584	0.354924	0.332324	1.59e-13
ENSG00000150637.4	-2.37426	-0.00422567	0.0175842	0.441786	0.763029	0.756378	2.25e-50
ENSG00000176749.4	2.3742	0.00452963	0.0175871	0.441066	0.591093	0.526803	3.67e-23
ENSG00000113722.12	2.37364	0.0080577	0.0176138	0.440944	0.584167	0.529933	2.76e-24
ENSG00000165494.6	-2.37134	-0.00505498	0.0177236	0.442899	0.288905	0.276476	1.07e-10
ENSG00000043039.5	-2.36968	-0.00745463	0.0178037	0.444106	0.592585	0.584266	9.5e-29
ENSG00000176148.11	-2.36952	-0.00893164	0.0178113	0.443502	0.651254	0.581167	9.86e-30
ENSG00000135333.9	2.36919	0.00514897	0.0178271	0.443107	0.521684	0.493397	3.88e-22
ENSG00000100852.8	2.36519	0.0115728	0.0180208	0.447127	0.561565	0.575038	3.46e-27
ENSG00000155256.13	-2.365	-0.00570208	0.0180301	0.446564	0.590245	0.648863	8.36e-38
ENSG00000132026.9	2.36485	0.00998413	0.0180376	0.445958	0.658027	0.657391	1.81e-36
ENSG00000086506.2	-2.36441	-0.00791211	0.018059	0.445699	0.59871	0.717501	1.75e-41
ENSG00000132139.8	-2.36418	-0.0190751	0.0180702	0.445189	0.369098	0.334444	4.29e-13
ENSG00000137473.13	-2.36038	0.00114821	0.0182565	0.448986	0.50676	0.580925	3.29e-27
ENSG00000164442.8	-2.35867	-0.00743032	0.0183405	0.450259	0.327595	0.270599	2.14e-10
ENSG00000093183.9	2.35744	0.00568844	0.0184016	0.450967	0.396753	0.51998	2.36e-24
ENSG00000225526.4	-2.35701	-0.0126762	0.0184229	0.450699	0.690973	0.657033	3.19e-34
ENSG00000138600.5	-2.35526	-0.00912403	0.0185099	0.452035	0.234023	0.350593	6.09e-14
ENSG00000148426.8	-2.35505	-0.00743345	0.0185203	0.4515	0.823703	0.734498	2.2e-44
ENSG00000104972.10	2.35227	0.00906645	0.0186594	0.454098	0.648713	0.717329	1.95e-45
ENSG00000229117.4	2.35222	0.00911847	0.0186616	0.453361	0.431549	0.511742	1.42e-22
ENSG00000197747.4	2.35148	0.00959201	0.0186987	0.453474	0.550775	0.551497	6.02e-25
ENSG00000087087.14	2.35113	0.0102014	0.0187166	0.453123	0.333893	0.241648	1.35e-09
ENSG00000019169.9	2.35105	0.00613981	0.0187206	0.452435	0.372557	0.330029	1.99e-12
ENSG00000101367.8	2.35026	0.00609444	0.0187604	0.452614	0.393386	0.508138	9.64e-23
ENSG00000103319.7	2.34896	0.0097687	0.0188259	0.453412	0.453998	0.504468	1.19e-22
ENSG00000164733.16	-2.34647	-0.00390747	0.0189523	0.455669	0.673179	0.79469	6.1e-56
ENSG00000258818.2	-2.34594	-0.0071419	0.0189792	0.455531	0.638676	0.735432	4.85e-45
ENSG00000143549.15	-2.34393	-0.0208439	0.0190818	0.45721	0.397083	0.549862	6.32e-25
ENSG00000160325.10	-2.34379	-0.010302	0.0190888	0.456594	0.604929	0.72704	6.82e-45
ENSG00000130489.8	-2.34367	-0.012959	0.0190951	0.455963	0.432728	0.514628	5.76e-23
ENSG00000122643.14	2.34168	0.00702338	0.0191971	0.457616	0.330255	0.29012	3.94e-11
ENSG00000132305.16	-2.34152	-0.00537339	0.0192053	0.457032	0.373606	0.307029	1.17e-11
ENSG00000254093.4	2.34088	0.00450589	0.0192385	0.457044	0.650991	0.758042	1.48e-47
ENSG00000161929.10	2.34038	0.00417283	0.0192639	0.456872	0.695444	0.776889	1.05e-50
ENSG00000116991.6	2.33999	0.00568171	0.0192843	0.45658	0.758636	0.692444	5.16e-38
ENSG00000101203.12	-2.33944	0.00413639	0.0193125	0.456474	0.682887	0.762338	1.04e-48
ENSG00000167992.8	-2.3393	-0.0087968	0.0193199	0.455877	0.54197	0.555215	5.1e-26
ENSG00000143473.7	2.33827	0.00170228	0.0193734	0.456368	0.701929	0.616764	3.09e-30
ENSG00000154227.9	2.33722	0.00578483	0.0194277	0.456877	0.736741	0.693559	3.96e-39
ENSG00000177409.7	-2.33689	-0.00400803	0.0194449	0.456513	0.724854	0.619549	1.08e-33
ENSG00000152133.10	-2.33601	-0.00597682	0.0194909	0.456826	0.546853	0.500034	2.58e-24
ENSG00000239857.2	2.33527	0.00673192	0.0195291	0.456953	0.551428	0.76258	1.53e-52
ENSG00000259803.2	2.33196	0.00678141	0.019703	0.460252	0.787216	0.798402	7.64e-59
ENSG00000112877.6	-2.33016	-0.00998971	0.0197976	0.46169	0.359146	0.723023	3.39e-44
ENSG00000146463.7	2.32885	0.0127099	0.019867	0.462535	0.437413	0.592774	4.31e-28
ENSG00000197857.9	-2.32858	-0.00772951	0.0198814	0.4621	0.454895	0.336657	4.39e-15
ENSG00000100292.12	-2.32825	-0.00798877	0.0198987	0.461734	0.672054	0.661824	1.28e-34
ENSG00000130812.6	-2.3261	-0.00734054	0.0200134	0.463625	0.594547	0.6302	5.55e-32
ENSG00000197580.7	-2.32469	-0.00558281	0.0200886	0.464597	0.616825	0.594199	1.93e-30
ENSG00000214402.6	-2.32337	-0.0120004	0.0201592	0.46546	0.823612	0.723758	2.24e-46
ENSG00000165300.6	-2.32331	-0.00820992	0.0201625	0.464769	0.301843	0.370032	2.12e-14
ENSG00000100490.5	2.32262	0.00501103	0.0201996	0.464856	0.413446	0.384188	9.46e-17
ENSG00000168418.6	2.32223	0.0079525	0.0202203	0.464567	0.590997	0.279419	1.32e-10
ENSG00000156234.7	2.32159	0.00598558	0.0202549	0.464599	0.420634	0.444509	4.01e-18
ENSG00000170439.5	-2.32146	-0.0236619	0.0202619	0.463996	0.356292	0.324515	2.82e-12
ENSG00000213445.4	-2.32142	-0.0058205	0.0202641	0.463288	0.579431	0.631511	1.84e-31
ENSG00000115468.7	2.32107	0.00679934	0.0202828	0.462958	0.632473	0.621085	4.15e-31
ENSG00000135953.6	2.3207	0.00904986	0.0203029	0.46266	0.436414	0.406784	7.13e-17
ENSG00000081803.11	-2.31919	-0.00744458	0.0203847	0.463767	0.402043	0.411551	1.25e-17
ENSG00000145908.8	2.31894	0.0124965	0.0203984	0.463325	0.306229	0.37456	7.05e-15
ENSG00000144152.8	2.31749	0.00588829	0.0204773	0.464361	0.542595	0.66742	3.27e-36
ENSG00000181027.6	-2.31466	-0.0125015	0.0206317	0.467106	0.362676	0.343822	5.6e-14
ENSG00000197479.4	-2.31222	-0.00549423	0.0207654	0.469372	0.425869	0.381018	2.06e-16
ENSG00000109794.9	2.31206	0.00316106	0.0207746	0.468819	0.885025	0.871345	1.27e-74
ENSG00000143443.9	2.31192	0.00632799	0.020782	0.46823	0.479588	0.484803	2.25e-21
ENSG00000157483.4	2.31053	0.0122578	0.0208588	0.469204	0.559749	0.528328	6.07e-25
ENSG00000204711.4	2.31048	0.00417528	0.0208614	0.468508	0.770313	0.727519	4.72e-44
ENSG00000116514.12	-2.31015	-0.00307721	0.0208801	0.468176	0.538255	0.456388	6.41e-21
ENSG00000139734.13	2.31009	0.0061684	0.0208834	0.467499	0.322743	0.334124	4.94e-13
ENSG00000077454.11	2.3083	0.000167936	0.0209824	0.468965	0.618496	0.537373	3.18e-24
ENSG00000108018.11	-2.30829	-0.0180506	0.0209831	0.468231	0.655317	0.695617	3.87e-40
ENSG00000243449.2	-2.30701	-0.00597283	0.0210542	0.469068	0.613985	0.513866	1.62e-22
ENSG00000130147.11	2.30611	0.00749057	0.0211047	0.469444	0.843962	0.68777	1.95e-39
ENSG00000100949.10	-2.30594	-0.00528831	0.0211139	0.468903	0.520258	0.567042	9.32e-28
ENSG00000069275.12	-2.30516	-0.00723749	0.0211576	0.469127	0.573547	0.683939	4.08e-39
ENSG00000169964.5	2.30455	0.00922048	0.0211919	0.469143	0.444651	0.444357	4.57e-19
ENSG00000196458.6	2.30422	0.00577118	0.0212103	0.468806	0.327967	0.312505	2.02e-12
ENSG00000131095.7	2.30392	0.00713468	0.0212272	0.468439	0.411456	0.39038	1.96e-15
ENSG00000177728.10	2.30282	0.00916527	0.0212887	0.469057	0.565063	0.64541	3.55e-35
ENSG00000167434.5	2.30084	0.035951	0.0214008	0.470782	0.115389	0.184714	3.47e-07
ENSG00000004534.10	-2.29923	-0.00513335	0.0214919	0.472043	0.45605	0.477451	6.02e-20
ENSG00000106459.10	2.29813	0.00832028	0.0215544	0.472672	0.213693	0.33273	1.77e-13
ENSG00000166352.11	2.29805	0.0133815	0.0215587	0.472026	0.656208	0.477254	1.54e-20
ENSG00000172354.5	2.29792	0.00449303	0.0215665	0.471458	0.595254	0.585945	6.09e-28
ENSG00000118579.7	2.29744	0.0137056	0.0215935	0.471311	0.449849	0.660895	3.22e-36
ENSG00000090565.11	-2.296	-0.0236725	0.0216758	0.472368	0.517376	0.771673	4.55e-50
ENSG00000188404.4	-2.29392	-0.00586304	0.0217949	0.474225	0.618985	0.650225	5.07e-34
ENSG00000188906.9	2.29361	0.00530417	0.0218131	0.473882	0.508747	0.500023	2.85e-21
ENSG00000140945.11	2.29145	0.00605544	0.0219375	0.475845	0.701561	0.598738	1.06e-28
ENSG00000109906.9	2.29144	0.00756693	0.0219377	0.475112	0.628203	0.599764	1.93e-32
ENSG00000091592.11	2.28994	0.00817572	0.0220248	0.47626	0.744513	0.778012	3.64e-52
ENSG00000092108.16	2.28965	0.0045385	0.0220419	0.475893	0.439068	0.415345	1.05e-16
ENSG00000176715.11	2.28877	0.00492022	0.0220927	0.476254	0.691434	0.821612	3e-59
ENSG00000236882.3	2.28782	0.00495445	0.0221482	0.476714	0.477027	0.433126	3.42e-18
ENSG00000007129.13	-2.28738	-0.013571	0.0221736	0.476527	0.690352	0.748509	7.09e-48
ENSG00000090975.8	2.28713	0.00636982	0.0221883	0.476111	0.425728	0.506847	3.4e-23
ENSG00000149357.5	2.28688	0.00574077	0.0222027	0.475689	0.411466	0.440235	8.04e-18
ENSG00000166508.13	-2.2846	-0.00370803	0.0223361	0.477813	0.31904	0.274477	8.58e-11
ENSG00000130309.6	-2.28455	-0.00442011	0.022339	0.477144	0.639696	0.607685	6.66e-30
ENSG00000052795.8	-2.28345	-0.00756381	0.0224041	0.477805	0.43747	0.477599	1.51e-20
ENSG00000125503.8	-2.28335	-0.00818824	0.0224098	0.477198	0.698974	0.403669	2.41e-16
ENSG00000111885.5	2.28314	0.00678483	0.0224224	0.476739	0.313513	0.303875	1.16e-11
ENSG00000179965.7	-2.28272	-0.0190855	0.0224471	0.47654	0.128139	0.222432	3.13e-08
ENSG00000184162.10	-2.28214	-0.00244426	0.0224811	0.476537	0.683731	0.657744	7.61e-35
ENSG00000011275.14	2.28195	0.0101114	0.0224922	0.476049	0.721061	0.787819	2.11e-52
ENSG00000204514.5	2.28048	0.0105276	0.022579	0.477163	0.582703	0.72358	1.12e-42
ENSG00000125245.8	2.28033	0.00616885	0.0225882	0.476637	0.487012	0.636863	9.12e-34
ENSG00000013810.14	-2.27627	-0.00467064	0.0228297	0.481006	0.785918	0.733269	3.08e-48
ENSG00000163161.8	-2.27524	-0.00478362	0.0228917	0.481587	0.486796	0.567386	5.6e-28
ENSG00000006831.9	-2.27418	-0.00391506	0.0229549	0.48219	0.901266	0.808567	4.4e-57
ENSG00000107077.13	2.27251	0.00600318	0.023056	0.483586	0.686216	0.595612	1.16e-34
ENSG00000162604.8	-2.2724	-0.0063664	0.0230622	0.482992	0.752964	0.869132	3.26e-74
ENSG00000101457.8	-2.27156	-0.00920021	0.0231132	0.483335	0.467579	0.61709	5.88e-32
ENSG00000181924.6	-2.27002	-0.00907839	0.0232062	0.484553	0.269328	0.255141	1.48e-10
ENSG00000187522.9	-2.26963	-0.00485309	0.0232299	0.484324	0.560867	0.617666	2.74e-31
ENSG00000197170.5	-2.26963	-0.00940083	0.0232301	0.483607	0.448098	0.568171	1.12e-26
ENSG00000124194.11	2.26911	0.0041234	0.0232616	0.483543	0.799469	0.60916	2.69e-31
ENSG00000117010.11	-2.2687	-0.00544181	0.0232868	0.483347	0.479771	0.549969	1.9e-25
ENSG00000183617.4	2.26726	0.000674953	0.0233741	0.484439	0.804269	0.794811	5.18e-55
ENSG00000100918.8	-2.2657	-0.00739887	0.0234697	0.485699	0.621727	0.743581	2.51e-49
ENSG00000178209.10	-2.26498	-0.00723963	0.0235139	0.485894	0.366261	0.344135	2.01e-13
ENSG00000006530.11	-2.26393	-0.00532449	0.0235785	0.486509	0.359044	0.360752	6.25e-14
ENSG00000152669.8	-2.26315	-0.00418621	0.0236262	0.486775	0.627238	0.52591	1.56e-23
ENSG00000164530.9	-2.26285	-0.00543103	0.0236447	0.486439	0.674286	0.782532	6.69e-53
ENSG00000122042.9	2.26149	0.00666084	0.0237287	0.48745	0.488293	0.605443	7.03e-31
ENSG00000158195.6	-2.26116	-0.00663118	0.0237496	0.487161	0.540921	0.417069	1.33e-17
ENSG00000168496.3	2.26081	0.00681318	0.0237712	0.486891	0.624413	0.651576	1.54e-33
ENSG00000198517.5	2.26014	0.00753175	0.0238126	0.487024	0.658784	0.717762	2.01e-42
ENSG00000160190.9	2.25965	0.00311094	0.0238429	0.486931	0.884362	0.7832	2.46e-53
ENSG00000181408.2	2.25881	0.00934078	0.023895	0.487283	0.315745	0.589866	1.13e-28
ENSG00000101049.10	2.25794	0.00679428	0.0239494	0.48768	0.537711	0.551408	3.21e-25
ENSG00000042317.12	-2.25752	-0.0042243	0.0239756	0.487502	0.792957	0.751907	5.49e-50
ENSG00000150907.6	2.25493	0.00640283	0.0241374	0.49008	0.60765	0.570642	1.79e-28
ENSG00000127564.12	2.25479	0.00612658	0.0241466	0.489555	0.593197	0.768918	6.41e-52
ENSG00000100033.12	2.25182	0.00757608	0.0243338	0.492634	0.852946	0.817735	2.19e-58
ENSG00000187479.4	-2.24918	-0.00530778	0.0245008	0.495299	0.482982	0.637374	6.86e-34
ENSG00000143947.8	2.24912	0.0058884	0.0245046	0.494658	0.737554	0.556604	5.12e-27
ENSG00000228727.4	2.24841	0.00599898	0.0245498	0.494856	0.413077	0.401549	1.66e-16
ENSG00000162433.10	2.24829	0.0255606	0.024558	0.494308	0.247627	0.420959	2.63e-17
ENSG00000179299.12	-2.24661	-0.00927233	0.0246648	0.495744	0.555898	0.614677	5.5e-30
ENSG00000105220.10	-2.24659	-0.00655857	0.0246664	0.495064	0.616749	0.804953	2.39e-58
ENSG00000196357.7	-2.24643	-0.00572581	0.0246762	0.494549	0.463821	0.519728	9.8e-23
ENSG00000068971.9	2.24629	0.00599857	0.0246855	0.494028	0.509996	0.555447	4.18e-25
ENSG00000189298.9	-2.24612	-0.00786021	0.0246965	0.49354	0.259632	0.23621	1.87e-10
ENSG00000087274.12	2.24515	0.00405738	0.0247583	0.494068	0.705933	0.676832	2.86e-41
ENSG00000180884.9	2.24447	0.00549263	0.0248024	0.494242	0.614831	0.754192	1.39e-48
ENSG00000241935.4	-2.24446	-0.00550844	0.0248031	0.493553	0.718044	0.79331	7.02e-54
ENSG00000169193.7	2.24344	0.00986729	0.0248687	0.494154	0.486807	0.618618	6.41e-34
ENSG00000113205.2	2.24325	0.00723747	0.0248809	0.493694	0.363192	0.436247	1.29e-18
ENSG00000157764.8	-2.24323	-0.00542518	0.0248822	0.493019	0.59082	0.536618	7.58e-25
ENSG00000133818.8	2.24255	0.00348966	0.0249257	0.493182	0.419499	0.60022	1.21e-30
ENSG00000146374.9	2.24191	0.00625134	0.0249675	0.49331	0.655525	0.583245	2e-27
ENSG00000118600.7	-2.24068	-0.0145814	0.0250468	0.494178	0.550219	0.635605	1.48e-33
ENSG00000124444.11	-2.24028	-0.00118654	0.0250729	0.493996	0.40399	0.709204	9.05e-42
ENSG00000109089.7	2.2399	0.0137324	0.0250974	0.493782	0.551575	0.699946	2e-40
ENSG00000115602.12	-2.23944	-0.00488785	0.0251275	0.493678	0.468611	0.550815	3.85e-25
ENSG00000136802.7	-2.23764	-0.000990202	0.0252444	0.495279	0.607424	0.751352	1.38e-48
ENSG00000103365.11	2.23544	0.00887752	0.0253884	0.497406	0.676975	0.647219	1.09e-40
ENSG00000177683.9	2.23478	0.00806075	0.025432	0.497562	0.445529	0.447059	3.45e-19
ENSG00000109920.8	-2.23471	-0.00390995	0.0254365	0.496954	0.184179	0.341325	1.12e-13
ENSG00000103254.5	2.233	0.0118704	0.0255487	0.498449	0.667971	0.711182	3.68e-41
ENSG00000160973.7	2.23047	0.0123431	0.0257161	0.501014	0.0798482	0.231359	7.58e-09
ENSG00000242252.1	-2.22748	-0.00170379	0.0259154	0.504194	0.457382	0.390164	6.43e-16
ENSG00000204421.2	2.22742	0.00815478	0.0259191	0.503565	0.497539	0.628871	1.06e-31
ENSG00000151461.15	2.22714	0.00337748	0.0259376	0.503224	0.626316	0.636344	1.25e-32
ENSG00000118873.11	-2.22709	-0.0113991	0.0259412	0.502596	0.268211	0.419814	4.72e-17
ENSG00000186919.8	-2.22622	-0.0131494	0.0259995	0.503029	0.514322	0.566226	2.96e-26
ENSG00000030582.12	-2.22556	-0.00460891	0.0260433	0.50318	0.53283	0.385186	5.13e-16
ENSG00000003402.15	-2.22526	-0.00657306	0.0260641	0.502885	0.322591	0.398363	6.24e-16
ENSG00000139714.8	-2.22448	-0.0151636	0.0261158	0.503188	0.578122	0.622467	1.34e-31
ENSG00000187735.8	2.22283	0.00844567	0.0262272	0.504637	0.253779	0.284241	2.31e-11
ENSG00000082515.12	2.22247	0.00503166	0.0262514	0.504409	0.765242	0.672251	1.75e-36
ENSG00000108669.12	-2.2216	-0.0114929	0.0263106	0.504852	0.548417	0.343912	5.58e-14
ENSG00000198718.8	-2.22114	-0.00565399	0.0263416	0.504753	0.451059	0.43025	8.21e-18
ENSG00000167525.9	-2.22098	-0.00504471	0.026352	0.504261	0.540962	0.647969	1.47e-33
ENSG00000174132.8	-2.22057	-0.00803392	0.0263804	0.504114	0.263931	0.250563	2.63e-09
ENSG00000162869.11	2.21832	0.00795939	0.0265329	0.506336	0.435663	0.450722	9.09e-20
ENSG00000089775.7	2.21777	0.0202219	0.0265706	0.506362	0.248681	0.274394	1.66e-10
ENSG00000157322.12	2.21752	0.00510536	0.0265874	0.505993	0.476274	0.4472	1.19e-18
ENSG00000147724.7	-2.21736	-0.0058727	0.0265986	0.505517	0.82272	0.684187	5.77e-38
ENSG00000138182.10	-2.21593	-0.00591276	0.0266963	0.506685	0.684112	0.774541	4.22e-50
ENSG00000124784.4	2.21569	0.00611305	0.0267126	0.506306	0.758862	0.693569	2.38e-38
ENSG00000141655.11	2.21513	0.00390605	0.026751	0.506346	0.648928	0.690112	1.58e-37
ENSG00000186792.11	-2.2145	-0.00511427	0.0267947	0.506488	0.399992	0.397549	3.54e-16
ENSG00000185811.12	2.21413	0.00650856	0.0268196	0.506273	0.713735	0.639756	1.32e-32
ENSG00000152705.6	2.21325	0.0130274	0.0268804	0.506736	0.350697	0.266629	1.73e-10
ENSG00000072864.8	2.21292	0.00895598	0.0269034	0.506486	0.538177	0.494962	1.64e-22
ENSG00000221909.2	-2.21065	-0.104086	0.02706	0.508749	0.0210783	0.174235	1.1e-06
ENSG00000070785.12	2.21062	0.00872365	0.0270621	0.508105	0.335533	0.335343	1.63e-13
ENSG00000163739.4	-2.21028	0.00585754	0.0270856	0.507863	0.429318	0.422032	2.59e-17
[truncated: 14,654 more rows]

## Sheet: Putamen
gene	zscore	effect_size	pvalue	FDR	var_g	pred_perf_r2	pred_perf_pval
[truncated: 14,868 more rows]
