# Supplementary material for: Hippocampal transcriptome-wide association study and neurobiological pathway analysis for Alzheimer’s disease
Source: PLoS Genet. 2021 Feb 25;17(2):e1009363. doi: 10.1371/journal.pgen.1009363 (PMC7906391; doi:10.1371/journal.pgen.1009363)
Supplement: S16 Table — (XLSX) [file pgen.1009363.s016.xlsx]

## Sheet: TWAS of UKBB
gene	zscore	effect_size	pvalue	FDR	var_g	pred_perf_r2	pred_perf_pval
ENSG00000186026.6	-17.1958	-0.222707	2.85e-66	3.73e-62	0.535513	0.550381	2.41e-21
ENSG00000011478.7	-16.5472	-0.210617	1.68e-61	1.1e-57	0.536161	0.58354	2.21e-23
ENSG00000104936.13	-15.5056	-0.194086	3.18e-54	1.38e-50	0.746725	0.703396	4.17e-33
ENSG00000104884.10	13.5935	0.204116	4.38e-42	1.43e-38	0.542936	0.699457	2.75e-33
ENSG00000267508.1	-12.0978	-0.113395	1.09e-33	2.84e-30	0.628101	0.689577	3.19e-34
ENSG00000125746.10	-11.0251	-0.130213	2.89e-28	6.29e-25	0.639195	0.759155	1.77e-41
ENSG00000130203.5	-10.6929	-0.110355	1.1e-26	2.05e-23	0.590538	0.704209	5.04e-33
ENSG00000117877.6	10.2218	0.0936048	1.58e-24	2.59e-21	0.756546	0.854508	3.1e-59
ENSG00000104853.11	-9.92124	-0.100444	3.37e-23	4.88e-20	0.919567	0.852859	9.97e-60
ENSG00000130204.8	-7.81412	-0.10387	5.53e-15	7.23e-12	0.552317	0.445271	3.54e-17
ENSG00000170684.4	-7.70399	-0.0992068	1.32e-14	1.57e-11	0.64529	0.810332	5.26e-49
ENSG00000177045.6	-7.18049	-0.0879774	6.95e-13	7.56e-10	0.624573	0.524151	2.03e-21
ENSG00000179846.7	6.30461	0.0752317	2.89e-10	2.9e-07	0.758577	0.795013	3.75e-46
ENSG00000104866.6	-6.06682	-0.075557	1.3e-09	1.22e-06	0.705323	0.796102	1.25e-45
ENSG00000104879.4	-5.98109	-0.0677595	2.22e-09	1.93e-06	0.567343	0.618726	7.09e-28
ENSG00000187244.6	5.91455	0.0840913	3.33e-09	2.72e-06	0.537326	0.620556	1.74e-26
ENSG00000204920.6	5.86075	0.064247	4.61e-09	3.54e-06	0.723717	0.734001	1.61e-36
ENSG00000185800.7	-5.56227	-0.0617499	2.66e-08	1.93e-05	0.74074	0.667415	5.88e-31
ENSG00000007255.6	5.29771	0.0664507	1.17e-07	8.06e-05	0.706168	0.615048	1.15e-27
ENSG00000178386.8	-4.64154	-0.0716468	3.46e-06	0.00226	0.6731	0.613929	1.07e-27
ENSG00000165973.13	4.59838	0.0520912	4.26e-06	0.00265	0.771476	0.746668	8.55e-39
ENSG00000137090.7	4.58163	0.0635764	4.61e-06	0.00274	0.516103	0.434986	1.41e-15
ENSG00000188425.2	4.52968	0.0616014	5.91e-06	0.00335	0.62814	0.74315	9.71e-41
ENSG00000104856.9	4.5048	0.062788	6.64e-06	0.00362	0.534944	0.594535	3.41e-25
ENSG00000178226.6	-4.41579	-0.0618635	1.01e-05	0.00526	0.451904	0.569349	2.19e-22
ENSG00000167644.7	-4.39221	-0.0619136	1.12e-05	0.00564	0.546272	0.583001	2.77e-24
ENSG00000125743.6	-4.2783	-0.0525268	1.88e-05	0.00911	0.804966	0.779708	7.06e-47
ENSG00000150281.6	4.2722	0.0667973	1.94e-05	0.00903	0.352369	0.33151	8.68e-11
ENSG00000183172.8	4.1539	0.0594629	3.27e-05	0.0147	0.473572	0.437282	3.92e-15
ENSG00000165953.5	4.13391	0.0475094	3.57e-05	0.0155	0.750186	0.808931	2.23e-49
ENSG00000163873.5	-4.07474	-0.0602925	4.61e-05	0.0194	0.514488	0.53071	4.43e-21
ENSG00000130201.3	-4.06139	-0.0515038	4.88e-05	0.0199	0.622801	0.638008	2.48e-27
ENSG00000102805.9	-3.93302	-0.0754753	8.39e-05	0.0332	0.336554	0.300483	4.62e-11
ENSG00000173762.3	-3.91944	-0.0531039	8.88e-05	0.0341	0.537688	0.667766	1.35e-30
ENSG00000151320.6	-3.82528	-0.0504277	0.000130625	0.048745	0.702901	0.7928	5.82e-46
ENSG00000180626.9	-3.81948	-0.0532511	0.000133734	0.048519	0.683554	0.739328	2.35e-38
ENSG00000145362.12	3.81007	0.0522277	0.000138926	0.0490404	0.475356	0.579357	4.3e-24
ENSG00000177058.7	-3.79231	-0.0504804	0.00014925	0.0512982	0.720593	0.719317	5.26e-35
ENSG00000188375.3	-3.78007	-0.053677	0.000156784	0.0525058	0.494692	0.620103	1.31e-26
ENSG00000183092.11	-3.76054	-0.0421141	0.000169546	0.0553602	0.797334	0.798483	8.54e-47
ENSG00000112541.9	-3.74041	-0.0532722	0.000183719	0.0585249	0.683069	0.652073	5.49e-29
ENSG00000137947.7	3.73307	0.0974813	0.000189163	0.0588246	0.165807	0.200915	1.91e-07
ENSG00000175455.10	3.71933	0.0549666	0.000199753	0.0606731	0.46121	0.602958	1.73e-24
ENSG00000167383.4	-3.69757	-0.052105	0.000217674	0.0646138	0.682811	0.782856	7.3e-47
ENSG00000145358.2	-3.69173	-0.0480822	0.00022273	0.0646455	0.445815	0.344658	6.28e-12
ENSG00000148180.12	-3.66332	-0.0600144	0.00024897	0.0706905	0.558453	0.601723	7.89e-26
ENSG00000103510.15	-3.66328	-0.0645936	0.000249007	0.0691966	0.318217	0.336438	5.52e-11
ENSG00000153495.6	3.65835	0.0403699	0.000253849	0.0690726	0.745355	0.785194	3.51e-44
ENSG00000135838.9	-3.65317	-0.0509729	0.000259027	0.069043	0.46865	0.439568	1.38e-16
ENSG00000068793.13	3.62268	0.144609	0.000291564	0.0761614	0.128097	0.318293	4.81e-12
ENSG00000168484.8	3.6059	0.0474855	0.000311072	0.0796639	0.622664	0.706653	1.82e-34
ENSG00000116809.7	3.58259	0.0565267	0.000340198	0.0854476	0.493983	0.562255	1.51e-22
ENSG00000204531.11	3.56693	0.0501884	0.000361191	0.0890086	0.568762	0.596909	5.61e-24
ENSG00000135049.11	-3.51702	-0.0552382	0.000436419	0.105556	0.374957	0.31706	1.98e-10
ENSG00000166997.3	-3.50722	-0.080118	0.000452814	0.10753	0.196309	0.18873	3e-06
ENSG00000166535.15	3.50385	0.0479775	0.000458585	0.106956	0.510369	0.576849	3.18e-25
ENSG00000267680.1	-3.48754	-0.0526712	0.000487486	0.111701	0.552948	0.562552	9.52e-26
ENSG00000187741.10	-3.46661	-0.0500117	0.000527073	0.11869	0.403221	0.589697	2.45e-24
ENSG00000070669.12	3.46439	0.0548442	0.000531427	0.117642	0.579881	0.571444	2.13e-23
ENSG00000103056.7	3.46135	0.06272	0.000537472	0.116997	0.41791	0.329838	1.9e-11
ENSG00000218739.5	-3.45705	-0.0387285	0.000546127	0.116932	0.753214	0.697598	6.03e-33
ENSG00000198797.6	3.4505	0.0962757	0.000559544	0.117873	0.157208	0.189951	2.71e-06
ENSG00000155849.11	3.44836	0.0529914	0.000563995	0.116925	0.515164	0.629569	3.54e-27
ENSG00000132517.10	3.4469	0.0357979	0.000567059	0.115723	0.805744	0.767563	4.05e-42
ENSG00000104903.4	-3.44256	-0.0482451	0.000576233	0.115786	0.476031	0.643341	4.28e-28
ENSG00000188396.2	-3.43292	-0.0665318	0.000597125	0.118166	0.249237	0.217126	2.87e-07
ENSG00000092929.7	-3.43251	-0.0512889	0.000598026	0.116578	0.513777	0.446206	2.15e-15
ENSG00000167524.10	3.42098	0.0558728	0.000623953	0.119843	0.420308	0.394276	1.49e-13
ENSG00000141127.10	-3.41844	-0.044453	0.000629801	0.119213	0.727786	0.751227	4.64e-40
ENSG00000167840.9	-3.41759	-0.0396489	0.000631784	0.117881	0.684995	0.664078	1.13e-30
ENSG00000124459.7	-3.40834	-0.0520374	0.000653601	0.120234	0.486316	0.705179	1.94e-34
ENSG00000108448.16	-3.39282	-0.0652484	0.000691777	0.125489	0.349887	0.309409	1.75e-10
ENSG00000137491.10	-3.38129	-0.0508465	0.000721458	0.12908	0.40148	0.459713	2.34e-16
ENSG00000125384.6	3.37684	0.0361901	0.000733239	0.129415	0.638231	0.691558	8.16e-32
ENSG00000187736.8	-3.37561	-0.0419615	0.000736513	0.12826	0.573559	0.582695	9.22e-24
ENSG00000160886.9	-3.35894	-0.0465173	0.000782414	0.13446	0.667183	0.75059	4.36e-39
ENSG00000113141.11	-3.35866	-0.0648989	0.00078322	0.132851	0.268583	0.269685	2.84e-09
ENSG00000168078.5	3.35377	0.0373578	0.000797199	0.133488	0.735524	0.789365	5.65e-48
ENSG00000128654.9	-3.34938	-0.0650067	0.000809913	0.133901	0.274327	0.431021	2.72e-16
ENSG00000187187.9	-3.32672	-0.0507956	0.000878733	0.143462	0.612366	0.651056	1.03e-29
ENSG00000112739.12	-3.30909	-0.0466662	0.000936002	0.150926	0.529336	0.604996	8.53e-26
ENSG00000149273.10	-3.30077	-0.0487614	0.000964189	0.153575	0.567669	0.632593	1.26e-28
ENSG00000186567.8	3.30061	0.0424917	0.000964755	0.151813	0.662642	0.836752	2.43e-54
ENSG00000179532.8	-3.29824	-0.0442353	0.000972935	0.151278	0.68591	0.628254	6e-29
ENSG00000162194.8	-3.2884	-0.0482032	0.00100759	0.154824	0.524438	0.484019	1.4e-18
ENSG00000089327.10	3.28659	0.0432766	0.00101407	0.154007	0.680365	0.628924	1.31e-28
ENSG00000152463.10	3.27816	0.0444395	0.00104485	0.156858	0.711047	0.679683	2.18e-32
ENSG00000116668.8	3.27762	0.0545331	0.00104685	0.155372	0.355318	0.362267	4.98e-12
ENSG00000115355.11	-3.27545	-0.045442	0.00105494	0.154814	0.46073	0.498775	3.05e-18
ENSG00000001461.12	3.26383	0.0553456	0.00109918	0.159514	0.335814	0.566696	9.41e-23
ENSG00000163806.11	3.2365	0.039502	0.00121006	0.173675	0.655455	0.557087	2.55e-23
ENSG00000164291.12	3.2201	0.0524496	0.00128147	0.181925	0.342159	0.327181	9.96e-11
ENSG00000213413.2	-3.21694	-0.0477235	0.00129567	0.181963	0.449477	0.4849	5.79e-18
ENSG00000117322.12	3.21489	0.0461539	0.00130496	0.181319	0.551415	0.549801	1.91e-22
ENSG00000139767.4	-3.21438	-0.045026	0.00130727	0.179727	0.605069	0.685244	7.56e-33
ENSG00000176402.5	-3.21016	-0.0422091	0.00132659	0.180484	0.52465	0.574953	6.06e-24
ENSG00000151779.8	-3.20512	-0.0363922	0.00135005	0.181782	0.725566	0.691295	6.03e-33
ENSG00000174444.10	3.20507	0.0467339	0.00135028	0.179957	0.43673	0.382893	1.84e-13
ENSG00000130208.5	-3.20281	-0.046681	0.00136094	0.179546	0.492046	0.603857	3.1e-25
ENSG00000166441.8	-3.20122	-0.0426123	0.00136847	0.178734	0.51263	0.785589	1.05e-44
ENSG00000129295.4	3.19748	0.0356769	0.00138636	0.179277	0.722333	0.697358	2.64e-35
ENSG00000215114.3	3.17849	0.0418787	0.00148045	0.189568	0.529352	0.659878	4.62e-30
ENSG00000162139.5	-3.17812	-0.0375439	0.00148231	0.187963	0.59175	0.540265	7.15e-21
ENSG00000114019.10	-3.17205	-0.0481487	0.00151366	0.190092	0.481956	0.593316	6.4e-25
ENSG00000185624.10	3.16916	0.0363767	0.00152882	0.190168	0.842046	0.849198	2.33e-58
ENSG00000263002.3	3.16581	0.0440412	0.00154653	0.190556	0.573352	0.658963	8.28e-30
ENSG00000123810.3	-3.16459	-0.0415415	0.00155301	0.189566	0.709509	0.766485	1.14e-40
ENSG00000204264.4	3.16421	0.062052	0.00155502	0.188055	0.297896	0.332226	8.96e-12
ENSG00000170379.15	-3.15349	-0.0549222	0.00161328	0.19331	0.38202	0.258504	4.03e-09
ENSG00000058453.12	3.15076	0.0428093	0.00162847	0.193356	0.558612	0.68757	2.1e-31
ENSG00000117682.12	-3.14723	-0.0789994	0.00164823	0.193939	0.254684	0.239168	2.55e-08
ENSG00000122778.5	3.14652	0.0380383	0.00165229	0.192681	0.667117	0.75062	2.58e-45
ENSG00000197681.8	-3.13729	-0.0431866	0.00170519	0.19709	0.454009	0.53645	5.23e-21
ENSG00000198464.9	-3.13155	-0.0449555	0.00173889	0.199222	0.431128	0.700205	2.44e-34
ENSG00000089902.8	3.12991	0.0418418	0.0017486	0.198593	0.553296	0.646457	1.14e-31
ENSG00000168887.6	-3.12912	-0.0426719	0.00175329	0.197409	0.561359	0.53402	2.57e-21
ENSG00000186832.4	3.11872	0.0719741	0.00181636	0.202762	0.227607	0.19923	2.06e-06
ENSG00000197380.6	-3.11447	-0.0595413	0.00184277	0.203967	0.330011	0.607837	6.99e-26
ENSG00000120129.5	-3.11218	-0.0452335	0.00185711	0.203827	0.637459	0.582626	2.15e-25
ENSG00000176108.5	-3.10944	-0.0317737	0.00187443	0.204014	0.867576	0.820488	1.86e-52
ENSG00000115607.5	-3.10455	-0.0375079	0.00190568	0.2057	0.64356	0.654201	2.21e-30
ENSG00000183856.6	3.09798	0.0460652	0.00194847	0.208596	0.590951	0.725081	1.3e-36
ENSG00000005884.13	-3.09427	-0.0372282	0.00197297	0.209501	0.776619	0.622575	3.04e-26
ENSG00000123096.7	-3.09166	-0.0461832	0.00199041	0.209648	0.48995	0.514831	5.18e-20
ENSG00000182782.7	-3.09084	-0.0524036	0.00199591	0.208546	0.389967	0.430558	3.26e-15
ENSG00000104881.10	3.08997	0.0451443	0.00200175	0.207496	0.739459	0.795994	4.89e-46
ENSG00000081307.8	3.08521	0.0449507	0.00203411	0.209191	0.535468	0.692784	1.88e-34
ENSG00000156603.10	-3.08454	-0.0509362	0.00203865	0.208019	0.301534	0.327357	7.7e-11
ENSG00000167395.10	-3.08437	-0.0868852	0.00203982	0.206525	0.13507	0.22448	6.87e-08
ENSG00000256771.2	-3.06619	-0.0621454	0.00216802	0.217817	0.296069	0.413721	5.1e-15
ENSG00000115457.5	3.06373	0.0341536	0.00218598	0.217944	0.789446	0.703015	9.3e-35
ENSG00000119509.8	3.05829	0.0384651	0.00222602	0.220255	0.538215	0.647717	1.87e-31
ENSG00000198276.9	3.05548	0.0429142	0.00224701	0.22066	0.544557	0.519226	3.26e-20
ENSG00000164211.8	3.0503	0.044125	0.00228615	0.222829	0.399545	0.42731	6.01e-16
ENSG00000176531.6	-3.04873	-0.0410697	0.0022981	0.222335	0.607397	0.718206	1.2e-35
ENSG00000015676.13	-3.04496	-0.0383415	0.0023271	0.223484	0.566732	0.485225	2e-17
ENSG00000196208.9	-3.0434	-0.0409196	0.00233921	0.223008	0.641991	0.619126	1.64e-27
ENSG00000175592.4	-3.04217	-0.0480417	0.00234877	0.222297	0.305453	0.327453	6.45e-11
ENSG00000168675.14	3.03087	0.0373018	0.0024385	0.229129	0.638031	0.659625	3.34e-30
ENSG00000145555.10	-3.00993	-0.03805	0.00261304	0.243775	0.705069	0.734784	1.48e-36
ENSG00000141750.6	3.00624	0.0599145	0.00264503	0.245009	0.2664	0.35986	2.22e-12
ENSG00000165434.6	-3.00264	-0.0504672	0.0026765	0.246179	0.424022	0.318827	2.31e-10
ENSG00000267970.1	-3.00141	-0.0424691	0.00268734	0.245447	0.428726	0.473201	2e-17
ENSG00000167555.9	2.99723	0.0474143	0.00272449	0.247112	0.400698	0.811044	4.27e-48
ENSG00000172578.7	2.9922	0.0399911	0.00276973	0.249483	0.47732	0.590429	1.69e-24
ENSG00000083799.13	2.99174	0.0466144	0.00277393	0.24815	0.486989	0.588061	2.07e-23
ENSG00000100889.7	2.98895	0.0335624	0.00279934	0.24872	0.762425	0.803878	1.78e-46
ENSG00000204922.4	-2.98386	-0.0571762	0.00284635	0.251187	0.352645	0.536351	9.94e-21
ENSG00000166289.5	2.97985	0.0483953	0.00288387	0.252791	0.630094	0.787038	2.69e-47
ENSG00000140287.6	2.97709	0.0452115	0.00291001	0.253381	0.435403	0.407444	7.69e-14
ENSG00000111412.4	2.97692	0.0341465	0.00291161	0.251842	0.66451	0.492753	4.49e-19
ENSG00000130522.4	2.96616	0.0424544	0.00301544	0.259107	0.504049	0.487352	1.03e-17
ENSG00000187017.10	2.96326	0.0413578	0.00304401	0.259852	0.626146	0.693675	6.91e-36
ENSG00000109586.7	-2.96107	-0.0474511	0.00306574	0.260008	0.385385	0.630361	1.03e-28
ENSG00000146112.7	-2.95935	-0.0541073	0.00308286	0.259773	0.255551	0.406452	1.82e-14
ENSG00000181135.11	-2.95916	-0.0444456	0.00308478	0.258268	0.392805	0.646459	5.76e-28
ENSG00000163817.11	2.95913	0.0613511	0.00308513	0.256652	0.240092	0.32583	2.69e-11
ENSG00000178982.5	-2.9588	-0.0346098	0.00308842	0.2553	0.719082	0.604749	2.64e-25
ENSG00000203710.6	2.94653	0.0548079	0.00321362	0.263979	0.310737	0.366106	2.57e-12
ENSG00000232838.3	2.94646	0.0398807	0.00321432	0.262385	0.538246	0.705223	5.59e-35
ENSG00000186231.12	2.94585	0.065045	0.00322071	0.261275	0.26761	0.289397	7.59e-10
ENSG00000121073.9	-2.94555	-0.0384823	0.0032238	0.259911	0.672202	0.837069	9.9e-53
ENSG00000076984.13	-2.94513	-0.0390557	0.00322815	0.258665	0.598249	0.455647	4.17e-17
ENSG00000148335.10	2.92858	0.0382301	0.00340514	0.271183	0.659107	0.588223	2.65e-24
ENSG00000177051.5	2.92699	0.0345275	0.00342262	0.270923	0.673466	0.628498	1.23e-26
ENSG00000177963.8	2.92224	0.0420408	0.00347525	0.273432	0.532604	0.551956	4.56e-23
ENSG00000123836.10	-2.92107	-0.0332177	0.00348827	0.272813	0.762436	0.727372	3.6e-36
ENSG00000166823.5	2.91604	0.0397886	0.00354502	0.275601	0.512101	0.609064	1.65e-25
ENSG00000269402.1	2.91382	0.0336437	0.00357038	0.27593	0.79718	0.78428	2.85e-44
ENSG00000258947.2	2.9123	0.0375649	0.00358779	0.275645	0.566115	0.357635	4.59e-13
ENSG00000140022.5	-2.91128	-0.0338132	0.00359954	0.27493	0.711938	0.722265	4.83e-35
ENSG00000113328.14	-2.90277	-0.0338605	0.0036988	0.280869	0.803863	0.822191	1.56e-50
ENSG00000157322.12	2.90248	0.0699511	0.00370219	0.279501	0.237688	0.702601	4.46e-33
ENSG00000240204.2	2.9003	0.0402115	0.00372809	0.27984	0.618736	0.642248	1.81e-28
ENSG00000235978.2	2.89134	0.0352131	0.00383601	0.286294	0.812075	0.766254	2.73e-43
ENSG00000179886.4	2.89097	0.0498807	0.0038405	0.285001	0.465809	0.589595	3.7e-26
ENSG00000258366.3	2.88752	0.043222	0.00388288	0.286518	0.553829	0.600617	1.04e-26
ENSG00000157326.14	-2.88573	-0.0348003	0.00390512	0.28654	0.715176	0.665151	2.89e-33
ENSG00000067596.6	-2.88551	-0.0424901	0.00390784	0.285138	0.464185	0.424504	5.47e-15
ENSG00000166452.7	2.88191	0.0350064	0.00395273	0.286811	0.598435	0.781403	6.05e-43
ENSG00000001630.11	2.88185	0.0473614	0.00395352	0.285283	0.403353	0.488283	1.77e-19
ENSG00000184445.7	2.87294	0.0562742	0.00406668	0.291837	0.184111	0.326	6.47e-11
ENSG00000169410.5	-2.87119	-0.0553043	0.00408928	0.291855	0.300765	0.38784	2.56e-14
ENSG00000169223.10	2.86506	0.0531702	0.00416924	0.295945	0.359487	0.38851	2.65e-13
ENSG00000151490.9	-2.86505	-0.0455621	0.0041694	0.294356	0.355151	0.359247	5.61e-12
ENSG00000261052.1	-2.86315	-0.0407714	0.00419446	0.294533	0.455095	0.423081	9.22e-15
ENSG00000118514.9	2.86116	0.0376327	0.00422095	0.294808	0.634185	0.760431	6.88e-43
ENSG00000171724.2	-2.85872	-0.0344108	0.0042536	0.295508	0.856224	0.828915	2.88e-55
ENSG00000154096.9	-2.85736	-0.0780122	0.00427186	0.295207	0.736309	0.735484	2.87e-38
ENSG00000184857.7	2.85507	0.0428232	0.00430272	0.295774	0.467765	0.218902	4.8e-07
ENSG00000157106.12	2.85311	0.048785	0.00432942	0.296052	0.365078	0.622226	3.92e-26
ENSG00000103197.12	-2.85294	-0.031908	0.00433167	0.294663	0.70062	0.824915	2.83e-54
ENSG00000137392.5	2.84305	0.0397973	0.00446839	0.302389	0.375248	0.295374	9.74e-10
ENSG00000119523.8	-2.84242	-0.0349422	0.00447721	0.301424	0.688926	0.719922	2.09e-37
ENSG00000078814.11	2.83982	0.0404875	0.00451392	0.302336	0.462826	0.382754	5.48e-13
ENSG00000268838.1	-2.83524	-0.0359608	0.00457906	0.305135	0.706996	0.689719	9.72e-34
ENSG00000137055.10	-2.83258	-0.0415912	0.00461737	0.306126	0.489421	0.531735	2.34e-22
ENSG00000196975.10	-2.83025	-0.0474861	0.00465115	0.306808	0.406087	0.460249	1.71e-16
ENSG00000120688.7	-2.82912	-0.0590734	0.00466767	0.30635	0.256376	0.175248	2.36e-06
ENSG00000163357.6	-2.82868	-0.0734976	0.004674	0.305232	0.217573	0.362436	3.68e-12
ENSG00000133997.7	-2.82561	-0.0548144	0.00471901	0.306638	0.246617	0.464858	1.26e-16
ENSG00000185088.8	-2.82477	-0.0348894	0.0047315	0.305928	0.720713	0.679469	8.09e-32
ENSG00000128965.7	2.82283	0.0736265	0.00476013	0.306262	0.136418	0.270442	1.04e-08
ENSG00000105810.5	2.82176	0.0575197	0.00477602	0.305779	0.264507	0.207972	2.57e-07
ENSG00000115540.10	2.82143	0.0548342	0.00478101	0.304605	0.299575	0.208454	1.84e-07
ENSG00000198252.7	2.81999	0.0390323	0.00480248	0.304488	0.595657	0.541139	1.69e-21
ENSG00000178573.6	-2.81965	-0.0362411	0.0048076	0.303339	0.638658	0.232039	1.22e-07
ENSG00000105341.14	-2.81731	-0.0368706	0.00484275	0.304089	0.635947	0.590708	3.34e-25
ENSG00000085662.9	-2.81617	-0.0405017	0.00485998	0.30371	0.448794	0.448902	1.25e-15
ENSG00000204316.8	-2.8153	-0.0321778	0.00487321	0.303087	0.417736	0.560097	8.34e-23
ENSG00000160460.11	-2.81435	-0.038069	0.00488756	0.302539	0.545585	0.56287	4.25e-25
ENSG00000186017.10	-2.81317	-0.0566432	0.00490561	0.302223	0.256433	0.281078	1.89e-09
ENSG00000156738.13	-2.81067	-0.0399869	0.00494379	0.303146	0.548139	0.472359	9.19e-17
ENSG00000178917.10	-2.81042	-0.0462988	0.00494775	0.301971	0.352517	0.324398	1.13e-10
ENSG00000115252.14	2.80915	0.0331491	0.0049673	0.301754	0.638157	0.690272	1.18e-33
ENSG00000005187.7	-2.80713	-0.0452311	0.00499843	0.302239	0.369829	0.373547	1.43e-12
ENSG00000235718.3	-2.80485	-0.0535536	0.00503395	0.302985	0.31227	0.444907	5.72e-16
ENSG00000235711.3	-2.80239	-0.0332172	0.00507253	0.303906	0.694803	0.703874	3.27e-35
ENSG00000168589.10	-2.80186	-0.0342589	0.00508081	0.303012	0.715894	0.752329	5.24e-43
ENSG00000159905.10	-2.79923	-0.0388268	0.00512247	0.304108	0.652903	0.634141	2.27e-27
ENSG00000138798.7	2.79869	0.0390768	0.00513102	0.303237	0.602633	0.576448	1.06e-22
ENSG00000065060.12	-2.79855	-0.0413472	0.00513322	0.302001	0.562454	0.514869	2.65e-22
ENSG00000137871.15	2.79791	0.0431551	0.00514338	0.301242	0.500473	0.536762	3.82e-20
ENSG00000105695.10	2.79777	0.0377448	0.00514573	0.300034	0.566758	0.509467	9.82e-23
ENSG00000067191.11	-2.79309	-0.0447458	0.00522078	0.303057	0.373534	0.435321	6.85e-15
ENSG00000154553.9	2.79076	0.0350655	0.00525852	0.303897	0.593122	0.60996	2.97e-26
ENSG00000011143.12	2.78882	0.0534077	0.00528998	0.304369	0.276517	0.416855	2.8e-14
ENSG00000103642.7	2.78755	0.0349637	0.00531077	0.304224	0.685155	0.644672	1.41e-28
ENSG00000152795.13	2.78683	0.0411115	0.00532261	0.303571	0.570919	0.65159	3.36e-30
ENSG00000165917.5	2.78584	0.0585223	0.00533885	0.303173	0.277254	0.231252	1.46e-07
ENSG00000128791.7	-2.78549	-0.0332669	0.00534467	0.30219	0.653672	0.841572	2.14e-56
ENSG00000187456.9	2.78538	0.041162	0.00534651	0.300991	0.696002	0.571608	9.83e-24
ENSG00000115648.9	-2.78091	-0.0367634	0.00542061	0.303853	0.532117	0.48203	2.28e-17
ENSG00000168014.12	2.78022	0.0493473	0.00543227	0.303205	0.376754	0.354449	1.31e-12
ENSG00000105953.10	2.77721	0.0355502	0.0054827	0.304718	0.527441	0.470079	5.28e-17
ENSG00000154723.8	2.77443	0.0345391	0.00552977	0.306032	0.603257	0.711582	7.38e-35
ENSG00000204290.6	2.77369	0.043862	0.00554253	0.305444	0.519552	0.564737	1.63e-22
ENSG00000241106.2	-2.77201	-0.0252411	0.00557109	0.305728	0.826995	0.795989	9.08e-47
ENSG00000147799.7	2.76104	0.0716333	0.00576184	0.314872	0.184699	0.365856	9.15e-13
ENSG00000174839.8	2.75713	0.0379056	0.00583113	0.317331	0.567776	0.533453	1.33e-20
ENSG00000196418.8	-2.75555	-0.0410426	0.00585938	0.317545	0.606947	0.768686	5.81e-45
ENSG00000003056.3	2.75472	0.0356163	0.00587421	0.317034	0.620572	0.689836	1.11e-32
ENSG00000178381.7	-2.74905	-0.0373408	0.00597685	0.321246	0.694545	0.578732	1.71e-26
ENSG00000095951.12	2.74629	0.0393242	0.00602734	0.322632	0.678566	0.798887	3.23e-46
ENSG00000152078.5	-2.74433	-0.0392527	0.00606348	0.323242	0.538317	0.378294	2.75e-14
ENSG00000149932.12	2.74382	0.0499158	0.00607296	0.322431	0.352986	0.357748	7.95e-12
ENSG00000221823.6	2.73528	0.032657	0.00623265	0.32957	0.72921	0.705879	4.16e-34
ENSG00000256229.3	-2.73297	-0.0380512	0.00627653	0.330552	0.646457	0.530176	6.61e-21
ENSG00000175224.12	-2.73143	-0.0610515	0.00630593	0.330766	0.215516	0.386117	2.93e-13
ENSG00000138755.5	2.72929	0.0452705	0.00634717	0.331598	0.344031	0.278218	1.22e-09
ENSG00000070886.6	-2.727	-0.0405503	0.00639129	0.332572	0.529578	0.341049	4.92e-13
ENSG00000196235.9	2.72459	0.050056	0.00643822	0.333685	0.393153	0.205724	1.99e-07
ENSG00000113212.4	-2.72414	-0.0451861	0.00644694	0.332816	0.368871	0.406428	4.64e-14
ENSG00000172273.8	-2.72217	-0.0354709	0.00648553	0.33349	0.512991	0.574632	1.22e-22
ENSG00000169609.9	-2.71517	-0.0499511	0.00662412	0.339281	0.344294	0.35497	3.5e-12
ENSG00000221819.2	-2.71426	-0.0389106	0.00664231	0.338884	0.41346	0.342947	8.47e-12
ENSG00000115289.8	-2.71314	-0.0316724	0.00666499	0.338717	0.748274	0.747813	1.12e-38
ENSG00000197024.4	-2.70763	-0.0351897	0.00677656	0.343053	0.582735	0.706	1.21e-33
ENSG00000214022.7	2.70683	0.0315583	0.00679298	0.342556	0.690345	0.659534	6.11e-31
ENSG00000160326.9	-2.70628	-0.0415921	0.00680426	0.341805	0.487687	0.617372	6.39e-28
ENSG00000155307.13	-2.70383	-0.0357341	0.00685443	0.343006	0.556007	0.68685	9e-32
ENSG00000136169.12	2.70223	0.0503104	0.0068877	0.343356	0.353825	0.332389	3.93e-11
ENSG00000141552.13	2.70149	0.0408504	0.006903	0.34281	0.480281	0.322286	1.76e-10
ENSG00000236287.3	2.69772	0.032031	0.00698161	0.3454	0.661917	0.798616	4.36e-48
ENSG00000013297.6	-2.69584	-0.066298	0.00702112	0.346045	0.653073	0.655138	7.42e-30
ENSG00000117676.9	-2.69558	-0.0406612	0.00702654	0.34501	0.501526	0.535949	2.61e-20
ENSG00000103490.13	-2.69325	-0.059906	0.00707598	0.346136	0.244592	0.452611	5.98e-16
ENSG00000115041.8	2.69256	0.0564516	0.00709065	0.345559	0.271276	0.225955	3.47e-07
ENSG00000169116.7	-2.6899	-0.0413477	0.00714745	0.347032	0.522453	0.63978	4.16e-27
ENSG00000143815.10	-2.6868	-0.0342294	0.00721412	0.348972	0.626234	0.57431	2.22e-24
ENSG00000159763.3	-2.68661	-0.0349592	0.00721819	0.347881	0.541342	0.538709	6.98e-21
ENSG00000184009.5	2.6837	0.0378076	0.00728118	0.349626	0.42679	0.491391	4.21e-18
ENSG00000204475.5	2.68345	0.0452528	0.00728661	0.348605	0.315226	0.352852	7.82e-12
ENSG00000164402.9	-2.67727	-0.03552	0.00742238	0.353805	0.502059	0.599793	4.64e-26
ENSG00000116690.7	2.67327	0.0471501	0.0075115	0.356751	0.417589	0.35485	8.49e-12
ENSG00000137815.10	2.67283	0.0381228	0.00752147	0.35593	0.650797	0.603151	3.72e-25
ENSG00000074317.6	-2.67099	-0.0313643	0.00756288	0.356598	0.547836	0.649428	1.22e-28
ENSG00000151881.10	2.67032	0.0445923	0.00757783	0.356018	0.324209	0.26941	4.07e-09
ENSG00000198182.8	2.66953	0.0388659	0.00759582	0.355584	0.583887	0.608926	1.17e-25
ENSG00000119699.3	2.66404	0.0340259	0.00772088	0.360147	0.614778	0.652882	1.16e-28
ENSG00000269210.1	-2.66204	-0.0392839	0.00776691	0.361005	0.410112	0.414343	2.67e-14
ENSG00000157510.9	-2.65983	-0.0475916	0.00781801	0.362091	0.418289	0.410454	1.67e-14
ENSG00000149256.10	2.65625	0.0326322	0.00790141	0.364661	0.791161	0.764033	6.77e-41
ENSG00000155816.15	-2.64907	-0.033319	0.00807128	0.371189	0.786784	0.850687	3.51e-56
ENSG00000115353.6	2.64609	0.0365992	0.00814291	0.373169	0.545035	0.534372	9.03e-21
ENSG00000197808.7	-2.6448	-0.0580161	0.00817387	0.373278	0.229804	0.23685	1.71e-07
ENSG00000198948.7	2.64474	0.0325089	0.00817549	0.372051	0.616227	0.582265	4.46e-24
ENSG00000116194.8	2.64234	0.0622347	0.00823362	0.373396	0.264527	0.304858	7.45e-10
ENSG00000183722.7	-2.63699	-0.0347643	0.00836456	0.378021	0.714212	0.6503	1.15e-29
ENSG00000180423.4	-2.63598	-0.0479014	0.0083894	0.377837	0.237785	0.367577	1.37e-12
ENSG00000152822.9	2.63509	0.0511515	0.00841139	0.377525	0.242927	0.189733	2.03e-06
ENSG00000146904.4	-2.63462	-0.0381605	0.00842306	0.376754	0.560434	0.609881	6.1e-26
ENSG00000142606.11	2.62916	0.0344067	0.00855969	0.381559	0.70253	0.757949	2.72e-40
ENSG00000105088.4	-2.6267	-0.0457051	0.0086217	0.383016	0.432736	0.438445	1.8e-15
ENSG00000174915.7	-2.62648	-0.0401148	0.00862723	0.381962	0.47961	0.71053	4.52e-36
ENSG00000184922.9	-2.62551	-0.0476152	0.00865198	0.381764	0.301844	0.311287	9.29e-11
ENSG00000258708.1	-2.62491	-0.0424272	0.00866715	0.381146	0.503531	0.584643	3.81e-25
ENSG00000204152.6	-2.61982	-0.0374929	0.00879769	0.385588	0.485183	0.459222	2.44e-17
ENSG00000198535.5	-2.61898	-0.0403316	0.00881925	0.38524	0.500323	0.718509	2.44e-36
ENSG00000177465.4	2.61548	0.0382126	0.00891034	0.387922	0.429773	0.429192	1.53e-15
ENSG00000108384.10	-2.61443	-0.0503121	0.00893772	0.387821	0.277646	0.607204	1.06e-26
ENSG00000148200.12	-2.61389	-0.0367851	0.00895183	0.387147	0.456007	0.443335	6.49e-16
ENSG00000158234.8	2.61377	0.0404559	0.00895488	0.386001	0.39737	0.322252	1.02e-11
ENSG00000133112.12	2.61365	0.0460422	0.00895798	0.384864	0.429826	0.47185	2.06e-17
ENSG00000091073.15	-2.60958	-0.0410184	0.00906538	0.388202	0.542198	0.497832	1.9e-18
ENSG00000115507.5	-2.6063	-0.0716272	0.00915261	0.390656	0.129617	0.227117	3.37e-07
ENSG00000135596.13	-2.605	-0.0428398	0.00918743	0.390865	0.371547	0.397715	3.16e-13
ENSG00000177200.11	2.60498	0.0337599	0.00918786	0.389614	0.494202	0.369551	7.15e-14
ENSG00000141385.5	2.60428	0.0374189	0.00920682	0.389155	0.616757	0.644431	6.69e-30
ENSG00000100197.16	2.60355	0.0295985	0.00922651	0.388729	0.747817	0.780028	2.99e-43
ENSG00000181418.7	-2.60173	-0.0334985	0.0092756	0.389541	0.645999	0.611195	5.41e-25
ENSG00000197629.5	-2.59642	-0.0342872	0.00942019	0.394345	0.380023	0.440638	2.16e-15
ENSG00000162551.9	2.59387	0.0354021	0.00949018	0.396006	0.553089	0.727383	9.89e-37
ENSG00000108479.7	2.59268	0.0324934	0.00952319	0.396118	0.540842	0.557926	8.82e-22
ENSG00000119682.12	-2.59267	-0.0346264	0.00952337	0.394867	0.622187	0.536054	9.17e-23
ENSG00000076928.13	-2.5916	-0.0598229	0.00955302	0.394843	0.461677	0.592926	2.43e-24
ENSG00000166949.11	-2.5902	-0.0335945	0.0095919	0.3952	0.592601	0.721776	1.4e-35
ENSG00000151665.8	2.58884	0.0307797	0.00962996	0.39552	0.728642	0.722942	8.28e-37
ENSG00000160145.11	-2.58879	-0.0446749	0.00963146	0.394342	0.37091	0.366399	2.39e-12
ENSG00000204544.5	-2.58661	-0.0654001	0.00969251	0.395601	0.285511	0.29672	6.48e-10
ENSG00000136754.12	2.58609	0.0377717	0.00970718	0.394966	0.422348	0.508005	1.83e-18
ENSG00000116885.14	-2.58487	-0.0459416	0.00974149	0.395131	0.335106	0.365026	4.95e-13
ENSG00000146281.5	2.58381	0.0343308	0.0097716	0.395125	0.488652	0.523768	1.05e-19
ENSG00000183963.14	-2.57937	-0.0359809	0.00989802	0.399002	0.571286	0.449884	2.5e-16
ENSG00000126883.12	2.57862	0.0429789	0.00991957	0.39864	0.44171	0.665156	9.8e-30
ENSG00000140832.5	2.57822	0.0758199	0.00993099	0.397875	0.171135	0.342686	2.4e-11
ENSG00000185811.12	2.5743	0.0337736	0.0100444	0.401189	0.518153	0.521902	6.21e-20
ENSG00000113312.6	-2.57407	-0.033873	0.010051	0.400229	0.585071	0.612788	2.59e-27
ENSG00000106123.7	2.57247	0.036893	0.0100975	0.400856	0.537053	0.649235	7.81e-29
ENSG00000127530.2	-2.57218	-0.0299884	0.010106	0.399978	0.786123	0.78598	1.38e-45
ENSG00000148090.7	-2.57157	-0.0357407	0.0101239	0.399477	0.605793	0.564218	1.56e-22
ENSG00000089916.13	2.57111	0.0230304	0.0101373	0.398798	0.888734	0.887235	3.2e-68
ENSG00000070614.10	-2.5707	-0.0302568	0.0101494	0.398078	0.644735	0.675114	5.21e-33
ENSG00000120903.6	2.56847	0.0351846	0.0102149	0.399446	0.44987	0.423114	3.3e-15
ENSG00000109089.7	2.5677	0.0289872	0.0102374	0.399133	0.804915	0.822549	1.04e-50
ENSG00000184983.5	-2.56634	-0.0350092	0.0102777	0.399511	0.634651	0.616806	1.21e-26
ENSG00000119314.11	2.56469	0.0296608	0.0103269	0.40023	0.675258	0.661435	1.62e-31
ENSG00000187037.4	2.56458	0.0283345	0.0103302	0.399174	0.705342	0.647247	2.22e-29
ENSG00000043143.16	2.56428	0.0326319	0.0103391	0.398339	0.725815	0.807688	2.34e-48
ENSG00000060971.13	2.56252	0.0386393	0.0103916	0.399184	0.477185	0.396689	1.09e-14
ENSG00000204287.9	-2.56202	-0.0428508	0.0104064	0.398582	0.368449	0.565953	3.6e-23
ENSG00000137710.10	-2.56136	-0.036644	0.0104264	0.39818	0.654784	0.549761	7.51e-24
ENSG00000237683.5	-2.56084	-0.066167	0.0104419	0.397609	0.192608	0.248736	3.37e-08
ENSG00000242574.4	-2.56074	-0.0395072	0.010445	0.39657	0.423304	0.390826	1.12e-13
ENSG00000197982.12	-2.559	-0.0329456	0.0104975	0.39741	0.677856	0.743999	6.04e-38
ENSG00000121741.12	-2.55829	-0.029933	0.0105188	0.397064	0.568775	0.598785	1.94e-25
ENSG00000065911.7	-2.55411	-0.0333849	0.0106461	0.400712	0.63872	0.594849	1e-24
ENSG00000152672.3	2.55354	0.032294	0.0106636	0.400216	0.725613	0.692951	6.72e-33
ENSG00000115419.8	2.55351	0.0467626	0.0106643	0.399096	0.29535	0.22613	2.64e-07
ENSG00000269089.1	-2.55065	-0.0384968	0.0107522	0.401237	0.382614	0.498052	1.3e-18
ENSG00000080603.12	-2.54785	-0.0412289	0.0108388	0.403317	0.459856	0.419389	4.21e-15
ENSG00000174456.9	2.54763	0.0390859	0.0108458	0.402429	0.62706	0.563281	1.65e-22
ENSG00000128245.10	-2.54686	-0.0406052	0.0108697	0.402175	0.313916	0.495537	1.63e-18
ENSG00000154162.9	-2.5467	-0.0360333	0.0108746	0.40122	0.429379	0.544919	1.53e-21
ENSG00000055211.8	2.54653	0.0349072	0.0108801	0.40029	0.607013	0.831645	3.8e-53
ENSG00000002016.12	-2.54529	-0.0276219	0.0109186	0.400578	0.702724	0.803934	8.91e-47
ENSG00000183077.11	-2.54476	-0.0320751	0.0109354	0.400072	0.801763	0.536422	1.71e-21
ENSG00000212734.4	-2.54384	-0.037574	0.010964	0.399998	0.696699	0.442812	2.09e-15
ENSG00000136451.4	-2.54361	-0.035537	0.0109714	0.399154	0.605732	0.691855	8.47e-35
ENSG00000096654.11	2.54209	0.049024	0.0110192	0.399778	0.291683	0.387857	4.58e-13
ENSG00000154124.4	-2.54208	-0.0456884	0.0110196	0.398686	0.309681	0.409356	3.73e-15
ENSG00000167601.7	-2.54156	-0.0286729	0.011036	0.398177	0.713211	0.826129	6.12e-51
ENSG00000144488.10	-2.53975	-0.0297122	0.0110932	0.399137	0.670802	0.659345	5.44e-30
ENSG00000139168.3	-2.53803	-0.045511	0.0111479	0.400001	0.44533	0.584752	4.45e-25
ENSG00000183307.3	2.53741	0.0338682	0.0111675	0.399607	0.84601	0.859547	8.55e-59
ENSG00000101407.8	-2.53426	-0.0314929	0.0112685	0.40212	0.634129	0.611808	1.55e-28
ENSG00000130479.6	-2.53316	-0.0280634	0.0113039	0.402285	0.803643	0.82542	2.38e-54
ENSG00000173714.7	-2.53268	-0.0366479	0.0113194	0.401743	0.526827	0.73282	9.62e-42
ENSG00000112425.9	2.52992	0.0604358	0.011409	0.403823	0.176775	0.246922	8.07e-08
ENSG00000173557.10	-2.52679	-0.0657972	0.0115109	0.406329	0.129362	0.258927	1.57e-08
ENSG00000149182.10	-2.52648	-0.0519839	0.0115213	0.405602	0.23775	0.289392	2.38e-09
ENSG00000224870.3	-2.52363	-0.0428833	0.0116149	0.407797	0.631806	0.7165	3.66e-35
ENSG00000164896.15	2.52334	0.0279729	0.0116245	0.407038	0.832707	0.7688	1.72e-43
ENSG00000134851.8	2.52307	0.0335542	0.0116334	0.406264	0.452949	0.601011	9.94e-26
ENSG00000176978.9	-2.52304	-0.0296739	0.0116347	0.405223	0.662163	0.539694	2.81e-20
ENSG00000139626.11	2.5189	0.0390548	0.0117723	0.408926	0.417596	0.347757	6.49e-12
ENSG00000162614.14	-2.51826	-0.0356556	0.0117935	0.408577	0.4653	0.514924	4.62e-19
ENSG00000116703.12	2.51751	0.0426224	0.0118189	0.408373	0.365876	0.378331	2.06e-12
ENSG00000180817.7	-2.51577	-0.0302559	0.0118772	0.409303	0.763392	0.766314	2.97e-41
ENSG00000070950.5	-2.51105	-0.0299148	0.0120374	0.413734	0.675849	0.62461	5.77e-29
ENSG00000189079.11	2.50908	0.0360142	0.0121046	0.41495	0.484896	0.423463	2.04e-15
ENSG00000100842.8	-2.5087	-0.0298495	0.0121175	0.414306	0.559884	0.503029	1.29e-18
ENSG00000114670.9	2.50753	0.0513594	0.0121578	0.414598	0.37579	0.394506	8.91e-14
ENSG00000139998.10	-2.50731	-0.0344589	0.0121655	0.41378	0.632455	0.519471	8.51e-23
ENSG00000104731.9	-2.50713	-0.0304692	0.0121715	0.412911	0.791614	0.828785	2.87e-52
ENSG00000205106.2	2.50601	0.0314074	0.0122102	0.413149	0.665117	0.653896	5.59e-31
ENSG00000132406.7	2.50423	0.0332575	0.012272	0.414167	0.572333	0.676228	1.08e-31
ENSG00000100316.11	-2.50362	-0.0366428	0.0122931	0.413811	0.499655	0.579433	5.86e-24
ENSG00000178075.15	-2.50318	-0.0313948	0.0123084	0.413261	0.632141	0.523998	3.42e-22
ENSG00000142039.3	-2.50311	-0.0380189	0.0123109	0.412284	0.471144	0.589598	3.62e-24
ENSG00000114744.4	-2.50296	-0.0307622	0.0123161	0.411402	0.610067	0.613562	9.53e-26
ENSG00000146963.13	2.50195	0.0320541	0.0123511	0.411521	0.616111	0.672372	4.42e-31
ENSG00000123405.9	-2.50121	-0.0406572	0.0123769	0.41133	0.403165	0.402851	5.59e-15
ENSG00000172493.16	2.49889	0.0370693	0.0124584	0.412987	0.429568	0.377715	3.23e-13
ENSG00000184985.12	2.49701	0.0293715	0.0125245	0.414129	0.773767	0.804304	4.38e-48
ENSG00000090861.11	-2.49575	-0.0405306	0.0125692	0.414557	0.31598	0.384631	6.01e-13
ENSG00000227507.2	2.49437	0.0407431	0.0126182	0.415125	0.360122	0.474167	3.16e-17
ENSG00000167210.12	2.49238	0.0443066	0.012689	0.416404	0.306117	0.387596	2.56e-13
ENSG00000011600.7	-2.48928	-0.0443885	0.0128004	0.419006	0.367145	0.262143	7.1e-09
ENSG00000178235.6	2.48902	0.0418114	0.0128097	0.418263	0.350946	0.360271	8.2e-13
ENSG00000155755.14	2.48505	0.0509132	0.0129534	0.421902	0.166286	0.25306	3.34e-08
ENSG00000125618.12	2.48472	0.0340595	0.0129655	0.421244	0.619557	0.564913	5.17e-24
ENSG00000140691.12	-2.48397	-0.0494303	0.0129928	0.421085	0.22849	0.199489	3.6e-07
ENSG00000138756.13	-2.48395	-0.0295677	0.0129934	0.420062	0.691025	0.714494	1.04e-34
ENSG00000179761.7	2.48379	0.03663	0.0129992	0.419213	0.577433	0.460771	3.38e-16
ENSG00000249242.3	-2.48268	-0.0420461	0.0130397	0.419482	0.275988	0.319514	1.78e-10
ENSG00000151690.10	-2.48186	-0.0351445	0.0130698	0.419418	0.429996	0.508821	3.34e-19
ENSG00000103034.10	2.48179	0.0370507	0.0130726	0.418477	0.561131	0.657046	5.6e-31
ENSG00000173559.8	2.48004	0.0280808	0.0131368	0.419504	0.774105	0.662673	6.28e-33
ENSG00000128829.7	-2.47984	-0.0509314	0.0131441	0.418716	0.216723	0.318433	1.37e-10
ENSG00000217236.1	-2.4786	-0.0312085	0.0131899	0.419151	0.582662	0.713626	2.47e-34
ENSG00000111276.6	-2.47802	-0.0291315	0.0132115	0.41882	0.759357	0.78737	1.98e-44
ENSG00000171603.12	2.4767	0.0387777	0.0132602	0.419346	0.668411	0.686754	1.09e-31
ENSG00000256870.2	2.47571	0.0329937	0.013297	0.419494	0.715937	0.767416	1.34e-44
ENSG00000164151.7	2.47565	0.0319909	0.0132993	0.418555	0.726969	0.785554	1.49e-45
ENSG00000171345.9	2.47275	0.033066	0.0134078	0.420955	0.628862	0.599209	4.15e-24
ENSG00000160712.8	-2.47107	-0.0356489	0.0134709	0.421921	0.560405	0.592455	3.07e-24
ENSG00000105258.4	2.47055	0.0299024	0.0134904	0.421523	0.602272	0.531642	4.09e-20
ENSG00000124098.9	2.47046	0.0304085	0.0134939	0.420625	0.681474	0.62714	2.65e-28
ENSG00000164199.11	-2.47042	-0.0351604	0.0134955	0.419672	0.518394	0.579526	9.56e-26
ENSG00000134769.17	-2.47005	-0.0574342	0.0135094	0.419107	0.166001	0.216323	2.9e-08
ENSG00000100211.6	2.46995	0.0384745	0.0135131	0.418228	0.486804	0.600276	1.38e-24
ENSG00000110063.4	2.46985	0.0285425	0.0135172	0.417365	0.589727	0.698463	1.82e-32
ENSG00000167183.2	-2.46868	-0.0521367	0.0135612	0.417736	0.241794	0.258308	9.82e-09
ENSG00000204356.7	-2.46853	-0.0315805	0.0135668	0.416926	0.633298	0.60278	1.14e-24
ENSG00000213625.4	2.4671	0.0502531	0.0136213	0.41762	0.419442	0.365789	3.01e-12
ENSG00000183530.9	2.46685	0.0345013	0.0136308	0.416932	0.540953	0.511003	5.43e-19
ENSG00000104859.10	2.46423	0.0349638	0.0137308	0.419008	0.803849	0.81861	1.93e-50
ENSG00000177685.12	2.46355	0.0259301	0.0137568	0.418823	0.739497	0.746011	8.74e-39
ENSG00000177103.9	2.46152	0.0452978	0.0138349	0.420221	0.331484	0.489896	2.16e-18
ENSG00000171643.9	-2.45991	-0.0283043	0.0138974	0.42114	0.725579	0.768414	3.06e-44
ENSG00000145715.10	-2.45695	-0.0585063	0.0140123	0.42364	0.2002	0.259671	2.57e-08
ENSG00000161265.10	-2.45671	-0.0248613	0.0140217	0.422945	0.785339	0.835587	1.92e-53
ENSG00000126267.4	2.45475	0.0319249	0.0140983	0.424275	0.805892	0.75082	2.6e-39
ENSG00000106803.5	-2.45402	-0.0372954	0.0141267	0.424154	0.597278	0.535106	1.38e-20
ENSG00000163281.7	-2.45223	-0.0312181	0.0141973	0.425295	0.619393	0.604306	7.35e-28
ENSG00000159063.8	2.45218	0.0377548	0.0141994	0.424385	0.539333	0.732553	1.58e-36
ENSG00000120992.13	2.45203	0.0330984	0.0142052	0.423589	0.435931	0.412068	9.6e-16
ENSG00000168101.10	-2.45165	-0.0323263	0.0142202	0.423069	0.65159	0.79289	2.72e-46
ENSG00000136932.9	-2.45061	-0.0299994	0.0142614	0.423333	0.779232	0.758982	1.83e-40
ENSG00000100744.10	2.44905	0.0297008	0.0143234	0.424207	0.700352	0.828114	2.28e-54
ENSG00000168038.6	2.44843	0.0274259	0.014348	0.423976	0.683051	0.569345	1.37e-24
ENSG00000114735.5	-2.44629	-0.0498386	0.0144336	0.425541	0.285729	0.381433	1.23e-12
ENSG00000204566.6	2.44531	0.029143	0.0144726	0.42573	0.692021	0.690106	8.67e-35
ENSG00000106367.9	2.44379	0.0284061	0.0145339	0.426574	0.655055	0.70242	3.43e-35
ENSG00000204899.5	-2.44213	-0.0395706	0.014601	0.427582	0.533021	0.510523	1.03e-22
ENSG00000241322.4	2.43993	0.0321852	0.0146901	0.429229	0.52941	0.519373	2.61e-21
ENSG00000120896.9	-2.43834	-0.0324277	0.014755	0.430162	0.607663	0.716474	1.3e-36
ENSG00000151360.5	2.43811	0.0316505	0.0147644	0.429477	0.782118	0.664513	1.75e-34
ENSG00000168385.13	-2.43707	-0.0321638	0.0148069	0.429756	0.559867	0.783821	6.96e-47
ENSG00000141665.7	2.43674	0.0351326	0.0148205	0.429197	0.623447	0.707768	4.84e-34
ENSG00000198919.8	-2.43657	-0.0385666	0.0148271	0.42844	0.486255	0.423306	1.36e-15
ENSG00000187959.5	2.43599	0.0323426	0.0148513	0.42819	0.506933	0.232782	5.52e-08
ENSG00000167851.9	-2.43238	-0.0301258	0.0149998	0.431521	0.865156	0.752184	7.87e-40
ENSG00000170542.5	2.43149	0.0287682	0.0150369	0.431637	0.547848	0.492735	1.22e-17
ENSG00000134717.13	-2.42795	-0.0645976	0.0151844	0.434915	0.169533	0.196608	9.65e-07
ENSG00000078177.9	-2.42646	-0.0435356	0.0152468	0.435747	0.29535	0.28299	1.58e-09
ENSG00000165568.13	-2.42584	-0.0243808	0.015273	0.435543	0.685632	0.268082	1.39e-08
ENSG00000169946.9	2.42575	0.036322	0.0152767	0.434697	0.475952	0.376096	1.82e-12
ENSG00000178462.7	2.42406	0.0349149	0.0153481	0.435782	0.486169	0.442062	1.61e-16
ENSG00000023572.4	2.42178	0.0496053	0.0154446	0.437569	0.360854	0.342935	3.22e-11
ENSG00000214595.7	2.42102	0.042384	0.0154769	0.437536	0.275659	0.352413	9.76e-12
ENSG00000071539.9	-2.41974	-0.0261911	0.0155318	0.438139	0.779806	0.717288	5.81e-40
ENSG00000057468.6	-2.41795	-0.0329175	0.0156083	0.439348	0.500893	0.561411	3.55e-22
ENSG00000187695.6	-2.41784	-0.0383364	0.0156128	0.438529	0.424055	0.210718	7.59e-07
ENSG00000137331.11	-2.41739	-0.0442963	0.015632	0.438128	0.30842	0.492248	4.4e-18
ENSG00000153132.8	2.41693	0.026575	0.0156521	0.437752	0.726381	0.665873	2.27e-29
ENSG00000117020.12	-2.41642	-0.0348829	0.015674	0.437427	0.525945	0.666956	2.01e-30
ENSG00000165300.6	-2.41433	-0.0347035	0.015764	0.439001	0.449487	0.536056	2.01e-20
ENSG00000112357.8	-2.41388	-0.0264612	0.0157837	0.438615	0.757201	0.680821	2.72e-32
ENSG00000149968.7	2.41377	0.0387651	0.0157883	0.43781	0.339578	0.617618	2.04e-25
ENSG00000108651.5	-2.41274	-0.0381199	0.0158332	0.438124	0.460229	0.436196	1.02e-15
ENSG00000171798.13	2.41273	0.0399622	0.0158335	0.437207	0.354207	0.425812	8.14e-16
ENSG00000003402.15	-2.40746	-0.0376249	0.0160638	0.442629	0.427945	0.555803	1.58e-23
ENSG00000112972.10	-2.40708	-0.0352749	0.0160804	0.442156	0.336486	0.284454	4.55e-09
ENSG00000084731.9	-2.40667	-0.0516858	0.0160989	0.441734	0.281338	0.335313	6.12e-13
ENSG00000110723.7	2.404	0.0581155	0.0162168	0.444036	0.198869	0.23964	8.09e-08
ENSG00000132591.7	-2.40207	-0.0415937	0.0163027	0.445453	0.33628	0.299952	9.23e-10
ENSG00000145041.11	-2.40146	-0.0461589	0.0163296	0.445259	0.266793	0.260819	2.57e-08
ENSG00000177666.11	2.40115	0.0338811	0.0163435	0.444707	0.539602	0.615683	1.71e-25
ENSG00000127084.13	-2.40032	-0.0373127	0.0163806	0.444791	0.535469	0.408269	6.83e-15
ENSG00000156885.4	-2.40014	-0.0435547	0.0163889	0.444094	0.290393	0.430857	5.29e-15
ENSG00000074800.9	2.40013	0.0317864	0.0163891	0.44318	0.51656	0.518346	4.75e-21
ENSG00000153936.12	-2.40001	-0.0371151	0.0163948	0.442417	0.546767	0.56101	6.31e-22
ENSG00000161270.15	2.39929	0.0311337	0.0164271	0.442374	0.700958	0.713712	1.93e-36
ENSG00000123352.13	2.39803	0.0378843	0.0164833	0.442976	0.363003	0.484098	1.01e-17
ENSG00000188176.7	2.3972	0.0301083	0.0165209	0.443074	0.551483	0.524494	6.48e-21
ENSG00000135476.7	2.39716	0.0291228	0.0165226	0.442211	0.696794	0.696123	4.8e-34
ENSG00000135074.11	2.39673	0.0430906	0.0165422	0.441831	0.476678	0.465684	2.34e-16
ENSG00000107863.12	2.39567	0.038919	0.01659	0.442204	0.526119	0.460358	5.97e-17
ENSG00000136634.5	-2.39281	-0.0408257	0.0167199	0.444758	0.55501	0.492272	6.65e-18
ENSG00000146285.9	2.39089	0.0263422	0.0168078	0.446187	0.694782	0.614217	4.9e-26
ENSG00000144120.8	-2.39057	-0.0387413	0.0168221	0.445661	0.39179	0.443403	6.9e-16
ENSG00000136237.14	2.38833	0.0264493	0.0169249	0.447477	0.701153	0.41357	1.54e-16
ENSG00000158077.4	-2.3866	-0.0338183	0.0170048	0.448681	0.661907	0.752672	1.51e-40
ENSG00000124357.8	2.38386	0.0282843	0.0171323	0.451133	0.551724	0.528885	1.04e-21
ENSG00000162613.12	2.38377	0.0528008	0.0171364	0.450334	0.188587	0.289231	1.87e-09
ENSG00000162757.3	2.38372	0.0334333	0.0171386	0.449488	0.613471	0.582143	1.7e-23
ENSG00000204304.7	2.38336	0.035727	0.0171552	0.449021	0.439115	0.371512	5.44e-14
ENSG00000185344.9	-2.38294	-0.0284241	0.0171751	0.448643	0.630555	0.604026	8.82e-25
ENSG00000151917.13	2.38262	0.034883	0.01719	0.448135	0.45105	0.534921	2.07e-20
ENSG00000118655.4	2.38205	0.057748	0.0172165	0.447931	0.230815	0.344101	1.57e-11
ENSG00000091009.6	2.38096	0.0378965	0.0172677	0.448372	0.396848	0.329415	7.09e-11
ENSG00000086967.9	2.38004	0.0331713	0.0173106	0.448593	0.60464	0.601046	6.59e-26
ENSG00000179965.7	2.37955	0.0444102	0.0173336	0.448301	0.27919	0.29471	1.05e-09
ENSG00000088881.16	2.37875	0.0295298	0.0173713	0.448387	0.703892	0.699862	7.81e-37
ENSG00000163431.11	-2.37871	-0.0516805	0.0173732	0.447552	0.402581	0.346201	6.32e-13
ENSG00000125648.10	2.37772	0.0272921	0.01742	0.447874	0.703123	0.775707	6.63e-43
ENSG00000122741.11	2.37576	0.0363909	0.0175131	0.449382	0.470294	0.514248	8.25e-19
ENSG00000104369.4	-2.3754	-0.0284329	0.0175299	0.448933	0.658874	0.730628	6.56e-36
ENSG00000187855.5	-2.37476	-0.0402323	0.0175606	0.448837	0.444562	0.395501	2.25e-14
ENSG00000186166.4	-2.37408	-0.0352604	0.0175927	0.44878	0.583406	0.530202	3.88e-21
ENSG00000182601.6	2.37408	0.0291629	0.0175928	0.447909	0.785832	0.697995	3.96e-34
ENSG00000117533.10	2.37405	0.029992	0.0175943	0.447074	0.595354	0.535863	1.56e-20
ENSG00000187105.4	-2.36972	-0.0354689	0.0178017	0.451467	0.475853	0.59064	2.04e-25
ENSG00000165215.5	-2.36703	-0.0357467	0.0179316	0.453879	0.44965	0.601066	2.56e-25
ENSG00000172350.5	-2.3668	-0.0359526	0.0179424	0.453276	0.517959	0.598309	1.52e-25
ENSG00000137814.5	2.36676	0.0404457	0.0179447	0.452458	0.549791	0.481127	9.39e-18
ENSG00000174871.6	-2.36621	-0.0475187	0.0179713	0.452254	0.357358	0.329467	8.99e-11
ENSG00000176155.14	-2.36457	-0.0249383	0.0180512	0.453392	0.632755	0.879624	3.36e-64
ENSG00000183281.10	2.36397	0.0658204	0.0180802	0.45325	0.126673	0.25046	4.36e-08
ENSG00000157168.14	2.36357	0.044535	0.0181	0.452877	0.367435	0.542188	1.01e-20
ENSG00000157851.12	2.36095	0.0390564	0.0182279	0.455205	0.332884	0.293476	1.45e-09
ENSG00000183741.7	-2.36027	-0.0338749	0.0182618	0.455181	0.402014	0.516138	1.39e-20
ENSG00000174059.12	2.35961	0.0315562	0.0182944	0.455123	0.637686	0.620224	3.85e-26
ENSG00000135423.8	2.35837	0.0470023	0.0183554	0.455774	0.2388	0.303339	5.13e-10
ENSG00000126231.9	2.35676	0.0270856	0.0184354	0.456891	0.768265	0.736122	1.36e-37
ENSG00000176720.3	-2.35526	-0.0340964	0.0185097	0.457865	0.491705	0.557608	3.31e-22
ENSG00000187595.10	2.35448	0.0317555	0.0185489	0.457966	0.586983	0.745348	2.35e-38
ENSG00000186118.7	2.35414	0.0283911	0.0185657	0.457517	0.623262	0.645997	1.06e-27
ENSG00000110675.8	2.35349	0.0383212	0.0185982	0.457454	0.47247	0.544926	3.13e-22
ENSG00000215187.5	-2.3514	-0.0352032	0.0187028	0.459162	0.452723	0.478114	3.31e-17
ENSG00000171346.9	-2.3512	-0.0456452	0.0187132	0.458555	0.182674	0.305005	1.34e-10
ENSG00000069020.14	2.35033	0.0319431	0.0187568	0.458764	0.692538	0.632722	8.27e-27
ENSG00000079385.17	-2.34939	-0.036426	0.0188041	0.45906	0.478971	0.580512	2.67e-24
ENSG00000130312.2	2.34882	0.0268361	0.0188333	0.458915	0.785391	0.890099	2.06e-69
ENSG00000146013.6	-2.34519	-0.0465519	0.0190175	0.462541	0.242859	0.249561	3.52e-08
ENSG00000100906.6	-2.34477	-0.0541758	0.0190386	0.462195	0.266404	0.432033	6.37e-15
ENSG00000135899.12	2.34365	0.0310715	0.0190958	0.462723	0.696056	0.684995	8.21e-32
ENSG00000188152.8	-2.34216	-0.0463351	0.0191725	0.46372	0.255057	0.400601	1.14e-13
ENSG00000151778.6	-2.34147	-0.0287738	0.0192079	0.463718	0.493925	0.605723	7.11e-25
ENSG00000152595.12	-2.34119	-0.0311986	0.0192223	0.46321	0.606259	0.458369	1.69e-16
ENSG00000188573.7	2.3411	0.0372412	0.019227	0.462469	0.702231	0.731283	1.14e-37
ENSG00000214967.4	2.33916	0.0300288	0.0193273	0.464026	0.656718	0.609164	2.13e-27
ENSG00000164815.6	2.33915	0.0400952	0.0193275	0.463181	0.42827	0.54923	4.56e-22
ENSG00000235109.3	2.33898	0.034127	0.0193364	0.462546	0.488344	0.462077	3.33e-16
ENSG00000165548.6	2.33887	0.029859	0.0193423	0.46184	0.657025	0.653047	9.33e-33
ENSG00000143569.14	-2.33837	-0.0329402	0.0193682	0.461615	0.650107	0.603719	1.13e-24
ENSG00000161243.4	-2.33836	-0.02896	0.0193687	0.460786	0.652011	0.560569	6.97e-23
ENSG00000172824.10	-2.33821	-0.0393556	0.0193763	0.460129	0.373601	0.385714	2.47e-14
ENSG00000204991.6	2.33799	0.0429303	0.0193875	0.45956	0.244267	0.357697	4.71e-12
ENSG00000255537.1	-2.33714	-0.0294923	0.0194322	0.459783	0.842305	0.78891	7.3e-45
ENSG00000229729.3	-2.3336	-0.0546905	0.0196166	0.463309	0.187082	0.378561	2.58e-13
ENSG00000170577.7	2.33353	0.0297824	0.0196205	0.462564	0.715299	0.726368	6.12e-38
ENSG00000065600.8	2.33313	0.0473244	0.0196415	0.462224	0.233678	0.404165	5.18e-14
ENSG00000104290.6	-2.32872	-0.0322433	0.0198737	0.466849	0.51567	0.588316	1.45e-23
ENSG00000177025.3	2.32763	0.0301806	0.0199316	0.467367	0.576552	0.727076	1.04e-36
ENSG00000122707.7	2.32747	0.0345976	0.0199401	0.466729	0.475947	0.554112	1.37e-21
ENSG00000138685.8	2.3261	0.0425076	0.0200134	0.467606	0.295189	0.239765	1.16e-07
ENSG00000213185.2	2.32452	0.0265808	0.0200976	0.468735	0.782536	0.798488	2.58e-47
ENSG00000197054.7	-2.32414	-0.0344996	0.020118	0.468375	0.515794	0.598956	2.4e-24
ENSG00000143450.10	2.32349	0.0552852	0.0201531	0.468356	0.215491	0.365796	4.19e-13
ENSG00000168924.10	-2.32302	-0.0356728	0.0201783	0.468109	0.510033	0.707256	2.08e-33
ENSG00000197061.3	2.32253	0.0847062	0.0202045	0.467887	0.0834315	0.301385	5.1e-10
ENSG00000150687.7	-2.32045	-0.030565	0.0203164	0.469645	0.599093	0.56742	2.64e-22
ENSG00000182054.5	-2.31681	-0.0291915	0.0205139	0.473372	0.511743	0.528488	1.23e-21
ENSG00000161940.6	2.31666	0.0365001	0.0205221	0.472726	0.446514	0.445825	6.61e-16
ENSG00000127324.4	2.31636	0.0333735	0.0205388	0.472278	0.422819	0.25263	1.28e-08
ENSG00000057294.9	-2.31607	-0.032882	0.0205543	0.471804	0.490886	0.625151	4.12e-26
ENSG00000127585.7	2.3154	0.0315655	0.0205913	0.471824	0.626006	0.464753	9.28e-18
ENSG00000179954.10	2.31479	0.0275381	0.0206246	0.47176	0.58977	0.590956	1.19e-24
ENSG00000138614.10	2.31422	0.0298504	0.0206559	0.471649	0.753307	0.674718	1.73e-30
ENSG00000163064.6	-2.31397	-0.0281259	0.0206692	0.47113	0.789608	0.83557	6.88e-54
ENSG00000182333.10	2.31274	0.0383123	0.0207369	0.47185	0.415921	0.576077	1.54e-23
ENSG00000139636.11	2.3122	0.0338493	0.0207665	0.4717	0.446017	0.415156	2.6e-14
ENSG00000163684.7	2.31042	0.0354639	0.020865	0.473115	0.489666	0.522375	6.88e-21
ENSG00000137309.15	-2.31037	-0.037754	0.0208678	0.472359	0.475674	0.745067	3.59e-42
ENSG00000197019.4	-2.31036	-0.0343863	0.020868	0.471547	0.676836	0.764777	9.49e-41
ENSG00000110876.8	-2.3033	-0.0269387	0.0212618	0.479615	0.704465	0.59558	5.91e-24
ENSG00000171759.4	-2.30124	-0.0305535	0.0213781	0.481406	0.581445	0.49435	1.1e-18
ENSG00000103365.11	2.301	0.0306229	0.0213915	0.48088	0.685911	0.749352	3.22e-39
ENSG00000188042.5	2.29891	0.0248117	0.0215099	0.48271	0.864022	0.868742	7.31e-63
ENSG00000170509.7	2.29806	0.0357125	0.0215584	0.482969	0.565445	0.552178	5.1e-24
ENSG00000003249.9	2.29804	0.0391385	0.0215597	0.48217	0.393438	0.431515	4.11e-15
ENSG00000149591.12	2.29772	0.0325975	0.0215777	0.48175	0.55144	0.608421	6.46e-26
ENSG00000095261.9	-2.29738	-0.0342695	0.021597	0.481357	0.47558	0.420806	1.78e-14
ENSG00000213654.5	-2.29533	-0.0432064	0.0217143	0.483147	0.333555	0.600398	1.4e-24
ENSG00000091262.10	2.295	0.0351606	0.0217334	0.482749	0.451044	0.6207	6.52e-27
ENSG00000117335.14	-2.29361	-0.0242361	0.0218129	0.483693	0.899129	0.8785	1.85e-64
ENSG00000215021.4	-2.29296	-0.0286449	0.0218505	0.483704	0.638762	0.597525	1.28e-24
ENSG00000179431.5	2.29287	0.0363201	0.0218554	0.482994	0.36546	0.459563	5.48e-17
ENSG00000019991.11	-2.29165	-0.0365689	0.0219259	0.483734	0.348791	0.222015	1.4e-07
ENSG00000151743.6	-2.28998	-0.0397344	0.0220223	0.485043	0.351661	0.464154	1.9e-17
ENSG00000010818.4	2.28948	0.0268663	0.0220513	0.484864	0.630509	0.597699	1.14e-25
ENSG00000182718.12	2.28914	0.045084	0.0220711	0.484483	0.622327	0.656418	9.89e-30
ENSG00000215717.5	-2.28834	-0.036152	0.0221176	0.484688	0.568895	0.539208	9.06e-22
ENSG00000106070.13	2.28829	0.0377892	0.0221207	0.483946	0.40216	0.446096	1.1e-15
ENSG00000167257.6	-2.28774	-0.0287556	0.0221528	0.483836	0.663205	0.591899	3.94e-24
ENSG00000100226.11	-2.28687	-0.0443363	0.0222035	0.484135	0.430768	0.471436	9.82e-17
ENSG00000177096.4	-2.28663	-0.0333369	0.0222177	0.483636	0.365137	0.464949	1.58e-18
ENSG00000145604.11	-2.28412	-0.0334592	0.0223643	0.486017	0.50016	0.466218	1.07e-16
ENSG00000213593.5	2.28412	0.0466733	0.0223644	0.485212	0.317405	0.41776	9.94e-15
ENSG00000167191.7	2.28316	0.0274387	0.0224212	0.485637	0.694032	0.748552	2.01e-40
ENSG00000144815.10	-2.28258	-0.0390062	0.0224551	0.485567	0.366061	0.346808	2.01e-11
ENSG00000056972.14	-2.28023	-0.0365804	0.0225939	0.48776	0.38044	0.34123	1.47e-11
ENSG00000100027.10	-2.28014	-0.0340951	0.0225993	0.487073	0.581244	0.693391	6.85e-33
ENSG00000161010.10	-2.27888	-0.0242151	0.0226745	0.487888	0.813934	0.858487	3.42e-62
ENSG00000183715.9	2.27858	0.0247856	0.022692	0.487463	0.728024	0.36526	1.17e-12
ENSG00000133958.9	2.27764	0.0389173	0.0227478	0.487859	0.483061	0.591725	1.68e-23
ENSG00000100380.8	2.27652	0.0513184	0.0228149	0.488494	0.247974	0.328103	6.8e-11
ENSG00000175467.10	-2.27596	-0.0447276	0.0228487	0.488417	0.196955	0.214385	2.67e-07
ENSG00000182901.11	-2.27406	-0.0276009	0.0229621	0.49004	0.659551	0.811769	1.11e-49
ENSG00000109458.4	-2.27403	-0.0239172	0.0229644	0.489289	0.585231	0.627575	3.83e-29
ENSG00000166153.12	2.27289	0.0309084	0.0230325	0.489942	0.551485	0.554118	8.93e-23
ENSG00000138615.4	-2.272	-0.0313966	0.0230866	0.490294	0.47239	0.490258	1.52e-17
ENSG00000160888.6	-2.27133	-0.0368494	0.0231268	0.490351	0.535796	0.532789	2.71e-20
ENSG00000162231.9	2.27109	0.0312634	0.0231415	0.489867	0.625508	0.723183	1.16e-35
ENSG00000127241.12	2.27025	0.0267199	0.0231925	0.490152	0.77092	0.431319	3.93e-16
ENSG00000165028.7	2.26876	0.0437464	0.0232831	0.491271	0.29451	0.219364	1.63e-07
ENSG00000227868.2	2.26431	0.0289251	0.0235553	0.496212	0.680858	0.661801	1.17e-32
ENSG00000239789.1	2.26424	0.0445518	0.0235594	0.495501	0.351547	0.405284	8.47e-14
ENSG00000177600.4	-2.26221	-0.0320957	0.0236843	0.497325	0.618637	0.794638	9.27e-45
ENSG00000197162.8	2.26214	0.030578	0.0236891	0.496628	0.476374	0.446123	1.58e-15
ENSG00000134779.10	-2.26178	-0.0304454	0.0237107	0.496285	0.628193	0.635783	2.66e-27
ENSG00000087448.5	-2.2614	-0.0255283	0.0237347	0.495992	0.8018	0.768431	1.82e-41
ENSG00000179044.11	2.2599	0.0360113	0.0238274	0.497134	0.512427	0.503495	4.54e-19
ENSG00000138795.5	2.25807	0.0272652	0.0239411	0.498709	0.660543	0.671902	3.77e-37
ENSG00000137996.8	2.25802	0.0488907	0.0239442	0.497981	0.393293	0.465333	3.09e-18
ENSG00000171502.10	2.25719	0.0391415	0.0239961	0.498265	0.324056	0.336696	4.91e-11
ENSG00000154237.8	2.25703	0.0299439	0.0240059	0.497678	0.608435	0.401849	1.91e-14
ENSG00000114315.3	-2.25647	-0.0291429	0.0240415	0.497625	0.787922	0.784768	1.76e-45
ENSG00000253633.1	-2.25643	-0.0260134	0.0240434	0.496879	0.699688	0.623482	3.19e-32
ENSG00000143520.6	2.25076	0.0379267	0.0244005	0.503461	0.309176	0.252496	3.67e-08
ENSG00000129654.7	2.25076	0.0266817	0.0244011	0.502679	0.636075	0.64757	1.25e-31
ENSG00000166862.6	2.2502	0.0277563	0.0244361	0.502608	0.6702	0.640206	6.48e-28
ENSG00000240038.2	2.24999	0.0477506	0.0244496	0.502095	0.293746	0.295883	1.58e-09
ENSG00000153250.13	2.24978	0.0369812	0.0244631	0.501584	0.445504	0.395399	9.82e-14
ENSG00000117122.9	-2.2496	-0.0332678	0.0244742	0.501026	0.543638	0.726612	3.31e-38
ENSG00000176946.7	2.24855	0.0358398	0.0245413	0.501613	0.39701	0.389437	2.46e-13
ENSG00000099866.10	2.24834	0.0261792	0.0245545	0.501098	0.798254	0.709614	4.13e-36
ENSG00000175550.3	-2.24801	-0.041537	0.0245753	0.500739	0.280926	0.348655	9.67e-12
ENSG00000070018.4	-2.24735	-0.0281275	0.0246177	0.500823	0.721757	0.713027	1.06e-36
ENSG00000198053.7	-2.24645	-0.0252298	0.0246752	0.501211	0.733397	0.560392	2.31e-25
ENSG00000175600.11	-2.24539	-0.0604207	0.0247432	0.501812	0.157933	0.217026	4.54e-07
ENSG00000169900.3	-2.24515	-0.0697416	0.0247586	0.501347	0.275372	0.263432	2.16e-08
ENSG00000127578.6	-2.24498	-0.0251911	0.0247692	0.500784	0.768393	0.777249	1.46e-42
ENSG00000108523.11	2.24496	0.0249994	0.0247708	0.500043	0.696966	0.764944	6.29e-41
ENSG00000169372.8	-2.24475	-0.0239852	0.0247844	0.499545	0.65646	0.652454	2.2e-29
ENSG00000161958.6	-2.24457	-0.0235529	0.0247958	0.499005	0.911746	0.83031	2.87e-53
ENSG00000149571.6	-2.24404	-0.0304072	0.0248301	0.498927	0.629125	0.730155	1.33e-37
ENSG00000157214.9	2.24359	0.0406958	0.0248589	0.498737	0.288809	0.269259	4.52e-09
ENSG00000137509.6	-2.242	-0.0359823	0.0249615	0.500028	0.465832	0.500085	1.04e-19
ENSG00000108947.4	2.2419	0.0291684	0.0249677	0.499387	0.773655	0.81641	1.32e-52
ENSG00000134627.7	-2.24126	-0.0309315	0.0250095	0.499458	0.581873	0.640297	1.47e-27
ENSG00000158874.7	2.24002	0.0293604	0.0250893	0.500287	0.591304	0.572498	1.32e-24
ENSG00000129910.3	-2.23872	-0.0295752	0.0251739	0.501209	0.599876	0.686921	3.16e-32
ENSG00000125651.9	-2.23859	-0.0256715	0.0251824	0.500613	0.748418	0.78973	7.7e-45
ENSG00000075413.13	2.23809	0.0325936	0.0252153	0.500506	0.62044	0.697768	8.95e-34
ENSG00000011295.11	-2.23791	-0.0307418	0.0252271	0.499981	0.392701	0.476964	1.67e-17
ENSG00000221890.2	-2.23743	-0.0319257	0.0252582	0.499839	0.599781	0.671303	1.39e-30
ENSG00000165966.10	2.2367	0.0373206	0.0253058	0.500022	0.304764	0.463789	2.08e-16
ENSG00000181409.7	-2.23551	-0.0277859	0.0253839	0.500808	0.572343	0.609185	2.92e-25
ENSG00000141527.12	2.23535	0.0253231	0.0253946	0.500264	0.864697	0.634637	4.43e-27
ENSG00000163637.7	2.23498	0.0259558	0.0254188	0.499987	0.699568	0.675481	5.21e-31
ENSG00000196660.6	2.23482	0.0565321	0.0254288	0.499432	0.168026	0.376389	2.83e-13
ENSG00000133985.2	2.23315	0.0321645	0.0255389	0.500839	0.44486	0.480124	7.63e-20
ENSG00000197951.4	-2.23222	-0.0342348	0.0256003	0.501292	0.586074	0.666545	1.07e-31
ENSG00000141384.7	-2.23022	-0.0342433	0.0257327	0.50313	0.410743	0.527047	4.97e-20
ENSG00000159842.10	-2.22974	-0.02947	0.0257645	0.502998	0.626336	0.628268	3.94e-27
ENSG00000184227.3	-2.22714	-0.029521	0.0259381	0.505633	0.588087	0.66624	2.35e-30
ENSG00000184261.4	-2.22695	-0.028286	0.0259506	0.505123	0.827257	0.732684	9.61e-41
ENSG00000114988.7	-2.22509	-0.0361093	0.0260749	0.506786	0.400666	0.376273	3.32e-13
ENSG00000069849.6	-2.22439	-0.0416829	0.0261225	0.506957	0.358261	0.359667	5.72e-12
ENSG00000138095.14	-2.22285	-0.0363223	0.0262262	0.508214	0.45618	0.667353	5.62e-30
ENSG00000102854.10	2.22272	0.0314085	0.0262345	0.507622	0.589222	0.76415	1.25e-41
ENSG00000143416.16	-2.22174	-0.0335981	0.0263011	0.508158	0.46084	0.445754	1.78e-15
ENSG00000204301.5	-2.2216	-0.0670956	0.0263105	0.507588	0.240067	0.486913	4.29e-18
ENSG00000172247.3	-2.21926	-0.0634362	0.0264689	0.509891	0.102167	0.249386	3.35e-08
ENSG00000129484.9	2.21889	0.0334182	0.0264939	0.509621	0.494263	0.757307	8.11e-42
ENSG00000136147.12	2.21843	0.0350445	0.0265258	0.509484	0.421901	0.323004	8.71e-12
ENSG00000102796.6	-2.21649	-0.028417	0.0266581	0.511275	0.496233	0.471019	5.8e-18
ENSG00000153944.6	-2.21625	-0.0224545	0.0266741	0.51083	0.740812	0.759205	1.29e-41
ENSG00000108753.8	-2.21601	-0.0335958	0.0266907	0.5104	0.671824	0.693287	6.47e-34
ENSG00000160408.10	2.21601	0.0330493	0.0266909	0.509658	0.563917	0.513608	4.92e-20
ENSG00000125810.9	2.21571	0.0335048	0.0267112	0.5093	0.492307	0.407402	2.22e-14
ENSG00000197045.8	-2.21563	-0.030737	0.026717	0.508669	0.539184	0.51842	2.62e-19
ENSG00000156958.10	-2.21502	-0.0332035	0.026759	0.508726	0.451756	0.394084	2.04e-14
ENSG00000163466.11	-2.21485	-0.0427851	0.0267701	0.508198	0.375806	0.38401	4.02e-13
ENSG00000135272.5	-2.2148	-0.0352043	0.0267736	0.507527	0.284768	0.346459	1.46e-12
ENSG00000139433.5	-2.21457	-0.039284	0.0267899	0.507099	0.354856	0.405486	3.77e-14
ENSG00000101773.12	-2.21449	-0.026692	0.0267952	0.506465	0.521827	0.501276	2.99e-19
ENSG00000166068.8	2.21406	0.0262965	0.0268245	0.506286	0.813479	0.821282	2.61e-53
ENSG00000172164.9	2.21238	0.0366482	0.0269404	0.507741	0.386395	0.547722	3.87e-21
ENSG00000169180.7	-2.21237	-0.0289967	0.0269411	0.507023	0.510997	0.528295	3.58e-21
ENSG00000107175.6	-2.21126	-0.0331712	0.0270182	0.507741	0.443292	0.439876	3.83e-15
ENSG00000160972.5	2.21105	0.0256739	0.0270323	0.507276	0.595568	0.503295	1.57e-18
ENSG00000106355.5	-2.2098	-0.0322169	0.0271193	0.508178	0.553436	0.698157	5.88e-33
ENSG00000175221.10	2.20933	0.0329149	0.0271518	0.508059	0.540029	0.463507	4.27e-17
ENSG00000141577.9	2.20828	0.0298178	0.027225	0.5087	0.733848	0.839205	1.16e-54
ENSG00000156103.11	2.20788	0.0335045	0.0272526	0.508488	0.45238	0.444162	4.64e-16
ENSG00000167770.7	2.20775	0.0322341	0.027262	0.507938	0.430128	0.633574	7.98e-28
ENSG00000081051.3	-2.2077	-0.0431046	0.0272652	0.507274	0.282865	0.230196	2.26e-07
ENSG00000109743.6	2.20747	0.0269744	0.0272816	0.506857	0.742566	0.754658	1.83e-40
ENSG00000117834.8	2.20722	0.040737	0.0272987	0.506454	0.29757	0.490484	1.16e-18
ENSG00000132681.12	2.2071	0.0341522	0.0273072	0.505894	0.557208	0.645889	7.49e-29
ENSG00000117713.13	-2.20548	-0.0477187	0.0274205	0.507273	0.227519	0.375512	5.8e-13
ENSG00000182809.6	2.20369	0.046641	0.0275461	0.508876	0.423119	0.667993	2.69e-30
ENSG00000149634.4	2.20199	0.0299879	0.0276659	0.510368	0.544688	0.493384	2.51e-18
ENSG00000113645.9	2.20191	0.0315976	0.027672	0.50976	0.605453	0.699277	3.18e-33
ENSG00000164742.10	-2.20182	-0.0346109	0.0276781	0.509154	0.428352	0.39061	3.53e-13
ENSG00000138336.8	-2.20043	-0.0313179	0.0277767	0.510248	0.601646	0.562724	1.45e-24
ENSG00000083520.10	2.19941	0.0304281	0.0278488	0.510855	0.561682	0.653958	8.28e-31
ENSG00000107779.7	-2.19941	-0.0339044	0.027849	0.510142	0.436194	0.638445	8.06e-28
ENSG00000197457.5	-2.19839	-0.0306888	0.0279214	0.510752	0.591586	0.776561	8.1e-42
ENSG00000168505.6	-2.19819	-0.0345839	0.0279354	0.510294	0.406046	0.482042	8.96e-18
ENSG00000087250.4	2.19806	0.0269994	0.0279446	0.50975	0.729118	0.633788	2.36e-28
ENSG00000159200.13	-2.19613	-0.0277402	0.0280828	0.511555	0.683882	0.622698	5.98e-26
ENSG00000111605.12	-2.19601	-0.0242241	0.0280913	0.510997	0.753843	0.750649	8.86e-39
ENSG00000145945.5	2.19601	0.0293582	0.0280913	0.510287	0.678437	0.62424	3.82e-27
ENSG00000197697.3	2.19589	0.0320549	0.0280999	0.509734	0.575769	0.59067	6.14e-24
ENSG00000196504.11	-2.19501	-0.0270288	0.028163	0.510171	0.713968	0.661594	2.42e-30
ENSG00000166135.9	-2.1936	-0.031678	0.0282643	0.511296	0.490877	0.800205	5.42e-47
ENSG00000116898.7	-2.19277	-0.0412798	0.0283239	0.511665	0.212689	0.200959	1.39e-07
ENSG00000119986.6	2.19228	0.0286939	0.0283592	0.511595	0.704934	0.726452	7.98e-37
ENSG00000065000.11	-2.19228	-0.0291689	0.0283596	0.510896	0.77307	0.775126	8.59e-43
ENSG00000172543.3	2.19084	0.0375495	0.0284635	0.512063	0.424814	0.525744	5.31e-20
ENSG00000029559.5	2.1902	0.030334	0.0285099	0.512191	0.76084	0.75253	2.9e-40
ENSG00000204655.7	2.18922	0.0533789	0.0285811	0.512765	0.214757	0.362034	5.29e-12
ENSG00000166454.5	-2.18901	-0.0277835	0.0285958	0.512325	0.75806	0.658475	9.65e-30
ENSG00000152254.6	2.18821	0.0312683	0.028654	0.512665	0.586192	0.576691	1.62e-24
ENSG00000095002.8	2.18803	0.0308315	0.0286671	0.512199	0.550499	0.691709	5.08e-36
ENSG00000164124.6	-2.18784	-0.0354069	0.0286809	0.511744	0.467919	0.447281	8.32e-16
ENSG00000243156.3	2.18728	0.0308966	0.028722	0.511778	0.618953	0.646016	1.45e-29
ENSG00000141682.11	-2.18704	-0.0275482	0.0287392	0.511388	0.603412	0.635636	6e-28
ENSG00000221988.8	2.1862	0.0332397	0.0288006	0.511783	0.424625	0.372995	1.68e-12
ENSG00000184863.6	2.18576	0.0272751	0.028833	0.511663	0.664842	0.324338	3.3e-11
ENSG00000164916.9	-2.18527	-0.0280807	0.0288687	0.511601	0.704025	0.759338	9.75e-41
ENSG00000155099.3	-2.18525	-0.0342799	0.0288708	0.510945	0.4673	0.465592	6.85e-17
ENSG00000185008.13	2.18475	0.0381538	0.0289074	0.510901	0.528375	0.506698	9.78e-21
ENSG00000100304.12	2.18303	0.026416	0.0290337	0.512439	0.740389	0.771611	1.34e-43
ENSG00000136541.10	-2.18171	-0.0267432	0.0291308	0.513458	0.565944	0.501824	1.01e-19
ENSG00000127955.11	2.18139	0.0394313	0.0291544	0.513182	0.383591	0.499124	2.71e-18
ENSG00000138031.10	-2.1793	-0.0308024	0.0293097	0.515221	0.479322	0.349609	7.31e-15
ENSG00000095464.9	-2.17923	-0.0443189	0.0293145	0.514613	0.26536	0.45633	4.37e-17
ENSG00000169783.8	-2.17862	-0.0393145	0.0293596	0.514713	0.287285	0.315893	1.84e-10
ENSG00000100503.19	2.17785	0.025727	0.0294175	0.515037	0.80945	0.788371	4.76e-45
ENSG00000184575.7	-2.17763	-0.0572184	0.0294338	0.514633	0.150764	0.235775	8.27e-08
ENSG00000124688.9	-2.1776	-0.0283946	0.0294362	0.513986	0.607474	0.562375	3.32e-25
ENSG00000144119.3	-2.17722	-0.026332	0.0294644	0.513792	0.670405	0.578102	1.07e-22
ENSG00000155111.10	-2.17712	-0.0414154	0.0294717	0.513233	0.406013	0.635537	4.94e-28
ENSG00000176845.8	-2.17679	-0.060657	0.029496	0.512972	0.143324	0.253215	2.88e-08
ENSG00000221955.6	-2.17585	-0.0376859	0.0295666	0.513516	0.41765	0.340586	2.99e-11
ENSG00000149428.14	2.17519	0.0253593	0.0296158	0.513689	0.676228	0.690222	3.61e-32
ENSG00000204673.6	-2.17495	-0.0297605	0.0296339	0.513321	0.661822	0.552329	7.73e-22
ENSG00000189306.6	-2.17449	-0.0279273	0.0296686	0.513241	0.590216	0.706143	6.73e-34
ENSG00000182923.12	2.17448	0.0248763	0.0296693	0.512573	0.596478	0.567207	1.18e-22
ENSG00000088451.6	-2.17419	-0.0256038	0.0296911	0.512274	0.737353	0.766839	5.74e-44
ENSG00000159958.3	2.17405	0.0322264	0.0297015	0.511777	0.355808	0.398862	4.14e-14
ENSG00000158457.4	-2.17397	-0.0294579	0.0297077	0.511209	0.644314	0.612308	5.83e-26
ENSG00000188313.8	2.17377	0.0392418	0.0297222	0.510785	0.416961	0.354321	6.2e-12
ENSG00000163867.12	-2.17377	-0.0419115	0.0297223	0.510117	0.315449	0.498014	9.13e-20
ENSG00000163145.8	2.17372	0.0188175	0.0297263	0.509515	0.771089	0.699686	1.36e-34
ENSG00000011258.11	-2.17344	-0.0287624	0.0297469	0.5092	0.538999	0.648138	5.92e-29
ENSG00000081842.13	2.17288	0.0280326	0.0297897	0.509265	0.509697	0.520261	8.69e-20
ENSG00000213809.4	-2.17277	-0.0410391	0.0297975	0.508733	0.454886	0.564064	7.34e-23
ENSG00000117395.6	2.17122	0.0448719	0.0299144	0.510062	0.323699	0.34937	7.4e-12
ENSG00000084628.5	2.17102	0.0253762	0.0299298	0.509659	0.741843	0.746275	2.11e-39
ENSG00000115317.7	-2.1709	-0.0433019	0.0299391	0.509153	0.319706	0.197949	2.07e-07
ENSG00000197933.8	-2.17081	-0.0437701	0.0299454	0.508599	0.326145	0.30844	2.73e-10
ENSG00000092295.7	2.1699	0.0290401	0.0300146	0.509112	0.782187	0.80514	3.28e-49
ENSG00000198561.8	-2.16974	-0.0436139	0.0300265	0.508653	0.225126	0.224969	2.81e-07
ENSG00000064666.10	2.16949	0.0492426	0.0300453	0.508312	0.288767	0.235591	3.34e-08
ENSG00000134452.15	-2.16948	-0.0308957	0.0300461	0.507669	0.616504	0.508215	2.05e-19
ENSG00000112851.10	-2.16941	-0.0474428	0.0300514	0.507101	0.315901	0.333951	5.04e-11
ENSG00000123144.6	-2.16856	-0.0294692	0.0301164	0.507542	0.641538	0.556012	2.57e-21
ENSG00000169689.10	-2.16776	-0.0245193	0.0301769	0.507906	0.750712	0.63687	1.77e-29
ENSG00000072609.13	-2.16766	-0.0323431	0.0301842	0.507376	0.486617	0.536314	1.61e-20
ENSG00000125995.11	-2.16751	-0.0485447	0.0301958	0.506919	0.237158	0.304137	8.38e-10
ENSG00000105518.9	2.16742	0.0406372	0.0302027	0.506383	0.470044	0.489452	3.42e-18
ENSG00000237649.3	2.16667	0.0350699	0.0302601	0.506695	0.406874	0.431079	2.15e-15
ENSG00000115318.7	2.16631	0.0327214	0.0302873	0.506502	0.578334	0.626115	4.11e-28
ENSG00000167588.8	2.16613	0.0377795	0.0303011	0.506085	0.373201	0.442057	4.14e-16
ENSG00000104299.10	-2.16585	-0.0260936	0.0303225	0.505795	0.689848	0.661392	1.1e-29
ENSG00000110721.7	-2.16514	-0.0309103	0.030377	0.506058	0.430779	0.411417	9.08e-15
ENSG00000164237.4	-2.16452	-0.0281362	0.0304247	0.506206	0.736751	0.716924	9.5e-35
ENSG00000091527.11	2.16282	0.0297164	0.0305551	0.50773	0.355668	0.393807	6.77e-14
ENSG00000141040.10	-2.16017	-0.0312429	0.0307597	0.51048	0.524533	0.62018	1.06e-25
ENSG00000054965.6	-2.16006	-0.0355423	0.0307682	0.509973	0.355665	0.499942	5.4e-18
ENSG00000181523.8	-2.15911	-0.0264221	0.0308414	0.510539	0.633768	0.436531	1.6e-15
ENSG00000157330.5	-2.15779	-0.0541434	0.030944	0.511589	0.205097	0.203299	1e-06
ENSG00000133574.5	-2.1573	-0.0263785	0.0309827	0.51158	0.571805	0.723509	5.31e-37
ENSG00000139410.10	2.15691	0.0290326	0.0310125	0.511426	0.659457	0.679535	1.44e-31
ENSG00000198355.4	2.15653	0.0253967	0.0310419	0.511266	0.694525	0.623719	2.32e-30
ENSG00000140612.9	-2.15594	-0.0621939	0.031088	0.51138	0.153592	0.250731	5.98e-08
ENSG00000173706.8	2.15509	0.0263323	0.0311546	0.511831	0.581688	0.507059	4.3e-22
ENSG00000165863.12	2.15461	0.0295696	0.0311922	0.511804	0.516789	0.55183	7.26e-22
ENSG00000176204.9	2.15365	0.0394969	0.0312677	0.5124	0.319108	0.316578	1.09e-10
ENSG00000132196.9	2.1523	0.0274956	0.0313735	0.513488	0.715229	0.741966	1.12e-41
ENSG00000105641.3	2.15195	0.0227762	0.0314011	0.513297	0.880646	0.926009	3.98e-85
ENSG00000130173.9	-2.1519	-0.042751	0.0314055	0.512728	0.495168	0.515708	4.55e-20
ENSG00000112782.11	-2.15135	-0.0279566	0.0314487	0.512792	0.587514	0.589549	4.93e-24
ENSG00000072210.14	-2.15052	-0.0457067	0.0315145	0.513224	0.240504	0.445203	9.43e-16
ENSG00000103241.5	-2.14957	-0.0299392	0.0315892	0.5138	0.508288	0.183138	2.89e-06
ENSG00000146476.6	-2.14956	-0.0310845	0.0315897	0.51317	0.699116	0.623092	5.57e-28
ENSG00000177508.11	2.14936	0.026943	0.0316059	0.512795	0.56138	0.404161	9.66e-15
ENSG00000167283.3	2.14907	0.0276585	0.0316292	0.512536	0.694431	0.819368	3.31e-50
ENSG00000168453.10	-2.14801	-0.0254521	0.0317129	0.513255	0.752934	0.802953	4.43e-50
ENSG00000131871.10	2.1479	0.0237176	0.0317216	0.512761	0.811492	0.74104	3.7e-40
ENSG00000128815.13	2.14785	0.030977	0.0317254	0.512189	0.485633	0.500744	3.63e-18
ENSG00000135973.1	2.14725	0.0309338	0.0317735	0.512331	0.660825	0.7103	3.34e-35
ENSG00000178401.10	2.14717	0.0403904	0.0317798	0.511801	0.344535	0.407896	6.04e-14
ENSG00000197410.8	2.14651	0.0268928	0.0318323	0.512016	0.675839	0.715897	2.52e-34
ENSG00000198879.7	2.14613	0.0238611	0.0318628	0.511876	0.715833	0.385359	1.33e-14
ENSG00000196950.9	2.14608	0.0321501	0.0318666	0.511308	0.555879	0.516717	4.7e-20
ENSG00000059122.12	2.14499	0.0239273	0.0319538	0.512078	0.945257	0.83964	5.87e-56
ENSG00000203691.2	-2.14418	-0.0374959	0.0320182	0.512481	0.345454	0.662687	2.35e-31
ENSG00000198176.8	2.14417	0.0289691	0.0320195	0.511874	0.557458	0.629618	1.54e-29
ENSG00000134291.7	-2.1427	-0.0227271	0.0321373	0.513129	0.647013	0.707014	8.22e-35
ENSG00000116863.10	-2.14264	-0.0541587	0.0321423	0.512583	0.243265	0.298904	6.23e-10
ENSG00000072310.12	-2.14195	-0.063145	0.0321975	0.512837	0.358508	0.473388	1.37e-17
ENSG00000163536.8	-2.14181	-0.028794	0.0322086	0.512389	0.618874	0.57331	1.34e-22
ENSG00000010361.9	2.14158	0.0227356	0.0322276	0.512068	0.805825	0.460552	2.88e-16
ENSG00000143119.8	2.14114	0.0255894	0.0322624	0.511998	0.537262	0.531789	8.06e-22
ENSG00000055813.5	-2.14075	-0.0284892	0.0322941	0.511879	0.414989	0.456276	3.38e-17
ENSG00000154263.13	-2.1396	-0.0203009	0.0323867	0.512725	0.744603	0.738791	1.04e-37
ENSG00000196646.7	-2.13885	-0.0404334	0.0324475	0.513065	0.340891	0.456177	2.7e-16
ENSG00000143942.4	2.13851	0.0310193	0.032475	0.512879	0.754236	0.572045	4.97e-23
ENSG00000140279.8	2.1372	0.035287	0.032582	0.513947	0.369463	0.376479	1.6e-12
ENSG00000181378.9	-2.1356	-0.0289402	0.032712	0.515376	0.56865	0.564181	5.77e-22
ENSG00000105376.4	-2.13501	-0.0374176	0.0327604	0.515517	0.398711	0.378639	1.16e-12
ENSG00000189180.11	2.13436	0.0585285	0.032813	0.515722	0.153982	0.265671	1.99e-08
ENSG00000106526.6	2.13371	0.032842	0.0328663	0.51594	0.591611	0.778938	6.08e-43
ENSG00000140395.4	2.13361	0.0254741	0.032875	0.515457	0.729613	0.744725	6.91e-40
ENSG00000077063.6	-2.13226	-0.0363114	0.0329853	0.516567	0.410886	0.575443	1.27e-24
ENSG00000228208.2	-2.13208	-0.0324585	0.0330006	0.516187	0.510118	0.662373	1.12e-31
ENSG00000166902.4	-2.13129	-0.0350194	0.0330652	0.516578	0.34403	0.360155	3.75e-12
ENSG00000226524.2	-2.13071	-0.0317236	0.0331132	0.51671	0.495439	0.4506	6.02e-17
ENSG00000198169.4	-2.12947	-0.0578225	0.0332151	0.517682	0.421675	0.543636	3.34e-21
ENSG00000174652.13	-2.12929	-0.0412079	0.0332301	0.517298	0.257223	0.855744	1.61e-62
ENSG00000096746.13	-2.12744	-0.0254263	0.0333839	0.519074	0.641054	0.744509	2.03e-38
ENSG00000196199.9	2.12609	0.0476963	0.0334954	0.520188	0.286283	0.730129	3.68e-40
ENSG00000078795.12	-2.12555	-0.0377004	0.0335404	0.520268	0.318684	0.225031	2.87e-07
ENSG00000167178.11	-2.12303	-0.0345199	0.0337513	0.522919	0.266713	0.39764	1.64e-13
ENSG00000145860.7	2.12244	0.0238317	0.0338004	0.52306	0.604732	0.606367	5.53e-26
ENSG00000254531.1	-2.12226	-0.0383882	0.033816	0.522682	0.368646	0.486902	8.14e-18
ENSG00000133895.10	-2.12111	-0.034244	0.033913	0.52356	0.288527	0.410104	1.82e-14
ENSG00000119403.9	2.12052	0.0501229	0.0339623	0.523702	0.230479	0.255275	3e-08
ENSG00000140320.7	-2.12037	-0.0285803	0.0339748	0.523278	0.534867	0.513956	3.01e-21
ENSG00000188343.8	-2.12026	-0.026567	0.0339844	0.522809	0.681178	0.627151	1.06e-26
ENSG00000169718.13	-2.1192	-0.026239	0.0340738	0.523567	0.712923	0.744857	1.49e-40
ENSG00000104164.6	-2.11882	-0.0402503	0.0341055	0.523439	0.356134	0.429849	5.25e-16
ENSG00000183597.11	2.11846	0.0293539	0.0341361	0.523294	0.65744	0.596726	3.74e-25
ENSG00000140044.8	2.11839	0.0281944	0.0341419	0.522769	0.647982	0.525679	1.28e-20
ENSG00000164010.9	2.11807	0.0248463	0.034169	0.522572	0.53894	0.476553	2.91e-17
ENSG00000160803.7	-2.11753	-0.0345184	0.0342153	0.522668	0.443742	0.494968	7.13e-18
ENSG00000144712.7	2.11728	0.0271549	0.0342365	0.52238	0.690504	0.772276	2.01e-42
ENSG00000138796.11	2.11657	0.0289558	0.0342965	0.522685	0.55676	0.613042	4.98e-27
ENSG00000128050.4	2.11637	0.0250098	0.034313	0.522327	0.500447	0.597194	4.27e-26
ENSG00000164002.7	2.11574	0.0343628	0.0343666	0.522535	0.449026	0.42144	1.08e-14
ENSG00000112183.10	-2.11493	-0.0276009	0.0344358	0.522978	0.694065	0.683583	1.17e-33
ENSG00000140471.12	2.11487	0.0317544	0.034441	0.522449	0.659496	0.520781	4.85e-20
ENSG00000213762.6	-2.11481	-0.0259424	0.0344463	0.521924	0.706398	0.796129	3.3e-45
ENSG00000161040.12	-2.11478	-0.0317917	0.0344484	0.52135	0.518081	0.590967	2.15e-24
ENSG00000048028.7	2.11462	0.0312246	0.0344621	0.520954	0.453266	0.614518	3.25e-25
ENSG00000167757.9	-2.11398	-0.031499	0.0345172	0.521184	0.396406	0.256507	2.66e-08
ENSG00000112033.9	-2.10846	-0.039749	0.034991	0.527728	0.313421	0.254974	1.1e-08
ENSG00000124780.9	2.10838	0.0221011	0.0349977	0.52722	0.781633	0.663907	7.6e-30
ENSG00000158714.6	-2.1081	-0.0326629	0.0350219	0.526977	0.509509	0.633772	7.21e-29
ENSG00000117751.13	-2.10786	-0.0320582	0.0350432	0.526691	0.285209	0.263928	2.18e-08
ENSG00000185666.10	-2.10664	-0.0259349	0.0351484	0.527665	0.695575	0.695481	8.86e-35
ENSG00000128285.4	2.10607	0.0346603	0.0351985	0.527809	0.339125	0.391345	2.66e-13
ENSG00000145675.10	-2.10535	-0.0405493	0.0352609	0.528139	0.782128	0.798181	4.05e-47
ENSG00000139880.15	-2.10503	-0.031768	0.0352886	0.527948	0.510982	0.465505	1.11e-16
ENSG00000214189.4	2.10486	0.0256648	0.0353036	0.527568	0.549774	0.668743	2.92e-32
ENSG00000145949.8	2.10451	0.0246164	0.0353339	0.527418	0.652521	0.78086	1.75e-43
ENSG00000184845.3	-2.1035	-0.0278708	0.0354224	0.528136	0.685197	0.741247	1.76e-37
ENSG00000160214.8	2.10228	0.0283844	0.0355284	0.529111	0.642861	0.676267	4.27e-32
ENSG00000115652.10	-2.10206	-0.0245642	0.0355481	0.528802	0.660124	0.753753	6.98e-40
ENSG00000104973.10	2.10042	0.0329058	0.0356916	0.530333	0.607276	0.526549	1.12e-20
ENSG00000171311.8	-2.09994	-0.0284296	0.035734	0.53036	0.522402	0.585758	1.18e-23
ENSG00000186710.7	-2.09888	-0.0279478	0.0358273	0.53114	0.558069	0.628111	4.9e-27
ENSG00000076356.6	2.09811	0.0226242	0.035895	0.531541	0.537043	0.571308	7.44e-23
ENSG00000181274.5	2.09787	0.0253655	0.0359162	0.531252	0.658581	0.605215	1.93e-24
ENSG00000177721.3	-2.09707	-0.0554653	0.0359872	0.5317	0.323694	0.303618	6.24e-10
ENSG00000142733.10	2.09621	-0.0098538	0.036064	0.532233	0.499383	0.48733	9.1e-18
ENSG00000164944.7	-2.09497	-0.027516	0.0361733	0.533244	0.6123	0.4983	3.77e-19
ENSG00000170743.12	-2.09458	-0.0254267	0.036208	0.533153	0.677994	0.669631	6.76e-34
ENSG00000225556.1	-2.09448	-0.0496931	0.0362168	0.532683	0.314084	0.339952	2.96e-11
ENSG00000187554.7	-2.09303	-0.0341588	0.0363469	0.533994	0.455204	0.625001	2.68e-26
ENSG00000139350.7	2.09283	0.0230698	0.0363645	0.533653	0.706572	0.759328	4.99e-41
ENSG00000175445.10	2.09235	0.0300317	0.036407	0.533677	0.406685	0.537938	2.03e-22
ENSG00000120071.8	2.0919	0.02629	0.0364472	0.533667	0.619847	0.459248	3.2e-17
ENSG00000069998.8	-2.09145	-0.0257912	0.0364879	0.533664	0.68465	0.779719	7.19e-43
ENSG00000168792.4	2.09134	0.0380868	0.0364973	0.533205	0.264443	0.215729	1.94e-07
ENSG00000121361.3	-2.08999	-0.039208	0.0366187	0.534381	0.429111	0.381302	1.92e-13
ENSG00000126803.8	-2.08939	-0.0372894	0.0366729	0.534575	0.469083	0.466366	1.33e-18
ENSG00000107263.14	-2.0891	-0.0259728	0.0366987	0.534355	0.642428	0.637794	4.32e-29
ENSG00000243284.1	-2.08677	-0.0249362	0.0369093	0.536822	0.713019	0.801116	2.48e-46
ENSG00000144233.5	2.08661	0.0230979	0.0369236	0.536433	0.790747	0.574445	1.42e-25
ENSG00000133083.10	2.08638	0.031791	0.0369441	0.536134	0.598655	0.731776	2.21e-37
ENSG00000120235.3	2.08599	0.0323462	0.0369792	0.536049	0.445971	0.350797	7.32e-12
ENSG00000185652.7	2.08593	0.029637	0.0369852	0.535541	0.600844	0.683622	5.69e-33
ENSG00000183657.2	-2.08588	-0.026196	0.0369897	0.535013	0.660978	0.790773	5.84e-46
ENSG00000198822.6	2.08556	0.0686221	0.0370183	0.534835	0.188879	0.246748	3.18e-08
ENSG00000065809.9	2.0842	0.0284743	0.0371416	0.536022	0.626651	0.615561	1.04e-26
ENSG00000120322.2	2.08411	0.0334047	0.0371497	0.535548	0.418862	0.755223	6.21e-39
ENSG00000143951.11	2.08405	0.0331252	0.0371558	0.535045	0.421831	0.458029	3.44e-17
ENSG00000121417.9	2.08267	0.0293735	0.0372816	0.536266	0.526845	0.624216	2.35e-26
ENSG00000124596.12	2.08194	0.0276759	0.0373481	0.536631	0.684283	0.684333	1.1e-32
ENSG00000068976.9	-2.08178	-0.0378162	0.0373626	0.53625	0.28354	0.299971	7.98e-10
ENSG00000163798.9	2.0816	0.0349209	0.0373795	0.535903	0.473107	0.557288	2.17e-21
ENSG00000163380.11	2.08136	0.0757393	0.0374008	0.535621	0.238027	0.2314	1.63e-07
ENSG00000140519.8	-2.08046	-0.0290238	0.0374833	0.536214	0.544613	0.71949	6.69e-37
ENSG00000175591.7	2.07902	0.059103	0.0376158	0.537521	0.147188	0.210998	4.71e-07
ENSG00000135052.12	-2.07772	-0.0299677	0.037735	0.538634	0.740995	0.777249	3.01e-42
ENSG00000169840.4	-2.0776	-0.0257922	0.0377458	0.538201	0.68781	0.672394	5.2e-32
ENSG00000181826.5	-2.07739	-0.0265834	0.0377654	0.537893	0.784659	0.8373	7.63e-55
ENSG00000028839.5	-2.07646	-0.0246789	0.037851	0.538525	0.708626	0.650226	6.3e-29
ENSG00000144354.9	-2.07534	-0.0315197	0.0379553	0.539422	0.548658	0.549728	1.87e-23
ENSG00000196873.11	-2.07404	-0.0442954	0.0380759	0.540547	0.335895	0.384419	4.09e-13
ENSG00000181610.8	-2.07374	-0.0237594	0.0381039	0.540357	0.703911	0.709524	2.34e-34
ENSG00000186952.10	-2.07345	-0.0275678	0.0381305	0.540149	0.731941	0.804873	1.63e-48
ENSG00000122025.10	-2.0731	-0.0322361	0.0381626	0.540018	0.438327	0.775068	1.78e-42
ENSG00000187775.12	2.07189	0.0277857	0.0382755	0.541029	0.685069	0.483897	2.81e-17
ENSG00000151445.11	-2.07138	-0.0248297	0.0383229	0.541113	0.739145	0.705963	6.9e-37
ENSG00000189339.7	2.07	0.0227133	0.038452	0.54235	0.722493	0.821002	9.31e-50
ENSG00000244005.8	2.06933	0.0417304	0.0385153	0.542657	0.429512	0.419945	1.51e-14
ENSG00000169884.9	2.06782	0.0287983	0.0386567	0.544062	0.559118	0.552623	5.46e-23
ENSG00000138434.12	-2.06741	-0.0704698	0.0386959	0.544027	0.173026	0.33074	9.11e-11
ENSG00000132024.13	2.06695	0.0221026	0.0387388	0.544044	0.602658	0.286763	2.53e-09
ENSG00000225526.4	-2.06661	-0.0230718	0.0387706	0.543906	0.632031	0.663504	6.47e-32
ENSG00000132964.7	-2.06473	-0.041693	0.0389487	0.545818	0.33156	0.568804	1.66e-22
ENSG00000187676.7	-2.06464	-0.0269192	0.0389567	0.545346	0.754234	0.747573	2.05e-40
ENSG00000114857.13	-2.06373	-0.0355454	0.0390436	0.545976	0.486437	0.444131	3.21e-16
ENSG00000140104.9	-2.06223	-0.0233202	0.0391854	0.547374	0.867422	0.848209	1.78e-59
ENSG00000122644.8	-2.06021	-0.0256583	0.0393786	0.549485	0.622592	0.574751	2.18e-23
ENSG00000119203.9	-2.05937	-0.0269687	0.0394584	0.55001	0.655861	0.622311	1.41e-26
ENSG00000230873.4	-2.05935	-0.0260481	0.0394607	0.549456	0.649313	0.629748	4.4e-28
ENSG00000166689.10	2.05849	0.0245285	0.039543	0.550016	0.601806	0.600483	1.7e-24
ENSG00000158987.15	2.0577	0.0383315	0.0396192	0.55049	0.230919	0.275004	5.28e-09
ENSG00000133454.11	2.05747	0.02275	0.039641	0.550207	0.59881	0.665621	1.76e-30
ENSG00000180777.9	-2.05733	-0.0317923	0.0396545	0.549811	0.425398	0.522394	6.39e-22
ENSG00000213246.2	2.05631	0.0247207	0.0397527	0.550587	0.299696	0.217258	2.6e-07
ENSG00000174842.12	-2.0563	-0.0260365	0.0397536	0.550017	0.506722	0.383187	4.1e-13
ENSG00000106211.8	-2.05623	-0.0319402	0.0397601	0.549524	0.461054	0.58581	3.86e-26
ENSG00000129282.8	2.0561	0.0362535	0.0397725	0.549115	0.555841	0.399052	3.75e-17
ENSG00000135047.10	2.05444	0.0269634	0.0399333	0.550753	0.647566	0.78133	9.8e-44
ENSG00000103769.5	2.05376	0.0315582	0.039999	0.551077	0.442506	0.402109	1.53e-13
ENSG00000221926.7	-2.05309	-0.0242698	0.0400642	0.551393	0.749509	0.697258	2.52e-33
ENSG00000135821.12	2.05226	0.0335215	0.0401443	0.551914	0.684792	0.774615	2.4e-42
ENSG00000175793.10	2.05177	0.0355963	0.0401916	0.551983	0.386532	0.557288	4.83e-23
ENSG00000096696.9	-2.05095	-0.026337	0.0402719	0.552505	0.688313	0.748774	2.56e-39
ENSG00000141560.10	2.05091	0.0278213	0.0402758	0.551979	0.476138	0.612957	1.13e-25
ENSG00000170242.13	2.05002	0.0205417	0.0403623	0.552584	0.837116	0.831864	6.18e-55
ENSG00000154262.8	2.04942	0.0294457	0.0404209	0.552808	0.587072	0.556567	6.18e-22
ENSG00000143850.8	2.04921	0.026063	0.0404414	0.552509	0.505041	0.497962	2.67e-18
ENSG00000215012.4	-2.04796	-0.0356626	0.0405643	0.55361	0.392292	0.522542	7.91e-20
ENSG00000163104.13	2.04705	0.035402	0.0406535	0.554247	0.354236	0.281457	8.81e-10
ENSG00000174669.7	2.0458	0.0328495	0.040776	0.555338	0.397321	0.328717	7.01e-11
ENSG00000124493.9	-2.04562	-0.0314186	0.0407935	0.554997	0.41973	0.357205	2.23e-12
ENSG00000156564.8	-2.04547	-0.0258999	0.0408086	0.554626	0.718027	0.697183	1.61e-35
ENSG00000172243.13	2.0443	0.0283262	0.0409235	0.555608	0.609767	0.654886	1.98e-29
ENSG00000113389.11	2.04347	0.0359054	0.0410059	0.55615	0.569438	0.691657	2.52e-32
ENSG00000204220.5	-2.04251	-0.0290247	0.0411007	0.556857	0.575784	0.658174	3.86e-29
ENSG00000172765.12	-2.04247	-0.0256904	0.0411045	0.556332	0.515882	0.404646	4.72e-14
ENSG00000129347.15	-2.04237	-0.0234491	0.041115	0.555898	0.755769	0.799156	1.05e-47
ENSG00000075131.5	-2.04207	-0.032473	0.0411449	0.555726	0.56769	0.562092	3.38e-23
ENSG00000117479.8	-2.04134	-0.0391802	0.0412174	0.55613	0.364452	0.485593	1.64e-17
ENSG00000165244.6	-2.04101	-0.0267858	0.0412494	0.555988	0.541778	0.535085	3.44e-20
ENSG00000198793.8	2.04067	0.0257573	0.0412838	0.555878	0.658587	0.665924	3.36e-30
ENSG00000111110.7	-2.03841	-0.0300257	0.0415087	0.55833	0.457046	0.360863	1.41e-12
ENSG00000206127.6	2.03826	0.0301302	0.0415235	0.557954	0.425929	0.713219	1.81e-34
ENSG00000173597.4	-2.0382	-0.029725	0.0415297	0.557465	0.365624	0.432807	3.8e-15
ENSG00000256530.1	2.03551	0.0320257	0.0417994	0.560509	0.50122	0.640639	3.17e-27
ENSG00000170458.9	-2.03515	-0.0363476	0.0418353	0.560415	0.355143	0.3228	1.02e-10
ENSG00000267114.1	2.03483	0.0307879	0.0418679	0.560277	0.697218	0.710294	9.76e-39
ENSG00000136819.10	2.0346	0.0360009	0.0418906	0.560007	0.555987	0.699148	1.25e-33
ENSG00000154767.10	2.03399	0.0187008	0.0419526	0.560262	0.839427	0.774507	3.19e-42
ENSG00000055208.13	2.03314	0.0233794	0.0420379	0.560828	0.695853	0.685983	4.53e-31
ENSG00000177733.4	-2.03255	-0.0386104	0.0420979	0.561056	0.292606	0.357174	2.23e-12
ENSG00000173175.10	2.03218	0.0344929	0.0421353	0.560981	0.565186	0.524032	3.34e-22
ENSG00000109944.6	-2.03194	-0.0243405	0.0421599	0.560737	0.754821	0.719412	5.48e-35
ENSG00000115053.11	-2.03067	-0.0209794	0.0422888	0.561879	0.616126	0.754946	8.7e-41
ENSG00000126460.6	2.02998	0.0303026	0.0423581	0.562228	0.592307	0.608294	1.56e-26
ENSG00000180535.3	2.02974	0.0294342	0.0423827	0.561983	0.700466	0.688481	1.58e-32
ENSG00000175938.6	-2.02937	-0.0287233	0.0424204	0.561913	0.466369	0.37626	4.92e-13
ENSG00000196653.7	2.02882	0.0332663	0.0424771	0.562094	0.384531	0.460408	1.93e-16
ENSG00000121058.4	-2.02799	-0.0261087	0.0425616	0.562643	0.767184	0.724558	2.01e-35
ENSG00000170855.3	2.02755	0.0469641	0.0426062	0.562662	0.212338	0.229754	2.68e-07
ENSG00000185716.7	2.0274	0.0422433	0.0426218	0.5623	0.451667	0.550709	4.12e-22
ENSG00000015592.12	-2.02708	-0.0262267	0.0426541	0.562158	0.676639	0.690519	1.79e-32
ENSG00000176340.3	-2.02652	-0.0391157	0.0427116	0.562348	0.30176	0.359492	1.67e-12
ENSG00000120158.7	-2.02638	-0.0288357	0.0427258	0.561969	0.646422	0.625612	5.6e-27
ENSG00000126246.5	-2.02617	-0.0222738	0.0427478	0.561693	0.746755	0.800451	1.11e-46
ENSG00000249115.4	2.02592	0.0237621	0.0427731	0.56146	0.680793	0.677563	4.03e-33
ENSG00000152207.3	2.02497	0.0180777	0.0428706	0.562175	0.667636	0.686292	3.22e-31
ENSG00000180992.5	-2.02446	-0.0258986	0.042923	0.562297	0.809915	0.833351	1.6e-52
ENSG00000168487.13	2.02446	0.0218488	0.0429232	0.561737	0.835661	0.886363	1.08e-67
ENSG00000174013.7	-2.02433	-0.0267232	0.0429361	0.561343	0.661258	0.817595	1.45e-50
ENSG00000070010.14	-2.02366	-0.0284205	0.0430051	0.561683	0.578415	0.620823	2.73e-26
ENSG00000188508.6	2.02358	0.0240097	0.0430133	0.561228	0.621062	0.578645	9.09e-24
ENSG00000170876.7	-2.023	-0.0328301	0.0430736	0.561454	0.564688	0.650636	3.42e-31
ENSG00000245317.2	-2.02299	-0.0230606	0.043074	0.5609	0.635694	0.739399	1.46e-37
ENSG00000147408.10	-2.02038	-0.0231689	0.0433442	0.563857	0.776402	0.716705	2.9e-36
ENSG00000129204.12	-2.01993	-0.0273806	0.0433911	0.563906	0.690464	0.74063	2.48e-39
ENSG00000110315.2	2.0198	0.0231	0.0434037	0.563508	0.804703	0.873571	4.08e-68
ENSG00000169991.6	2.01874	0.0224738	0.043514	0.564379	0.693738	0.693167	3.67e-40
ENSG00000119723.11	2.01815	0.0398249	0.0435759	0.564621	0.351398	0.517778	1.04e-19
ENSG00000158806.9	-2.01715	-0.0293804	0.0436795	0.565403	0.401976	0.694729	8.15e-33
ENSG00000140506.12	-2.01659	-0.0470598	0.0437388	0.56561	0.331346	0.382312	9.81e-14
ENSG00000186812.8	-2.01551	-0.0384319	0.0438517	0.566509	0.281146	0.27076	2.83e-09
ENSG00000165801.5	2.01469	0.0300063	0.0439367	0.567047	0.728347	0.774519	1.58e-42
ENSG00000172500.8	-2.01464	-0.0299611	0.0439422	0.566557	0.301409	0.300869	7.56e-11
ENSG00000137101.8	-2.01425	-0.028673	0.043983	0.566524	0.520966	0.483519	1.46e-18
ENSG00000138035.10	-2.01424	-0.0306901	0.0439844	0.565983	0.450219	0.412038	4.71e-16
ENSG00000090932.6	2.0131	0.0319937	0.0441043	0.566969	0.395404	0.407113	4.33e-15
ENSG00000111554.10	-2.01116	-0.0251967	0.0443083	0.56903	0.693725	0.65879	6.63e-29
ENSG00000186951.12	2.01092	0.0284604	0.0443338	0.568799	0.584853	0.623491	1.26e-27
ENSG00000175189.3	-2.01059	-0.040777	0.0443689	0.56869	0.233935	0.310146	4.72e-10
ENSG00000234409.4	-2.01056	-0.0324783	0.0443717	0.568169	0.385152	0.366702	1.94e-12
ENSG00000171877.15	-2.00999	-0.0517165	0.0444325	0.56839	0.160676	0.212257	6.11e-07
ENSG00000131653.8	2.00959	0.0273944	0.0444745	0.568371	0.50322	0.631138	5.74e-27
ENSG00000130529.11	2.00875	0.0221472	0.0445637	0.568954	0.717514	0.664302	1.24e-30
ENSG00000176853.11	2.00861	0.024322	0.0445788	0.568591	0.727217	0.707772	3.15e-34
ENSG00000164181.9	2.0073	0.03118	0.0447172	0.5698	0.490499	0.530483	4.96e-20
ENSG00000131374.10	2.00702	0.0309107	0.0447478	0.569634	0.398869	0.337367	5.74e-12
ENSG00000105137.8	-2.00678	-0.0310207	0.0447729	0.569398	0.549575	0.481966	2.23e-17
ENSG00000165025.10	-2.00649	-0.0289328	0.0448043	0.569244	0.578046	0.446162	5.46e-17
ENSG00000197483.8	2.00627	0.0250115	0.0448273	0.568982	0.489719	0.33936	2.24e-11
ENSG00000168890.9	2.00554	0.0260612	0.0449052	0.569417	0.542797	0.548359	9.18e-22
ENSG00000177483.7	2.00539	0.0248433	0.0449209	0.569064	0.696062	0.6228	3.25e-26
ENSG00000105696.4	2.00498	0.0324724	0.0449655	0.569077	0.521884	0.604632	4.13e-25
ENSG00000106789.8	-2.0044	-0.0263315	0.045027	0.569304	0.673309	0.61787	8.33e-26
ENSG00000164105.3	-2.00435	-0.0248795	0.0450331	0.56883	0.681707	0.740242	4.34e-38
ENSG00000174498.9	2.00426	0.028355	0.0450424	0.568398	0.632019	0.623188	1.3e-28
ENSG00000180370.6	2.00381	0.0238192	0.0450908	0.56846	0.851515	0.801401	5.12e-47
ENSG00000064601.12	-2.00087	-0.0256298	0.0454063	0.571885	0.658121	0.744463	1.91e-39
ENSG00000169554.12	2.00066	0.0272877	0.0454291	0.57162	0.659703	0.601988	3.23e-25
ENSG00000100360.10	2.00065	0.02908	0.0454303	0.571086	0.520013	0.637167	1.53e-27
ENSG00000167904.10	-2.00055	-0.0341809	0.0454406	0.570666	0.612857	0.573639	6.85e-23
ENSG00000113552.11	-2.00031	-0.0278256	0.0454666	0.570444	0.584676	0.538819	3.33e-22
ENSG00000155275.14	1.99894	0.0254081	0.045615	0.571757	0.812376	0.76478	1.1e-44
ENSG00000198087.7	1.9987	0.0430615	0.0456404	0.571527	0.200481	0.234599	1.43e-07
ENSG00000116147.12	1.99856	0.0348753	0.0456555	0.571168	0.373369	0.439955	2e-15
ENSG00000213927.3	-1.99826	-0.0391505	0.0456885	0.571034	0.330235	0.3321	1.16e-11
ENSG00000112339.10	1.99822	0.0223778	0.0456929	0.570543	0.721053	0.707432	1.24e-34
ENSG00000151338.14	1.99804	0.0279361	0.0457122	0.570238	0.425653	0.276063	1.21e-09
ENSG00000104833.6	1.99653	0.028268	0.0458763	0.57174	0.539951	0.635163	7.36e-27
ENSG00000166352.11	1.99601	0.0220075	0.0459329	0.571899	0.763637	0.775709	1.32e-44
ENSG00000180190.7	1.99484	0.0231913	0.04606	0.572935	0.66166	0.671543	4.32e-31
ENSG00000158869.6	-1.99483	-0.0284415	0.0460618	0.572413	0.686698	0.555435	1.96e-21
ENSG00000155158.16	1.9943	0.027454	0.046119	0.572579	0.663078	0.670551	2.52e-30
ENSG00000100239.11	1.9942	0.0183429	0.0461298	0.57217	0.762346	0.716684	6.99e-37
ENSG00000132541.6	-1.99375	-0.0306103	0.0461796	0.572244	0.469808	0.493488	3.23e-18
ENSG00000173163.6	-1.99334	-0.0302555	0.0462243	0.572254	0.549736	0.574547	1.22e-22
ENSG00000221990.2	1.99239	0.0219982	0.0463288	0.573005	0.686204	0.63596	1.64e-29
ENSG00000119938.8	1.99126	0.0297743	0.0464523	0.573989	0.566663	0.528053	4.24e-20
ENSG00000204967.6	1.99051	0.0263098	0.0465351	0.574468	0.491411	0.589127	9.3e-25
ENSG00000145244.7	-1.99049	-0.0363997	0.0465367	0.573945	0.369809	0.343796	3.75e-12
ENSG00000172197.9	-1.99013	-0.0303311	0.046577	0.573901	0.576506	0.445993	9.21e-19
ENSG00000060656.15	-1.98961	-0.032982	0.0466336	0.574057	0.40727	0.44616	1.46e-15
ENSG00000175356.8	-1.98945	-0.0238714	0.0466513	0.573733	0.665661	0.554562	1.91e-22
ENSG00000171747.4	1.98905	0.0340012	0.0466957	0.57374	0.298132	0.452732	2.52e-16
ENSG00000188243.8	-1.98869	-0.031031	0.0467356	0.57369	0.577111	0.582469	1.65e-23
ENSG00000130528.7	-1.98839	-0.0208073	0.0467684	0.573553	0.69033	0.731745	2.01e-36
ENSG00000149798.3	1.98763	0.0409227	0.0468522	0.574042	0.290816	0.398716	7.46e-14
ENSG00000115657.8	1.98761	0.0256648	0.0468546	0.573534	0.472939	0.680026	3.43e-33
ENSG00000144895.7	1.98753	0.0279786	0.0468642	0.573114	0.650693	0.599823	5.91e-25
ENSG00000087495.12	1.9872	0.0221766	0.0468998	0.573013	0.697601	0.814323	8.75e-49
ENSG00000182326.10	1.98672	0.0288256	0.0469538	0.573137	0.632725	0.63243	7.81e-29
ENSG00000180336.13	1.98668	0.0340246	0.0469577	0.57265	0.353564	0.367393	2.73e-12
ENSG00000162430.12	1.98623	0.0334778	0.0470079	0.572727	0.41245	0.505371	5.41e-19
ENSG00000137522.13	-1.98541	-0.0375957	0.0470987	0.573298	0.278925	0.534594	8.76e-21
ENSG00000204525.10	1.9847	0.0662532	0.0471783	0.573732	0.137718	0.649525	1.18e-28
ENSG00000167535.3	-1.98399	-0.0451618	0.0472567	0.574151	0.271781	0.243535	8.34e-08
ENSG00000115935.12	1.98263	0.0308222	0.0474088	0.575464	0.542775	0.422416	1.02e-15
ENSG00000139546.6	-1.98228	-0.026726	0.0474478	0.575402	0.596604	0.483494	1.2e-17
ENSG00000163565.14	-1.98092	-0.0301388	0.0476004	0.576717	0.527271	0.426467	4.2e-17
ENSG00000131981.11	-1.98033	-0.025037	0.0476664	0.576982	0.643374	0.82446	7.3e-52
ENSG00000175538.6	-1.97947	-0.0268574	0.0477632	0.577619	0.414855	0.374712	4.48e-13
ENSG00000100994.7	-1.97944	-0.0320559	0.0477664	0.577122	0.368399	0.474687	1.76e-18
ENSG00000144460.10	-1.97941	-0.054429	0.0477699	0.576632	0.133353	0.350872	2.12e-11
ENSG00000184156.11	1.97892	0.0290871	0.0478252	0.576767	0.68	0.657692	8.09e-30
ENSG00000164296.6	1.9786	0.0279083	0.0478615	0.576672	0.537727	0.562169	1.56e-23
ENSG00000065665.16	-1.97823	-0.0219741	0.0479032	0.576641	0.644068	0.678849	4.36e-32
ENSG00000138778.7	1.97695	0.037944	0.0480473	0.577844	0.516063	0.577365	3.26e-25
ENSG00000101158.8	1.97679	0.0264875	0.048065	0.577525	0.757336	0.805411	2.38e-48
ENSG00000139977.9	1.97663	0.0259222	0.0480837	0.577218	0.576813	0.537763	1.3e-20
ENSG00000174292.8	-1.97652	-0.0242156	0.0480957	0.576833	0.670517	0.755131	2.46e-39
ENSG00000162616.8	-1.97645	-0.0289833	0.0481039	0.576402	0.408672	0.507512	8.07e-19
ENSG00000125735.6	1.97586	0.0226556	0.0481706	0.576672	0.720505	0.754194	1.74e-40
ENSG00000138316.6	-1.97565	-0.0282877	0.0481943	0.576427	0.519212	0.70452	1.97e-35
ENSG00000108179.9	-1.97536	-0.0309279	0.0482273	0.576294	0.461397	0.493137	4.86e-18
ENSG00000179981.9	1.97508	0.0256448	0.0482586	0.576141	0.556279	0.657556	5.74e-29
ENSG00000132305.16	-1.9749	-0.0364617	0.0482799	0.575869	0.343843	0.282336	3.46e-09
ENSG00000001561.6	1.97488	0.0286275	0.0482818	0.575366	0.512622	0.596277	1.46e-24
ENSG00000162191.9	-1.9747	-0.0379908	0.0483027	0.575091	0.300901	0.435558	5.65e-16
ENSG00000161981.6	-1.97448	-0.0316841	0.0483278	0.574865	0.405754	0.4971	1.49e-18
ENSG00000129559.8	-1.97404	-0.0248783	0.0483777	0.574935	0.571734	0.618678	1.59e-26
ENSG00000139537.6	1.97403	0.0671344	0.0483788	0.574425	0.105833	0.235427	1.85e-07
ENSG00000145287.6	1.9738	0.0270807	0.048405	0.574215	0.671635	0.728461	5.08e-38
ENSG00000105048.12	-1.97367	-0.0243449	0.0484198	0.573869	0.528495	0.674481	5.94e-32
ENSG00000074755.10	-1.97316	-0.0270601	0.0484777	0.574034	0.744757	0.86149	2.61e-59
ENSG00000136160.10	-1.97293	-0.0340787	0.0485035	0.573819	0.331126	0.547007	5.03e-21
ENSG00000166159.6	-1.97287	-0.0221518	0.0485101	0.573379	0.829505	0.804667	3.26e-55
ENSG00000197653.10	-1.97259	-0.0288848	0.0485419	0.573235	0.614693	0.509822	2.33e-19
ENSG00000008517.12	-1.97226	-0.0259322	0.0485794	0.57316	0.679228	0.610653	2.61e-29
ENSG00000240065.3	1.97205	0.0254848	0.0486034	0.572926	0.55298	0.591353	1.24e-28
ENSG00000168159.9	-1.97189	-0.0377899	0.0486217	0.572624	0.327597	0.4913	1.38e-17
ENSG00000174080.6	1.97158	0.0356193	0.048657	0.572524	0.316879	0.345315	3.52e-12
ENSG00000076944.10	-1.97155	-0.0245352	0.0486611	0.572057	0.760042	0.652359	3.68e-30
ENSG00000204514.5	1.97129	0.02699	0.0486907	0.57189	0.48386	0.631573	1.28e-27
ENSG00000140299.7	-1.97123	-0.0305687	0.0486981	0.571463	0.779194	0.702851	8.91e-33
ENSG00000239732.2	1.97075	0.036302	0.0487526	0.571589	0.348823	0.34436	1.71e-11
ENSG00000196230.8	-1.97068	-0.0328253	0.0487609	0.571174	0.381418	0.538522	1.22e-21
ENSG00000059588.5	1.97065	0.0252376	0.0487639	0.570696	0.622761	0.576374	9.95e-23
ENSG00000103591.8	1.9705	0.0217176	0.0487812	0.570389	0.676638	0.548126	3.47e-23
ENSG00000177697.13	-1.97023	-0.019022	0.048812	0.570237	0.675351	0.750104	3.33e-40
ENSG00000116017.6	1.9702	0.0286554	0.0488152	0.569766	0.730298	0.811834	5.77e-51
ENSG00000205710.3	1.97	0.0241552	0.0488386	0.56953	0.707865	0.648063	1.4e-29
ENSG00000144061.8	-1.96966	-0.0284837	0.0488772	0.569472	0.432958	0.349632	6.23e-13
ENSG00000107625.8	-1.96941	-0.0360952	0.048906	0.569299	0.354991	0.47847	8.8e-18
ENSG00000168397.12	1.96893	0.0318673	0.0489612	0.569434	0.456269	0.443233	1.19e-16
ENSG00000148848.10	-1.96862	-0.0312784	0.0489964	0.569336	0.417912	0.496351	7.67e-19
ENSG00000120708.12	1.96774	0.0308934	0.0490979	0.570009	0.46112	0.293098	2.02e-09
ENSG00000064218.4	1.96716	0.0258051	0.049165	0.570281	0.607153	0.559937	4.52e-23
ENSG00000172845.9	1.96707	0.0302869	0.0491755	0.569897	0.438902	0.435528	2.92e-16
ENSG00000168209.4	-1.96689	-0.0351559	0.0491954	0.569622	0.364561	0.439837	7.37e-16
ENSG00000090534.13	1.96658	0.0513105	0.0492311	0.569531	0.264876	0.324882	9.37e-12
ENSG00000186792.11	-1.9656	-0.0339181	0.0493444	0.570336	0.311247	0.300413	1.28e-09
ENSG00000163285.7	1.9643	0.0300802	0.0494952	0.571574	0.336672	0.455498	7.29e-17
ENSG00000180574.3	-1.96404	-0.0297645	0.0495256	0.571418	0.504562	0.457677	5.23e-17
ENSG00000257727.1	1.96302	0.0283479	0.049644	0.572279	0.4713	0.61446	3.64e-25
ENSG00000136718.5	1.96198	0.0321205	0.0497649	0.573168	0.33855	0.385858	2.75e-13
ENSG00000100926.10	1.96115	0.0203054	0.0498611	0.573769	0.809469	0.876798	5.66e-64
ENSG00000205177.5	1.96112	0.0246884	0.0498647	0.573306	0.624009	0.668072	1.97e-30
ENSG00000161677.7	1.96076	0.0274876	0.0499068	0.573285	0.726517	0.795152	7.07e-52
ENSG00000167618.5	1.96025	0.0263837	0.0499671	0.573473	0.607972	0.660194	4.29e-30
ENSG00000164209.12	1.96014	0.0304041	0.0499793	0.57311	0.481133	0.57077	2.12e-24
ENSG00000116171.12	1.9598	0.0257605	0.0500196	0.573069	0.329581	0.473904	4.23e-17
ENSG00000112619.6	-1.95973	-0.0202353	0.0500272	0.572654	0.672977	0.742339	4.27e-38
ENSG00000114520.6	-1.95952	-0.0239393	0.0500524	0.572441	0.550608	0.64367	2.27e-28
ENSG00000142192.16	-1.95937	-0.0280811	0.0500694	0.572134	0.47341	0.546642	1.85e-21
ENSG00000089048.10	1.95932	0.026951	0.0500758	0.571706	0.490492	0.420691	2.97e-14
ENSG00000167220.7	-1.95919	-0.0231874	0.0500902	0.571372	0.436041	0.406407	8.85e-14
ENSG00000187193.8	1.95916	0.0257109	0.050094	0.570916	0.817132	0.764865	8.56e-45
ENSG00000115977.14	1.95865	0.0294515	0.0501536	0.571098	0.473327	0.556048	4.04e-22
ENSG00000128512.15	1.95838	0.0275779	0.050185	0.570957	0.465088	0.733585	7.96e-40
ENSG00000002933.3	-1.95827	-0.0230255	0.0501982	0.57061	0.790782	0.694146	1.61e-32
ENSG00000105677.7	-1.95784	-0.0235512	0.0502484	0.570684	0.515894	0.714111	4.04e-38
ENSG00000177807.6	1.95552	0.0256427	0.0505213	0.573284	0.771743	0.533611	7.86e-32
ENSG00000169905.8	1.95515	0.0294067	0.0505657	0.573291	0.417587	0.368907	2.03e-12
ENSG00000197124.7	1.95448	0.034722	0.0506441	0.573682	0.387783	0.495393	4.15e-19
ENSG00000176723.5	-1.95442	-0.0549694	0.050652	0.573274	0.199156	0.221775	2.47e-07
ENSG00000148734.7	1.9544	0.0254446	0.0506539	0.572799	0.61854	0.546804	5.19e-22
ENSG00000185792.5	1.95383	0.0217737	0.0507211	0.573063	0.632086	0.433973	4.54e-15
ENSG00000116824.4	1.95378	0.0359161	0.0507278	0.572643	0.532205	0.5444	2.23e-22
ENSG00000152242.6	1.95205	0.0235514	0.0509321	0.574453	0.565125	0.531124	7.35e-21
ENSG00000244242.1	1.95175	0.0220177	0.0509674	0.574354	0.578208	0.826745	1.54e-55
ENSG00000132911.4	-1.95168	-0.0300109	0.0509763	0.57396	0.411846	0.470376	2.15e-17
ENSG00000215251.3	-1.95164	-0.0228377	0.0509812	0.573521	0.78625	0.684132	7.65e-33
ENSG00000082556.6	1.95125	0.0319543	0.0510276	0.573548	0.442681	0.402585	8.94e-16
ENSG00000178665.10	1.95089	0.0332118	0.0510695	0.573527	0.286909	0.322913	5.54e-12
ENSG00000179604.8	-1.94948	-0.0227332	0.0512377	0.57492	0.822767	0.543168	3.38e-21
ENSG00000155530.2	1.94944	0.0363782	0.0512432	0.574488	0.310059	0.337699	1.13e-11
ENSG00000229474.2	1.94884	0.0390741	0.0513144	0.574793	0.328544	0.37108	8.28e-13
ENSG00000162129.8	1.94874	0.0341552	0.0513267	0.574438	0.358376	0.371915	7.28e-13
ENSG00000163131.6	-1.94718	-0.0454457	0.0515133	0.576033	0.193556	0.263021	5e-09
ENSG00000163577.3	-1.9467	-0.0445913	0.0515703	0.576178	0.300316	0.318486	7.99e-11
ENSG00000035115.17	-1.94668	-0.0523417	0.0515736	0.575722	0.235655	0.228642	1.48e-07
ENSG00000120162.9	-1.94655	-0.0196262	0.0515885	0.575397	0.803729	0.788972	2.78e-47
ENSG00000166839.12	-1.94588	-0.0452915	0.0516687	0.5758	0.408399	0.592159	1.67e-24
ENSG00000205838.8	1.94553	0.0236499	0.0517107	0.575776	0.64774	0.515023	3.74e-20
ENSG00000155229.16	-1.94521	-0.0244181	0.0517497	0.575719	0.573325	0.643288	1.07e-29
ENSG00000080573.6	-1.94467	-0.0244057	0.051815	0.575956	0.684276	0.742343	2.78e-39
ENSG00000170011.9	1.94434	0.0375977	0.0518546	0.575906	0.262574	0.258903	2.27e-08
ENSG00000174564.8	1.94407	0.0407831	0.0518869	0.575775	0.275499	0.322316	9.05e-11
ENSG00000204387.8	1.9436	0.0344172	0.0519432	0.57591	0.37144	0.338651	9.2e-13
ENSG00000140932.5	1.94326	0.0338295	0.0519848	0.575882	0.429402	0.472271	3.71e-17
ENSG00000142684.7	1.94273	0.0300378	0.0520483	0.576097	0.587141	0.495783	2.7e-18
ENSG00000198791.7	1.94269	0.0276274	0.0520541	0.575673	0.534329	0.723571	2.89e-36
ENSG00000111305.14	1.94249	0.0242758	0.0520783	0.575454	0.615848	0.66879	1.14e-29
ENSG00000131196.13	-1.94229	-0.0183364	0.052102	0.575229	0.865299	0.738619	4.61e-45
ENSG00000145214.9	-1.94202	-0.0283045	0.0521351	0.575109	0.666064	0.695277	3.16e-32
ENSG00000164117.8	-1.94198	-0.0190865	0.0521397	0.574674	0.692811	0.544952	3.53e-23
ENSG00000105136.15	1.94112	0.0245859	0.0522435	0.575333	0.77449	0.793405	1.09e-45
ENSG00000101361.10	1.94086	0.0201022	0.0522755	0.5752	0.737738	0.756171	1.45e-41
ENSG00000178950.12	-1.94085	-0.0202508	0.0522768	0.57473	0.660158	0.596023	8.84e-26
ENSG00000100379.13	-1.94065	-0.0214993	0.0523005	0.574507	0.783136	0.77673	3.97e-44
ENSG00000165309.9	-1.94014	-0.0317276	0.0523629	0.574709	0.437226	0.588176	1.78e-23
ENSG00000257242.2	-1.93935	-0.0231237	0.0524586	0.575276	0.489847	0.438327	7.01e-16
ENSG00000176771.11	-1.93918	-0.0338347	0.0524797	0.575025	0.503558	0.40554	3.01e-14
ENSG00000063046.13	1.9383	0.0282466	0.0525871	0.575718	0.666284	0.662765	5.97e-30
ENSG00000109270.8	-1.93756	-0.0361534	0.0526764	0.576214	0.309589	0.400855	2.99e-14
ENSG00000186105.7	1.93739	0.0243289	0.0526976	0.575963	0.571776	0.58614	6.72e-24
ENSG00000215014.3	1.93734	0.0232619	0.0527034	0.575544	0.630448	0.745759	3.59e-38
ENSG00000116183.6	1.93731	0.0289388	0.0527077	0.575111	0.478621	0.408054	8.79e-15
ENSG00000163510.9	-1.93669	-0.035367	0.0527834	0.575456	0.285775	0.203962	4.96e-07
ENSG00000174840.8	1.93647	0.0251561	0.05281	0.575266	0.475192	0.396024	1.73e-14
ENSG00000145375.7	-1.93597	-0.0314364	0.0528718	0.575458	0.361131	0.349967	3.2e-12
ENSG00000186009.4	-1.93589	-0.0300444	0.0528814	0.575084	0.624218	0.541661	3.87e-21
ENSG00000157423.13	-1.93584	-0.0427141	0.0528878	0.574675	0.20659	0.173854	2.61e-06
ENSG00000136770.6	1.93569	0.0298047	0.0529061	0.574396	0.456063	0.487594	6.98e-18
ENSG00000171115.3	1.93562	0.0245528	0.0529137	0.574001	0.640976	0.785201	2.87e-44
ENSG00000164707.11	1.93476	0.0323905	0.0530194	0.57467	0.370343	0.283611	8.78e-10
ENSG00000183019.3	1.93402	0.022948	0.0531101	0.575177	0.635666	0.796308	1.5e-45
ENSG00000179397.13	1.93349	0.0299533	0.0531764	0.575417	0.682598	0.748272	1.13e-38
ENSG00000106638.11	-1.93348	-0.0398327	0.0531767	0.574944	0.351407	0.488228	1.03e-17
ENSG00000109794.9	1.93327	0.0193366	0.0532028	0.57475	0.81006	0.79947	1.61e-50
ENSG00000125485.13	1.93324	0.0234649	0.0532067	0.574318	0.674061	0.813997	1.12e-49
ENSG00000185880.8	-1.93304	-0.0357006	0.0532311	0.574107	0.376496	0.452524	7.22e-16
ENSG00000118308.10	-1.93282	-0.0243627	0.0532578	0.57392	0.749072	0.651757	2.4e-31
ENSG00000131019.6	1.93273	0.0234217	0.053269	0.573568	0.734939	0.804707	1.69e-48
ENSG00000182950.2	1.93261	0.0531735	0.0532847	0.573264	0.139204	0.23886	7.4e-08
ENSG00000128394.12	-1.93211	-0.0255815	0.0533465	0.573457	0.667484	0.611488	2.53e-26
ENSG00000049245.8	1.93095	0.0260933	0.0534892	0.574518	0.632236	0.589461	9.53e-26
ENSG00000167394.8	-1.93054	-0.0413249	0.0535403	0.574595	0.165476	0.218198	2.07e-07
ENSG00000165264.6	-1.93021	-0.0240538	0.0535804	0.574553	0.674244	0.592042	2.17e-25
ENSG00000132199.14	-1.92983	-0.0257263	0.0536278	0.57459	0.785939	0.779452	8.17e-43
ENSG00000107796.8	-1.92781	-0.0353848	0.053879	0.576807	0.390066	0.348344	2.57e-13
ENSG00000102978.8	-1.92724	-0.0249876	0.0539498	0.577092	0.784068	0.808019	4.91e-50
ENSG00000110031.8	-1.92714	-0.0650981	0.0539625	0.576756	0.180343	0.197637	1.77e-06
ENSG00000187079.10	1.92675	0.0215593	0.0540104	0.576796	0.69253	0.667785	3.96e-32
ENSG00000143977.9	1.92666	0.0265664	0.0540216	0.576444	0.536115	0.529673	8.76e-21
ENSG00000178188.10	-1.92646	-0.0273408	0.0540472	0.576246	0.53642	0.45801	3.41e-16
ENSG00000061987.10	1.92639	0.0239886	0.0540554	0.575864	0.722223	0.73372	7.13e-40
ENSG00000016602.8	1.92625	0.023629	0.0540735	0.575587	0.697795	0.682671	5.12e-32
ENSG00000091490.6	1.92541	0.0209189	0.0541778	0.576228	0.52572	0.497748	9.54e-19
ENSG00000197372.5	1.9244	0.0358578	0.0543039	0.5771	0.2626	0.324907	1.17e-10
ENSG00000112514.11	-1.92424	-0.0244189	0.054324	0.576844	0.77198	0.741513	3.91e-39
ENSG00000152520.9	1.92359	0.0236418	0.054406	0.577244	0.663466	0.830544	1.42e-52
ENSG00000138311.11	1.92229	0.026976	0.054569	0.578504	0.437309	0.431596	1.72e-16
ENSG00000205869.2	-1.92214	-0.0216311	0.0545878	0.578234	0.634466	0.782461	2.8e-46
ENSG00000206562.7	1.92178	0.0236355	0.0546331	0.578245	0.734611	0.676534	2.66e-31
ENSG00000233670.6	1.92163	0.020742	0.0546529	0.577986	0.826385	0.790364	4.23e-46
ENSG00000158555.10	1.92143	0.0308444	0.0546771	0.577774	0.350248	0.244447	7.11e-09
ENSG00000198563.9	1.92129	0.0272234	0.0546957	0.577504	0.350053	0.465321	3.2e-17
ENSG00000183578.5	-1.92112	-0.0402434	0.054717	0.577262	0.276346	0.395987	3.03e-13
ENSG00000116489.8	1.9206	0.0269564	0.0547824	0.577485	0.621236	0.543628	6.99e-22
ENSG00000166557.8	1.92039	0.0278837	0.0548081	0.57729	0.610124	0.627395	6.8e-29
ENSG00000107951.8	1.92023	0.0285388	0.0548287	0.577042	0.522784	0.592575	2.13e-24
ENSG00000138675.12	-1.92012	-0.0416954	0.054843	0.576728	0.279452	0.32126	8.66e-11
ENSG00000135297.11	1.91936	0.0245315	0.0549392	0.577274	0.645112	0.604846	1.26e-24
ENSG00000105281.8	1.91919	0.0245543	0.0549608	0.577038	0.642225	0.741362	7.19e-40
ENSG00000080293.5	-1.91879	-0.0250948	0.0550105	0.577095	0.56493	0.681349	2.85e-33
ENSG00000119899.11	1.91835	0.0263288	0.0550671	0.577225	0.463382	0.577953	8.96e-24
ENSG00000026025.9	1.91825	0.0241875	0.0550788	0.576885	0.589479	0.567478	1.67e-24
ENSG00000100220.7	1.91798	0.02594	0.0551139	0.57679	0.729459	0.758858	1.05e-40
ENSG00000113263.8	1.91784	0.0256163	0.0551315	0.576512	0.576382	0.563984	2.19e-22
ENSG00000122696.8	-1.91771	-0.0241434	0.0551478	0.576222	0.642675	0.632371	8.86e-27
ENSG00000169570.5	-1.91756	-0.039054	0.0551669	0.57596	0.434823	0.212902	7.95e-08
ENSG00000105856.9	1.91748	0.0309528	0.055177	0.575606	0.562877	0.54863	1.46e-22
ENSG00000159335.11	-1.917	-0.0268577	0.055238	0.575782	0.486907	0.553462	1.51e-23
ENSG00000124214.15	-1.91641	-0.0262232	0.0553134	0.576108	0.635409	0.742455	1.27e-41
ENSG00000214999.3	1.9163	0.0261607	0.0553265	0.575785	0.699339	0.704587	4.64e-35
ENSG00000163807.4	-1.91567	-0.028175	0.0554076	0.576171	0.52719	0.565484	3.07e-25
ENSG00000078668.9	1.91371	0.0314962	0.055657	0.578304	0.445419	0.39747	1.14e-13
ENSG00000213347.6	1.91302	0.0243888	0.0557454	0.578761	0.835415	0.795238	4.94e-50
ENSG00000213937.3	1.91269	0.0222606	0.055788	0.578744	0.705497	0.769112	1.65e-42
ENSG00000129473.5	-1.91267	-0.0278474	0.0557907	0.578313	0.787114	0.805335	7.82e-50
ENSG00000122705.12	1.91182	0.0280355	0.0558997	0.578983	0.44286	0.526251	1.17e-20
ENSG00000085117.7	-1.91146	-0.0267618	0.0559451	0.578994	0.651161	0.621823	3.43e-26
ENSG00000137078.4	-1.91115	-0.0305411	0.0559852	0.57895	0.364088	0.354605	8.17e-12
ENSG00000066044.9	-1.90867	-0.0278247	0.0563045	0.581792	0.630601	0.682193	5.21e-32
ENSG00000214212.4	1.90804	0.0213077	0.0563857	0.58217	0.740695	0.762896	1.15e-42
ENSG00000124788.13	-1.90777	-0.0227626	0.0564206	0.58207	0.65695	0.751725	5.66e-40
ENSG00000143858.7	-1.90743	-0.0215631	0.0564653	0.582072	0.627944	0.746513	9.7e-40
ENSG00000141639.7	-1.90735	-0.0250198	0.0564747	0.581709	0.604081	0.61737	1.58e-26
ENSG00000144134.14	1.90727	0.0299471	0.0564863	0.58137	0.330843	0.263479	1.51e-08
ENSG00000109618.7	1.90656	0.0204588	0.0565776	0.581851	0.651981	0.669449	3.65e-35
ENSG00000014914.15	-1.90581	-0.0438955	0.0566744	0.582388	0.184531	0.342156	3.18e-11
ENSG00000120332.11	1.90522	0.035335	0.0567518	0.582725	0.33192	0.382826	1.09e-13
ENSG00000105819.9	1.90498	0.0367199	0.0567832	0.58259	0.394783	0.37275	3.5e-14
ENSG00000196666.3	-1.90457	-0.0444804	0.0568359	0.582672	0.213088	0.224613	1.56e-07
ENSG00000169006.6	1.90432	0.0246652	0.056869	0.582555	0.730122	0.496484	5.74e-19
ENSG00000122417.11	-1.90414	-0.0338467	0.056892	0.582333	0.349836	0.303126	1.06e-09
ENSG00000143387.8	1.90335	0.0353923	0.0569953	0.582934	0.256066	0.387255	4.46e-14
ENSG00000185070.6	1.90332	0.0350956	0.0569986	0.582511	0.344177	0.323298	1.88e-10
ENSG00000170892.6	-1.90306	-0.0422343	0.0570332	0.582409	0.257067	0.324055	9.23e-11
ENSG00000253626.2	1.903	0.0180165	0.0570412	0.582036	0.557057	0.504175	9.95e-19
ENSG00000129515.14	1.9028	0.0217678	0.0570665	0.58184	0.715352	0.710395	3.08e-34
ENSG00000139973.11	1.90211	0.0271672	0.0571562	0.5823	0.721318	0.578834	3.68e-23
ENSG00000103479.10	1.90185	0.0227271	0.0571904	0.582194	0.762561	0.650476	1.42e-32
ENSG00000196209.8	-1.90165	-0.022069	0.0572163	0.582004	0.720333	0.784202	6.63e-47
ENSG00000187147.13	1.90115	0.0261939	0.0572822	0.582221	0.567142	0.552711	1.22e-21
ENSG00000175215.5	-1.90073	-0.0323565	0.057338	0.582335	0.266959	0.33723	2.2e-11
ENSG00000136881.7	1.90027	0.0220099	0.0573983	0.582495	0.805099	0.825413	8.93e-51
ENSG00000125657.3	1.89871	0.0224312	0.0576031	0.584119	0.707839	0.82878	7.19e-52
ENSG00000244509.3	-1.89819	-0.0272982	0.0576715	0.584359	0.565208	0.567297	3.13e-22
ENSG00000065183.11	-1.89808	-0.0255514	0.0576855	0.584048	0.66261	0.683514	4.15e-32
ENSG00000052344.11	-1.89805	-0.0342094	0.0576896	0.583636	0.352114	0.301436	8.28e-10
ENSG00000124574.10	-1.89684	-0.0249906	0.0578486	0.584792	0.587343	0.780749	1.53e-42
ENSG00000150456.6	-1.89669	-0.0218032	0.0578682	0.584538	0.592182	0.701707	2.19e-35
ENSG00000125901.5	1.89667	0.0241598	0.0578712	0.584117	0.654301	0.668996	6.9e-31
ENSG00000185420.14	-1.89585	-0.0263014	0.0579798	0.584761	0.656911	0.845882	2.04e-56
ENSG00000145390.7	-1.89507	-0.047758	0.0580832	0.585352	0.257561	0.250307	5.19e-08
ENSG00000127191.13	-1.89506	-0.0279929	0.0580841	0.584909	0.53034	0.770267	7.51e-42
ENSG00000103549.17	-1.89469	-0.03128	0.0581337	0.584957	0.318619	0.280279	4.45e-09
ENSG00000131620.13	1.89433	0.0210674	0.0581815	0.584988	0.689127	0.739085	6.53e-37
ENSG00000113161.11	1.89422	0.0254581	0.0581962	0.584686	0.570856	0.585836	8.5e-24
ENSG00000198746.8	1.89388	0.0519688	0.0582415	0.584691	0.224513	0.276121	5.44e-10
ENSG00000198604.6	1.89262	0.025	0.0584086	0.585918	0.627633	0.671401	4.66e-32
ENSG00000163239.8	-1.89242	-0.025137	0.0584352	0.585735	0.510764	0.499772	6.26e-19
ENSG00000197991.10	1.89024	0.0982667	0.0587253	0.588192	0.0529185	0.188922	2.43e-06
ENSG00000179774.7	-1.88988	-0.0606484	0.0587739	0.588228	0.153581	0.26269	1.01e-08
ENSG00000206177.2	-1.88966	-0.0232313	0.0588039	0.588077	0.568954	0.688983	8.84e-32
ENSG00000160570.9	1.88922	0.0289811	0.0588625	0.588212	0.380919	0.471241	9.97e-17
ENSG00000160180.14	1.88907	0.0220024	0.058883	0.587968	0.565236	0.286809	1.65e-09
ENSG00000144567.6	-1.88883	-0.0305765	0.0589145	0.587833	0.559953	0.632556	8.3e-28
ENSG00000169032.5	-1.88854	-0.0236022	0.0589535	0.587773	0.655865	0.684598	2.42e-33
ENSG00000185305.6	-1.88834	-0.0260603	0.0589804	0.587593	0.429664	0.496964	3.92e-18
ENSG00000170584.6	1.88827	0.0234167	0.0589898	0.587239	0.623709	0.511544	9.93e-24
ENSG00000107443.11	1.88745	0.0442777	0.0590999	0.587886	0.425664	0.464303	1.19e-17
ENSG00000179165.9	1.88702	0.0270358	0.0591582	0.588018	0.661252	0.651764	8.27e-29
ENSG00000131508.11	-1.88685	-0.038574	0.0591798	0.587786	0.248218	0.269187	9.26e-09
ENSG00000254943.1	1.88637	0.0245781	0.0592454	0.58799	0.597046	0.638759	1.62e-29
ENSG00000087263.12	1.88617	0.030054	0.0592719	0.587806	0.599966	0.737869	3.27e-38
ENSG00000186487.13	1.88552	0.0288106	0.0593593	0.588226	0.727422	0.629825	9.64e-31
ENSG00000250305.4	-1.8852	-0.0236355	0.059403	0.588213	0.711	0.688083	1.62e-33
ENSG00000197128.7	-1.88499	-0.0294093	0.0594306	0.588041	0.628391	0.606557	1.27e-27
ENSG00000140451.8	1.88482	0.0266198	0.0594538	0.587825	0.40715	0.528476	1.09e-20
ENSG00000075043.13	-1.88398	-0.0236544	0.0595683	0.588511	0.801955	0.73895	4.89e-41
ENSG00000125846.11	-1.88389	-0.0251817	0.0595795	0.588177	0.582534	0.68375	2.07e-31
ENSG00000169375.11	-1.88382	-0.0381569	0.059589	0.587827	0.170361	0.407558	3.36e-14
ENSG00000179776.13	-1.88327	-0.0217685	0.0596638	0.588121	0.712893	0.678282	5.07e-31
ENSG00000118418.10	1.88322	0.0377591	0.0596702	0.58774	0.351614	0.371538	2.74e-14
ENSG00000121931.11	-1.88174	-0.0212773	0.0598718	0.589281	0.832572	0.745087	2.34e-38
ENSG00000128487.12	1.88163	0.0269676	0.0598857	0.588974	0.488287	0.560339	2.94e-24
ENSG00000253250.2	-1.88154	-0.0347776	0.0598982	0.588654	0.404678	0.450563	1.5e-16
ENSG00000092096.10	1.88097	0.0235116	0.0599764	0.588979	0.606754	0.706258	2.47e-35
ENSG00000177363.4	1.8809	0.0292128	0.0599851	0.588622	0.450169	0.545415	1.29e-21
ENSG00000119446.9	-1.88079	-0.0321297	0.0600001	0.588327	0.444801	0.49268	6.2e-19
ENSG00000198920.5	-1.87926	-0.0288199	0.0602089	0.589932	0.599159	0.842259	9.09e-58
ENSG00000100813.10	1.87895	0.0211542	0.0602513	0.589905	0.761375	0.702836	3.48e-33
ENSG00000136371.5	1.87769	0.0233816	0.060423	0.591143	0.661749	0.63476	1.14e-27
ENSG00000160352.11	-1.87721	-0.0231348	0.0604895	0.59135	0.657502	0.561304	6.3e-22
ENSG00000143320.4	1.87707	0.0237769	0.0605085	0.591094	0.712859	0.67446	2.62e-31
ENSG00000184492.5	1.87678	0.0282165	0.0605485	0.591042	0.558515	0.421826	5.25e-15
ENSG00000105379.5	1.87674	0.0207761	0.0605531	0.590645	0.83771	0.807929	5.68e-51
ENSG00000118777.6	1.87668	0.0390531	0.0605617	0.590289	0.254885	0.331402	9.57e-12
ENSG00000101544.4	1.87629	0.0483322	0.0606157	0.590375	0.41498	0.526142	1.07e-20
ENSG00000183785.10	1.87449	0.0254039	0.0608626	0.592337	0.668489	0.650521	1.33e-29
ENSG00000000460.12	1.8739	0.030357	0.0609438	0.592686	0.408928	0.598881	1.53e-25
ENSG00000103496.10	-1.87344	-0.0315969	0.0610073	0.592862	0.413801	0.442022	5.01e-16
ENSG00000157870.10	-1.8733	-0.0223116	0.0610272	0.592615	0.776661	0.790451	1.15e-44
ENSG00000112651.7	-1.87271	-0.0273783	0.0611081	0.59296	0.477109	0.599418	2.47e-24
ENSG00000197641.7	1.87205	0.0265077	0.0612	0.59341	0.608865	0.650692	5.18e-28
ENSG00000099992.11	-1.87121	-0.0405979	0.0613154	0.594088	0.236208	0.352543	1.75e-11
ENSG00000139631.14	-1.87116	-0.0275749	0.0613227	0.593719	0.580733	0.646358	2.32e-28
ENSG00000143190.17	1.87092	0.022358	0.0613558	0.593599	0.744503	0.811658	1.87e-48
ENSG00000095970.12	-1.87058	-0.0300664	0.0614032	0.593618	0.52107	0.447267	1.99e-15
ENSG00000132321.12	1.86933	0.0293202	0.0615769	0.594857	0.530505	0.598193	3.74e-24
ENSG00000110851.7	1.86882	0.0266377	0.0616482	0.595105	0.458806	0.649646	9.84e-31
ENSG00000138433.11	-1.86843	-0.0206479	0.0617028	0.595193	0.624551	0.639693	1.52e-27
ENSG00000156304.10	-1.86792	-0.0195693	0.0617736	0.595436	0.823325	0.770498	1.07e-43
ENSG00000113532.8	1.86774	0.0256852	0.061798	0.595231	0.526225	0.50998	1.62e-19
ENSG00000009709.7	-1.86768	-0.0201951	0.0618061	0.594871	0.613959	0.499226	4.77e-18
ENSG00000081853.13	1.86742	0.0280413	0.0618428	0.594785	0.443393	0.323651	1.38e-11
ENSG00000197077.8	1.86708	0.027917	0.0618907	0.594809	0.562256	0.685803	1.66e-32
ENSG00000233493.3	1.86696	0.0198631	0.0619065	0.594523	0.862234	0.83811	1.72e-53
ENSG00000105976.10	1.86678	0.0265568	0.0619317	0.594328	0.480309	0.441084	2.26e-16
ENSG00000039139.9	-1.86664	-0.0234314	0.0619523	0.594089	0.752932	0.74335	1.01e-38
ENSG00000109787.8	1.86596	0.0307598	0.0620472	0.594563	0.518391	0.507993	3.59e-20
ENSG00000165490.8	1.86575	0.0294533	0.0620766	0.594409	0.354988	0.398046	2.18e-13
ENSG00000167723.10	1.86501	0.0215734	0.0621806	0.594968	0.75176	0.848238	2.27e-56
ENSG00000104133.10	-1.86493	-0.0381216	0.0621914	0.594636	0.215652	0.180023	6.62e-07
ENSG00000146151.8	-1.86422	-0.0545294	0.0622911	0.595153	0.136539	0.211094	7.33e-07
ENSG00000172159.11	-1.86335	-0.0273947	0.0624126	0.595878	0.679417	0.830744	2.57e-53
ENSG00000102921.3	-1.86164	-0.0261921	0.0626532	0.597738	0.404673	0.517844	7.63e-20
ENSG00000162341.11	1.86142	0.0235858	0.0626851	0.597606	0.611556	0.638484	3.78e-29
ENSG00000151422.8	-1.86107	-0.023194	0.062734	0.597636	0.38576	0.469047	1.36e-16
ENSG00000158373.7	-1.86073	-0.0579125	0.0627829	0.597666	0.213918	0.246188	8.1e-09
ENSG00000129007.10	-1.86031	-0.0321955	0.0628413	0.597786	0.375753	0.509387	1.54e-18
ENSG00000165650.7	1.86023	0.0211455	0.0628531	0.597464	0.719134	0.811433	1.75e-48
ENSG00000182183.10	1.85928	0.0295007	0.0629877	0.598307	0.666135	0.585162	9.25e-24
ENSG00000165671.14	1.85926	0.0417323	0.0629904	0.597899	0.298322	0.292329	2.18e-09
ENSG00000101347.7	-1.85805	-0.0349996	0.0631617	0.599089	0.242491	0.267345	1.06e-08
ENSG00000127452.4	1.85797	0.0378457	0.0631737	0.598767	0.280611	0.326301	1.13e-10
ENSG00000075461.5	-1.85772	-0.0231832	0.0632085	0.598664	0.689759	0.613218	1.04e-27
ENSG00000213145.5	-1.8574	-0.0220142	0.0632538	0.598658	0.686012	0.760904	9.01e-40
ENSG00000100324.9	-1.85703	-0.0192753	0.0633071	0.598729	0.657868	0.79446	5.72e-47
ENSG00000240184.2	1.85694	0.0356914	0.0633195	0.598413	0.407924	0.521617	1.43e-19
ENSG00000174448.4	-1.8569	-0.0376419	0.063326	0.598042	0.240782	0.313907	3.55e-10
ENSG00000135655.9	-1.85575	-0.0247524	0.0634889	0.599146	0.647662	0.564091	7.96e-25
ENSG00000153310.14	1.85559	0.0286846	0.0635117	0.598929	0.470322	0.447052	7.37e-18
ENSG00000155975.5	1.85557	0.0216583	0.0635147	0.598525	0.824572	0.778024	1.21e-42
ENSG00000204347.3	1.8553	0.0278144	0.0635539	0.598462	0.552376	0.195062	2.83e-06
ENSG00000144645.9	-1.85528	-0.0258398	0.0635568	0.598059	0.738796	0.834686	2.97e-56
ENSG00000081721.7	-1.85523	-0.0235828	0.0635636	0.597692	0.718152	0.673159	9.56e-31
ENSG00000204138.8	1.8549	0.03711	0.0636106	0.597703	0.317946	0.311423	3.95e-10
ENSG00000058668.10	1.85486	0.0211061	0.0636165	0.597329	0.742591	0.654291	1.56e-29
ENSG00000106077.14	-1.85459	-0.0315125	0.0636554	0.597266	0.465746	0.52145	1.38e-21
ENSG00000185019.12	-1.85366	-0.0257921	0.0637881	0.598081	0.670209	0.63663	3.3e-28
ENSG00000126214.16	-1.85276	-0.0208587	0.0639161	0.598851	0.577665	0.639536	1.17e-28
ENSG00000095066.7	-1.85189	-0.0214301	0.064042	0.5996	0.606595	0.680241	4.67e-31
ENSG00000126216.8	1.85153	0.01966	0.0640937	0.599655	0.67978	0.719001	2e-35
ENSG00000146453.8	1.85136	0.0339639	0.0641182	0.599455	0.736832	0.808283	9.24e-48
ENSG00000158792.11	1.85009	0.0409218	0.0643008	0.600732	0.207684	0.270268	8.44e-09
ENSG00000130881.9	-1.84906	-0.0231761	0.0644491	0.601686	0.643149	0.609585	1.67e-26
ENSG00000140575.8	1.84896	0.0266332	0.0644631	0.601388	0.716147	0.749976	1.49e-39
ENSG00000095397.9	1.84857	0.0237794	0.0645196	0.601485	0.725509	0.795534	2.06e-46
ENSG00000173918.10	-1.84824	-0.0235254	0.0645669	0.601497	0.522986	0.37336	8.41e-14
ENSG00000077684.11	-1.84811	-0.0319937	0.0645861	0.601247	0.255319	0.377077	3.17e-13
ENSG00000140563.10	-1.8481	-0.025488	0.0645879	0.600835	0.762432	0.847227	1.03e-57
ENSG00000198830.6	1.84738	0.0265289	0.064692	0.601375	0.358074	0.387837	2.83e-13
ENSG00000113742.8	1.84723	0.0236317	0.0647142	0.601154	0.667597	0.767382	7.36e-41
ENSG00000146521.5	-1.8461	-0.0180685	0.0648781	0.602248	0.898272	0.850049	2.62e-57
ENSG00000144224.12	-1.84605	-0.0280726	0.0648856	0.601889	0.383698	0.44417	9.58e-16
ENSG00000118257.12	1.84538	0.0233003	0.0649818	0.602355	0.540807	0.479923	3.67e-17
ENSG00000156873.11	1.84479	0.0407592	0.0650688	0.602733	0.220105	0.223476	1.69e-07
ENSG00000072657.4	1.84477	0.0330865	0.0650713	0.602329	0.303002	0.438911	6.37e-16
ENSG00000137558.3	1.84452	0.025399	0.0651067	0.60223	0.555021	0.479355	3.14e-17
ENSG00000220575.3	-1.84448	-0.0237965	0.0651126	0.601858	0.662185	0.415795	4.75e-16
ENSG00000163793.8	1.8441	0.044392	0.065168	0.601945	0.189028	0.305935	5.13e-10
ENSG00000182853.7	-1.84409	-0.0259217	0.06517	0.601537	0.644673	0.537102	3.69e-23
ENSG00000242616.3	-1.84406	-0.0246816	0.0651739	0.601148	0.593651	0.610469	5.67e-27
ENSG00000170324.15	-1.84393	-0.0280449	0.0651938	0.600908	0.45866	0.4986	6.38e-18
ENSG00000260027.3	1.84215	0.0333495	0.0654536	0.602877	0.375669	0.416906	1.61e-14
ENSG00000089693.6	-1.84127	-0.0224018	0.0655814	0.603628	0.779339	0.788819	3.95e-46
ENSG00000204084.8	-1.84083	-0.0177659	0.0656458	0.603796	0.856588	0.774449	1.15e-44
ENSG00000007047.10	-1.84067	-0.0378999	0.0656704	0.603597	0.534511	0.748924	4.33e-40
ENSG00000132465.6	1.84009	0.0283864	0.0657551	0.60395	0.513735	0.437184	1.66e-15
ENSG00000186642.11	1.83948	0.0245574	0.0658441	0.604343	0.423134	0.546428	5.47e-21
ENSG00000125445.6	1.83914	0.0256533	0.0658949	0.604384	0.614556	0.545112	1.05e-22
ENSG00000134352.15	-1.8391	-0.0245979	0.065901	0.604016	0.737046	0.678131	3.98e-34
ENSG00000156795.2	-1.83858	-0.0241765	0.0659776	0.604294	0.517985	0.77413	8.25e-44
ENSG00000204237.4	1.83717	0.0235854	0.0661849	0.605768	0.568381	0.618318	3.39e-26
ENSG00000147488.7	1.83653	0.0342895	0.0662788	0.606202	0.412692	0.351379	1.16e-11
ENSG00000168259.10	1.83562	0.0228328	0.0664145	0.607018	0.642296	0.515584	7.16e-20
ENSG00000138642.10	-1.83552	-0.0301879	0.0664293	0.606729	0.475983	0.454944	1.99e-17
ENSG00000160233.6	-1.83552	-0.0246257	0.0664294	0.606306	0.709743	0.704579	6.78e-34
ENSG00000149346.10	-1.8354	-0.0266277	0.0664462	0.606036	0.592277	0.621971	3.43e-26
ENSG00000163453.7	1.83471	0.0218042	0.0665487	0.606548	0.687026	0.59888	7.51e-31
ENSG00000204439.3	1.83424	0.0304194	0.0666182	0.606757	0.374163	0.460053	4.49e-16
ENSG00000103460.12	-1.83387	-0.023435	0.0666729	0.606833	0.651274	0.678139	1.16e-31
ENSG00000166750.5	1.83375	0.0265914	0.0666907	0.606571	0.586006	0.56118	7.13e-22
ENSG00000197140.10	1.83366	0.029817	0.0667046	0.606276	0.381682	0.351136	1.63e-11
ENSG00000151327.8	1.83294	0.0267508	0.0668113	0.606823	0.676221	0.695025	1.08e-33
ENSG00000163884.3	-1.83253	-0.0298312	0.0668731	0.606963	0.466496	0.590479	7.95e-24
ENSG00000138829.6	1.83249	0.0358111	0.0668789	0.606594	0.230471	0.310292	3.02e-11
ENSG00000109680.6	-1.83224	-0.0254287	0.0669156	0.606506	0.703286	0.613149	5.38e-26
ENSG00000167657.7	-1.83168	-0.0317278	0.0669994	0.606844	0.318197	0.259839	2.38e-09
ENSG00000104967.6	1.83161	0.0394356	0.06701	0.606519	0.487982	0.513271	4.3e-21
ENSG00000103035.6	-1.83035	-0.038899	0.0671974	0.607795	0.435441	0.542709	3.8e-21
ENSG00000174145.7	1.83033	0.0236339	0.0672004	0.607401	0.576586	0.666622	2.9e-32
ENSG00000185627.13	1.83005	0.0237246	0.0672428	0.607364	0.627645	0.634078	3.34e-28
ENSG00000196581.6	1.82998	0.0261262	0.0672527	0.607033	0.67995	0.502937	1.66e-19
ENSG00000166323.8	-1.82938	-0.0325441	0.067343	0.607429	0.290658	0.31903	8.29e-11
ENSG00000164024.7	-1.8293	-0.03367	0.0673545	0.607113	0.312885	0.377593	1.56e-12
ENSG00000127125.7	1.82916	0.0333346	0.0673764	0.606891	0.356118	0.332961	1.37e-11
ENSG00000061656.5	1.82898	0.0348211	0.0674022	0.606706	0.254185	0.237948	1.19e-07
ENSG00000188886.3	1.8287	0.0485101	0.0674446	0.606669	0.127387	0.218988	4.94e-07
ENSG00000144366.11	-1.82764	-0.0227262	0.0676035	0.60768	0.396297	0.512766	6.03e-20
ENSG00000179520.6	1.82684	0.0249272	0.0677231	0.608336	0.435942	0.371837	1.3e-13
ENSG00000143442.17	1.82683	0.032212	0.0677257	0.607942	0.296919	0.339874	3.35e-11
ENSG00000173991.5	-1.82672	-0.0264744	0.0677415	0.607666	0.434292	0.513106	2.23e-20
ENSG00000185860.9	1.82612	0.0386593	0.067832	0.608059	0.303795	0.274492	1.08e-09
ENSG00000110680.8	1.82601	0.0356299	0.0678489	0.607794	0.254677	0.410806	4.69e-14
ENSG00000184903.5	-1.82588	-0.0331061	0.0678677	0.607546	0.348693	0.463218	9.02e-17
ENSG00000179262.5	-1.82558	-0.0333118	0.067914	0.607544	0.456859	0.49589	2.78e-19
ENSG00000125084.7	1.82507	0.036547	0.0679904	0.607811	0.598665	0.673957	1.51e-31
ENSG00000055044.6	1.8248	0.0412604	0.0680318	0.607765	0.202167	0.234808	7.11e-08
ENSG00000147684.3	1.82405	0.0283436	0.0681439	0.608351	0.568531	0.66081	5.83e-31
ENSG00000119673.10	-1.82309	-0.0233038	0.0682903	0.609241	0.667977	0.664775	8.76e-31
ENSG00000185271.6	1.82297	0.0236298	0.0683075	0.608978	0.572779	0.813729	5.85e-52
ENSG00000111961.12	-1.82292	-0.0203346	0.0683156	0.608635	0.749508	0.771993	5.91e-46
ENSG00000171988.13	1.82254	0.0315191	0.0683737	0.608738	0.434064	0.343371	9.15e-12
ENSG00000133256.8	-1.82246	-0.0234723	0.0683856	0.608429	0.545185	0.552133	6.55e-22
ENSG00000101306.6	1.8224	0.0337322	0.0683937	0.608087	0.323571	0.300216	1.85e-10
ENSG00000196419.8	-1.82166	-0.0272789	0.0685067	0.608677	0.480354	0.400647	6.93e-14
ENSG00000144711.9	-1.82025	-0.0318729	0.0687205	0.610161	0.51683	0.551139	9.5e-24
ENSG00000122203.10	-1.82023	-0.0220171	0.0687246	0.609784	0.654902	0.707206	4.77e-37
ENSG00000152223.8	-1.81985	-0.0272716	0.0687817	0.609876	0.631535	0.634208	7.15e-33
ENSG00000162188.5	-1.81973	-0.0329549	0.0688003	0.609627	0.296919	0.327192	1.01e-10
ENSG00000108272.9	-1.81972	-0.02022	0.068802	0.609229	0.725969	0.727567	3.57e-36
ENSG00000113916.13	-1.81942	-0.0213504	0.0688477	0.60922	0.820714	0.507282	1.85e-18
ENSG00000116717.7	-1.81919	-0.0278071	0.0688827	0.609117	0.40233	0.278854	2.57e-09
ENSG00000164252.8	1.81908	0.0260169	0.0688992	0.608851	0.657733	0.581526	3.82e-25
ENSG00000162722.8	1.81908	0.0244539	0.0688997	0.608444	0.528913	0.522084	1.52e-21
ENSG00000214376.5	-1.81872	-0.0306691	0.0689537	0.60851	0.581482	0.619343	4.49e-28
ENSG00000188089.9	-1.81872	-0.0483546	0.0689544	0.608104	0.231042	0.198473	2.1e-06
ENSG00000164048.9	-1.81805	-0.032002	0.0690558	0.608588	0.321641	0.333725	9.59e-12
ENSG00000149380.7	-1.818	-0.0372671	0.0690644	0.608254	0.242339	0.377549	4.21e-13
ENSG00000142549.9	1.81797	0.0228257	0.0690693	0.607886	0.635605	0.759446	3.84e-45
ENSG00000269514.1	-1.81746	-0.0216815	0.0691474	0.608164	0.538355	0.532766	8.47e-21
ENSG00000135632.7	-1.81716	-0.0313299	0.0691919	0.608146	0.301378	0.257879	5.01e-10
ENSG00000175662.13	1.81684	0.0302387	0.0692412	0.60817	0.434675	0.551642	3.1e-22
ENSG00000102753.5	1.81677	0.0293542	0.069252	0.607856	0.32763	0.211284	3.84e-07
ENSG00000119946.9	1.81663	0.0221328	0.0692745	0.607645	0.524752	0.425952	1.47e-14
ENSG00000135847.5	1.81661	0.0285134	0.0692763	0.607253	0.52076	0.50761	4.45e-20
ENSG00000167244.13	-1.8162	-0.0229938	0.06934	0.607404	0.711371	0.68758	2.71e-36
ENSG00000147697.4	1.81601	0.0199647	0.0693689	0.60725	0.850159	0.819969	2.07e-52
ENSG00000042493.11	-1.81552	-0.0215055	0.0694446	0.607505	0.568721	0.568849	1.46e-22
ENSG00000121390.13	-1.81542	-0.0195524	0.0694595	0.607229	0.726622	0.646205	1.47e-30
ENSG00000124228.10	-1.81539	-0.0211679	0.0694637	0.606859	0.495299	0.37111	1.11e-12
ENSG00000182676.4	1.81494	0.0219815	0.0695329	0.607058	0.799049	0.799899	8.09e-48
ENSG00000148704.8	1.81474	0.0298785	0.0695639	0.606923	0.60615	0.712285	2.19e-34
ENSG00000152292.12	1.81408	0.0202097	0.069666	0.607408	0.709087	0.707676	1.57e-33
ENSG00000124177.10	1.81334	0.024902	0.0697799	0.607995	0.504278	0.526421	1.17e-20
ENSG00000146469.8	1.81171	0.0220246	0.0700308	0.609774	0.595397	0.59799	1.29e-27
ENSG00000120471.10	-1.8116	-0.0258905	0.0700473	0.609512	0.739494	0.840598	1.69e-53
ENSG00000078043.11	1.81049	0.0368082	0.0702204	0.610611	0.451975	0.423577	3.3e-15
ENSG00000167513.4	1.8101	0.0220759	0.0702806	0.610728	0.754291	0.807496	8.45e-50
ENSG00000096088.12	-1.80971	-0.0231922	0.0703403	0.61084	0.503524	0.538838	1.48e-20
ENSG00000156463.13	-1.80863	-0.0343141	0.0705085	0.611894	0.26551	0.378813	1.08e-12
ENSG00000181513.10	-1.80842	-0.0258265	0.0705419	0.611778	0.340558	0.372289	1.02e-12
ENSG00000019485.8	1.8077	0.0229009	0.0706525	0.61233	0.678731	0.754981	1.62e-43
ENSG00000116039.7	-1.80766	-0.0254083	0.070659	0.61198	0.561367	0.546433	1.32e-22
ENSG00000122507.16	1.80711	0.0282168	0.0707446	0.612315	0.502824	0.548459	2.32e-21
ENSG00000115310.13	-1.8066	-0.0333868	0.0708249	0.612605	0.367372	0.320479	1.68e-10
ENSG00000198854.4	1.80637	0.0376026	0.0708613	0.612514	0.195682	0.285227	2.61e-09
ENSG00000165156.10	1.80636	0.0182486	0.0708621	0.612116	0.792548	0.795323	2.61e-50
ENSG00000164023.10	-1.80564	-0.0235395	0.070974	0.612678	0.67675	0.712968	1.39e-34
ENSG00000166828.2	1.80562	0.0270202	0.0709776	0.612304	0.614868	0.767399	1.87e-42
ENSG00000154114.8	1.80526	0.0200588	0.0710334	0.61238	0.792459	0.746917	1.48e-41
ENSG00000232774.3	1.80505	0.0259232	0.0710664	0.612261	0.509719	0.581469	1.49e-23
ENSG00000169871.8	-1.80441	-0.0267977	0.0711668	0.612721	0.462035	0.792223	1.12e-44
ENSG00000127399.10	1.80436	0.0283006	0.0711746	0.612385	0.917022	0.918942	7.08e-81
ENSG00000116001.11	1.80332	0.0234477	0.0713378	0.613385	0.551036	0.533386	3.67e-20
ENSG00000159147.13	1.80224	0.0259855	0.0715069	0.614435	0.426113	0.429358	1.41e-15
ENSG00000006042.7	-1.80204	-0.0247687	0.0715399	0.614314	0.567767	0.658723	4.2e-30
ENSG00000175564.8	1.80197	0.0428612	0.0715498	0.613996	0.207416	0.392892	6.04e-15
ENSG00000169436.12	-1.80192	-0.0210334	0.0715581	0.613663	0.705053	0.763776	1.61e-41
ENSG00000143157.7	1.8019	0.0292099	0.0715611	0.613287	0.570676	0.811566	3.29e-48
ENSG00000132635.12	1.8019	0.0302418	0.0715615	0.612888	0.414878	0.545487	6.45e-21
ENSG00000138674.12	-1.80175	-0.021556	0.0715846	0.612684	0.727007	0.767732	2.35e-41
ENSG00000170471.10	-1.80166	-0.0209163	0.0715986	0.612403	0.621051	0.676241	1.82e-31
ENSG00000226180.2	-1.80113	-0.0209387	0.071683	0.612723	0.828051	0.885617	2.41e-66
ENSG00000165097.9	-1.80099	-0.0247497	0.0717045	0.612506	0.734331	0.716037	3.69e-35
ENSG00000134419.11	-1.80091	-0.0297449	0.0717167	0.61221	0.488574	0.642193	2.72e-28
ENSG00000111057.6	1.80059	0.0261269	0.0717672	0.61224	0.633272	0.674352	9.21e-32
ENSG00000130513.6	1.80007	0.0179489	0.0718491	0.612539	0.671419	0.630181	1.2e-27
ENSG00000161179.9	-1.79968	-0.0336403	0.071911	0.612667	0.497123	0.573223	1.36e-22
ENSG00000171119.2	-1.79951	-0.0265869	0.0719376	0.612494	0.609717	0.582362	1.18e-24
ENSG00000100330.11	1.7991	0.0233898	0.0720034	0.612655	0.605123	0.62662	3.44e-27
ENSG00000132952.7	1.79836	0.0141986	0.0721201	0.613248	0.783948	0.72047	5.16e-38
ENSG00000160323.14	1.79814	0.0210489	0.0721551	0.613147	0.767257	0.701082	4.34e-36
ENSG00000164512.13	1.79792	0.0231334	0.0721898	0.613043	0.66138	0.686881	1.2e-31
ENSG00000182093.10	-1.79783	-0.0240064	0.0722037	0.612763	0.611973	0.609251	3.41e-26
ENSG00000187391.13	1.79712	0.0211874	0.0723164	0.61332	0.617775	0.645584	2.25e-29
ENSG00000105697.3	-1.79687	-0.0221503	0.0723566	0.613263	0.767593	0.726464	2.62e-37
ENSG00000163827.8	-1.79633	-0.0350956	0.072442	0.613589	0.258238	0.313642	4.45e-10
ENSG00000127863.11	1.79605	0.0202677	0.0724873	0.613575	0.830891	0.815727	2.89e-50
ENSG00000181754.6	-1.79596	-0.0263393	0.0725009	0.613292	0.510363	0.621089	3.64e-26
ENSG00000178719.12	-1.79551	-0.0242307	0.0725718	0.613495	0.60292	0.68413	1.16e-31
ENSG00000258227.2	-1.79543	-0.0307616	0.0725847	0.613207	0.458821	0.449336	5.41e-16
ENSG00000182557.3	-1.79517	-0.0243985	0.0726274	0.613171	0.755962	0.672207	1.28e-30
ENSG00000132329.6	1.79484	0.0267669	0.0726796	0.613216	0.667787	0.553939	5.99e-23
ENSG00000182272.7	-1.7947	-0.0261338	0.0727021	0.613009	0.574571	0.515746	1.09e-19
ENSG00000168938.5	1.79455	0.0226136	0.0727249	0.612805	0.503968	0.507893	7.69e-20
ENSG00000135336.10	-1.7944	-0.0292947	0.0727501	0.612622	0.386385	0.341895	4.03e-11
ENSG00000182197.6	1.79434	0.0453256	0.0727597	0.612309	0.407554	0.576777	1.53e-24
ENSG00000140545.10	1.79396	0.021861	0.0728194	0.612417	0.70991	0.759332	1.36e-39
ENSG00000213638.4	1.79358	0.0232696	0.0728797	0.612529	0.72223	0.809391	7.95e-53
ENSG00000107566.9	-1.79344	-0.0294963	0.0729033	0.612334	0.506644	0.482965	2.9e-17
ENSG00000111785.14	-1.79335	-0.0268022	0.0729172	0.612057	0.462068	0.589107	2.09e-23
ENSG00000228672.2	-1.79328	-0.0330139	0.072928	0.611754	0.303742	0.236993	1.98e-08
ENSG00000103042.4	1.79241	0.0288228	0.0730672	0.612529	0.49691	0.603305	5.79e-25
ENSG00000162929.9	-1.79235	-0.0318123	0.0730763	0.612212	0.351335	0.374063	1.21e-14
ENSG00000206559.3	-1.79218	-0.0209555	0.0731036	0.612048	0.624679	0.609593	1.5e-26
ENSG00000198944.4	-1.79189	-0.02505	0.0731503	0.612047	0.60126	0.526379	3.49e-20
ENSG00000204472.8	1.79116	0.0319926	0.0732673	0.612633	0.294649	0.351219	5.79e-12
ENSG00000160200.13	-1.79106	-0.0224269	0.0732836	0.612377	0.819335	0.671835	9.77e-35
ENSG00000187954.8	1.79071	0.0256897	0.0733403	0.612459	0.517589	0.536064	3.77e-21
ENSG00000166257.4	-1.78884	-0.0202514	0.0736405	0.614573	0.823822	0.734786	1.74e-37
ENSG00000145391.9	-1.78883	-0.0224399	0.0736414	0.614188	0.609473	0.624871	3.18e-28
ENSG00000123815.7	-1.78883	-0.0327441	0.0736421	0.613803	0.41239	0.65429	9.93e-30
ENSG00000171103.6	1.7888	0.0247661	0.0736478	0.613458	0.726182	0.691039	6.64e-34
ENSG00000164346.5	-1.78863	-0.0422814	0.0736743	0.613288	0.198256	0.830405	1.58e-52
ENSG00000138622.3	1.78851	0.0320116	0.0736936	0.613058	0.305646	0.259001	1.41e-09
ENSG00000116251.5	-1.78786	-0.0227881	0.0737993	0.613547	0.802611	0.738401	3.3e-37
ENSG00000177669.3	1.78782	0.0249234	0.0738053	0.613206	0.543903	0.595512	2.53e-26
ENSG00000166411.9	-1.78772	-0.0283155	0.0738205	0.612942	0.418341	0.584198	2.32e-25
ENSG00000110719.5	-1.78767	-0.0420986	0.0738297	0.612629	0.202893	0.483906	2.16e-18
ENSG00000168763.11	-1.78762	-0.0393224	0.0738375	0.612305	0.346835	0.328272	8.82e-11
ENSG00000155380.7	-1.78675	-0.0329708	0.0739783	0.613083	0.347994	0.283908	4.65e-10
ENSG00000141337.8	-1.78533	-0.0328615	0.0742071	0.61459	0.374249	0.412193	3.12e-15
ENSG00000184588.13	1.78518	0.0229948	0.074232	0.614406	0.379784	0.469917	5.46e-17
ENSG00000173517.6	-1.78426	-0.0258907	0.074382	0.615257	0.45063	0.400617	1.7e-13
ENSG00000154305.12	1.78425	0.0220539	0.0743836	0.614881	0.786913	0.754873	3.85e-39
ENSG00000174236.2	-1.7835	-0.0310093	0.0745052	0.615497	0.340024	0.349897	2.25e-11
ENSG00000115165.5	-1.78311	-0.0317988	0.0745689	0.615634	0.502208	0.678459	3.37e-31
ENSG00000166450.8	1.78272	0.0199436	0.0746326	0.615771	0.761345	0.687095	1.76e-32
ENSG00000188010.8	1.78268	0.0256718	0.0746391	0.615435	0.558704	0.507007	6.79e-19
ENSG00000196812.4	-1.78215	-0.0268393	0.0747255	0.615759	0.357157	0.304072	6.83e-10
ENSG00000171174.9	-1.7821	-0.0313727	0.0747322	0.615426	0.243834	0.204009	7.57e-07
ENSG00000187474.4	1.78182	0.0271302	0.0747781	0.615416	0.533703	0.720352	1.9e-35
ENSG00000232040.2	1.78178	0.0241107	0.0747845	0.615081	0.412944	0.592067	5.52e-25
ENSG00000106258.9	1.78163	0.0346491	0.0748099	0.614903	0.263719	0.374724	1.12e-12
ENSG00000115486.7	1.78135	0.0276727	0.0748561	0.614896	0.527674	0.52196	4.59e-21
ENSG00000154556.13	1.78114	0.02226	0.07489	0.614787	0.749134	0.768055	3.1e-42
ENSG00000122359.13	1.78034	0.0194762	0.0750205	0.615472	0.67062	0.60943	7.15e-25
ENSG00000058799.9	1.78023	0.0183263	0.075039	0.615237	0.747017	0.792152	5.81e-48
ENSG00000198576.2	1.7802	0.0299789	0.0750426	0.614881	0.353474	0.505881	8.04e-19
ENSG00000086619.9	1.78017	0.0182944	0.0750482	0.614541	0.778577	0.778019	6.79e-43
ENSG00000170545.12	-1.77979	-0.0248367	0.0751102	0.614663	0.476697	0.487181	5.72e-18
ENSG00000120533.8	1.77975	0.0365462	0.0751168	0.614333	0.402087	0.37548	4.04e-13
ENSG00000253831.1	-1.77961	-0.0264654	0.0751392	0.614131	0.579925	0.606194	5.65e-25
ENSG00000123700.4	-1.77903	-0.0254751	0.0752351	0.614531	0.58431	0.675286	5.35e-32
ENSG00000144339.7	1.77886	0.0275214	0.0752634	0.614378	0.571202	0.45953	1.04e-17
ENSG00000064607.12	1.77816	0.025504	0.0753782	0.61493	0.44303	0.470871	1.38e-17
ENSG00000115758.8	-1.77771	-0.0220972	0.0754523	0.61515	0.755879	0.789681	2.31e-45
ENSG00000174718.7	-1.77746	-0.022677	0.0754927	0.615096	0.658013	0.714853	6.43e-35
ENSG00000196072.7	1.77745	0.0206095	0.0754944	0.614726	0.779701	0.762415	1.01e-41
ENSG00000135424.11	-1.77742	-0.0270948	0.0754985	0.614377	0.508198	0.681656	4.49e-32
ENSG00000189067.8	-1.77708	-0.0157109	0.0755543	0.614448	0.559265	0.606239	3.07e-26
ENSG00000138297.9	1.7766	0.0279462	0.0756336	0.61471	0.562322	0.574756	1.15e-23
ENSG00000156521.9	-1.77647	-0.0284278	0.0756549	0.6145	0.542684	0.538152	2.1e-20
ENSG00000105576.11	-1.7763	-0.0260681	0.0756832	0.614349	0.706	0.743315	2.89e-38
ENSG00000129465.11	1.77617	0.0226426	0.0757052	0.614145	0.732049	0.796629	4.16e-45
ENSG00000146197.7	-1.77615	-0.017309	0.0757079	0.613786	0.35654	0.30001	5.58e-10
ENSG00000057935.9	1.77574	0.0208483	0.0757761	0.613958	0.714981	0.652021	1.24e-28
ENSG00000114573.5	-1.77555	-0.0431244	0.0758072	0.613829	0.127835	0.320569	1.83e-10
ENSG00000168172.4	-1.7754	-0.0243532	0.0758318	0.613648	0.460032	0.414718	2.74e-14
ENSG00000187189.9	1.77496	0.0348193	0.0759043	0.613854	0.303811	0.272439	6.3e-09
ENSG00000197780.5	-1.77464	-0.0181529	0.0759569	0.613899	0.87043	0.712153	5.64e-44
ENSG00000178585.10	-1.77428	-0.0234165	0.076017	0.614005	0.600382	0.632329	2.2e-27
ENSG00000105357.11	-1.77402	-0.0219113	0.0760601	0.613973	0.786448	0.856336	5.05e-58
ENSG00000050130.13	-1.77402	-0.0317406	0.0760604	0.613596	0.512146	0.520971	7.53e-20
ENSG00000164187.6	-1.77368	-0.0295476	0.0761166	0.613671	0.369797	0.493904	8.03e-20
ENSG00000005379.11	1.77285	0.0233919	0.0762528	0.61439	0.677555	0.607897	9.37e-32
ENSG00000034053.10	1.77264	0.0375566	0.0762885	0.614299	0.461315	0.554983	7.7e-24
ENSG00000179630.6	1.77251	0.0203428	0.07631	0.614093	0.752105	0.788598	3.52e-45
ENSG00000100029.13	-1.77183	-0.0582362	0.0764232	0.614625	0.125396	0.192421	1.85e-06
ENSG00000162545.5	1.77155	0.0254102	0.0764691	0.614616	0.553392	0.741974	1.51e-39
ENSG00000094963.9	-1.77097	-0.0310697	0.076566	0.615016	0.343929	0.435881	2.7e-15
ENSG00000196683.6	1.77065	0.0246906	0.0766198	0.61507	0.649654	0.665421	5.96e-31
ENSG00000104643.5	1.7704	0.0242176	0.0766601	0.615015	0.71684	0.767702	7.92e-41
ENSG00000126581.8	1.77016	0.0331264	0.0766997	0.614956	0.315279	0.356078	2.93e-12
ENSG00000135766.8	1.77014	0.0214756	0.0767044	0.614616	0.699786	0.74552	8.06e-38
ENSG00000138380.13	1.76988	0.0492752	0.0767475	0.614585	0.133893	0.256968	2.6e-08
ENSG00000154240.12	-1.76981	-0.0238565	0.0767594	0.614303	0.592314	0.747537	3.99e-38
ENSG00000175322.7	1.76958	0.0175512	0.0767974	0.614231	0.870843	0.840023	2.25e-55
ENSG00000059377.11	-1.76952	-0.0238473	0.0768078	0.613938	0.603856	0.600158	1.49e-24
ENSG00000145824.8	-1.76904	-0.0180739	0.0768878	0.614202	0.641475	0.644681	3.87e-28
ENSG00000115392.7	1.76881	0.0345235	0.0769262	0.614133	0.217478	0.210062	8.69e-07
ENSG00000140463.9	-1.76877	-0.0318446	0.0769329	0.613811	0.347324	0.315583	1.45e-10
ENSG00000188171.10	-1.76851	-0.0235778	0.0769757	0.613778	0.62079	0.518738	4.09e-20
ENSG00000092068.14	1.76822	0.0179674	0.0770248	0.613794	0.834464	0.724966	3.48e-40
ENSG00000152661.7	-1.76797	-0.0437124	0.0770659	0.613747	0.238448	0.354142	1.26e-11
ENSG00000105737.5	1.76795	0.022465	0.0770698	0.613404	0.563276	0.680106	4.93e-31
ENSG00000205269.4	1.76647	0.0304636	0.0773179	0.615004	0.34306	0.68631	1.92e-32
ENSG00000166002.2	1.76644	0.0427204	0.0773216	0.61466	0.213746	0.292361	1.37e-09
ENSG00000184809.8	-1.7662	-0.0181942	0.0773625	0.614611	0.758944	0.728759	3.96e-37
ENSG00000176956.8	-1.76616	-0.0268897	0.0773695	0.614292	0.47273	0.536581	5.36e-21
ENSG00000169918.5	-1.76612	-0.0263161	0.0773765	0.613975	0.544352	0.493541	1.99e-19
ENSG00000118515.7	1.76606	0.0301262	0.0773861	0.613678	0.542847	0.471344	5.43e-18
ENSG00000132793.7	-1.76588	-0.0196298	0.0774163	0.613545	0.700304	0.614866	8.82e-27
ENSG00000123095.5	-1.76578	-0.0270763	0.0774331	0.613306	0.441749	0.410678	7.83e-16
ENSG00000138382.9	1.76565	0.0254569	0.0774551	0.613109	0.748118	0.763263	4.52e-42
ENSG00000070540.8	-1.76531	-0.0263273	0.0775115	0.613183	0.547839	0.458716	1.94e-18
ENSG00000132478.5	1.76464	0.0328621	0.0776245	0.613706	0.384058	0.537721	1.09e-20
ENSG00000087470.13	1.76459	0.0307363	0.0776334	0.613405	0.488274	0.665631	6.46e-30
ENSG00000181036.9	1.76432	0.0284623	0.0776774	0.613381	0.472831	0.508486	4.86e-19
ENSG00000122692.7	-1.76382	-0.0196643	0.0777615	0.613675	0.523712	0.618167	7.31e-26
ENSG00000167625.6	1.7634	0.0343912	0.0778339	0.613874	0.427368	0.454744	2.09e-17
ENSG00000185105.4	1.76293	0.0284457	0.0779116	0.614117	0.375619	0.631682	2.27e-27
ENSG00000109171.10	1.76277	0.0233623	0.077939	0.613962	0.4557	0.379231	8.83e-13
ENSG00000172661.13	1.7626	0.0279476	0.0779685	0.613824	0.470068	0.384025	3.12e-13
ENSG00000124422.7	1.76254	0.0369448	0.0779776	0.613526	0.250766	0.418265	1.07e-14
ENSG00000143333.6	-1.76247	-0.0266343	0.0779896	0.613251	0.644067	0.609154	8.62e-26
ENSG00000185559.9	-1.76164	-0.0213239	0.0781297	0.613983	0.643692	0.683194	1.82e-33
ENSG00000174130.8	1.76094	0.0222412	0.0782486	0.614547	0.692869	0.703843	2.68e-34
ENSG00000136002.12	-1.76041	-0.0278294	0.0783385	0.614884	0.441144	0.405972	1.31e-13
ENSG00000105063.14	-1.76032	-0.0371705	0.078354	0.614637	0.283395	0.301653	1.22e-09
ENSG00000140548.5	-1.76018	-0.025005	0.0783774	0.614451	0.539952	0.535503	1.66e-20
ENSG00000176974.13	-1.75973	-0.0238481	0.0784542	0.614684	0.622572	0.595839	2.4e-24
ENSG00000071537.9	1.75948	0.0177299	0.0784964	0.614646	0.261573	0.218834	4.6e-07
ENSG00000079387.9	-1.75934	-0.0230319	0.0785204	0.614465	0.510465	0.665762	7.93e-30
ENSG00000131378.9	1.75914	0.0276347	0.0785542	0.614362	0.419447	0.479827	2.26e-17
ENSG00000182329.6	1.75907	0.022973	0.0785653	0.614081	0.626035	0.587079	1.99e-23
ENSG00000128564.5	1.75907	0.0302498	0.0785656	0.613716	0.26479	0.341651	2.23e-11
ENSG00000139921.8	1.75883	0.0215082	0.0786059	0.613664	0.606188	0.542095	5.89e-21
ENSG00000103647.8	1.75859	0.0201133	0.0786468	0.613617	0.684795	0.643643	5.3e-28
ENSG00000130540.9	-1.75857	-0.0190571	0.0786512	0.613284	0.767421	0.707288	1.43e-36
ENSG00000241399.2	-1.75844	-0.0299233	0.0786721	0.613081	0.326308	0.404027	9.03e-14
ENSG00000182224.7	-1.75732	-0.0252597	0.0788628	0.614201	0.589894	0.510863	1.32e-19
ENSG00000231738.6	-1.75718	-0.0266348	0.0788867	0.614021	0.281011	0.305951	1.58e-10
ENSG00000164654.11	-1.75649	-0.0296478	0.0790041	0.614568	0.347098	0.245532	5.47e-08
ENSG00000079308.12	1.75621	0.0176382	0.0790522	0.614576	0.766906	0.695059	4.2e-33
ENSG00000146830.9	-1.75566	-0.0282379	0.0791463	0.614942	0.589218	0.55474	2.46e-22
ENSG00000198723.6	1.75484	0.0186533	0.0792875	0.615673	0.85307	0.675307	1.23e-32
ENSG00000186104.6	1.75451	0.0238991	0.0793433	0.61574	0.596013	0.537721	1.49e-20
ENSG00000116285.8	-1.75436	-0.0195508	0.0793688	0.615572	0.737793	0.695379	8.41e-33
ENSG00000130649.5	1.75348	0.0283837	0.0795191	0.616372	0.509928	0.460893	5.64e-17
ENSG00000186566.7	-1.75343	-0.0271834	0.0795282	0.616076	0.470579	0.410457	4.16e-15
ENSG00000206052.6	-1.75336	-0.0235251	0.0795395	0.615799	0.697131	0.753126	3.76e-39
ENSG00000062716.6	1.75257	0.0714133	0.0796763	0.616493	0.0667918	0.193402	2.01e-06
ENSG00000115365.7	1.75218	0.024048	0.0797429	0.616643	0.486318	0.415001	4.09e-14
ENSG00000174917.4	-1.75167	-0.0237512	0.0798314	0.616962	0.819422	0.678273	4.95e-32
ENSG00000251695.2	-1.75118	-0.024453	0.0799148	0.617241	0.507146	0.46166	1.78e-16
ENSG00000214530.3	-1.75089	-0.0212506	0.079965	0.617264	0.616474	0.605281	6.05e-27
ENSG00000134278.10	-1.75052	-0.0375527	0.080028	0.617386	0.345323	0.448625	4.38e-16
ENSG00000104983.4	1.74982	0.00747154	0.0801493	0.617956	0.71412	0.720608	6.66e-35
ENSG00000011376.5	-1.74893	-0.0267871	0.0803031	0.618776	0.440886	0.47386	7.79e-17
ENSG00000087157.14	-1.74878	-0.0224834	0.0803287	0.618609	0.824238	0.817633	5.61e-52
ENSG00000111012.5	-1.74864	-0.0320444	0.0803538	0.618438	0.390302	0.450264	6.77e-16
ENSG00000179950.9	1.74804	0.0324224	0.0804565	0.618863	0.353781	0.448196	4.66e-16
ENSG00000165238.12	-1.74774	-0.0308333	0.0805084	0.618898	0.529524	0.561328	2.58e-24
ENSG00000180573.8	1.74686	0.0534293	0.0806618	0.619712	0.168767	0.183495	2.77e-06
ENSG00000111725.6	-1.74671	-0.0213232	0.0806878	0.619548	0.720208	0.68917	6.33e-33
ENSG00000167123.14	1.74599	0.0279116	0.080812	0.620137	0.524053	0.705564	2.01e-34
ENSG00000166426.7	-1.74587	-0.0180301	0.080833	0.619934	0.712739	0.813147	2.57e-48
ENSG00000131773.9	1.74555	0.0215458	0.0808892	0.620001	0.690812	0.658698	3.59e-31
ENSG00000155868.7	1.7454	0.0315105	0.0809159	0.619842	0.498105	0.522151	1.28e-20
ENSG00000134330.14	1.74517	0.0262785	0.0809557	0.619783	0.4966	0.325035	9.64e-11
ENSG00000166446.10	1.74486	0.0238523	0.0810096	0.619832	0.632509	0.737103	1.39e-41
ENSG00000004799.7	-1.74477	-0.020093	0.0810244	0.619583	0.610687	0.429894	2.59e-15
ENSG00000137713.11	1.7444	0.0302849	0.0810891	0.619714	0.466869	0.454564	8.79e-16
ENSG00000111716.8	-1.74266	-0.0269076	0.0813926	0.62167	0.536402	0.509362	1.42e-18
ENSG00000164129.7	1.74245	0.0255084	0.0814292	0.621587	0.525952	0.46749	1.74e-16
ENSG00000165527.5	1.74226	0.0369561	0.0814623	0.621475	0.351789	0.488222	1.46e-18
ENSG00000206262.4	-1.74185	-0.0281448	0.0815342	0.621661	0.321647	0.35804	1.03e-11
ENSG00000100612.9	-1.74166	-0.0368766	0.0815678	0.621555	0.281054	0.33173	1.94e-11
ENSG00000188878.12	-1.74149	-0.0283923	0.0815986	0.621427	0.439213	0.407752	8.04e-14
ENSG00000169288.13	-1.74137	-0.0247787	0.0816187	0.621217	0.617942	0.637003	5.31e-29
ENSG00000179588.4	1.74071	0.0190075	0.081735	0.62174	0.896567	0.833522	3.34e-55
ENSG00000185924.6	1.74009	0.0211775	0.0818424	0.622195	0.710607	0.848096	2.3e-55
ENSG00000138777.15	-1.73996	-0.0374419	0.0818668	0.622019	0.268484	0.328504	4.01e-12
ENSG00000164758.3	-1.73989	-0.0277532	0.081878	0.621741	0.467096	0.62913	1.42e-27
ENSG00000074582.8	1.73968	0.0206361	0.0819155	0.621665	0.628658	0.557308	1.32e-24
ENSG00000184557.3	-1.73949	-0.0198303	0.0819481	0.621551	0.793126	0.729748	2.37e-37
ENSG00000105613.5	-1.73945	-0.03081	0.0819561	0.621252	0.360747	0.468658	1.42e-16
ENSG00000101204.11	-1.73906	-0.0179145	0.0820241	0.621406	0.611653	0.574102	2.62e-27
ENSG00000165716.5	1.73852	0.019002	0.0821192	0.621766	0.662796	0.422236	1.8e-14
ENSG00000141298.13	-1.73844	-0.0401296	0.082134	0.621517	0.195449	0.283916	2.44e-09
ENSG00000008226.15	1.73826	0.0376164	0.0821659	0.621399	0.205883	0.277805	7.26e-09
ENSG00000143878.8	1.73812	0.0209675	0.0821901	0.621222	0.920079	0.867829	8.76e-62
ENSG00000131650.9	1.73793	0.0233147	0.0822225	0.621108	0.468579	0.523357	1.89e-20
ENSG00000133250.9	1.73731	0.022862	0.0823331	0.621584	0.715377	0.67975	5.77e-34
ENSG00000064042.13	-1.7371	-0.019091	0.0823701	0.621504	0.699221	0.418026	2.74e-14
ENSG00000134955.7	1.7369	0.0223192	0.0824056	0.621413	0.642452	0.635377	8.2e-27
ENSG00000097046.8	-1.73656	-0.0238914	0.082465	0.621502	0.477122	0.451727	5.82e-16
ENSG00000171097.9	1.73615	0.0329155	0.0825381	0.621694	0.586035	0.502776	2.63e-19
ENSG00000185787.10	-1.73573	-0.0275513	0.0826118	0.621891	0.507043	0.698336	6.37e-33
ENSG00000101425.8	1.73527	0.0276679	0.0826923	0.622138	0.385614	0.348632	4.4e-12
ENSG00000091536.12	1.73525	0.0326303	0.0826964	0.62181	0.353095	0.387602	5.48e-14
ENSG00000139800.8	1.7352	0.0283369	0.082705	0.621517	0.416369	0.377009	9.32e-15
ENSG00000186897.3	-1.73507	-0.0426349	0.0827291	0.621341	0.27553	0.414039	7.13e-16
ENSG00000157259.6	-1.73503	-0.0696615	0.082736	0.621036	0.0765842	0.351265	9.12e-12
ENSG00000110925.2	-1.73448	-0.0389543	0.0828327	0.621405	0.320583	0.211775	2.31e-07
ENSG00000168883.15	-1.73411	-0.0186705	0.0828985	0.621541	0.53744	0.593599	6.75e-26
ENSG00000230778.1	1.7339	0.0273829	0.0829361	0.621466	0.282751	0.441794	1.63e-15
ENSG00000099139.9	-1.7338	-0.0234893	0.0829536	0.621241	0.708599	0.619237	6.75e-30
ENSG00000145833.11	-1.73357	-0.031877	0.0829952	0.621196	0.530776	0.550112	1.95e-21
ENSG00000134755.10	-1.73336	-0.0249461	0.083032	0.621116	0.570903	0.54336	4.64e-21
ENSG00000146909.3	1.73324	0.0192072	0.0830524	0.620913	0.686119	0.721976	1.65e-37
ENSG00000101557.10	1.7331	0.0239472	0.0830774	0.620745	0.605166	0.635466	2.92e-27
ENSG00000185163.5	1.73249	0.021269	0.0831862	0.621202	0.672706	0.587804	7.52e-24
ENSG00000101224.13	-1.7321	-0.0197107	0.0832555	0.621364	0.821518	0.706423	1.44e-35
ENSG00000113013.8	-1.73182	-0.0249298	0.0833058	0.621385	0.491071	0.491164	5.8e-19
ENSG00000257591.1	1.73154	0.0340645	0.0833557	0.621402	0.305002	0.247617	3.44e-08
ENSG00000174227.11	1.73147	0.0197237	0.0833679	0.621138	0.517416	0.493829	1.62e-18
ENSG00000204624.6	1.73067	0.0186613	0.0835102	0.621844	0.778177	0.74206	3.16e-38
ENSG00000059758.3	-1.73057	-0.0216303	0.0835278	0.62162	0.680655	0.810944	2.44e-48
ENSG00000151012.9	1.7301	0.0249894	0.0836122	0.621894	0.317345	0.39407	1.19e-13
ENSG00000137411.12	-1.72986	-0.0230606	0.0836555	0.621862	0.591016	0.582081	4.88e-25
ENSG00000179344.12	-1.72949	-0.0360526	0.0837206	0.621992	0.153386	0.819797	7.39e-51
ENSG00000148408.8	1.72857	0.0232498	0.0838865	0.62287	0.653057	0.642684	2.69e-28
ENSG00000111249.9	-1.72844	-0.0330589	0.0839086	0.62268	0.257001	0.22784	2.57e-07
ENSG00000111786.4	-1.72802	-0.0222241	0.0839841	0.622886	0.734516	0.667205	2.49e-31
ENSG00000090060.13	1.72798	0.01918	0.0839923	0.622594	0.932742	0.802656	9.84e-48
ENSG00000010072.11	1.72723	0.0263229	0.0841272	0.62324	0.468623	0.407038	4.16e-14
ENSG00000187624.7	1.72631	0.0208479	0.0842915	0.624103	0.750405	0.769508	2.96e-41
ENSG00000268218.1	1.72469	0.0259911	0.0845836	0.625911	0.452558	0.66668	9.34e-32
ENSG00000100221.6	-1.72454	-0.0231971	0.0846097	0.62575	0.681492	0.683256	2.2e-33
ENSG00000175093.4	1.7242	0.0251132	0.0846717	0.625854	0.520673	0.785864	1.28e-45
ENSG00000128011.4	1.7237	0.0231367	0.0847619	0.626166	0.652152	0.49942	2.96e-18
ENSG00000213077.5	-1.72353	-0.0242443	0.0847926	0.626039	0.486389	0.434237	2.18e-15
ENSG00000103316.6	-1.72295	-0.0226362	0.0848984	0.626466	0.562966	0.558989	6.6e-22
ENSG00000066777.4	1.72287	0.023786	0.0849125	0.626216	0.468134	0.51925	3.42e-19
ENSG00000085721.8	1.72278	0.0303999	0.0849277	0.625975	0.434941	0.415833	1.22e-16
ENSG00000163291.10	1.72244	0.0290859	0.0849899	0.62608	0.539889	0.489539	1.93e-19
ENSG00000177283.4	-1.72243	-0.032652	0.0849912	0.625737	0.495239	0.477262	3.36e-17
ENSG00000125447.12	1.72168	0.0330406	0.0851266	0.626381	0.357509	0.464057	1.93e-16
ENSG00000176022.3	-1.72145	-0.0222737	0.0851699	0.626346	0.709427	0.645276	1.36e-27
ENSG00000150630.2	-1.72137	-0.0222229	0.0851842	0.626099	0.760038	0.788913	3.61e-45
ENSG00000090615.8	-1.72008	-0.016493	0.0854182	0.627466	0.845014	0.765199	1.86e-40
ENSG00000105251.6	-1.71981	-0.0166917	0.0854674	0.627474	0.798882	0.735696	6.17e-37
ENSG00000164161.5	-1.71976	-0.0319083	0.0854755	0.627181	0.250012	0.295417	1.72e-09
ENSG00000101745.11	-1.71971	-0.0186101	0.0854851	0.626899	0.659064	0.758078	3.16e-40
ENSG00000160345.8	1.71935	0.0205664	0.0855513	0.627033	0.708783	0.542674	5.73e-21
ENSG00000163046.11	1.71927	0.044739	0.0855659	0.626788	0.0966366	0.570832	1.18e-23
ENSG00000123737.8	1.71913	0.0258255	0.085591	0.626621	0.469954	0.466325	2.03e-17
ENSG00000205403.8	1.71825	0.0210276	0.0857508	0.627439	0.607863	0.585167	4.39e-26
ENSG00000123908.7	1.71809	0.0239401	0.0857801	0.627302	0.474777	0.454354	4.06e-16
ENSG00000156970.8	-1.71795	-0.023634	0.0858062	0.627141	0.548513	0.563591	4.68e-22
ENSG00000155640.5	-1.71736	-0.0313804	0.085913	0.627571	0.467944	0.576634	1.44e-23
ENSG00000120802.9	-1.71721	-0.0218918	0.0859401	0.627418	0.530774	0.448962	2.01e-16
ENSG00000179862.5	-1.71675	-0.0207237	0.0860255	0.62769	0.646487	0.655262	2e-30
ENSG00000150361.7	1.71665	0.0245717	0.0860429	0.627467	0.589697	0.569726	7.24e-23
ENSG00000104332.7	-1.71654	-0.0196841	0.0860638	0.627269	0.518288	0.652722	6.43e-29
ENSG00000161847.9	1.71648	0.0263992	0.0860736	0.626991	0.516881	0.562828	1.4e-22
ENSG00000108829.9	-1.7159	-0.0191319	0.0861799	0.627415	0.820662	0.749063	2.13e-40
ENSG00000176912.3	-1.71585	-0.0216755	0.0861887	0.627129	0.728249	0.774795	2.95e-44
ENSG00000233927.4	1.7156	0.0251694	0.0862356	0.627122	0.608194	0.631287	1.59e-30
ENSG00000138180.11	-1.71528	-0.0202889	0.086294	0.627197	0.552358	0.562177	5.33e-22
ENSG00000145536.11	-1.71512	-0.0255059	0.0863236	0.627063	0.531697	0.282501	2.35e-09
ENSG00000166004.10	1.71326	0.0412954	0.086664	0.629186	0.52521	0.433587	3.47e-16
ENSG00000169641.9	1.71321	0.0314994	0.0866741	0.628909	0.35761	0.438805	2.5e-16
ENSG00000154654.10	1.71298	0.0324496	0.0867155	0.628861	0.319638	0.328355	1.1e-11
ENSG00000181873.8	1.71281	0.0238127	0.0867466	0.628737	0.480404	0.536414	3.81e-21
ENSG00000119321.4	-1.71281	-0.0193533	0.0867475	0.628395	0.719307	0.664653	3.17e-29
ENSG00000204688.5	1.71242	0.0398462	0.0868189	0.628563	0.186795	0.208	6.92e-07
ENSG00000144791.5	-1.71241	-0.0211731	0.0868213	0.628232	0.443293	0.442009	3.52e-15
ENSG00000139180.6	-1.71226	-0.0207947	0.0868481	0.628078	0.708586	0.831103	9.6e-57
ENSG00000143869.5	-1.71198	-0.0260637	0.0869012	0.628114	0.473817	0.423787	2.31e-16
ENSG00000125827.4	1.71023	0.0198882	0.0872236	0.630096	0.815437	0.744001	1.14e-37
ENSG00000235173.2	-1.70994	-0.0254327	0.0872774	0.630136	0.509543	0.637308	7.47e-28
ENSG00000070526.10	-1.70988	-0.0260045	0.0872889	0.629871	0.739148	0.652136	5.62e-31
ENSG00000137501.12	-1.70884	-0.0370867	0.0874803	0.630904	0.268115	0.273618	1.12e-09
ENSG00000060709.9	-1.70881	-0.0263832	0.087487	0.630604	0.534421	0.654894	9.41e-30
ENSG00000137285.9	-1.7087	-0.0194151	0.0875063	0.630395	0.682849	0.58889	8.9e-26
ENSG00000148835.9	-1.70838	-0.0245736	0.0875657	0.630475	0.483361	0.549429	6.27e-21
ENSG00000175782.8	1.70835	0.03034	0.0875713	0.630168	0.714392	0.725224	7.6e-37
ENSG00000135723.9	1.70831	0.0635482	0.0875786	0.629874	0.150782	0.332507	3.28e-11
ENSG00000048052.17	-1.70732	-0.0174692	0.087762	0.630845	0.903775	0.822307	7.05e-50
ENSG00000005249.8	-1.70662	-0.0215141	0.0878919	0.631432	0.615258	0.670436	1.15e-30
ENSG00000136238.13	-1.70614	-0.017931	0.0879813	0.631727	0.775001	0.806747	1.22e-49
ENSG00000186230.6	-1.7055	-0.0173504	0.0881005	0.632234	0.969577	0.865016	2.01e-59
ENSG00000184221.8	1.7054	0.0218218	0.0881197	0.632025	0.759685	0.687622	1.38e-32
ENSG00000130638.11	1.70487	0.0223564	0.0882187	0.632388	0.595603	0.713851	2.12e-38
ENSG00000187398.7	1.70465	0.0207044	0.0882597	0.632335	0.530449	0.395543	9.45e-15
ENSG00000104388.10	-1.70437	-0.0282255	0.0883122	0.632364	0.493711	0.468607	8.78e-17
ENSG00000011028.9	1.70396	0.0277627	0.0883894	0.63257	0.419587	0.46397	1.07e-16
ENSG00000113360.12	1.70193	0.0250877	0.0887685	0.634935	0.759169	0.790461	1.64e-47
ENSG00000113240.8	-1.7015	-0.0209405	0.0888487	0.635161	0.813734	0.822527	2.05e-55
ENSG00000138472.6	1.7013	0.0460343	0.0888867	0.635085	0.110083	0.334601	3.02e-11
ENSG00000135537.12	-1.70039	-0.0278015	0.0890577	0.635959	0.383459	0.492904	3.62e-18
ENSG00000122694.11	-1.7	-0.0196664	0.0891304	0.63613	0.586134	0.582474	3.22e-23
ENSG00000113811.6	-1.69936	-0.0202755	0.0892514	0.636646	0.558821	0.689922	4.38e-40
ENSG00000186051.4	1.69914	0.0267522	0.0892927	0.636593	0.463578	0.521797	2.84e-20
ENSG00000188779.6	1.69908	0.0317438	0.0893048	0.636332	0.392178	0.381061	2.23e-13
ENSG00000121486.7	1.69812	0.0408999	0.0894858	0.637274	0.239184	0.248064	5.01e-08
ENSG00000099822.2	-1.69808	-0.0229831	0.0894921	0.636972	0.617236	0.683398	2.09e-32
ENSG00000142185.12	-1.69778	-0.0190751	0.08955	0.637036	0.714189	0.730237	1.39e-36
ENSG00000163516.9	1.69743	0.0218139	0.0896153	0.637154	0.620246	0.745472	2.11e-38
ENSG00000147883.9	1.69569	0.0200506	0.0899443	0.639145	0.496253	0.505047	2.23e-19
ENSG00000183763.4	-1.69468	-0.0296593	0.0901357	0.640157	0.23739	0.204946	5.72e-07
ENSG00000171130.13	1.69444	0.0215636	0.0901817	0.640136	0.523768	0.766176	6.2e-42
ENSG00000243056.1	-1.69441	-0.0246825	0.0901866	0.639822	0.401573	0.458998	3.05e-16
ENSG00000136514.2	-1.69432	-0.0224124	0.0902047	0.639603	0.749662	0.755528	7.09e-40
ENSG00000115008.5	1.69397	0.0233696	0.0902707	0.639724	0.589052	0.59355	3.86e-25
ENSG00000157895.7	-1.69372	-0.0213006	0.0903182	0.639714	0.461422	0.392878	8.59e-14
ENSG00000170523.3	1.69365	0.0240503	0.0903312	0.639459	0.639311	0.718928	1.9e-36
ENSG00000176532.3	-1.69345	-0.0151839	0.0903707	0.639392	0.899347	0.840131	5.26e-54
ENSG00000175170.10	-1.69338	-0.0246495	0.0903824	0.639129	0.437567	0.396537	2.68e-14
ENSG00000169733.7	-1.69321	-0.0220984	0.090415	0.639013	0.443456	0.68517	8.46e-32
ENSG00000108231.7	-1.69279	-0.0253828	0.0904947	0.639231	0.44752	0.629375	4.8e-28
ENSG00000187672.8	1.69228	0.0227668	0.0905928	0.639578	0.782639	0.689456	1.83e-34
ENSG00000143578.11	1.69131	0.0380017	0.0907767	0.64053	0.289089	0.389942	5.3e-13
ENSG00000124444.11	1.69128	0.0657678	0.0907843	0.640237	0.0606265	0.27045	1.03e-08
ENSG00000169592.10	1.69122	0.0373474	0.0907956	0.639972	0.194025	0.42683	7.42e-15
ENSG00000198546.10	-1.69075	-0.0203221	0.090885	0.640256	0.767894	0.642353	4.97e-28
ENSG00000125835.13	1.69074	0.0230743	0.0908859	0.639917	0.763356	0.778467	6.25e-43
ENSG00000114446.4	1.69025	0.0243187	0.0909807	0.64024	0.53246	0.510015	1.08e-18
ENSG00000163697.12	-1.6896	-0.0244171	0.0911054	0.640772	0.710495	0.682548	2.35e-34
ENSG00000130429.8	-1.68839	-0.0170471	0.0913367	0.642053	0.418623	0.465405	1.8e-16
ENSG00000164587.7	-1.68838	-0.0214209	0.0913384	0.641719	0.639084	0.716518	4.33e-40
ENSG00000116138.8	-1.68797	-0.0391428	0.0914178	0.641932	0.209079	0.260907	1.59e-08
ENSG00000116774.7	1.6877	0.0288124	0.0914696	0.641951	0.373829	0.476517	1.57e-17
ENSG00000105705.11	1.68736	0.0226472	0.0915339	0.642057	0.499692	0.346813	5.02e-13
ENSG00000077147.10	1.68707	0.024386	0.0915899	0.642105	0.550636	0.634769	1.5e-30
ENSG00000243709.1	1.68689	0.0285072	0.0916248	0.642005	0.503099	0.498774	9.3e-19
ENSG00000159556.5	-1.68689	-0.0340663	0.0916254	0.641665	0.226384	0.20504	1.21e-06
ENSG00000254636.1	-1.68659	-0.0198031	0.0916815	0.641714	0.679978	0.704686	2.19e-34
ENSG00000160710.11	1.6863	0.0277814	0.0917383	0.641768	0.386944	0.43701	7.44e-16
ENSG00000177511.5	-1.686	-0.0297726	0.0917951	0.641821	0.501417	0.550977	4.71e-21
ENSG00000204070.5	-1.68528	-0.0179078	0.0919349	0.642454	0.701095	0.722674	2.8e-36
ENSG00000198837.5	1.68438	0.0279282	0.0921092	0.643328	0.367712	0.638145	3.71e-27
ENSG00000106443.10	1.68428	0.0234922	0.0921268	0.643107	0.46745	0.526393	1.35e-19
ENSG00000130856.11	1.68423	0.0199992	0.0921381	0.642842	0.770603	0.842364	2.43e-55
ENSG00000030419.12	1.68398	0.0271113	0.0921852	0.642828	0.538225	0.568705	2.13e-24
ENSG00000136247.10	-1.68375	-0.0199724	0.0922295	0.642793	0.661228	0.710621	8.25e-35
ENSG00000160058.14	1.6835	0.0253371	0.0922789	0.642795	0.497328	0.529871	4.6e-21
ENSG00000177192.9	-1.68345	-0.0280973	0.0922883	0.642518	0.475839	0.636747	4.95e-27
ENSG00000116478.7	1.68282	0.0177256	0.0924092	0.643017	0.486712	0.48077	1.38e-18
ENSG00000099995.14	1.68232	0.0318361	0.092506	0.643347	0.273509	0.230068	2.21e-08
ENSG00000137941.12	-1.68208	-0.0206371	0.0925526	0.643329	0.625991	0.610012	1.49e-25
ENSG00000108424.5	1.68199	0.0154935	0.09257	0.643108	0.507548	0.549104	5.16e-22
ENSG00000040487.8	-1.68193	-0.027469	0.0925825	0.642853	0.710867	0.658396	7.52e-30
ENSG00000161798.6	1.68178	0.0252435	0.0926117	0.642714	0.419636	0.413315	9.95e-15
ENSG00000243716.6	1.6812	0.0320626	0.0927245	0.643155	0.406551	0.4512	1.99e-16
ENSG00000179335.14	-1.68085	-0.0624501	0.0927918	0.64328	0.0725657	0.236653	1.37e-07
ENSG00000152104.7	1.68035	0.0234293	0.0928894	0.643615	0.509771	0.462581	1.36e-16
ENSG00000254598.2	1.67914	0.0194462	0.0931256	0.644909	0.811135	0.801764	3.81e-50
ENSG00000144959.5	1.67909	0.0217599	0.0931352	0.644634	0.59644	0.627344	1.08e-27
ENSG00000080839.7	1.67803	0.0262559	0.0933413	0.645718	0.501695	0.60169	2.3e-24
ENSG00000136014.7	-1.67787	-0.0199155	0.0933725	0.645592	0.627689	0.569644	7.13e-23
ENSG00000117477.8	1.67776	0.0220766	0.0933943	0.645401	0.609615	0.642103	3.76e-28
ENSG00000188687.11	-1.67707	-0.0220108	0.093529	0.64599	0.713049	0.710453	2.53e-34
ENSG00000100385.9	1.67704	0.0206874	0.0935346	0.645688	0.863972	0.638773	6.1e-27
ENSG00000134020.6	1.67692	0.0268754	0.0935585	0.645511	0.514818	0.434852	3.47e-15
ENSG00000182050.9	-1.67673	-0.0244211	0.0935944	0.645419	0.369181	0.348803	1.33e-11
ENSG00000087095.8	-1.67633	-0.0267122	0.0936733	0.645622	0.380125	0.398731	7.6e-14
ENSG00000167380.12	1.67618	0.0147962	0.0937021	0.645479	0.397806	0.401009	1.14e-14
ENSG00000079432.3	1.67613	0.0215469	0.0937118	0.645206	0.357019	0.221058	1.01e-07
ENSG00000101138.7	-1.67552	-0.0187572	0.0938332	0.645701	0.766307	0.662541	2.66e-30
ENSG00000120137.6	-1.67536	-0.0228878	0.0938633	0.645568	0.693965	0.684045	5.47e-33
ENSG00000111087.5	-1.6751	-0.0247318	0.0939143	0.645579	0.504791	0.522363	4.3e-20
ENSG00000183336.7	-1.6749	-0.0355145	0.0939545	0.645516	0.527661	0.468262	1.23e-16
ENSG00000233198.2	-1.6748	-0.0317143	0.0939738	0.645309	0.368143	0.50273	3.69e-19
ENSG00000142657.16	1.67463	0.0195079	0.0940067	0.645196	0.637642	0.503393	1.45e-18
ENSG00000178726.6	1.6745	0.0253178	0.094032	0.64503	0.45678	0.512726	4.56e-20
ENSG00000176454.9	-1.67446	-0.0282294	0.0940404	0.644749	0.513747	0.486913	2.57e-19
ENSG00000173598.9	1.67441	0.0214741	0.0940505	0.64448	0.635889	0.672653	2.17e-30
ENSG00000171714.10	1.67424	0.0202787	0.0940825	0.644361	0.625234	0.710645	8.39e-35
ENSG00000175182.9	1.6738	0.0245678	0.0941693	0.644618	0.617778	0.575762	1.16e-22
ENSG00000105186.10	-1.67367	-0.0266922	0.0941963	0.644465	0.529688	0.473747	1.23e-17
ENSG00000105778.13	-1.67295	-0.0448137	0.094337	0.645089	0.150564	0.383939	7.56e-13
ENSG00000145198.10	-1.67288	-0.0233697	0.0943508	0.644847	0.402609	0.385411	8.95e-14
ENSG00000130368.4	1.67219	0.0144921	0.0944863	0.645435	0.667468	0.725664	2.56e-37
ENSG00000100490.5	-1.67199	-0.0175487	0.0945253	0.645364	0.733015	0.718391	3.6e-35
ENSG00000186453.8	-1.67103	-0.0347416	0.0947158	0.646326	0.262028	0.209777	7.31e-07
ENSG00000149485.12	-1.67095	-0.0234053	0.0947315	0.646096	0.570615	0.501399	3.69e-19
ENSG00000198035.9	1.66987	0.0336445	0.0949446	0.647211	0.268283	0.266843	1.43e-08
ENSG00000204397.3	1.66985	0.0384554	0.0949493	0.646906	0.335783	0.362274	4.74e-12
ENSG00000198265.7	-1.66982	-0.0316323	0.094955	0.646607	0.455044	0.454992	1.17e-16
ENSG00000126602.6	-1.66964	-0.0190013	0.0949906	0.646512	0.882192	0.827298	1.09e-57
ENSG00000090581.5	-1.66932	-0.0192978	0.0950539	0.646606	0.753101	0.693558	4.83e-38
ENSG00000086061.11	1.66929	0.0301339	0.0950601	0.646312	0.258628	0.321167	7.45e-11
ENSG00000076108.7	1.66869	0.0186981	0.0951793	0.646786	0.446657	0.594966	2.73e-24
ENSG00000093009.5	-1.66857	-0.0229948	0.0952018	0.646602	0.697439	0.861755	4.02e-60
ENSG00000108018.11	1.66838	0.03026	0.0952411	0.646533	0.367157	0.382675	1.48e-13
ENSG00000184060.6	-1.66813	-0.0257265	0.0952893	0.646524	0.475576	0.455324	8.91e-17
ENSG00000141568.15	-1.66768	-0.0314179	0.0953793	0.646799	0.295152	0.459574	3.37e-19
ENSG00000139990.13	-1.66735	-0.0220637	0.0954453	0.64691	0.568817	0.606082	1.53e-26
ENSG00000008838.13	-1.66705	-0.0257143	0.0955044	0.646975	0.567803	0.655325	6.4e-29
ENSG00000169385.2	-1.66692	-0.0157675	0.0955298	0.646812	0.78744	0.651932	8.53e-32
ENSG00000145423.4	-1.66651	-0.0203145	0.0956109	0.647026	0.767333	0.658326	1.48e-29
ENSG00000124134.4	1.66639	0.0240231	0.0956349	0.646853	0.439857	0.491533	1.72e-18
ENSG00000186001.8	-1.66629	-0.0263738	0.0956555	0.646657	0.42215	0.462208	2.82e-16
ENSG00000204160.7	-1.66607	-0.0256654	0.0956992	0.646618	0.317343	0.307828	4.43e-10
ENSG00000248469.1	1.66593	0.0306711	0.0957276	0.646476	0.470312	0.547876	3.15e-22
ENSG00000131398.9	1.6653	0.0242957	0.0958526	0.646985	0.601781	0.387725	2.04e-13
ENSG00000146282.13	-1.665	-0.017272	0.0959122	0.647053	0.756679	0.661766	8.48e-31
ENSG00000198633.6	-1.665	-0.0178871	0.0959137	0.646729	0.962044	0.738551	8.66e-37
ENSG00000175707.7	-1.66495	-0.028117	0.095922	0.646452	0.31688	0.461856	5.47e-17
ENSG00000163395.12	1.66494	0.0214531	0.0959256	0.646142	0.757859	0.799406	4.39e-46
ENSG00000144668.7	1.66485	0.0321589	0.0959421	0.64592	0.276031	0.252022	3.63e-08
ENSG00000141748.8	1.66456	0.0322028	0.0959998	0.645976	0.295796	0.419639	3.47e-15
ENSG00000136643.7	-1.66428	-0.0489823	0.096057	0.646028	0.148424	0.258914	2.43e-08
ENSG00000121769.3	1.66415	0.0363932	0.0960831	0.645871	0.231283	0.280332	6.98e-09
ENSG00000173214.5	-1.66366	-0.0238623	0.0961795	0.646186	0.598478	0.583115	2.17e-23
ENSG00000132570.10	-1.66363	-0.0284374	0.0961855	0.645894	0.509927	0.460683	1.16e-16
ENSG00000163083.5	1.66348	0.0154935	0.0962155	0.645763	0.555125	0.452874	8.02e-17
ENSG00000050327.10	1.66313	0.0255939	0.0962862	0.645906	0.367483	0.537652	3.67e-22
ENSG00000174374.9	1.66304	0.0247381	0.096305	0.645701	0.416515	0.522813	4.36e-20
ENSG00000158552.8	-1.66295	-0.0280907	0.0963224	0.645486	0.623804	0.536999	1.46e-22
ENSG00000213722.4	-1.66232	-0.0229653	0.0964489	0.646002	0.402095	0.468026	2.09e-16
ENSG00000106089.7	1.66221	0.0306934	0.0964712	0.64582	0.287405	0.263595	9.98e-10
ENSG00000167578.12	-1.66209	-0.0244125	0.0964951	0.645649	0.473423	0.399254	3.51e-14
ENSG00000125249.6	1.66207	0.0326613	0.0964979	0.645338	0.253718	0.378422	6e-13
ENSG00000213462.4	1.6619	0.071347	0.0965322	0.645236	0.0868923	0.694261	3.65e-33
ENSG00000102837.6	1.66164	0.0328314	0.0965853	0.645261	0.258939	0.315074	3.13e-10
ENSG00000161929.10	1.66161	0.0206543	0.0965902	0.644964	0.706655	0.682616	5e-32
ENSG00000011009.6	-1.66122	-0.0203334	0.0966703	0.645169	0.704402	0.646693	2.7e-31
ENSG00000187164.13	1.66055	0.0192556	0.0968037	0.645729	0.651349	0.746663	8.94e-41
ENSG00000167202.7	-1.66024	-0.0251235	0.0968655	0.645812	0.533608	0.479304	1.43e-18
ENSG00000103811.11	1.65992	0.019253	0.0969315	0.645922	0.792149	0.747164	6.98e-41
ENSG00000128191.9	-1.65991	-0.0223206	0.0969326	0.6456	0.825783	0.789042	5.89e-46
ENSG00000221968.4	1.6599	0.0270769	0.0969338	0.645279	0.475603	0.634445	2.2e-30
ENSG00000125952.14	-1.65945	-0.0228843	0.0970261	0.645564	0.437507	0.364585	6.39e-13
ENSG00000151929.5	-1.65909	-0.0193812	0.0970975	0.645711	0.618397	0.581453	6.5e-24
ENSG00000148730.6	-1.65841	-0.0190213	0.0972344	0.646292	0.802688	0.744316	2.11e-39
ENSG00000163885.7	-1.6584	-0.0231784	0.0972375	0.645984	0.401373	0.389048	8.78e-15
ENSG00000167549.14	1.65799	0.0328855	0.0973196	0.6462	0.291041	0.348774	1.07e-11
ENSG00000100154.10	1.65757	0.0330171	0.0974049	0.646438	0.325478	0.498882	1.61e-18
ENSG00000079459.8	-1.65749	-0.0239666	0.0974198	0.646209	0.510029	0.552531	1.18e-21
ENSG00000197006.9	1.65736	0.0276342	0.0974458	0.646053	0.34182	0.437516	3.47e-16
ENSG00000112110.5	1.65653	0.0199573	0.0976135	0.646837	0.815994	0.820251	2.94e-51
ENSG00000162572.15	-1.6564	-0.0271078	0.0976402	0.646686	0.5119	0.622987	4.54e-28
ENSG00000148297.11	1.6563	0.0170852	0.0976603	0.646491	0.841657	0.853609	9.91e-59
ENSG00000149308.12	-1.65628	-0.0265367	0.0976658	0.646199	0.435959	0.317687	1.41e-11
ENSG00000226321.3	-1.65501	-0.020936	0.0979233	0.647575	0.804933	0.814716	9.49e-49
ENSG00000116698.16	-1.65486	-0.023411	0.0979521	0.647438	0.684529	0.662694	1.89e-29
ENSG00000239961.2	1.65463	0.016718	0.0979998	0.647425	0.748845	0.559816	7.62e-22
ENSG00000176261.11	-1.65444	-0.029771	0.0980372	0.647345	0.365759	0.43573	2.05e-15
ENSG00000116761.7	1.65442	0.0261053	0.0980417	0.647048	0.29426	0.340498	1.76e-12
ENSG00000226979.4	-1.65423	-0.0321257	0.0980818	0.646985	0.253998	0.347808	2.85e-11
ENSG00000136653.15	1.65364	0.0229033	0.0982002	0.64744	0.506578	0.409574	2.18e-14
ENSG00000189159.11	1.65318	0.0259902	0.0982936	0.647729	0.275664	0.429682	7.77e-16
ENSG00000184349.8	1.6531	0.0333574	0.0983105	0.647513	0.305419	0.479509	4.85e-19
ENSG00000142197.8	1.65302	0.018542	0.0983274	0.647298	0.843433	0.767695	7.3e-47
ENSG00000082898.12	-1.653	-0.0279178	0.0983317	0.647	0.359784	0.381247	2.8e-13
ENSG00000212719.6	1.65279	0.0387413	0.0983746	0.646956	0.322898	0.369398	4.2e-12
ENSG00000205138.2	-1.65276	-0.0221271	0.0983795	0.646663	0.617465	0.542944	2.79e-21
ENSG00000118181.6	1.65221	0.0231016	0.0984928	0.647082	0.634792	0.585651	4.06e-24
ENSG00000058729.6	-1.6521	-0.0263231	0.0985134	0.646892	0.447784	0.53348	1.1e-20
ENSG00000124782.15	1.65184	0.0178791	0.0985675	0.646922	0.85814	0.799625	1.12e-47
ENSG00000110367.7	1.6517	0.0256067	0.0985963	0.646786	0.498095	0.426994	1.14e-14
ENSG00000137821.7	1.6514	0.026059	0.0986572	0.64686	0.60126	0.461316	1.17e-17
ENSG00000103313.7	1.65125	0.0231923	0.098688	0.646738	0.659353	0.793353	7.24e-46
ENSG00000006075.11	-1.6511	-0.0194939	0.0987187	0.646615	0.692687	0.640066	1.15e-29
ENSG00000108423.10	1.65101	0.0430107	0.0987364	0.646407	0.141744	0.278118	6.11e-09
ENSG00000151692.10	-1.65017	-0.026024	0.0989088	0.647211	0.754633	0.837378	5.73e-55
ENSG00000212743.1	-1.65006	-0.0197778	0.0989299	0.647025	0.822405	0.876485	4.8e-64
ENSG00000118420.12	-1.64997	-0.030908	0.0989495	0.646829	0.293604	0.395815	8.37e-14
ENSG00000074964.12	1.64987	0.0226966	0.098969	0.646633	0.500613	0.494907	1.04e-18
[truncated: 13,008 more rows]

## Sheet: TWAS of meta-analisys 
gene	zscore	effect_size	pvalue	FDR	var_g	pred_perf_r2	pred_perf_pval
ENSG00000104884.10	18.4134	0.0372278	1.03e-75	1.3e-71	0.652808	0.699457	2.75e-33
ENSG00000131115.11	8.62425	0.0178338	6.45e-18	4.09e-14	0.712649	0.717438	7.54e-35
ENSG00000104879.4	-7.78241	-0.0290057	7.12e-15	3.01e-11	0.630717	0.618726	7.09e-28
ENSG00000204920.6	7.77942	0.021346	7.29e-15	2.31e-11	0.772639	0.734001	1.61e-36
ENSG00000177045.6	-7.29867	-0.0138289	2.91e-13	7.37e-10	0.624573	0.524151	2.03e-21
ENSG00000130204.8	-7.27402	-0.022829	3.49e-13	7.37e-10	0.588421	0.445271	3.54e-17
ENSG00000179846.7	6.9663	0.0132572	3.25e-12	5.89e-09	0.746696	0.795013	3.75e-46
ENSG00000170684.4	-6.93591	-0.0217138	4.04e-12	6.39e-09	0.704706	0.810332	5.26e-49
ENSG00000187244.6	6.90944	0.0133153	4.87e-12	6.85e-09	0.586399	0.620556	1.74e-26
ENSG00000130201.3	-6.88283	-0.0171178	5.87e-12	7.44e-09	0.629024	0.638008	2.48e-27
ENSG00000178386.8	-6.36142	-0.00995334	2e-10	2.3e-07	0.695588	0.613929	1.07e-27
ENSG00000104866.6	-6.1723	-0.0140227	6.73e-10	7.11e-07	0.741718	0.796102	1.25e-45
ENSG00000007255.6	6.15309	0.0270882	7.6e-10	7.41e-07	0.617801	0.615048	1.15e-27
ENSG00000073008.10	5.94753	0.013029	2.72e-09	2.46e-06	0.584068	0.591415	1.37e-24
ENSG00000103510.15	-5.64653	-0.0173479	1.64e-08	1.38e-05	0.318217	0.336438	5.52e-11
ENSG00000167380.12	5.2422	-0.0457934	1.59e-07	0.000126	0.42748	0.401009	1.14e-14
ENSG00000134014.12	5.17298	0.0121088	2.3e-07	0.000172	0.442244	0.505047	5.01e-19
ENSG00000185800.7	-5.13988	-0.0079108	2.75e-07	0.000194	0.816346	0.667415	5.88e-31
ENSG00000198502.5	5.12086	0.0344531	3.04e-07	0.000203	0.477994	0.728225	1.09e-36
ENSG00000130202.5	5.10276	0.0108788	3.35e-07	0.000212	0.597698	0.682417	5.62e-32
ENSG00000165953.5	5.09123	0.0101529	3.56e-07	0.000215	0.779244	0.808931	2.23e-49
ENSG00000178226.6	-4.76452	-0.00985991	1.89e-06	0.00109	0.55878	0.569349	2.19e-22
ENSG00000204967.6	4.70298	0.00910178	2.56e-06	0.00141	0.525544	0.589127	9.3e-25
ENSG00000146904.4	-4.67963	-0.00983098	2.87e-06	0.00152	0.58291	0.609881	6.1e-26
ENSG00000166535.15	4.64936	0.0129794	3.33e-06	0.00169	0.577943	0.576849	3.18e-25
ENSG00000171202.2	4.6261	0.0136755	3.73e-06	0.00182	0.27129	0.425537	5.52e-15
ENSG00000221819.2	-4.57051	-0.0192124	4.87e-06	0.00228	0.41346	0.342947	8.47e-12
ENSG00000159885.9	-4.56	-0.0170774	5.12e-06	0.00232	0.512324	0.675072	4.24e-32
ENSG00000067191.11	-4.55994	-0.0125301	5.12e-06	0.00224	0.313853	0.435321	6.85e-15
ENSG00000186026.6	4.4795	0.010895	7.48e-06	0.00316	0.442386	0.550381	2.41e-21
ENSG00000001630.11	4.4251	0.0134755	9.64e-06	0.00394	0.432432	0.488283	1.77e-19
ENSG00000227507.2	4.41551	0.00958053	1.01e-05	0.00399	0.379082	0.474167	3.16e-17
ENSG00000104853.11	-4.40023	-0.00682767	1.08e-05	0.00415	0.861052	0.852859	9.97e-60
ENSG00000187187.9	-4.39196	-0.0110983	1.12e-05	0.00419	0.694129	0.651056	1.03e-29
ENSG00000120903.6	4.32243	0.013086	1.54e-05	0.00559	0.44987	0.423114	3.3e-15
ENSG00000169375.11	-4.31775	-0.0185118	1.58e-05	0.00555	0.246873	0.407558	3.36e-14
ENSG00000156885.4	-4.30875	-0.0287058	1.64e-05	0.00562	0.29875	0.430857	5.29e-15
ENSG00000142273.6	4.29533	-0.00728795	1.74e-05	0.00582	0.717699	0.750131	1.78e-38
ENSG00000150281.6	4.20782	0.00983867	2.58e-05	0.00838	0.352369	0.33151	8.68e-11
ENSG00000197380.6	-4.19364	-0.018482	2.75e-05	0.0087	0.437931	0.607837	6.99e-26
ENSG00000167524.10	4.18165	0.0111863	2.89e-05	0.00895	0.483622	0.394276	1.49e-13
ENSG00000232850.1	4.16653	0.0124251	3.09e-05	0.00933	0.645717	0.633268	4.64e-27
ENSG00000172164.9	4.15741	0.0105994	3.22e-05	0.00949	0.423894	0.547722	3.87e-21
ENSG00000221990.2	4.1564	0.0130082	3.23e-05	0.00931	0.649626	0.63596	1.64e-29
ENSG00000169410.5	-4.15399	-0.0119409	3.27e-05	0.0092	0.300765	0.38784	2.56e-14
ENSG00000104936.13	-4.12738	-0.00896854	3.67e-05	0.0101	0.718045	0.703396	4.17e-33
ENSG00000022556.11	4.05917	0.0196264	4.92e-05	0.0133	0.595202	0.571942	1.05e-23
ENSG00000127585.7	4.04315	0.0174692	5.27e-05	0.0139	0.663362	0.464753	9.28e-18
ENSG00000140320.7	-4.02894	-0.0115178	5.6e-05	0.0145	0.468985	0.513956	3.01e-21
ENSG00000155111.10	-4.02721	-0.00975982	5.64e-05	0.0143	0.518167	0.635537	4.94e-28
ENSG00000128245.10	-4.0219	-0.0194168	5.77e-05	0.0143	0.437457	0.495537	1.63e-18
ENSG00000168928.8	4.00526	0.0109662	6.19e-05	0.0151	0.729141	0.707183	5.59e-36
ENSG00000173762.3	-3.9901	-0.0121626	6.6e-05	0.0158	0.545584	0.667766	1.35e-30
ENSG00000175592.4	-3.98544	-0.0117972	6.74e-05	0.0158	0.199559	0.327453	6.45e-11
ENSG00000180777.9	-3.98249	-0.0264361	6.82e-05	0.0157	0.425398	0.522394	6.39e-22
ENSG00000155530.2	3.97409	0.0117792	7.06e-05	0.016	0.310059	0.337699	1.13e-11
ENSG00000221821.2	3.94869	0.0144827	7.86e-05	0.0175	0.627922	0.633065	2.64e-30
ENSG00000204397.3	3.92108	0.0143151	8.82e-05	0.0193	0.3595	0.362274	4.74e-12
ENSG00000071539.9	-3.90272	-0.0103655	9.51e-05	0.0204	0.802168	0.717288	5.81e-40
ENSG00000130511.11	-3.8866	-0.0116992	0.000101656	0.0214737	0.735216	0.663549	1.62e-29
ENSG00000155755.14	3.87234	0.0138324	0.000107796	0.0223974	0.187088	0.25306	3.34e-08
ENSG00000261052.1	-3.80535	-0.00698445	0.000141605	0.0289475	0.455095	0.423081	9.22e-15
ENSG00000183657.2	-3.796	-0.0119515	0.000147047	0.0295829	0.712376	0.790773	5.84e-46
ENSG00000145362.12	3.79288	0.00938168	0.000148907	0.029489	0.410294	0.579357	4.3e-24
ENSG00000188042.5	3.75462	0.00625943	0.000173604	0.033851	0.835298	0.868742	7.31e-63
ENSG00000178075.15	-3.75453	-0.00961147	0.000173665	0.0333498	0.51051	0.523998	3.42e-22
ENSG00000243896.3	3.74401	0.0126436	0.000181109	0.0342602	0.379002	0.426181	2.37e-16
ENSG00000100889.7	3.74088	0.00996188	0.00018338	0.0341797	0.744035	0.803878	1.78e-46
ENSG00000139546.6	-3.72026	-0.00746683	0.000199021	0.0365572	0.596604	0.483494	1.2e-17
ENSG00000148200.12	-3.7065	-0.0187266	0.000210142	0.0380487	0.456611	0.443335	6.49e-16
ENSG00000103253.13	3.67482	0.0323062	0.000238017	0.0424888	0.512487	0.64629	7.75e-29
ENSG00000091664.7	-3.65769	-0.0117622	0.000254495	0.0447993	0.638706	0.642909	3.1e-28
ENSG00000196208.9	-3.65588	-0.0169188	0.000256301	0.0444992	0.644242	0.619126	1.64e-27
ENSG00000143033.13	-3.6484	-0.016884	0.000263877	0.0451955	0.46661	0.47015	5.37e-17
ENSG00000168078.5	3.59349	0.00789412	0.000326283	0.0551388	0.584913	0.789365	5.65e-48
ENSG00000175938.6	-3.58834	-0.00988785	0.000332793	0.055499	0.426412	0.37626	4.92e-13
ENSG00000102805.9	-3.58194	-0.0103259	0.000341058	0.0561386	0.336554	0.300483	4.62e-11
ENSG00000153250.13	3.56684	0.00793608	0.000361317	0.0587108	0.502426	0.395399	9.82e-14
ENSG00000047617.10	-3.55177	-0.0148929	0.000382646	0.0613895	0.555902	0.475724	2.91e-21
ENSG00000108448.16	-3.54816	-0.016285	0.00038793	0.0614592	0.349887	0.309409	1.75e-10
ENSG00000166997.3	-3.5472	-0.0122412	0.000389349	0.0609226	0.196309	0.18873	3e-06
ENSG00000160862.8	-3.54547	-0.0139811	0.000391911	0.0605757	0.483687	0.34926	1.2e-11
ENSG00000235109.3	3.51441	0.0074709	0.00044073	0.0673006	0.488344	0.462077	3.33e-16
ENSG00000163827.8	-3.50809	-0.0316575	0.000451344	0.0681009	0.299398	0.313642	4.45e-10
ENSG00000184619.3	3.50354	0.00767363	0.000459118	0.0684589	0.650677	0.642528	2.5e-28
ENSG00000214954.4	-3.49125	-0.023042	0.000480772	0.0708541	0.51546	0.461444	1.05e-16
ENSG00000064042.13	-3.48582	-0.00617832	0.00049064	0.0714772	0.608973	0.418026	2.74e-14
ENSG00000177464.4	3.48165	0.0107124	0.000498327	0.0717722	0.633958	0.604645	1.46e-25
ENSG00000115355.11	-3.47877	-0.0076697	0.000503727	0.0717348	0.482464	0.498775	3.05e-18
ENSG00000170379.15	-3.46946	-0.00952537	0.0005215	0.0734406	0.38202	0.258504	4.03e-09
ENSG00000168938.5	3.46353	0.00684915	0.000533133	0.0742538	0.519365	0.507893	7.69e-20
ENSG00000125618.12	3.44293	0.00689518	0.000575458	0.0792775	0.610342	0.564913	5.17e-24
ENSG00000215012.4	-3.44253	-0.00844572	0.000576293	0.0785389	0.392292	0.522542	7.91e-20
ENSG00000125384.6	3.43223	0.00383679	0.00059864	0.0807165	0.71189	0.691558	8.16e-32
ENSG00000213722.4	-3.41797	-0.00565737	0.000630889	0.0841693	0.526015	0.468026	2.09e-16
ENSG00000164402.9	-3.41642	-0.00592608	0.000634514	0.083771	0.52305	0.599793	4.64e-26
ENSG00000040199.14	3.41601	0.00911801	0.000635462	0.0830314	0.298519	0.240859	4.78e-08
ENSG00000109920.8	-3.414	-0.0251674	0.000640157	0.0827913	0.0378108	0.301812	1.05e-09
ENSG00000204544.5	-3.41305	-0.0124252	0.000642395	0.0822415	0.322506	0.29672	6.48e-10
ENSG00000125753.9	-3.41176	-0.00675246	0.000645459	0.0818075	0.788153	0.862208	5.58e-59
ENSG00000103381.7	-3.40885	-0.00812538	0.000652374	0.0818652	0.794065	0.78533	1.37e-43
ENSG00000184983.5	-3.40625	-0.00636164	0.000658615	0.0818382	0.686715	0.616806	1.21e-26
ENSG00000057294.9	-3.39864	-0.00910686	0.000677219	0.0833329	0.583086	0.625151	4.12e-26
ENSG00000104856.9	3.39456	0.00401096	0.000687399	0.0837722	0.489793	0.594535	3.41e-25
ENSG00000173567.10	3.37942	0.0137987	0.000726398	0.0876818	0.190947	0.211099	1.05e-06
ENSG00000204316.8	-3.37518	-0.00583541	0.000737674	0.0882029	0.417736	0.560097	8.34e-23
ENSG00000163918.6	-3.3644	-0.00976359	0.000767092	0.0908632	0.741082	0.630928	5.42e-28
ENSG00000161682.10	3.36414	0.0159231	0.000767822	0.0901075	0.286185	0.237541	6.01e-08
ENSG00000163739.4	-3.36111	-0.0100615	0.0007763	0.0902667	0.658363	0.673981	1.97e-30
ENSG00000157322.12	3.36061	0.0130084	0.000777701	0.0896075	0.658227	0.702601	4.46e-33
ENSG00000116254.13	-3.35176	-0.0136175	0.000803	0.0916889	0.65697	0.706143	1.04e-33
ENSG00000185101.8	3.3514	0.0186409	0.000804038	0.0909877	0.293304	0.3152	2.72e-10
ENSG00000157470.7	-3.337	-0.0180458	0.000846891	0.0949891	0.803522	0.80346	7.84e-48
ENSG00000139767.4	-3.33514	-0.00705856	0.000852557	0.0947857	0.588217	0.685244	7.56e-33
ENSG00000168589.10	-3.32993	-0.00544036	0.000868665	0.0957368	0.830989	0.752329	5.24e-43
ENSG00000196812.4	-3.3265	-0.00713079	0.000879429	0.0960876	0.378825	0.304072	6.83e-10
ENSG00000187239.12	-3.32555	-0.0336254	0.000882447	0.0955932	0.34446	0.389642	4.65e-14
ENSG00000140326.8	-3.32464	-0.00674856	0.000885333	0.0950931	0.580217	0.565284	5.79e-22
ENSG00000163536.8	-3.31964	-0.00643512	0.000901337	0.0959985	0.618874	0.57331	1.34e-22
ENSG00000172543.3	3.30345	0.00650047	0.000955042	0.100871	0.577274	0.525744	5.31e-20
ENSG00000141682.11	-3.30178	-0.00765889	0.000960748	0.100635	0.633972	0.635636	6e-28
ENSG00000180626.9	-3.29918	-0.00498853	0.000969664	0.100736	0.683554	0.739328	2.35e-38
ENSG00000111291.4	3.29264	0.0139044	0.000992517	0.102272	0.691163	0.790792	1.14e-44
ENSG00000157326.14	-3.29195	-0.00514446	0.000994944	0.101695	0.84326	0.665151	2.89e-33
ENSG00000108829.9	-3.28867	-0.0053008	0.00100662	0.102065	0.823147	0.749063	2.13e-40
ENSG00000165215.5	-3.28247	-0.0116864	0.00102901	0.103508	0.393225	0.601066	2.56e-25
ENSG00000123836.10	-3.28017	-0.00604856	0.00103746	0.103536	0.723911	0.727372	3.6e-36
ENSG00000108813.9	3.27143	0.00863231	0.00107006	0.105955	0.620968	0.672625	8.95e-31
ENSG00000104967.6	3.26624	0.0146525	0.00108987	0.10708	0.535575	0.513271	4.3e-21
ENSG00000148335.10	3.26038	0.00387762	0.00111262	0.108474	0.677282	0.588223	2.65e-24
ENSG00000103490.13	-3.25378	-0.0184294	0.00113881	0.11018	0.244592	0.452611	5.98e-16
ENSG00000129295.4	3.24416	0.00630738	0.00117799	0.113107	0.624693	0.697358	2.64e-35
ENSG00000183347.13	-3.24175	-0.00914393	0.00118797	0.113208	0.40774	0.317205	2.44e-10
ENSG00000174444.10	3.23915	0.00701629	0.00119888	0.113395	0.43673	0.382893	1.84e-13
ENSG00000171311.8	-3.23664	-0.00664328	0.00120948	0.11355	0.522402	0.585758	1.18e-23
ENSG00000138670.12	3.23419	0.00962495	0.0012199	0.113686	0.311704	0.356126	8.4e-13
ENSG00000152463.10	3.23287	0.00975052	0.00122555	0.11338	0.746485	0.679683	2.18e-32
ENSG00000204611.2	-3.22447	-0.00973384	0.00126205	0.11591	0.706165	0.561923	2.48e-22
ENSG00000235711.3	-3.22298	-0.00695672	0.00126865	0.115678	0.723192	0.703874	3.27e-35
ENSG00000163285.7	3.22192	0.00975142	0.00127337	0.115279	0.511167	0.455498	7.29e-17
ENSG00000171724.2	-3.21578	-0.0082891	0.00130093	0.116939	0.912669	0.828915	2.88e-55
ENSG00000083799.13	3.21544	0.00841447	0.00130243	0.116249	0.420732	0.588061	2.07e-23
ENSG00000130545.11	3.21427	0.0106809	0.00130777	0.11591	0.628223	0.670511	4.65e-30
ENSG00000105341.14	-3.21323	-0.00649993	0.00131252	0.115523	0.617526	0.590708	3.34e-25
ENSG00000109180.10	-3.21121	-0.0115011	0.00132177	0.115535	0.320885	0.345436	1.51e-11
ENSG00000178917.10	-3.20661	-0.00835311	0.00134307	0.116592	0.352517	0.324398	1.13e-10
ENSG00000187037.4	3.20587	0.0118429	0.00134654	0.116099	0.708504	0.647247	2.22e-29
ENSG00000204531.11	3.19936	0.00938425	0.00137732	0.11795	0.568762	0.596909	5.61e-24
ENSG00000139625.8	3.19738	0.0115818	0.00138684	0.117968	0.354611	0.538902	5.53e-21
ENSG00000099256.14	3.19363	0.00213626	0.00140497	0.118714	0.692128	0.825581	5.92e-54
ENSG00000002016.12	-3.19191	-0.00432131	0.00141335	0.118631	0.816781	0.803934	8.91e-47
ENSG00000114744.4	-3.18427	-0.00636724	0.00145118	0.121005	0.610067	0.613562	9.53e-26
ENSG00000064313.7	3.1766	0.00660979	0.00149012	0.12344	0.572163	0.573399	9.73e-24
ENSG00000182963.5	3.16977	0.0121413	0.00152561	0.125559	0.365637	0.358886	8.53e-13
ENSG00000179335.14	-3.16497	-0.0176601	0.00155099	0.126824	0.0725657	0.236653	1.37e-07
ENSG00000154237.8	3.16385	0.0110708	0.00155695	0.126495	0.63669	0.401849	1.91e-14
ENSG00000180901.6	3.16126	0.00961541	0.00157089	0.126815	0.836045	0.806245	7.95e-49
ENSG00000037042.8	-3.16008	-0.0074357	0.00157726	0.126523	0.47353	0.454343	1.19e-16
ENSG00000112031.11	-3.15947	-0.0062532	0.00158055	0.12599	0.755005	0.732249	7.71e-39
ENSG00000139437.13	-3.14974	-0.0186191	0.00163415	0.129448	0.0624529	0.282369	9.03e-11
ENSG00000183474.11	3.14496	0.018629	0.00166112	0.130767	0.392157	0.365454	3.03e-12
ENSG00000084234.12	-3.14431	-0.00807518	0.0016648	0.130248	0.815328	0.79609	6.37e-48
ENSG00000137392.5	3.14384	0.00681802	0.00166748	0.129658	0.375248	0.295374	9.74e-10
ENSG00000158457.4	-3.12805	-0.00997052	0.00175969	0.135993	0.63469	0.612308	5.83e-26
ENSG00000131389.12	-3.12731	-0.00857946	0.00176413	0.13551	0.864199	0.809041	3.11e-49
ENSG00000112210.7	-3.12432	-0.0141709	0.00178219	0.136072	0.104692	0.370833	1.19e-12
ENSG00000071967.7	-3.12305	-0.00806178	0.00178989	0.135842	0.531418	0.502838	3.31e-19
ENSG00000115353.6	3.11951	0.00628683	0.00181154	0.136667	0.56244	0.534372	9.03e-21
ENSG00000143164.11	3.11928	0.00952044	0.00181291	0.135961	0.862318	0.796908	3.18e-46
ENSG00000174059.12	3.1165	0.00688767	0.00183009	0.136442	0.654615	0.620224	3.85e-26
ENSG00000250120.2	3.11484	0.00602837	0.00184047	0.136413	0.570008	0.536132	5.45e-20
ENSG00000166159.6	-3.11318	-0.0044221	0.00185081	0.136382	0.852339	0.804667	3.26e-55
ENSG00000064490.9	3.11188	0.00655748	0.00185902	0.136195	0.535936	0.290272	9.99e-11
ENSG00000090857.9	3.0986	0.0228721	0.0019444	0.141632	0.205457	0.339551	2.82e-11
ENSG00000167395.10	-3.0915	0.00212523	0.00199146	0.144231	0.208828	0.22448	6.87e-08
ENSG00000156968.8	3.08965	0.00804871	0.00200391	0.144308	0.381409	0.441693	4.24e-16
ENSG00000178573.6	-3.08952	-0.00633387	0.00200483	0.143558	0.641037	0.232039	1.22e-07
ENSG00000169962.4	-3.08771	-0.0252811	0.00201705	0.143622	0.492769	0.569935	2.86e-22
ENSG00000239389.3	-3.08414	-0.0177646	0.0020414	0.144544	0.358131	0.315319	2.54e-10
ENSG00000115365.7	3.08224	0.00656525	0.00205449	0.144663	0.486318	0.415001	4.09e-14
ENSG00000139641.8	-3.08138	-0.00806851	0.00206042	0.144278	0.189783	0.226331	3.84e-07
ENSG00000177058.7	-3.08132	-0.00636211	0.00206082	0.143513	0.691343	0.719317	5.26e-35
ENSG00000184408.5	-3.0794	-0.0143403	0.00207415	0.143652	0.390262	0.333643	2.38e-11
ENSG00000068697.6	3.07935	0.0122803	0.00207453	0.142898	0.682525	0.745856	1.8e-39
ENSG00000143303.7	3.07771	0.00584057	0.00208597	0.142909	0.771151	0.721436	4.53e-36
ENSG00000139613.7	-3.07043	-0.0114049	0.00213751	0.145653	0.548929	0.48905	2.94e-19
ENSG00000078814.11	3.06717	0.00671345	0.00216094	0.146462	0.462826	0.382754	5.48e-13
ENSG00000076984.13	-3.0666	-0.0107122	0.00216509	0.145963	0.629038	0.455647	4.17e-17
ENSG00000186567.8	3.06523	0.0032909	0.00217505	0.145859	0.693719	0.836752	2.43e-54
ENSG00000055044.6	3.06461	0.0113307	0.00217956	0.145392	0.202167	0.234808	7.11e-08
ENSG00000085721.8	3.06043	0.01889	0.00221021	0.146664	0.501284	0.415833	1.22e-16
ENSG00000121039.5	-3.05619	-0.00566192	0.00224171	0.14798	0.727289	0.632095	6.12e-28
ENSG00000184445.7	3.05097	0.0080856	0.002281	0.149793	0.184111	0.326	6.47e-11
ENSG00000226524.2	-3.0466	-0.00707925	0.00231446	0.151207	0.539372	0.4506	6.02e-17
ENSG00000138095.14	-3.0389	-0.0108856	0.00237446	0.154331	0.457021	0.667353	5.62e-30
ENSG00000141552.13	3.03196	0.0197496	0.0024297	0.157116	0.606153	0.322286	1.76e-10
ENSG00000085662.9	-3.03142	-0.00709007	0.00243404	0.156598	0.448794	0.448902	1.25e-15
ENSG00000120324.4	3.02838	0.0261531	0.0024587	0.157386	0.479214	0.515642	4.99e-20
ENSG00000074800.9	3.02525	-0.000652182	0.00248427	0.158223	0.51656	0.518346	4.75e-21
ENSG00000185043.6	3.02165	0.0176404	0.00251399	0.159315	0.469544	0.551193	1.95e-22
ENSG00000177706.8	3.01885	0.0090499	0.00253735	0.159996	0.342104	0.56887	5.01e-23
ENSG00000166821.4	-3.01699	-0.00916601	0.00255301	0.160186	0.70764	0.702197	7.26e-33
ENSG00000214595.7	3.01349	0.00832049	0.00258261	0.161245	0.339348	0.352413	9.76e-12
ENSG00000181019.8	3.01108	0.0245239	0.00260323	0.161736	0.421398	0.315648	2.63e-10
ENSG00000101246.15	-3.00877	-0.0189573	0.0026231	0.162175	0.788357	0.817349	7.54e-50
ENSG00000148180.12	-3.00873	-0.00797837	0.0026234	0.161407	0.558453	0.601723	7.89e-26
ENSG00000203691.2	-3.00559	-0.0100315	0.00265062	0.162294	0.474431	0.662687	2.35e-31
ENSG00000146151.8	-3.00428	-0.0242022	0.00266211	0.162214	0.236794	0.211094	7.33e-07
ENSG00000223496.1	3.0039	0.00636188	0.00266545	0.16164	0.533955	0.519276	1.6e-19
ENSG00000204475.5	2.99995	0.00794125	0.00270022	0.162969	0.404661	0.352852	7.82e-12
ENSG00000257335.4	2.99944	0.00923089	0.00270481	0.162472	0.532356	0.599124	4.57e-25
ENSG00000117020.12	-2.99925	-0.0100621	0.00270646	0.161804	0.54185	0.666956	2.01e-30
ENSG00000123095.5	-2.99555	-0.0099311	0.00273954	0.163013	0.4848	0.410678	7.83e-16
ENSG00000254667.1	2.9944	0.0062331	0.00274986	0.162863	0.731229	0.766381	2.68e-43
ENSG00000074755.10	-2.99251	-0.0068918	0.00276698	0.163114	0.737976	0.86149	2.61e-59
ENSG00000225556.1	-2.99141	-0.00949606	0.00277694	0.162943	0.437947	0.339952	2.96e-11
ENSG00000151665.8	2.98943	0.00547406	0.00279502	0.163248	0.823504	0.722942	8.28e-37
ENSG00000173928.2	2.98751	0.00501412	0.00281262	0.163523	0.577349	0.592663	1.15e-24
ENSG00000133627.13	2.98524	0.0147865	0.00283352	0.163986	0.77951	0.879167	6.63e-65
ENSG00000121680.11	2.98209	0.01261	0.0028629	0.164933	0.62359	0.541148	6.54e-21
ENSG00000171502.10	2.98086	0.00985151	0.00287438	0.164845	0.244183	0.336696	4.91e-11
ENSG00000141127.10	-2.97588	-0.00406543	0.00292153	0.166795	0.715941	0.751227	4.64e-40
ENSG00000158874.7	2.97506	0.00955356	0.0029293	0.166488	0.682869	0.572498	1.32e-24
ENSG00000088205.8	2.97487	0.0144249	0.00293117	0.165851	0.796294	0.650356	1.79e-28
ENSG00000119614.2	2.97276	0.00747393	0.00295139	0.166252	0.46581	0.506836	5.12e-20
ENSG00000114686.4	2.97237	0.0133691	0.00295511	0.165726	0.477462	0.474423	4.69e-17
ENSG00000174749.5	2.97116	0.00729746	0.00296674	0.165645	0.680593	0.693425	1.75e-32
ENSG00000087095.8	-2.96941	-0.00795866	0.00298376	0.165864	0.380125	0.398731	7.6e-14
ENSG00000168484.8	2.96856	0.00939273	0.00299202	0.165597	0.691788	0.706653	1.82e-34
ENSG00000238083.3	-2.9673	-0.0118607	0.00300424	0.165551	0.559789	0.564432	1.22e-22
ENSG00000060688.8	2.96685	0.0104323	0.00300872	0.16508	0.580942	0.542934	9.31e-21
ENSG00000100055.16	2.96462	0.0066443	0.00303054	0.165561	0.662872	0.817737	3.53e-49
ENSG00000149273.10	-2.96407	-0.00990439	0.00303598	0.165146	0.467611	0.632593	1.26e-28
ENSG00000163281.7	-2.96262	-0.00922807	0.00305031	0.165216	0.656073	0.604306	7.35e-28
ENSG00000103642.7	2.95975	0.00938041	0.0030789	0.166055	0.680124	0.644672	1.41e-28
ENSG00000187105.4	-2.95936	-0.00967599	0.00308275	0.165558	0.484147	0.59064	2.04e-25
ENSG00000183963.14	-2.95723	-0.00592395	0.00310417	0.166005	0.571286	0.449884	2.5e-16
ENSG00000138623.5	2.95695	0.0121057	0.00310695	0.165456	0.553636	0.534315	2.93e-23
ENSG00000187736.8	-2.95484	-0.00578203	0.00312827	0.165894	0.534504	0.582695	9.22e-24
ENSG00000257727.1	2.95316	0.00748549	0.00314536	0.166105	0.4713	0.61446	3.64e-25
ENSG00000141258.8	2.95242	0.0105136	0.00315299	0.165817	0.637416	0.736236	2.69e-37
ENSG00000177889.5	-2.95218	-0.00652889	0.00315543	0.16526	0.466939	0.481955	9.81e-19
ENSG00000166046.6	2.95144	0.00827219	0.00316294	0.164971	0.332711	0.282748	5.31e-09
ENSG00000100379.13	-2.95018	-0.00837499	0.00317591	0.164969	0.783136	0.77673	3.97e-44
ENSG00000109089.7	2.94919	0.00633513	0.00318609	0.164822	0.747276	0.822549	1.04e-50
ENSG00000081087.10	2.9451	0.0136065	0.00322853	0.166339	0.268627	0.354377	1.18e-11
ENSG00000143933.12	2.94481	0.00786903	0.00323151	0.165818	0.563385	0.581298	5.31e-24
ENSG00000122025.10	-2.94427	-0.00873199	0.00323714	0.165438	0.749493	0.775068	1.78e-42
ENSG00000177685.12	2.94149	0.00923473	0.0032664	0.166263	0.787535	0.746011	8.74e-39
ENSG00000174226.4	2.94113	0.0176573	0.00327019	0.16579	0.668428	0.648142	1.4e-28
ENSG00000114251.9	-2.93645	-0.00467184	0.0033199	0.167639	0.642857	0.591186	8e-24
ENSG00000198252.7	2.93164	0.00602478	0.00337172	0.16958	0.595657	0.541139	1.69e-21
ENSG00000134046.7	2.92939	0.0141671	0.00339633	0.170143	0.257793	0.422884	6.06e-15
ENSG00000253767.1	-2.92395	-0.00271167	0.0034562	0.17246	0.428932	0.439438	1.66e-15
ENSG00000188396.2	-2.92347	-0.0122205	0.00346159	0.172052	0.249237	0.217126	2.87e-07
ENSG00000137055.10	-2.92191	-0.0113987	0.00347894	0.172239	0.50934	0.531735	2.34e-22
ENSG00000187017.10	2.92128	0.0123198	0.00348594	0.171914	0.705675	0.693675	6.91e-36
ENSG00000213809.4	-2.91804	-0.00784971	0.00352234	0.173036	0.454886	0.564064	7.34e-23
ENSG00000164815.6	2.91796	0.00827685	0.00352334	0.172416	0.448636	0.54923	4.56e-22
ENSG00000169313.9	-2.91684	-0.00839122	0.00353592	0.172366	0.348666	0.379293	6.92e-13
ENSG00000145715.10	-2.91038	-0.0102405	0.00360987	0.175297	0.2002	0.259671	2.57e-08
ENSG00000167644.7	-2.90835	-0.00645441	0.00363342	0.175768	0.546272	0.583001	2.77e-24
ENSG00000258366.3	2.90504	0.00363559	0.00367209	0.176963	0.553829	0.600617	1.04e-26
ENSG00000135926.8	2.90235	0.0296481	0.00370374	0.177812	0.321903	0.39788	2.77e-13
ENSG00000107175.6	-2.90222	-0.00647059	0.00370533	0.177217	0.49236	0.439876	3.83e-15
ENSG00000171988.13	2.89943	0.00773406	0.00373843	0.178128	0.447376	0.343371	9.15e-12
ENSG00000150687.7	-2.8992	-0.00628234	0.00374118	0.177591	0.641373	0.56742	2.64e-22
ENSG00000140323.4	2.89822	0.00834954	0.00375285	0.17748	0.535003	0.623361	2.45e-27
ENSG00000164434.7	-2.89729	-0.0100163	0.00376405	0.177348	0.541402	0.474494	1.12e-18
ENSG00000239388.4	2.8966	0.00661617	0.00377234	0.177081	0.397628	0.295973	2.95e-10
ENSG00000183281.10	2.8949	0.0221394	0.00379274	0.177381	0.114138	0.25046	4.36e-08
ENSG00000141574.3	-2.89474	-0.0101633	0.00379477	0.176824	0.51934	0.439713	7.68e-16
ENSG00000135049.11	-2.89315	-0.0080928	0.00381405	0.177071	0.391297	0.31706	1.98e-10
ENSG00000072609.13	-2.89252	-0.00679421	0.00382164	0.176776	0.564713	0.536314	1.61e-20
ENSG00000068976.9	-2.89126	-0.00776286	0.00383706	0.176844	0.28354	0.299971	7.98e-10
ENSG00000128654.9	-2.88937	-0.00705291	0.00386009	0.177261	0.326959	0.431021	2.72e-16
ENSG00000121058.4	-2.88935	-0.00652276	0.00386045	0.176637	0.782309	0.724558	2.01e-35
ENSG00000107290.9	-2.88898	-0.00731004	0.00386491	0.176205	0.645855	0.779718	1.96e-43
ENSG00000072849.6	-2.88773	-0.00513551	0.00388029	0.176272	0.669337	0.786247	3.25e-45
ENSG00000182329.6	2.88554	0.00757651	0.00390746	0.176873	0.679837	0.587079	1.99e-23
ENSG00000004799.7	-2.8854	-0.0122799	0.00390912	0.176318	0.573669	0.429894	2.59e-15
ENSG00000129437.5	2.88348	0.0141476	0.00393313	0.176772	0.809281	0.544364	6.93e-21
ENSG00000151929.5	-2.88318	-0.0078604	0.00393685	0.176314	0.594316	0.581453	6.5e-24
ENSG00000052344.11	-2.88259	-0.0115344	0.00394421	0.176021	0.293583	0.301436	8.28e-10
ENSG00000130368.4	2.87858	0.0058983	0.00399469	0.177649	0.706877	0.725664	2.56e-37
ENSG00000167840.9	-2.87704	-0.00541491	0.00401419	0.177892	0.684995	0.664078	1.13e-30
ENSG00000111087.5	-2.87579	-0.00659045	0.00403012	0.177976	0.496731	0.522363	4.3e-20
ENSG00000140287.6	2.87297	0.00435893	0.00406634	0.178952	0.454465	0.407444	7.69e-14
ENSG00000124459.7	-2.87167	-0.00390517	0.00408312	0.179068	0.551978	0.705179	1.94e-34
ENSG00000179918.15	2.87101	0.00915104	0.00409167	0.178824	0.178252	0.312044	2.95e-10
ENSG00000127578.6	-2.87046	-0.00791679	0.00409871	0.178516	0.768393	0.777249	1.46e-42
ENSG00000082556.6	2.86838	0.0129483	0.00412577	0.17908	0.442681	0.402585	8.94e-16
ENSG00000183307.3	2.86819	0.00168448	0.00412824	0.178575	0.861705	0.859547	8.55e-59
ENSG00000092295.7	2.86747	0.009815	0.00413767	0.178374	0.777292	0.80514	3.28e-49
ENSG00000134940.9	-2.86608	-0.0145284	0.00415587	0.178552	0.687301	0.591663	1.72e-26
ENSG00000134321.7	-2.85958	-0.0049604	0.00424197	0.181635	0.700578	0.799227	1.04e-46
ENSG00000085382.7	2.85956	0.0103572	0.00424231	0.181038	0.506868	0.598327	2.65e-24
ENSG00000186395.6	-2.85733	-0.0119673	0.00427223	0.181703	0.619617	0.688516	1.89e-33
ENSG00000166153.12	2.85181	0.00599211	0.0043471	0.184269	0.551485	0.554118	8.93e-23
ENSG00000104290.6	-2.85167	-0.00530863	0.00434902	0.183736	0.51567	0.588316	1.45e-23
ENSG00000108883.8	-2.85127	-0.022422	0.00435454	0.183358	0.161395	0.226043	2.29e-07
ENSG00000108515.13	2.85116	0.0139573	0.00435601	0.182813	0.626299	0.777143	3.72e-45
ENSG00000203710.6	2.8496	0.00827501	0.00437738	0.183103	0.310737	0.366106	2.57e-12
ENSG00000156831.3	2.84905	0.00509234	0.00438504	0.18282	0.606054	0.695556	4.49e-33
ENSG00000230778.1	2.84292	0.00777155	0.00447017	0.185758	0.349705	0.441794	1.63e-15
ENSG00000157045.4	2.84128	0.0144554	0.00449329	0.186109	0.335586	0.416923	5e-15
ENSG00000151320.6	-2.84053	-0.00354559	0.0045039	0.185941	0.717886	0.7928	5.82e-46
ENSG00000105438.4	2.83776	0.0151383	0.00454317	0.186953	0.644775	0.708188	6.38e-34
ENSG00000136770.6	2.83727	0.00722532	0.00455009	0.186632	0.456063	0.487594	6.98e-18
ENSG00000174939.6	-2.83592	-0.00847665	0.00456943	0.18682	0.208704	0.334533	7.18e-11
ENSG00000109323.4	-2.83461	-0.0118808	0.0045881	0.186981	0.481224	0.471322	1.96e-17
ENSG00000156970.8	-2.83442	-0.00459206	0.00459085	0.186493	0.548513	0.563591	4.68e-22
ENSG00000104881.10	2.83312	0.0207387	0.00460958	0.186656	0.851247	0.795994	4.89e-46
ENSG00000116703.12	2.83104	0.0151077	0.00463972	0.187278	0.399758	0.378331	2.06e-12
ENSG00000150316.7	-2.83054	-0.00630659	0.00464698	0.186976	0.580514	0.50729	1.48e-19
ENSG00000182255.6	2.82817	0.00819388	0.00468154	0.18777	0.57351	0.549216	1.44e-23
ENSG00000112619.6	-2.82344	-0.00743921	0.0047511	0.189959	0.530777	0.742339	4.27e-38
ENSG00000165716.5	2.82328	0.012859	0.0047535	0.189457	0.610517	0.422236	1.8e-14
ENSG00000111846.11	-2.82249	-0.00596548	0.0047652	0.189328	0.888731	0.773277	1.23e-44
ENSG00000125995.11	-2.82065	-0.0138445	0.00479268	0.189825	0.20165	0.304137	8.38e-10
ENSG00000163637.7	2.81742	0.00512096	0.00484115	0.191147	0.672522	0.675481	5.21e-31
ENSG00000153561.8	2.8165	0.0491371	0.00485504	0.1911	0.217776	0.281284	3.04e-09
ENSG00000259363.1	-2.81638	-0.00532514	0.00485677	0.190577	0.680083	0.697845	5.61e-34
ENSG00000242612.2	-2.81513	-0.00931517	0.00487574	0.19073	0.888584	0.817797	3.32e-50
ENSG00000088882.7	-2.81407	-0.00966534	0.00489183	0.190771	0.708186	0.760113	3.59e-41
ENSG00000179091.4	-2.81183	-0.0141461	0.00492601	0.191515	0.524703	0.74543	1.94e-39
ENSG00000151445.11	-2.8116	-0.00850257	0.00492953	0.191065	0.739145	0.705963	6.9e-37
ENSG00000254999.2	2.81041	0.00733294	0.00494788	0.191192	0.799722	0.801246	2.02e-51
ENSG00000140691.12	-2.81039	-0.00861408	0.00494822	0.190624	0.22849	0.199489	3.6e-07
ENSG00000221988.8	2.80951	0.00727158	0.00496176	0.190566	0.389848	0.372995	1.68e-12
ENSG00000138834.8	-2.80936	-0.0109138	0.00496402	0.190077	0.560098	0.479778	3.78e-18
ENSG00000213694.3	2.80875	0.00980111	0.00497345	0.189865	0.745668	0.731102	1.67e-36
ENSG00000103145.6	2.80716	0.0107876	0.00499803	0.19023	0.35683	0.326024	7.91e-11
ENSG00000118058.16	-2.80616	-0.0110207	0.00501358	0.19025	0.519552	0.586408	9.24e-24
ENSG00000166295.4	-2.80422	-0.00838223	0.00504378	0.190825	0.599272	0.638233	9.72e-28
ENSG00000134627.7	-2.80413	-0.00638142	0.00504532	0.190315	0.645475	0.640297	1.47e-27
ENSG00000100228.8	-2.80396	-0.0117502	0.00504785	0.189846	0.596876	0.843606	2.2e-55
ENSG00000137101.8	-2.80394	-0.00613637	0.00504825	0.189299	0.591892	0.483519	1.46e-18
ENSG00000121774.13	2.80151	0.0170411	0.00508639	0.190167	0.358674	0.313295	2.81e-10
ENSG00000143867.5	-2.80035	-0.00592596	0.00510472	0.190291	0.562512	0.572454	2.99e-23
ENSG00000157765.7	-2.79922	-0.00519389	0.00512262	0.190398	0.814113	0.813545	4.32e-49
ENSG00000179841.8	-2.79679	-0.0116733	0.00516127	0.191274	0.487327	0.61231	1.05e-26
ENSG00000197417.7	-2.79271	-0.0210186	0.00522687	0.19314	0.747188	0.689419	7.4e-35
ENSG00000137814.5	2.7908	0.00722952	0.00525786	0.19372	0.57731	0.481127	9.39e-18
ENSG00000081853.13	2.79013	0.00635551	0.00526867	0.193556	0.443393	0.323651	1.38e-11
ENSG00000161960.10	2.78776	0.00787316	0.00530736	0.194414	0.660083	0.617842	1.26e-26
ENSG00000167397.10	2.7868	0.0115591	0.00532312	0.194429	0.244677	0.264148	1.82e-08
ENSG00000163904.8	2.78548	0.00492349	0.00534481	0.19466	0.770485	0.776066	1.29e-45
ENSG00000167034.9	-2.7854	-0.00632972	0.00534614	0.194151	0.649206	0.658032	2.52e-29
ENSG00000006607.9	2.78483	0.00811433	0.00535557	0.193937	0.580199	0.766216	3.27e-41
ENSG00000074706.9	-2.7829	-0.00569386	0.00538755	0.19454	0.792906	0.70169	2.82e-34
ENSG00000174839.8	2.78003	0.00612361	0.00543534	0.195708	0.567776	0.533453	1.33e-20
ENSG00000156873.11	2.77981	0.0083479	0.00543901	0.195285	0.220105	0.223476	1.69e-07
ENSG00000271303.1	-2.77917	-0.00935745	0.0054498	0.19512	0.695928	0.304923	9.03e-12
ENSG00000174871.6	-2.77851	-0.00847934	0.00546092	0.194967	0.268678	0.329467	8.99e-11
ENSG00000184221.8	2.77542	0.00862788	0.00551306	0.196276	0.759685	0.687622	1.38e-32
ENSG00000135914.5	-2.77423	-0.0161327	0.00553326	0.196443	0.70966	0.775243	3.1e-43
ENSG00000163155.7	2.77377	0.00754632	0.00554103	0.19617	0.445644	0.418923	1.54e-14
ENSG00000164587.7	-2.7733	-0.00544447	0.00554912	0.195909	0.727712	0.716518	4.33e-40
ENSG00000144410.4	2.77268	0.00602246	0.00555969	0.195737	0.520391	0.568126	1.14e-23
ENSG00000154727.6	-2.77114	-0.00651112	0.005586	0.196118	0.496418	0.569152	1.55e-22
ENSG00000189042.9	-2.77085	-0.0129737	0.00559101	0.195752	0.312688	0.402513	1.02e-13
ENSG00000065268.6	-2.76984	-0.00451863	0.00560844	0.195821	0.959732	0.871277	2.64e-62
ENSG00000176153.10	-2.76974	-0.00644952	0.00561012	0.195342	0.706172	0.593445	1.51e-25
ENSG00000213714.1	2.76722	0.008535	0.00565369	0.196319	0.695078	0.440227	1.11e-15
ENSG00000185920.11	2.76629	0.00789921	0.00566982	0.196342	0.415636	0.565634	2.61e-22
ENSG00000197272.2	2.76308	0.0157813	0.00572579	0.19774	0.333903	0.344195	8.86e-12
ENSG00000128254.9	2.76153	0.00553184	0.0057532	0.198146	0.544396	0.67384	2.63e-34
ENSG00000062485.14	2.76112	0.00944792	0.00576039	0.197856	0.499957	0.54084	8.97e-22
ENSG00000154764.5	-2.76069	-0.00935382	0.00576787	0.197578	0.718878	0.746518	1.12e-38
ENSG00000138286.10	-2.75495	-0.0175155	0.00587019	0.200541	0.349721	0.243367	4.68e-08
ENSG00000109680.6	-2.75393	-0.00529349	0.00588849	0.200625	0.703286	0.613149	5.38e-26
ENSG00000187193.8	2.7537	0.0125679	0.00589263	0.200228	0.828981	0.764865	8.56e-45
ENSG00000087258.9	-2.75315	-0.0194343	0.00590244	0.200025	0.746543	0.713432	1.66e-35
ENSG00000175193.8	-2.75044	-0.01234	0.00595156	0.201152	0.755434	0.773743	1.87e-41
ENSG00000078070.7	2.74406	0.00589989	0.00606852	0.204559	0.760797	0.653405	1.19e-28
ENSG00000165434.6	-2.74266	-0.0066557	0.00609429	0.204883	0.424022	0.318827	2.31e-10
ENSG00000143977.9	2.73592	0.00763387	0.00622064	0.208577	0.536115	0.529673	8.76e-21
ENSG00000172159.11	-2.7358	-0.00402577	0.00622281	0.2081	0.785381	0.830744	2.57e-53
ENSG00000168675.14	2.73456	0.00440024	0.00624634	0.208337	0.696656	0.659625	3.34e-30
ENSG00000183087.10	2.73363	0.00789726	0.00626403	0.208379	0.571396	0.583244	1.2e-24
ENSG00000104894.7	2.73337	0.0271242	0.00626898	0.207997	0.718344	0.692292	3.51e-33
ENSG00000101443.13	-2.729	-0.0125138	0.00635271	0.210225	0.433756	0.477212	2.3e-18
ENSG00000105202.3	2.72897	0.0113227	0.00635319	0.209693	0.372208	0.307127	2.38e-10
ENSG00000177192.9	-2.72897	-0.00841814	0.00635334	0.209154	0.475839	0.636747	4.95e-27
ENSG00000095951.12	2.72654	0.00819758	0.00640026	0.210153	0.722563	0.798887	3.23e-46
ENSG00000138622.3	2.72426	0.00640474	0.00644465	0.211063	0.305646	0.259001	1.41e-09
ENSG00000242574.4	-2.72412	-0.00641801	0.00644728	0.210605	0.423304	0.390826	1.12e-13
ENSG00000151576.6	-2.72282	-0.00752433	0.00647276	0.210894	0.474925	0.444978	1.06e-15
ENSG00000189159.11	2.72181	0.00893158	0.00649263	0.210999	0.21315	0.429682	7.77e-16
ENSG00000100211.6	2.7216	0.00607719	0.0064967	0.210591	0.551923	0.600276	1.38e-24
ENSG00000067182.3	2.72045	0.00802645	0.00651933	0.210786	0.716681	0.712303	5.97e-35
ENSG00000074317.6	-2.71632	-0.0147314	0.00660119	0.212889	0.585663	0.649428	1.22e-28
ENSG00000179933.4	-2.71573	-0.00521625	0.00661299	0.212729	0.621638	0.485255	1.08e-17
ENSG00000122359.13	2.71435	0.00144624	0.00664052	0.213074	0.751807	0.60943	7.15e-25
ENSG00000215187.5	-2.71364	-0.00615161	0.00665478	0.212992	0.452723	0.478114	3.31e-17
ENSG00000146281.5	2.71005	0.00710241	0.00672731	0.214771	0.488652	0.523768	1.05e-19
ENSG00000163053.6	2.70712	0.0242848	0.00678707	0.216134	0.302322	0.382049	1.52e-13
ENSG00000147364.12	-2.70577	-0.00501684	0.0068146	0.216467	0.701568	0.707667	2.56e-33
ENSG00000161513.7	-2.70473	-0.00987972	0.00683607	0.216606	0.315091	0.395179	5.97e-14
ENSG00000187164.13	2.702	-0.000202027	0.00689246	0.217848	0.617492	0.746663	8.94e-41
ENSG00000213145.5	-2.70126	-0.00631508	0.00690763	0.217785	0.638702	0.760904	9.01e-40
ENSG00000118515.7	2.70126	0.00760094	0.00690777	0.217249	0.433553	0.471344	5.43e-18
ENSG00000103496.10	-2.7007	-0.0184139	0.00691934	0.217074	0.331504	0.442022	5.01e-16
ENSG00000171798.13	2.69927	0.0056475	0.00694925	0.217474	0.354207	0.425812	8.14e-16
ENSG00000122335.9	2.69708	0.00579573	0.00699497	0.218366	0.675362	0.691145	7.13e-32
ENSG00000184261.4	-2.69653	-0.00436459	0.00700666	0.218193	0.827257	0.732684	9.61e-41
ENSG00000156171.10	2.69648	0.00563481	0.00700765	0.217689	0.760305	0.708729	1.88e-34
ENSG00000154451.10	2.69414	0.014596	0.00705714	0.21869	0.242315	0.299974	7.12e-10
ENSG00000162188.5	-2.69224	-0.00679866	0.00709745	0.219403	0.351391	0.327192	1.01e-10
ENSG00000186665.8	-2.69144	-0.0107012	0.00711441	0.219392	0.838791	0.856823	2.45e-59
ENSG00000078269.9	-2.68806	-0.00625965	0.00718695	0.221091	0.512674	0.419177	3.62e-14
ENSG00000100722.14	2.68771	0.00724613	0.00719441	0.220785	0.617165	0.605364	5.51e-26
ENSG00000164946.15	-2.68705	-0.00617027	0.00720869	0.220689	0.78958	0.713667	2.5e-35
ENSG00000159202.13	2.68502	0.0066433	0.0072526	0.221498	0.393826	0.489679	7.59e-18
ENSG00000120992.13	2.68365	0.00879027	0.00728228	0.22187	0.435931	0.412068	9.6e-16
ENSG00000000419.8	2.68184	0.00385882	0.00732176	0.222538	0.671206	0.700179	3.65e-33
ENSG00000180287.12	-2.6817	-0.00356861	0.00732489	0.2221	0.583509	0.595567	1e-27
ENSG00000117691.5	2.68028	0.0165836	0.0073561	0.222514	0.393112	0.432871	1.43e-15
ENSG00000111785.14	-2.67936	-0.00865857	0.00737627	0.222593	0.462068	0.589107	2.09e-23
ENSG00000176396.9	-2.67788	-0.00520157	0.00740902	0.22305	0.589771	0.554351	2.65e-22
ENSG00000167363.9	2.6777	0.0073776	0.00741292	0.222639	0.658081	0.688554	1.4e-33
ENSG00000124596.12	2.67644	0.00727343	0.00744084	0.222949	0.709936	0.684333	1.1e-32
ENSG00000148950.5	2.67607	0.0179682	0.00744901	0.222667	0.186269	0.347969	3.07e-12
ENSG00000079459.8	-2.67456	-0.00864478	0.00748284	0.223152	0.572046	0.552531	1.18e-21
ENSG00000135423.8	2.67385	0.00845884	0.0074986	0.223098	0.2388	0.303339	5.13e-10
ENSG00000166387.7	-2.67182	-0.00550496	0.00754416	0.223927	0.613664	0.789448	7.25e-45
ENSG00000173210.15	2.67173	0.00540486	0.00754603	0.22346	0.610856	0.590327	4.47e-27
ENSG00000128285.4	2.6697	0.007924	0.00759181	0.224291	0.339125	0.391345	2.66e-13
ENSG00000139597.12	-2.66938	-0.007229	0.00759923	0.223988	0.619007	0.677386	1.51e-31
ENSG00000158615.8	-2.66892	-0.00556689	0.0076095	0.223771	0.473323	0.494289	2.33e-18
ENSG00000164199.11	-2.66784	-0.00538388	0.00763416	0.223976	0.518394	0.579526	9.56e-26
ENSG00000048544.5	2.66683	0.0126993	0.00765693	0.224125	0.674068	0.655083	5.6e-31
ENSG00000139629.11	-2.66625	-0.0100085	0.00767032	0.224	0.47035	0.527049	7.78e-21
ENSG00000165816.8	-2.66578	-0.00751721	0.00768104	0.223797	0.440637	0.576506	3.53e-23
ENSG00000160460.11	-2.66517	-0.00572262	0.00769485	0.223686	0.526096	0.56287	4.25e-25
ENSG00000221823.6	2.66424	0.00473587	0.00771634	0.223797	0.718778	0.705879	4.16e-34
ENSG00000256870.2	2.66403	0.00723243	0.007721	0.223421	0.687034	0.767416	1.34e-44
ENSG00000119042.12	-2.66349	-0.0167919	0.00773352	0.223273	0.334653	0.236988	2.13e-08
ENSG00000086189.5	-2.66174	-0.00355176	0.00777388	0.223928	0.814587	0.738495	8.44e-37
ENSG00000131126.14	-2.66012	-0.0148967	0.00781137	0.224498	0.706153	0.761178	6.87e-43
ENSG00000204983.8	2.65853	0.00614656	0.00784815	0.225045	0.605254	0.597761	2.23e-24
ENSG00000185519.8	2.65756	0.0181128	0.00787084	0.225186	0.765955	0.757227	3.83e-40
ENSG00000181804.10	2.65657	0.0115232	0.00789392	0.225338	0.300598	0.248574	2.24e-08
ENSG00000122696.8	-2.65648	-0.00503608	0.00789619	0.224896	0.616587	0.632371	8.86e-27
ENSG00000273079.1	2.65598	0.00791353	0.00790791	0.224725	0.447764	0.490333	1.24e-19
ENSG00000164430.11	2.65537	0.0058626	0.00792203	0.224623	0.43739	0.423777	7.82e-15
ENSG00000132837.10	-2.65483	-0.00657708	0.00793483	0.224483	0.381675	0.364142	2.67e-12
ENSG00000138755.5	2.65386	0.00691948	0.00795774	0.22463	0.344031	0.278218	1.22e-09
ENSG00000170893.3	-2.64895	-0.00675477	0.0080743	0.227414	0.63315	0.579072	1.44e-24
ENSG00000008735.10	-2.64867	-0.00753437	0.00808082	0.227093	0.456127	0.340185	1.09e-11
ENSG00000167257.6	-2.6486	-0.00564541	0.00808262	0.226641	0.740339	0.591899	3.94e-24
ENSG00000130522.4	2.6479	0.00636627	0.00809926	0.226606	0.507454	0.487352	1.03e-17
ENSG00000065882.11	-2.64701	-0.00506402	0.00812076	0.226707	0.655882	0.636329	4.34e-28
ENSG00000136167.9	-2.64629	-0.00777086	0.00813794	0.226687	0.664224	0.592357	2.44e-25
ENSG00000166452.7	2.64395	0.0043143	0.00819453	0.227763	0.651777	0.781403	6.05e-43
ENSG00000115091.7	-2.64314	-0.00509286	0.008214	0.227805	0.498277	0.372194	3.25e-13
ENSG00000134013.11	-2.64162	-0.00579468	0.00825117	0.228336	0.680573	0.741548	1.18e-37
ENSG00000204334.7	2.64154	0.00607166	0.00825312	0.227892	0.437913	0.472833	3.06e-17
ENSG00000134697.8	-2.64097	-0.00558918	0.00826696	0.227778	0.611506	0.582898	5.51e-24
ENSG00000174448.4	-2.64075	-0.00787286	0.00827229	0.227431	0.240782	0.313907	3.55e-10
ENSG00000186642.11	2.64074	0.0109044	0.00827247	0.226943	0.479229	0.546428	5.47e-21
ENSG00000106070.13	2.64028	0.00517441	0.0082837	0.226761	0.444196	0.446096	1.1e-15
ENSG00000187676.7	-2.63998	-0.00533028	0.00829103	0.226472	0.77635	0.747573	2.05e-40
ENSG00000198182.8	2.63785	0.00520343	0.00834341	0.227413	0.618058	0.608926	1.17e-25
ENSG00000144339.7	2.63752	0.00594896	0.00835142	0.227143	0.571202	0.45953	1.04e-17
ENSG00000169836.4	-2.63607	-0.00686774	0.00838717	0.227627	0.407211	0.328369	3.11e-11
ENSG00000160803.7	-2.6356	-0.0081999	0.00839887	0.227457	0.344292	0.494968	7.13e-18
ENSG00000152102.13	2.63337	0.0175378	0.00845418	0.228467	0.485662	0.700471	1.24e-32
ENSG00000105364.9	2.63071	0.0166762	0.00852079	0.229777	0.492584	0.388648	1.05e-13
ENSG00000159588.10	2.63014	0.0124844	0.00853485	0.229667	0.145469	0.356358	9.76e-13
ENSG00000116157.5	2.62997	0.0125037	0.00853936	0.229302	0.440865	0.445463	2.93e-18
ENSG00000070047.7	2.62941	0.0109554	0.00855329	0.22919	0.404906	0.570859	4.02e-23
ENSG00000092847.6	-2.62869	-0.00730626	0.00857147	0.229193	0.317929	0.389601	9.38e-14
ENSG00000215375.2	2.62859	0.0156182	0.00857387	0.228775	0.550729	0.558902	2.1e-22
ENSG00000198464.9	-2.62707	-0.0115985	0.00861224	0.229316	0.538296	0.700205	2.44e-34
ENSG00000149380.7	-2.62613	-0.0175922	0.00863615	0.22947	0.391611	0.377549	4.21e-13
ENSG00000180917.12	-2.62491	-0.00610315	0.00866717	0.229812	0.484989	0.652093	2.7e-29
ENSG00000196503.2	2.62413	0.0110004	0.00868717	0.229862	0.735087	0.735603	6.68e-40
ENSG00000166246.9	-2.62298	-0.00263191	0.00871654	0.230159	0.627328	0.626679	1.73e-29
ENSG00000130311.6	2.62131	0.00642945	0.00875926	0.230806	0.679923	0.766408	2.17e-41
ENSG00000159423.12	2.62101	0.00469047	0.00876693	0.230529	0.53453	0.436381	1.55e-15
ENSG00000128917.5	2.62052	0.00684426	0.00877953	0.230382	0.537125	0.287421	3.96e-12
ENSG00000161010.10	-2.62029	-0.00129099	0.00878548	0.230062	0.807741	0.858487	3.42e-62
ENSG00000115977.14	2.61959	0.0055976	0.00880362	0.230061	0.473327	0.556048	4.04e-22
ENSG00000162618.8	2.61861	0.00787121	0.0088288	0.230245	0.319946	0.327427	7.69e-11
ENSG00000188176.7	2.6181	0.00456532	0.00884213	0.230119	0.551483	0.524494	6.48e-21
ENSG00000180530.5	-2.61802	-0.00483964	0.00884407	0.229698	0.661355	0.663517	4.99e-30
ENSG00000101773.12	-2.61661	-0.0105689	0.00888069	0.230177	0.521827	0.501276	2.99e-19
ENSG00000242852.2	2.61604	0.00614064	0.00889556	0.230092	0.395069	0.583146	1.26e-23
ENSG00000116690.7	2.61388	0.00529702	0.00895214	0.231084	0.405916	0.35485	8.49e-12
ENSG00000130529.11	2.61256	0.00711432	0.00898667	0.231504	0.748055	0.664302	1.24e-30
ENSG00000106077.14	-2.61164	-0.00856785	0.00901085	0.231656	0.507683	0.52145	1.38e-21
ENSG00000129595.8	2.61105	0.0119547	0.00902657	0.23159	0.74424	0.756141	1.84e-39
ENSG00000129465.11	2.6091	0.00717867	0.00907818	0.232444	0.68593	0.796629	4.16e-45
ENSG00000168003.12	-2.60867	-0.0173011	0.00908956	0.232266	0.405041	0.383221	1.15e-12
ENSG00000204438.6	-2.60823	-0.0125845	0.00910107	0.232092	0.352099	0.279019	4.43e-10
ENSG00000171643.9	-2.60812	-0.00560399	0.0091042	0.231706	0.775321	0.768414	3.06e-44
ENSG00000165476.8	2.60468	0.00741584	0.00919591	0.233571	0.236151	0.362281	4.34e-14
ENSG00000111325.12	2.60393	0.0102676	0.00921604	0.233614	0.475145	0.534195	3.72e-21
ENSG00000146216.7	2.60384	0.00528421	0.00921857	0.233212	0.724671	0.739108	1.56e-37
ENSG00000213719.4	-2.60363	-0.00690044	0.00922428	0.232891	0.338497	0.33269	1.1e-12
ENSG00000161202.13	-2.60046	-0.0169009	0.00930986	0.234585	0.71163	0.776797	6.49e-45
ENSG00000175054.10	-2.6002	-0.00405411	0.00931697	0.234298	0.675968	0.638002	7.54e-28
ENSG00000167186.6	-2.59894	-0.00961862	0.00935129	0.234695	0.641059	0.565946	1.11e-22
ENSG00000178814.11	2.59874	0.0131846	0.00935671	0.234367	0.628527	0.555981	3.38e-22
ENSG00000042317.12	-2.59781	-0.0055935	0.00938204	0.234538	0.594974	0.583724	1.89e-24
ENSG00000135917.9	-2.59607	-0.00451021	0.00942977	0.235267	0.934669	0.880112	1.87e-64
ENSG00000106258.9	2.59456	0.00769289	0.00947118	0.235836	0.263719	0.374724	1.12e-12
ENSG00000165863.12	2.59089	0.00826155	0.00957277	0.237898	0.647486	0.55183	7.26e-22
ENSG00000160972.5	2.58984	0.00540548	0.00960203	0.238159	0.646191	0.503295	1.57e-18
ENSG00000189366.5	-2.58969	-0.00501605	0.00960629	0.237799	0.707785	0.760451	9.33e-41
ENSG00000174196.5	-2.58934	-0.020922	0.00961597	0.237575	0.316377	0.312417	4.67e-10
ENSG00000151650.7	2.58901	0.00676163	0.00962534	0.237343	0.420578	0.527939	1.31e-19
ENSG00000173714.7	-2.58879	-0.00444597	0.00963125	0.237028	0.693234	0.73282	9.62e-42
ENSG00000117322.12	2.58849	0.00465612	0.0096399	0.236781	0.615015	0.549801	1.91e-22
ENSG00000152795.13	2.58817	0.00534352	0.00964862	0.236537	0.570919	0.65159	3.36e-30
ENSG00000172247.3	-2.58809	-0.00849486	0.00965096	0.236138	0.157801	0.249386	3.35e-08
ENSG00000168101.10	-2.5876	-0.00639782	0.0096647	0.236018	0.639528	0.79289	2.72e-46
ENSG00000119283.11	-2.58634	-0.00295871	0.00969998	0.236424	0.810932	0.759182	7.38e-42
ENSG00000105953.10	2.58588	0.00617946	0.00971302	0.236287	0.562709	0.470079	5.28e-17
ENSG00000181409.7	-2.58344	-0.00422636	0.00978193	0.237508	0.579759	0.609185	2.92e-25
ENSG00000188343.8	-2.58336	-0.00502769	0.00978435	0.237113	0.574749	0.627151	1.06e-26
ENSG00000188425.2	2.58333	0.00892268	0.00978505	0.236677	0.641229	0.74315	9.71e-41
ENSG00000168152.8	-2.57937	-0.00884857	0.00989809	0.238955	0.578451	0.808416	7.21e-48
ENSG00000119899.11	2.57919	0.0101183	0.00990333	0.238627	0.522442	0.577953	8.96e-24
ENSG00000197697.3	2.57842	0.00585532	0.00992537	0.238704	0.575769	0.59067	6.14e-24
ENSG00000143632.10	-2.57682	-0.0143794	0.00997147	0.239359	0.451477	0.394624	1.69e-13
ENSG00000182575.7	2.57673	0.00912941	0.00997408	0.238969	0.516518	0.49137	1.94e-18
ENSG00000173436.9	2.57663	0.00474855	0.00997685	0.238584	0.730957	0.767288	2.81e-42
ENSG00000153936.12	-2.57597	-0.00527495	0.00999598	0.238592	0.559358	0.56101	6.31e-22
ENSG00000171262.7	-2.57581	-0.00686201	0.0100006	0.238252	0.370685	0.319436	4.14e-11
ENSG00000001461.12	2.57502	0.00567487	0.0100235	0.238351	0.368908	0.566696	9.41e-23
ENSG00000132541.6	-2.5696	-0.00886286	0.0101815	0.241655	0.421713	0.493488	3.23e-18
ENSG00000105467.4	-2.56945	-0.00726481	0.0101861	0.241312	0.844909	0.798916	2.13e-48
ENSG00000169592.10	2.56873	0.0066101	0.0102072	0.241362	0.194025	0.42683	7.42e-15
ENSG00000106123.7	2.56766	0.00519862	0.0102387	0.241655	0.537053	0.649235	7.81e-29
ENSG00000133816.9	-2.5671	-0.00697003	0.0102552	0.241594	0.746576	0.690349	1.07e-32
ENSG00000168038.6	2.56665	0.00729352	0.0102687	0.241464	0.683051	0.569345	1.37e-24
ENSG00000158258.11	-2.56479	-0.00488847	0.0103239	0.242311	0.584716	0.518688	9.88e-20
ENSG00000019102.7	-2.56434	-0.0115074	0.0103373	0.242178	0.692888	0.737811	6.61e-38
ENSG00000213593.5	2.56413	0.00851594	0.0103435	0.241875	0.348728	0.41776	9.94e-15
ENSG00000137809.12	2.56402	0.00808773	0.0103467	0.241506	0.667363	0.558691	7.74e-24
ENSG00000110013.8	2.56382	0.00585432	0.0103527	0.241201	0.474396	0.413391	1.33e-14
ENSG00000167881.10	2.56365	0.0163772	0.0103579	0.240879	0.510905	0.471259	3.24e-18
ENSG00000145536.11	-2.56315	-0.0105294	0.0103728	0.240784	0.50718	0.282501	2.35e-09
ENSG00000161267.7	2.56034	0.00596756	0.010457	0.242294	0.658982	0.565368	2.26e-22
ENSG00000198911.7	-2.55908	-0.00700924	0.0104949	0.242729	0.586745	0.600362	1.33e-25
ENSG00000127324.4	2.55817	0.00509334	0.0105226	0.242926	0.397768	0.25263	1.28e-08
ENSG00000184293.3	-2.5577	-0.00517022	0.0105367	0.242809	0.678508	0.699929	1.44e-33
ENSG00000204290.6	2.55757	0.00425347	0.0105407	0.242461	0.591927	0.564737	1.63e-22
ENSG00000198959.7	2.55747	0.010132	0.0105436	0.242087	0.597682	0.578497	3.79e-23
ENSG00000119335.12	2.5567	0.0084708	0.0105669	0.242186	0.34559	0.31183	3.04e-10
ENSG00000090861.11	-2.55577	-0.00615917	0.0105953	0.242396	0.31598	0.384631	6.01e-13
ENSG00000153012.7	2.55549	0.0113229	0.0106037	0.242152	0.273491	0.394795	6.52e-14
ENSG00000125810.9	2.55225	0.00646179	0.010703	0.24398	0.492307	0.407402	2.22e-14
ENSG00000182782.7	-2.55205	-0.00948002	0.0107092	0.243683	0.458936	0.430558	3.26e-15
ENSG00000175455.10	2.54934	0.000211461	0.0107928	0.245145	0.480548	0.602958	1.73e-24
ENSG00000167513.4	2.54789	0.0054229	0.0108375	0.245722	0.757601	0.807496	8.45e-50
ENSG00000013725.10	-2.54774	-0.000773219	0.0108422	0.245389	0.617886	0.720259	3.75e-38
ENSG00000132872.7	-2.54727	-0.0173256	0.0108568	0.24528	0.333258	0.410637	7.49e-15
ENSG00000171497.4	-2.54291	-0.0116712	0.0109935	0.247926	0.222302	0.32749	1.49e-10
ENSG00000130818.6	2.54196	0.0104388	0.0110233	0.248157	0.804603	0.795672	1.17e-47
ENSG00000158286.8	2.5413	0.0121294	0.0110442	0.248188	0.598879	0.6719	1.23e-32
ENSG00000146842.12	-2.54124	-0.0053715	0.0110459	0.247786	0.865929	0.835569	3.35e-54
ENSG00000149657.15	-2.54057	-0.00396851	0.0110672	0.247825	0.856495	0.863697	1.76e-60
ENSG00000065457.6	-2.53971	-0.00682514	0.0110944	0.247996	0.57209	0.571976	7.39e-24
ENSG00000137501.12	-2.53882	-0.00780022	0.0111227	0.248191	0.309262	0.273618	1.12e-09
ENSG00000118017.3	2.5384	0.00723677	0.0111361	0.248054	0.390487	0.440631	7.13e-16
ENSG00000166546.9	-2.53828	-0.0046048	0.01114	0.247706	0.583916	0.543415	2.09e-21
ENSG00000125450.6	2.5371	0.00448845	0.0111775	0.248103	0.716699	0.655535	1.33e-28
ENSG00000133958.9	2.53693	0.00951295	0.011183	0.247792	0.604663	0.591725	1.68e-23
ENSG00000077943.7	-2.53658	-0.0233847	0.0111941	0.247604	0.350101	0.490914	1.02e-18
ENSG00000159840.11	2.53217	0.0215813	0.0113358	0.250302	0.193158	0.320686	2.97e-10
ENSG00000241106.2	-2.53159	-0.00339274	0.0113548	0.250285	0.826995	0.795989	9.08e-47
ENSG00000102898.7	2.53134	0.0060183	0.0113627	0.250026	0.336601	0.242118	3.84e-09
ENSG00000116141.11	-2.53102	-0.00738795	0.0113731	0.24982	0.434723	0.409226	3.94e-14
ENSG00000137040.8	-2.53084	-0.00452344	0.0113791	0.24952	0.739209	0.672406	1.29e-31
ENSG00000121067.13	-2.53037	0.000705122	0.0113941	0.249417	0.579473	0.544358	3.11e-23
ENSG00000120332.11	2.52944	0.0085809	0.0114244	0.249649	0.263561	0.382826	1.09e-13
ENSG00000124143.6	-2.5288	-0.00507991	0.0114452	0.249673	0.619477	0.497588	1.81e-18
ENSG00000100605.12	-2.52826	-0.00829208	0.0114631	0.249634	0.643281	0.782318	2.71e-48
ENSG00000172765.12	-2.52782	-0.00618555	0.0114773	0.249514	0.563835	0.404646	4.72e-14
ENSG00000183763.4	-2.52755	-0.00757808	0.0114861	0.249278	0.23739	0.204946	5.72e-07
ENSG00000107263.14	-2.5269	-0.00553842	0.0115074	0.249313	0.667663	0.637794	4.32e-29
ENSG00000187980.6	-2.52408	-0.00528936	0.0116001	0.250893	0.598167	0.535554	5.9e-21
ENSG00000161981.6	-2.52339	-0.0121032	0.011623	0.25096	0.367125	0.4971	1.49e-18
ENSG00000110713.11	2.52293	0.015948	0.0116383	0.250863	0.610031	0.859523	3.59e-59
ENSG00000070950.5	-2.51929	-0.00708862	0.0117591	0.253037	0.740122	0.62461	5.77e-29
ENSG00000144285.11	2.51768	0.00656069	0.011813	0.253766	0.660736	0.534967	1.42e-20
ENSG00000100427.11	-2.51713	-0.00728706	0.0118316	0.253735	0.815084	0.701994	4.65e-33
ENSG00000126267.4	2.51625	0.00876766	0.0118611	0.253938	0.739396	0.75082	2.6e-39
ENSG00000114019.10	-2.51624	-0.00617205	0.0118614	0.253515	0.561733	0.593316	6.4e-25
ENSG00000178187.3	2.51381	0.00592744	0.0119434	0.25484	0.824097	0.746816	6.88e-41
ENSG00000182247.5	-2.51301	-0.00918576	0.0119706	0.25499	0.298904	0.279057	6.02e-09
ENSG00000139977.9	2.51285	0.00711506	0.011976	0.254676	0.576813	0.537763	1.3e-20
ENSG00000131374.10	2.51242	0.00995591	0.0119905	0.254557	0.452686	0.337367	5.74e-12
ENSG00000026025.9	2.50957	0.00611924	0.0120879	0.256197	0.646334	0.567478	1.67e-24
ENSG00000106245.5	2.50751	0.0102207	0.0121585	0.257263	0.499642	0.495233	3.94e-19
ENSG00000167383.4	-2.50712	-0.00562577	0.0121719	0.257117	0.874859	0.782856	7.3e-47
ENSG00000066455.8	2.50611	0.00537434	0.0122067	0.257422	0.57295	0.499694	4.38e-19
ENSG00000197885.6	-2.50587	-0.0061886	0.012215	0.25717	0.792256	0.738853	7.21e-41
ENSG00000105402.3	-2.50328	-0.00562092	0.0123046	0.258628	0.674163	0.63386	2.96e-29
ENSG00000105963.9	2.50032	0.00730658	0.0124081	0.260371	0.416529	0.884989	1.03e-67
ENSG00000132635.12	2.49926	0.00652072	0.0124453	0.260721	0.532536	0.545487	6.45e-21
ENSG00000160570.9	2.49465	0.00683328	0.0126081	0.263694	0.303598	0.471241	9.97e-17
ENSG00000204866.4	2.49315	0.00575496	0.0126616	0.264378	0.792874	0.787262	3.05e-47
ENSG00000125743.6	-2.49141	-0.00445947	0.0127237	0.265236	0.792386	0.779708	7.06e-47
ENSG00000254505.4	2.49096	0.00569948	0.0127399	0.265138	0.363734	0.499025	2.23e-18
ENSG00000186017.10	-2.49023	-0.00783352	0.0127662	0.26525	0.256433	0.281078	1.89e-09
ENSG00000198039.7	2.48938	0.00705142	0.0127967	0.265449	0.251421	0.252265	1.78e-08
ENSG00000187796.9	-2.48879	-0.00929111	0.0128179	0.265454	0.469241	0.278561	1.17e-09
ENSG00000163754.13	2.48867	0.0101215	0.0128221	0.265109	0.703101	0.71648	1.84e-35
ENSG00000123700.4	-2.48813	-0.00587648	0.0128416	0.265078	0.58431	0.675286	5.35e-32
ENSG00000110076.14	-2.48331	-0.00666081	0.0130169	0.26826	0.51648	0.552712	8.92e-23
ENSG00000168792.4	2.48313	0.0143727	0.0130235	0.267961	0.272075	0.215729	1.94e-07
ENSG00000186051.4	2.48294	0.00847743	0.0130303	0.267666	0.414286	0.521797	2.84e-20
ENSG00000117335.14	-2.48098	-0.00620548	0.0131023	0.268711	0.888277	0.8785	1.85e-64
ENSG00000167526.9	-2.48033	-0.00758031	0.0131261	0.268763	0.675755	0.77559	3.82e-46
ENSG00000103035.6	-2.47949	-0.00658603	0.013157	0.268961	0.484325	0.542709	3.8e-21
ENSG00000115507.5	-2.47894	-0.0101298	0.0131774	0.268944	0.129617	0.227117	3.37e-07
ENSG00000109667.7	-2.47772	-0.00830324	0.0132224	0.269428	0.524573	0.489395	9.9e-20
ENSG00000112511.13	2.47724	0.00788477	0.0132403	0.26936	0.489229	0.436528	5.37e-16
ENSG00000096384.15	2.47601	0.00521767	0.0132859	0.269855	0.656774	0.51842	4.53e-21
ENSG00000065060.12	-2.47582	-0.00554274	0.0132932	0.269572	0.562454	0.514869	2.65e-22
ENSG00000196388.4	2.47563	0.0114334	0.0133001	0.269281	0.778985	0.778058	1.81e-44
ENSG00000188738.9	2.47555	0.0084052	0.0133031	0.268913	0.19103	0.419579	4.76e-15
ENSG00000140459.13	2.47495	0.0052531	0.0133254	0.268934	0.456477	0.431192	4.04e-16
ENSG00000118308.10	-2.47472	-0.00483353	0.0133342	0.268684	0.712682	0.651757	2.4e-31
ENSG00000258818.2	-2.4727	-0.0324985	0.0134097	0.269776	0.169877	0.36025	4.71e-12
ENSG00000084628.5	2.47191	0.00432905	0.0134393	0.269942	0.720006	0.746275	2.11e-39
ENSG00000198478.6	2.4718	0.00512581	0.0134436	0.269601	0.53209	0.451795	1.3e-16
ENSG00000110077.10	-2.4712	-0.00756954	0.0134661	0.269627	0.283566	0.20888	9.3e-08
ENSG00000197921.5	-2.47037	-0.0140035	0.0134974	0.269826	0.506115	0.762172	3.05e-43
ENSG00000010017.9	2.46854	0.00495386	0.0135664	0.270779	0.83431	0.774639	6.19e-43
ENSG00000162961.9	2.46826	0.00501896	0.0135771	0.270566	0.616095	0.548923	1.3e-21
ENSG00000015475.14	-2.46707	-0.00990087	0.0136225	0.271045	0.66972	0.660397	4.25e-34
ENSG00000128655.12	2.46352	0.00529525	0.0137582	0.273316	0.54219	0.529019	2.82e-20
ENSG00000049323.11	2.46303	0.00438182	0.0137768	0.273257	0.582605	0.525849	9.58e-21
ENSG00000242252.1	-2.46288	-0.00940728	0.0137825	0.272943	0.614139	0.611991	1.44e-25
ENSG00000105778.13	-2.46201	-0.0139426	0.013816	0.273181	0.234056	0.383939	7.56e-13
ENSG00000140538.12	-2.46132	-0.0183664	0.0138426	0.273279	0.509406	0.469989	1.44e-16
ENSG00000130783.9	2.46126	0.0105472	0.0138451	0.272904	0.300379	0.531427	6.27e-20
ENSG00000115233.7	2.46093	0.0142618	0.0138576	0.272725	0.295802	0.311753	1.72e-10
ENSG00000168785.3	-2.45994	-0.0150385	0.0138959	0.273056	0.436926	0.610692	7.79e-27
ENSG00000183060.11	-2.45877	-0.00684169	0.0139413	0.273523	0.852754	0.67194	2.44e-31
ENSG00000113593.7	-2.45838	-0.00610453	0.0139567	0.273403	0.525351	0.598168	2.27e-24
ENSG00000204954.5	-2.45812	-0.00760815	0.0139665	0.273172	0.935477	0.894417	5.41e-73
ENSG00000078177.9	-2.45734	-0.00650755	0.0139971	0.273349	0.29535	0.28299	1.58e-09
ENSG00000170242.13	2.45662	0.00512582	0.0140252	0.273477	0.87035	0.831864	6.18e-55
ENSG00000160712.8	-2.4565	-0.00802745	0.01403	0.273149	0.578764	0.592455	3.07e-24
ENSG00000196187.7	2.45556	0.00755431	0.0140664	0.273438	0.609383	0.583255	4.47e-25
ENSG00000165449.7	2.45511	0.0100242	0.0140841	0.273364	0.624745	0.536849	1.35e-20
ENSG00000113068.5	2.45443	0.0175134	0.0141106	0.27346	0.421825	0.523627	1.82e-20
ENSG00000105669.8	2.45219	0.00876237	0.0141991	0.274754	0.629678	0.604058	9.23e-25
ENSG00000166965.8	2.45156	0.00927938	0.0142237	0.27481	0.690176	0.724386	3.34e-43
ENSG00000196209.8	-2.45076	-0.00524544	0.0142556	0.275007	0.728885	0.784202	6.63e-47
ENSG00000139410.10	2.45074	0.00501714	0.0142562	0.274602	0.638602	0.679535	1.44e-31
ENSG00000154025.11	-2.44942	-0.0163635	0.0143086	0.275191	0.457602	0.556704	2.05e-21
ENSG00000185088.8	-2.44846	-0.00260157	0.0143469	0.275511	0.697023	0.679469	8.09e-32
ENSG00000112877.6	-2.44829	-0.0111374	0.0143535	0.27522	0.638276	0.73646	3.08e-37
ENSG00000119707.9	-2.44822	-0.0161616	0.0143564	0.274861	0.339654	0.381039	2.36e-13
ENSG00000092140.10	-2.44794	-0.00571017	0.0143675	0.274658	0.594324	0.690111	2.04e-33
ENSG00000140988.11	2.44733	0.0148932	0.0143918	0.274709	0.519376	0.712032	1.18e-34
ENSG00000124786.8	-2.44468	-0.0156722	0.0144981	0.27632	0.559848	0.584778	1.49e-24
ENSG00000115268.5	2.44284	0.00668486	0.0145721	0.277315	0.718632	0.876691	8.43e-65
ENSG00000138709.13	-2.4423	-0.00879624	0.0145939	0.277312	0.356876	0.367651	4.72e-12
ENSG00000204822.6	2.44118	0.00530523	0.0146394	0.27776	0.495243	0.556523	3.54e-22
ENSG00000159921.10	2.44013	0.00749465	0.0146821	0.278156	0.501871	0.538286	4.11e-21
ENSG00000127022.10	-2.43964	-0.00693655	0.0147018	0.278112	0.791078	0.49108	1.07e-20
ENSG00000141384.7	-2.43963	-0.0161485	0.0147025	0.27771	0.359564	0.527047	4.97e-20
ENSG00000143248.8	2.438	0.00596023	0.0147688	0.278549	0.557459	0.60716	8.45e-26
ENSG00000166860.2	-2.43628	-0.00731538	0.0148394	0.279463	0.299477	0.405678	9.89e-14
ENSG00000232653.4	2.43434	0.00411644	0.0149188	0.280542	0.728957	0.697146	6.07e-33
ENSG00000065665.16	-2.43419	-0.00386292	0.0149252	0.280248	0.644068	0.678849	4.36e-32
ENSG00000070669.12	2.43414	0.00541783	0.0149272	0.27987	0.499612	0.571444	2.13e-23
ENSG00000075131.5	-2.43303	-0.00573026	0.0149731	0.280315	0.56769	0.562092	3.38e-23
ENSG00000113212.4	-2.43252	-0.00687661	0.0149941	0.280294	0.274252	0.406428	4.64e-14
ENSG00000176402.5	-2.43197	-0.00397897	0.0150168	0.280306	0.515376	0.574953	6.06e-24
ENSG00000153347.5	-2.43095	-0.00661352	0.0150595	0.280689	0.534867	0.357507	1.77e-12
ENSG00000118276.7	2.4294	0.00400462	0.015124	0.281477	0.51045	0.544619	8.39e-21
ENSG00000009724.12	2.42743	0.00413222	0.0152063	0.282594	0.830383	0.797286	7.86e-47
ENSG00000058453.12	2.42535	0.00345302	0.0152938	0.283804	0.660659	0.68757	2.1e-31
ENSG00000068079.3	2.42377	0.00679877	0.0153604	0.284623	0.379166	0.361856	2.67e-12
ENSG00000111605.12	-2.4204	-0.00633652	0.0155034	0.286853	0.753843	0.750649	8.86e-39
ENSG00000070759.12	2.41816	0.020668	0.0155992	0.288205	0.368496	0.395847	1.72e-13
ENSG00000154957.9	2.4164	0.00809417	0.0156748	0.289182	0.855662	0.869788	1.57e-63
ENSG00000166927.8	2.41514	0.0169145	0.0157292	0.289762	0.46863	0.445832	3.82e-16
ENSG00000179776.13	-2.41483	-0.00313689	0.0157424	0.289584	0.76311	0.678282	5.07e-31
ENSG00000116711.8	-2.41324	-0.0104496	0.0158112	0.290429	0.218476	0.317986	2.69e-10
ENSG00000162757.3	2.41288	0.0048717	0.015827	0.290299	0.655191	0.582143	1.7e-23
ENSG00000105072.4	-2.4125	-0.00420526	0.0158434	0.290179	0.617294	0.707036	5.48e-35
ENSG00000168924.10	-2.41195	-0.000919763	0.0158676	0.290204	0.595759	0.707256	2.08e-33
ENSG00000060656.15	-2.41184	-0.00736538	0.0158722	0.289869	0.448251	0.44616	1.46e-15
ENSG00000167183.2	-2.40946	-0.00762165	0.0159761	0.291346	0.241794	0.258308	9.82e-09
ENSG00000170584.6	2.40909	0.00492294	0.0159922	0.291222	0.569639	0.511544	9.93e-24
ENSG00000214212.4	2.40899	0.00674097	0.0159968	0.290887	0.705685	0.762896	1.15e-42
ENSG00000135272.5	-2.40881	-0.00627042	0.0160047	0.290615	0.284768	0.346459	1.46e-12
ENSG00000152822.9	2.40879	0.00708959	0.0160054	0.290211	0.242927	0.189733	2.03e-06
ENSG00000142552.3	-2.40756	-0.00796686	0.0160596	0.290777	0.704706	0.678205	5.46e-32
ENSG00000128159.7	2.40726	0.012289	0.0160729	0.290602	0.539929	0.596741	4.58e-26
ENSG00000105894.7	-2.40681	-0.0232013	0.0160926	0.290544	0.563997	0.783166	4.17e-43
ENSG00000242419.1	2.40657	0.00920626	0.0161031	0.290321	0.682558	0.714854	1.96e-35
ENSG00000142733.10	2.40656	0.0108175	0.0161034	0.289915	0.624196	0.48733	9.1e-18
ENSG00000146963.13	2.40516	0.00451373	0.0161652	0.290614	0.616111	0.672372	4.42e-31
ENSG00000178021.9	2.40516	0.00668339	0.0161656	0.290209	0.30221	0.37869	1.59e-12
ENSG00000092820.13	-2.4048	-0.00685015	0.0161812	0.290079	0.50054	0.457667	7.35e-19
ENSG00000175550.3	-2.40439	-0.00639577	0.0161993	0.289992	0.280926	0.348655	9.67e-12
ENSG00000090382.2	2.40277	0.00483166	0.0162716	0.290876	0.70469	0.826422	6.01e-52
ENSG00000101220.13	-2.40102	-0.00516934	0.0163494	0.291855	0.627399	0.621149	2.67e-26
ENSG00000148484.13	2.40042	0.0148791	0.0163763	0.291924	0.485868	0.548383	5.03e-22
ENSG00000158169.7	-2.40032	-0.00634446	0.0163808	0.291595	0.610197	0.687428	1.37e-31
ENSG00000179242.11	2.39943	0.0094906	0.0164206	0.291893	0.602584	0.546493	1.55e-22
ENSG00000139842.10	2.39919	0.00595407	0.0164315	0.291677	0.718298	0.741892	1.48e-39
ENSG00000170324.15	-2.39814	-0.00547319	0.0164785	0.292103	0.45866	0.4986	6.38e-18
ENSG00000134882.11	-2.39807	-0.00593198	0.0164817	0.291752	0.751281	0.74776	2.89e-42
ENSG00000125652.3	2.39776	0.00765559	0.0164958	0.291594	0.717033	0.776271	2.49e-42
ENSG00000136156.8	-2.39768	-0.00675424	0.0164991	0.291246	0.337183	0.310487	1.91e-10
ENSG00000048140.13	-2.39702	-0.00558544	0.016529	0.291368	0.743267	0.622379	1.56e-26
ENSG00000108424.5	2.39579	0.00417353	0.0165845	0.291941	0.54113	0.549104	5.16e-22
ENSG00000180389.6	2.39299	0.0109712	0.0167119	0.293774	0.652188	0.819416	2.41e-50
ENSG00000127914.12	2.39128	0.00867827	0.0167896	0.294732	0.487151	0.378412	1.53e-14
ENSG00000139496.11	-2.3912	-0.0101216	0.0167933	0.294389	0.708849	0.759706	3.46e-43
ENSG00000269883.1	-2.39097	-0.00435873	0.0168041	0.294171	0.567268	0.449086	1.58e-16
ENSG00000153531.8	2.38992	0.00691121	0.016852	0.294603	0.627525	0.690976	1.08e-33
ENSG00000204482.6	-2.38992	-0.0124835	0.0168522	0.294201	0.371495	0.400869	1.71e-14
ENSG00000172461.6	2.38901	0.00676172	0.0168937	0.29452	0.241218	0.252397	2.35e-08
ENSG00000183379.4	-2.38746	-0.0157326	0.0169651	0.295359	0.563516	0.563541	2.53e-22
ENSG00000140932.5	2.38722	0.0156268	0.0169765	0.295152	0.501568	0.472271	3.71e-17
ENSG00000160326.9	-2.38668	-0.0116825	0.0170012	0.295175	0.51864	0.617372	6.39e-28
ENSG00000204439.3	2.38584	0.0123136	0.0170403	0.295451	0.422304	0.460053	4.49e-16
ENSG00000122203.10	-2.38527	-0.0100638	0.0170667	0.295504	0.816257	0.707206	4.77e-37
ENSG00000100156.6	2.38493	0.00796109	0.0170822	0.295369	0.697311	0.703218	1.87e-34
ENSG00000137210.9	-2.38371	-0.00477751	0.0171389	0.295945	0.518056	0.526012	6.75e-22
ENSG00000144566.6	-2.38181	-0.00728848	0.017228	0.297079	0.49572	0.640911	5.65e-28
ENSG00000165724.5	-2.3809	-0.00650366	0.0172706	0.297409	0.501585	0.592125	7.23e-25
ENSG00000118156.8	-2.38088	-0.00728923	0.0172714	0.297018	0.673195	0.761644	5.99e-43
ENSG00000226321.3	-2.38087	-0.00715057	0.0172718	0.296623	0.742072	0.814716	9.49e-49
ENSG00000128965.7	2.38053	0.00936722	0.017288	0.296499	0.136418	0.270442	1.04e-08
ENSG00000204169.6	2.37903	0.00503945	0.0173582	0.297301	0.580762	0.659345	1.68e-29
ENSG00000134207.10	-2.3783	-0.00887014	0.0173925	0.297488	0.714058	0.615676	1.81e-27
ENSG00000187775.12	2.37798	0.00561801	0.0174078	0.297348	0.72122	0.483897	2.81e-17
ENSG00000168010.6	-2.37674	-0.00966034	0.0174663	0.297946	0.400844	0.30564	1.91e-10
ENSG00000101347.7	-2.37634	-0.0121031	0.0174856	0.297873	0.303381	0.267345	1.06e-08
ENSG00000188501.7	2.37623	0.00789501	0.0174904	0.297555	0.390848	0.333912	2.02e-11
ENSG00000156738.13	-2.37589	-0.0089941	0.0175066	0.297432	0.555836	0.472359	9.19e-17
ENSG00000184845.3	-2.37414	-0.00769995	0.0175898	0.298446	0.682753	0.741247	1.76e-37
ENSG00000128791.7	-2.37396	-0.00617449	0.0175987	0.298196	0.692126	0.841572	2.14e-56
ENSG00000198276.9	2.37263	0.0050339	0.0176621	0.298872	0.544557	0.519226	3.26e-20
ENSG00000156564.8	-2.37207	-0.0046854	0.0176887	0.298922	0.738575	0.697183	1.61e-35
ENSG00000182621.12	2.37188	0.0050583	0.0176978	0.298678	0.793743	0.629379	6.57e-29
ENSG00000087250.4	2.37185	0.00552136	0.0176991	0.298302	0.742808	0.633788	2.36e-28
ENSG00000168615.7	2.36978	0.00678469	0.0177987	0.299584	0.657879	0.604931	5.25e-25
ENSG00000152382.5	2.36912	0.00552087	0.0178307	0.299724	0.681462	0.684999	2.45e-32
ENSG00000161638.6	-2.36896	-0.00790915	0.0178382	0.299454	0.477919	0.403099	5.37e-15
ENSG00000185739.9	-2.36885	-0.00544367	0.0178434	0.299144	0.629223	0.605097	4.43e-26
ENSG00000164024.7	-2.36861	-0.00643167	0.0178551	0.298944	0.3476	0.377593	1.56e-12
ENSG00000163492.9	2.36787	0.00373618	0.0178909	0.299149	0.716041	0.577774	4.33e-24
ENSG00000175544.9	2.36701	0.0177772	0.0179325	0.299449	0.362742	0.356912	6.08e-13
ENSG00000205670.6	2.36519	0.00214758	0.0180206	0.300525	0.86026	0.770226	3.57e-44
ENSG00000027869.7	-2.36467	-0.00528653	0.0180461	0.300555	0.644542	0.674993	1.49e-31
ENSG00000078142.7	-2.36427	-0.0262729	0.0180656	0.300483	0.532433	0.461683	9.64e-17
ENSG00000255423.1	-2.36373	-0.00520101	0.0180922	0.300531	0.648247	0.54885	3.23e-21
ENSG00000126858.12	2.36349	0.000734371	0.0181036	0.300327	0.587897	0.538497	4.93e-21
ENSG00000157734.9	-2.36296	-0.0109394	0.0181295	0.300364	0.147632	0.20311	9.1e-07
ENSG00000177508.11	2.36253	0.00462736	0.0181507	0.300324	0.560657	0.404161	9.66e-15
ENSG00000124535.11	-2.36194	-0.0112396	0.0181798	0.300412	0.677538	0.59924	8.08e-26
ENSG00000172243.13	2.36155	0.00483856	0.0181987	0.300333	0.584963	0.654886	1.98e-29
ENSG00000185418.11	2.36127	0.0112544	0.0182122	0.300166	0.745941	0.578051	1.04e-23
ENSG00000164591.9	-2.36126	-0.00828668	0.0182132	0.299791	0.528913	0.669808	9.45e-31
ENSG00000100077.10	2.36098	0.00733802	0.0182269	0.299628	0.809884	0.663013	3.63e-32
ENSG00000136160.10	-2.35917	-0.00549559	0.0183157	0.300697	0.373987	0.547007	5.03e-21
ENSG00000188385.7	2.35874	0.00449027	0.018337	0.300658	0.917023	0.90534	7.02e-76
ENSG00000185860.9	2.35834	0.0159008	0.0183569	0.300595	0.244999	0.274492	1.08e-09
ENSG00000005187.7	-2.35773	-0.00346474	0.0183872	0.300704	0.369829	0.373547	1.43e-12
ENSG00000159556.5	-2.35723	-0.00727536	0.0184116	0.300714	0.226384	0.20504	1.21e-06
ENSG00000171346.9	-2.35633	-0.0129129	0.0184563	0.301056	0.208318	0.305005	1.34e-10
ENSG00000196678.9	-2.35602	-0.00735768	0.0184721	0.300927	0.463589	0.545524	7.52e-21
ENSG00000147548.12	2.35506	0.017254	0.0185199	0.301318	0.462774	0.493202	1.64e-19
ENSG00000198515.9	-2.35401	-0.00631801	0.0185721	0.30178	0.42808	0.440096	1.36e-15
ENSG00000188375.3	-2.35238	-0.00518038	0.0186535	0.302715	0.543246	0.620103	1.31e-26
ENSG00000185127.5	-2.35209	-0.0154305	0.0186681	0.302565	0.563334	0.690545	1.11e-31
ENSG00000175356.8	-2.34938	-0.00461589	0.0188045	0.304385	0.563386	0.554562	1.91e-22
ENSG00000125648.10	2.34859	0.0114254	0.0188448	0.304649	0.763707	0.775707	6.63e-43
ENSG00000113209.6	2.34829	0.0138288	0.01886	0.304507	0.386568	0.409626	1.78e-14
ENSG00000196337.6	-2.34808	-0.00935975	0.0188705	0.304288	0.779747	0.702005	7.89e-34
ENSG00000172775.12	-2.34724	-0.00461362	0.018913	0.304587	0.801756	0.79327	2.81e-45
ENSG00000103489.7	-2.34627	-0.00640597	0.0189623	0.304992	0.46548	0.402028	4.21e-14
ENSG00000136238.13	-2.34462	-0.0145035	0.0190467	0.305961	0.905296	0.806747	1.22e-49
ENSG00000168209.4	-2.34415	-0.00676376	0.0190705	0.305957	0.364561	0.439837	7.37e-16
ENSG00000181982.13	-2.34405	-0.00407256	0.0190757	0.305653	0.631274	0.692593	2.58e-32
ENSG00000172137.14	-2.34393	-0.00467898	0.0190818	0.305365	0.397518	0.329442	2.23e-11
ENSG00000162367.7	-2.34373	-0.0059837	0.0190919	0.30514	0.558951	0.571196	1.03e-22
ENSG00000143450.10	2.34151	0.0126028	0.0192058	0.306575	0.316766	0.365796	4.19e-13
ENSG00000197376.2	2.3403	0.00946825	0.019268	0.307181	0.154289	0.195445	2.1e-06
ENSG00000082512.10	2.33992	0.00849989	0.0192878	0.30711	0.341693	0.315204	2.75e-10
ENSG00000262874.1	2.33956	0.00762999	0.0193064	0.30702	0.833624	0.824513	2.28e-51
ENSG00000115648.9	-2.33776	-0.00540666	0.0193999	0.30812	0.502512	0.48203	2.28e-17
ENSG00000158077.4	-2.33761	-0.00436153	0.0194077	0.307859	0.815203	0.752672	1.51e-40
ENSG00000136875.8	2.33724	0.0125297	0.0194268	0.307777	0.730152	0.832018	7.83e-54
ENSG00000155329.7	2.33724	0.00443875	0.019427	0.307395	0.417789	0.378927	4.78e-13
ENSG00000114978.13	-2.33712	-0.00567281	0.019433	0.307108	0.420682	0.443457	6.2e-16
ENSG00000101158.8	2.337	0.00464868	0.0194391	0.306822	0.757336	0.805411	2.38e-48
ENSG00000160886.9	-2.33686	-0.00613761	0.0194465	0.306556	0.78946	0.75059	4.36e-39
ENSG00000184371.9	-2.33651	-0.00541153	0.0194645	0.306458	0.749355	0.752899	1.6e-39
ENSG00000139055.2	2.33644	0.0063016	0.0194685	0.306141	0.592475	0.757371	2.11e-40
ENSG00000176108.5	-2.33551	-0.00547455	0.0195168	0.30652	0.85541	0.820488	1.86e-52
ENSG00000156869.8	2.33497	0.00768813	0.0195448	0.30658	0.581151	0.59803	5.69e-25
ENSG00000147697.4	2.33436	0.00882861	0.019577	0.306706	0.858608	0.819969	2.07e-52
ENSG00000168268.6	-2.33358	-0.00723451	0.0196179	0.306968	0.280483	0.421925	6.89e-15
ENSG00000168061.9	-2.33311	-0.00608391	0.0196423	0.30697	0.542249	0.488005	2.18e-19
ENSG00000132436.7	2.33096	0.00390417	0.0197553	0.308356	0.696585	0.687077	3.72e-32
ENSG00000104687.8	2.32952	0.00567583	0.0198317	0.309168	0.48166	0.567031	1.79e-22
ENSG00000162949.12	2.32839	0.0062848	0.0198915	0.309719	0.380827	0.533055	2.23e-20
ENSG00000115607.5	-2.3283	-0.00360928	0.0198964	0.309415	0.673871	0.654201	2.21e-30
ENSG00000179476.3	2.3278	0.000956178	0.0199228	0.309446	0.625616	0.637864	6.58e-27
ENSG00000135090.9	-2.32778	-0.00643846	0.0199239	0.309085	0.649803	0.739116	2.65e-40
ENSG00000237289.5	-2.32727	-0.0306171	0.0199512	0.309129	0.212532	0.433996	1.53e-15
ENSG00000204264.4	2.32686	9.94e-05	0.0199726	0.309083	0.241608	0.332226	8.96e-12
ENSG00000197586.8	-2.32677	-0.00522903	0.0199774	0.308781	0.463215	0.496007	2.33e-19
ENSG00000169683.3	2.32643	0.0230673	0.0199954	0.308682	0.665013	0.819713	4.48e-53
ENSG00000165916.4	-2.32526	-0.00903878	0.020058	0.309271	0.16569	0.208793	8.96e-07
ENSG00000205683.7	-2.32496	-0.00509798	0.0200741	0.309144	0.404921	0.492688	1.02e-17
ENSG00000112651.7	-2.32456	-0.0145617	0.0200955	0.309098	0.474898	0.599418	2.47e-24
ENSG00000151690.10	-2.32454	-0.00418318	0.0200967	0.308742	0.429996	0.508821	3.34e-19
ENSG00000185379.16	2.32205	0.00807091	0.0202303	0.310417	0.456835	0.523643	2.6e-21
ENSG00000183779.5	2.32201	0.0167285	0.0202323	0.310074	0.567244	0.65396	1.53e-29
ENSG00000112852.4	2.32089	0.0125143	0.0202927	0.310623	0.525328	0.407978	6.71e-14
ENSG00000182511.7	-2.32045	-0.00422656	0.0203165	0.310612	0.596863	0.704082	5.68e-34
ENSG00000002834.13	-2.31916	-0.0063627	0.0203864	0.311305	0.418118	0.490305	2.69e-18
ENSG00000178031.11	2.3177	0.0017699	0.0204658	0.312142	0.706335	0.856062	9.67e-62
ENSG00000180008.8	-2.31729	-0.0122801	0.0204877	0.3121	0.594315	0.621607	5.81e-29
ENSG00000205869.2	-2.31612	-0.0119176	0.0205515	0.312696	0.650846	0.782461	2.8e-46
ENSG00000148187.13	-2.31591	-0.00403634	0.0205634	0.312502	0.748161	0.78412	9.45e-45
ENSG00000145358.2	-2.31547	-0.00458112	0.0205873	0.312491	0.445815	0.344658	6.28e-12
ENSG00000184163.3	2.31461	0.0263497	0.0206345	0.312833	0.261452	0.37617	3.05e-13
ENSG00000181896.7	2.31398	0.0103665	0.0206689	0.31298	0.642403	0.759752	4.36e-41
ENSG00000184925.7	-2.31352	-0.00567531	0.0206939	0.312985	0.889726	0.883506	7.43e-66
ENSG00000177721.3	-2.31342	-0.0149181	0.0206996	0.312698	0.444944	0.303618	6.24e-10
ENSG00000132958.13	2.31299	0.0122741	0.0207232	0.312681	0.518806	0.641261	6.58e-33
ENSG00000117122.9	-2.31265	-0.00509201	0.0207422	0.312595	0.582337	0.726612	3.31e-38
ENSG00000169609.9	-2.31192	-0.00610824	0.0207822	0.312826	0.344294	0.35497	3.5e-12
ENSG00000198160.10	-2.31085	-0.00813251	0.0208413	0.313343	0.663365	0.562377	1.12e-22
ENSG00000117152.9	2.30976	0.00426376	0.0209016	0.313878	0.769582	0.682591	5.37e-33
ENSG00000124019.9	2.3094	0.00664261	0.0209211	0.3138	0.355001	0.402714	7.69e-15
ENSG00000086506.2	-2.30928	-0.0082161	0.0209279	0.31353	0.591036	0.536653	4.43e-21
ENSG00000005059.11	-2.30927	-0.00597508	0.0209284	0.313168	0.494005	0.549767	4.95e-22
ENSG00000071051.9	2.30869	0.00722593	0.0209606	0.313279	0.391727	0.379436	7.49e-14
ENSG00000256294.3	-2.30631	-0.0257163	0.0210932	0.31489	0.394889	0.384271	4.45e-13
ENSG00000088827.8	2.30558	0.0034217	0.0211342	0.315131	0.58561	0.562453	4.04e-22
ENSG00000002746.10	2.30484	0.0100428	0.0211755	0.315376	0.714332	0.575913	6.89e-25
ENSG00000121964.10	-2.30248	-0.00732481	0.021308	0.316976	0.489102	0.447886	1.43e-16
ENSG00000253379.1	-2.30228	-0.00414716	0.0213194	0.316774	0.750055	0.726194	7.91e-37
ENSG00000106355.5	-2.30146	-0.00682969	0.0213657	0.317091	0.699143	0.698157	5.88e-33
ENSG00000136942.10	2.30097	0.007186	0.0213932	0.317127	0.586123	0.734975	5.78e-38
ENSG00000144712.7	2.30029	0.00500145	0.0214316	0.317325	0.685711	0.772276	2.01e-42
ENSG00000167549.14	2.30014	0.018454	0.0214403	0.317084	0.291041	0.348774	1.07e-11
ENSG00000130528.7	-2.3001	-0.00251528	0.0214425	0.316747	0.749685	0.731745	2.01e-36
ENSG00000173728.6	2.29948	0.0205309	0.021478	0.316901	0.620078	0.698642	9.72e-34
ENSG00000171357.5	2.29927	0.00478574	0.0214898	0.316707	0.271106	0.256482	2.23e-08
ENSG00000166823.5	2.29927	0.00597217	0.0214898	0.31634	0.569598	0.609064	1.65e-25
ENSG00000111348.4	-2.29752	-0.0040664	0.0215892	0.317434	0.474193	0.426207	1e-14
ENSG00000203546.3	-2.29699	-0.0156294	0.0216193	0.317508	0.543267	0.61348	3.92e-26
ENSG00000144668.7	2.2965	0.00937727	0.0216472	0.317551	0.310533	0.252022	3.63e-08
ENSG00000162869.11	2.29473	0.00468143	0.0217488	0.318671	0.713245	0.691229	6.1e-32
ENSG00000136444.5	-2.29446	-0.00479742	0.021764	0.318526	0.723932	0.834697	7.48e-55
ENSG00000162631.14	-2.29347	-0.0086386	0.0218208	0.318989	0.565287	0.557357	2.35e-22
ENSG00000161040.12	-2.29302	-0.00643327	0.0218467	0.318999	0.518081	0.590967	2.15e-24
ENSG00000145781.4	2.2925	0.00434741	0.0218769	0.319073	0.74302	0.701107	7.16e-34
ENSG00000104044.11	2.29155	0.00634146	0.0219318	0.319506	0.290462	0.285284	2.1e-10
ENSG00000099864.13	-2.29123	-0.00969233	0.0219504	0.31941	0.625976	0.439922	1.34e-16
ENSG00000109586.7	-2.29055	-0.0049798	0.0219895	0.319611	0.5227	0.630361	1.03e-28
ENSG00000227057.3	-2.29019	-0.00395186	0.0220101	0.319545	0.762003	0.744936	1.6e-39
ENSG00000138685.8	2.28973	0.00589062	0.022037	0.319569	0.295189	0.239765	1.16e-07
ENSG00000186118.7	2.28915	0.00827934	0.0220708	0.319694	0.581507	0.645997	1.06e-27
ENSG00000204566.6	2.28797	0.00410686	0.0221391	0.320318	0.636428	0.690106	8.67e-35
ENSG00000183542.4	-2.28757	-0.00900323	0.0221628	0.320294	0.54748	0.529198	7.69e-20
ENSG00000148848.10	-2.28689	-0.00598395	0.0222022	0.320499	0.417912	0.496351	7.67e-19
ENSG00000135439.7	-2.28591	-0.0170702	0.0222593	0.320957	0.259562	0.269359	1e-08
ENSG00000105048.12	-2.28525	-0.00553073	0.0222982	0.321152	0.48816	0.674481	5.94e-32
ENSG00000183317.12	2.28504	0.0022962	0.0223105	0.320966	0.829669	0.758774	6.21e-42
ENSG00000205423.7	-2.28442	-0.00735049	0.0223469	0.321124	0.502398	0.57362	1.02e-22
ENSG00000146112.7	-2.28423	-0.00562311	0.0223579	0.320918	0.255551	0.406452	1.82e-14
ENSG00000158710.10	-2.28277	-0.00732243	0.0224441	0.321792	0.524782	0.558762	7.19e-25
ENSG00000198791.7	2.28219	0.00882693	0.0224783	0.321918	0.635297	0.723571	2.89e-36
ENSG00000134717.13	-2.28163	-0.00947281	0.0225113	0.322025	0.120897	0.196608	9.65e-07
ENSG00000204569.5	-2.2803	-0.00555515	0.02259	0.322787	0.433587	0.452069	8.2e-16
ENSG00000243284.1	-2.27973	-0.00767952	0.0226234	0.322901	0.766937	0.801116	2.48e-46
ENSG00000136709.7	-2.27973	-0.00818874	0.0226237	0.322541	0.619743	0.552075	2.53e-26
ENSG00000026652.9	-2.27763	-0.00779236	0.0227488	0.323961	0.508669	0.514481	9.2e-20
ENSG00000269282.1	2.27651	0.0126204	0.0228152	0.324542	0.499555	0.522795	6.02e-20
ENSG00000090920.9	2.27562	0.00165832	0.0228687	0.324939	0.787533	0.792893	2.41e-46
ENSG00000124193.10	-2.27554	-0.00463663	0.0228733	0.324639	0.778341	0.748423	8.71e-41
ENSG00000162669.11	-2.2747	-0.00678697	0.0229237	0.324991	0.557738	0.493962	1.1e-19
ENSG00000177731.11	-2.2746	-0.00686822	0.0229298	0.324714	0.30567	0.318685	1.75e-10
ENSG00000159197.3	2.27443	0.00425764	0.0229399	0.324495	0.60972	0.479548	8.73e-20
ENSG00000175538.6	-2.27398	-0.00475948	0.0229673	0.32452	0.448688	0.374712	4.48e-13
ENSG00000165304.3	-2.27301	-0.0044091	0.0230254	0.324978	0.70568	0.69709	1.27e-34
ENSG00000010219.9	2.27085	0.00539648	0.0231561	0.32646	0.839514	0.749784	2.36e-40
ENSG00000141933.8	-2.26984	-0.0109888	0.0232173	0.326959	0.659858	0.414461	3.45e-14
ENSG00000119574.8	2.26775	0.00592442	0.0233442	0.328381	0.346592	0.314782	1.21e-10
ENSG00000135622.8	-2.26743	-0.00520318	0.0233638	0.328293	0.653049	0.597829	1.83e-25
ENSG00000169508.6	-2.26723	-0.00477519	0.0233765	0.328107	0.629702	0.5721	2.65e-24
ENSG00000114742.9	-2.26631	-0.0116577	0.0234327	0.328532	0.364144	0.361334	2.02e-12
ENSG00000182885.12	2.2655	0.00359568	0.0234821	0.328861	0.758055	0.786733	1.95e-43
ENSG00000175189.3	-2.26544	-0.0151926	0.0234855	0.328546	0.233935	0.310146	4.72e-10
ENSG00000169826.6	-2.26535	-0.00515277	0.0234913	0.328264	0.618908	0.57305	4.22e-23
ENSG00000156374.10	-2.26495	-0.00591821	0.0235158	0.328245	0.443245	0.621165	3.82e-26
ENSG00000182472.4	-2.26452	-0.004239	0.0235424	0.328255	0.646024	0.584036	1.74e-24
ENSG00000140545.10	2.26432	0.00471033	0.0235545	0.328062	0.70991	0.759332	1.36e-39
ENSG00000170471.10	-2.26416	-0.00851536	0.0235644	0.32784	0.728949	0.676241	1.82e-31
ENSG00000103495.9	-2.26392	-0.0103989	0.0235788	0.327681	0.135264	0.233404	1.67e-07
ENSG00000164896.15	2.26157	0.00496142	0.0237243	0.329342	0.832707	0.7688	1.72e-43
ENSG00000163873.5	-2.2615	-0.00792302	0.0237285	0.32904	0.588273	0.53071	4.43e-21
ENSG00000186166.4	-2.26099	-0.0068696	0.0237598	0.329114	0.583406	0.530202	3.88e-21
ENSG00000130429.8	-2.25999	-0.0207237	0.0238219	0.329614	0.360673	0.465405	1.8e-16
ENSG00000234444.5	-2.25904	-0.0127675	0.023881	0.330071	0.381156	0.592796	6.24e-27
ENSG00000100852.8	-2.25862	-0.00670109	0.023907	0.330071	0.695497	0.651652	1.68e-29
ENSG00000117115.8	2.25791	0.00760453	0.0239512	0.330321	0.650616	0.687738	1.3e-33
ENSG00000171115.3	2.25786	0.00291807	0.0239543	0.330005	0.622427	0.785201	2.87e-44
ENSG00000140575.8	2.25775	0.00597005	0.0239612	0.329741	0.790779	0.749976	1.49e-39
ENSG00000176101.7	-2.25769	-0.0152831	0.0239649	0.329434	0.665266	0.807746	6.7e-51
ENSG00000173267.9	-2.25758	-0.000829395	0.0239721	0.329176	0.586637	0.623059	1.73e-26
ENSG00000152926.10	-2.25751	-0.0176082	0.023976	0.328873	0.450968	0.409698	7.89e-14
ENSG00000135845.5	2.25732	0.0101051	0.0239878	0.32868	0.615546	0.565743	7.04e-23
ENSG00000130158.9	2.25703	0.0122657	0.0240063	0.328578	0.621255	0.565931	1.34e-22
ENSG00000146013.6	-2.25644	-0.00634572	0.0240429	0.328724	0.286292	0.249561	3.52e-08
ENSG00000146285.9	2.2557	0.00368634	0.0240891	0.329001	0.702067	0.614217	4.9e-26
ENSG00000090054.9	2.25566	0.00994436	0.0240922	0.328689	0.327923	0.438438	3.29e-15
ENSG00000196428.8	-2.25557	-0.00298516	0.0240973	0.328405	0.510846	0.468432	4.96e-17
ENSG00000166949.11	-2.25456	-0.00379441	0.024161	0.32892	0.621544	0.721776	1.4e-35
ENSG00000073578.12	-2.25426	-0.0103115	0.02418	0.328825	0.413097	0.388613	2e-14
ENSG00000196353.7	-2.25372	-0.0136037	0.0242141	0.328935	0.452032	0.454055	4.42e-16
ENSG00000253276.1	2.25369	0.00497199	0.0242159	0.328608	0.429217	0.496571	6.18e-21
ENSG00000177606.5	-2.25286	-0.0104954	0.0242677	0.328959	0.458509	0.671481	1.67e-32
ENSG00000118514.9	2.25282	0.00572921	0.0242708	0.328649	0.68832	0.760431	6.88e-43
ENSG00000011143.12	2.25179	0.00743917	0.0243356	0.329174	0.276517	0.416855	2.8e-14
ENSG00000135476.7	2.2515	0.00368099	0.0243536	0.329068	0.696794	0.696123	4.8e-34
ENSG00000171132.9	-2.25139	-0.00729373	0.0243611	0.328818	0.495657	0.431233	5.8e-16
ENSG00000117069.10	2.25073	0.0164755	0.0244025	0.329026	0.64535	0.627124	5.65e-27
ENSG00000010310.4	2.25064	0.00825261	0.024408	0.328751	0.436308	0.460821	1.08e-16
ENSG00000050327.10	2.24956	0.00551764	0.0244766	0.329325	0.367483	0.537652	3.67e-22
ENSG00000162543.5	-2.24936	-0.00500771	0.0244898	0.329152	0.747654	0.76207	4.77e-45
ENSG00000141750.6	2.24925	0.00113562	0.0244966	0.328896	0.329284	0.35986	2.22e-12
ENSG00000177453.3	2.2491	0.00470077	0.0245059	0.328673	0.37773	0.350413	1.71e-11
ENSG00000149231.7	-2.24896	-0.00103389	0.0245152	0.328449	0.800085	0.839669	5.82e-55
ENSG00000147799.7	2.2481	0.00888835	0.0245699	0.328834	0.275509	0.365856	9.15e-13
ENSG00000092094.6	-2.24771	-0.00740027	0.0245949	0.328822	0.910897	0.891903	4.41e-69
ENSG00000029534.15	2.24755	0.00637614	0.0246047	0.328606	0.447375	0.446718	1.32e-15
ENSG00000101342.5	-2.24671	-0.00820787	0.0246586	0.32898	0.439368	0.471864	1.04e-16
ENSG00000164691.12	-2.24644	-0.00778381	0.0246757	0.328862	0.639098	0.589377	1.83e-24
ENSG00000212670.1	2.24605	0.00547882	0.0247009	0.328852	0.859178	0.779626	2.13e-45
ENSG00000147872.5	2.24435	0.0111875	0.02481	0.329958	0.516666	0.53189	2.09e-20
ENSG00000130489.8	-2.24374	-0.00372221	0.0248492	0.330133	0.685548	0.715304	3.46e-34
ENSG00000111110.7	-2.24351	-0.0070933	0.0248636	0.329979	0.480373	0.360863	1.41e-12
ENSG00000215251.3	-2.24243	-0.00593058	0.0249335	0.33056	0.80433	0.684132	7.65e-33
ENSG00000180875.4	2.24226	0.0144567	0.0249448	0.330363	0.49783	0.811536	9.49e-54
ENSG00000095787.17	2.24144	0.00998335	0.0249975	0.330716	0.849463	0.695229	1.28e-36
ENSG00000135047.10	2.2407	0.0106383	0.0250452	0.331002	0.632313	0.78133	9.8e-44
ENSG00000111412.4	2.24031	0.00629737	0.0250708	0.330995	0.703735	0.492753	4.49e-19
ENSG00000091137.7	2.23931	0.0102551	0.0251358	0.331507	0.190079	0.410089	1.07e-14
ENSG00000204472.8	2.23845	0.00604363	0.0251916	0.331898	0.294649	0.351219	5.79e-12
ENSG00000151789.5	-2.23754	-0.0038876	0.0252512	0.332339	0.832867	0.777546	3.21e-46
ENSG00000155660.6	2.23719	0.00352627	0.0252742	0.332296	0.794114	0.734984	5.86e-38
ENSG00000163026.7	2.23593	0.00717938	0.0253567	0.333034	0.395191	0.556442	6.19e-23
ENSG00000070614.10	-2.23577	-0.00137026	0.0253668	0.332823	0.562429	0.675114	5.21e-33
ENSG00000101150.13	-2.23501	-0.00992902	0.0254169	0.333135	0.602707	0.725946	2.35e-36
ENSG00000166377.15	2.23495	0.00579954	0.0254205	0.332838	0.610455	0.680558	7.32e-34
ENSG00000102466.11	-2.23465	-0.00463296	0.0254403	0.332753	0.767791	0.468217	2.09e-17
ENSG00000152595.12	-2.23409	-0.00483776	0.0254774	0.332895	0.606259	0.458369	1.69e-16
ENSG00000197608.7	2.23263	0.00318631	0.0255731	0.333801	0.811439	0.550708	1.97e-21
ENSG00000143119.8	2.232	0.00549588	0.0256149	0.334003	0.600862	0.531789	8.06e-22
ENSG00000122707.7	2.23198	0.00468381	0.025616	0.333674	0.517755	0.554112	1.37e-21
ENSG00000196565.8	-2.23167	-0.004014	0.025637	0.333605	0.690674	0.57376	1.34e-23
ENSG00000188266.9	-2.23099	-0.00347751	0.0256815	0.333841	0.541144	0.559115	2.68e-22
ENSG00000157014.6	-2.23053	-0.00475076	0.0257124	0.3339	0.754598	0.578534	3.97e-23
ENSG00000197077.8	2.23036	0.0119858	0.0257233	0.333701	0.568152	0.685803	1.66e-32
ENSG00000159346.8	-2.22922	-0.00333592	0.0257995	0.334347	0.770297	0.739273	2.63e-38
ENSG00000131711.10	2.2288	0.00387801	0.025827	0.334361	0.677747	0.60667	5.43e-27
ENSG00000151148.9	-2.2284	-0.00226938	0.0258541	0.334371	0.679626	0.719576	2.73e-37
ENSG00000162231.9	2.22827	0.00722683	0.0258622	0.334134	0.629857	0.723183	1.16e-35
ENSG00000128185.5	2.22795	0.0104796	0.0258837	0.334072	0.668386	0.733553	1.21e-37
ENSG00000107929.10	-2.22777	-0.0196911	0.0258957	0.333887	0.513257	0.67331	3.58e-30
ENSG00000025423.7	2.22713	0.00579322	0.0259383	0.334095	0.460905	0.482855	5.34e-19
ENSG00000167674.10	2.22688	0.0028339	0.0259554	0.333976	0.561761	0.465201	2.72e-16
ENSG00000168702.12	2.22659	0.00544073	0.0259746	0.333884	0.665911	0.740561	1.47e-38
ENSG00000197479.4	-2.22542	-0.00570691	0.0260528	0.334551	0.481539	0.439335	8.26e-17
ENSG00000094914.8	2.22537	0.00604508	0.0260562	0.334255	0.426121	0.522048	1.26e-20
ENSG00000137871.15	2.22519	0.00519015	0.0260683	0.334072	0.500473	0.536762	3.82e-20
ENSG00000119714.6	2.22509	0.00298339	0.0260749	0.33382	0.663999	0.619381	5.14e-29
ENSG00000100360.10	2.22455	0.000806914	0.0261115	0.33395	0.539903	0.637167	1.53e-27
ENSG00000136002.12	-2.22405	-0.0205412	0.0261448	0.334039	0.320236	0.405972	1.31e-13
ENSG00000203711.7	2.22305	0.00507198	0.0262127	0.334569	0.555012	0.699291	1.14e-34
ENSG00000064607.12	2.2225	0.00624151	0.0262494	0.334701	0.44303	0.470871	1.38e-17
ENSG00000159958.3	2.22233	0.00795129	0.0262609	0.334512	0.378365	0.398862	4.14e-14
ENSG00000015479.13	-2.22224	-0.00796589	0.0262673	0.334257	0.305832	0.318981	2.06e-12
ENSG00000172339.9	-2.22221	-0.00577422	0.0262692	0.333946	0.613886	0.566746	4.47e-25
ENSG00000178585.10	-2.22202	-0.00358589	0.0262816	0.333769	0.658434	0.632329	2.2e-27
ENSG00000105281.8	2.22198	0.00458971	0.0262846	0.333473	0.589159	0.741362	7.19e-40
ENSG00000151338.14	2.22192	0.00449128	0.0262889	0.333194	0.529884	0.276063	1.21e-09
ENSG00000124120.6	2.22147	0.0102573	0.0263194	0.333247	0.685889	0.785193	9.63e-47
ENSG00000173548.8	2.22061	0.00752415	0.0263772	0.333646	0.188095	0.316353	3.21e-10
ENSG00000146909.3	2.22045	0.0066492	0.0263881	0.333451	0.751384	0.721976	1.65e-37
ENSG00000168994.9	-2.22004	-0.00427321	0.0264163	0.333475	0.87884	0.760492	1.4e-39
ENSG00000143815.10	-2.21959	-0.00421248	0.0264465	0.333523	0.626234	0.57431	2.22e-24
ENSG00000171777.11	-2.21896	-0.00491372	0.0264893	0.333731	0.639466	0.632616	3.56e-27
ENSG00000198863.3	2.21638	0.0108366	0.0266655	0.335617	0.622723	0.555119	4.82e-23
ENSG00000118407.10	-2.21618	-0.00920916	0.0266795	0.33546	0.158774	0.235183	1.02e-07
ENSG00000182718.12	2.21599	0.00477401	0.0266922	0.335288	0.622327	0.656418	9.89e-30
ENSG00000117625.9	2.21565	0.0120963	0.0267157	0.33525	0.739122	0.62789	2.83e-28
ENSG00000198633.6	-2.21391	-0.00465888	0.0268353	0.336418	0.978955	0.738551	8.66e-37
ENSG00000237440.4	2.21378	0.0105455	0.0268436	0.33619	0.435819	0.65481	4.52e-29
ENSG00000087269.11	-2.21221	-0.00839143	0.0269519	0.337213	0.517868	0.63207	7.85e-27
ENSG00000104299.10	-2.21201	-0.00370711	0.0269659	0.337055	0.693023	0.661392	1.1e-29
ENSG00000184787.14	2.21188	0.00951202	0.0269751	0.336838	0.636872	0.782062	8.47e-44
ENSG00000184497.8	2.21088	0.00470999	0.0270444	0.337371	0.569674	0.68926	2.47e-32
ENSG00000115073.6	2.20953	0.00916864	0.0271376	0.338201	0.399549	0.347194	2.32e-11
ENSG00000122694.11	-2.20885	-0.00462546	0.0271848	0.338456	0.656026	0.582474	3.22e-23
ENSG00000256229.3	-2.20852	-0.00459944	0.0272077	0.338409	0.614798	0.530176	6.61e-21
ENSG00000111305.14	2.20779	0.00483721	0.0272587	0.338711	0.615848	0.66879	1.14e-29
ENSG00000180957.13	2.20725	0.00664757	0.0272969	0.338853	0.519404	0.624859	2.42e-31
ENSG00000106348.12	2.20644	0.0066753	0.027353	0.339218	0.59079	0.532177	9.39e-21
ENSG00000154262.8	2.20581	0.00380273	0.0273973	0.339435	0.587072	0.556567	6.18e-22
ENSG00000217236.1	-2.20457	-0.00455716	0.027484	0.340177	0.651665	0.713626	2.47e-34
ENSG00000119431.5	2.20412	0.00513908	0.0275157	0.340236	0.684491	0.7658	6.73e-42
ENSG00000144115.12	-2.2039	-0.00399933	0.0275311	0.340095	0.669819	0.739192	1.29e-37
ENSG00000109171.10	2.20145	0.0098861	0.0277044	0.341903	0.4557	0.379231	8.83e-13
ENSG00000067596.6	-2.20041	-0.00730496	0.0277779	0.342476	0.430626	0.424504	5.47e-15
ENSG00000145191.7	-2.20012	-0.00307117	0.0277987	0.3424	0.728556	0.628148	1.27e-29
ENSG00000181541.4	-2.19968	-0.00982364	0.0278298	0.34245	0.153376	0.219614	1.27e-07
ENSG00000196792.7	-2.19953	-0.0100106	0.02784	0.342243	0.60285	0.490091	2.9e-19
ENSG00000140993.6	2.19939	0.00508328	0.0278504	0.34204	0.571248	0.678555	4.37e-32
ENSG00000172936.8	2.19765	0.00661357	0.0279742	0.343228	0.555752	0.581791	3.36e-23
ENSG00000070814.13	-2.19746	-0.00357173	0.0279875	0.343059	0.678418	0.666463	6.66e-30
ENSG00000177879.10	2.19739	0.00408065	0.0279927	0.342791	0.709091	0.54484	4.44e-23
ENSG00000051523.6	2.19717	0.00945974	0.0280081	0.342647	0.603846	0.803413	8.26e-48
ENSG00000126368.5	2.19674	0.00467006	0.0280392	0.342698	0.54085	0.506467	2.76e-19
ENSG00000256771.2	-2.19643	-0.0212059	0.0280613	0.342637	0.296069	0.413721	5.1e-15
ENSG00000152229.14	2.19632	0.0136947	0.0280693	0.342406	0.601354	0.676675	1.35e-30
ENSG00000023572.4	2.1963	0.0101931	0.0280705	0.34209	0.337781	0.342935	3.22e-11
ENSG00000159335.11	-2.19601	-0.00752315	0.0280909	0.342011	0.634456	0.553462	1.51e-23
ENSG00000179950.9	2.19601	0.00999133	0.0280916	0.34169	0.402688	0.448196	4.66e-16
ENSG00000108384.10	-2.19476	-0.00814516	0.0281809	0.342448	0.369449	0.607204	1.06e-26
ENSG00000157214.9	2.19466	0.00555541	0.0281879	0.342205	0.281827	0.269259	4.52e-09
ENSG00000122687.13	2.19412	0.00778587	0.0282267	0.342349	0.841191	0.88792	8.49e-69
ENSG00000137198.5	2.19374	0.0112769	0.0282544	0.342356	0.682641	0.716432	5.41e-36
ENSG00000140943.12	2.19361	0.00801855	0.0282636	0.342141	0.814605	0.702327	2.56e-33
ENSG00000146453.8	2.19217	0.00452972	0.0283673	0.343069	0.782645	0.808283	9.24e-48
ENSG00000170540.10	-2.19187	-0.0015023	0.0283892	0.343006	0.652	0.643507	1.75e-29
ENSG00000113916.13	-2.19066	-0.00522368	0.0284764	0.343732	0.81431	0.507282	1.85e-18
ENSG00000114735.5	-2.19052	-0.00548298	0.0284864	0.343526	0.366605	0.381433	1.23e-12
ENSG00000197147.8	2.18864	0.00515217	0.0286233	0.344849	0.518703	0.5269	3.78e-20
ENSG00000181378.9	-2.18852	-0.00767286	0.0286314	0.344619	0.577136	0.564181	5.77e-22
ENSG00000041353.5	-2.18834	-0.00676102	0.028645	0.344455	0.337134	0.228517	8.27e-08
ENSG00000159166.9	-2.18818	-0.00336729	0.0286563	0.344265	0.600789	0.665639	5.6e-30
ENSG00000085117.7	-2.1881	-0.00420008	0.0286626	0.344014	0.690198	0.621823	3.43e-26
ENSG00000269490.1	-2.18804	-0.00792798	0.0286664	0.343734	0.602259	0.555005	4.4e-24
ENSG00000198771.6	-2.18793	-0.00654692	0.028675	0.343512	0.40659	0.429112	1.66e-15
ENSG00000113396.8	2.18747	0.00719052	0.0287082	0.343586	0.365915	0.395065	3.3e-13
ENSG00000117724.8	-2.18747	-0.00703637	0.0287083	0.343262	0.324739	0.346676	3.89e-12
ENSG00000011590.9	-2.18732	-0.00623779	0.0287192	0.343068	0.420515	0.566172	3.41e-23
ENSG00000101255.6	2.18717	0.00797576	0.0287299	0.342874	0.898406	0.865686	1.89e-63
ENSG00000126231.9	2.18659	0.00725628	0.0287721	0.343054	0.758849	0.736122	1.36e-37
ENSG00000169255.9	2.18478	0.00543242	0.0289053	0.344319	0.349803	0.48834	1.44e-18
ENSG00000185122.6	-2.18469	-0.0150059	0.0289117	0.344071	0.181443	0.33892	6.29e-12
ENSG00000243649.4	2.18371	0.0134543	0.0289839	0.344607	0.29269	0.349865	4.04e-12
ENSG00000180370.6	2.18354	0.00415692	0.0289961	0.344428	0.794531	0.801401	5.12e-47
ENSG00000136147.12	2.18311	0.00488046	0.0290279	0.344483	0.421901	0.323004	8.71e-12
ENSG00000033627.10	-2.18292	-0.0210349	0.029042	0.344329	0.426792	0.488681	4.44e-18
ENSG00000172478.13	2.18279	0.0179822	0.0290516	0.344121	0.480975	0.555784	1.65e-21
ENSG00000151917.13	2.18177	0.00633512	0.0291265	0.344686	0.45105	0.534921	2.07e-20
ENSG00000144034.10	-2.18111	-0.00390611	0.029175	0.344938	0.404975	0.361022	4.19e-12
ENSG00000135677.6	2.18041	0.0275119	0.0292268	0.345228	0.326913	0.291625	9.57e-10
ENSG00000151092.12	2.17948	0.00504833	0.0292962	0.345726	0.573566	0.518692	9.71e-20
ENSG00000134744.9	2.17837	0.00539639	0.0293781	0.34637	0.595107	0.586365	3.57e-24
ENSG00000100593.13	-2.17808	-0.00526798	0.0293999	0.346305	0.756821	0.739263	1.62e-37
ENSG00000198146.4	2.17806	0.00931966	0.0294018	0.346005	0.675078	0.758065	2.25e-40
ENSG00000175215.5	-2.17734	-0.00667643	0.029455	0.346309	0.266959	0.33723	2.2e-11
ENSG00000128309.12	2.1766	0.0051528	0.0295103	0.346639	0.525638	0.680348	1.8e-31
ENSG00000131015.4	-2.17644	-0.00518127	0.0295225	0.346461	0.628085	0.607925	9.91e-26
ENSG00000251695.2	-2.17612	-0.004773	0.0295465	0.346421	0.511801	0.46166	1.78e-16
ENSG00000099817.7	2.17587	0.00347607	0.0295647	0.346315	0.405796	0.296505	1.42e-09
ENSG00000120705.8	2.17485	0.0162618	0.0296411	0.346889	0.170636	0.245968	7.08e-08
ENSG00000112357.8	-2.17184	-0.0043539	0.0298679	0.34922	0.70266	0.680821	2.72e-32
ENSG00000183773.11	-2.17134	-0.00653551	0.0299053	0.349335	0.482878	0.607237	4.76e-25
ENSG00000154096.9	-2.17024	-0.00770352	0.0299884	0.349983	0.771632	0.735484	2.87e-38
ENSG00000137843.7	2.16983	0.0145728	0.0300197	0.350027	0.513981	0.483172	1.05e-17
ENSG00000115590.9	-2.16914	-0.00558246	0.0300719	0.350313	0.297356	0.471182	8.58e-18
ENSG00000214022.7	2.16876	0.0036855	0.0301006	0.350325	0.692332	0.659534	6.11e-31
ENSG00000134352.15	-2.16847	-0.00407055	0.0301228	0.350262	0.737046	0.678131	3.98e-34
ENSG00000011295.11	-2.16845	-0.00876346	0.0301247	0.349963	0.415122	0.476964	1.67e-17
ENSG00000167702.7	2.16664	0.00561613	0.030262	0.351237	0.382215	0.451593	3.14e-16
ENSG00000171792.6	2.16593	0.00684113	0.0303166	0.351548	0.801586	0.811982	2.41e-48
ENSG00000111344.7	2.16556	0.00467693	0.0303449	0.351554	0.703705	0.761636	5.14e-40
ENSG00000205358.3	2.16473	0.00178163	0.0304081	0.351965	0.707908	0.778538	2.34e-43
ENSG00000132467.2	2.16438	0.00766135	0.0304348	0.351953	0.545789	0.680807	7.3e-34
ENSG00000117407.12	2.16423	0.00488259	0.0304467	0.351769	0.711954	0.657301	5.03e-30
ENSG00000163354.10	2.16361	0.00591652	0.0304947	0.352002	0.701318	0.667273	4.61e-30
ENSG00000170802.11	-2.1634	-0.00351062	0.0305105	0.351865	0.798096	0.76462	1.44e-42
ENSG00000170545.12	-2.16293	-0.00479202	0.0305464	0.351959	0.491697	0.487181	5.72e-18
ENSG00000187800.9	2.16267	0.00349784	0.0305668	0.351874	0.61832	0.609407	4.3e-26
ENSG00000170006.7	-2.16225	-0.00479571	0.030599	0.351925	0.536919	0.489249	1.21e-17
ENSG00000140718.14	2.16219	0.004233	0.0306037	0.35166	0.84112	0.768914	2.48e-42
ENSG00000142684.7	2.16184	0.00556557	0.0306303	0.351647	0.535223	0.495783	2.7e-18
ENSG00000116885.14	-2.1618	-0.0052045	0.0306339	0.35137	0.38358	0.365026	4.95e-13
ENSG00000185811.12	2.15978	0.00447115	0.03079	0.352841	0.518153	0.521902	6.21e-20
ENSG00000214376.5	-2.15927	-0.00525564	0.0308294	0.352973	0.581482	0.619343	4.49e-28
ENSG00000168158.2	2.15908	0.0068567	0.0308442	0.352824	0.553586	0.695296	1.46e-34
ENSG00000172273.8	-2.15875	-0.00456827	0.0308697	0.352797	0.512991	0.574632	1.22e-22
ENSG00000102753.5	2.15821	0.0049782	0.0309118	0.35296	0.32763	0.211284	3.84e-07
ENSG00000075043.13	-2.15794	-0.00988618	0.0309327	0.35288	0.796148	0.73895	4.89e-41
ENSG00000172803.13	-2.15778	-0.0043052	0.030945	0.352704	0.455823	0.481037	4.3e-18
ENSG00000197465.9	-2.15751	-0.012289	0.0309662	0.352628	0.540112	0.642967	7.45e-30
ENSG00000188152.8	-2.15731	-0.00685884	0.0309817	0.352488	0.255057	0.400601	1.14e-13
ENSG00000128594.3	-2.15555	-0.00484601	0.0311189	0.353732	0.62554	0.514051	5.96e-19
ENSG00000152578.8	2.15525	0.00892359	0.0311423	0.35368	0.508074	0.557861	1.86e-21
ENSG00000143702.11	-2.15475	-0.00609481	0.0311812	0.353805	0.602621	0.792353	1.77e-45
ENSG00000197563.5	-2.15456	-0.00400279	0.0311961	0.353658	0.5727	0.538761	1.56e-20
ENSG00000159496.10	-2.152	-0.00638502	0.031397	0.355617	0.506331	0.626124	1.69e-26
ENSG00000123219.8	2.15195	0.00624909	0.031401	0.355344	0.343042	0.307805	1.3e-10
ENSG00000204628.7	2.15183	0.0133962	0.0314107	0.355138	0.686094	0.705714	1.61e-34
ENSG00000183785.10	2.15121	0.00449345	0.0314594	0.355371	0.701523	0.650521	1.33e-29
ENSG00000155816.15	-2.15067	-0.0055138	0.0315026	0.355542	0.863575	0.850687	3.51e-56
ENSG00000177963.8	2.15061	0.00374354	0.0315074	0.35528	0.551974	0.551956	4.56e-23
ENSG00000196123.8	2.14992	0.00855556	0.0315615	0.355574	0.172114	0.256172	3.01e-08
ENSG00000165655.14	2.14986	0.00480058	0.031566	0.355308	0.521822	0.552988	2.33e-22
ENSG00000109062.5	-2.14845	-0.00764716	0.0316783	0.356256	0.696198	0.689192	4.63e-35
ENSG00000110987.4	2.14824	0.00830109	0.0316948	0.356126	0.250151	0.368232	1.2e-12
ENSG00000187902.7	2.14807	0.0157844	0.0317079	0.355957	0.644825	0.631221	3.57e-27
ENSG00000112893.5	-2.14789	-0.00835865	0.0317228	0.355809	0.401411	0.475622	1.81e-17
ENSG00000119457.7	2.14786	0.00636899	0.0317247	0.355516	0.580932	0.519126	8.52e-23
ENSG00000235173.2	-2.14774	-0.00245282	0.0317342	0.355309	0.459899	0.637308	7.47e-28
ENSG00000108370.11	2.14773	0.0171338	0.0317351	0.355005	0.527562	0.651553	7.09e-29
ENSG00000148943.7	-2.1472	-0.00580437	0.0317776	0.355166	0.419455	0.551541	2.89e-21
ENSG00000177752.10	-2.14699	-0.00474672	0.0317941	0.355039	0.424482	0.564542	8.78e-23
ENSG00000212734.4	-2.14611	-0.00845709	0.031864	0.355506	0.709248	0.442812	2.09e-15
ENSG00000143761.9	2.14402	0.0139541	0.0320311	0.357055	0.621864	0.613468	1.96e-25
ENSG00000176204.9	2.14341	0.00561082	0.0320799	0.357286	0.319108	0.316578	1.09e-10
ENSG00000089639.6	-2.14121	-0.007083	0.0322574	0.358946	0.517322	0.531193	1.87e-20
ENSG00000124614.9	2.14083	0.0104529	0.0322875	0.358966	0.449979	0.401483	5.5e-14
ENSG00000197681.8	-2.14049	-0.00522213	0.0323153	0.35896	0.454009	0.53645	5.23e-21
ENSG00000128394.12	-2.14011	-0.00463529	0.0323459	0.358986	0.667484	0.611488	2.53e-26
ENSG00000070010.14	-2.14004	-0.00926395	0.0323511	0.35873	0.596348	0.620823	2.73e-26
ENSG00000125170.6	-2.13926	-0.0045642	0.0324149	0.359123	0.775598	0.845726	4.48e-57
ENSG00000161265.10	-2.13904	-0.00399137	0.0324322	0.359	0.816038	0.835587	1.92e-53
ENSG00000173114.8	-2.13903	-0.00558629	0.0324329	0.358695	0.450815	0.541572	2.42e-21
ENSG00000135775.9	-2.13858	-0.00369504	0.03247	0.358792	0.695544	0.721733	8.99e-37
ENSG00000138614.10	2.13815	0.00922881	0.0325046	0.358862	0.595619	0.674718	1.73e-30
ENSG00000121060.10	2.13813	0.00493395	0.0325059	0.358564	0.664505	0.647566	2.06e-31
ENSG00000213654.5	-2.13591	-0.0029062	0.0326869	0.360247	0.392174	0.600398	1.4e-24
ENSG00000100842.8	-2.13577	-0.0120405	0.0326982	0.360058	0.552006	0.503029	1.29e-18
ENSG00000183684.6	-2.13544	-0.0128613	0.0327248	0.360038	0.577699	0.547031	5.54e-21
ENSG00000163798.9	2.13511	0.00926925	0.0327523	0.360029	0.408358	0.557288	2.17e-21
ENSG00000129071.5	-2.1345	-0.00532236	0.032802	0.360263	0.273519	0.252177	1.71e-08
ENSG00000120235.3	2.13414	0.00463715	0.0328316	0.360275	0.445971	0.350797	7.32e-12
ENSG00000197818.7	2.13394	0.0071413	0.0328475	0.360137	0.572831	0.567214	1.31e-22
ENSG00000213889.6	2.13369	0.000910701	0.0328685	0.360056	0.587526	0.505678	1.2e-19
ENSG00000205710.3	2.13289	0.00323488	0.0329334	0.360456	0.76304	0.648063	1.4e-29
ENSG00000160214.8	2.13204	0.00464828	0.0330037	0.360914	0.559413	0.676267	4.27e-32
ENSG00000171680.16	2.13052	0.0152695	0.0331284	0.361965	0.852038	0.784383	3.91e-44
ENSG00000122786.15	-2.13021	-0.0117014	0.0331541	0.361934	0.501071	0.681837	3.91e-32
ENSG00000244617.1	-2.13009	-0.00417525	0.0331645	0.361736	0.523816	0.585654	4.45e-24
ENSG00000198301.7	-2.12986	-0.00660246	0.0331834	0.361631	0.301028	0.239195	3.33e-08
ENSG00000139168.3	-2.12896	-0.00481805	0.0332572	0.362124	0.44533	0.584752	4.45e-25
ENSG00000105695.10	2.12758	0.00482861	0.0333721	0.363063	0.54597	0.509467	9.82e-23
ENSG00000162753.10	-2.12757	-0.00512917	0.033373	0.362762	0.404824	0.486747	7.44e-18
ENSG00000128610.7	-2.12677	-0.00654707	0.0334391	0.363168	0.267241	0.244047	5.64e-08
ENSG00000160113.5	-2.12649	-0.0178281	0.0334622	0.363108	0.715552	0.778016	8.45e-45
ENSG00000088836.8	-2.1263	-0.00496074	0.033478	0.362969	0.8311	0.746475	1.54e-39
ENSG00000164151.7	2.12559	0.0074336	0.0335373	0.363301	0.726969	0.785554	1.49e-45
ENSG00000100368.9	-2.12547	-0.00787001	0.0335478	0.363104	0.728031	0.77598	4.12e-42
ENSG00000132781.13	2.12287	0.00797977	0.0337647	0.365141	0.219672	0.2998	1.08e-09
ENSG00000165238.12	-2.12275	-0.0070382	0.0337748	0.364938	0.539567	0.561328	2.58e-24
ENSG00000179532.8	-2.12262	-0.00500103	0.0337855	0.364742	0.704169	0.628254	6e-29
ENSG00000065485.13	2.12249	0.00527286	0.0337965	0.364551	0.68302	0.623514	1.3e-26
ENSG00000149600.7	-2.12194	-0.00444532	0.0338428	0.36474	0.571765	0.641753	9.47e-29
ENSG00000135828.7	2.12158	0.00418748	0.0338727	0.364752	0.594233	0.525054	3.72e-20
ENSG00000169045.13	2.12141	0.00686013	0.0338876	0.364602	0.699354	0.554708	1.16e-23
ENSG00000177981.6	2.12125	0.00396608	0.0339009	0.364436	0.477864	0.507152	4.73e-19
ENSG00000124493.9	-2.12061	-0.00487381	0.0339546	0.364704	0.378671	0.357205	2.23e-12
ENSG00000141905.13	-2.12049	-0.0129394	0.0339644	0.364501	0.589454	0.36242	8.24e-13
ENSG00000105393.11	2.12034	0.0085651	0.0339774	0.364331	0.560984	0.394628	1.58e-14
ENSG00000141255.8	2.11974	0.0106797	0.034028	0.364566	0.62163	0.611771	4.25e-26
ENSG00000178401.10	2.11962	0.0046912	0.034038	0.364365	0.344535	0.407896	6.04e-14
ENSG00000240065.3	2.11942	0.00409999	0.0340553	0.364242	0.547938	0.591353	1.24e-28
ENSG00000149262.12	-2.1194	-0.00683268	0.0340565	0.363948	0.198967	0.192889	2.52e-06
ENSG00000156042.13	2.11894	0.0138252	0.0340956	0.364059	0.210706	0.524883	6.53e-20
ENSG00000174151.10	2.11844	0.00537095	0.0341381	0.364206	0.776751	0.721712	1.26e-35
ENSG00000132182.7	-2.11816	-0.00975406	0.0341614	0.364148	0.605551	0.695229	1.7e-33
ENSG00000203832.6	-2.11791	-0.0137179	0.0341829	0.364071	0.0419396	0.316448	4.16e-10
ENSG00000188811.8	-2.11788	-0.00391147	0.034185	0.363787	0.761159	0.617206	1.09e-27
ENSG00000182256.8	-2.11766	-0.00508397	0.034204	0.363685	0.715169	0.662108	3.56e-29
ENSG00000166863.7	2.11711	0.00753628	0.0342507	0.363876	0.361973	0.433204	1.25e-15
ENSG00000203876.5	2.11654	-0.00118841	0.0342989	0.364083	0.393585	0.406519	7.02e-14
ENSG00000178175.7	-2.11532	-0.000777295	0.0344025	0.364877	0.71228	0.72043	2.32e-37
ENSG00000078795.12	-2.11527	-0.00584288	0.034407	0.364619	0.318684	0.225031	2.87e-07
ENSG00000100162.10	-2.11515	-0.00808441	0.0344169	0.364419	0.416312	0.430268	8.71e-15
ENSG00000177697.13	-2.11466	-0.00470801	0.0344592	0.364564	0.675351	0.750104	3.33e-40
ENSG00000163884.3	-2.11344	-0.00495164	0.0345635	0.365361	0.48643	0.590479	7.95e-24
ENSG00000141560.10	2.11271	0.00468026	0.0346252	0.365709	0.539747	0.612957	1.13e-25
ENSG00000065600.8	2.11206	0.00590421	0.0346811	0.365994	0.233678	0.404165	5.18e-14
ENSG00000117868.11	2.11162	0.00294655	0.0347191	0.36609	0.729547	0.636678	5.4e-27
ENSG00000186354.6	2.11126	0.0073053	0.0347496	0.366107	0.566318	0.469654	3.74e-17
ENSG00000149798.3	2.11072	0.0074078	0.0347966	0.366298	0.290816	0.398716	7.46e-14
ENSG00000157259.6	-2.11021	-0.0263643	0.0348403	0.366453	0.23731	0.351265	9.12e-12
ENSG00000182557.3	-2.10986	0.00146858	0.0348705	0.366467	0.735054	0.672207	1.28e-30
ENSG00000173597.4	-2.1094	-0.0100098	0.0349102	0.36658	0.368767	0.432807	3.8e-15
ENSG00000054965.6	-2.10939	-0.00614863	0.0349113	0.366288	0.433703	0.499942	5.4e-18
ENSG00000066294.10	2.10924	0.00903579	0.0349237	0.366115	0.504664	0.630065	3.66e-28
ENSG00000110074.6	-2.10846	-0.00409132	0.0349909	0.366517	0.785706	0.747587	1.44e-39
ENSG00000171408.9	-2.10845	-0.00673043	0.0349923	0.366229	0.511773	0.443498	7.47e-17
ENSG00000167555.9	2.10844	0.00565478	0.0349931	0.365935	0.52428	0.811044	4.27e-48
ENSG00000108278.7	-2.10824	-0.00756219	0.0350099	0.365809	0.477216	0.44601	2.97e-17
ENSG00000144895.7	2.10754	0.00485175	0.035071	0.366145	0.652131	0.599823	5.91e-25
ENSG00000196267.8	2.10727	0.0115892	0.0350942	0.366086	0.633962	0.283033	5.5e-10
ENSG00000237441.5	-2.10695	-0.00299605	0.0351216	0.366071	0.661618	0.599799	9.04e-26
ENSG00000153132.8	2.10565	0.00495909	0.0352345	0.366946	0.730883	0.665873	2.27e-29
ENSG00000130940.10	2.10553	0.00840542	0.0352454	0.366757	0.714024	0.703365	9.21e-34
ENSG00000164466.8	2.10444	0.00492073	0.0353402	0.367442	0.718731	0.83152	1.35e-52
ENSG00000150938.5	-2.10372	-0.00727374	0.035403	0.367794	0.40997	0.565272	1.24e-22
ENSG00000147912.8	-2.10362	-0.0038017	0.0354119	0.367586	0.625214	0.757466	3.93e-41
ENSG00000011600.7	-2.10285	-0.00640882	0.0354793	0.367983	0.411134	0.262143	7.1e-09
ENSG00000011258.11	-2.10265	-0.00323314	0.0354968	0.367864	0.527315	0.648138	5.92e-29
ENSG00000064201.11	2.10228	0.00167632	0.0355285	0.367892	0.800966	0.759887	2.25e-41
ENSG00000198879.7	2.10211	0.00386046	0.035544	0.367751	0.562934	0.385359	1.33e-14
ENSG00000174233.7	2.10156	0.00202857	0.0355915	0.367943	0.581019	0.617812	7.68e-27
ENSG00000175170.10	-2.10049	-0.00538935	0.035686	0.368619	0.437567	0.396537	2.68e-14
ENSG00000160973.7	-2.10041	-0.00639911	0.0356926	0.368387	0.39934	0.517724	3.56e-19
ENSG00000182107.5	2.09984	0.0019794	0.0357429	0.368606	0.705683	0.663537	3.75e-29
ENSG00000163431.11	-2.0997	-0.00652379	0.0357551	0.368432	0.402581	0.346201	6.32e-13
ENSG00000118492.12	2.09883	0.00239292	0.0358315	0.368919	0.476303	0.413112	3.67e-14
ENSG00000063046.13	2.09864	0.00574581	0.0358485	0.368795	0.61376	0.662765	5.97e-30
ENSG00000151849.10	2.09716	0.00601279	0.0359791	0.369838	0.70005	0.744662	5.65e-40
ENSG00000154227.9	2.09537	0.00694563	0.0361381	0.371171	0.453663	0.476139	2.94e-17
ENSG00000133678.9	2.09513	0.00585848	0.0361595	0.37109	0.649042	0.708496	5.17e-41
ENSG00000176978.9	-2.09481	-0.00748755	0.0361879	0.371082	0.684312	0.539694	2.81e-20
ENSG00000095637.16	-2.09395	-0.00650347	0.0362648	0.371569	0.510177	0.549931	3.61e-22
ENSG00000204392.6	-2.09383	-0.00634282	0.0362748	0.371371	0.342193	0.379153	4.96e-14
ENSG00000081320.6	-2.09348	-0.0159228	0.0363061	0.371392	0.379676	0.477879	3.77e-17
ENSG00000089692.4	-2.09341	-0.00983832	0.0363129	0.371162	0.662143	0.792374	3.51e-48
ENSG00000105136.15	2.09335	0.0012447	0.0363178	0.370913	0.856794	0.793405	1.09e-45
ENSG00000215788.5	-2.09312	-0.00726512	0.0363384	0.370825	0.636027	0.714364	4.27e-36
ENSG00000130856.11	2.09278	0.00273708	0.0363692	0.37084	0.819129	0.842364	2.43e-55
ENSG00000241233.1	2.09264	0.00902906	0.0363813	0.370665	0.56816	0.660522	2.63e-29
ENSG00000106665.11	2.09233	0.00962585	0.0364094	0.370654	0.383247	0.384174	3.66e-14
ENSG00000159905.10	-2.09089	0.00114677	0.0365376	0.371661	0.639636	0.634141	2.27e-27
ENSG00000162929.9	-2.09078	-0.014267	0.0365478	0.371466	0.351335	0.374063	1.21e-14
ENSG00000228049.5	2.09062	0.00509053	0.0365618	0.371311	0.394228	0.732386	1.94e-37
ENSG00000132313.10	-2.0899	-0.00493845	0.036627	0.371675	0.55867	0.492665	1.45e-18
ENSG00000114859.10	2.08876	0.0105702	0.0367291	0.372412	0.725608	0.651549	6.96e-29
ENSG00000157613.6	2.08873	0.0142869	0.0367323	0.372147	0.240536	0.255002	2.68e-08
ENSG00000039537.9	2.08868	0.00551473	0.036737	0.371898	0.285442	0.302953	3.91e-10
ENSG00000134755.10	-2.0884	-0.0069817	0.0367613	0.371847	0.50186	0.54336	4.64e-21
ENSG00000196196.2	-2.08773	-0.00507231	0.0368225	0.372169	0.600704	0.661749	9.84e-31
ENSG00000138615.4	-2.08621	-0.00539144	0.0369595	0.373256	0.425099	0.490258	1.52e-17
ENSG00000167754.8	-2.086	-0.00519187	0.0369783	0.373148	0.672992	0.458729	1.28e-16
ENSG00000146540.10	2.08572	0.00696372	0.0370041	0.373112	0.70763	0.903694	2.51e-76
ENSG00000100902.6	2.08527	0.0347786	0.0370452	0.37323	0.225494	0.258886	1.41e-08
ENSG00000186777.7	2.08467	0.00357147	0.0370997	0.373481	0.381111	0.362354	6.97e-13
ENSG00000054967.8	-2.08437	-0.00503495	0.0371267	0.373457	0.501584	0.509719	1.24e-18
ENSG00000140022.5	-2.08408	-0.00325761	0.0371533	0.373428	0.820411	0.722265	4.83e-35
ENSG00000163207.5	2.08407	0.00585063	0.0371539	0.373138	0.267923	0.300199	1.07e-09
ENSG00000168477.13	2.084	0.00476818	0.0371599	0.372903	0.613112	0.636966	3.28e-29
ENSG00000171695.6	2.08341	0.00770277	0.0372142	0.373152	0.582046	0.554308	1.65e-22
ENSG00000198250.8	2.08322	0.0271205	0.0372311	0.373026	0.219194	0.206544	7.63e-07
ENSG00000118507.11	2.08309	0.00496749	0.0372432	0.372853	0.644754	0.702056	8.52e-38
ENSG00000167535.3	-2.08106	-0.00765548	0.037428	0.374408	0.271781	0.243535	8.34e-08
ENSG00000059769.15	-2.07995	-0.00582448	0.03753	0.375132	0.269657	0.302182	9.41e-10
ENSG00000138821.8	-2.07992	-0.0138505	0.0375326	0.374862	0.305185	0.433809	1.55e-16
ENSG00000166845.9	-2.07956	-0.0150474	0.0375658	0.374898	0.285247	0.508195	1.07e-18
ENSG00000148143.8	2.07912	0.00921776	0.0376064	0.375008	0.658351	0.640436	5.05e-28
ENSG00000007541.10	2.07905	0.00374713	0.0376129	0.374778	0.721266	0.74313	2.83e-38
ENSG00000185163.5	2.07897	0.00384244	0.0376205	0.374559	0.668002	0.587804	7.52e-24
ENSG00000227345.4	2.07885	0.00510947	0.0376315	0.374375	0.264486	0.284669	1.6e-09
ENSG00000113140.6	-2.07874	-0.00905218	0.0376414	0.374179	0.486533	0.410995	1.41e-14
ENSG00000206199.5	2.07852	0.00463629	0.0376614	0.374085	0.805969	0.774381	2.16e-42
ENSG00000149150.4	-2.07844	-0.0136571	0.037669	0.373867	0.257854	0.255037	2.92e-08
ENSG00000132423.6	-2.07777	-0.00695577	0.0377301	0.374181	0.166193	0.170841	1.56e-06
ENSG00000166262.11	2.07776	0.00477531	0.0377317	0.373904	0.495147	0.472745	1.42e-17
ENSG00000109618.7	2.07737	0.00118619	0.0377672	0.373963	0.700166	0.669449	3.65e-35
ENSG00000156049.6	2.077	0.004754	0.0378012	0.374008	0.369999	0.400454	1.37e-14
ENSG00000110435.7	-2.07663	-0.00656838	0.0378361	0.374061	0.717416	0.605812	2.13e-26
ENSG00000187595.10	2.07553	0.000666033	0.0379372	0.374769	0.739023	0.745348	2.35e-38
ENSG00000169181.8	-2.07453	-0.0147557	0.0380303	0.375396	0.274355	0.564669	5.86e-23
ENSG00000029725.12	2.0742	0.005873	0.0380609	0.375405	0.787568	0.736311	1.15e-38
ENSG00000240038.2	2.07307	0.00545493	0.0381655	0.376144	0.226412	0.295883	1.58e-09
ENSG00000072210.14	-2.0726	-0.00658566	0.0382091	0.376281	0.240504	0.445203	9.43e-16
ENSG00000159842.10	-2.07259	-0.00166931	0.0382102	0.376	0.65207	0.628268	3.94e-27
ENSG00000182676.4	2.07203	0.005913	0.038263	0.376228	0.714645	0.799899	8.09e-48
ENSG00000161270.15	2.07197	0.00492661	0.038268	0.375985	0.80618	0.713712	1.93e-36
ENSG00000085840.8	2.07153	0.00787169	0.038309	0.376096	0.422928	0.40794	5.2e-14
ENSG00000175279.17	2.07102	0.00448382	0.0383573	0.376279	0.522597	0.54364	2.18e-22
ENSG00000203722.3	-2.0696	-0.00769388	0.0384897	0.377286	0.803333	0.734084	8.14e-38
ENSG00000089169.10	2.06931	0.0184058	0.0385172	0.377263	0.141622	0.196804	2.2e-06
ENSG00000172322.9	2.0689	0.00638344	0.0385553	0.377345	0.349051	0.306764	5.23e-10
ENSG00000116903.6	-2.06767	-0.00417852	0.0386708	0.378183	0.732292	0.780335	7.78e-44
ENSG00000187048.8	-2.06761	-0.00503324	0.038677	0.377952	0.742898	0.74206	3.01e-38
ENSG00000005194.10	-2.06757	-0.00502077	0.0386809	0.377699	0.61773	0.728987	4.6e-39
ENSG00000166268.6	-2.06748	-0.00473914	0.0386891	0.377489	0.708932	0.684023	6.18e-34
ENSG00000170430.9	-2.06708	-0.010235	0.0387265	0.377563	0.579141	0.579634	9.85e-24
ENSG00000075213.6	2.06692	0.0162312	0.038742	0.377423	0.340912	0.271323	8e-09
ENSG00000151422.8	-2.06632	-0.00439202	0.0387982	0.377681	0.432328	0.469047	1.36e-16
ENSG00000123552.13	-2.06623	-0.00574099	0.0388066	0.377473	0.317421	0.45995	5.08e-16
ENSG00000104805.11	2.0657	0.0140919	0.0388566	0.377669	0.174917	0.237673	7.64e-08
ENSG00000228208.2	-2.06482	-0.00578644	0.0389403	0.378193	0.599843	0.662373	1.12e-31
ENSG00000113141.11	-2.06408	-0.00670892	0.0390097	0.378577	0.268583	0.269685	2.84e-09
ENSG00000176155.14	-2.06341	-0.00312754	0.0390735	0.378906	0.632627	0.879624	3.36e-64
ENSG00000104974.6	2.06336	0.0165192	0.039078	0.378659	0.417046	0.317689	2.28e-10
ENSG00000176531.6	-2.06263	-0.00472256	0.0391477	0.379045	0.601163	0.718206	1.2e-35
ENSG00000173557.10	-2.06225	-0.00840038	0.0391837	0.379104	0.129362	0.258927	1.57e-08
ENSG00000067064.6	2.06143	0.00696208	0.0392616	0.379568	0.517829	0.576285	1.94e-24
ENSG00000127191.13	-2.06121	-0.0097166	0.0392826	0.379482	0.59173	0.770267	7.51e-42
ENSG00000150712.6	2.06097	0.00470188	0.0393058	0.379417	0.540144	0.683348	4.93e-31
ENSG00000129103.13	2.06037	0.00594382	0.0393629	0.379678	0.304127	0.275962	3.7e-10
ENSG00000139537.6	2.06001	0.0106564	0.0393972	0.37972	0.105833	0.235427	1.85e-07
ENSG00000227051.4	2.05996	0.00353269	0.0394025	0.379483	0.868169	0.790204	2.92e-46
ENSG00000116883.8	-2.05987	-0.00493312	0.0394112	0.379278	0.640348	0.658964	2.37e-31
ENSG00000166689.10	2.05915	0.00380791	0.0394803	0.379655	0.601806	0.600483	1.7e-24
ENSG00000115756.8	-2.05909	-0.00425363	0.0394854	0.379417	0.697068	0.71623	2.7e-35
ENSG00000174898.11	2.05884	0.00687749	0.0395096	0.379361	0.741836	0.577652	1.05e-22
ENSG00000091009.6	2.05704	0.00170921	0.0396824	0.380732	0.396848	0.329415	7.09e-11
ENSG00000103647.8	2.0568	0.00314316	0.0397057	0.380668	0.684795	0.643643	5.3e-28
ENSG00000128534.3	-2.0563	-0.0085115	0.0397532	0.380835	0.214005	0.29092	3.05e-09
ENSG00000137563.7	2.05458	0.00535808	0.0399196	0.38214	0.306845	0.31353	1.86e-10
ENSG00000164953.11	-2.05433	-0.00534704	0.0399434	0.382079	0.474431	0.555031	3.27e-21
ENSG00000158014.10	2.05429	0.00599723	0.0399478	0.381834	0.300483	0.254815	1.23e-08
ENSG00000150991.10	2.0534	0.00727957	0.0400337	0.382366	0.871877	0.875906	1.1e-66
ENSG00000119689.10	-2.05315	-0.00564173	0.0400576	0.382306	0.511552	0.483112	3.81e-18
ENSG00000100242.11	2.05229	0.0110488	0.040141	0.382814	0.461161	0.459939	8.07e-17
ENSG00000115963.9	2.05226	0.00729435	0.040144	0.382554	0.473665	0.34948	2e-11
ENSG00000184599.9	2.05093	0.0132871	0.0402738	0.383503	0.396487	0.532625	1.03e-20
ENSG00000186314.7	2.05017	0.0134156	0.0403479	0.38392	0.234432	0.228446	3.78e-08
ENSG00000049540.12	2.04976	0.0134881	0.0403879	0.384013	0.512214	0.4751	5.39e-18
ENSG00000198056.9	-2.04915	-0.00550293	0.0404473	0.384289	0.358001	0.573115	4.48e-23
ENSG00000115128.6	2.04902	0.00428732	0.0404598	0.384119	0.459911	0.370345	1.57e-12
ENSG00000075539.9	2.04767	0.0127821	0.0405926	0.385092	0.236483	0.415379	2.53e-14
ENSG00000111684.6	2.04761	0.0143425	0.0405985	0.38486	0.394944	0.355436	1.82e-13
ENSG00000138867.12	-2.04703	-0.0124815	0.0406554	0.385111	0.583057	0.765266	4.57e-41
ENSG00000138398.11	2.04668	0.00400527	0.0406892	0.385143	0.614273	0.720563	3.18e-35
ENSG00000162882.10	-2.04655	-0.00288535	0.0407018	0.384976	0.685681	0.708402	1.31e-35
ENSG00000178467.13	2.04596	0.00527489	0.0407606	0.385244	0.275748	0.282699	2.47e-09
ENSG00000179241.8	2.04564	0.00495389	0.0407919	0.385252	0.686678	0.741726	3.4e-39
ENSG00000182208.8	-2.0454	-0.00715947	0.0408158	0.385192	0.626581	0.534496	2.44e-20
ENSG00000100234.11	-2.04522	-0.00521037	0.0408332	0.385069	0.509767	0.489251	1.38e-17
ENSG00000055208.13	2.04466	0.00338799	0.0408889	0.385307	0.695853	0.685983	4.53e-31
ENSG00000125266.6	-2.04423	-0.00846229	0.0409309	0.385417	0.535757	0.51658	8.2e-20
ENSG00000076944.10	-2.04226	-0.00836455	0.0411254	0.386961	0.774364	0.652359	3.68e-30
ENSG00000167863.7	2.04165	0.00145724	0.0411864	0.387247	0.829222	0.848247	8.01e-58
ENSG00000165055.11	-2.04156	-0.00496259	0.041195	0.387041	0.404909	0.429348	4.56e-15
ENSG00000170523.3	2.04155	0.00399393	0.0411958	0.386762	0.639311	0.718928	1.9e-36
ENSG00000175322.7	2.04111	0.00377548	0.0412402	0.386892	0.84042	0.840023	2.25e-55
ENSG00000181610.8	-2.04095	-0.0085297	0.0412556	0.38675	0.703911	0.709524	2.34e-34
ENSG00000115484.10	2.04031	0.00480009	0.0413195	0.387063	0.497169	0.453751	7.2e-17
ENSG00000187624.7	2.03988	0.0035328	0.0413618	0.387173	0.751496	0.769508	2.96e-41
ENSG00000163623.5	-2.03923	-0.0151335	0.0414267	0.387495	0.46732	0.551199	5.72e-22
ENSG00000198380.8	-2.0389	-0.00337281	0.0414603	0.387523	0.313906	0.281622	1.11e-09
ENSG00000188677.10	2.03888	0.00475071	0.041462	0.387253	0.793339	0.387801	1.41e-13
ENSG00000143365.12	2.03867	0.00475922	0.0414829	0.387163	0.35279	0.49638	5.48e-20
ENSG00000128606.8	2.03762	0.00539345	0.0415882	0.38786	0.413148	0.414258	4.24e-17
ENSG00000170122.4	-2.03761	-0.00746049	0.0415889	0.387582	0.569382	0.590478	2.93e-25
ENSG00000175806.10	2.03752	0.00555247	0.0415976	0.387378	0.45496	0.635386	5.76e-29
ENSG00000184922.9	-2.0375	-0.00503985	0.0415998	0.387114	0.342877	0.311287	9.29e-11
ENSG00000069849.6	-2.03678	-0.00900464	0.0416723	0.387504	0.326584	0.359667	5.72e-12
ENSG00000170615.10	2.03598	0.00587293	0.0417527	0.387967	0.311954	0.370758	1.4e-12
ENSG00000112144.11	2.03505	0.00782265	0.0418459	0.388548	0.612784	0.614724	1.98e-28
ENSG00000131873.5	-2.03472	-0.0049871	0.0418794	0.388575	0.702229	0.665601	1.44e-31
ENSG00000152104.7	2.03448	0.00482141	0.0419037	0.388515	0.453199	0.462581	1.36e-16
ENSG00000134987.7	-2.03394	-0.00428915	0.0419578	0.388732	0.512764	0.441644	1.26e-15
ENSG00000137252.5	2.03378	0.00434873	0.0419733	0.388592	0.534645	0.661897	1.08e-29
ENSG00000143748.13	2.03271	0.00492503	0.0420821	0.389315	0.395116	0.379932	1.28e-12
ENSG00000235194.4	-2.03156	-0.00639707	0.0421981	0.390104	0.746094	0.677514	2.87e-31
ENSG00000187959.5	2.03082	0.00102796	0.0422733	0.390514	0.52483	0.232782	5.52e-08
ENSG00000197951.4	-2.02967	-0.00515427	0.0423899	0.391305	0.629728	0.666545	1.07e-31
ENSG00000183077.11	-2.02964	-0.00679249	0.0423928	0.391048	0.750567	0.536422	1.71e-21
ENSG00000079150.13	2.02921	0.0118609	0.0424374	0.391174	0.335262	0.371768	9.15e-13
ENSG00000163832.11	-2.02817	-0.00941298	0.0425425	0.391858	0.234377	0.263798	1.09e-08
ENSG00000168748.9	-2.02759	-0.00511425	0.0426016	0.392118	0.508986	0.505834	2.16e-19
ENSG00000131386.13	2.02719	0.00386878	0.0426426	0.39221	0.686295	0.619466	7.75e-27
ENSG00000105287.8	-2.02655	-0.00503647	0.0427088	0.392534	0.643952	0.643351	1.7e-28
ENSG00000112541.9	-2.02627	-0.00602509	0.0427372	0.39251	0.855635	0.652073	5.49e-29
ENSG00000172409.5	2.02618	0.00549726	0.042746	0.392307	0.323304	0.246861	6.52e-08
ENSG00000139990.13	-2.02583	-0.00801517	0.042782	0.392354	0.568817	0.606082	1.53e-26
ENSG00000157985.13	2.02518	0.00911795	0.0428492	0.392685	0.84636	0.760615	8.79e-43
ENSG00000185522.4	-2.0251	-0.00633361	0.0428575	0.392477	0.279338	0.412466	2.78e-14
ENSG00000078804.8	-2.02487	-0.0105527	0.0428808	0.392407	0.220809	0.244307	1.42e-08
ENSG00000002330.9	2.02441	0.00626556	0.0429281	0.392557	0.273316	0.353096	1.99e-12
ENSG00000115461.4	2.02395	0.00382344	0.0429749	0.392701	0.679579	0.682447	4.84e-32
ENSG00000105298.9	2.02377	0.00505005	0.0429935	0.392588	0.423048	0.247721	6.21e-08
ENSG00000124224.12	-2.02364	-0.0052484	0.043007	0.392429	0.850853	0.86318	1.91e-61
ENSG00000198522.9	-2.0232	-0.00906607	0.0430521	0.392558	0.525024	0.451547	1.35e-16
ENSG00000111057.6	2.02278	0.00627236	0.0430955	0.392671	0.596502	0.674352	9.21e-32
ENSG00000159307.14	-2.02271	-0.00650362	0.0431031	0.392458	0.685222	0.755364	2.78e-40
ENSG00000186283.9	-2.02236	-0.0041676	0.0431392	0.392505	0.371752	0.296092	9.03e-10
ENSG00000185896.9	-2.02154	-0.00637784	0.0432236	0.39299	0.712976	0.652652	4.55e-30
ENSG00000196391.6	-2.02148	-0.00447989	0.0432297	0.392765	0.39555	0.414272	5.23e-15
ENSG00000159339.9	-2.02137	-0.00806688	0.0432412	0.392588	0.753634	0.809809	2.43e-52
ENSG00000074966.6	-2.02087	-0.00396655	0.0432928	0.392775	0.461393	0.426166	3.76e-15
ENSG00000150093.14	-2.02068	-0.00396111	0.0433131	0.392678	0.691281	0.633968	1e-27
ENSG00000137713.11	2.02065	0.00564462	0.0433159	0.392423	0.466869	0.454564	8.79e-16
ENSG00000184557.3	-2.02057	-0.00613952	0.0433248	0.392222	0.821113	0.729748	2.37e-37
ENSG00000188167.4	2.02004	0.00810085	0.0433795	0.392438	0.427825	0.330838	1.93e-11
ENSG00000128989.6	2.01999	0.0163646	0.0433846	0.392204	0.440432	0.428041	8.65e-15
ENSG00000120675.4	-2.01962	-0.000702495	0.0434225	0.392266	0.815913	0.658818	1.95e-29
ENSG00000221838.5	-2.01955	-0.00347973	0.0434297	0.392052	0.239381	0.261525	1.12e-08
ENSG00000162931.7	2.0195	0.00865607	0.0434355	0.391825	0.750758	0.736601	2.11e-39
ENSG00000149054.10	2.01865	0.00369964	0.0435237	0.392342	0.821916	0.710986	1.85e-35
ENSG00000110721.7	-2.01862	-0.00413031	0.0435267	0.39209	0.430779	0.411417	9.08e-15
ENSG00000205726.9	2.01781	0.00529339	0.0436116	0.392576	0.541891	0.446841	1.14e-16
ENSG00000119688.16	-2.01655	-0.00484467	0.0437425	0.393475	0.388012	0.311171	4.52e-10
ENSG00000204347.3	2.01526	0.0103584	0.0438771	0.394406	0.503356	0.195062	2.83e-06
ENSG00000154736.5	-2.01521	-0.00807761	0.043883	0.394179	0.659596	0.676211	9.77e-32
ENSG00000163510.9	-2.0151	-0.00565216	0.0438939	0.393998	0.285775	0.203962	4.96e-07
ENSG00000146411.5	2.01486	0.0120067	0.0439194	0.393947	0.661211	0.656627	3.13e-30
ENSG00000055211.8	2.01484	0.00029484	0.0439215	0.393688	0.658616	0.831645	3.8e-53
ENSG00000171467.11	-2.0145	-0.00457868	0.043957	0.393728	0.640823	0.718075	5.24e-35
ENSG00000102981.5	2.01359	0.00613134	0.044053	0.394309	0.279779	0.326256	6.16e-11
ENSG00000167118.6	2.01338	0.00290084	0.0440747	0.394225	0.518011	0.446894	7.16e-17
ENSG00000196497.11	2.01234	0.00433886	0.0441843	0.394927	0.586207	0.550758	6.99e-22
ENSG00000120688.7	-2.0114	-0.00389839	0.0442833	0.395532	0.256376	0.175248	2.36e-06
ENSG00000115364.9	-2.01065	0.00123499	0.044362	0.395956	0.768127	0.754005	6.98e-41
ENSG00000181778.4	-2.00943	-0.000402389	0.0444918	0.396835	0.372001	0.508413	1.14e-18
ENSG00000179603.13	2.00891	0.00725609	0.0445465	0.397044	0.240408	0.215775	2.31e-07
ENSG00000088854.11	-2.00866	-0.00473737	0.0445736	0.397006	0.818677	0.664523	5.14e-31
ENSG00000164949.3	-2.00858	-0.00583353	0.0445813	0.396796	0.509851	0.427163	1.37e-15
ENSG00000157500.6	2.00852	0.00490929	0.0445878	0.396575	0.609397	0.697732	1.23e-32
ENSG00000135074.11	2.00827	0.00653931	0.0446149	0.396538	0.476678	0.465684	2.34e-16
ENSG00000062038.9	-2.0081	-0.00643098	0.0446326	0.396418	0.381625	0.578081	5.97e-24
ENSG00000107018.6	-2.00803	-0.0039298	0.0446405	0.39621	0.746984	0.781948	6.82e-45
ENSG00000171443.6	2.00753	0.0080455	0.0446936	0.396403	0.488781	0.18596	1.26e-06
ENSG00000119203.9	-2.00708	-0.00631226	0.0447411	0.396547	0.666186	0.622311	1.41e-26
ENSG00000161203.9	2.00683	0.0055571	0.0447675	0.396504	0.641674	0.692177	4.14e-32
ENSG00000221916.2	-2.00548	-0.0124907	0.0449119	0.397505	0.675068	0.649971	5.58e-31
ENSG00000064651.9	2.0049	0.00611986	0.0449734	0.397772	0.142481	0.223003	8.08e-08
ENSG00000119139.12	2.00383	0.00443889	0.045088	0.398507	0.662539	0.725118	2.69e-37
ENSG00000077616.6	-2.00276	-0.00465091	0.0452031	0.399246	0.378285	0.445353	1.35e-15
ENSG00000116957.8	-2.00219	-0.00605741	0.0452647	0.399511	0.673294	0.859147	1.61e-58
ENSG00000081277.7	2.00174	0.00683881	0.0453122	0.399652	0.620228	0.549585	3.13e-21
ENSG00000125780.11	2.00103	0.00563889	0.0453892	0.400053	0.706227	0.634156	6.43e-27
ENSG00000160789.15	2.00055	0.0103377	0.0454407	0.400229	0.390938	0.458139	6.15e-16
ENSG00000073803.9	-2.00037	-0.00750895	0.0454607	0.400127	0.50269	0.468571	1.81e-17
ENSG00000152409.8	-2.00009	-0.00688846	0.0454902	0.400109	0.625912	0.576317	9.7e-23
ENSG00000132024.13	1.99855	0.00880982	0.0456567	0.401295	0.640526	0.286763	2.53e-09
ENSG00000070367.11	-1.99829	-0.0104399	0.045685	0.401265	0.809706	0.616272	3.07e-27
ENSG00000078081.3	-1.99828	-0.0121261	0.0456865	0.401001	0.61233	0.59909	4.6e-26
ENSG00000149930.13	1.99815	0.00873643	0.0457	0.400842	0.219336	0.260099	9.73e-09
ENSG00000103653.12	-1.99777	-0.00892308	0.045742	0.400932	0.538475	0.473252	2.27e-17
ENSG00000160447.6	-1.99731	-0.00569801	0.0457912	0.401087	0.533596	0.724188	8.3e-37
ENSG00000116194.8	1.99708	0.0071066	0.0458169	0.401034	0.194677	0.304858	7.45e-10
ENSG00000119632.3	-1.99689	-0.00404869	0.0458374	0.400937	0.780958	0.706818	3.03e-35
ENSG00000161929.10	1.99665	0.00432153	0.0458627	0.400881	0.726656	0.682616	5e-32
ENSG00000131378.9	1.99637	0.00664484	0.0458931	0.400871	0.419447	0.479827	2.26e-17
ENSG00000182950.2	1.99572	0.00696013	0.0459639	0.401212	0.231793	0.23886	7.4e-08
ENSG00000090447.7	1.99543	0.00449798	0.0459956	0.401213	0.796118	0.762578	1.41e-40
ENSG00000258947.2	1.99528	0.00519252	0.0460125	0.401085	0.435832	0.357635	4.59e-13
ENSG00000197070.9	1.9951	0.00586117	0.0460317	0.400976	0.585218	0.549703	1.9e-22
ENSG00000164161.5	-1.99461	-0.0154554	0.0460856	0.40117	0.316898	0.295417	1.72e-09
ENSG00000104946.6	1.99431	0.00438277	0.0461186	0.401182	0.761541	0.743017	1.09e-40
ENSG00000163328.9	1.99427	0.0132002	0.0461225	0.40094	0.429829	0.495684	6.26e-20
ENSG00000185129.4	-1.99387	-0.00403995	0.0461658	0.401041	0.511504	0.559023	7.71e-22
ENSG00000136104.14	1.9928	0.00394772	0.0462833	0.401787	0.476636	0.489486	7.4e-19
ENSG00000243709.1	1.9922	0.00657931	0.0463488	0.40208	0.447002	0.498774	9.3e-19
ENSG00000197385.5	1.99218	0.00122942	0.0463515	0.401828	0.749438	0.77186	1.04e-42
ENSG00000174080.6	1.99048	0.00571315	0.0465376	0.403166	0.402752	0.345315	3.52e-12
ENSG00000009307.11	1.99035	0.00453882	0.0465525	0.40302	0.577847	0.614643	1.25e-25
ENSG00000117143.9	1.98998	0.00731529	0.0465933	0.403098	0.536454	0.44	8.09e-16
ENSG00000139350.7	1.9892	0.00361133	0.0466794	0.403567	0.706572	0.759328	4.99e-41
ENSG00000167733.9	-1.98886	-0.00837414	0.0467163	0.403611	0.638351	0.576553	1.14e-24
ENSG00000001629.5	-1.9887	-0.00582412	0.0467347	0.403495	0.585976	0.471417	2.7e-17
ENSG00000139679.11	-1.98812	-0.00573141	0.0467984	0.40377	0.284489	0.28997	1.19e-09
ENSG00000166596.10	1.98799	0.00595702	0.0468123	0.403614	0.753411	0.641417	9.04e-30
ENSG00000158552.8	-1.9874	-0.00570307	0.0468784	0.40391	0.534578	0.536999	1.46e-22
ENSG00000197457.5	-1.98728	-0.00149398	0.0468916	0.403749	0.637395	0.776561	8.1e-42
ENSG00000197992.2	1.98688	0.00446012	0.0469356	0.403854	0.56089	0.456866	1.36e-16
ENSG00000127080.5	1.98687	8.09e-05	0.0469373	0.403594	0.626683	0.546958	2.01e-22
ENSG00000151611.9	1.98653	0.00898724	0.0469744	0.403639	0.100212	0.298341	7.92e-10
ENSG00000198844.6	1.98629	0.00657304	0.047001	0.403595	0.732454	0.744517	2.94e-38
ENSG00000198125.8	-1.98474	-0.00271436	0.0471731	0.404798	0.857804	0.91006	4.81e-77
ENSG00000166183.11	1.98422	0.00289016	0.0472309	0.405019	0.558567	0.625694	1.61e-26
ENSG00000086548.8	1.98418	0.00416375	0.0472353	0.404784	0.493235	0.552701	7.65e-22
ENSG00000154305.12	1.98376	0.00624005	0.0472822	0.404911	0.788926	0.754873	3.85e-39
ENSG00000188612.7	-1.98353	-0.0077023	0.0473088	0.404866	0.492867	0.475865	1.47e-17
ENSG00000166881.5	1.98341	0.0218583	0.0473215	0.404701	0.390958	0.402706	2.33e-14
ENSG00000179029.10	-1.98207	-0.00398761	0.0474717	0.405712	0.499934	0.504183	2.77e-18
ENSG00000111961.12	-1.98205	-0.00378656	0.0474739	0.405458	0.759154	0.771993	5.91e-46
ENSG00000099194.5	-1.98176	-0.00282794	0.0475062	0.40546	0.707951	0.737375	1.32e-38
ENSG00000112837.12	1.98098	0.006167	0.0475941	0.405937	0.257731	0.181589	3.04e-06
ENSG00000089902.8	1.98036	0.00245301	0.0476625	0.406247	0.508089	0.646457	1.14e-31
ENSG00000110330.4	1.98024	0.00411566	0.0476761	0.40609	0.460592	0.584623	4.59e-24
ENSG00000181085.10	1.97977	0.00769032	0.0477298	0.406275	0.554215	0.727495	5.52e-37
ENSG00000186480.8	-1.97974	-0.0120019	0.0477331	0.406029	0.749496	0.607992	7.59e-28
ENSG00000242616.3	-1.97965	-0.00365924	0.0477432	0.405843	0.658492	0.610469	5.67e-27
ENSG00000095066.7	-1.97737	-0.0103599	0.0479996	0.40775	0.66806	0.680241	4.67e-31
ENSG00000101542.5	-1.97644	-0.00537979	0.0481046	0.408368	0.62661	0.570104	1.47e-22
ENSG00000177669.3	1.97634	0.00433201	0.0481164	0.408194	0.441756	0.595512	2.53e-26
ENSG00000152213.3	1.97624	0.00530559	0.0481272	0.408013	0.409011	0.350468	1.48e-11
ENSG00000129559.8	-1.97581	-0.00347886	0.0481766	0.408158	0.571734	0.618678	1.59e-26
ENSG00000143499.9	1.97524	0.00936134	0.0482409	0.40843	0.74437	0.787925	1.15e-45
ENSG00000205810.4	-1.97458	-0.0053101	0.0483155	0.408788	0.562412	0.566769	1.59e-23
ENSG00000163141.14	1.97388	0.0123617	0.0483957	0.409194	0.4848	0.568982	3.42e-23
ENSG00000142173.10	1.97346	0.00581617	0.0484431	0.409322	0.699614	0.668413	6.05e-30
ENSG00000171119.2	-1.97317	-0.00566088	0.0484763	0.40933	0.576405	0.582362	1.18e-24
ENSG00000136051.9	-1.97306	-0.00492928	0.0484884	0.409159	0.791098	0.654776	1.35e-28
ENSG00000105738.6	1.97302	0.00750508	0.0484929	0.408925	0.332264	0.373998	3.2e-13
ENSG00000185988.7	1.97196	0.00642139	0.0486142	0.409675	0.734685	0.782051	8.08e-43
ENSG00000205809.5	-1.97151	-0.00366167	0.0486653	0.409833	0.738797	0.697585	1.87e-32
ENSG00000132522.11	-1.9714	-0.0131156	0.0486783	0.40967	0.615086	0.568653	1.2e-23
ENSG00000048342.11	-1.9712	-0.00529989	0.0487004	0.409585	0.299235	0.399775	5.13e-14
ENSG00000177034.10	-1.96945	-0.00664071	0.0489019	0.411006	0.626338	0.569782	7.04e-23
ENSG00000177465.4	1.96934	0.00454826	0.0489143	0.410838	0.449456	0.429192	1.53e-15
ENSG00000107187.11	1.96933	0.00536637	0.0489149	0.410571	0.642982	0.731337	3.28e-39
ENSG00000149488.11	1.96923	0.00127546	0.0489265	0.410397	0.492917	0.575731	8.26e-23
ENSG00000090104.7	1.96916	0.0132513	0.0489348	0.410195	0.373561	0.417559	2.57e-14
ENSG00000125848.9	-1.9669	-0.0044113	0.0491944	0.412099	0.28819	0.314765	9.92e-11
ENSG00000149257.9	1.9666	0.00373671	0.0492289	0.412115	0.617119	0.525968	4.25e-20
ENSG00000180043.7	1.9646	0.00395482	0.0494603	0.413779	0.726126	0.663915	2.05e-30
ENSG00000149548.10	1.96383	0.0066976	0.0495498	0.414254	0.716958	0.659915	1.03e-30
ENSG00000099139.9	-1.96369	-0.00651091	0.0495665	0.414121	0.630802	0.619237	6.75e-30
ENSG00000107816.13	-1.96328	-0.00475516	0.049614	0.414244	0.426886	0.415167	5.51e-14
ENSG00000144711.9	-1.9632	-0.00563219	0.0496225	0.414043	0.543819	0.551139	9.5e-24
ENSG00000120594.12	-1.96295	-0.0141969	0.049652	0.414016	0.13451	0.289809	2.77e-09
ENSG00000125878.4	-1.96273	-0.00825715	0.0496777	0.413959	0.827178	0.828676	5.78e-53
ENSG00000143107.4	1.96253	0.00267361	0.0497007	0.413878	0.880174	0.672256	2.45e-37
ENSG00000143320.4	1.96237	0.00479697	0.0497192	0.41376	0.712859	0.67446	2.62e-31
ENSG00000146457.10	1.96204	0.00479282	0.049758	0.413811	0.383189	0.523565	1.9e-20
ENSG00000261949.1	-1.96178	-0.00373126	0.0497881	0.41379	0.860274	0.762043	3.03e-42
ENSG00000135426.10	1.96161	0.0067094	0.0498075	0.41368	0.623574	0.645078	1.2e-30
ENSG00000141639.7	-1.96121	-0.00534178	0.0498542	0.413797	0.571553	0.61737	1.58e-26
ENSG00000159147.13	1.9611	0.0053963	0.0498679	0.413639	0.434614	0.429358	1.41e-15
ENSG00000178235.6	1.96101	0.0044795	0.0498778	0.413451	0.350946	0.360271	8.2e-13
ENSG00000180613.6	-1.96072	-0.00580108	0.0499116	0.413461	0.455865	0.460385	1.22e-16
ENSG00000100532.7	-1.9607	-0.00533931	0.0499144	0.413214	0.493012	0.587772	7.7e-25
ENSG00000178662.11	-1.95996	-0.00469363	0.050001	0.413661	0.503019	0.447528	3.7e-17
ENSG00000077157.16	1.95975	0.00618699	0.050025	0.41359	0.581123	0.769725	4.9e-42
ENSG00000110315.2	1.95893	0.00580576	0.0501208	0.414111	0.829592	0.873571	4.08e-68
ENSG00000154027.14	-1.95718	-0.0073732	0.0503258	0.415534	0.302025	0.299488	7.59e-10
ENSG00000109805.5	-1.95718	-0.00349679	0.0503261	0.415266	0.732687	0.68692	2.43e-36
ENSG00000181350.7	1.95711	0.00678786	0.0503349	0.415068	0.643669	0.557821	7.94e-22
ENSG00000145241.6	-1.95698	-0.00126118	0.0503504	0.414926	0.467514	0.45367	7.76e-16
ENSG00000140497.12	1.95653	0.00992974	0.0504032	0.415091	0.441655	0.466892	3.51e-18
ENSG00000121335.10	1.95593	0.0078012	0.0504733	0.415399	0.42885	0.525011	1.97e-21
ENSG00000096746.13	-1.95579	-0.00251852	0.0504893	0.415261	0.682232	0.744509	2.03e-38
ENSG00000099998.13	1.95555	0.00533688	0.0505184	0.415231	0.470926	0.616797	2.48e-25
ENSG00000166441.8	-1.95528	-0.00383916	0.0505498	0.41522	0.51263	0.785589	1.05e-44
ENSG00000204022.5	1.95522	0.00374785	0.0505571	0.415011	0.442876	0.418285	2.06e-14
ENSG00000173598.9	1.95514	0.00738595	0.0505661	0.414816	0.626203	0.672653	2.17e-30
ENSG00000176182.5	1.95506	0.00616476	0.0505761	0.414629	0.759601	0.754636	1.62e-39
ENSG00000131116.7	1.95427	-0.00174293	0.0506697	0.415128	0.717735	0.756436	1.48e-40
ENSG00000168282.4	1.95411	0.00642111	0.0506887	0.415016	0.22393	0.285666	3.41e-09
ENSG00000125952.14	-1.95401	-0.00422868	0.0506998	0.414838	0.437507	0.364585	6.39e-13
ENSG00000132000.7	1.95372	0.00620819	0.0507342	0.414852	0.792988	0.84914	1.85e-59
ENSG00000204590.8	-1.95348	-0.00572255	0.0507625	0.414816	0.222543	0.29552	3.27e-10
ENSG00000179588.4	1.95313	0.00595895	0.0508039	0.414887	0.803109	0.833522	3.34e-55
ENSG00000173153.9	-1.95267	-0.00271873	0.0508588	0.415068	0.416015	0.425061	1.1e-14
ENSG00000185624.10	1.95209	0.00594547	0.0509278	0.415363	0.709234	0.849198	2.33e-58
ENSG00000167653.4	1.95183	0.00779085	0.0509586	0.415348	0.692329	0.728854	7.74e-36
ENSG00000166741.3	-1.95131	-0.0051224	0.0510204	0.415583	0.605827	0.736748	1.11e-36
ENSG00000100433.11	-1.95084	-0.00766338	0.051076	0.41577	0.572341	0.519976	2.64e-20
ENSG00000107551.16	1.95079	0.00107279	0.0510821	0.415552	0.598104	0.525828	1.47e-19
ENSG00000128581.11	-1.94988	-0.00264881	0.0511899	0.416162	0.78756	0.733544	3.24e-38
ENSG00000113851.9	-1.94926	-0.00417166	0.0512646	0.416502	0.62314	0.678322	4.29e-31
ENSG00000101126.11	-1.94903	-0.00289084	0.0512915	0.416454	0.709873	0.606971	4.97e-27
ENSG00000198944.4	-1.94876	-0.003742	0.0513239	0.41645	0.619921	0.526379	3.49e-20
ENSG00000145604.11	-1.94827	-0.00457593	0.0513829	0.416662	0.537647	0.466218	1.07e-16
ENSG00000167994.7	-1.94768	-0.0020257	0.0514527	0.416962	0.683673	0.74043	3.06e-37
ENSG00000165046.8	-1.94703	-0.00135185	0.0515311	0.41733	0.457031	0.505589	2.54e-19
ENSG00000148346.7	1.94702	0.00536507	0.0515327	0.417077	0.281155	0.307913	4.48e-10
ENSG00000166454.5	-1.94579	-0.00962239	0.0516795	0.417997	0.773487	0.658475	9.65e-30
ENSG00000156875.9	-1.94514	-0.00547535	0.0517577	0.418363	0.320474	0.447563	1.39e-15
ENSG00000161180.6	1.94498	0.00131967	0.0517773	0.418255	0.562077	0.531979	8.68e-22
ENSG00000165609.8	-1.9444	-0.00240364	0.0518477	0.418556	0.766303	0.627884	1.62e-27
ENSG00000100744.10	1.94365	0.00143736	0.0519378	0.419017	0.74788	0.828114	2.28e-54
ENSG00000184863.6	1.94338	0.00358187	0.0519706	0.419015	0.720317	0.324338	3.3e-11
ENSG00000168961.12	-1.94332	-0.0115814	0.0519775	0.418804	0.357584	0.395641	4.52e-14
ENSG00000082898.12	-1.94319	-0.00787813	0.0519926	0.41866	0.359784	0.381247	2.8e-13
ENSG00000107960.6	1.94314	0.00458123	0.0519995	0.418449	0.691478	0.643101	1.32e-29
ENSG00000148834.8	-1.94313	-0.00417673	0.0520009	0.418195	0.598679	0.53968	1.91e-20
ENSG00000145945.5	1.94274	0.0035954	0.0520474	0.418304	0.658111	0.62424	3.82e-27
ENSG00000113312.6	-1.94226	-0.00604979	0.0521056	0.418506	0.559446	0.612788	2.59e-27
ENSG00000162426.10	1.94216	0.00506981	0.0521178	0.418339	0.702491	0.621429	8.03e-27
ENSG00000160352.11	-1.94215	-0.00853263	0.0521194	0.418087	0.598966	0.561304	6.3e-22
ENSG00000153094.17	1.94213	0.00543396	0.0521216	0.41784	0.419709	0.491572	4.52e-18
ENSG00000115053.11	-1.94175	-0.00626878	0.0521673	0.417942	0.595508	0.754946	8.7e-41
ENSG00000151376.12	-1.94133	-0.00545485	0.0522181	0.418084	0.512932	0.490229	7.98e-18
ENSG00000135211.5	1.94124	0.00418598	0.0522286	0.417905	0.815495	0.750518	1.09e-40
ENSG00000174776.6	-1.94076	-0.00674335	0.052287	0.418108	0.452404	0.450427	5.88e-17
ENSG00000156427.7	1.94063	0.00715435	0.0523037	0.417978	0.773955	0.665266	1.03e-31
ENSG00000148444.11	1.94041	0.00535152	0.0523304	0.417928	0.479646	0.527095	4.19e-21
ENSG00000067606.11	-1.93976	0.00519242	0.0524091	0.418293	0.788195	0.771751	5.78e-42
ENSG00000006128.7	-1.93959	-0.0124137	0.0524292	0.41819	0.709362	0.634401	1.49e-28
ENSG00000227268.3	1.93912	0.00896279	0.0524866	0.418384	0.80773	0.752014	2.38e-40
ENSG00000167705.7	-1.93907	-0.00632326	0.0524928	0.418171	0.633199	0.636749	1.4e-32
ENSG00000205106.2	1.93876	0.00203373	0.052531	0.418212	0.61343	0.653896	5.59e-31
ENSG00000165494.6	1.93809	0.00363781	0.0526123	0.418597	0.461837	0.428107	1.64e-15
ENSG00000126883.12	1.93772	0.00544527	0.0526568	0.418688	0.523757	0.665156	9.8e-30
ENSG00000117477.8	1.93719	0.00123256	0.052722	0.418943	0.645007	0.642103	3.76e-28
ENSG00000179041.2	-1.93716	-0.00813965	0.0527254	0.418708	0.42592	0.529557	2.87e-20
ENSG00000011465.12	-1.93649	-0.00439629	0.0528081	0.419102	0.627596	0.609274	5.3e-25
ENSG00000221978.7	1.93603	0.0193139	0.0528639	0.419282	0.302644	0.424103	2.42e-14
ENSG00000102543.10	1.93595	0.00730296	0.0528739	0.419099	0.224257	0.242538	8.12e-08
ENSG00000152785.6	1.93549	0.018432	0.0529307	0.419287	0.444063	0.432353	9.72e-15
ENSG00000198839.5	-1.93521	-0.00603979	0.0529646	0.419294	0.575847	0.522205	5.93e-20
ENSG00000161618.5	-1.93464	-0.00677206	0.0530346	0.419586	0.715222	0.739934	2.17e-39
ENSG00000108774.10	1.93449	0.0113191	0.0530523	0.419465	0.257193	0.324926	5.85e-11
ENSG00000165733.7	-1.93417	-0.00381536	0.0530928	0.419523	0.333094	0.335036	4.87e-11
ENSG00000083642.14	-1.93285	-0.00999867	0.0532543	0.420537	0.552457	0.618575	1.69e-26
ENSG00000021355.8	1.93232	0.00356701	0.0533204	0.420797	0.639435	0.592275	1.88e-24
ENSG00000141858.7	-1.93193	-0.0128852	0.0533677	0.420908	0.569664	0.736883	1.79e-37
ENSG00000114956.15	1.93191	0.00516882	0.0533708	0.420671	0.711212	0.625458	1.88e-26
ENSG00000079385.17	-1.9316	-0.010784	0.0534087	0.420708	0.360926	0.580512	2.67e-24
ENSG00000008517.12	-1.93105	-0.00203045	0.0534775	0.420987	0.606111	0.610653	2.61e-29
ENSG00000172995.12	-1.93016	-0.00757909	0.0535873	0.42159	0.585463	0.515787	1.5e-19
ENSG00000114670.9	1.92927	0.00646731	0.0536978	0.422198	0.37579	0.394506	8.91e-14
ENSG00000117448.9	-1.92924	-0.0079161	0.0537009	0.42196	0.231958	0.245557	1.21e-08
ENSG00000159167.7	1.92924	0.00467215	0.0537017	0.421705	0.630684	0.580901	4.74e-24
ENSG00000164048.9	-1.92872	-0.00567492	0.0537652	0.421942	0.321641	0.333725	9.59e-12
ENSG00000048392.7	1.92671	0.00480866	0.0540157	0.423646	0.893894	0.828484	1.98e-54
ENSG00000146122.12	1.92336	0.00740792	0.0544348	0.426669	0.572627	0.569267	3.84e-22
ENSG00000106034.13	-1.92323	-0.00430026	0.0544513	0.426534	0.357021	0.328538	3.97e-11
ENSG00000158792.11	1.92294	0.00576672	0.0544871	0.426551	0.294448	0.270268	8.44e-09
ENSG00000167757.9	-1.9226	-0.00328809	0.0545302	0.426625	0.417234	0.256507	2.66e-08
ENSG00000171873.6	1.92186	0.00574571	0.054624	0.427095	0.858829	0.766166	4.7e-41
ENSG00000173200.8	-1.92059	-0.00900389	0.0547831	0.428075	0.113369	0.337707	7.05e-12
ENSG00000239306.4	1.92041	0.00493986	0.0548058	0.427989	0.387666	0.363178	9.45e-13
ENSG00000186523.10	1.92035	0.00607566	0.0548135	0.427786	0.76922	0.644813	1.12e-28
ENSG00000104219.8	1.92024	-0.00013805	0.0548273	0.42763	0.720158	0.738821	4.13e-40
ENSG00000065308.4	-1.92001	-0.00388624	0.0548571	0.427599	0.702049	0.604145	2.15e-26
ENSG00000139263.7	1.91994	0.0178688	0.0548656	0.427402	0.37272	0.274376	3.6e-10
ENSG00000173163.6	-1.91954	-0.00535794	0.0549163	0.427535	0.487107	0.574547	1.22e-22
ENSG00000204681.6	-1.91919	-0.00402268	0.0549603	0.427614	0.32199	0.339445	4.82e-11
ENSG00000177807.6	1.91895	0.00316997	0.05499	0.427583	0.790626	0.533611	7.86e-32
ENSG00000105662.11	1.91895	0.00419613	0.0549905	0.427325	0.477819	0.752166	6.35e-42
ENSG00000012504.9	-1.91878	-0.00591512	0.0550125	0.427234	0.385025	0.394894	4.26e-14
ENSG00000064393.11	1.91778	0.00767398	0.0551388	0.427952	0.660432	0.817514	1.38e-49
ENSG00000168734.9	1.9176	0.00646417	0.0551617	0.427868	0.74942	0.78991	2.55e-45
ENSG00000005238.15	-1.91697	-0.00639463	0.0552413	0.428223	0.502832	0.377868	9.07e-13
ENSG00000172893.11	-1.91665	-0.0101771	0.0552828	0.428283	0.495902	0.461465	1.06e-16
ENSG00000221995.4	-1.91655	-0.00562414	0.0552949	0.428115	0.511254	0.45106	7.49e-16
ENSG00000131462.3	-1.91642	-0.00695183	0.0553119	0.427986	0.452293	0.444224	4.23e-16
ENSG00000124743.5	1.9161	0.00733468	0.055352	0.428034	0.628038	0.709712	6.78e-34
ENSG00000173334.3	1.91548	0.00442603	0.0554313	0.428386	0.846575	0.852681	3.04e-56
ENSG00000108946.10	1.91503	0.00551463	0.055489	0.428571	0.831199	0.748366	1.49e-38
ENSG00000104738.12	1.91501	0.00617061	0.0554909	0.428325	0.231842	0.323355	1.19e-10
ENSG00000185963.9	1.9149	0.0119972	0.0555054	0.428176	0.50779	0.452083	6.3e-17
ENSG00000198189.6	1.91481	0.0112063	0.0555166	0.428002	0.57361	0.643712	3.69e-31
ENSG00000132109.8	-1.91475	-0.00146276	0.0555244	0.427801	0.545947	0.631873	1.29e-27
ENSG00000151498.7	1.91474	0.00596201	0.0555253	0.427548	0.781252	0.789497	9.59e-45
ENSG00000113583.6	-1.91446	-0.0105074	0.0555616	0.427568	0.573961	0.672101	4.71e-31
ENSG00000010361.9	1.91432	0.00308098	0.0555793	0.427445	0.886168	0.460552	2.88e-16
ENSG00000198258.6	1.91411	0.0128418	0.0556065	0.427395	0.537074	0.537572	3.24e-20
ENSG00000102796.6	-1.914	-0.00701758	0.0556204	0.427243	0.496233	0.471019	5.8e-18
ENSG00000185885.11	-1.91393	-0.00447573	0.0556296	0.427054	0.363771	0.509836	2.59e-19
ENSG00000101104.8	1.91389	0.00403946	0.0556336	0.426826	0.508433	0.602166	1.28e-24
ENSG00000148291.5	1.91229	0.00429843	0.0558389	0.428142	0.667866	0.75641	8.22e-40
ENSG00000136371.5	1.9121	0.00460352	0.055863	0.428069	0.548329	0.63476	1.14e-27
ENSG00000178202.8	-1.91209	-0.00381998	0.0558646	0.427822	0.563471	0.461887	7.53e-18
ENSG00000141076.13	-1.91181	-0.0125115	0.0559011	0.427843	0.402739	0.379854	1.85e-13
ENSG00000177200.11	1.9118	0.00759497	0.0559018	0.42759	0.494202	0.369551	7.15e-14
ENSG00000141441.11	1.91103	0.0178235	0.0560009	0.428089	0.499224	0.429163	1.47e-15
ENSG00000007062.7	-1.91097	-0.00319991	0.0560086	0.42789	0.581305	0.754423	2.7e-39
ENSG00000180638.13	1.91083	0.00481993	0.0560261	0.427767	0.261684	0.26203	6.97e-09
ENSG00000164291.12	1.91057	0.00431608	0.0560598	0.427766	0.342159	0.327181	9.96e-11
ENSG00000151366.8	1.9102	0.00364769	0.0561073	0.427871	0.565153	0.564079	1.68e-22
ENSG00000113161.11	1.90983	0.0047931	0.0561548	0.427976	0.570856	0.585836	8.5e-24
ENSG00000197191.3	-1.90983	-0.00961736	0.0561553	0.427722	0.60184	0.689457	9.4e-34
ENSG00000124588.15	-1.90832	-0.00317684	0.0563498	0.428946	0.617612	0.540848	2.12e-22
ENSG00000172985.8	1.90793	0.00891865	0.0563997	0.429068	0.491736	0.60576	7.56e-25
ENSG00000167550.6	-1.90687	-0.0148966	0.0565379	0.429861	0.238871	0.270635	6.19e-09
ENSG00000163346.12	-1.90671	-0.0046287	0.0565587	0.429761	0.386077	0.466963	1.38e-18
ENSG00000126214.16	-1.90642	-0.00331088	0.056596	0.429788	0.688018	0.639536	1.17e-28
ENSG00000142185.12	-1.90627	-0.00706476	0.0566158	0.42968	0.841755	0.730237	1.39e-36
ENSG00000110148.5	-1.90617	-0.00442393	0.0566276	0.429513	0.486062	0.454134	5.42e-17
ENSG00000095970.12	-1.90599	-0.0101954	0.0566518	0.429439	0.516578	0.447267	1.99e-15
ENSG00000007944.10	1.90581	0.00240948	0.0566751	0.429359	0.687528	0.71226	1.65e-37
ENSG00000116213.11	1.90579	0.0137129	0.0566781	0.429125	0.525926	0.229777	3.06e-07
ENSG00000159763.3	-1.90542	-0.00708659	0.0567259	0.429231	0.541989	0.538709	6.98e-21
ENSG00000151778.6	-1.90501	-0.00668503	0.0567788	0.429375	0.502035	0.605723	7.11e-25
ENSG00000103507.9	1.90474	0.0384095	0.056814	0.429384	0.13183	0.302452	5.46e-10
ENSG00000157450.11	1.90465	0.00376414	0.0568254	0.429215	0.555421	0.702714	1.66e-33
ENSG00000122507.16	1.90393	0.0126669	0.0569193	0.429668	0.53844	0.548459	2.32e-21
ENSG00000176014.8	-1.90383	-0.00820502	0.0569322	0.429509	0.79765	0.88975	1.51e-69
ENSG00000198298.8	1.90349	0.0101453	0.0569763	0.429586	0.579158	0.499469	1.06e-18
ENSG00000125637.11	-1.90341	-0.00972271	0.0569876	0.429417	0.519222	0.542638	1.05e-20
ENSG00000152223.8	-1.90317	-0.00322832	0.0570187	0.429395	0.68739	0.634208	7.15e-33
ENSG00000101306.6	1.90267	0.00565387	0.0570841	0.429633	0.299505	0.300216	1.85e-10
ENSG00000184809.8	-1.90218	-0.00314537	0.0571481	0.429859	0.823124	0.728759	3.96e-37
ENSG00000128645.11	-1.90179	-0.00599247	0.0571984	0.429982	0.466056	0.535513	9.33e-21
ENSG00000106367.9	1.90178	-0.000317885	0.0571997	0.429737	0.755505	0.70242	3.43e-35
ENSG00000120937.8	-1.90126	-0.00892694	0.0572674	0.429991	0.639816	0.726946	2.72e-37
ENSG00000162368.9	1.90104	0.00638117	0.0572962	0.429952	0.199904	0.220201	3.07e-07
ENSG00000005379.11	-1.90073	-0.00619283	0.0573378	0.43001	0.756066	0.607897	9.37e-32
ENSG00000196358.6	-1.90054	-0.00579762	0.0573628	0.429943	0.622466	0.701597	2.1e-33
ENSG00000142910.11	1.90039	0.00634884	0.0573815	0.429829	0.220761	0.283828	1.42e-09
ENSG00000254852.4	1.90021	0.00487646	0.0574057	0.429756	0.269172	0.266252	1.14e-08
ENSG00000101463.5	1.90019	0.00422935	0.0574076	0.429517	0.493305	0.445518	7.97e-16
ENSG00000120008.11	1.90018	0.00567795	0.0574099	0.42928	0.804392	0.810435	9.33e-50
ENSG00000177542.6	1.89967	0.00279357	0.0574764	0.429525	0.558417	0.63053	4.54e-27
ENSG00000115816.9	-1.89942	-0.0049738	0.0575094	0.429518	0.691859	0.650758	4.46e-28
ENSG00000100288.15	1.89916	0.00625199	0.0575441	0.429524	0.864587	0.8332	4.64e-54
ENSG00000111249.9	-1.89879	-0.00597055	0.0575917	0.429626	0.197728	0.22784	2.57e-07
ENSG00000172346.10	1.89861	0.00207468	0.0576162	0.429556	0.31833	0.252417	6.56e-09
ENSG00000107371.8	1.89737	0.00554788	0.0577789	0.430516	0.677859	0.774681	2.01e-42
ENSG00000165417.7	1.89706	0.00337222	0.0578198	0.430568	0.632761	0.478013	2.51e-18
ENSG00000140398.9	-1.89664	-0.00578548	0.0578758	0.430732	0.441247	0.574998	8.97e-24
ENSG00000106459.10	1.89606	0.0213931	0.0579519	0.431045	0.24987	0.349203	1.79e-12
ENSG00000139890.5	1.89545	0.00743954	0.0580331	0.431395	0.6092	0.701615	3.17e-35
ENSG00000050426.11	1.89534	0.00600845	0.0580471	0.431247	0.588333	0.411216	2.11e-14
ENSG00000204580.7	1.89418	0.00861625	0.0582013	0.432139	0.436313	0.317747	2.92e-11
ENSG00000109436.7	-1.89412	-0.00448086	0.0582097	0.431948	0.354604	0.254745	4.14e-08
ENSG00000214753.2	1.89357	0.00608245	0.0582815	0.432228	0.548659	0.66071	3.11e-29
ENSG00000187778.9	1.89355	0.00457972	0.0582846	0.431998	0.391596	0.490459	1.45e-18
ENSG00000086232.8	-1.89353	-0.00150216	0.0582879	0.43177	0.69344	0.610031	1.47e-25
ENSG00000168890.9	1.89344	-0.00331524	0.0582999	0.431607	0.562359	0.548359	9.18e-22
ENSG00000112339.10	1.89275	0.00166505	0.0583905	0.432025	0.721053	0.707432	1.24e-34
ENSG00000244486.3	-1.89264	-0.00548826	0.0584058	0.431886	0.655762	0.5664	3.68e-24
ENSG00000178750.2	-1.89151	-0.00558802	0.0585566	0.432749	0.320801	0.295253	5.83e-10
ENSG00000167548.10	1.89067	0.00395404	0.058669	0.433327	0.586604	0.598006	1.83e-24
ENSG00000168710.13	1.89024	0.00397585	0.0587255	0.433492	0.514593	0.528348	2.78e-20
ENSG00000105127.4	1.88967	0.00908428	0.0588021	0.433804	0.50932	0.598193	8.91e-25
ENSG00000079841.14	1.88956	0.00365873	0.0588164	0.433658	0.638082	0.578076	2.02e-23
ENSG00000211455.3	1.88954	0.00434208	0.0588194	0.433427	0.742948	0.791383	2.77e-45
ENSG00000083520.10	1.88933	0.00322078	0.0588478	0.433385	0.57354	0.653958	8.28e-31
ENSG00000136122.11	-1.88925	-0.020228	0.0588581	0.433209	0.622753	0.631927	1.3e-29
ENSG00000158062.16	1.88875	0.00488952	0.0589248	0.433448	0.334991	0.477483	7.15e-18
ENSG00000104756.11	-1.88775	-0.00408551	0.0590596	0.434188	0.525527	0.756418	1.4e-40
ENSG00000170421.7	-1.88757	-0.00473194	0.0590839	0.434115	0.547437	0.579156	2.34e-24
ENSG00000128346.6	-1.88752	-0.00456693	0.0590909	0.433915	0.818523	0.666437	7.25e-30
ENSG00000145687.11	-1.88735	-0.00429562	0.0591128	0.433824	0.616919	0.601017	1.9e-25
ENSG00000162391.7	1.887	0.00565219	0.05916	0.433919	0.603768	0.745143	2.88e-39
ENSG00000156804.3	1.88665	0.00570556	0.0592069	0.434012	0.733336	0.763859	4.81e-41
ENSG00000162643.8	1.88664	0.00744192	0.0592083	0.433772	0.494007	0.398785	8.22e-14
ENSG00000196236.8	-1.88636	-0.00586219	0.0592458	0.433795	0.266948	0.368733	5.67e-13
ENSG00000007129.13	1.88609	0.0036919	0.0592823	0.433812	0.739907	0.778429	2.76e-42
ENSG00000108821.9	-1.88573	-0.00479125	0.0593311	0.433918	0.382292	0.345066	1.44e-11
ENSG00000150722.6	-1.8854	-0.00627804	0.059376	0.433997	0.199322	0.248631	8.97e-09
ENSG00000166257.4	-1.88514	-0.00381023	0.0594109	0.434002	0.810969	0.734786	1.74e-37
ENSG00000157211.10	-1.88502	-0.00596139	0.0594275	0.433872	0.781491	0.62653	1.19e-26
ENSG00000146830.9	-1.88482	-0.00535109	0.0594544	0.433819	0.634986	0.55474	2.46e-22
ENSG00000100324.9	-1.88462	-0.00519113	0.0594808	0.433762	0.658763	0.79446	5.72e-47
ENSG00000137492.3	-1.88459	-0.00715914	0.0594847	0.433541	0.584965	0.688006	1.22e-33
ENSG00000166411.9	-1.88435	-0.00432977	0.0595176	0.433532	0.491584	0.584198	2.32e-25
ENSG00000078900.10	-1.88424	-0.00919516	0.059532	0.433387	0.719915	0.686955	1.7e-31
ENSG00000170275.10	-1.88402	-0.0163181	0.059562	0.433357	0.431507	0.497308	5.82e-18
ENSG00000138735.11	-1.88402	-0.014145	0.0595623	0.43311	0.370991	0.262212	1.32e-08
ENSG00000119446.9	-1.88385	-0.00417362	0.0595851	0.433028	0.444801	0.49268	6.2e-19
ENSG00000163113.10	-1.88334	-0.00882136	0.0596539	0.433279	0.16306	0.437547	5.44e-16
ENSG00000148090.7	-1.88303	-0.00374703	0.0596961	0.433337	0.605793	0.564218	1.56e-22
ENSG00000197701.7	1.88302	0.00399985	0.0596973	0.433098	0.360817	0.461554	1.16e-16
ENSG00000136932.9	-1.88299	-0.00499352	0.0597019	0.432884	0.685796	0.758982	1.83e-40
ENSG00000116147.12	1.88195	0.0124148	0.0598429	0.433658	0.428735	0.439955	2e-15
ENSG00000105677.7	-1.88189	-0.00480425	0.0598514	0.433471	0.517013	0.714111	4.04e-38
ENSG00000143324.9	-1.8816	-0.00384466	0.0598901	0.433504	0.656319	0.527344	1.68e-20
ENSG00000152402.6	-1.88111	-0.00191919	0.0599569	0.43374	0.627645	0.565001	2.61e-22
ENSG00000145965.5	1.88032	0.00262765	0.0600643	0.434269	0.698438	0.647485	8.9e-29
ENSG00000099364.12	-1.88027	-0.00880218	0.0600714	0.434073	0.121155	0.389854	1.64e-13
ENSG00000140688.12	1.87961	0.00614875	0.0601612	0.434474	0.294542	0.236084	2.27e-08
ENSG00000135119.10	1.87919	0.0101106	0.0602188	0.434642	0.491236	0.627273	4.54e-27
ENSG00000178665.10	1.87888	0.00522234	0.0602614	0.434702	0.244001	0.322913	5.54e-12
ENSG00000108557.13	1.87862	0.00534167	0.0602958	0.434703	0.568795	0.614652	1.55e-26
ENSG00000176125.3	1.87843	0.00400288	0.0603221	0.434645	0.595186	0.625327	1.4e-26
ENSG00000165572.6	1.87819	0.00426057	0.0603554	0.434638	0.493347	0.473506	1.27e-17
ENSG00000167244.13	-1.87764	-0.00487143	0.0604299	0.434927	0.714014	0.68758	2.71e-36
ENSG00000205138.2	1.8771	0.0099209	0.0605047	0.435218	0.617465	0.542944	2.79e-21
ENSG00000187474.4	1.87705	0.00254281	0.0605112	0.435019	0.553891	0.720352	1.9e-35
ENSG00000159231.5	1.87694	0.0099163	0.0605269	0.434885	0.596886	0.549107	2.39e-21
ENSG00000161921.10	1.87612	0.00813568	0.0606383	0.435438	0.744393	0.79866	4.22e-46
ENSG00000138798.7	1.87609	0.00299766	0.0606433	0.435228	0.602633	0.576448	1.06e-22
ENSG00000105647.10	-1.87603	-0.0121291	0.0606516	0.435041	0.610285	0.666259	5.94e-31
ENSG00000147905.13	1.87571	0.00418517	0.0606945	0.435102	0.706951	0.635391	1.48e-27
ENSG00000163191.5	1.87562	0.00719575	0.0607071	0.434946	0.364347	0.378323	1.11e-12
ENSG00000145949.8	1.87545	0.00732565	0.0607311	0.434873	0.669351	0.78086	1.75e-43
ENSG00000125656.4	1.87533	0.00375801	0.0607469	0.43474	0.539729	0.475549	2.87e-17
ENSG00000127922.5	1.87455	0.0100345	0.0608549	0.435268	0.553323	0.442666	1.82e-15
ENSG00000205517.8	1.87426	0.00332662	0.0608939	0.435301	0.64192	0.550185	2.74e-23
ENSG00000130363.7	-1.87399	-0.0195702	0.0609325	0.435331	0.667338	0.72266	5.39e-36
ENSG00000141367.7	1.87292	0.00581733	0.0610797	0.436137	0.251572	0.375546	1.4e-12
ENSG00000163430.5	1.87268	0.00504066	0.0611126	0.436126	0.532304	0.535997	8.89e-23
ENSG00000072954.2	-1.87255	-0.00730437	0.0611303	0.436007	0.631911	0.64399	2.49e-28
ENSG00000173262.7	1.87234	0.0206403	0.0611595	0.43597	0.363393	0.494312	3.05e-20
ENSG00000117620.8	1.87205	0.00494657	0.0611994	0.436009	0.581584	0.644555	2.61e-30
ENSG00000243244.1	-1.8716	-0.00250928	0.0612621	0.43621	0.618639	0.595867	1.96e-26
ENSG00000080031.5	1.87068	0.00888507	0.061389	0.436869	0.398725	0.186377	1.28e-06
ENSG00000109943.4	-1.8706	-0.00171398	0.0614011	0.436709	0.750173	0.76851	1.4e-43
ENSG00000159079.14	-1.87028	-0.00157784	0.0614455	0.43678	0.680182	0.68591	3.4e-34
ENSG00000159685.6	-1.87026	-0.00288131	0.0614474	0.436549	0.832448	0.703145	5.12e-37
ENSG00000047662.4	1.86995	0.00670208	0.0614914	0.436617	0.468644	0.531878	1.31e-20
ENSG00000001561.6	1.86986	0.00630429	0.0615037	0.43646	0.580533	0.596277	1.46e-24
ENSG00000127720.3	1.86941	0.00630775	0.0615659	0.436657	0.475746	0.497267	3.99e-19
ENSG00000179909.11	-1.8692	-0.017746	0.0615947	0.436617	0.767037	0.828073	1.43e-53
ENSG00000179761.7	1.8691	0.00438834	0.0616092	0.436475	0.511997	0.460771	3.38e-16
ENSG00000003249.9	1.86883	0.0083923	0.0616464	0.436495	0.494167	0.431515	4.11e-15
ENSG00000178952.4	-1.86869	-0.0127373	0.0616653	0.436385	0.401533	0.459617	6.7e-18
ENSG00000111602.7	-1.86838	-0.00584088	0.0617087	0.436448	0.410617	0.559006	6.47e-22
ENSG00000197601.8	1.86777	0.00474701	0.061794	0.436808	0.699146	0.53209	2.34e-22
ENSG00000175970.7	1.86749	0.0090421	0.0618326	0.436837	0.24141	0.200936	7.29e-07
ENSG00000166228.4	1.86747	-0.000390916	0.0618355	0.436614	0.743835	0.748609	2.27e-41
ENSG00000118777.6	1.86616	0.00551651	0.0620196	0.43767	0.254885	0.331402	9.57e-12
ENSG00000116095.6	1.86567	0.00722686	0.0620882	0.437911	0.453591	0.570249	3.21e-23
ENSG00000168306.8	-1.86563	-0.0071203	0.0620927	0.437698	0.222168	0.315263	2.98e-11
ENSG00000234409.4	-1.86533	-0.00926085	0.0621347	0.437751	0.385152	0.366702	1.94e-12
ENSG00000170667.10	1.86435	0.00402548	0.0622721	0.438475	0.623389	0.611946	3.39e-25
ENSG00000197111.11	-1.86421	-0.00361085	0.0622928	0.438378	0.774553	0.686822	1.96e-32
ENSG00000198576.2	1.86414	0.0119995	0.0623019	0.438198	0.523959	0.505881	8.04e-19
ENSG00000197933.8	-1.86411	-0.00600382	0.0623066	0.437989	0.326145	0.30844	2.73e-10
ENSG00000176715.11	1.86336	0.00344167	0.0624119	0.438485	0.815883	0.789978	5.91e-45
ENSG00000158008.5	-1.8624	-0.00423454	0.0625462	0.439185	0.43841	0.327362	8.87e-12
ENSG00000111640.10	-1.8624	-0.00393999	0.0625462	0.438943	0.85188	0.794674	3.18e-47
ENSG00000146085.7	-1.86164	-0.00583652	0.0626532	0.43945	0.436048	0.439304	1e-15
ENSG00000140600.12	-1.86163	-0.00590098	0.0626551	0.43922	0.382699	0.355815	2.14e-12
ENSG00000105974.7	-1.86161	-0.00498678	0.0626586	0.439002	0.496299	0.393819	5.75e-14
ENSG00000166532.11	1.86107	0.00694438	0.0627344	0.43929	0.36538	0.463092	1.49e-16
ENSG00000156958.10	-1.86096	-0.00398667	0.0627492	0.439151	0.451756	0.394084	2.04e-14
ENSG00000180096.7	1.86088	0.0176574	0.0627616	0.438995	0.151886	0.273674	2.41e-09
ENSG00000149294.12	1.86081	0.00873424	0.0627708	0.438818	0.475094	0.334473	1.41e-13
ENSG00000155754.10	1.85961	0.00422979	0.0629409	0.439764	0.402978	0.453966	1.19e-16
ENSG00000113100.5	-1.85917	-0.00710183	0.0630035	0.439959	0.644323	0.531736	2.84e-22
ENSG00000197410.8	1.85837	0.00419928	0.0631162	0.440503	0.725301	0.715897	2.52e-34
ENSG00000168172.4	-1.85804	-0.00705001	0.0631628	0.440586	0.460032	0.414718	2.74e-14
ENSG00000120725.8	-1.85775	-0.00563539	0.063205	0.440638	0.398233	0.413573	7.37e-16
ENSG00000110925.2	-1.85703	-0.0121462	0.0633069	0.441105	0.320583	0.211775	2.31e-07
ENSG00000255103.1	-1.85677	-0.00894527	0.0633445	0.441125	0.716931	0.635853	9.73e-28
ENSG00000138443.11	1.8562	0.00451792	0.0634251	0.441444	0.423559	0.30017	6.72e-10
ENSG00000113389.11	1.85613	0.00487377	0.0634345	0.441267	0.569438	0.691657	2.52e-32
ENSG00000108666.5	-1.85552	-0.00336854	0.0635216	0.44163	0.603192	0.557158	5.33e-22
ENSG00000168062.5	-1.85507	-0.00735504	0.0635865	0.44184	0.306052	0.514662	1.22e-19
ENSG00000005189.15	-1.85506	-0.0152123	0.0635878	0.441607	0.424448	0.411475	2.55e-14
ENSG00000100422.9	1.85488	0.0046621	0.0636127	0.441537	0.794278	0.749331	4.43e-42
ENSG00000110799.9	-1.85475	-0.00959619	0.0636314	0.441426	0.730981	0.739926	8.04e-38
ENSG00000184708.13	1.85451	0.00401479	0.0636665	0.441427	0.374933	0.547003	3.67e-21
ENSG00000107736.15	1.85449	0.00243263	0.0636686	0.441201	0.811398	0.622765	1.97e-27
ENSG00000153283.8	-1.85381	-0.00390155	0.0637667	0.441639	0.410581	0.346871	2.67e-11
ENSG00000226763.3	1.85322	0.00823378	0.0638508	0.441979	0.625221	0.518476	9.89e-21
ENSG00000145730.16	-1.85289	-0.00630343	0.0638982	0.442066	0.428648	0.406664	3.71e-15
ENSG00000178394.3	1.8528	0.00469942	0.0639115	0.441917	0.50668	0.555504	1.3e-21
ENSG00000183092.11	-1.85112	-0.0029398	0.0641524	0.443341	0.804883	0.798483	8.54e-47
ENSG00000215475.3	-1.85058	-0.00648113	0.0642307	0.44364	0.634086	0.513693	3.51e-20
ENSG00000104164.6	-1.8502	-0.0157338	0.0642854	0.443776	0.393982	0.429849	5.25e-16
ENSG00000080293.5	-1.85004	-0.0046719	0.0643078	0.443689	0.56493	0.681349	2.85e-33
ENSG00000155034.14	-1.84997	-0.00239298	0.0643185	0.443522	0.862058	0.800402	1.73e-47
ENSG00000149256.10	1.84942	-0.000285517	0.0643965	0.443818	0.849943	0.764033	6.77e-41
ENSG00000185668.5	-1.8494	-0.00421008	0.0643999	0.4436	0.878094	0.795742	2.34e-45
ENSG00000185245.6	-1.84886	-0.00350827	0.0644776	0.443894	0.74344	0.735076	9.17e-38
ENSG00000108523.11	1.84848	0.00354643	0.0645325	0.444031	0.716469	0.764944	6.29e-41
ENSG00000160767.16	1.84847	0.0050389	0.0645349	0.443807	0.550638	0.63064	3.21e-27
ENSG00000183801.3	-1.84827	-0.00590244	0.0645638	0.443764	0.761815	0.773866	1.03e-41
ENSG00000101425.8	1.84784	0.00416833	0.0646251	0.443945	0.37877	0.348632	4.4e-12
ENSG00000109466.9	-1.84768	-0.00459784	0.0646485	0.443865	0.666922	0.747479	4.76e-39
ENSG00000171759.4	-1.84767	-0.00391764	0.06465	0.443635	0.581445	0.49435	1.1e-18
ENSG00000133477.12	1.84742	0.00924316	0.0646858	0.443641	0.334225	0.438445	1.92e-16
ENSG00000173848.14	1.84715	0.00324718	0.0647251	0.44367	0.766338	0.666954	1.63e-30
ENSG00000169857.3	-1.84673	-0.00452319	0.0647864	0.44385	0.811896	0.833516	1.64e-54
ENSG00000160679.8	-1.84598	-0.00938256	0.0648957	0.444359	0.208028	0.350635	3.3e-12
ENSG00000088756.8	-1.84564	-0.00564015	0.0649441	0.44445	0.594821	0.553529	1.22e-21
ENSG00000175084.7	1.84562	0.00523956	0.0649474	0.444233	0.312547	0.467266	7.1e-18
ENSG00000127419.12	-1.84478	-0.0119586	0.0650701	0.444832	0.49073	0.736559	1.15e-39
ENSG00000182362.9	-1.84412	-0.00591808	0.0651656	0.445244	0.806775	0.729963	1.65e-38
ENSG00000177551.5	1.8429	0.00642074	0.0653439	0.446222	0.528446	0.448931	1.75e-17
ENSG00000127588.4	-1.84067	-0.00249771	0.0656701	0.448208	0.530878	0.508987	1.48e-19
ENSG00000119401.10	-1.84038	-0.0032657	0.0657122	0.448254	0.484061	0.497158	4.11e-19
ENSG00000146250.5	-1.83986	-0.00434099	0.0657882	0.448532	0.442242	0.522721	9.37e-20
ENSG00000171320.10	1.83986	0.00296768	0.0657884	0.448292	0.697499	0.590331	1.39e-24
ENSG00000085644.9	1.83973	0.00881386	0.0658078	0.448183	0.742107	0.806659	6.47e-50
ENSG00000164366.3	1.83962	0.00875069	0.0658238	0.448051	0.505104	0.616442	2.86e-26
ENSG00000174194.11	1.83946	0.00337609	0.0658473	0.447971	0.605675	0.657883	1.05e-28
ENSG00000111046.3	1.8387	0.00397479	0.0659599	0.448496	0.23201	0.388288	1.38e-13
ENSG00000167601.7	-1.83805	-0.00548374	0.0660549	0.448901	0.698628	0.826129	6.12e-51
ENSG00000253633.1	-1.83802	-0.00579438	0.066059	0.448688	0.699688	0.623482	3.19e-32
ENSG00000175602.2	-1.83674	-0.00541623	0.0662484	0.449734	0.241745	0.26733	5.4e-09
ENSG00000054277.8	1.8351	0.00559907	0.0664912	0.45114	0.82534	0.734296	3.98e-39
ENSG00000078237.4	-1.83481	-0.00575812	0.0665335	0.451186	0.723792	0.708208	4.52e-34
ENSG00000143001.4	1.83427	0.00461111	0.0666141	0.451491	0.478829	0.483704	6.19e-19
ENSG00000135525.14	-1.8335	-0.000136245	0.0667284	0.452024	0.63613	0.687479	6.49e-32
ENSG00000213927.3	-1.83343	-0.00740193	0.0667382	0.451848	0.330235	0.3321	1.16e-11
ENSG00000169612.3	-1.83338	-0.00487841	0.0667466	0.451664	0.299954	0.26195	2.2e-08
ENSG00000173482.12	-1.83324	-0.00984003	0.0667662	0.451556	0.488441	0.243793	6.8e-08
ENSG00000134443.5	-1.83242	-0.00389516	0.0668889	0.452144	0.637333	0.724867	1.94e-36
ENSG00000161558.6	-1.83189	-0.00546249	0.0669683	0.45244	0.68822	0.664839	8.31e-33
ENSG00000135821.12	1.83103	9.36e-05	0.0670958	0.45306	0.741839	0.774615	2.4e-42
ENSG00000149532.11	-1.83101	-0.00467706	0.0670988	0.452839	0.383727	0.297739	3.88e-10
ENSG00000101412.9	-1.83059	-0.00375688	0.0671615	0.45302	0.649238	0.639879	3.29e-28
ENSG00000126777.13	1.82937	0.00642629	0.0673439	0.454009	0.457996	0.500972	1.92e-19
ENSG00000185090.10	-1.8291	-0.00628437	0.0673848	0.454044	0.436867	0.32909	4.97e-11
ENSG00000154783.6	1.82891	0.0177517	0.067413	0.453992	0.703728	0.583292	1.96e-23
ENSG00000140395.4	1.82868	0.00327928	0.0674475	0.453983	0.729613	0.744725	6.91e-40
ENSG00000172425.6	-1.82812	-0.0052749	0.0675318	0.454309	0.598327	0.511731	2.55e-21
ENSG00000160282.9	-1.82804	-0.00479376	0.0675438	0.454149	0.539883	0.549088	2.59e-22
ENSG00000169118.11	-1.82746	-0.00552626	0.0676308	0.454493	0.283132	0.302643	8.9e-10
ENSG00000081842.13	1.8269	0.00668518	0.0677149	0.454817	0.518402	0.520261	8.69e-20
ENSG00000103811.11	1.82678	0.00424168	0.0677335	0.454701	0.792149	0.747164	6.98e-41
ENSG00000215504.2	-1.82662	-0.00848258	0.0677573	0.45462	0.467404	0.403331	1.55e-13
ENSG00000119946.9	1.82555	0.00825539	0.0679175	0.455454	0.524752	0.425952	1.47e-14
ENSG00000171916.12	1.82435	0.0282552	0.0680985	0.456426	0.118145	0.200605	9.25e-07
ENSG00000120907.13	-1.82395	-0.00333711	0.0681602	0.456598	0.69373	0.684478	2.71e-32
ENSG00000105538.4	1.82394	0.00817331	0.0681604	0.456358	0.660615	0.668656	1.69e-33
ENSG00000196355.2	-1.82377	-0.00510603	0.0681873	0.456297	0.798595	0.862625	4.84e-60
ENSG00000108854.11	-1.82348	-0.00541093	0.068231	0.456348	0.282346	0.396776	2.74e-13
ENSG00000153107.7	-1.82335	-0.0152689	0.0682505	0.456238	0.230359	0.2848	1.27e-09
ENSG00000153187.12	1.82295	0.00290005	0.0683109	0.456401	0.679686	0.684888	1.05e-35
ENSG00000141655.11	1.82273	0.00260194	0.068345	0.456389	0.660285	0.596086	1.99e-24
ENSG00000176853.11	1.82271	0.000585891	0.0683473	0.456164	0.682073	0.707772	3.15e-34
ENSG00000089041.12	-1.82247	-0.00439482	0.0683834	0.456164	0.582303	0.548306	5.37e-21
ENSG00000170577.7	1.82206	0.00359254	0.0684452	0.456337	0.825659	0.726368	6.12e-38
ENSG00000179886.4	1.8217	0.0102197	0.0684999	0.456461	0.577915	0.589595	3.7e-26
ENSG00000160808.5	1.82143	0.0084838	0.0685416	0.456499	0.283969	0.300986	1.14e-09
ENSG00000172530.15	-1.82134	-0.00979552	0.0685557	0.456353	0.805501	0.680284	3.51e-34
ENSG00000155011.4	1.82108	0.0048509	0.0685954	0.456378	0.272503	0.229514	9.52e-08
ENSG00000165914.10	-1.82088	-0.010122	0.0686258	0.45634	0.553407	0.542521	1.84e-20
ENSG00000164171.6	1.8208	0.00629546	0.0686368	0.456174	0.495874	0.439628	8.09e-16
ENSG00000241186.3	1.82013	0.0017493	0.0687392	0.456615	0.730291	0.662699	2.04e-30
ENSG00000249709.3	-1.82012	-0.00552152	0.06874	0.456381	0.47593	0.403749	1.39e-14
ENSG00000114999.7	1.81995	0.00497225	0.0687672	0.456323	0.30621	0.339157	1.97e-12
ENSG00000185813.6	1.81981	0.0110012	0.068788	0.456222	0.621115	0.664605	1.81e-29
ENSG00000181666.13	-1.81965	-0.00644686	0.0688123	0.456145	0.227514	0.300617	3.03e-10
ENSG00000137337.10	1.8196	0.00595633	0.0688204	0.45596	0.231414	0.194827	1.8e-06
ENSG00000164924.13	1.81947	0.0150463	0.0688401	0.455852	0.545288	0.617836	6.65e-27
ENSG00000181418.7	-1.81911	-0.00360569	0.0688952	0.455979	0.645999	0.611195	5.41e-25
ENSG00000160710.11	1.81907	0.00560243	0.0689002	0.455774	0.365759	0.43701	7.44e-16
ENSG00000102854.10	1.8185	-0.000528672	0.068988	0.456117	0.421594	0.76415	1.25e-41
ENSG00000175220.7	1.81819	0.00622738	0.0690344	0.456185	0.283043	0.285612	4.23e-09
ENSG00000137947.7	1.81797	0.00609846	0.0690681	0.45617	0.244714	0.200915	1.91e-07
ENSG00000131470.10	-1.81794	-0.00506361	0.0690736	0.455969	0.320262	0.346313	2.5e-12
ENSG00000170458.9	-1.81766	-0.00444777	0.0691161	0.456012	0.355143	0.3228	1.02e-10
ENSG00000136514.2	-1.81708	-0.00517652	0.0692046	0.456358	0.700717	0.755528	7.09e-40
ENSG00000013306.11	1.81674	0.0051747	0.0692572	0.456468	0.609549	0.544972	1.76e-22
ENSG00000155592.11	-1.81643	-0.00974709	0.0693048	0.456544	0.651532	0.674503	1.05e-31
ENSG00000104880.13	-1.81635	-0.00977578	0.0693169	0.456387	0.775687	0.748557	7.33e-42
ENSG00000166225.4	-1.81622	-0.00413028	0.0693359	0.456275	0.496943	0.579892	5.25e-23
ENSG00000072571.15	1.81545	0.0106008	0.0694554	0.456824	0.62793	0.724451	5.84e-40
ENSG00000135241.12	-1.81535	-0.00786557	0.0694701	0.456683	0.47634	0.650695	5.64e-28
ENSG00000179837.6	-1.81487	-0.00930838	0.0695438	0.456931	0.207646	0.275865	6.28e-09
ENSG00000107745.12	-1.81485	-0.00400449	0.0695476	0.456719	0.410896	0.335907	2.27e-13
ENSG00000178965.9	-1.81466	-0.00585899	0.0695755	0.456666	0.476942	0.493204	1.93e-18
ENSG00000063322.9	1.81461	0.00550664	0.0695832	0.45648	0.653147	0.396815	6.25e-15
ENSG00000218672.1	-1.81449	-0.00109211	0.069603	0.456373	0.666422	0.628755	8.46e-28
ENSG00000101639.14	-1.81439	-0.00409493	0.0696182	0.456237	0.808289	0.802061	1.19e-48
ENSG00000196659.9	-1.81429	-0.000642508	0.0696327	0.456096	0.58729	0.43812	2.88e-16
ENSG00000177666.11	1.81386	0.00537488	0.0696993	0.456297	0.539602	0.615683	1.71e-25
ENSG00000120051.10	1.81373	0.0090769	0.0697189	0.456189	0.244375	0.226625	2.36e-07
ENSG00000162139.5	-1.81277	-0.00332796	0.0698676	0.456927	0.59175	0.540265	7.15e-21
ENSG00000162959.9	1.8127	0.00598412	0.0698775	0.456755	0.497213	0.519135	9.64e-20
ENSG00000197006.9	1.81224	0.00449236	0.0699495	0.45699	0.34182	0.437516	3.47e-16
ENSG00000102554.9	-1.81216	-0.00226571	0.069961	0.45683	0.755043	0.706364	4e-38
ENSG00000157224.11	1.8121	0.00269344	0.0699702	0.456655	0.58457	0.547657	3.54e-22
ENSG00000130653.11	-1.81197	-0.00894567	0.0699902	0.45655	0.66326	0.845234	3.27e-58
ENSG00000128513.10	-1.81189	-0.00390731	0.0700025	0.456395	0.479408	0.468461	9.39e-19
ENSG00000128881.12	1.81181	0.00919971	0.0700159	0.456248	0.288165	0.316843	1.94e-10
ENSG00000175707.7	-1.81158	-0.00725635	0.0700514	0.456245	0.357345	0.461856	5.47e-17
ENSG00000215114.3	1.81111	0.00407761	0.0701241	0.456484	0.576625	0.659878	4.62e-30
ENSG00000243716.6	1.80984	0.00303588	0.0703203	0.457526	0.400661	0.4512	1.99e-16
ENSG00000144228.4	-1.80977	-0.00532451	0.0703312	0.457362	0.535155	0.582853	4.38e-23
ENSG00000185716.7	1.80883	-0.00442358	0.0704771	0.458076	0.451667	0.550709	4.12e-22
ENSG00000100867.10	-1.80874	-0.00176471	0.0704915	0.457935	0.650279	0.630441	3.11e-28
ENSG00000133794.13	-1.80868	-0.00552497	0.0705003	0.457757	0.67666	0.564434	1.64e-22
ENSG00000138674.12	-1.80847	-0.00468874	0.0705329	0.457735	0.720763	0.767732	2.35e-41
ENSG00000177000.6	1.8084	0.00598979	0.0705442	0.457574	0.743998	0.756943	3.57e-41
ENSG00000163293.7	1.80837	0.00377848	0.0705489	0.45737	0.564219	0.613587	1.87e-26
ENSG00000143554.9	-1.80835	-0.00801192	0.0705519	0.457156	0.343277	0.528997	1.46e-21
ENSG00000087087.14	1.80817	0.0112791	0.0705798	0.457103	0.223142	0.271456	1.03e-08
ENSG00000196230.8	-1.80816	-0.00476919	0.0705811	0.456878	0.399131	0.538522	1.22e-21
ENSG00000158156.7	1.80796	0.00610271	0.0706133	0.456853	0.241485	0.357831	2.53e-12
ENSG00000127507.13	1.80771	0.00646328	0.0706511	0.456864	0.558624	0.686323	3.06e-33
ENSG00000144677.10	1.80737	0.00998069	0.0707048	0.456978	0.605484	0.680562	1.26e-31
ENSG00000120158.7	-1.80714	-0.0034339	0.0707399	0.456972	0.65622	0.625612	5.6e-27
ENSG00000172350.5	-1.80709	0.00217218	0.0707482	0.456793	0.636399	0.598309	1.52e-25
ENSG00000066926.6	1.80687	0.0112403	0.0707821	0.456779	0.717667	0.715372	1.74e-35
ENSG00000163785.8	-1.80653	-0.00327366	0.0708352	0.456889	0.583012	0.602752	2.01e-24
ENSG00000176273.10	-1.80641	-0.00564501	0.0708546	0.456782	0.650498	0.5665	4.03e-23
ENSG00000184719.7	1.80567	0.00398145	0.0709699	0.457293	0.657983	0.570318	5.23e-26
ENSG00000143951.11	1.80551	0.0039346	0.0709948	0.457221	0.421831	0.458029	3.44e-17
ENSG00000197723.3	1.80497	0.0243083	0.0710796	0.457534	0.464478	0.410039	9.43e-14
ENSG00000068615.12	1.80465	0.0039292	0.07113	0.457626	0.457183	0.388306	6.87e-14
ENSG00000119537.11	1.80399	0.00377575	0.0712326	0.458054	0.600647	0.569889	2.16e-24
ENSG00000111276.6	-1.80328	-0.00451415	0.0713448	0.458543	0.785522	0.78737	1.98e-44
ENSG00000164574.11	1.80295	0.00322579	0.0713966	0.458643	0.492687	0.496462	3.59e-18
ENSG00000160959.3	-1.80278	-0.0100849	0.0714225	0.458577	0.0761803	0.334403	2.13e-11
ENSG00000105397.9	1.80255	0.0048675	0.0714591	0.45858	0.257834	0.454503	6.89e-17
ENSG00000157353.12	1.80243	0.00496427	0.0714781	0.458469	0.297583	0.204446	1.37e-06
ENSG00000104343.15	1.80189	0.00420943	0.0715621	0.458776	0.479868	0.603959	7.13e-25
ENSG00000170633.12	1.80174	0.0175633	0.0715857	0.458695	0.370542	0.630148	1.67e-29
ENSG00000186409.10	-1.80152	-0.00446143	0.0716203	0.458685	0.397307	0.405511	6.44e-14
ENSG00000157423.13	-1.8013	-0.00592102	0.0716552	0.458677	0.20659	0.173854	2.61e-06
ENSG00000188157.9	-1.80127	-0.00761758	0.0716608	0.458481	0.550283	0.634265	7.6e-28
ENSG00000025156.8	1.80109	0.00539882	0.0716884	0.458427	0.616197	0.574313	4.5e-24
ENSG00000100906.6	-1.80089	-0.00519082	0.0717197	0.458395	0.369359	0.432033	6.37e-15
ENSG00000127328.17	-1.80077	-0.0044396	0.0717394	0.45829	0.489697	0.499098	4.92e-19
ENSG00000161395.8	-1.80011	-0.00644361	0.071844	0.458727	0.326756	0.487299	6.48e-18
ENSG00000106305.5	-1.79996	-0.0123946	0.0718665	0.45864	0.780612	0.780316	2.77e-43
ENSG00000103042.4	1.79977	0.00280514	0.0718977	0.458607	0.486429	0.603305	5.79e-25
ENSG00000145936.4	1.7993	0.00774832	0.0719714	0.458847	0.664299	0.628539	1.5e-28
ENSG00000121769.3	1.79893	0.00597532	0.0720301	0.45899	0.231283	0.280332	6.98e-09
ENSG00000120533.8	1.7987	0.0049123	0.0720668	0.458994	0.347351	0.37548	4.04e-13
ENSG00000120896.9	-1.79869	-0.00283259	0.0720676	0.458768	0.667444	0.716474	1.3e-36
ENSG00000130193.7	-1.79868	-0.00361034	0.0720689	0.458546	0.675164	0.774571	1.08e-41
ENSG00000100697.10	1.7985	0.00885077	0.0720971	0.458495	0.477329	0.262509	5.52e-09
ENSG00000198909.3	-1.79842	-0.00862375	0.0721099	0.458347	0.449587	0.487104	1.29e-18
ENSG00000087299.7	-1.79828	-0.00404493	0.0721329	0.458263	0.614609	0.551408	6.94e-23
ENSG00000183741.7	-1.79822	-0.00517434	0.0721429	0.458097	0.426367	0.516138	1.39e-20
ENSG00000178802.13	1.79811	0.00539	0.0721595	0.457973	0.290054	0.42371	9.82e-15
ENSG00000113749.5	1.79761	0.00392797	0.0722396	0.458252	0.481729	0.459376	5.22e-17
ENSG00000115504.10	-1.79721	-0.00433471	0.0723025	0.458422	0.390231	0.441776	8.33e-16
[truncated: 13,002 more rows]
